# Supplementary material for: Backbone Brackets and Arginine Tweezers delineate Class I and Class II aminoacyl tRNA synthetases
Source: PLoS Comput Biol. 2018 Apr 16;14(4):e1006101. doi: 10.1371/journal.pcbi.1006101 (PMC5919687; doi:10.1371/journal.pcbi.1006101)
Supplement: S11 File — All structures of Class I aaRS with residues renumbered according to the MSA. (GZ) [file pcbi.1006101.s023.tar.gz › 2re8_A_renum.pdb]

ATOM      1  N   THR A 226      21.300  26.526  13.945  1.00  0.00           N  
ATOM      2  CA  THR A 226      21.463  28.009  14.045  1.00  0.00           C  
ATOM      3  C   THR A 226      22.263  28.379  15.299  1.00  0.00           C  
ATOM      4  O   THR A 226      22.176  27.704  16.321  1.00  0.00           O  
ATOM      5  CB  THR A 226      20.081  28.717  14.119  1.00  0.00           C  
ATOM      6  OG1 THR A 226      20.255  30.141  14.065  1.00  0.00           O  
ATOM      7  CG2 THR A 226      19.373  28.356  15.422  1.00  0.00           C  
ATOM      8  N   ASN A 227      23.045  29.446  15.215  1.00  0.00           N  
ATOM      9  CA  ASN A 227      23.823  29.901  16.352  1.00  0.00           C  
ATOM     10  C   ASN A 227      23.916  31.412  16.255  1.00  0.00           C  
ATOM     11  O   ASN A 227      23.607  31.982  15.211  1.00  0.00           O  
ATOM     12  CB  ASN A 227      25.208  29.263  16.342  1.00  0.00           C  
ATOM     13  CG  ASN A 227      25.937  29.471  15.038  1.00  0.00           C  
ATOM     14  OD1 ASN A 227      26.216  30.610  14.631  1.00  0.00           O  
ATOM     15  ND2 ASN A 227      26.258  28.371  14.367  1.00  0.00           N  
ATOM     16  N   PHE A 228      24.341  32.073  17.325  1.00  0.00           N  
ATOM     17  CA  PHE A 228      24.404  33.525  17.282  1.00  0.00           C  
ATOM     18  C   PHE A 228      25.107  34.065  16.049  1.00  0.00           C  
ATOM     19  O   PHE A 228      24.613  34.981  15.409  1.00  0.00           O  
ATOM     20  CB  PHE A 228      25.035  34.104  18.563  1.00  0.00           C  
ATOM     21  CG  PHE A 228      26.520  33.859  18.711  1.00  0.00           C  
ATOM     22  CD1 PHE A 228      27.008  32.602  19.075  1.00  0.00           C  
ATOM     23  CD2 PHE A 228      27.430  34.912  18.541  1.00  0.00           C  
ATOM     24  CE1 PHE A 228      28.389  32.392  19.278  1.00  0.00           C  
ATOM     25  CE2 PHE A 228      28.805  34.723  18.739  1.00  0.00           C  
ATOM     26  CZ  PHE A 228      29.288  33.457  19.111  1.00  0.00           C  
ATOM     27  N   ILE A 229      26.245  33.489  15.693  1.00  0.00           N  
ATOM     28  CA  ILE A 229      26.972  33.969  14.524  1.00  0.00           C  
ATOM     29  C   ILE A 229      26.159  33.853  13.232  1.00  0.00           C  
ATOM     30  O   ILE A 229      26.168  34.765  12.411  1.00  0.00           O  
ATOM     31  CB  ILE A 229      28.293  33.218  14.358  1.00  0.00           C  
ATOM     32  CG1 ILE A 229      29.079  33.305  15.664  1.00  0.00           C  
ATOM     33  CG2 ILE A 229      29.100  33.819  13.208  1.00  0.00           C  
ATOM     34  CD1 ILE A 229      30.275  32.349  15.724  1.00  0.00           C  
ATOM     35  N   ARG A 230      25.458  32.740  13.042  1.00  0.00           N  
ATOM     36  CA  ARG A 230      24.662  32.594  11.829  1.00  0.00           C  
ATOM     37  C   ARG A 230      23.501  33.580  11.802  1.00  0.00           C  
ATOM     38  O   ARG A 230      23.098  34.031  10.733  1.00  0.00           O  
ATOM     39  CB  ARG A 230      24.146  31.162  11.677  1.00  0.00           C  
ATOM     40  CG  ARG A 230      25.115  30.246  10.942  1.00  0.00           C  
ATOM     41  CD  ARG A 230      24.775  28.781  11.173  1.00  0.00           C  
ATOM     42  NE  ARG A 230      25.647  27.880  10.423  1.00  0.00           N  
ATOM     43  CZ  ARG A 230      25.342  27.331   9.251  1.00  0.00           C  
ATOM     44  NH1 ARG A 230      24.170  27.579   8.678  1.00  0.00           N  
ATOM     45  NH2 ARG A 230      26.222  26.541   8.643  1.00  0.00           N  
ATOM     46  N   GLN A 232      22.977  33.927  12.975  1.00  0.00           N  
ATOM     47  CA  GLN A 232      21.870  34.878  13.064  1.00  0.00           C  
ATOM     48  C   GLN A 232      22.371  36.286  12.738  1.00  0.00           C  
ATOM     49  O   GLN A 232      21.641  37.099  12.158  1.00  0.00           O  
ATOM     50  CB  GLN A 232      21.254  34.850  14.464  1.00  0.00           C  
ATOM     51  CG  GLN A 232      20.850  33.454  14.915  1.00  0.00           C  
ATOM     52  CD  GLN A 232      20.031  33.454  16.191  1.00  0.00           C  
ATOM     53  OE1 GLN A 232      20.274  34.249  17.101  1.00  0.00           O  
ATOM     54  NE2 GLN A 232      19.063  32.547  16.271  1.00  0.00           N  
ATOM     55  N   ILE A 233      23.611  36.578  13.120  1.00  0.00           N  
ATOM     56  CA  ILE A 233      24.190  37.878  12.816  1.00  0.00           C  
ATOM     57  C   ILE A 233      24.301  37.967  11.299  1.00  0.00           C  
ATOM     58  O   ILE A 233      23.940  38.974  10.688  1.00  0.00           O  
ATOM     59  CB  ILE A 233      25.596  38.027  13.408  1.00  0.00           C  
ATOM     60  CG1 ILE A 233      25.497  38.247  14.914  1.00  0.00           C  
ATOM     61  CG2 ILE A 233      26.325  39.199  12.745  1.00  0.00           C  
ATOM     62  CD1 ILE A 233      26.822  38.124  15.615  1.00  0.00           C  
ATOM     63  N   ILE A 234      24.801  36.894  10.696  1.00  0.00           N  
ATOM     64  CA  ILE A 234      24.958  36.841   9.253  1.00  0.00           C  
ATOM     65  C   ILE A 234      23.615  37.115   8.587  1.00  0.00           C  
ATOM     66  O   ILE A 234      23.540  37.921   7.660  1.00  0.00           O  
ATOM     67  CB  ILE A 234      25.534  35.464   8.824  1.00  0.00           C  
ATOM     68  CG1 ILE A 234      26.999  35.390   9.272  1.00  0.00           C  
ATOM     69  CG2 ILE A 234      25.432  35.272   7.316  1.00  0.00           C  
ATOM     70  CD1 ILE A 234      27.647  34.035   9.077  1.00  0.00           C  
ATOM     71  N   ASP A 235      22.556  36.467   9.066  1.00  0.00           N  
ATOM     72  CA  ASP A 235      21.228  36.680   8.498  1.00  0.00           C  
ATOM     73  C   ASP A 235      20.876  38.155   8.569  1.00  0.00           C  
ATOM     74  O   ASP A 235      20.357  38.728   7.611  1.00  0.00           O  
ATOM     75  CB  ASP A 235      20.175  35.875   9.254  1.00  0.00           C  
ATOM     76  CG  ASP A 235      20.389  34.388   9.139  1.00  0.00           C  
ATOM     77  OD1 ASP A 235      20.976  33.941   8.128  1.00  0.00           O  
ATOM     78  OD2 ASP A 235      19.958  33.660  10.054  1.00  0.00           O  
ATOM     79  N   GLU A 236      21.171  38.761   9.716  1.00  0.00           N  
ATOM     80  CA  GLU A 236      20.903  40.178   9.935  1.00  0.00           C  
ATOM     81  C   GLU A 236      21.700  41.040   8.957  1.00  0.00           C  
ATOM     82  O   GLU A 236      21.163  41.977   8.365  1.00  0.00           O  
ATOM     83  CB  GLU A 236      21.251  40.556  11.375  1.00  0.00           C  
ATOM     84  CG  GLU A 236      20.292  39.990  12.415  1.00  0.00           C  
ATOM     85  CD  GLU A 236      20.812  40.155  13.837  1.00  0.00           C  
ATOM     86  OE1 GLU A 236      21.373  41.230  14.141  1.00  0.00           O  
ATOM     87  OE2 GLU A 236      20.653  39.217  14.652  1.00  0.00           O  
ATOM     88  N   ASP A 237      22.980  40.717   8.792  1.00  0.00           N  
ATOM     89  CA  ASP A 237      23.848  41.448   7.876  1.00  0.00           C  
ATOM     90  C   ASP A 237      23.331  41.328   6.448  1.00  0.00           C  
ATOM     91  O   ASP A 237      23.269  42.316   5.707  1.00  0.00           O  
ATOM     92  CB  ASP A 237      25.267  40.898   7.951  1.00  0.00           C  
ATOM     93  CG  ASP A 237      26.009  41.393   9.158  1.00  0.00           C  
ATOM     94  OD1 ASP A 237      25.348  41.925  10.072  1.00  0.00           O  
ATOM     95  OD2 ASP A 237      27.251  41.249   9.200  1.00  0.00           O  
ATOM     96  N   LEU A 238      22.962  40.111   6.063  1.00  0.00           N  
ATOM     97  CA  LEU A 238      22.464  39.878   4.724  1.00  0.00           C  
ATOM     98  C   LEU A 238      21.216  40.717   4.492  1.00  0.00           C  
ATOM     99  O   LEU A 238      21.164  41.528   3.554  1.00  0.00           O  
ATOM    100  CB  LEU A 238      22.176  38.387   4.524  1.00  0.00           C  
ATOM    101  CG  LEU A 238      23.172  37.654   3.605  1.00  0.00           C  
ATOM    102  CD1 LEU A 238      24.577  38.202   3.823  1.00  0.00           C  
ATOM    103  CD2 LEU A 238      23.123  36.148   3.854  1.00  0.00           C  
ATOM    104  N   ALA A 239      20.226  40.541   5.361  1.00  0.00           N  
ATOM    105  CA  ALA A 239      18.975  41.278   5.254  1.00  0.00           C  
ATOM    106  C   ALA A 239      19.189  42.788   5.073  1.00  0.00           C  
ATOM    107  O   ALA A 239      18.760  43.362   4.069  1.00  0.00           O  
ATOM    108  CB  ALA A 239      18.112  41.012   6.484  1.00  0.00           C  
ATOM    109  N   SER A 240      19.856  43.424   6.036  1.00  0.00           N  
ATOM    110  CA  SER A 240      20.120  44.866   5.989  1.00  0.00           C  
ATOM    111  C   SER A 240      20.977  45.310   4.792  1.00  0.00           C  
ATOM    112  O   SER A 240      21.142  46.507   4.546  1.00  0.00           O  
ATOM    113  CB  SER A 240      20.800  45.317   7.289  1.00  0.00           C  
ATOM    114  OG  SER A 240      22.123  44.807   7.395  1.00  0.00           O  
ATOM    115  N   GLY A 241      21.527  44.349   4.054  1.00  0.00           N  
ATOM    116  CA  GLY A 241      22.350  44.684   2.906  1.00  0.00           C  
ATOM    117  C   GLY A 241      23.789  45.065   3.234  1.00  0.00           C  
ATOM    118  O   GLY A 241      24.556  45.426   2.332  1.00  0.00           O  
ATOM    119  N   LYS A 243      24.167  44.996   4.510  1.00  0.00           N  
ATOM    120  CA  LYS A 243      25.537  45.329   4.908  1.00  0.00           C  
ATOM    121  C   LYS A 243      26.514  44.479   4.089  1.00  0.00           C  
ATOM    122  O   LYS A 243      27.619  44.919   3.758  1.00  0.00           O  
ATOM    123  CB  LYS A 243      25.746  45.071   6.407  1.00  0.00           C  
ATOM    124  CG  LYS A 243      27.137  45.464   6.892  1.00  0.00           C  
ATOM    125  CD  LYS A 243      27.319  45.257   8.404  1.00  0.00           C  
ATOM    126  CE  LYS A 243      28.739  45.665   8.839  1.00  0.00           C  
ATOM    127  NZ  LYS A 243      28.946  45.675  10.325  1.00  0.00           N  
ATOM    128  N   HIS A 244      26.086  43.258   3.771  1.00  0.00           N  
ATOM    129  CA  HIS A 244      26.878  42.328   2.974  1.00  0.00           C  
ATOM    130  C   HIS A 244      26.000  41.724   1.893  1.00  0.00           C  
ATOM    131  O   HIS A 244      24.768  41.761   1.989  1.00  0.00           O  
ATOM    132  CB  HIS A 244      27.444  41.206   3.851  1.00  0.00           C  
ATOM    133  CG  HIS A 244      28.554  41.649   4.749  1.00  0.00           C  
ATOM    134  ND1 HIS A 244      29.679  42.296   4.277  1.00  0.00           N  
ATOM    135  CD2 HIS A 244      28.703  41.564   6.093  1.00  0.00           C  
ATOM    136  CE1 HIS A 244      30.472  42.593   5.292  1.00  0.00           C  
ATOM    137  NE2 HIS A 244      29.903  42.160   6.405  1.00  0.00           N  
ATOM    138  N   THR A 245      26.636  41.169   0.865  1.00  0.00           N  
ATOM    139  CA  THR A 245      25.902  40.544  -0.234  1.00  0.00           C  
ATOM    140  C   THR A 245      26.425  39.127  -0.454  1.00  0.00           C  
ATOM    141  O   THR A 245      25.871  38.355  -1.241  1.00  0.00           O  
ATOM    142  CB  THR A 245      26.033  41.365  -1.551  1.00  0.00           C  
ATOM    143  OG1 THR A 245      27.419  41.484  -1.914  1.00  0.00           O  
ATOM    144  CG2 THR A 245      25.425  42.755  -1.372  1.00  0.00           C  
ATOM    145  N   THR A 264      27.506  38.805   0.248  1.00  0.00           N  
ATOM    146  CA  THR A 264      28.125  37.481   0.198  1.00  0.00           C  
ATOM    147  C   THR A 264      28.896  37.335   1.500  1.00  0.00           C  
ATOM    148  O   THR A 264      29.368  38.328   2.060  1.00  0.00           O  
ATOM    149  CB  THR A 264      29.129  37.338  -0.966  1.00  0.00           C  
ATOM    150  OG1 THR A 264      30.051  38.431  -0.929  1.00  0.00           O  
ATOM    151  CG2 THR A 264      28.417  37.318  -2.305  1.00  0.00           C  
ATOM    152  N   VAL A 266      29.005  36.112   1.999  1.00  0.00           N  
ATOM    153  CA  VAL A 266      29.741  35.888   3.223  1.00  0.00           C  
ATOM    154  C   VAL A 266      31.096  35.322   2.842  1.00  0.00           C  
ATOM    155  O   VAL A 266      31.206  34.468   1.965  1.00  0.00           O  
ATOM    156  CB  VAL A 266      28.995  34.921   4.151  1.00  0.00           C  
ATOM    157  CG1 VAL A 266      27.630  35.501   4.502  1.00  0.00           C  
ATOM    158  CG2 VAL A 266      28.839  33.571   3.479  1.00  0.00           C  
ATOM    159  N   HIS A 267      32.139  35.816   3.491  1.00  0.00           N  
ATOM    160  CA  HIS A 267      33.476  35.352   3.182  1.00  0.00           C  
ATOM    161  C   HIS A 267      34.230  35.096   4.472  1.00  0.00           C  
ATOM    162  O   HIS A 267      34.637  36.029   5.169  1.00  0.00           O  
ATOM    163  CB  HIS A 267      34.198  36.392   2.327  1.00  0.00           C  
ATOM    164  CG  HIS A 267      35.240  35.812   1.425  1.00  0.00           C  
ATOM    165  ND1 HIS A 267      36.007  34.719   1.780  1.00  0.00           N  
ATOM    166  CD2 HIS A 267      35.705  36.221   0.222  1.00  0.00           C  
ATOM    167  CE1 HIS A 267      36.905  34.486   0.839  1.00  0.00           C  
ATOM    168  NE2 HIS A 267      36.744  35.384  -0.118  1.00  0.00           N  
ATOM    169  N   THR A 268      34.413  33.818   4.780  1.00  0.00           N  
ATOM    170  CA  THR A 268      35.091  33.402   6.005  1.00  0.00           C  
ATOM    171  C   THR A 268      36.467  32.821   5.721  1.00  0.00           C  
ATOM    172  O   THR A 268      36.884  32.725   4.561  1.00  0.00           O  
ATOM    173  CB  THR A 268      34.265  32.313   6.730  1.00  0.00           C  
ATOM    174  OG1 THR A 268      34.112  31.170   5.865  1.00  0.00           O  
ATOM    175  CG2 THR A 268      32.893  32.851   7.087  1.00  0.00           C  
ATOM    176  N   ARG A 269      37.175  32.441   6.783  1.00  0.00           N  
ATOM    177  CA  ARG A 269      38.475  31.801   6.613  1.00  0.00           C  
ATOM    178  C   ARG A 269      38.883  30.874   7.763  1.00  0.00           C  
ATOM    179  O   ARG A 269      38.456  31.039   8.911  1.00  0.00           O  
ATOM    180  CB  ARG A 269      39.564  32.850   6.346  1.00  0.00           C  
ATOM    181  CG  ARG A 269      40.472  33.240   7.507  1.00  0.00           C  
ATOM    182  CD  ARG A 269      39.834  34.241   8.450  1.00  0.00           C  
ATOM    183  NE  ARG A 269      39.096  33.520   9.463  1.00  0.00           N  
ATOM    184  CZ  ARG A 269      39.316  33.613  10.763  1.00  0.00           C  
ATOM    185  NH1 ARG A 269      40.258  34.419  11.244  1.00  0.00           N  
ATOM    186  NH2 ARG A 269      38.609  32.850  11.573  1.00  0.00           N  
ATOM    187  N   PHE A 270      39.662  29.853   7.427  1.00  0.00           N  
ATOM    188  CA  PHE A 270      40.195  28.923   8.429  1.00  0.00           C  
ATOM    189  C   PHE A 270      41.695  29.221   8.331  1.00  0.00           C  
ATOM    190  O   PHE A 270      42.348  28.846   7.354  1.00  0.00           O  
ATOM    191  CB  PHE A 270      39.904  27.460   8.076  1.00  0.00           C  
ATOM    192  CG  PHE A 270      40.479  26.497   9.080  1.00  0.00           C  
ATOM    193  CD1 PHE A 270      40.162  26.627  10.437  1.00  0.00           C  
ATOM    194  CD2 PHE A 270      41.412  25.533   8.697  1.00  0.00           C  
ATOM    195  CE1 PHE A 270      40.766  25.833  11.387  1.00  0.00           C  
ATOM    196  CE2 PHE A 270      42.019  24.732   9.642  1.00  0.00           C  
ATOM    197  CZ  PHE A 270      41.699  24.883  10.991  1.00  0.00           C  
ATOM    198  N   PRO A 272      42.253  29.915   9.336  1.00  0.00           N  
ATOM    199  CA  PRO A 272      43.669  30.307   9.374  1.00  0.00           C  
ATOM    200  C   PRO A 272      44.584  29.643  10.390  1.00  0.00           C  
ATOM    201  O   PRO A 272      45.121  30.325  11.265  1.00  0.00           O  
ATOM    202  CB  PRO A 272      43.560  31.774   9.693  1.00  0.00           C  
ATOM    203  CG  PRO A 272      42.543  31.715  10.858  1.00  0.00           C  
ATOM    204  CD  PRO A 272      41.507  30.637  10.387  1.00  0.00           C  
ATOM    205  N   PRO A 273      44.807  28.330  10.286  1.00  0.00           N  
ATOM    206  CA  PRO A 273      45.687  27.697  11.272  1.00  0.00           C  
ATOM    207  C   PRO A 273      47.176  27.962  11.075  1.00  0.00           C  
ATOM    208  O   PRO A 273      47.624  28.203   9.961  1.00  0.00           O  
ATOM    209  CB  PRO A 273      45.359  26.229  11.103  1.00  0.00           C  
ATOM    210  CG  PRO A 273      45.165  26.127   9.587  1.00  0.00           C  
ATOM    211  CD  PRO A 273      44.275  27.342   9.328  1.00  0.00           C  
ATOM    212  N   GLU A 274      47.938  27.928  12.170  1.00  0.00           N  
ATOM    213  CA  GLU A 274      49.397  28.095  12.092  1.00  0.00           C  
ATOM    214  C   GLU A 274      49.925  26.689  11.823  1.00  0.00           C  
ATOM    215  O   GLU A 274      49.515  25.735  12.470  1.00  0.00           O  
ATOM    216  CB  GLU A 274      50.006  28.593  13.414  1.00  0.00           C  
ATOM    217  CG  GLU A 274      51.381  29.264  13.229  1.00  0.00           C  
ATOM    218  CD  GLU A 274      52.340  29.105  14.411  1.00  0.00           C  
ATOM    219  OE1 GLU A 274      51.904  28.995  15.574  1.00  0.00           O  
ATOM    220  OE2 GLU A 274      53.557  29.111  14.169  1.00  0.00           O  
ATOM    221  N   PRO A 275      50.821  26.536  10.848  1.00  0.00           N  
ATOM    222  CA  PRO A 275      51.314  25.175  10.606  1.00  0.00           C  
ATOM    223  C   PRO A 275      52.436  24.853  11.598  1.00  0.00           C  
ATOM    224  O   PRO A 275      53.602  24.708  11.212  1.00  0.00           O  
ATOM    225  CB  PRO A 275      51.793  25.246   9.159  1.00  0.00           C  
ATOM    226  CG  PRO A 275      52.356  26.642   9.088  1.00  0.00           C  
ATOM    227  CD  PRO A 275      51.333  27.486   9.842  1.00  0.00           C  
ATOM    228  N   ASN A 276      52.071  24.757  12.879  1.00  0.00           N  
ATOM    229  CA  ASN A 276      53.031  24.462  13.946  1.00  0.00           C  
ATOM    230  C   ASN A 276      52.738  23.131  14.638  1.00  0.00           C  
ATOM    231  O   ASN A 276      53.253  22.844  15.717  1.00  0.00           O  
ATOM    232  CB  ASN A 276      53.024  25.592  14.984  1.00  0.00           C  
ATOM    233  CG  ASN A 276      51.732  25.647  15.791  1.00  0.00           C  
ATOM    234  OD1 ASN A 276      50.631  25.588  15.239  1.00  0.00           O  
ATOM    235  ND2 ASN A 276      51.868  25.772  17.104  1.00  0.00           N  
ATOM    236  N   GLY A 277      51.899  22.326  14.005  1.00  0.00           N  
ATOM    237  CA  GLY A 277      51.551  21.028  14.547  1.00  0.00           C  
ATOM    238  C   GLY A 277      50.344  20.550  13.774  1.00  0.00           C  
ATOM    239  O   GLY A 277      49.889  21.255  12.863  1.00  0.00           O  
ATOM    240  N   TYR A 279      49.825  19.370  14.109  1.00  0.00           N  
ATOM    241  CA  TYR A 279      48.638  18.853  13.427  1.00  0.00           C  
ATOM    242  C   TYR A 279      47.352  19.463  13.973  1.00  0.00           C  
ATOM    243  O   TYR A 279      47.361  20.141  14.995  1.00  0.00           O  
ATOM    244  CB  TYR A 279      48.564  17.339  13.567  1.00  0.00           C  
ATOM    245  CG  TYR A 279      49.467  16.599  12.624  1.00  0.00           C  
ATOM    246  CD1 TYR A 279      50.844  16.809  12.638  1.00  0.00           C  
ATOM    247  CD2 TYR A 279      48.950  15.664  11.734  1.00  0.00           C  
ATOM    248  CE1 TYR A 279      51.688  16.087  11.785  1.00  0.00           C  
ATOM    249  CE2 TYR A 279      49.781  14.942  10.879  1.00  0.00           C  
ATOM    250  CZ  TYR A 279      51.145  15.150  10.911  1.00  0.00           C  
ATOM    251  OH  TYR A 279      51.972  14.391  10.107  1.00  0.00           O  
ATOM    252  N   LEU A 280      46.250  19.210  13.281  1.00  0.00           N  
ATOM    253  CA  LEU A 280      44.934  19.699  13.674  1.00  0.00           C  
ATOM    254  C   LEU A 280      44.241  18.708  14.609  1.00  0.00           C  
ATOM    255  O   LEU A 280      44.427  17.502  14.484  1.00  0.00           O  
ATOM    256  CB  LEU A 280      44.061  19.879  12.427  1.00  0.00           C  
ATOM    257  CG  LEU A 280      43.930  21.257  11.773  1.00  0.00           C  
ATOM    258  CD1 LEU A 280      45.197  22.077  11.996  1.00  0.00           C  
ATOM    259  CD2 LEU A 280      43.618  21.077  10.282  1.00  0.00           C  
ATOM    260  N   HIS A 281      43.449  19.211  15.548  1.00  0.00           N  
ATOM    261  CA  HIS A 281      42.718  18.326  16.438  1.00  0.00           C  
ATOM    262  C   HIS A 281      41.220  18.558  16.260  1.00  0.00           C  
ATOM    263  O   HIS A 281      40.804  19.435  15.506  1.00  0.00           O  
ATOM    264  CB  HIS A 281      43.113  18.535  17.904  1.00  0.00           C  
ATOM    265  CG  HIS A 281      43.037  19.957  18.361  1.00  0.00           C  
ATOM    266  ND1 HIS A 281      42.056  20.828  17.938  1.00  0.00           N  
ATOM    267  CD2 HIS A 281      43.817  20.657  19.219  1.00  0.00           C  
ATOM    268  CE1 HIS A 281      42.237  22.003  18.514  1.00  0.00           C  
ATOM    269  NE2 HIS A 281      43.299  21.925  19.297  1.00  0.00           N  
ATOM    270  N   ILE A 282      40.421  17.752  16.956  1.00  0.00           N  
ATOM    271  CA  ILE A 282      38.967  17.818  16.891  1.00  0.00           C  
ATOM    272  C   ILE A 282      38.473  19.247  17.147  1.00  0.00           C  
ATOM    273  O   ILE A 282      37.400  19.632  16.667  1.00  0.00           O  
ATOM    274  CB  ILE A 282      38.341  16.825  17.915  1.00  0.00           C  
ATOM    275  CG1 ILE A 282      36.821  16.775  17.769  1.00  0.00           C  
ATOM    276  CG2 ILE A 282      38.696  17.244  19.329  1.00  0.00           C  
ATOM    277  CD1 ILE A 282      36.346  15.824  16.755  1.00  0.00           C  
ATOM    278  N   GLY A 283      39.255  20.030  17.896  1.00  0.00           N  
ATOM    279  CA  GLY A 283      38.876  21.410  18.174  1.00  0.00           C  
ATOM    280  C   GLY A 283      38.905  22.226  16.888  1.00  0.00           C  
ATOM    281  O   GLY A 283      38.000  23.010  16.601  1.00  0.00           O  
ATOM    282  N   HIS A 284      39.966  22.030  16.111  1.00  0.00           N  
ATOM    283  CA  HIS A 284      40.138  22.704  14.828  1.00  0.00           C  
ATOM    284  C   HIS A 284      39.022  22.255  13.894  1.00  0.00           C  
ATOM    285  O   HIS A 284      38.609  23.000  12.999  1.00  0.00           O  
ATOM    286  CB  HIS A 284      41.511  22.357  14.231  1.00  0.00           C  
ATOM    287  CG  HIS A 284      42.655  22.767  15.109  1.00  0.00           C  
ATOM    288  ND1 HIS A 284      43.643  21.892  15.509  1.00  0.00           N  
ATOM    289  CD2 HIS A 284      42.936  23.953  15.708  1.00  0.00           C  
ATOM    290  CE1 HIS A 284      44.480  22.521  16.317  1.00  0.00           C  
ATOM    291  NE2 HIS A 284      44.073  23.771  16.454  1.00  0.00           N  
ATOM    292  N   ALA A 285      38.521  21.044  14.107  1.00  0.00           N  
ATOM    293  CA  ALA A 285      37.441  20.555  13.266  1.00  0.00           C  
ATOM    294  C   ALA A 285      36.220  21.429  13.510  1.00  0.00           C  
ATOM    295  O   ALA A 285      35.472  21.746  12.587  1.00  0.00           O  
ATOM    296  CB  ALA A 285      37.121  19.091  13.589  1.00  0.00           C  
ATOM    297  N   LYS A 286      36.019  21.821  14.763  1.00  0.00           N  
ATOM    298  CA  LYS A 286      34.883  22.670  15.097  1.00  0.00           C  
ATOM    299  C   LYS A 286      35.000  23.986  14.305  1.00  0.00           C  
ATOM    300  O   LYS A 286      34.019  24.492  13.760  1.00  0.00           O  
ATOM    301  CB  LYS A 286      34.870  22.940  16.599  1.00  0.00           C  
ATOM    302  CG  LYS A 286      33.734  23.821  17.084  1.00  0.00           C  
ATOM    303  CD  LYS A 286      33.847  24.052  18.580  1.00  0.00           C  
ATOM    304  CE  LYS A 286      32.698  24.892  19.101  1.00  0.00           C  
ATOM    305  NZ  LYS A 286      32.755  25.009  20.580  1.00  0.00           N  
ATOM    306  N   SER A 288      36.214  24.520  14.227  1.00  0.00           N  
ATOM    307  CA  SER A 288      36.449  25.765  13.497  1.00  0.00           C  
ATOM    308  C   SER A 288      36.245  25.566  11.995  1.00  0.00           C  
ATOM    309  O   SER A 288      35.674  26.415  11.311  1.00  0.00           O  
ATOM    310  CB  SER A 288      37.875  26.267  13.757  1.00  0.00           C  
ATOM    311  OG  SER A 288      38.106  27.504  13.108  1.00  0.00           O  
ATOM    312  N   ILE A 289      36.731  24.436  11.494  1.00  0.00           N  
ATOM    313  CA  ILE A 289      36.612  24.112  10.080  1.00  0.00           C  
ATOM    314  C   ILE A 289      35.148  24.005   9.636  1.00  0.00           C  
ATOM    315  O   ILE A 289      34.730  24.617   8.645  1.00  0.00           O  
ATOM    316  CB  ILE A 289      37.384  22.808   9.774  1.00  0.00           C  
ATOM    317  CG1 ILE A 289      38.895  23.107   9.804  1.00  0.00           C  
ATOM    318  CG2 ILE A 289      36.962  22.244   8.418  1.00  0.00           C  
ATOM    319  CD1 ILE A 289      39.792  21.895   9.719  1.00  0.00           C  
ATOM    320  N   CYS A 290      34.369  23.241  10.386  1.00  0.00           N  
ATOM    321  CA  CYS A 290      32.957  23.073  10.085  1.00  0.00           C  
ATOM    322  C   CYS A 290      32.275  24.431  10.122  1.00  0.00           C  
ATOM    323  O   CYS A 290      31.545  24.792   9.198  1.00  0.00           O  
ATOM    324  CB  CYS A 290      32.315  22.129  11.097  1.00  0.00           C  
ATOM    325  SG  CYS A 290      32.882  20.421  10.952  1.00  0.00           S  
ATOM    326  N   LEU A 291      32.533  25.189  11.185  1.00  0.00           N  
ATOM    327  CA  LEU A 291      31.947  26.516  11.343  1.00  0.00           C  
ATOM    328  C   LEU A 291      32.223  27.418  10.125  1.00  0.00           C  
ATOM    329  O   LEU A 291      31.303  27.883   9.456  1.00  0.00           O  
ATOM    330  CB  LEU A 291      32.508  27.167  12.606  1.00  0.00           C  
ATOM    331  CG  LEU A 291      31.818  28.348  13.315  1.00  0.00           C  
ATOM    332  CD1 LEU A 291      32.830  29.470  13.455  1.00  0.00           C  
ATOM    333  CD2 LEU A 291      30.586  28.829  12.571  1.00  0.00           C  
ATOM    334  N   ASN A 292      33.501  27.647   9.837  1.00  0.00           N  
ATOM    335  CA  ASN A 292      33.906  28.506   8.729  1.00  0.00           C  
ATOM    336  C   ASN A 292      33.562  28.031   7.325  1.00  0.00           C  
ATOM    337  O   ASN A 292      33.080  28.817   6.504  1.00  0.00           O  
ATOM    338  CB  ASN A 292      35.395  28.789   8.832  1.00  0.00           C  
ATOM    339  CG  ASN A 292      35.708  29.771   9.940  1.00  0.00           C  
ATOM    340  OD1 ASN A 292      35.319  30.940   9.869  1.00  0.00           O  
ATOM    341  ND2 ASN A 292      36.396  29.302  10.982  1.00  0.00           N  
ATOM    342  N   PHE A 293      33.809  26.761   7.032  1.00  0.00           N  
ATOM    343  CA  PHE A 293      33.491  26.269   5.708  1.00  0.00           C  
ATOM    344  C   PHE A 293      31.994  26.022   5.597  1.00  0.00           C  
ATOM    345  O   PHE A 293      31.397  26.249   4.541  1.00  0.00           O  
ATOM    346  CB  PHE A 293      34.249  24.975   5.418  1.00  0.00           C  
ATOM    347  CG  PHE A 293      35.702  25.181   5.080  1.00  0.00           C  
ATOM    348  CD1 PHE A 293      36.101  25.331   3.751  1.00  0.00           C  
ATOM    349  CD2 PHE A 293      36.675  25.183   6.089  1.00  0.00           C  
ATOM    350  CE1 PHE A 293      37.440  25.477   3.414  1.00  0.00           C  
ATOM    351  CE2 PHE A 293      38.027  25.323   5.773  1.00  0.00           C  
ATOM    352  CZ  PHE A 293      38.413  25.471   4.421  1.00  0.00           C  
ATOM    353  N   GLY A 294      31.393  25.566   6.697  1.00  0.00           N  
ATOM    354  CA  GLY A 294      29.973  25.275   6.711  1.00  0.00           C  
ATOM    355  C   GLY A 294      29.145  26.492   6.398  1.00  0.00           C  
ATOM    356  O   GLY A 294      28.181  26.420   5.638  1.00  0.00           O  
ATOM    357  N   ILE A 295      29.518  27.618   6.986  1.00  0.00           N  
ATOM    358  CA  ILE A 295      28.792  28.848   6.741  1.00  0.00           C  
ATOM    359  C   ILE A 295      28.954  29.241   5.282  1.00  0.00           C  
ATOM    360  O   ILE A 295      27.997  29.689   4.641  1.00  0.00           O  
ATOM    361  CB  ILE A 295      29.298  29.985   7.650  1.00  0.00           C  
ATOM    362  CG1 ILE A 295      28.780  29.754   9.075  1.00  0.00           C  
ATOM    363  CG2 ILE A 295      28.852  31.336   7.108  1.00  0.00           C  
ATOM    364  CD1 ILE A 295      29.254  30.767  10.075  1.00  0.00           C  
ATOM    365  N   ALA A 296      30.164  29.057   4.756  1.00  0.00           N  
ATOM    366  CA  ALA A 296      30.442  29.388   3.366  1.00  0.00           C  
ATOM    367  C   ALA A 296      29.510  28.631   2.424  1.00  0.00           C  
ATOM    368  O   ALA A 296      28.824  29.243   1.607  1.00  0.00           O  
ATOM    369  CB  ALA A 296      31.890  29.079   3.021  1.00  0.00           C  
ATOM    370  N   GLN A 297      29.459  27.307   2.526  1.00  0.00           N  
ATOM    371  CA  GLN A 297      28.587  26.587   1.614  1.00  0.00           C  
ATOM    372  C   GLN A 297      27.100  26.790   1.896  1.00  0.00           C  
ATOM    373  O   GLN A 297      26.302  26.838   0.973  1.00  0.00           O  
ATOM    374  CB  GLN A 297      28.940  25.097   1.559  1.00  0.00           C  
ATOM    375  CG  GLN A 297      29.022  24.380   2.880  1.00  0.00           C  
ATOM    376  CD  GLN A 297      29.153  22.874   2.690  1.00  0.00           C  
ATOM    377  OE1 GLN A 297      29.964  22.403   1.881  1.00  0.00           O  
ATOM    378  NE2 GLN A 297      28.355  22.109   3.438  1.00  0.00           N  
ATOM    379  N   ASP A 298      26.708  26.937   3.153  1.00  0.00           N  
ATOM    380  CA  ASP A 298      25.291  27.154   3.437  1.00  0.00           C  
ATOM    381  C   ASP A 298      24.761  28.493   2.886  1.00  0.00           C  
ATOM    382  O   ASP A 298      23.562  28.619   2.604  1.00  0.00           O  
ATOM    383  CB  ASP A 298      25.036  27.072   4.949  1.00  0.00           C  
ATOM    384  CG  ASP A 298      25.073  25.634   5.474  1.00  0.00           C  
ATOM    385  OD1 ASP A 298      25.482  24.718   4.722  1.00  0.00           O  
ATOM    386  OD2 ASP A 298      24.697  25.419   6.645  1.00  0.00           O  
ATOM    387  N   TYR A 299      25.644  29.480   2.721  1.00  0.00           N  
ATOM    388  CA  TYR A 299      25.245  30.802   2.222  1.00  0.00           C  
ATOM    389  C   TYR A 299      25.755  31.137   0.821  1.00  0.00           C  
ATOM    390  O   TYR A 299      25.672  32.296   0.386  1.00  0.00           O  
ATOM    391  CB  TYR A 299      25.730  31.903   3.172  1.00  0.00           C  
ATOM    392  CG  TYR A 299      24.987  31.955   4.487  1.00  0.00           C  
ATOM    393  CD1 TYR A 299      25.200  30.985   5.470  1.00  0.00           C  
ATOM    394  CD2 TYR A 299      24.066  32.979   4.753  1.00  0.00           C  
ATOM    395  CE1 TYR A 299      24.521  31.027   6.687  1.00  0.00           C  
ATOM    396  CE2 TYR A 299      23.378  33.027   5.965  1.00  0.00           C  
ATOM    397  CZ  TYR A 299      23.614  32.047   6.931  1.00  0.00           C  
ATOM    398  OH  TYR A 299      22.960  32.101   8.146  1.00  0.00           O  
ATOM    399  N   LYS A 305      26.288  30.136   0.125  1.00  0.00           N  
ATOM    400  CA  LYS A 305      26.833  30.338  -1.220  1.00  0.00           C  
ATOM    401  C   LYS A 305      27.979  31.350  -1.181  1.00  0.00           C  
ATOM    402  O   LYS A 305      28.174  32.113  -2.127  1.00  0.00           O  
ATOM    403  CB  LYS A 305      25.743  30.843  -2.176  1.00  0.00           C  
ATOM    404  CG  LYS A 305      24.437  30.054  -2.124  1.00  0.00           C  
ATOM    405  CD  LYS A 305      24.649  28.574  -2.415  1.00  0.00           C  
ATOM    406  CE  LYS A 305      23.326  27.821  -2.423  1.00  0.00           C  
ATOM    407  NZ  LYS A 305      22.594  27.948  -1.131  1.00  0.00           N  
ATOM    408  N   GLY A 306      28.730  31.350  -0.082  1.00  0.00           N  
ATOM    409  CA  GLY A 306      29.843  32.272   0.068  1.00  0.00           C  
ATOM    410  C   GLY A 306      31.208  31.644  -0.175  1.00  0.00           C  
ATOM    411  O   GLY A 306      31.327  30.657  -0.902  1.00  0.00           O  
ATOM    412  N   GLN A 307      32.241  32.206   0.447  1.00  0.00           N  
ATOM    413  CA  GLN A 307      33.599  31.698   0.268  1.00  0.00           C  
ATOM    414  C   GLN A 307      34.392  31.552   1.569  1.00  0.00           C  
ATOM    415  O   GLN A 307      34.345  32.416   2.458  1.00  0.00           O  
ATOM    416  CB  GLN A 307      34.388  32.614  -0.673  1.00  0.00           C  
ATOM    417  CG  GLN A 307      33.787  32.808  -2.051  1.00  0.00           C  
ATOM    418  CD  GLN A 307      33.827  31.557  -2.899  1.00  0.00           C  
ATOM    419  OE1 GLN A 307      34.792  30.797  -2.855  1.00  0.00           O  
ATOM    420  NE2 GLN A 307      32.787  31.348  -3.694  1.00  0.00           N  
ATOM    421  N   CYS A 308      35.128  30.452   1.669  1.00  0.00           N  
ATOM    422  CA  CYS A 308      35.959  30.213   2.836  1.00  0.00           C  
ATOM    423  C   CYS A 308      37.384  29.927   2.384  1.00  0.00           C  
ATOM    424  O   CYS A 308      37.648  28.973   1.643  1.00  0.00           O  
ATOM    425  CB  CYS A 308      35.438  29.038   3.669  1.00  0.00           C  
ATOM    426  SG  CYS A 308      36.427  28.815   5.160  1.00  0.00           S  
ATOM    427  N   ASN A 309      38.307  30.768   2.833  1.00  0.00           N  
ATOM    428  CA  ASN A 309      39.696  30.601   2.450  1.00  0.00           C  
ATOM    429  C   ASN A 309      40.460  29.741   3.442  1.00  0.00           C  
ATOM    430  O   ASN A 309      40.133  29.687   4.638  1.00  0.00           O  
ATOM    431  CB  ASN A 309      40.400  31.965   2.348  1.00  0.00           C  
ATOM    432  CG  ASN A 309      39.798  32.868   1.282  1.00  0.00           C  
ATOM    433  OD1 ASN A 309      38.882  32.474   0.562  1.00  0.00           O  
ATOM    434  ND2 ASN A 309      40.321  34.089   1.176  1.00  0.00           N  
ATOM    435  N   LEU A 310      41.469  29.053   2.924  1.00  0.00           N  
ATOM    436  CA  LEU A 310      42.345  28.266   3.760  1.00  0.00           C  
ATOM    437  C   LEU A 310      43.620  29.086   3.777  1.00  0.00           C  
ATOM    438  O   LEU A 310      44.284  29.248   2.747  1.00  0.00           O  
ATOM    439  CB  LEU A 310      42.634  26.893   3.159  1.00  0.00           C  
ATOM    440  CG  LEU A 310      43.711  26.130   3.948  1.00  0.00           C  
ATOM    441  CD1 LEU A 310      43.426  26.212   5.440  1.00  0.00           C  
ATOM    442  CD2 LEU A 310      43.738  24.679   3.490  1.00  0.00           C  
ATOM    443  N   ARG A 311      43.951  29.629   4.937  1.00  0.00           N  
ATOM    444  CA  ARG A 311      45.152  30.437   5.056  1.00  0.00           C  
ATOM    445  C   ARG A 311      46.086  29.919   6.139  1.00  0.00           C  
ATOM    446  O   ARG A 311      45.682  29.709   7.282  1.00  0.00           O  
ATOM    447  CB  ARG A 311      44.773  31.883   5.361  1.00  0.00           C  
ATOM    448  CG  ARG A 311      45.941  32.805   5.560  1.00  0.00           C  
ATOM    449  CD  ARG A 311      45.440  34.228   5.496  1.00  0.00           C  
ATOM    450  NE  ARG A 311      44.916  34.681   6.769  1.00  0.00           N  
ATOM    451  CZ  ARG A 311      43.763  35.321   6.934  1.00  0.00           C  
ATOM    452  NH1 ARG A 311      42.973  35.591   5.896  1.00  0.00           N  
ATOM    453  NH2 ARG A 311      43.410  35.700   8.153  1.00  0.00           N  
ATOM    454  N   PHE A 312      47.337  29.696   5.758  1.00  0.00           N  
ATOM    455  CA  PHE A 312      48.355  29.245   6.696  1.00  0.00           C  
ATOM    456  C   PHE A 312      48.924  30.493   7.325  1.00  0.00           C  
ATOM    457  O   PHE A 312      49.546  31.307   6.646  1.00  0.00           O  
ATOM    458  CB  PHE A 312      49.443  28.444   5.969  1.00  0.00           C  
ATOM    459  CG  PHE A 312      49.013  27.049   5.618  1.00  0.00           C  
ATOM    460  CD1 PHE A 312      49.007  26.047   6.588  1.00  0.00           C  
ATOM    461  CD2 PHE A 312      48.531  26.754   4.352  1.00  0.00           C  
ATOM    462  CE1 PHE A 312      48.521  24.768   6.304  1.00  0.00           C  
ATOM    463  CE2 PHE A 312      48.040  25.478   4.053  1.00  0.00           C  
ATOM    464  CZ  PHE A 312      48.037  24.487   5.034  1.00  0.00           C  
ATOM    465  N   ASP A 313      48.656  30.650   8.619  1.00  0.00           N  
ATOM    466  CA  ASP A 313      49.124  31.798   9.377  1.00  0.00           C  
ATOM    467  C   ASP A 313      50.558  31.487   9.786  1.00  0.00           C  
ATOM    468  O   ASP A 313      50.826  31.177  10.951  1.00  0.00           O  
ATOM    469  CB  ASP A 313      48.248  31.985  10.610  1.00  0.00           C  
ATOM    470  CG  ASP A 313      47.975  33.443  10.903  1.00  0.00           C  
ATOM    471  OD1 ASP A 313      48.769  34.292  10.430  1.00  0.00           O  
ATOM    472  OD2 ASP A 313      46.975  33.736  11.606  1.00  0.00           O  
ATOM    473  N   ASP A 314      51.471  31.590   8.816  1.00  0.00           N  
ATOM    474  CA  ASP A 314      52.878  31.251   9.000  1.00  0.00           C  
ATOM    475  C   ASP A 314      53.828  32.414   9.275  1.00  0.00           C  
ATOM    476  O   ASP A 314      54.785  32.664   8.521  1.00  0.00           O  
ATOM    477  CB  ASP A 314      53.347  30.435   7.780  1.00  0.00           C  
ATOM    478  CG  ASP A 314      53.166  31.178   6.457  1.00  0.00           C  
ATOM    479  OD1 ASP A 314      52.285  32.065   6.353  1.00  0.00           O  
ATOM    480  OD2 ASP A 314      53.902  30.861   5.507  1.00  0.00           O  
ATOM    481  N   THR A 315      53.588  33.087  10.394  1.00  0.00           N  
ATOM    482  CA  THR A 315      54.369  34.256  10.789  1.00  0.00           C  
ATOM    483  C   THR A 315      55.499  33.974  11.787  1.00  0.00           C  
ATOM    484  O   THR A 315      56.177  34.907  12.238  1.00  0.00           O  
ATOM    485  CB  THR A 315      53.438  35.321  11.398  1.00  0.00           C  
ATOM    486  OG1 THR A 315      52.904  34.837  12.642  1.00  0.00           O  
ATOM    487  CG2 THR A 315      52.267  35.593  10.449  1.00  0.00           C  
ATOM    488  N   ASN A 316      55.703  32.706  12.131  1.00  0.00           N  
ATOM    489  CA  ASN A 316      56.747  32.342  13.091  1.00  0.00           C  
ATOM    490  C   ASN A 316      57.493  31.101  12.591  1.00  0.00           C  
ATOM    491  O   ASN A 316      57.166  29.971  12.953  1.00  0.00           O  
ATOM    492  CB  ASN A 316      56.121  32.081  14.469  1.00  0.00           C  
ATOM    493  CG  ASN A 316      57.158  31.937  15.556  1.00  0.00           C  
ATOM    494  OD1 ASN A 316      58.342  32.164  15.325  1.00  0.00           O  
ATOM    495  ND2 ASN A 316      56.719  31.561  16.752  1.00  0.00           N  
ATOM    496  N   PRO A 317      58.535  31.316  11.768  1.00  0.00           N  
ATOM    497  CA  PRO A 317      59.355  30.257  11.173  1.00  0.00           C  
ATOM    498  C   PRO A 317      59.882  29.152  12.079  1.00  0.00           C  
ATOM    499  O   PRO A 317      59.774  27.975  11.737  1.00  0.00           O  
ATOM    500  CB  PRO A 317      60.470  31.037  10.477  1.00  0.00           C  
ATOM    501  CG  PRO A 317      60.605  32.283  11.326  1.00  0.00           C  
ATOM    502  CD  PRO A 317      59.165  32.640  11.575  1.00  0.00           C  
ATOM    503  N   VAL A 333      60.424  29.507  13.236  1.00  0.00           N  
ATOM    504  CA  VAL A 333      60.988  28.489  14.115  1.00  0.00           C  
ATOM    505  C   VAL A 333      60.005  27.456  14.667  1.00  0.00           C  
ATOM    506  O   VAL A 333      60.407  26.358  15.044  1.00  0.00           O  
ATOM    507  CB  VAL A 333      61.771  29.133  15.294  1.00  0.00           C  
ATOM    508  CG1 VAL A 333      62.691  30.230  14.757  1.00  0.00           C  
ATOM    509  CG2 VAL A 333      60.815  29.697  16.335  1.00  0.00           C  
ATOM    510  N   LYS A 421      58.722  27.788  14.692  1.00  0.00           N  
ATOM    511  CA  LYS A 421      57.710  26.875  15.216  1.00  0.00           C  
ATOM    512  C   LYS A 421      56.991  26.117  14.109  1.00  0.00           C  
ATOM    513  O   LYS A 421      56.222  25.199  14.369  1.00  0.00           O  
ATOM    514  CB  LYS A 421      56.667  27.667  16.020  1.00  0.00           C  
ATOM    515  CG  LYS A 421      57.244  28.592  17.081  1.00  0.00           C  
ATOM    516  CD  LYS A 421      57.857  27.830  18.250  1.00  0.00           C  
ATOM    517  CE  LYS A 421      56.981  27.918  19.501  1.00  0.00           C  
ATOM    518  NZ  LYS A 421      55.616  27.323  19.322  1.00  0.00           N  
ATOM    519  N   GLU A 422      57.238  26.497  12.867  1.00  0.00           N  
ATOM    520  CA  GLU A 422      56.543  25.866  11.759  1.00  0.00           C  
ATOM    521  C   GLU A 422      57.348  24.872  10.917  1.00  0.00           C  
ATOM    522  O   GLU A 422      58.573  24.855  10.942  1.00  0.00           O  
ATOM    523  CB  GLU A 422      55.939  26.970  10.888  1.00  0.00           C  
ATOM    524  CG  GLU A 422      54.841  27.739  11.602  1.00  0.00           C  
ATOM    525  CD  GLU A 422      54.714  29.182  11.141  1.00  0.00           C  
ATOM    526  OE1 GLU A 422      55.058  29.474   9.977  1.00  0.00           O  
ATOM    527  OE2 GLU A 422      54.251  30.027  11.945  1.00  0.00           O  
ATOM    528  N   ASP A 423      56.634  24.033  10.180  1.00  0.00           N  
ATOM    529  CA  ASP A 423      57.259  23.024   9.337  1.00  0.00           C  
ATOM    530  C   ASP A 423      56.356  22.690   8.149  1.00  0.00           C  
ATOM    531  O   ASP A 423      55.120  22.713   8.259  1.00  0.00           O  
ATOM    532  CB  ASP A 423      57.513  21.749  10.142  1.00  0.00           C  
ATOM    533  CG  ASP A 423      58.266  20.705   9.349  1.00  0.00           C  
ATOM    534  OD1 ASP A 423      59.507  20.647   9.476  1.00  0.00           O  
ATOM    535  OD2 ASP A 423      57.617  19.957   8.585  1.00  0.00           O  
ATOM    536  N   ILE A 424      56.974  22.353   7.023  1.00  0.00           N  
ATOM    537  CA  ILE A 424      56.212  22.035   5.821  1.00  0.00           C  
ATOM    538  C   ILE A 424      55.336  20.793   5.990  1.00  0.00           C  
ATOM    539  O   ILE A 424      54.309  20.648   5.322  1.00  0.00           O  
ATOM    540  CB  ILE A 424      57.146  21.842   4.616  1.00  0.00           C  
ATOM    541  CG1 ILE A 424      56.332  21.866   3.324  1.00  0.00           C  
ATOM    542  CG2 ILE A 424      57.907  20.547   4.755  1.00  0.00           C  
ATOM    543  CD1 ILE A 424      55.821  23.228   2.967  1.00  0.00           C  
ATOM    544  N   GLU A 425      55.735  19.903   6.892  1.00  0.00           N  
ATOM    545  CA  GLU A 425      54.959  18.696   7.131  1.00  0.00           C  
ATOM    546  C   GLU A 425      53.595  19.055   7.687  1.00  0.00           C  
ATOM    547  O   GLU A 425      52.601  18.388   7.394  1.00  0.00           O  
ATOM    548  CB  GLU A 425      55.659  17.781   8.129  1.00  0.00           C  
ATOM    549  CG  GLU A 425      54.953  16.438   8.315  1.00  0.00           C  
ATOM    550  CD  GLU A 425      55.456  15.662   9.520  1.00  0.00           C  
ATOM    551  OE1 GLU A 425      56.678  15.705   9.786  1.00  0.00           O  
ATOM    552  OE2 GLU A 425      54.628  15.001  10.190  1.00  0.00           O  
ATOM    553  N   TYR A 426      53.546  20.103   8.501  1.00  0.00           N  
ATOM    554  CA  TYR A 426      52.284  20.515   9.088  1.00  0.00           C  
ATOM    555  C   TYR A 426      51.321  21.090   8.065  1.00  0.00           C  
ATOM    556  O   TYR A 426      50.138  20.742   8.071  1.00  0.00           O  
ATOM    557  CB  TYR A 426      52.514  21.520  10.222  1.00  0.00           C  
ATOM    558  CG  TYR A 426      53.306  20.933  11.368  1.00  0.00           C  
ATOM    559  CD1 TYR A 426      53.110  19.607  11.761  1.00  0.00           C  
ATOM    560  CD2 TYR A 426      54.268  21.683  12.038  1.00  0.00           C  
ATOM    561  CE1 TYR A 426      53.856  19.045  12.784  1.00  0.00           C  
ATOM    562  CE2 TYR A 426      55.014  21.132  13.063  1.00  0.00           C  
ATOM    563  CZ  TYR A 426      54.804  19.812  13.432  1.00  0.00           C  
ATOM    564  OH  TYR A 426      55.536  19.248  14.453  1.00  0.00           O  
ATOM    565  N   VAL A 427      51.807  21.958   7.176  1.00  0.00           N  
ATOM    566  CA  VAL A 427      50.902  22.521   6.192  1.00  0.00           C  
ATOM    567  C   VAL A 427      50.388  21.361   5.357  1.00  0.00           C  
ATOM    568  O   VAL A 427      49.184  21.273   5.078  1.00  0.00           O  
ATOM    569  CB  VAL A 427      51.568  23.648   5.300  1.00  0.00           C  
ATOM    570  CG1 VAL A 427      52.978  23.993   5.816  1.00  0.00           C  
ATOM    571  CG2 VAL A 427      51.558  23.262   3.813  1.00  0.00           C  
ATOM    572  N   GLU A 429      51.285  20.446   4.997  1.00  0.00           N  
ATOM    573  CA  GLU A 429      50.874  19.281   4.215  1.00  0.00           C  
ATOM    574  C   GLU A 429      49.744  18.532   4.925  1.00  0.00           C  
ATOM    575  O   GLU A 429      48.685  18.275   4.334  1.00  0.00           O  
ATOM    576  CB  GLU A 429      52.051  18.330   3.987  1.00  0.00           C  
ATOM    577  CG  GLU A 429      52.928  18.683   2.794  1.00  0.00           C  
ATOM    578  CD  GLU A 429      54.211  17.845   2.733  1.00  0.00           C  
ATOM    579  OE1 GLU A 429      54.137  16.609   2.939  1.00  0.00           O  
ATOM    580  OE2 GLU A 429      55.296  18.421   2.470  1.00  0.00           O  
ATOM    581  N   SER A 431      49.956  18.205   6.199  1.00  0.00           N  
ATOM    582  CA  SER A 431      48.947  17.469   6.962  1.00  0.00           C  
ATOM    583  C   SER A 431      47.645  18.247   7.165  1.00  0.00           C  
ATOM    584  O   SER A 431      46.584  17.652   7.336  1.00  0.00           O  
ATOM    585  CB  SER A 431      49.512  17.039   8.322  1.00  0.00           C  
ATOM    586  OG  SER A 431      49.566  18.120   9.232  1.00  0.00           O  
ATOM    587  N   ILE A 432      47.721  19.573   7.144  1.00  0.00           N  
ATOM    588  CA  ILE A 432      46.523  20.367   7.323  1.00  0.00           C  
ATOM    589  C   ILE A 432      45.659  20.341   6.060  1.00  0.00           C  
ATOM    590  O   ILE A 432      44.452  20.118   6.152  1.00  0.00           O  
ATOM    591  CB  ILE A 432      46.876  21.817   7.747  1.00  0.00           C  
ATOM    592  CG1 ILE A 432      47.387  21.802   9.188  1.00  0.00           C  
ATOM    593  CG2 ILE A 432      45.644  22.718   7.667  1.00  0.00           C  
ATOM    594  CD1 ILE A 432      48.002  23.081   9.648  1.00  0.00           C  
ATOM    595  N   LYS A 433      46.264  20.553   4.890  1.00  0.00           N  
ATOM    596  CA  LYS A 433      45.500  20.505   3.644  1.00  0.00           C  
ATOM    597  C   LYS A 433      44.839  19.134   3.608  1.00  0.00           C  
ATOM    598  O   LYS A 433      43.696  18.979   3.163  1.00  0.00           O  
ATOM    599  CB  LYS A 433      46.390  20.623   2.403  1.00  0.00           C  
ATOM    600  CG  LYS A 433      47.101  21.942   2.191  1.00  0.00           C  
ATOM    601  CD  LYS A 433      47.915  21.873   0.895  1.00  0.00           C  
ATOM    602  CE  LYS A 433      48.858  23.067   0.734  1.00  0.00           C  
ATOM    603  NZ  LYS A 433      49.666  23.018  -0.531  1.00  0.00           N  
ATOM    604  N   ASN A 434      45.558  18.132   4.089  1.00  0.00           N  
ATOM    605  CA  ASN A 434      45.014  16.785   4.083  1.00  0.00           C  
ATOM    606  C   ASN A 434      43.762  16.662   4.948  1.00  0.00           C  
ATOM    607  O   ASN A 434      42.728  16.168   4.482  1.00  0.00           O  
ATOM    608  CB  ASN A 434      46.057  15.785   4.556  1.00  0.00           C  
ATOM    609  CG  ASN A 434      45.649  14.372   4.267  1.00  0.00           C  
ATOM    610  OD1 ASN A 434      45.643  13.949   3.116  1.00  0.00           O  
ATOM    611  ND2 ASN A 434      45.280  13.632   5.307  1.00  0.00           N  
ATOM    612  N   ASP A 435      43.850  17.114   6.199  1.00  0.00           N  
ATOM    613  CA  ASP A 435      42.707  17.042   7.101  1.00  0.00           C  
ATOM    614  C   ASP A 435      41.485  17.807   6.608  1.00  0.00           C  
ATOM    615  O   ASP A 435      40.371  17.290   6.671  1.00  0.00           O  
ATOM    616  CB  ASP A 435      43.090  17.525   8.504  1.00  0.00           C  
ATOM    617  CG  ASP A 435      43.897  16.487   9.280  1.00  0.00           C  
ATOM    618  OD1 ASP A 435      43.565  15.287   9.205  1.00  0.00           O  
ATOM    619  OD2 ASP A 435      44.855  16.875   9.978  1.00  0.00           O  
ATOM    620  N   VAL A 436      41.687  19.027   6.114  1.00  0.00           N  
ATOM    621  CA  VAL A 436      40.572  19.829   5.612  1.00  0.00           C  
ATOM    622  C   VAL A 436      39.899  19.112   4.455  1.00  0.00           C  
ATOM    623  O   VAL A 436      38.675  19.102   4.338  1.00  0.00           O  
ATOM    624  CB  VAL A 436      41.034  21.229   5.123  1.00  0.00           C  
ATOM    625  CG1 VAL A 436      39.893  21.939   4.425  1.00  0.00           C  
ATOM    626  CG2 VAL A 436      41.505  22.061   6.294  1.00  0.00           C  
ATOM    627  N   GLU A 437      40.712  18.513   3.592  1.00  0.00           N  
ATOM    628  CA  GLU A 437      40.182  17.787   2.449  1.00  0.00           C  
ATOM    629  C   GLU A 437      39.424  16.545   2.884  1.00  0.00           C  
ATOM    630  O   GLU A 437      38.345  16.261   2.374  1.00  0.00           O  
ATOM    631  CB  GLU A 437      41.311  17.397   1.499  1.00  0.00           C  
ATOM    632  CG  GLU A 437      41.772  18.534   0.616  1.00  0.00           C  
ATOM    633  CD  GLU A 437      42.975  18.174  -0.227  1.00  0.00           C  
ATOM    634  OE1 GLU A 437      44.087  18.053   0.332  1.00  0.00           O  
ATOM    635  OE2 GLU A 437      42.805  18.009  -1.451  1.00  0.00           O  
ATOM    636  N   TRP A 438      39.983  15.816   3.841  1.00  0.00           N  
ATOM    637  CA  TRP A 438      39.348  14.599   4.326  1.00  0.00           C  
ATOM    638  C   TRP A 438      38.013  14.878   5.011  1.00  0.00           C  
ATOM    639  O   TRP A 438      37.099  14.056   4.945  1.00  0.00           O  
ATOM    640  CB  TRP A 438      40.276  13.868   5.289  1.00  0.00           C  
ATOM    641  CG  TRP A 438      39.688  12.606   5.827  1.00  0.00           C  
ATOM    642  CD1 TRP A 438      39.568  11.417   5.172  1.00  0.00           C  
ATOM    643  CD2 TRP A 438      39.131  12.405   7.134  1.00  0.00           C  
ATOM    644  NE1 TRP A 438      38.974  10.484   5.989  1.00  0.00           N  
ATOM    645  CE2 TRP A 438      38.694  11.064   7.199  1.00  0.00           C  
ATOM    646  CE3 TRP A 438      38.960  13.227   8.254  1.00  0.00           C  
ATOM    647  CZ2 TRP A 438      38.095  10.520   8.346  1.00  0.00           C  
ATOM    648  CZ3 TRP A 438      38.364  12.687   9.401  1.00  0.00           C  
ATOM    649  CH2 TRP A 438      37.940  11.345   9.433  1.00  0.00           C  
ATOM    650  N   LEU A 439      37.895  16.025   5.677  1.00  0.00           N  
ATOM    651  CA  LEU A 439      36.640  16.345   6.340  1.00  0.00           C  
ATOM    652  C   LEU A 439      35.526  16.599   5.336  1.00  0.00           C  
ATOM    653  O   LEU A 439      34.353  16.497   5.689  1.00  0.00           O  
ATOM    654  CB  LEU A 439      36.796  17.539   7.277  1.00  0.00           C  
ATOM    655  CG  LEU A 439      37.403  17.163   8.629  1.00  0.00           C  
ATOM    656  CD1 LEU A 439      37.512  18.393   9.508  1.00  0.00           C  
ATOM    657  CD2 LEU A 439      36.537  16.120   9.293  1.00  0.00           C  
ATOM    658  N   GLY A 444      35.890  16.923   4.093  1.00  0.00           N  
ATOM    659  CA  GLY A 444      34.895  17.133   3.051  1.00  0.00           C  
ATOM    660  C   GLY A 444      34.655  18.551   2.568  1.00  0.00           C  
ATOM    661  O   GLY A 444      33.622  18.845   1.963  1.00  0.00           O  
ATOM    662  N   PHE A 445      35.623  19.430   2.799  1.00  0.00           N  
ATOM    663  CA  PHE A 445      35.472  20.826   2.422  1.00  0.00           C  
ATOM    664  C   PHE A 445      36.465  21.315   1.407  1.00  0.00           C  
ATOM    665  O   PHE A 445      37.597  20.850   1.350  1.00  0.00           O  
ATOM    666  CB  PHE A 445      35.580  21.695   3.668  1.00  0.00           C  
ATOM    667  CG  PHE A 445      34.557  21.382   4.705  1.00  0.00           C  
ATOM    668  CD1 PHE A 445      33.230  21.754   4.517  1.00  0.00           C  
ATOM    669  CD2 PHE A 445      34.925  20.742   5.891  1.00  0.00           C  
ATOM    670  CE1 PHE A 445      32.261  21.500   5.514  1.00  0.00           C  
ATOM    671  CE2 PHE A 445      33.978  20.474   6.904  1.00  0.00           C  
ATOM    672  CZ  PHE A 445      32.647  20.854   6.718  1.00  0.00           C  
ATOM    673  N   HIS A 457      36.034  22.281   0.613  1.00  0.00           N  
ATOM    674  CA  HIS A 457      36.889  22.875  -0.414  1.00  0.00           C  
ATOM    675  C   HIS A 457      37.035  24.361  -0.105  1.00  0.00           C  
ATOM    676  O   HIS A 457      36.077  25.019   0.295  1.00  0.00           O  
ATOM    677  CB  HIS A 457      36.252  22.680  -1.788  1.00  0.00           C  
ATOM    678  CG  HIS A 457      36.025  21.245  -2.139  1.00  0.00           C  
ATOM    679  ND1 HIS A 457      36.999  20.457  -2.713  1.00  0.00           N  
ATOM    680  CD2 HIS A 457      34.952  20.442  -1.948  1.00  0.00           C  
ATOM    681  CE1 HIS A 457      36.536  19.229  -2.860  1.00  0.00           C  
ATOM    682  NE2 HIS A 457      35.297  19.193  -2.403  1.00  0.00           N  
ATOM    683  N   TRP A 461      38.234  24.890  -0.287  1.00  0.00           N  
ATOM    684  CA  TRP A 461      38.451  26.294  -0.011  1.00  0.00           C  
ATOM    685  C   TRP A 461      38.356  27.156  -1.264  1.00  0.00           C  
ATOM    686  O   TRP A 461      38.200  26.642  -2.367  1.00  0.00           O  
ATOM    687  CB  TRP A 461      39.795  26.483   0.688  1.00  0.00           C  
ATOM    688  CG  TRP A 461      40.916  25.789   0.010  1.00  0.00           C  
ATOM    689  CD1 TRP A 461      41.667  26.260  -1.033  1.00  0.00           C  
ATOM    690  CD2 TRP A 461      41.427  24.488   0.321  1.00  0.00           C  
ATOM    691  NE1 TRP A 461      42.615  25.330  -1.385  1.00  0.00           N  
ATOM    692  CE2 TRP A 461      42.489  24.234  -0.571  1.00  0.00           C  
ATOM    693  CE3 TRP A 461      41.090  23.515   1.270  1.00  0.00           C  
ATOM    694  CZ2 TRP A 461      43.221  23.041  -0.542  1.00  0.00           C  
ATOM    695  CZ3 TRP A 461      41.812  22.334   1.300  1.00  0.00           C  
ATOM    696  CH2 TRP A 461      42.869  22.106   0.397  1.00  0.00           C  
ATOM    697  N   SER A 463      38.450  28.471  -1.067  1.00  0.00           N  
ATOM    698  CA  SER A 463      38.344  29.454  -2.138  1.00  0.00           C  
ATOM    699  C   SER A 463      39.664  29.690  -2.851  1.00  0.00           C  
ATOM    700  O   SER A 463      40.654  30.080  -2.232  1.00  0.00           O  
ATOM    701  CB  SER A 463      37.822  30.765  -1.565  1.00  0.00           C  
ATOM    702  OG  SER A 463      37.155  31.518  -2.556  1.00  0.00           O  
ATOM    703  N   GLY A 472      39.667  29.447  -4.161  1.00  0.00           N  
ATOM    704  CA  GLY A 472      40.876  29.626  -4.960  1.00  0.00           C  
ATOM    705  C   GLY A 472      42.063  28.861  -4.413  1.00  0.00           C  
ATOM    706  O   GLY A 472      41.888  27.796  -3.828  1.00  0.00           O  
ATOM    707  N   ASN A 473      43.265  29.400  -4.582  1.00  0.00           N  
ATOM    708  CA  ASN A 473      44.456  28.729  -4.093  1.00  0.00           C  
ATOM    709  C   ASN A 473      44.551  28.784  -2.589  1.00  0.00           C  
ATOM    710  O   ASN A 473      43.845  29.559  -1.925  1.00  0.00           O  
ATOM    711  CB  ASN A 473      45.725  29.377  -4.629  1.00  0.00           C  
ATOM    712  CG  ASN A 473      45.727  29.517  -6.120  1.00  0.00           C  
ATOM    713  OD1 ASN A 473      45.330  28.608  -6.845  1.00  0.00           O  
ATOM    714  ND2 ASN A 473      46.197  30.661  -6.596  1.00  0.00           N  
ATOM    715  N   VAL A 474      45.437  27.953  -2.048  1.00  0.00           N  
ATOM    716  CA  VAL A 474      45.674  27.974  -0.623  1.00  0.00           C  
ATOM    717  C   VAL A 474      46.400  29.302  -0.369  1.00  0.00           C  
ATOM    718  O   VAL A 474      47.169  29.752  -1.218  1.00  0.00           O  
ATOM    719  CB  VAL A 474      46.581  26.812  -0.218  1.00  0.00           C  
ATOM    720  CG1 VAL A 474      47.046  26.997   1.242  1.00  0.00           C  
ATOM    721  CG2 VAL A 474      45.826  25.478  -0.415  1.00  0.00           C  
ATOM    722  N   ARG A 475      46.146  29.941   0.772  1.00  0.00           N  
ATOM    723  CA  ARG A 475      46.818  31.209   1.077  1.00  0.00           C  
ATOM    724  C   ARG A 475      47.793  31.067   2.249  1.00  0.00           C  
ATOM    725  O   ARG A 475      47.618  30.224   3.128  1.00  0.00           O  
ATOM    726  CB  ARG A 475      45.811  32.318   1.433  1.00  0.00           C  
ATOM    727  CG  ARG A 475      44.538  32.402   0.582  1.00  0.00           C  
ATOM    728  CD  ARG A 475      44.803  32.470  -0.914  1.00  0.00           C  
ATOM    729  NE  ARG A 475      43.540  32.305  -1.625  1.00  0.00           N  
ATOM    730  CZ  ARG A 475      42.605  33.247  -1.728  1.00  0.00           C  
ATOM    731  NH1 ARG A 475      42.812  34.431  -1.175  1.00  0.00           N  
ATOM    732  NH2 ARG A 475      41.454  32.991  -2.346  1.00  0.00           N  
ATOM    733  N   TYR A 476      48.815  31.913   2.249  1.00  0.00           N  
ATOM    734  CA  TYR A 476      49.822  31.936   3.300  1.00  0.00           C  
ATOM    735  C   TYR A 476      50.062  33.393   3.728  1.00  0.00           C  
ATOM    736  O   TYR A 476      50.228  34.277   2.881  1.00  0.00           O  
ATOM    737  CB  TYR A 476      51.146  31.349   2.796  1.00  0.00           C  
ATOM    738  CG  TYR A 476      51.087  29.922   2.318  1.00  0.00           C  
ATOM    739  CD1 TYR A 476      51.540  28.870   3.126  1.00  0.00           C  
ATOM    740  CD2 TYR A 476      50.627  29.614   1.034  1.00  0.00           C  
ATOM    741  CE1 TYR A 476      51.542  27.544   2.658  1.00  0.00           C  
ATOM    742  CE2 TYR A 476      50.624  28.305   0.565  1.00  0.00           C  
ATOM    743  CZ  TYR A 476      51.085  27.274   1.376  1.00  0.00           C  
ATOM    744  OH  TYR A 476      51.101  25.982   0.887  1.00  0.00           O  
ATOM    745  N   SER A 477      50.080  33.645   5.035  1.00  0.00           N  
ATOM    746  CA  SER A 477      50.342  34.999   5.527  1.00  0.00           C  
ATOM    747  C   SER A 477      51.636  35.471   4.877  1.00  0.00           C  
ATOM    748  O   SER A 477      51.806  36.663   4.580  1.00  0.00           O  
ATOM    749  CB  SER A 477      50.508  35.006   7.046  1.00  0.00           C  
ATOM    750  OG  SER A 477      49.270  34.715   7.678  1.00  0.00           O  
ATOM    751  N   SER A 478      52.536  34.511   4.651  1.00  0.00           N  
ATOM    752  CA  SER A 478      53.825  34.789   4.038  1.00  0.00           C  
ATOM    753  C   SER A 478      53.638  35.455   2.670  1.00  0.00           C  
ATOM    754  O   SER A 478      54.490  36.236   2.231  1.00  0.00           O  
ATOM    755  CB  SER A 478      54.649  33.492   3.915  1.00  0.00           C  
ATOM    756  OG  SER A 478      53.952  32.474   3.208  1.00  0.00           O  
ATOM    757  N   ASP A 479      52.520  35.164   2.000  1.00  0.00           N  
ATOM    758  CA  ASP A 479      52.261  35.782   0.696  1.00  0.00           C  
ATOM    759  C   ASP A 479      52.097  37.294   0.869  1.00  0.00           C  
ATOM    760  O   ASP A 479      52.127  38.036  -0.110  1.00  0.00           O  
ATOM    761  CB  ASP A 479      50.977  35.239   0.049  1.00  0.00           C  
ATOM    762  CG  ASP A 479      50.966  33.727  -0.082  1.00  0.00           C  
ATOM    763  OD1 ASP A 479      52.050  33.105  -0.129  1.00  0.00           O  
ATOM    764  OD2 ASP A 479      49.849  33.160  -0.152  1.00  0.00           O  
ATOM    765  N   TYR A 482      51.926  37.749   2.109  1.00  0.00           N  
ATOM    766  CA  TYR A 482      51.734  39.174   2.360  1.00  0.00           C  
ATOM    767  C   TYR A 482      52.890  39.881   3.045  1.00  0.00           C  
ATOM    768  O   TYR A 482      52.744  41.031   3.463  1.00  0.00           O  
ATOM    769  CB  TYR A 482      50.473  39.404   3.192  1.00  0.00           C  
ATOM    770  CG  TYR A 482      49.278  38.640   2.690  1.00  0.00           C  
ATOM    771  CD1 TYR A 482      48.896  38.695   1.348  1.00  0.00           C  
ATOM    772  CD2 TYR A 482      48.522  37.859   3.558  1.00  0.00           C  
ATOM    773  CE1 TYR A 482      47.776  37.981   0.888  1.00  0.00           C  
ATOM    774  CE2 TYR A 482      47.417  37.149   3.107  1.00  0.00           C  
ATOM    775  CZ  TYR A 482      47.048  37.211   1.780  1.00  0.00           C  
ATOM    776  OH  TYR A 482      45.951  36.483   1.364  1.00  0.00           O  
ATOM    777  N   PHE A 485      54.033  39.214   3.156  1.00  0.00           N  
ATOM    778  CA  PHE A 485      55.186  39.836   3.813  1.00  0.00           C  
ATOM    779  C   PHE A 485      55.561  41.193   3.239  1.00  0.00           C  
ATOM    780  O   PHE A 485      55.897  42.107   3.989  1.00  0.00           O  
ATOM    781  CB  PHE A 485      56.406  38.909   3.785  1.00  0.00           C  
ATOM    782  CG  PHE A 485      56.330  37.783   4.775  1.00  0.00           C  
ATOM    783  CD1 PHE A 485      55.294  37.730   5.710  1.00  0.00           C  
ATOM    784  CD2 PHE A 485      57.307  36.795   4.800  1.00  0.00           C  
ATOM    785  CE1 PHE A 485      55.239  36.720   6.645  1.00  0.00           C  
ATOM    786  CE2 PHE A 485      57.259  35.773   5.740  1.00  0.00           C  
ATOM    787  CZ  PHE A 485      56.227  35.734   6.663  1.00  0.00           C  
ATOM    788  N   ASP A 490      55.498  41.326   1.918  1.00  0.00           N  
ATOM    789  CA  ASP A 490      55.836  42.585   1.265  1.00  0.00           C  
ATOM    790  C   ASP A 490      54.823  43.669   1.598  1.00  0.00           C  
ATOM    791  O   ASP A 490      55.191  44.804   1.869  1.00  0.00           O  
ATOM    792  CB  ASP A 490      55.925  42.368  -0.242  1.00  0.00           C  
ATOM    793  CG  ASP A 490      57.094  41.496  -0.619  1.00  0.00           C  
ATOM    794  OD1 ASP A 490      58.235  41.959  -0.464  1.00  0.00           O  
ATOM    795  OD2 ASP A 490      56.885  40.347  -1.048  1.00  0.00           O  
ATOM    796  N   GLN A 494      53.548  43.291   1.575  1.00  0.00           N  
ATOM    797  CA  GLN A 494      52.429  44.170   1.897  1.00  0.00           C  
ATOM    798  C   GLN A 494      52.561  44.585   3.358  1.00  0.00           C  
ATOM    799  O   GLN A 494      52.465  45.769   3.692  1.00  0.00           O  
ATOM    800  CB  GLN A 494      51.118  43.414   1.737  1.00  0.00           C  
ATOM    801  CG  GLN A 494      50.166  43.947   0.704  1.00  0.00           C  
ATOM    802  CD  GLN A 494      50.654  43.713  -0.706  1.00  0.00           C  
ATOM    803  OE1 GLN A 494      51.253  44.598  -1.323  1.00  0.00           O  
ATOM    804  NE2 GLN A 494      50.412  42.506  -1.224  1.00  0.00           N  
ATOM    805  N   LEU A 495      52.758  43.597   4.231  1.00  0.00           N  
ATOM    806  CA  LEU A 495      52.907  43.868   5.645  1.00  0.00           C  
ATOM    807  C   LEU A 495      54.039  44.861   5.874  1.00  0.00           C  
ATOM    808  O   LEU A 495      53.904  45.816   6.642  1.00  0.00           O  
ATOM    809  CB  LEU A 495      53.187  42.579   6.421  1.00  0.00           C  
ATOM    810  CG  LEU A 495      52.018  41.696   6.897  1.00  0.00           C  
ATOM    811  CD1 LEU A 495      50.678  42.398   6.727  1.00  0.00           C  
ATOM    812  CD2 LEU A 495      52.046  40.391   6.138  1.00  0.00           C  
ATOM    813  N   HIS A 496      55.159  44.633   5.201  1.00  0.00           N  
ATOM    814  CA  HIS A 496      56.306  45.521   5.329  1.00  0.00           C  
ATOM    815  C   HIS A 496      55.938  46.948   4.899  1.00  0.00           C  
ATOM    816  O   HIS A 496      56.352  47.929   5.513  1.00  0.00           O  
ATOM    817  CB  HIS A 496      57.467  45.007   4.478  1.00  0.00           C  
ATOM    818  CG  HIS A 496      58.674  45.882   4.537  1.00  0.00           C  
ATOM    819  ND1 HIS A 496      59.499  45.934   5.640  1.00  0.00           N  
ATOM    820  CD2 HIS A 496      59.148  46.806   3.668  1.00  0.00           C  
ATOM    821  CE1 HIS A 496      60.429  46.852   5.449  1.00  0.00           C  
ATOM    822  NE2 HIS A 496      60.237  47.397   4.262  1.00  0.00           N  
ATOM    823  N   ALA A 498      55.156  47.056   3.834  1.00  0.00           N  
ATOM    824  CA  ALA A 498      54.737  48.360   3.343  1.00  0.00           C  
ATOM    825  C   ALA A 498      53.790  49.031   4.339  1.00  0.00           C  
ATOM    826  O   ALA A 498      53.873  50.240   4.555  1.00  0.00           O  
ATOM    827  CB  ALA A 498      54.063  48.228   1.972  1.00  0.00           C  
ATOM    828  N   TYR A 499      52.903  48.250   4.947  1.00  0.00           N  
ATOM    829  CA  TYR A 499      51.973  48.809   5.910  1.00  0.00           C  
ATOM    830  C   TYR A 499      52.696  49.230   7.180  1.00  0.00           C  
ATOM    831  O   TYR A 499      52.267  50.171   7.850  1.00  0.00           O  
ATOM    832  CB  TYR A 499      50.842  47.820   6.234  1.00  0.00           C  
ATOM    833  CG  TYR A 499      49.709  47.886   5.234  1.00  0.00           C  
ATOM    834  CD1 TYR A 499      49.044  49.101   4.981  1.00  0.00           C  
ATOM    835  CD2 TYR A 499      49.329  46.757   4.502  1.00  0.00           C  
ATOM    836  CE1 TYR A 499      48.029  49.189   4.019  1.00  0.00           C  
ATOM    837  CE2 TYR A 499      48.319  46.831   3.539  1.00  0.00           C  
ATOM    838  CZ  TYR A 499      47.671  48.049   3.301  1.00  0.00           C  
ATOM    839  OH  TYR A 499      46.663  48.111   2.359  1.00  0.00           O  
ATOM    840  N   ALA A 500      53.790  48.548   7.506  1.00  0.00           N  
ATOM    841  CA  ALA A 500      54.570  48.908   8.685  1.00  0.00           C  
ATOM    842  C   ALA A 500      55.181  50.292   8.403  1.00  0.00           C  
ATOM    843  O   ALA A 500      55.262  51.156   9.292  1.00  0.00           O  
ATOM    844  CB  ALA A 500      55.667  47.879   8.924  1.00  0.00           C  
ATOM    845  N   ILE A 501      55.589  50.497   7.151  1.00  0.00           N  
ATOM    846  CA  ILE A 501      56.179  51.761   6.749  1.00  0.00           C  
ATOM    847  C   ILE A 501      55.140  52.875   6.784  1.00  0.00           C  
ATOM    848  O   ILE A 501      55.464  54.015   7.128  1.00  0.00           O  
ATOM    849  CB  ILE A 501      56.835  51.665   5.335  1.00  0.00           C  
ATOM    850  CG1 ILE A 501      58.155  50.872   5.438  1.00  0.00           C  
ATOM    851  CG2 ILE A 501      57.091  53.076   4.757  1.00  0.00           C  
ATOM    852  CD1 ILE A 501      58.870  50.673   4.087  1.00  0.00           C  
ATOM    853  N   GLU A 502      53.889  52.558   6.452  1.00  0.00           N  
ATOM    854  CA  GLU A 502      52.856  53.596   6.503  1.00  0.00           C  
ATOM    855  C   GLU A 502      52.671  54.048   7.963  1.00  0.00           C  
ATOM    856  O   GLU A 502      52.625  55.245   8.236  1.00  0.00           O  
ATOM    857  CB  GLU A 502      51.511  53.105   5.925  1.00  0.00           C  
ATOM    858  CG  GLU A 502      50.364  54.127   6.104  1.00  0.00           C  
ATOM    859  CD  GLU A 502      49.069  53.794   5.332  1.00  0.00           C  
ATOM    860  OE1 GLU A 502      48.806  52.600   5.069  1.00  0.00           O  
ATOM    861  OE2 GLU A 502      48.301  54.732   5.007  1.00  0.00           O  
ATOM    862  N   LEU A 503      52.593  53.093   8.892  1.00  0.00           N  
ATOM    863  CA  LEU A 503      52.422  53.417  10.309  1.00  0.00           C  
ATOM    864  C   LEU A 503      53.567  54.280  10.845  1.00  0.00           C  
ATOM    865  O   LEU A 503      53.343  55.265  11.555  1.00  0.00           O  
ATOM    866  CB  LEU A 503      52.300  52.138  11.145  1.00  0.00           C  
ATOM    867  CG  LEU A 503      51.001  51.354  10.931  1.00  0.00           C  
ATOM    868  CD1 LEU A 503      50.966  50.131  11.824  1.00  0.00           C  
ATOM    869  CD2 LEU A 503      49.821  52.260  11.224  1.00  0.00           C  
ATOM    870  N   ILE A 504      54.796  53.898  10.510  1.00  0.00           N  
ATOM    871  CA  ILE A 504      55.959  54.662  10.933  1.00  0.00           C  
ATOM    872  C   ILE A 504      55.823  56.098  10.392  1.00  0.00           C  
ATOM    873  O   ILE A 504      56.057  57.075  11.121  1.00  0.00           O  
ATOM    874  CB  ILE A 504      57.255  54.041  10.375  1.00  0.00           C  
ATOM    875  CG1 ILE A 504      57.487  52.680  11.010  1.00  0.00           C  
ATOM    876  CG2 ILE A 504      58.441  54.956  10.630  1.00  0.00           C  
ATOM    877  CD1 ILE A 504      58.617  51.914  10.339  1.00  0.00           C  
ATOM    878  N   ASN A 505      55.445  56.220   9.118  1.00  0.00           N  
ATOM    879  CA  ASN A 505      55.296  57.537   8.500  1.00  0.00           C  
ATOM    880  C   ASN A 505      54.290  58.414   9.247  1.00  0.00           C  
ATOM    881  O   ASN A 505      54.449  59.637   9.318  1.00  0.00           O  
ATOM    882  CB  ASN A 505      54.884  57.399   7.026  1.00  0.00           C  
ATOM    883  CG  ASN A 505      56.065  57.046   6.111  1.00  0.00           C  
ATOM    884  OD1 ASN A 505      55.879  56.539   5.000  1.00  0.00           O  
ATOM    885  ND2 ASN A 505      57.282  57.323   6.574  1.00  0.00           N  
ATOM    886  N   LYS A 506      53.262  57.789   9.813  1.00  0.00           N  
ATOM    887  CA  LYS A 506      52.251  58.531  10.546  1.00  0.00           C  
ATOM    888  C   LYS A 506      52.649  58.682  12.013  1.00  0.00           C  
ATOM    889  O   LYS A 506      51.839  59.120  12.831  1.00  0.00           O  
ATOM    890  CB  LYS A 506      50.904  57.814  10.487  1.00  0.00           C  
ATOM    891  CG  LYS A 506      50.350  57.553   9.110  1.00  0.00           C  
ATOM    892  CD  LYS A 506      48.952  56.953   9.241  1.00  0.00           C  
ATOM    893  CE  LYS A 506      48.284  56.737   7.898  1.00  0.00           C  
ATOM    894  NZ  LYS A 506      46.849  56.371   8.074  1.00  0.00           N  
ATOM    895  N   GLY A 507      53.881  58.299  12.345  1.00  0.00           N  
ATOM    896  CA  GLY A 507      54.347  58.390  13.720  1.00  0.00           C  
ATOM    897  C   GLY A 507      53.663  57.392  14.641  1.00  0.00           C  
ATOM    898  O   GLY A 507      53.788  57.470  15.866  1.00  0.00           O  
ATOM    899  N   LEU A 508      52.946  56.442  14.050  1.00  0.00           N  
ATOM    900  CA  LEU A 508      52.225  55.436  14.821  1.00  0.00           C  
ATOM    901  C   LEU A 508      53.015  54.165  15.124  1.00  0.00           C  
ATOM    902  O   LEU A 508      52.469  53.222  15.689  1.00  0.00           O  
ATOM    903  CB  LEU A 508      50.924  55.069  14.095  1.00  0.00           C  
ATOM    904  CG  LEU A 508      50.012  56.286  13.858  1.00  0.00           C  
ATOM    905  CD1 LEU A 508      48.672  55.850  13.255  1.00  0.00           C  
ATOM    906  CD2 LEU A 508      49.792  57.011  15.183  1.00  0.00           C  
ATOM    907  N   ALA A 509      54.292  54.141  14.758  1.00  0.00           N  
ATOM    908  CA  ALA A 509      55.137  52.975  15.000  1.00  0.00           C  
ATOM    909  C   ALA A 509      56.593  53.428  15.085  1.00  0.00           C  
ATOM    910  O   ALA A 509      56.980  54.390  14.417  1.00  0.00           O  
ATOM    911  CB  ALA A 509      54.960  51.944  13.861  1.00  0.00           C  
ATOM    912  N   TYR A 510      57.403  52.735  15.883  1.00  0.00           N  
ATOM    913  CA  TYR A 510      58.818  53.106  16.055  1.00  0.00           C  
ATOM    914  C   TYR A 510      59.659  51.879  16.431  1.00  0.00           C  
ATOM    915  O   TYR A 510      59.141  50.914  16.999  1.00  0.00           O  
ATOM    916  CB  TYR A 510      58.952  54.160  17.167  1.00  0.00           C  
ATOM    917  CG  TYR A 510      58.508  53.637  18.514  1.00  0.00           C  
ATOM    918  CD1 TYR A 510      57.149  53.514  18.826  1.00  0.00           C  
ATOM    919  CD2 TYR A 510      59.441  53.142  19.432  1.00  0.00           C  
ATOM    920  CE1 TYR A 510      56.721  52.896  20.015  1.00  0.00           C  
ATOM    921  CE2 TYR A 510      59.030  52.524  20.623  1.00  0.00           C  
ATOM    922  CZ  TYR A 510      57.666  52.402  20.903  1.00  0.00           C  
ATOM    923  OH  TYR A 510      57.262  51.768  22.058  1.00  0.00           O  
ATOM    924  N   VAL A 511      60.952  51.926  16.122  1.00  0.00           N  
ATOM    925  CA  VAL A 511      61.866  50.832  16.441  1.00  0.00           C  
ATOM    926  C   VAL A 511      62.292  50.969  17.901  1.00  0.00           C  
ATOM    927  O   VAL A 511      62.897  51.955  18.289  1.00  0.00           O  
ATOM    928  CB  VAL A 511      63.114  50.864  15.508  1.00  0.00           C  
ATOM    929  CG1 VAL A 511      64.106  49.781  15.885  1.00  0.00           C  
ATOM    930  CG2 VAL A 511      62.677  50.643  14.077  1.00  0.00           C  
ATOM    931  N   ASP A 512      61.962  49.975  18.713  1.00  0.00           N  
ATOM    932  CA  ASP A 512      62.295  50.003  20.130  1.00  0.00           C  
ATOM    933  C   ASP A 512      63.536  49.158  20.370  1.00  0.00           C  
ATOM    934  O   ASP A 512      63.713  48.119  19.726  1.00  0.00           O  
ATOM    935  CB  ASP A 512      61.119  49.447  20.939  1.00  0.00           C  
ATOM    936  CG  ASP A 512      61.219  49.764  22.428  1.00  0.00           C  
ATOM    937  OD1 ASP A 512      62.271  50.268  22.864  1.00  0.00           O  
ATOM    938  OD2 ASP A 512      60.241  49.501  23.160  1.00  0.00           O  
ATOM    939  N   GLU A 513      64.393  49.597  21.294  1.00  0.00           N  
ATOM    940  CA  GLU A 513      65.622  48.858  21.603  1.00  0.00           C  
ATOM    941  C   GLU A 513      65.713  48.308  23.031  1.00  0.00           C  
ATOM    942  O   GLU A 513      66.792  47.960  23.522  1.00  0.00           O  
ATOM    943  CB  GLU A 513      66.852  49.705  21.269  1.00  0.00           C  
ATOM    944  CG  GLU A 513      67.124  49.737  19.754  1.00  0.00           C  
ATOM    945  CD  GLU A 513      68.428  50.439  19.384  1.00  0.00           C  
ATOM    946  OE1 GLU A 513      69.500  50.053  19.913  1.00  0.00           O  
ATOM    947  OE2 GLU A 513      68.381  51.374  18.558  1.00  0.00           O  
ATOM    948  N   LEU A 514      64.563  48.221  23.684  1.00  0.00           N  
ATOM    949  CA  LEU A 514      64.476  47.667  25.018  1.00  0.00           C  
ATOM    950  C   LEU A 514      64.720  46.181  24.826  1.00  0.00           C  
ATOM    951  O   LEU A 514      64.267  45.612  23.847  1.00  0.00           O  
ATOM    952  CB  LEU A 514      63.071  47.885  25.567  1.00  0.00           C  
ATOM    953  CG  LEU A 514      62.856  48.873  26.704  1.00  0.00           C  
ATOM    954  CD1 LEU A 514      63.927  49.946  26.674  1.00  0.00           C  
ATOM    955  CD2 LEU A 514      61.456  49.470  26.589  1.00  0.00           C  
ATOM    956  N   THR A 515      65.443  45.552  25.741  1.00  0.00           N  
ATOM    957  CA  THR A 515      65.689  44.119  25.622  1.00  0.00           C  
ATOM    958  C   THR A 515      64.364  43.390  25.804  1.00  0.00           C  
ATOM    959  O   THR A 515      63.374  43.984  26.235  1.00  0.00           O  
ATOM    960  CB  THR A 515      66.645  43.604  26.707  1.00  0.00           C  
ATOM    961  OG1 THR A 515      66.075  43.850  27.996  1.00  0.00           O  
ATOM    962  CG2 THR A 515      67.985  44.286  26.603  1.00  0.00           C  
ATOM    963  N   PRO A 516      64.322  42.095  25.461  1.00  0.00           N  
ATOM    964  CA  PRO A 516      63.077  41.343  25.623  1.00  0.00           C  
ATOM    965  C   PRO A 516      62.609  41.294  27.076  1.00  0.00           C  
ATOM    966  O   PRO A 516      61.426  41.113  27.344  1.00  0.00           O  
ATOM    967  CB  PRO A 516      63.440  39.975  25.071  1.00  0.00           C  
ATOM    968  CG  PRO A 516      64.353  40.336  23.934  1.00  0.00           C  
ATOM    969  CD  PRO A 516      65.265  41.353  24.606  1.00  0.00           C  
ATOM    970  N   GLU A 517      63.530  41.481  28.014  1.00  0.00           N  
ATOM    971  CA  GLU A 517      63.160  41.452  29.424  1.00  0.00           C  
ATOM    972  C   GLU A 517      62.643  42.811  29.876  1.00  0.00           C  
ATOM    973  O   GLU A 517      61.757  42.898  30.724  1.00  0.00           O  
ATOM    974  CB  GLU A 517      64.353  41.041  30.289  1.00  0.00           C  
ATOM    975  CG  GLU A 517      65.045  39.768  29.828  1.00  0.00           C  
ATOM    976  CD  GLU A 517      65.863  39.974  28.558  1.00  0.00           C  
ATOM    977  OE1 GLU A 517      66.960  40.569  28.643  1.00  0.00           O  
ATOM    978  OE2 GLU A 517      65.406  39.553  27.471  1.00  0.00           O  
ATOM    979  N   GLN A 518      63.190  43.870  29.292  1.00  0.00           N  
ATOM    980  CA  GLN A 518      62.793  45.230  29.650  1.00  0.00           C  
ATOM    981  C   GLN A 518      61.411  45.566  29.146  1.00  0.00           C  
ATOM    982  O   GLN A 518      60.664  46.297  29.803  1.00  0.00           O  
ATOM    983  CB  GLN A 518      63.770  46.244  29.065  1.00  0.00           C  
ATOM    984  CG  GLN A 518      65.183  46.165  29.592  1.00  0.00           C  
ATOM    985  CD  GLN A 518      66.121  47.044  28.803  1.00  0.00           C  
ATOM    986  OE1 GLN A 518      67.262  47.262  29.189  1.00  0.00           O  
ATOM    987  NE2 GLN A 518      65.644  47.548  27.678  1.00  0.00           N  
ATOM    988  N   ILE A 519      61.067  45.054  27.968  1.00  0.00           N  
ATOM    989  CA  ILE A 519      59.761  45.356  27.416  1.00  0.00           C  
ATOM    990  C   ILE A 519      58.679  44.849  28.374  1.00  0.00           C  
ATOM    991  O   ILE A 519      57.625  45.471  28.515  1.00  0.00           O  
ATOM    992  CB  ILE A 519      59.600  44.778  25.985  1.00  0.00           C  
ATOM    993  CG1 ILE A 519      58.238  45.179  25.423  1.00  0.00           C  
ATOM    994  CG2 ILE A 519      59.740  43.268  25.990  1.00  0.00           C  
ATOM    995  CD1 ILE A 519      58.080  44.895  23.947  1.00  0.00           C  
ATOM    996  N   ARG A 520      58.959  43.735  29.056  1.00  0.00           N  
ATOM    997  CA  ARG A 520      58.018  43.180  30.023  1.00  0.00           C  
ATOM    998  C   ARG A 520      58.050  44.068  31.259  1.00  0.00           C  
ATOM    999  O   ARG A 520      57.015  44.364  31.860  1.00  0.00           O  
ATOM   1000  CB  ARG A 520      58.402  41.755  30.417  1.00  0.00           C  
ATOM   1001  CG  ARG A 520      57.418  41.135  31.408  1.00  0.00           C  
ATOM   1002  CD  ARG A 520      57.858  39.755  31.912  1.00  0.00           C  
ATOM   1003  NE  ARG A 520      59.198  39.786  32.500  1.00  0.00           N  
ATOM   1004  CZ  ARG A 520      60.307  39.414  31.862  1.00  0.00           C  
ATOM   1005  NH1 ARG A 520      60.237  38.973  30.609  1.00  0.00           N  
ATOM   1006  NH2 ARG A 520      61.488  39.491  32.471  1.00  0.00           N  
ATOM   1007  N   GLU A 743      59.248  44.496  31.631  1.00  0.00           N  
ATOM   1008  CA  GLU A 743      59.411  45.373  32.785  1.00  0.00           C  
ATOM   1009  C   GLU A 743      58.715  46.718  32.547  1.00  0.00           C  
ATOM   1010  O   GLU A 743      58.235  47.338  33.490  1.00  0.00           O  
ATOM   1011  CB  GLU A 743      60.898  45.607  33.075  1.00  0.00           C  
ATOM   1012  CG  GLU A 743      61.691  44.332  33.280  1.00  0.00           C  
ATOM   1013  CD  GLU A 743      63.169  44.595  33.477  1.00  0.00           C  
ATOM   1014  OE1 GLU A 743      63.687  45.550  32.859  1.00  0.00           O  
ATOM   1015  OE2 GLU A 743      63.816  43.839  34.235  1.00  0.00           O  
ATOM   1016  N   TYR A 744      58.659  47.167  31.297  1.00  0.00           N  
ATOM   1017  CA  TYR A 744      58.000  48.432  30.981  1.00  0.00           C  
ATOM   1018  C   TYR A 744      56.521  48.287  30.642  1.00  0.00           C  
ATOM   1019  O   TYR A 744      55.821  49.288  30.478  1.00  0.00           O  
ATOM   1020  CB  TYR A 744      58.668  49.111  29.787  1.00  0.00           C  
ATOM   1021  CG  TYR A 744      59.860  49.968  30.121  1.00  0.00           C  
ATOM   1022  CD1 TYR A 744      61.017  49.405  30.671  1.00  0.00           C  
ATOM   1023  CD2 TYR A 744      59.847  51.351  29.854  1.00  0.00           C  
ATOM   1024  CE1 TYR A 744      62.132  50.184  30.947  1.00  0.00           C  
ATOM   1025  CE2 TYR A 744      60.964  52.147  30.126  1.00  0.00           C  
ATOM   1026  CZ  TYR A 744      62.105  51.554  30.674  1.00  0.00           C  
ATOM   1027  OH  TYR A 744      63.215  52.321  30.950  1.00  0.00           O  
ATOM   1028  N   ARG A 745      56.041  47.054  30.549  1.00  0.00           N  
ATOM   1029  CA  ARG A 745      54.658  46.819  30.152  1.00  0.00           C  
ATOM   1030  C   ARG A 745      53.596  47.063  31.208  1.00  0.00           C  
ATOM   1031  O   ARG A 745      52.415  47.221  30.879  1.00  0.00           O  
ATOM   1032  CB  ARG A 745      54.512  45.391  29.621  1.00  0.00           C  
ATOM   1033  CG  ARG A 745      53.564  45.259  28.431  1.00  0.00           C  
ATOM   1034  CD  ARG A 745      53.031  43.835  28.310  1.00  0.00           C  
ATOM   1035  NE  ARG A 745      54.088  42.823  28.226  1.00  0.00           N  
ATOM   1036  CZ  ARG A 745      54.875  42.622  27.169  1.00  0.00           C  
ATOM   1037  NH1 ARG A 745      54.746  43.365  26.073  1.00  0.00           N  
ATOM   1038  NH2 ARG A 745      55.787  41.655  27.203  1.00  0.00           N  
ATOM   1039  N   GLY A 746      54.007  47.101  32.471  1.00  0.00           N  
ATOM   1040  CA  GLY A 746      53.041  47.282  33.541  1.00  0.00           C  
ATOM   1041  C   GLY A 746      52.488  45.916  33.933  1.00  0.00           C  
ATOM   1042  O   GLY A 746      53.041  44.883  33.538  1.00  0.00           O  
ATOM   1043  N   THR A 747      51.404  45.897  34.700  1.00  0.00           N  
ATOM   1044  CA  THR A 747      50.796  44.637  35.128  1.00  0.00           C  
ATOM   1045  C   THR A 747      49.304  44.665  34.832  1.00  0.00           C  
ATOM   1046  O   THR A 747      48.807  45.606  34.211  1.00  0.00           O  
ATOM   1047  CB  THR A 747      50.975  44.395  36.649  1.00  0.00           C  
ATOM   1048  OG1 THR A 747      50.172  45.333  37.386  1.00  0.00           O  
ATOM   1049  CG2 THR A 747      52.445  44.555  37.048  1.00  0.00           C  
ATOM   1050  N   LEU A 750      48.589  43.633  35.272  1.00  0.00           N  
ATOM   1051  CA  LEU A 750      47.151  43.580  35.049  1.00  0.00           C  
ATOM   1052  C   LEU A 750      46.470  44.664  35.878  1.00  0.00           C  
ATOM   1053  O   LEU A 750      45.306  44.980  35.657  1.00  0.00           O  
ATOM   1054  CB  LEU A 750      46.594  42.206  35.424  1.00  0.00           C  
ATOM   1055  CG  LEU A 750      47.149  41.026  34.622  1.00  0.00           C  
ATOM   1056  CD1 LEU A 750      46.472  39.715  35.034  1.00  0.00           C  
ATOM   1057  CD2 LEU A 750      46.927  41.299  33.147  1.00  0.00           C  
ATOM   1058  N   THR A 751      47.202  45.249  36.823  1.00  0.00           N  
ATOM   1059  CA  THR A 751      46.630  46.296  37.665  1.00  0.00           C  
ATOM   1060  C   THR A 751      47.431  47.607  37.710  1.00  0.00           C  
ATOM   1061  O   THR A 751      47.009  48.573  38.336  1.00  0.00           O  
ATOM   1062  CB  THR A 751      46.404  45.774  39.111  1.00  0.00           C  
ATOM   1063  OG1 THR A 751      47.571  45.080  39.567  1.00  0.00           O  
ATOM   1064  CG2 THR A 751      45.216  44.833  39.150  1.00  0.00           C  
ATOM   1065  N   GLN A 752      48.577  47.644  37.041  1.00  0.00           N  
ATOM   1066  CA  GLN A 752      49.398  48.850  37.015  1.00  0.00           C  
ATOM   1067  C   GLN A 752      49.758  49.184  35.577  1.00  0.00           C  
ATOM   1068  O   GLN A 752      50.160  48.313  34.815  1.00  0.00           O  
ATOM   1069  CB  GLN A 752      50.672  48.646  37.835  1.00  0.00           C  
ATOM   1070  CG  GLN A 752      50.414  48.451  39.321  1.00  0.00           C  
ATOM   1071  CD  GLN A 752      51.556  47.739  40.037  1.00  0.00           C  
ATOM   1072  OE1 GLN A 752      51.478  47.471  41.240  1.00  0.00           O  
ATOM   1073  NE2 GLN A 752      52.620  47.425  39.299  1.00  0.00           N  
ATOM   1074  N   PRO A 753      49.612  50.456  35.184  1.00  0.00           N  
ATOM   1075  CA  PRO A 753      49.936  50.858  33.813  1.00  0.00           C  
ATOM   1076  C   PRO A 753      51.425  50.747  33.485  1.00  0.00           C  
ATOM   1077  O   PRO A 753      52.284  50.817  34.371  1.00  0.00           O  
ATOM   1078  CB  PRO A 753      49.432  52.297  33.749  1.00  0.00           C  
ATOM   1079  CG  PRO A 753      49.644  52.782  35.145  1.00  0.00           C  
ATOM   1080  CD  PRO A 753      49.160  51.613  35.978  1.00  0.00           C  
ATOM   1081  N   GLY A 754      51.716  50.553  32.203  1.00  0.00           N  
ATOM   1082  CA  GLY A 754      53.088  50.440  31.765  1.00  0.00           C  
ATOM   1083  C   GLY A 754      53.650  51.836  31.657  1.00  0.00           C  
ATOM   1084  O   GLY A 754      52.997  52.802  32.048  1.00  0.00           O  
ATOM   1085  N   LYS A 755      54.853  51.943  31.111  1.00  0.00           N  
ATOM   1086  CA  LYS A 755      55.513  53.227  30.964  1.00  0.00           C  
ATOM   1087  C   LYS A 755      56.203  53.314  29.606  1.00  0.00           C  
ATOM   1088  O   LYS A 755      56.720  52.321  29.094  1.00  0.00           O  
ATOM   1089  CB  LYS A 755      56.539  53.411  32.086  1.00  0.00           C  
ATOM   1090  CG  LYS A 755      57.611  52.323  32.128  1.00  0.00           C  
ATOM   1091  CD  LYS A 755      58.524  52.513  33.335  1.00  0.00           C  
ATOM   1092  CE  LYS A 755      59.484  51.350  33.519  1.00  0.00           C  
ATOM   1093  NZ  LYS A 755      60.284  51.540  34.768  1.00  0.00           N  
ATOM   1094  N   ASN A 756      56.214  54.519  29.041  1.00  0.00           N  
ATOM   1095  CA  ASN A 756      56.820  54.758  27.748  1.00  0.00           C  
ATOM   1096  C   ASN A 756      58.295  54.383  27.674  1.00  0.00           C  
ATOM   1097  O   ASN A 756      59.066  54.630  28.603  1.00  0.00           O  
ATOM   1098  CB  ASN A 756      56.642  56.230  27.357  1.00  0.00           C  
ATOM   1099  CG  ASN A 756      55.210  56.562  26.973  1.00  0.00           C  
ATOM   1100  OD1 ASN A 756      54.863  57.722  26.757  1.00  0.00           O  
ATOM   1101  ND2 ASN A 756      54.371  55.536  26.877  1.00  0.00           N  
ATOM   1102  N   SER A 757      58.677  53.791  26.547  1.00  0.00           N  
ATOM   1103  CA  SER A 757      60.056  53.402  26.296  1.00  0.00           C  
ATOM   1104  C   SER A 757      60.852  54.674  26.031  1.00  0.00           C  
ATOM   1105  O   SER A 757      60.331  55.623  25.445  1.00  0.00           O  
ATOM   1106  CB  SER A 757      60.117  52.478  25.071  1.00  0.00           C  
ATOM   1107  OG  SER A 757      61.433  52.371  24.553  1.00  0.00           O  
ATOM   1108  N   PRO A 758      62.128  54.711  26.452  1.00  0.00           N  
ATOM   1109  CA  PRO A 758      62.958  55.904  26.229  1.00  0.00           C  
ATOM   1110  C   PRO A 758      63.230  56.159  24.745  1.00  0.00           C  
ATOM   1111  O   PRO A 758      63.766  57.201  24.364  1.00  0.00           O  
ATOM   1112  CB  PRO A 758      64.240  55.574  26.994  1.00  0.00           C  
ATOM   1113  CG  PRO A 758      64.347  54.098  26.806  1.00  0.00           C  
ATOM   1114  CD  PRO A 758      62.925  53.634  27.062  1.00  0.00           C  
ATOM   1115  N   TYR A 759      62.851  55.199  23.913  1.00  0.00           N  
ATOM   1116  CA  TYR A 759      63.068  55.303  22.477  1.00  0.00           C  
ATOM   1117  C   TYR A 759      61.758  55.641  21.751  1.00  0.00           C  
ATOM   1118  O   TYR A 759      61.751  55.877  20.548  1.00  0.00           O  
ATOM   1119  CB  TYR A 759      63.623  53.973  21.962  1.00  0.00           C  
ATOM   1120  CG  TYR A 759      64.787  53.435  22.775  1.00  0.00           C  
ATOM   1121  CD1 TYR A 759      66.071  53.973  22.637  1.00  0.00           C  
ATOM   1122  CD2 TYR A 759      64.602  52.397  23.699  1.00  0.00           C  
ATOM   1123  CE1 TYR A 759      67.142  53.493  23.392  1.00  0.00           C  
ATOM   1124  CE2 TYR A 759      65.666  51.905  24.464  1.00  0.00           C  
ATOM   1125  CZ  TYR A 759      66.934  52.454  24.306  1.00  0.00           C  
ATOM   1126  OH  TYR A 759      67.999  51.968  25.042  1.00  0.00           O  
ATOM   1127  N   ARG A 760      60.664  55.700  22.502  1.00  0.00           N  
ATOM   1128  CA  ARG A 760      59.349  55.949  21.934  1.00  0.00           C  
ATOM   1129  C   ARG A 760      59.161  57.179  21.060  1.00  0.00           C  
ATOM   1130  O   ARG A 760      58.269  57.194  20.208  1.00  0.00           O  
ATOM   1131  CB  ARG A 760      58.307  55.986  23.053  1.00  0.00           C  
ATOM   1132  CG  ARG A 760      56.852  55.832  22.594  1.00  0.00           C  
ATOM   1133  CD  ARG A 760      55.943  55.734  23.812  1.00  0.00           C  
ATOM   1134  NE  ARG A 760      54.605  55.271  23.455  1.00  0.00           N  
ATOM   1135  CZ  ARG A 760      53.542  56.052  23.340  1.00  0.00           C  
ATOM   1136  NH1 ARG A 760      53.654  57.354  23.561  1.00  0.00           N  
ATOM   1137  NH2 ARG A 760      52.371  55.530  22.999  1.00  0.00           N  
ATOM   1138  N   ASP A 761      59.971  58.213  21.255  1.00  0.00           N  
ATOM   1139  CA  ASP A 761      59.785  59.413  20.460  1.00  0.00           C  
ATOM   1140  C   ASP A 761      60.809  59.688  19.385  1.00  0.00           C  
ATOM   1141  O   ASP A 761      61.076  60.845  19.062  1.00  0.00           O  
ATOM   1142  CB  ASP A 761      59.646  60.636  21.368  1.00  0.00           C  
ATOM   1143  CG  ASP A 761      58.326  60.654  22.118  1.00  0.00           C  
ATOM   1144  OD1 ASP A 761      57.284  60.336  21.497  1.00  0.00           O  
ATOM   1145  OD2 ASP A 761      58.329  60.994  23.319  1.00  0.00           O  
ATOM   1146  N   ARG A 762      61.385  58.634  18.817  1.00  0.00           N  
ATOM   1147  CA  ARG A 762      62.342  58.843  17.742  1.00  0.00           C  
ATOM   1148  C   ARG A 762      61.590  59.468  16.573  1.00  0.00           C  
ATOM   1149  O   ARG A 762      60.364  59.395  16.499  1.00  0.00           O  
ATOM   1150  CB  ARG A 762      62.978  57.524  17.305  1.00  0.00           C  
ATOM   1151  CG  ARG A 762      63.873  56.911  18.354  1.00  0.00           C  
ATOM   1152  CD  ARG A 762      64.969  56.078  17.716  1.00  0.00           C  
ATOM   1153  NE  ARG A 762      64.908  54.679  18.111  1.00  0.00           N  
ATOM   1154  CZ  ARG A 762      65.931  54.008  18.631  1.00  0.00           C  
ATOM   1155  NH1 ARG A 762      67.100  54.606  18.830  1.00  0.00           N  
ATOM   1156  NH2 ARG A 762      65.789  52.728  18.936  1.00  0.00           N  
ATOM   1157  N   SER A 763      62.325  60.092  15.665  1.00  0.00           N  
ATOM   1158  CA  SER A 763      61.703  60.734  14.513  1.00  0.00           C  
ATOM   1159  C   SER A 763      61.345  59.704  13.434  1.00  0.00           C  
ATOM   1160  O   SER A 763      61.886  58.590  13.416  1.00  0.00           O  
ATOM   1161  CB  SER A 763      62.653  61.784  13.915  1.00  0.00           C  
ATOM   1162  OG  SER A 763      63.782  61.169  13.299  1.00  0.00           O  
ATOM   1163  N   VAL A 764      60.435  60.087  12.541  1.00  0.00           N  
ATOM   1164  CA  VAL A 764      60.033  59.214  11.447  1.00  0.00           C  
ATOM   1165  C   VAL A 764      61.270  58.672  10.739  1.00  0.00           C  
ATOM   1166  O   VAL A 764      61.372  57.476  10.469  1.00  0.00           O  
ATOM   1167  CB  VAL A 764      59.161  59.967  10.408  1.00  0.00           C  
ATOM   1168  CG1 VAL A 764      59.007  59.121   9.151  1.00  0.00           C  
ATOM   1169  CG2 VAL A 764      57.772  60.254  10.994  1.00  0.00           C  
ATOM   1170  N   GLU A 765      62.214  59.563  10.457  1.00  0.00           N  
ATOM   1171  CA  GLU A 765      63.451  59.207   9.773  1.00  0.00           C  
ATOM   1172  C   GLU A 765      64.288  58.155  10.493  1.00  0.00           C  
ATOM   1173  O   GLU A 765      64.775  57.228   9.854  1.00  0.00           O  
ATOM   1174  CB  GLU A 765      64.297  60.460   9.538  1.00  0.00           C  
ATOM   1175  CG  GLU A 765      63.598  61.541   8.725  1.00  0.00           C  
ATOM   1176  CD  GLU A 765      62.232  61.932   9.291  1.00  0.00           C  
ATOM   1177  OE1 GLU A 765      62.143  62.241  10.499  1.00  0.00           O  
ATOM   1178  OE2 GLU A 765      61.244  61.932   8.522  1.00  0.00           O  
ATOM   1179  N   GLU A 766      64.467  58.279  11.809  1.00  0.00           N  
ATOM   1180  CA  GLU A 766      65.276  57.289  12.530  1.00  0.00           C  
ATOM   1181  C   GLU A 766      64.591  55.934  12.469  1.00  0.00           C  
ATOM   1182  O   GLU A 766      65.234  54.910  12.230  1.00  0.00           O  
ATOM   1183  CB  GLU A 766      65.472  57.676  13.995  1.00  0.00           C  
ATOM   1184  CG  GLU A 766      66.054  59.049  14.222  1.00  0.00           C  
ATOM   1185  CD  GLU A 766      66.185  59.372  15.698  1.00  0.00           C  
ATOM   1186  OE1 GLU A 766      67.094  58.807  16.348  1.00  0.00           O  
ATOM   1187  OE2 GLU A 766      65.369  60.177  16.207  1.00  0.00           O  
ATOM   1188  N   ASN A 767      63.283  55.938  12.697  1.00  0.00           N  
ATOM   1189  CA  ASN A 767      62.508  54.716  12.650  1.00  0.00           C  
ATOM   1190  C   ASN A 767      62.656  54.066  11.274  1.00  0.00           C  
ATOM   1191  O   ASN A 767      62.973  52.881  11.161  1.00  0.00           O  
ATOM   1192  CB  ASN A 767      61.044  55.028  12.943  1.00  0.00           C  
ATOM   1193  CG  ASN A 767      60.813  55.372  14.396  1.00  0.00           C  
ATOM   1194  OD1 ASN A 767      60.128  56.345  14.719  1.00  0.00           O  
ATOM   1195  ND2 ASN A 767      61.385  54.560  15.293  1.00  0.00           N  
ATOM   1196  N   LEU A 768      62.427  54.853  10.230  1.00  0.00           N  
ATOM   1197  CA  LEU A 768      62.555  54.367   8.863  1.00  0.00           C  
ATOM   1198  C   LEU A 768      63.951  53.748   8.671  1.00  0.00           C  
ATOM   1199  O   LEU A 768      64.091  52.624   8.176  1.00  0.00           O  
ATOM   1200  CB  LEU A 768      62.332  55.535   7.899  1.00  0.00           C  
ATOM   1201  CG  LEU A 768      61.116  55.536   6.960  1.00  0.00           C  
ATOM   1202  CD1 LEU A 768      59.930  54.845   7.587  1.00  0.00           C  
ATOM   1203  CD2 LEU A 768      60.770  56.965   6.604  1.00  0.00           C  
ATOM   1204  N   ALA A 769      64.978  54.481   9.094  1.00  0.00           N  
ATOM   1205  CA  ALA A 769      66.356  54.015   8.979  1.00  0.00           C  
ATOM   1206  C   ALA A 769      66.587  52.747   9.817  1.00  0.00           C  
ATOM   1207  O   ALA A 769      67.103  51.740   9.314  1.00  0.00           O  
ATOM   1208  CB  ALA A 769      67.303  55.113   9.418  1.00  0.00           C  
ATOM   1209  N   LEU A 770      66.193  52.804  11.089  1.00  0.00           N  
ATOM   1210  CA  LEU A 770      66.361  51.679  12.007  1.00  0.00           C  
ATOM   1211  C   LEU A 770      65.586  50.432  11.564  1.00  0.00           C  
ATOM   1212  O   LEU A 770      66.055  49.301  11.740  1.00  0.00           O  
ATOM   1213  CB  LEU A 770      65.946  52.103  13.425  1.00  0.00           C  
ATOM   1214  CG  LEU A 770      67.028  52.536  14.441  1.00  0.00           C  
ATOM   1215  CD1 LEU A 770      68.360  52.754  13.764  1.00  0.00           C  
ATOM   1216  CD2 LEU A 770      66.580  53.799  15.171  1.00  0.00           C  
ATOM   1217  N   PHE A 771      64.407  50.636  10.980  1.00  0.00           N  
ATOM   1218  CA  PHE A 771      63.599  49.513  10.516  1.00  0.00           C  
ATOM   1219  C   PHE A 771      64.321  48.832   9.356  1.00  0.00           C  
ATOM   1220  O   PHE A 771      64.452  47.603   9.315  1.00  0.00           O  
ATOM   1221  CB  PHE A 771      62.208  49.995  10.080  1.00  0.00           C  
ATOM   1222  CG  PHE A 771      61.222  48.879   9.862  1.00  0.00           C  
ATOM   1223  CD1 PHE A 771      61.212  47.769  10.707  1.00  0.00           C  
ATOM   1224  CD2 PHE A 771      60.311  48.929   8.813  1.00  0.00           C  
ATOM   1225  CE1 PHE A 771      60.306  46.722  10.506  1.00  0.00           C  
ATOM   1226  CE2 PHE A 771      59.401  47.884   8.604  1.00  0.00           C  
ATOM   1227  CZ  PHE A 771      59.398  46.778   9.451  1.00  0.00           C  
ATOM   1228  N   GLU A 772      64.812  49.646   8.428  1.00  0.00           N  
ATOM   1229  CA  GLU A 772      65.546  49.131   7.284  1.00  0.00           C  
ATOM   1230  C   GLU A 772      66.741  48.330   7.763  1.00  0.00           C  
ATOM   1231  O   GLU A 772      67.053  47.280   7.206  1.00  0.00           O  
ATOM   1232  CB  GLU A 772      66.002  50.277   6.382  1.00  0.00           C  
ATOM   1233  CG  GLU A 772      66.866  49.843   5.196  1.00  0.00           C  
ATOM   1234  CD  GLU A 772      66.342  48.599   4.478  1.00  0.00           C  
ATOM   1235  OE1 GLU A 772      65.142  48.557   4.115  1.00  0.00           O  
ATOM   1236  OE2 GLU A 772      67.144  47.659   4.272  1.00  0.00           O  
ATOM   1237  N   LYS A 773      67.413  48.815   8.800  1.00  0.00           N  
ATOM   1238  CA  LYS A 773      68.559  48.083   9.330  1.00  0.00           C  
ATOM   1239  C   LYS A 773      68.094  46.714   9.827  1.00  0.00           C  
ATOM   1240  O   LYS A 773      68.751  45.692   9.576  1.00  0.00           O  
ATOM   1241  CB  LYS A 773      69.210  48.847  10.471  1.00  0.00           C  
ATOM   1242  CG  LYS A 773      70.370  48.110  11.117  1.00  0.00           C  
ATOM   1243  CD  LYS A 773      71.050  49.036  12.092  1.00  0.00           C  
ATOM   1244  CE  LYS A 773      72.015  48.327  12.997  1.00  0.00           C  
ATOM   1245  NZ  LYS A 773      72.696  49.363  13.818  1.00  0.00           N  
ATOM   1246  N   MET A 791      66.960  46.699  10.525  1.00  0.00           N  
ATOM   1247  CA  MET A 791      66.403  45.449  11.022  1.00  0.00           C  
ATOM   1248  C   MET A 791      66.169  44.488   9.857  1.00  0.00           C  
ATOM   1249  O   MET A 791      66.581  43.329   9.896  1.00  0.00           O  
ATOM   1250  CB  MET A 791      65.074  45.698  11.730  1.00  0.00           C  
ATOM   1251  CG  MET A 791      65.178  46.158  13.175  1.00  0.00           C  
ATOM   1252  SD  MET A 791      63.529  46.568  13.786  1.00  0.00           S  
ATOM   1253  CE  MET A 791      62.771  44.983  13.734  1.00  0.00           C  
ATOM   1254  N   ARG A 792      65.503  44.976   8.819  1.00  0.00           N  
ATOM   1255  CA  ARG A 792      65.219  44.149   7.654  1.00  0.00           C  
ATOM   1256  C   ARG A 792      66.520  43.653   7.019  1.00  0.00           C  
ATOM   1257  O   ARG A 792      66.633  42.492   6.624  1.00  0.00           O  
ATOM   1258  CB  ARG A 792      64.428  44.951   6.628  1.00  0.00           C  
ATOM   1259  CG  ARG A 792      63.734  44.101   5.589  1.00  0.00           C  
ATOM   1260  CD  ARG A 792      63.774  44.783   4.245  1.00  0.00           C  
ATOM   1261  NE  ARG A 792      65.145  44.843   3.748  1.00  0.00           N  
ATOM   1262  CZ  ARG A 792      65.516  45.473   2.640  1.00  0.00           C  
ATOM   1263  NH1 ARG A 792      64.618  46.112   1.892  1.00  0.00           N  
ATOM   1264  NH2 ARG A 792      66.790  45.457   2.278  1.00  0.00           N  
ATOM   1265  N   ALA A 794      67.504  44.541   6.941  1.00  0.00           N  
ATOM   1266  CA  ALA A 794      68.793  44.221   6.345  1.00  0.00           C  
ATOM   1267  C   ALA A 794      69.690  43.326   7.201  1.00  0.00           C  
ATOM   1268  O   ALA A 794      70.781  42.964   6.772  1.00  0.00           O  
ATOM   1269  CB  ALA A 794      69.524  45.512   5.996  1.00  0.00           C  
ATOM   1270  N   GLY A 795      69.243  42.983   8.408  1.00  0.00           N  
ATOM   1271  CA  GLY A 795      70.034  42.117   9.274  1.00  0.00           C  
ATOM   1272  C   GLY A 795      71.110  42.791  10.119  1.00  0.00           C  
ATOM   1273  O   GLY A 795      72.009  42.126  10.638  1.00  0.00           O  
ATOM   1274  N   GLY A 826      71.015  44.105  10.279  1.00  0.00           N  
ATOM   1275  CA  GLY A 826      72.005  44.827  11.062  1.00  0.00           C  
ATOM   1276  C   GLY A 826      71.882  44.722  12.573  1.00  0.00           C  
ATOM   1277  O   GLY A 826      72.734  45.242  13.296  1.00  0.00           O  
ATOM   1278  N   PHE A 827      70.828  44.060  13.050  1.00  0.00           N  
ATOM   1279  CA  PHE A 827      70.593  43.879  14.482  1.00  0.00           C  
ATOM   1280  C   PHE A 827      70.540  42.406  14.839  1.00  0.00           C  
ATOM   1281  O   PHE A 827      69.863  41.629  14.171  1.00  0.00           O  
ATOM   1282  CB  PHE A 827      69.257  44.492  14.891  1.00  0.00           C  
ATOM   1283  CG  PHE A 827      69.291  45.974  15.088  1.00  0.00           C  
ATOM   1284  CD1 PHE A 827      70.023  46.532  16.135  1.00  0.00           C  
ATOM   1285  CD2 PHE A 827      68.545  46.813  14.259  1.00  0.00           C  
ATOM   1286  CE1 PHE A 827      70.009  47.912  16.361  1.00  0.00           C  
ATOM   1287  CE2 PHE A 827      68.519  48.192  14.467  1.00  0.00           C  
ATOM   1288  CZ  PHE A 827      69.252  48.748  15.524  1.00  0.00           C  
ATOM   1289  N   GLU A 829      71.247  42.019  15.897  1.00  0.00           N  
ATOM   1290  CA  GLU A 829      71.223  40.629  16.347  1.00  0.00           C  
ATOM   1291  C   GLU A 829      69.831  40.394  16.923  1.00  0.00           C  
ATOM   1292  O   GLU A 829      69.155  41.335  17.340  1.00  0.00           O  
ATOM   1293  CB  GLU A 829      72.263  40.400  17.433  1.00  0.00           C  
ATOM   1294  CG  GLU A 829      73.689  40.629  16.991  1.00  0.00           C  
ATOM   1295  CD  GLU A 829      74.662  40.630  18.160  1.00  0.00           C  
ATOM   1296  OE1 GLU A 829      75.870  40.853  17.927  1.00  0.00           O  
ATOM   1297  OE2 GLU A 829      74.220  40.410  19.312  1.00  0.00           O  
ATOM   1298  N   GLU A 830      69.395  39.146  16.954  1.00  0.00           N  
ATOM   1299  CA  GLU A 830      68.072  38.845  17.480  1.00  0.00           C  
ATOM   1300  C   GLU A 830      67.791  39.474  18.846  1.00  0.00           C  
ATOM   1301  O   GLU A 830      68.649  39.494  19.729  1.00  0.00           O  
ATOM   1302  CB  GLU A 830      67.870  37.329  17.555  1.00  0.00           C  
ATOM   1303  CG  GLU A 830      67.803  36.655  16.197  1.00  0.00           C  
ATOM   1304  CD  GLU A 830      67.433  35.191  16.290  1.00  0.00           C  
ATOM   1305  OE1 GLU A 830      66.464  34.882  17.006  1.00  0.00           O  
ATOM   1306  OE2 GLU A 830      68.091  34.353  15.642  1.00  0.00           O  
ATOM   1307  N   GLY A 831      66.580  39.996  19.007  1.00  0.00           N  
ATOM   1308  CA  GLY A 831      66.188  40.599  20.264  1.00  0.00           C  
ATOM   1309  C   GLY A 831      66.776  41.960  20.563  1.00  0.00           C  
ATOM   1310  O   GLY A 831      66.384  42.586  21.541  1.00  0.00           O  
ATOM   1311  N   LYS A 832      67.709  42.437  19.750  1.00  0.00           N  
ATOM   1312  CA  LYS A 832      68.295  43.747  20.019  1.00  0.00           C  
ATOM   1313  C   LYS A 832      67.426  44.909  19.563  1.00  0.00           C  
ATOM   1314  O   LYS A 832      67.627  46.035  19.989  1.00  0.00           O  
ATOM   1315  CB  LYS A 832      69.685  43.879  19.381  1.00  0.00           C  
ATOM   1316  CG  LYS A 832      70.837  43.712  20.371  1.00  0.00           C  
ATOM   1317  CD  LYS A 832      70.922  42.270  20.867  1.00  0.00           C  
ATOM   1318  CE  LYS A 832      72.065  42.057  21.868  1.00  0.00           C  
ATOM   1319  NZ  LYS A 832      71.755  42.582  23.233  1.00  0.00           N  
ATOM   1320  N   ALA A 833      66.461  44.638  18.692  1.00  0.00           N  
ATOM   1321  CA  ALA A 833      65.571  45.685  18.203  1.00  0.00           C  
ATOM   1322  C   ALA A 833      64.295  45.058  17.691  1.00  0.00           C  
ATOM   1323  O   ALA A 833      64.289  43.901  17.273  1.00  0.00           O  
ATOM   1324  CB  ALA A 833      66.245  46.471  17.092  1.00  0.00           C  
ATOM   1325  N   CYS A 834      63.208  45.812  17.729  1.00  0.00           N  
ATOM   1326  CA  CYS A 834      61.936  45.306  17.235  1.00  0.00           C  
ATOM   1327  C   CYS A 834      61.073  46.506  16.887  1.00  0.00           C  
ATOM   1328  O   CYS A 834      61.381  47.632  17.296  1.00  0.00           O  
ATOM   1329  CB  CYS A 834      61.240  44.453  18.297  1.00  0.00           C  
ATOM   1330  SG  CYS A 834      60.583  45.394  19.690  1.00  0.00           S  
ATOM   1331  N   LEU A 835      60.008  46.277  16.115  1.00  0.00           N  
ATOM   1332  CA  LEU A 835      59.120  47.377  15.740  1.00  0.00           C  
ATOM   1333  C   LEU A 835      57.891  47.287  16.605  1.00  0.00           C  
ATOM   1334  O   LEU A 835      57.301  46.207  16.733  1.00  0.00           O  
ATOM   1335  CB  LEU A 835      58.698  47.309  14.272  1.00  0.00           C  
ATOM   1336  CG  LEU A 835      58.114  48.674  13.875  1.00  0.00           C  
ATOM   1337  CD1 LEU A 835      59.268  49.654  13.681  1.00  0.00           C  
ATOM   1338  CD2 LEU A 835      57.291  48.587  12.599  1.00  0.00           C  
ATOM   1339  N   ARG A 836      57.516  48.414  17.202  1.00  0.00           N  
ATOM   1340  CA  ARG A 836      56.349  48.483  18.074  1.00  0.00           C  
ATOM   1341  C   ARG A 836      55.369  49.524  17.560  1.00  0.00           C  
ATOM   1342  O   ARG A 836      55.768  50.523  16.937  1.00  0.00           O  
ATOM   1343  CB  ARG A 836      56.756  48.892  19.495  1.00  0.00           C  
ATOM   1344  CG  ARG A 836      57.591  47.884  20.274  1.00  0.00           C  
ATOM   1345  CD  ARG A 836      56.897  47.576  21.590  1.00  0.00           C  
ATOM   1346  NE  ARG A 836      57.515  48.211  22.748  1.00  0.00           N  
ATOM   1347  CZ  ARG A 836      56.994  48.205  23.974  1.00  0.00           C  
ATOM   1348  NH1 ARG A 836      55.832  47.613  24.214  1.00  0.00           N  
ATOM   1349  NH2 ARG A 836      57.659  48.753  24.976  1.00  0.00           N  
ATOM   1350  N   ALA A 837      54.083  49.300  17.815  1.00  0.00           N  
ATOM   1351  CA  ALA A 837      53.085  50.283  17.421  1.00  0.00           C  
ATOM   1352  C   ALA A 837      53.055  51.299  18.568  1.00  0.00           C  
ATOM   1353  O   ALA A 837      53.272  50.936  19.731  1.00  0.00           O  
ATOM   1354  CB  ALA A 837      51.726  49.629  17.264  1.00  0.00           C  
ATOM   1355  N   LYS A 838      52.814  52.566  18.233  1.00  0.00           N  
ATOM   1356  CA  LYS A 838      52.750  53.627  19.233  1.00  0.00           C  
ATOM   1357  C   LYS A 838      51.290  53.854  19.603  1.00  0.00           C  
ATOM   1358  O   LYS A 838      50.548  54.520  18.882  1.00  0.00           O  
ATOM   1359  CB  LYS A 838      53.354  54.916  18.686  1.00  0.00           C  
ATOM   1360  CG  LYS A 838      53.560  55.991  19.754  1.00  0.00           C  
ATOM   1361  CD  LYS A 838      54.225  57.228  19.165  1.00  0.00           C  
ATOM   1362  CE  LYS A 838      55.505  56.866  18.421  1.00  0.00           C  
ATOM   1363  NZ  LYS A 838      56.064  58.026  17.679  1.00  0.00           N  
ATOM   1364  N   ILE A 839      50.871  53.298  20.731  1.00  0.00           N  
ATOM   1365  CA  ILE A 839      49.485  53.435  21.139  1.00  0.00           C  
ATOM   1366  C   ILE A 839      49.337  54.006  22.546  1.00  0.00           C  
ATOM   1367  O   ILE A 839      49.526  55.208  22.746  1.00  0.00           O  
ATOM   1368  CB  ILE A 839      48.775  52.062  21.037  1.00  0.00           C  
ATOM   1369  CG1 ILE A 839      49.248  51.346  19.746  1.00  0.00           C  
ATOM   1370  CG2 ILE A 839      47.250  52.259  21.076  1.00  0.00           C  
ATOM   1371  CD1 ILE A 839      48.371  50.155  19.250  1.00  0.00           C  
ATOM   1372  N   ASP A 840      49.016  53.152  23.519  1.00  0.00           N  
ATOM   1373  CA  ASP A 840      48.837  53.618  24.890  1.00  0.00           C  
ATOM   1374  C   ASP A 840      49.436  52.706  25.963  1.00  0.00           C  
ATOM   1375  O   ASP A 840      48.869  51.651  26.265  1.00  0.00           O  
ATOM   1376  CB  ASP A 840      47.350  53.800  25.182  1.00  0.00           C  
ATOM   1377  CG  ASP A 840      47.104  54.593  26.449  1.00  0.00           C  
ATOM   1378  OD1 ASP A 840      47.798  54.340  27.455  1.00  0.00           O  
ATOM   1379  OD2 ASP A 840      46.215  55.468  26.441  1.00  0.00           O  
ATOM   1380  N   MET A 869      50.555  53.112  26.562  1.00  0.00           N  
ATOM   1381  CA  MET A 869      51.172  52.289  27.597  1.00  0.00           C  
ATOM   1382  C   MET A 869      50.336  52.170  28.863  1.00  0.00           C  
ATOM   1383  O   MET A 869      50.663  51.381  29.748  1.00  0.00           O  
ATOM   1384  CB  MET A 869      52.553  52.822  27.967  1.00  0.00           C  
ATOM   1385  CG  MET A 869      53.625  52.520  26.920  1.00  0.00           C  
ATOM   1386  SD  MET A 869      53.533  50.784  26.354  1.00  0.00           S  
ATOM   1387  CE  MET A 869      54.354  49.946  27.623  1.00  0.00           C  
ATOM   1388  N   ALA A 870      49.255  52.934  28.948  1.00  0.00           N  
ATOM   1389  CA  ALA A 870      48.397  52.892  30.133  1.00  0.00           C  
ATOM   1390  C   ALA A 870      46.969  52.481  29.812  1.00  0.00           C  
ATOM   1391  O   ALA A 870      46.016  52.976  30.412  1.00  0.00           O  
ATOM   1392  CB  ALA A 870      48.394  54.245  30.830  1.00  0.00           C  
ATOM   1393  N   SER A 872      46.814  51.584  28.856  1.00  0.00           N  
ATOM   1394  CA  SER A 872      45.489  51.118  28.499  1.00  0.00           C  
ATOM   1395  C   SER A 872      45.142  49.908  29.350  1.00  0.00           C  
ATOM   1396  O   SER A 872      46.013  49.119  29.700  1.00  0.00           O  
ATOM   1397  CB  SER A 872      45.438  50.709  27.021  1.00  0.00           C  
ATOM   1398  OG  SER A 872      44.290  49.911  26.762  1.00  0.00           O  
ATOM   1399  N   PRO A 873      43.865  49.761  29.718  1.00  0.00           N  
ATOM   1400  CA  PRO A 873      43.494  48.594  30.525  1.00  0.00           C  
ATOM   1401  C   PRO A 873      43.645  47.305  29.708  1.00  0.00           C  
ATOM   1402  O   PRO A 873      43.738  46.207  30.261  1.00  0.00           O  
ATOM   1403  CB  PRO A 873      42.045  48.890  30.935  1.00  0.00           C  
ATOM   1404  CG  PRO A 873      41.588  49.976  29.967  1.00  0.00           C  
ATOM   1405  CD  PRO A 873      42.819  50.796  29.768  1.00  0.00           C  
ATOM   1406  N   PHE A 874      43.674  47.454  28.384  1.00  0.00           N  
ATOM   1407  CA  PHE A 874      43.866  46.321  27.468  1.00  0.00           C  
ATOM   1408  C   PHE A 874      45.379  46.170  27.317  1.00  0.00           C  
ATOM   1409  O   PHE A 874      46.022  46.991  26.659  1.00  0.00           O  
ATOM   1410  CB  PHE A 874      43.280  46.629  26.087  1.00  0.00           C  
ATOM   1411  CG  PHE A 874      41.788  46.530  26.014  1.00  0.00           C  
ATOM   1412  CD1 PHE A 874      41.167  45.288  25.876  1.00  0.00           C  
ATOM   1413  CD2 PHE A 874      41.004  47.677  26.027  1.00  0.00           C  
ATOM   1414  CE1 PHE A 874      39.784  45.187  25.745  1.00  0.00           C  
ATOM   1415  CE2 PHE A 874      39.623  47.587  25.899  1.00  0.00           C  
ATOM   1416  CZ  PHE A 874      39.008  46.333  25.755  1.00  0.00           C  
ATOM   1417  N   ILE A1082      45.953  45.132  27.912  1.00  0.00           N  
ATOM   1418  CA  ILE A1082      47.394  44.959  27.817  1.00  0.00           C  
ATOM   1419  C   ILE A1082      47.854  44.895  26.361  1.00  0.00           C  
ATOM   1420  O   ILE A1082      48.988  45.249  26.039  1.00  0.00           O  
ATOM   1421  CB  ILE A1082      47.863  43.692  28.591  1.00  0.00           C  
ATOM   1422  CG1 ILE A1082      47.945  43.986  30.101  1.00  0.00           C  
ATOM   1423  CG2 ILE A1082      49.274  43.310  28.155  1.00  0.00           C  
ATOM   1424  CD1 ILE A1082      46.735  44.646  30.710  1.00  0.00           C  
ATOM   1425  N   VAL A1083      46.956  44.478  25.477  1.00  0.00           N  
ATOM   1426  CA  VAL A1083      47.292  44.360  24.064  1.00  0.00           C  
ATOM   1427  C   VAL A1083      47.588  45.717  23.408  1.00  0.00           C  
ATOM   1428  O   VAL A1083      48.330  45.778  22.435  1.00  0.00           O  
ATOM   1429  CB  VAL A1083      46.145  43.639  23.282  1.00  0.00           C  
ATOM   1430  CG1 VAL A1083      45.101  44.655  22.789  1.00  0.00           C  
ATOM   1431  CG2 VAL A1083      46.718  42.839  22.136  1.00  0.00           C  
ATOM   1432  N   MET A1084      47.016  46.799  23.928  1.00  0.00           N  
ATOM   1433  CA  MET A1084      47.256  48.120  23.337  1.00  0.00           C  
ATOM   1434  C   MET A1084      48.521  48.793  23.882  1.00  0.00           C  
ATOM   1435  O   MET A1084      48.857  49.910  23.467  1.00  0.00           O  
ATOM   1436  CB  MET A1084      46.064  49.061  23.572  1.00  0.00           C  
ATOM   1437  CG  MET A1084      44.738  48.607  22.947  1.00  0.00           C  
ATOM   1438  SD  MET A1084      44.779  48.393  21.142  1.00  0.00           S  
ATOM   1439  CE  MET A1084      44.214  50.058  20.568  1.00  0.00           C  
ATOM   1440  N   ARG A1085      49.218  48.114  24.795  1.00  0.00           N  
ATOM   1441  CA  ARG A1085      50.437  48.656  25.397  1.00  0.00           C  
ATOM   1442  C   ARG A1085      51.632  48.607  24.449  1.00  0.00           C  
ATOM   1443  O   ARG A1085      52.606  47.912  24.721  1.00  0.00           O  
ATOM   1444  CB  ARG A1085      50.783  47.876  26.674  1.00  0.00           C  
ATOM   1445  CG  ARG A1085      49.592  47.630  27.597  1.00  0.00           C  
ATOM   1446  CD  ARG A1085      49.529  48.595  28.778  1.00  0.00           C  
ATOM   1447  NE  ARG A1085      49.799  47.893  30.036  1.00  0.00           N  
ATOM   1448  CZ  ARG A1085      48.983  47.869  31.091  1.00  0.00           C  
ATOM   1449  NH1 ARG A1085      47.825  48.506  31.069  1.00  0.00           N  
ATOM   1450  NH2 ARG A1085      49.334  47.196  32.176  1.00  0.00           N  
ATOM   1451  N   ASP A1087      51.552  49.360  23.351  1.00  0.00           N  
ATOM   1452  CA  ASP A1087      52.620  49.414  22.345  1.00  0.00           C  
ATOM   1453  C   ASP A1087      53.005  48.021  21.805  1.00  0.00           C  
ATOM   1454  O   ASP A1087      54.159  47.606  21.862  1.00  0.00           O  
ATOM   1455  CB  ASP A1087      53.839  50.129  22.940  1.00  0.00           C  
ATOM   1456  CG  ASP A1087      53.711  51.662  22.871  1.00  0.00           C  
ATOM   1457  OD1 ASP A1087      52.556  52.159  22.790  1.00  0.00           O  
ATOM   1458  OD2 ASP A1087      54.760  52.359  22.897  1.00  0.00           O  
ATOM   1459  N   PRO A1088      52.032  47.296  21.243  1.00  0.00           N  
ATOM   1460  CA  PRO A1088      52.281  45.948  20.705  1.00  0.00           C  
ATOM   1461  C   PRO A1088      53.374  45.821  19.643  1.00  0.00           C  
ATOM   1462  O   PRO A1088      53.504  46.653  18.733  1.00  0.00           O  
ATOM   1463  CB  PRO A1088      50.914  45.527  20.166  1.00  0.00           C  
ATOM   1464  CG  PRO A1088      50.332  46.858  19.691  1.00  0.00           C  
ATOM   1465  CD  PRO A1088      50.702  47.798  20.841  1.00  0.00           C  
ATOM   1466  N   VAL A1089      54.155  44.756  19.777  1.00  0.00           N  
ATOM   1467  CA  VAL A1089      55.218  44.487  18.838  1.00  0.00           C  
ATOM   1468  C   VAL A1089      54.619  44.152  17.474  1.00  0.00           C  
ATOM   1469  O   VAL A1089      53.709  43.322  17.354  1.00  0.00           O  
ATOM   1470  CB  VAL A1089      56.096  43.306  19.305  1.00  0.00           C  
ATOM   1471  CG1 VAL A1089      57.091  42.909  18.197  1.00  0.00           C  
ATOM   1472  CG2 VAL A1089      56.848  43.704  20.548  1.00  0.00           C  
ATOM   1473  N   LEU A1090      55.143  44.822  16.456  1.00  0.00           N  
ATOM   1474  CA  LEU A1090      54.709  44.633  15.084  1.00  0.00           C  
ATOM   1475  C   LEU A1090      55.658  43.642  14.372  1.00  0.00           C  
ATOM   1476  O   LEU A1090      55.215  42.726  13.684  1.00  0.00           O  
ATOM   1477  CB  LEU A1090      54.725  45.994  14.382  1.00  0.00           C  
ATOM   1478  CG  LEU A1090      53.434  46.829  14.292  1.00  0.00           C  
ATOM   1479  CD1 LEU A1090      52.486  46.641  15.497  1.00  0.00           C  
ATOM   1480  CD2 LEU A1090      53.862  48.282  14.137  1.00  0.00           C  
ATOM   1481  N   TYR A1091      56.961  43.841  14.564  1.00  0.00           N  
ATOM   1482  CA  TYR A1091      57.986  42.996  13.958  1.00  0.00           C  
ATOM   1483  C   TYR A1091      59.133  42.676  14.918  1.00  0.00           C  
ATOM   1484  O   TYR A1091      59.524  43.512  15.729  1.00  0.00           O  
ATOM   1485  CB  TYR A1091      58.613  43.687  12.731  1.00  0.00           C  
ATOM   1486  CG  TYR A1091      57.871  43.533  11.424  1.00  0.00           C  
ATOM   1487  CD1 TYR A1091      56.812  44.372  11.100  1.00  0.00           C  
ATOM   1488  CD2 TYR A1091      58.246  42.552  10.495  1.00  0.00           C  
ATOM   1489  CE1 TYR A1091      56.128  44.250   9.869  1.00  0.00           C  
ATOM   1490  CE2 TYR A1091      57.574  42.410   9.257  1.00  0.00           C  
ATOM   1491  CZ  TYR A1091      56.512  43.270   8.954  1.00  0.00           C  
ATOM   1492  OH  TYR A1091      55.830  43.155   7.763  1.00  0.00           O  
ATOM   1493  N   ARG A1093      59.655  41.458  14.813  1.00  0.00           N  
ATOM   1494  CA  ARG A1093      60.814  41.034  15.589  1.00  0.00           C  
ATOM   1495  C   ARG A1093      61.814  40.344  14.645  1.00  0.00           C  
ATOM   1496  O   ARG A1093      61.463  39.882  13.544  1.00  0.00           O  
ATOM   1497  CB  ARG A1093      60.440  40.099  16.748  1.00  0.00           C  
ATOM   1498  CG  ARG A1093      59.121  39.337  16.629  1.00  0.00           C  
ATOM   1499  CD  ARG A1093      59.122  38.310  15.524  1.00  0.00           C  
ATOM   1500  NE  ARG A1093      58.406  37.099  15.931  1.00  0.00           N  
ATOM   1501  CZ  ARG A1093      57.317  36.618  15.330  1.00  0.00           C  
ATOM   1502  NH1 ARG A1093      56.802  37.258  14.279  1.00  0.00           N  
ATOM   1503  NH2 ARG A1093      56.759  35.487  15.779  1.00  0.00           N  
ATOM   1504  N   ILE A1094      63.062  40.284  15.083  1.00  0.00           N  
ATOM   1505  CA  ILE A1094      64.123  39.703  14.292  1.00  0.00           C  
ATOM   1506  C   ILE A1094      64.288  38.204  14.522  1.00  0.00           C  
ATOM   1507  O   ILE A1094      64.292  37.740  15.655  1.00  0.00           O  
ATOM   1508  CB  ILE A1094      65.437  40.422  14.604  1.00  0.00           C  
ATOM   1509  CG1 ILE A1094      65.245  41.928  14.372  1.00  0.00           C  
ATOM   1510  CG2 ILE A1094      66.560  39.864  13.738  1.00  0.00           C  
ATOM   1511  CD1 ILE A1094      66.419  42.814  14.809  1.00  0.00           C  
ATOM   1512  N   LYS A1099      64.409  37.451  13.435  1.00  0.00           N  
ATOM   1513  CA  LYS A1099      64.598  36.015  13.516  1.00  0.00           C  
ATOM   1514  C   LYS A1099      65.397  35.523  12.319  1.00  0.00           C  
ATOM   1515  O   LYS A1099      64.904  35.537  11.189  1.00  0.00           O  
ATOM   1516  CB  LYS A1099      63.254  35.276  13.567  1.00  0.00           C  
ATOM   1517  CG  LYS A1099      62.563  35.289  14.932  1.00  0.00           C  
ATOM   1518  CD  LYS A1099      61.750  34.010  15.105  1.00  0.00           C  
ATOM   1519  CE  LYS A1099      61.161  33.855  16.511  1.00  0.00           C  
ATOM   1520  NZ  LYS A1099      60.086  34.833  16.709  1.00  0.00           N  
ATOM   1521  N   PHE A1165      66.631  35.093  12.564  1.00  0.00           N  
ATOM   1522  CA  PHE A1165      67.480  34.583  11.489  1.00  0.00           C  
ATOM   1523  C   PHE A1165      67.192  33.109  11.252  1.00  0.00           C  
ATOM   1524  O   PHE A1165      68.083  32.278  11.317  1.00  0.00           O  
ATOM   1525  CB  PHE A1165      68.959  34.783  11.840  1.00  0.00           C  
ATOM   1526  CG  PHE A1165      69.382  36.223  11.843  1.00  0.00           C  
ATOM   1527  CD1 PHE A1165      69.511  36.924  10.645  1.00  0.00           C  
ATOM   1528  CD2 PHE A1165      69.578  36.901  13.042  1.00  0.00           C  
ATOM   1529  CE1 PHE A1165      69.819  38.271  10.644  1.00  0.00           C  
ATOM   1530  CE2 PHE A1165      69.886  38.246  13.048  1.00  0.00           C  
ATOM   1531  CZ  PHE A1165      70.006  38.935  11.847  1.00  0.00           C  
ATOM   1532  N   ALA A1166      65.935  32.790  10.982  1.00  0.00           N  
ATOM   1533  CA  ALA A1166      65.537  31.411  10.748  1.00  0.00           C  
ATOM   1534  C   ALA A1166      65.009  31.276   9.337  1.00  0.00           C  
ATOM   1535  O   ALA A1166      64.463  32.227   8.779  1.00  0.00           O  
ATOM   1536  CB  ALA A1166      64.464  31.007  11.737  1.00  0.00           C  
ATOM   1537  N   GLU A1168      65.175  30.099   8.753  1.00  0.00           N  
ATOM   1538  CA  GLU A1168      64.684  29.872   7.405  1.00  0.00           C  
ATOM   1539  C   GLU A1168      63.178  29.624   7.473  1.00  0.00           C  
ATOM   1540  O   GLU A1168      62.689  28.931   8.364  1.00  0.00           O  
ATOM   1541  CB  GLU A1168      65.382  28.665   6.772  1.00  0.00           C  
ATOM   1542  CG  GLU A1168      65.083  28.496   5.282  1.00  0.00           C  
ATOM   1543  CD  GLU A1168      65.661  27.218   4.699  1.00  0.00           C  
ATOM   1544  OE1 GLU A1168      66.895  27.029   4.760  1.00  0.00           O  
ATOM   1545  OE2 GLU A1168      64.874  26.403   4.174  1.00  0.00           O  
ATOM   1546  N   HIS A1169      62.446  30.200   6.531  1.00  0.00           N  
ATOM   1547  CA  HIS A1169      61.007  30.041   6.493  1.00  0.00           C  
ATOM   1548  C   HIS A1169      60.625  29.000   5.443  1.00  0.00           C  
ATOM   1549  O   HIS A1169      61.132  29.024   4.317  1.00  0.00           O  
ATOM   1550  CB  HIS A1169      60.364  31.384   6.176  1.00  0.00           C  
ATOM   1551  CG  HIS A1169      58.874  31.380   6.287  1.00  0.00           C  
ATOM   1552  ND1 HIS A1169      58.056  30.832   5.323  1.00  0.00           N  
ATOM   1553  CD2 HIS A1169      58.052  31.846   7.258  1.00  0.00           C  
ATOM   1554  CE1 HIS A1169      56.795  30.960   5.694  1.00  0.00           C  
ATOM   1555  NE2 HIS A1169      56.763  31.573   6.864  1.00  0.00           N  
ATOM   1556  N   HIS A1170      59.726  28.092   5.809  1.00  0.00           N  
ATOM   1557  CA  HIS A1170      59.295  27.032   4.902  1.00  0.00           C  
ATOM   1558  C   HIS A1170      58.678  27.524   3.584  1.00  0.00           C  
ATOM   1559  O   HIS A1170      58.540  26.747   2.640  1.00  0.00           O  
ATOM   1560  CB  HIS A1170      58.337  26.089   5.634  1.00  0.00           C  
ATOM   1561  CG  HIS A1170      57.213  26.795   6.319  1.00  0.00           C  
ATOM   1562  ND1 HIS A1170      56.068  27.185   5.658  1.00  0.00           N  
ATOM   1563  CD2 HIS A1170      57.089  27.250   7.589  1.00  0.00           C  
ATOM   1564  CE1 HIS A1170      55.288  27.852   6.490  1.00  0.00           C  
ATOM   1565  NE2 HIS A1170      55.884  27.908   7.667  1.00  0.00           N  
ATOM   1566  N   GLN A1171      58.308  28.800   3.509  1.00  0.00           N  
ATOM   1567  CA  GLN A1171      57.755  29.335   2.266  1.00  0.00           C  
ATOM   1568  C   GLN A1171      58.695  30.361   1.634  1.00  0.00           C  
ATOM   1569  O   GLN A1171      58.925  30.333   0.426  1.00  0.00           O  
ATOM   1570  CB  GLN A1171      56.390  30.004   2.486  1.00  0.00           C  
ATOM   1571  CG  GLN A1171      55.289  29.084   3.005  1.00  0.00           C  
ATOM   1572  CD  GLN A1171      54.960  27.946   2.049  1.00  0.00           C  
ATOM   1573  OE1 GLN A1171      54.580  28.177   0.900  1.00  0.00           O  
ATOM   1574  NE2 GLN A1171      55.099  26.713   2.524  1.00  0.00           N  
ATOM   1575  N   THR A1177      59.253  31.253   2.452  1.00  0.00           N  
ATOM   1576  CA  THR A1177      60.122  32.315   1.945  1.00  0.00           C  
ATOM   1577  C   THR A1177      61.619  32.086   2.055  1.00  0.00           C  
ATOM   1578  O   THR A1177      62.407  32.989   1.780  1.00  0.00           O  
ATOM   1579  CB  THR A1177      59.794  33.643   2.640  1.00  0.00           C  
ATOM   1580  OG1 THR A1177      60.028  33.520   4.053  1.00  0.00           O  
ATOM   1581  CG2 THR A1177      58.331  34.007   2.405  1.00  0.00           C  
ATOM   1582  N   GLY A1178      62.017  30.886   2.448  1.00  0.00           N  
ATOM   1583  CA  GLY A1178      63.435  30.609   2.578  1.00  0.00           C  
ATOM   1584  C   GLY A1178      64.151  31.572   3.508  1.00  0.00           C  
ATOM   1585  O   GLY A1178      63.718  31.810   4.645  1.00  0.00           O  
ATOM   1586  N   ASN A1191      65.253  32.138   3.030  1.00  0.00           N  
ATOM   1587  CA  ASN A1191      66.017  33.075   3.842  1.00  0.00           C  
ATOM   1588  C   ASN A1191      65.920  34.500   3.322  1.00  0.00           C  
ATOM   1589  O   ASN A1191      66.842  35.286   3.487  1.00  0.00           O  
ATOM   1590  CB  ASN A1191      67.478  32.627   3.913  1.00  0.00           C  
ATOM   1591  CG  ASN A1191      67.637  31.297   4.633  1.00  0.00           C  
ATOM   1592  OD1 ASN A1191      67.376  31.194   5.835  1.00  0.00           O  
ATOM   1593  ND2 ASN A1191      68.054  30.267   3.901  1.00  0.00           N  
ATOM   1594  N   LYS A1192      64.793  34.836   2.707  1.00  0.00           N  
ATOM   1595  CA  LYS A1192      64.603  36.180   2.175  1.00  0.00           C  
ATOM   1596  C   LYS A1192      64.314  37.202   3.288  1.00  0.00           C  
ATOM   1597  O   LYS A1192      64.586  38.399   3.139  1.00  0.00           O  
ATOM   1598  CB  LYS A1192      63.459  36.179   1.142  1.00  0.00           C  
ATOM   1599  CG  LYS A1192      63.031  37.570   0.663  1.00  0.00           C  
ATOM   1600  CD  LYS A1192      61.766  37.541  -0.238  1.00  0.00           C  
ATOM   1601  CE  LYS A1192      61.307  38.970  -0.632  1.00  0.00           C  
ATOM   1602  NZ  LYS A1192      59.968  39.051  -1.297  1.00  0.00           N  
ATOM   1603  N   TRP A1193      63.771  36.728   4.406  1.00  0.00           N  
ATOM   1604  CA  TRP A1193      63.446  37.613   5.517  1.00  0.00           C  
ATOM   1605  C   TRP A1193      64.139  37.222   6.811  1.00  0.00           C  
ATOM   1606  O   TRP A1193      64.350  36.034   7.081  1.00  0.00           O  
ATOM   1607  CB  TRP A1193      61.942  37.618   5.789  1.00  0.00           C  
ATOM   1608  CG  TRP A1193      61.099  38.168   4.689  1.00  0.00           C  
ATOM   1609  CD1 TRP A1193      60.509  37.468   3.672  1.00  0.00           C  
ATOM   1610  CD2 TRP A1193      60.736  39.542   4.497  1.00  0.00           C  
ATOM   1611  NE1 TRP A1193      59.800  38.324   2.861  1.00  0.00           N  
ATOM   1612  CE2 TRP A1193      59.921  39.601   3.344  1.00  0.00           C  
ATOM   1613  CE3 TRP A1193      61.023  40.730   5.189  1.00  0.00           C  
ATOM   1614  CZ2 TRP A1193      59.385  40.804   2.864  1.00  0.00           C  
ATOM   1615  CZ3 TRP A1193      60.492  41.928   4.713  1.00  0.00           C  
ATOM   1616  CH2 TRP A1193      59.680  41.954   3.561  1.00  0.00           C  
ATOM   1617  N   CYS A1194      64.494  38.228   7.606  1.00  0.00           N  
ATOM   1618  CA  CYS A1194      65.106  37.993   8.902  1.00  0.00           C  
ATOM   1619  C   CYS A1194      64.289  38.771   9.926  1.00  0.00           C  
ATOM   1620  O   CYS A1194      64.693  38.932  11.081  1.00  0.00           O  
ATOM   1621  CB  CYS A1194      66.580  38.411   8.928  1.00  0.00           C  
ATOM   1622  SG  CYS A1194      66.926  40.161   8.732  1.00  0.00           S  
ATOM   1623  N   ILE A1195      63.145  39.282   9.471  1.00  0.00           N  
ATOM   1624  CA  ILE A1195      62.192  39.965  10.350  1.00  0.00           C  
ATOM   1625  C   ILE A1195      60.799  39.411   9.994  1.00  0.00           C  
ATOM   1626  O   ILE A1195      60.433  39.291   8.820  1.00  0.00           O  
ATOM   1627  CB  ILE A1195      62.206  41.524  10.222  1.00  0.00           C  
ATOM   1628  CG1 ILE A1195      61.898  41.965   8.795  1.00  0.00           C  
ATOM   1629  CG2 ILE A1195      63.551  42.079  10.690  1.00  0.00           C  
ATOM   1630  CD1 ILE A1195      61.397  43.427   8.733  1.00  0.00           C  
ATOM   1631  N   TYR A1196      60.044  39.029  11.011  1.00  0.00           N  
ATOM   1632  CA  TYR A1196      58.728  38.470  10.775  1.00  0.00           C  
ATOM   1633  C   TYR A1196      57.647  39.247  11.506  1.00  0.00           C  
ATOM   1634  O   TYR A1196      57.824  39.675  12.648  1.00  0.00           O  
ATOM   1635  CB  TYR A1196      58.711  36.982  11.159  1.00  0.00           C  
ATOM   1636  CG  TYR A1196      59.670  36.164  10.324  1.00  0.00           C  
ATOM   1637  CD1 TYR A1196      61.036  36.138  10.618  1.00  0.00           C  
ATOM   1638  CD2 TYR A1196      59.226  35.472   9.195  1.00  0.00           C  
ATOM   1639  CE1 TYR A1196      61.939  35.446   9.805  1.00  0.00           C  
ATOM   1640  CE2 TYR A1196      60.111  34.777   8.374  1.00  0.00           C  
ATOM   1641  CZ  TYR A1196      61.470  34.767   8.682  1.00  0.00           C  
ATOM   1642  OH  TYR A1196      62.360  34.090   7.874  1.00  0.00           O  
ATOM   1643  N   PRO A1198      56.508  39.452  10.838  1.00  0.00           N  
ATOM   1644  CA  PRO A1198      55.406  40.197  11.445  1.00  0.00           C  
ATOM   1645  C   PRO A1198      54.729  39.358  12.506  1.00  0.00           C  
ATOM   1646  O   PRO A1198      54.683  38.132  12.390  1.00  0.00           O  
ATOM   1647  CB  PRO A1198      54.498  40.482  10.253  1.00  0.00           C  
ATOM   1648  CG  PRO A1198      54.653  39.203   9.432  1.00  0.00           C  
ATOM   1649  CD  PRO A1198      56.154  38.965   9.490  1.00  0.00           C  
ATOM   1650  N   MET A1199      54.217  40.010  13.544  1.00  0.00           N  
ATOM   1651  CA  MET A1199      53.529  39.306  14.623  1.00  0.00           C  
ATOM   1652  C   MET A1199      52.076  38.968  14.236  1.00  0.00           C  
ATOM   1653  O   MET A1199      51.512  39.523  13.274  1.00  0.00           O  
ATOM   1654  CB  MET A1199      53.553  40.158  15.896  1.00  0.00           C  
ATOM   1655  CG  MET A1199      54.960  40.436  16.451  1.00  0.00           C  
ATOM   1656  SD  MET A1199      55.723  38.959  17.219  1.00  0.00           S  
ATOM   1657  CE  MET A1199      54.677  38.867  18.654  1.00  0.00           C  
ATOM   1658  N   TYR A1200      51.478  38.058  14.999  1.00  0.00           N  
ATOM   1659  CA  TYR A1200      50.107  37.612  14.761  1.00  0.00           C  
ATOM   1660  C   TYR A1200      49.102  38.744  14.569  1.00  0.00           C  
ATOM   1661  O   TYR A1200      48.466  38.863  13.528  1.00  0.00           O  
ATOM   1662  CB  TYR A1200      49.622  36.720  15.919  1.00  0.00           C  
ATOM   1663  CG  TYR A1200      48.110  36.530  15.926  1.00  0.00           C  
ATOM   1664  CD1 TYR A1200      47.486  35.738  14.969  1.00  0.00           C  
ATOM   1665  CD2 TYR A1200      47.297  37.233  16.820  1.00  0.00           C  
ATOM   1666  CE1 TYR A1200      46.090  35.659  14.895  1.00  0.00           C  
ATOM   1667  CE2 TYR A1200      45.901  37.158  16.748  1.00  0.00           C  
ATOM   1668  CZ  TYR A1200      45.307  36.372  15.784  1.00  0.00           C  
ATOM   1669  OH  TYR A1200      43.936  36.306  15.689  1.00  0.00           O  
ATOM   1670  N   ASP A1201      48.956  39.565  15.596  1.00  0.00           N  
ATOM   1671  CA  ASP A1201      48.004  40.658  15.566  1.00  0.00           C  
ATOM   1672  C   ASP A1201      48.112  41.582  14.374  1.00  0.00           C  
ATOM   1673  O   ASP A1201      47.098  41.995  13.828  1.00  0.00           O  
ATOM   1674  CB  ASP A1201      48.100  41.449  16.867  1.00  0.00           C  
ATOM   1675  CG  ASP A1201      47.404  40.742  18.017  1.00  0.00           C  
ATOM   1676  OD1 ASP A1201      46.163  40.617  17.971  1.00  0.00           O  
ATOM   1677  OD2 ASP A1201      48.093  40.304  18.954  1.00  0.00           O  
ATOM   1678  N   PHE A1202      49.331  41.900  13.960  1.00  0.00           N  
ATOM   1679  CA  PHE A1202      49.531  42.783  12.824  1.00  0.00           C  
ATOM   1680  C   PHE A1202      49.170  42.053  11.544  1.00  0.00           C  
ATOM   1681  O   PHE A1202      48.481  42.598  10.681  1.00  0.00           O  
ATOM   1682  CB  PHE A1202      50.996  43.223  12.764  1.00  0.00           C  
ATOM   1683  CG  PHE A1202      51.300  44.234  11.685  1.00  0.00           C  
ATOM   1684  CD1 PHE A1202      50.690  45.489  11.689  1.00  0.00           C  
ATOM   1685  CD2 PHE A1202      52.261  43.953  10.704  1.00  0.00           C  
ATOM   1686  CE1 PHE A1202      51.035  46.456  10.737  1.00  0.00           C  
ATOM   1687  CE2 PHE A1202      52.617  44.917   9.739  1.00  0.00           C  
ATOM   1688  CZ  PHE A1202      52.004  46.171   9.757  1.00  0.00           C  
ATOM   1689  N   THR A1203      49.632  40.814  11.431  1.00  0.00           N  
ATOM   1690  CA  THR A1203      49.391  40.013  10.242  1.00  0.00           C  
ATOM   1691  C   THR A1203      47.942  39.639   9.962  1.00  0.00           C  
ATOM   1692  O   THR A1203      47.468  39.738   8.827  1.00  0.00           O  
ATOM   1693  CB  THR A1203      50.174  38.689  10.300  1.00  0.00           C  
ATOM   1694  OG1 THR A1203      51.566  38.960  10.500  1.00  0.00           O  
ATOM   1695  CG2 THR A1203      50.002  37.914   9.002  1.00  0.00           C  
ATOM   1696  N   HIS A1204      47.237  39.213  10.999  1.00  0.00           N  
ATOM   1697  CA  HIS A1204      45.876  38.744  10.813  1.00  0.00           C  
ATOM   1698  C   HIS A1204      44.845  39.757  10.325  1.00  0.00           C  
ATOM   1699  O   HIS A1204      44.116  39.458   9.378  1.00  0.00           O  
ATOM   1700  CB  HIS A1204      45.366  38.054  12.089  1.00  0.00           C  
ATOM   1701  CG  HIS A1204      44.405  36.943  11.817  1.00  0.00           C  
ATOM   1702  ND1 HIS A1204      44.777  35.615  11.850  1.00  0.00           N  
ATOM   1703  CD2 HIS A1204      43.099  36.961  11.453  1.00  0.00           C  
ATOM   1704  CE1 HIS A1204      43.741  34.863  11.514  1.00  0.00           C  
ATOM   1705  NE2 HIS A1204      42.710  35.655  11.270  1.00  0.00           N  
ATOM   1706  N   CYS A1205      44.766  40.936  10.945  1.00  0.00           N  
ATOM   1707  CA  CYS A1205      43.764  41.899  10.499  1.00  0.00           C  
ATOM   1708  C   CYS A1205      44.011  42.291   9.051  1.00  0.00           C  
ATOM   1709  O   CYS A1205      43.072  42.423   8.272  1.00  0.00           O  
ATOM   1710  CB  CYS A1205      43.742  43.141  11.390  1.00  0.00           C  
ATOM   1711  SG  CYS A1205      45.324  44.010  11.509  1.00  0.00           S  
ATOM   1712  N   ILE A1206      45.276  42.452   8.676  1.00  0.00           N  
ATOM   1713  CA  ILE A1206      45.595  42.820   7.304  1.00  0.00           C  
ATOM   1714  C   ILE A1206      45.350  41.665   6.307  1.00  0.00           C  
ATOM   1715  O   ILE A1206      44.861  41.900   5.193  1.00  0.00           O  
ATOM   1716  CB  ILE A1206      47.045  43.345   7.227  1.00  0.00           C  
ATOM   1717  CG1 ILE A1206      47.128  44.686   7.975  1.00  0.00           C  
ATOM   1718  CG2 ILE A1206      47.478  43.515   5.796  1.00  0.00           C  
ATOM   1719  CD1 ILE A1206      48.559  45.236   8.142  1.00  0.00           C  
ATOM   1720  N   SER A1207      45.661  40.428   6.701  1.00  0.00           N  
ATOM   1721  CA  SER A1207      45.425  39.277   5.820  1.00  0.00           C  
ATOM   1722  C   SER A1207      43.926  39.113   5.555  1.00  0.00           C  
ATOM   1723  O   SER A1207      43.515  38.891   4.418  1.00  0.00           O  
ATOM   1724  CB  SER A1207      45.963  38.006   6.449  1.00  0.00           C  
ATOM   1725  OG  SER A1207      47.343  38.158   6.734  1.00  0.00           O  
ATOM   1726  N   ASP A1208      43.118  39.227   6.612  1.00  0.00           N  
ATOM   1727  CA  ASP A1208      41.668  39.129   6.489  1.00  0.00           C  
ATOM   1728  C   ASP A1208      41.133  40.205   5.553  1.00  0.00           C  
ATOM   1729  O   ASP A1208      40.320  39.927   4.663  1.00  0.00           O  
ATOM   1730  CB  ASP A1208      40.978  39.305   7.854  1.00  0.00           C  
ATOM   1731  CG  ASP A1208      40.862  38.003   8.634  1.00  0.00           C  
ATOM   1732  OD1 ASP A1208      40.977  36.920   8.029  1.00  0.00           O  
ATOM   1733  OD2 ASP A1208      40.633  38.063   9.853  1.00  0.00           O  
ATOM   1734  N   ALA A1209      41.592  41.436   5.766  1.00  0.00           N  
ATOM   1735  CA  ALA A1209      41.143  42.568   4.963  1.00  0.00           C  
ATOM   1736  C   ALA A1209      41.524  42.453   3.487  1.00  0.00           C  
ATOM   1737  O   ALA A1209      40.684  42.659   2.613  1.00  0.00           O  
ATOM   1738  CB  ALA A1209      41.678  43.873   5.550  1.00  0.00           C  
ATOM   1739  N   LEU A1210      42.784  42.136   3.200  1.00  0.00           N  
ATOM   1740  CA  LEU A1210      43.193  42.004   1.810  1.00  0.00           C  
ATOM   1741  C   LEU A1210      42.476  40.838   1.143  1.00  0.00           C  
ATOM   1742  O   LEU A1210      42.294  40.826  -0.076  1.00  0.00           O  
ATOM   1743  CB  LEU A1210      44.705  41.801   1.702  1.00  0.00           C  
ATOM   1744  CG  LEU A1210      45.523  43.038   2.067  1.00  0.00           C  
ATOM   1745  CD1 LEU A1210      46.978  42.692   2.023  1.00  0.00           C  
ATOM   1746  CD2 LEU A1210      45.217  44.171   1.098  1.00  0.00           C  
ATOM   1747  N   GLU A1211      42.058  39.861   1.934  1.00  0.00           N  
ATOM   1748  CA  GLU A1211      41.371  38.713   1.369  1.00  0.00           C  
ATOM   1749  C   GLU A1211      39.872  38.927   1.195  1.00  0.00           C  
ATOM   1750  O   GLU A1211      39.176  38.062   0.670  1.00  0.00           O  
ATOM   1751  CB  GLU A1211      41.639  37.474   2.221  1.00  0.00           C  
ATOM   1752  CG  GLU A1211      43.016  36.885   1.972  1.00  0.00           C  
ATOM   1753  CD  GLU A1211      43.308  35.679   2.847  1.00  0.00           C  
ATOM   1754  OE1 GLU A1211      42.343  34.973   3.223  1.00  0.00           O  
ATOM   1755  OE2 GLU A1211      44.497  35.435   3.141  1.00  0.00           O  
ATOM   1756  N   GLY A1291      39.382  40.083   1.627  1.00  0.00           N  
ATOM   1757  CA  GLY A1291      37.966  40.385   1.499  1.00  0.00           C  
ATOM   1758  C   GLY A1291      37.084  39.646   2.490  1.00  0.00           C  
ATOM   1759  O   GLY A1291      35.878  39.501   2.273  1.00  0.00           O  
ATOM   1760  N   ILE A1292      37.691  39.164   3.574  1.00  0.00           N  
ATOM   1761  CA  ILE A1292      36.969  38.434   4.606  1.00  0.00           C  
ATOM   1762  C   ILE A1292      35.862  39.332   5.170  1.00  0.00           C  
ATOM   1763  O   ILE A1292      36.111  40.509   5.445  1.00  0.00           O  
ATOM   1764  CB  ILE A1292      37.934  38.026   5.759  1.00  0.00           C  
ATOM   1765  CG1 ILE A1292      38.914  36.957   5.272  1.00  0.00           C  
ATOM   1766  CG2 ILE A1292      37.137  37.506   6.952  1.00  0.00           C  
ATOM   1767  CD1 ILE A1292      38.252  35.653   4.830  1.00  0.00           C  
ATOM   1768  N   THR A1293      34.650  38.795   5.337  1.00  0.00           N  
ATOM   1769  CA  THR A1293      33.544  39.597   5.880  1.00  0.00           C  
ATOM   1770  C   THR A1293      33.280  39.300   7.362  1.00  0.00           C  
ATOM   1771  O   THR A1293      32.868  40.188   8.111  1.00  0.00           O  
ATOM   1772  CB  THR A1293      32.216  39.379   5.089  1.00  0.00           C  
ATOM   1773  OG1 THR A1293      31.807  38.008   5.176  1.00  0.00           O  
ATOM   1774  CG2 THR A1293      32.406  39.747   3.633  1.00  0.00           C  
ATOM   1775  N   HIS A1294      33.519  38.058   7.778  1.00  0.00           N  
ATOM   1776  CA  HIS A1294      33.310  37.659   9.172  1.00  0.00           C  
ATOM   1777  C   HIS A1294      34.473  36.811   9.673  1.00  0.00           C  
ATOM   1778  O   HIS A1294      34.540  35.624   9.391  1.00  0.00           O  
ATOM   1779  CB  HIS A1294      32.008  36.858   9.317  1.00  0.00           C  
ATOM   1780  CG  HIS A1294      30.808  37.542   8.735  1.00  0.00           C  
ATOM   1781  ND1 HIS A1294      29.896  38.233   9.505  1.00  0.00           N  
ATOM   1782  CD2 HIS A1294      30.392  37.673   7.451  1.00  0.00           C  
ATOM   1783  CE1 HIS A1294      28.971  38.760   8.720  1.00  0.00           C  
ATOM   1784  NE2 HIS A1294      29.250  38.436   7.470  1.00  0.00           N  
ATOM   1785  N   SER A1295      35.391  37.427  10.409  1.00  0.00           N  
ATOM   1786  CA  SER A1295      36.537  36.709  10.943  1.00  0.00           C  
ATOM   1787  C   SER A1295      36.051  36.010  12.207  1.00  0.00           C  
ATOM   1788  O   SER A1295      35.704  36.662  13.199  1.00  0.00           O  
ATOM   1789  CB  SER A1295      37.671  37.692  11.261  1.00  0.00           C  
ATOM   1790  OG  SER A1295      38.879  37.015  11.546  1.00  0.00           O  
ATOM   1791  N   LEU A1296      36.020  34.683  12.152  1.00  0.00           N  
ATOM   1792  CA  LEU A1296      35.549  33.848  13.253  1.00  0.00           C  
ATOM   1793  C   LEU A1296      36.664  33.097  13.986  1.00  0.00           C  
ATOM   1794  O   LEU A1296      37.300  32.218  13.415  1.00  0.00           O  
ATOM   1795  CB  LEU A1296      34.536  32.841  12.713  1.00  0.00           C  
ATOM   1796  CG  LEU A1296      33.434  33.478  11.857  1.00  0.00           C  
ATOM   1797  CD1 LEU A1296      32.554  32.382  11.269  1.00  0.00           C  
ATOM   1798  CD2 LEU A1296      32.592  34.440  12.705  1.00  0.00           C  
ATOM   1799  N   ARG A1297      36.880  33.437  15.258  1.00  0.00           N  
ATOM   1800  CA  ARG A1297      37.905  32.791  16.068  1.00  0.00           C  
ATOM   1801  C   ARG A1297      37.423  32.529  17.495  1.00  0.00           C  
ATOM   1802  O   ARG A1297      36.260  32.783  17.832  1.00  0.00           O  
ATOM   1803  CB  ARG A1297      39.166  33.641  16.118  1.00  0.00           C  
ATOM   1804  CG  ARG A1297      39.006  34.928  16.891  1.00  0.00           C  
ATOM   1805  CD  ARG A1297      38.333  36.049  16.074  1.00  0.00           C  
ATOM   1806  NE  ARG A1297      39.211  37.222  16.070  1.00  0.00           N  
ATOM   1807  CZ  ARG A1297      40.050  37.531  15.085  1.00  0.00           C  
ATOM   1808  NH1 ARG A1297      40.113  36.766  14.000  1.00  0.00           N  
ATOM   1809  NH2 ARG A1297      40.870  38.577  15.205  1.00  0.00           N  
ATOM   1810  N   THR A1298      38.330  32.044  18.339  1.00  0.00           N  
ATOM   1811  CA  THR A1298      37.975  31.720  19.705  1.00  0.00           C  
ATOM   1812  C   THR A1298      38.144  32.804  20.763  1.00  0.00           C  
ATOM   1813  O   THR A1298      38.908  33.762  20.602  1.00  0.00           O  
ATOM   1814  CB  THR A1298      38.697  30.435  20.153  1.00  0.00           C  
ATOM   1815  OG1 THR A1298      40.042  30.440  19.655  1.00  0.00           O  
ATOM   1816  CG2 THR A1298      37.956  29.183  19.615  1.00  0.00           C  
ATOM   1817  N   LEU A1299      37.395  32.625  21.848  1.00  0.00           N  
ATOM   1818  CA  LEU A1299      37.353  33.532  22.994  1.00  0.00           C  
ATOM   1819  C   LEU A1299      38.649  34.175  23.501  1.00  0.00           C  
ATOM   1820  O   LEU A1299      38.613  35.324  23.938  1.00  0.00           O  
ATOM   1821  CB  LEU A1299      36.659  32.823  24.160  1.00  0.00           C  
ATOM   1822  CG  LEU A1299      35.177  33.119  24.410  1.00  0.00           C  
ATOM   1823  CD1 LEU A1299      34.536  33.744  23.183  1.00  0.00           C  
ATOM   1824  CD2 LEU A1299      34.477  31.822  24.810  1.00  0.00           C  
ATOM   1825  N   GLU A1300      39.776  33.458  23.463  1.00  0.00           N  
ATOM   1826  CA  GLU A1300      41.038  34.023  23.948  1.00  0.00           C  
ATOM   1827  C   GLU A1300      41.482  35.224  23.119  1.00  0.00           C  
ATOM   1828  O   GLU A1300      42.378  35.963  23.526  1.00  0.00           O  
ATOM   1829  CB  GLU A1300      42.179  33.006  23.910  1.00  0.00           C  
ATOM   1830  CG  GLU A1300      41.796  31.547  23.909  1.00  0.00           C  
ATOM   1831  CD  GLU A1300      41.267  31.076  22.575  1.00  0.00           C  
ATOM   1832  OE1 GLU A1300      40.044  31.157  22.369  1.00  0.00           O  
ATOM   1833  OE2 GLU A1300      42.076  30.634  21.734  1.00  0.00           O  
ATOM   1834  N   PHE A1301      40.873  35.407  21.949  1.00  0.00           N  
ATOM   1835  CA  PHE A1301      41.242  36.522  21.071  1.00  0.00           C  
ATOM   1836  C   PHE A1301      40.348  37.746  21.216  1.00  0.00           C  
ATOM   1837  O   PHE A1301      40.580  38.745  20.527  1.00  0.00           O  
ATOM   1838  CB  PHE A1301      41.231  36.079  19.597  1.00  0.00           C  
ATOM   1839  CG  PHE A1301      42.246  35.007  19.270  1.00  0.00           C  
ATOM   1840  CD1 PHE A1301      43.602  35.319  19.163  1.00  0.00           C  
ATOM   1841  CD2 PHE A1301      41.840  33.672  19.090  1.00  0.00           C  
ATOM   1842  CE1 PHE A1301      44.554  34.317  18.880  1.00  0.00           C  
ATOM   1843  CE2 PHE A1301      42.783  32.658  18.805  1.00  0.00           C  
ATOM   1844  CZ  PHE A1301      44.146  32.987  18.701  1.00  0.00           C  
ATOM   1845  N   GLN A1302      39.341  37.681  22.095  1.00  0.00           N  
ATOM   1846  CA  GLN A1302      38.430  38.821  22.280  1.00  0.00           C  
ATOM   1847  C   GLN A1302      39.189  40.127  22.534  1.00  0.00           C  
ATOM   1848  O   GLN A1302      38.899  41.153  21.910  1.00  0.00           O  
ATOM   1849  CB  GLN A1302      37.425  38.562  23.424  1.00  0.00           C  
ATOM   1850  CG  GLN A1302      36.477  37.376  23.169  1.00  0.00           C  
ATOM   1851  CD  GLN A1302      35.273  37.354  24.109  1.00  0.00           C  
ATOM   1852  OE1 GLN A1302      34.195  37.859  23.774  1.00  0.00           O  
ATOM   1853  NE2 GLN A1302      35.456  36.775  25.295  1.00  0.00           N  
ATOM   1854  N   ASP A1303      40.161  40.079  23.443  1.00  0.00           N  
ATOM   1855  CA  ASP A1303      40.973  41.255  23.754  1.00  0.00           C  
ATOM   1856  C   ASP A1303      41.688  41.774  22.503  1.00  0.00           C  
ATOM   1857  O   ASP A1303      41.857  42.982  22.324  1.00  0.00           O  
ATOM   1858  CB  ASP A1303      42.033  40.927  24.811  1.00  0.00           C  
ATOM   1859  CG  ASP A1303      41.445  40.699  26.181  1.00  0.00           C  
ATOM   1860  OD1 ASP A1303      40.546  41.473  26.570  1.00  0.00           O  
ATOM   1861  OD2 ASP A1303      41.894  39.755  26.870  1.00  0.00           O  
ATOM   1862  N   ASN A1304      42.111  40.848  21.648  1.00  0.00           N  
ATOM   1863  CA  ASN A1304      42.817  41.197  20.415  1.00  0.00           C  
ATOM   1864  C   ASN A1304      42.009  42.089  19.476  1.00  0.00           C  
ATOM   1865  O   ASN A1304      42.579  42.890  18.731  1.00  0.00           O  
ATOM   1866  CB  ASN A1304      43.236  39.926  19.669  1.00  0.00           C  
ATOM   1867  CG  ASN A1304      44.300  39.138  20.416  1.00  0.00           C  
ATOM   1868  OD1 ASN A1304      45.492  39.177  20.064  1.00  0.00           O  
ATOM   1869  ND2 ASN A1304      43.878  38.427  21.472  1.00  0.00           N  
ATOM   1870  N   ARG A1306      40.684  41.961  19.517  1.00  0.00           N  
ATOM   1871  CA  ARG A1306      39.828  42.765  18.653  1.00  0.00           C  
ATOM   1872  C   ARG A1306      40.202  44.241  18.641  1.00  0.00           C  
ATOM   1873  O   ARG A1306      40.226  44.859  17.586  1.00  0.00           O  
ATOM   1874  CB  ARG A1306      38.350  42.613  19.058  1.00  0.00           C  
ATOM   1875  CG  ARG A1306      37.414  43.516  18.232  1.00  0.00           C  
ATOM   1876  CD  ARG A1306      35.918  43.069  18.198  1.00  0.00           C  
ATOM   1877  NE  ARG A1306      35.293  42.961  19.518  1.00  0.00           N  
ATOM   1878  CZ  ARG A1306      35.437  41.914  20.318  1.00  0.00           C  
ATOM   1879  NH1 ARG A1306      36.183  40.887  19.925  1.00  0.00           N  
ATOM   1880  NH2 ARG A1306      34.839  41.892  21.506  1.00  0.00           N  
ATOM   1881  N   ARG A1310      40.499  44.812  19.804  1.00  0.00           N  
ATOM   1882  CA  ARG A1310      40.836  46.230  19.870  1.00  0.00           C  
ATOM   1883  C   ARG A1310      42.057  46.604  19.051  1.00  0.00           C  
ATOM   1884  O   ARG A1310      42.097  47.665  18.437  1.00  0.00           O  
ATOM   1885  CB  ARG A1310      41.051  46.672  21.324  1.00  0.00           C  
ATOM   1886  CG  ARG A1310      39.762  46.850  22.129  1.00  0.00           C  
ATOM   1887  CD  ARG A1310      39.057  45.518  22.385  1.00  0.00           C  
ATOM   1888  NE  ARG A1310      37.725  45.750  22.945  1.00  0.00           N  
ATOM   1889  CZ  ARG A1310      36.937  44.812  23.475  1.00  0.00           C  
ATOM   1890  NH1 ARG A1310      37.330  43.537  23.538  1.00  0.00           N  
ATOM   1891  NH2 ARG A1310      35.738  45.161  23.945  1.00  0.00           N  
ATOM   1892  N   LEU A1312      43.065  45.744  19.053  1.00  0.00           N  
ATOM   1893  CA  LEU A1312      44.284  46.013  18.294  1.00  0.00           C  
ATOM   1894  C   LEU A1312      44.017  45.778  16.808  1.00  0.00           C  
ATOM   1895  O   LEU A1312      44.548  46.478  15.944  1.00  0.00           O  
ATOM   1896  CB  LEU A1312      45.425  45.105  18.785  1.00  0.00           C  
ATOM   1897  CG  LEU A1312      46.676  45.109  17.898  1.00  0.00           C  
ATOM   1898  CD1 LEU A1312      47.226  46.531  17.781  1.00  0.00           C  
ATOM   1899  CD2 LEU A1312      47.717  44.153  18.475  1.00  0.00           C  
ATOM   1900  N   TYR A1314      43.190  44.775  16.534  1.00  0.00           N  
ATOM   1901  CA  TYR A1314      42.792  44.410  15.173  1.00  0.00           C  
ATOM   1902  C   TYR A1314      42.192  45.652  14.506  1.00  0.00           C  
ATOM   1903  O   TYR A1314      42.646  46.082  13.448  1.00  0.00           O  
ATOM   1904  CB  TYR A1314      41.754  43.283  15.253  1.00  0.00           C  
ATOM   1905  CG  TYR A1314      41.295  42.656  13.950  1.00  0.00           C  
ATOM   1906  CD1 TYR A1314      40.525  43.373  13.016  1.00  0.00           C  
ATOM   1907  CD2 TYR A1314      41.567  41.314  13.682  1.00  0.00           C  
ATOM   1908  CE1 TYR A1314      40.039  42.752  11.854  1.00  0.00           C  
ATOM   1909  CE2 TYR A1314      41.090  40.689  12.532  1.00  0.00           C  
ATOM   1910  CZ  TYR A1314      40.331  41.403  11.626  1.00  0.00           C  
ATOM   1911  OH  TYR A1314      39.879  40.756  10.503  1.00  0.00           O  
ATOM   1912  N   ASP A1316      41.181  46.237  15.148  1.00  0.00           N  
ATOM   1913  CA  ASP A1316      40.522  47.418  14.600  1.00  0.00           C  
ATOM   1914  C   ASP A1316      41.448  48.611  14.540  1.00  0.00           C  
ATOM   1915  O   ASP A1316      41.371  49.415  13.615  1.00  0.00           O  
ATOM   1916  CB  ASP A1316      39.298  47.798  15.426  1.00  0.00           C  
ATOM   1917  CG  ASP A1316      38.246  46.720  15.438  1.00  0.00           C  
ATOM   1918  OD1 ASP A1316      38.109  46.006  14.427  1.00  0.00           O  
ATOM   1919  OD2 ASP A1316      37.543  46.594  16.460  1.00  0.00           O  
ATOM   1920  N   TRP A1317      42.328  48.727  15.526  1.00  0.00           N  
ATOM   1921  CA  TRP A1317      43.246  49.853  15.556  1.00  0.00           C  
ATOM   1922  C   TRP A1317      44.109  49.892  14.303  1.00  0.00           C  
ATOM   1923  O   TRP A1317      44.231  50.932  13.640  1.00  0.00           O  
ATOM   1924  CB  TRP A1317      44.152  49.781  16.789  1.00  0.00           C  
ATOM   1925  CG  TRP A1317      45.107  50.942  16.867  1.00  0.00           C  
ATOM   1926  CD1 TRP A1317      44.878  52.158  17.439  1.00  0.00           C  
ATOM   1927  CD2 TRP A1317      46.439  50.992  16.341  1.00  0.00           C  
ATOM   1928  NE1 TRP A1317      45.987  52.961  17.315  1.00  0.00           N  
ATOM   1929  CE2 TRP A1317      46.960  52.272  16.644  1.00  0.00           C  
ATOM   1930  CE3 TRP A1317      47.244  50.080  15.644  1.00  0.00           C  
ATOM   1931  CZ2 TRP A1317      48.246  52.663  16.276  1.00  0.00           C  
ATOM   1932  CZ3 TRP A1317      48.520  50.469  15.279  1.00  0.00           C  
ATOM   1933  CH2 TRP A1317      49.010  51.753  15.595  1.00  0.00           C  
ATOM   1934  N   VAL A1318      44.716  48.752  13.993  1.00  0.00           N  
ATOM   1935  CA  VAL A1318      45.578  48.655  12.833  1.00  0.00           C  
ATOM   1936  C   VAL A1318      44.852  49.046  11.543  1.00  0.00           C  
ATOM   1937  O   VAL A1318      45.236  50.007  10.865  1.00  0.00           O  
ATOM   1938  CB  VAL A1318      46.156  47.230  12.698  1.00  0.00           C  
ATOM   1939  CG1 VAL A1318      46.924  47.093  11.402  1.00  0.00           C  
ATOM   1940  CG2 VAL A1318      47.091  46.951  13.866  1.00  0.00           C  
ATOM   1941  N   LEU A1319      43.799  48.309  11.210  1.00  0.00           N  
ATOM   1942  CA  LEU A1319      43.065  48.596   9.996  1.00  0.00           C  
ATOM   1943  C   LEU A1319      42.619  50.051   9.975  1.00  0.00           C  
ATOM   1944  O   LEU A1319      42.610  50.671   8.918  1.00  0.00           O  
ATOM   1945  CB  LEU A1319      41.851  47.666   9.861  1.00  0.00           C  
ATOM   1946  CG  LEU A1319      42.105  46.150   9.853  1.00  0.00           C  
ATOM   1947  CD1 LEU A1319      40.841  45.440   9.448  1.00  0.00           C  
ATOM   1948  CD2 LEU A1319      43.194  45.780   8.872  1.00  0.00           C  
ATOM   1949  N   ASP A1321      42.260  50.603  11.130  1.00  0.00           N  
ATOM   1950  CA  ASP A1321      41.809  52.001  11.177  1.00  0.00           C  
ATOM   1951  C   ASP A1321      42.912  52.993  10.848  1.00  0.00           C  
ATOM   1952  O   ASP A1321      42.641  54.095  10.394  1.00  0.00           O  
ATOM   1953  CB  ASP A1321      41.236  52.380  12.554  1.00  0.00           C  
ATOM   1954  CG  ASP A1321      39.816  51.871  12.770  1.00  0.00           C  
ATOM   1955  OD1 ASP A1321      39.102  51.602  11.773  1.00  0.00           O  
ATOM   1956  OD2 ASP A1321      39.406  51.754  13.953  1.00  0.00           O  
ATOM   1957  N   ASN A1322      44.158  52.600  11.067  1.00  0.00           N  
ATOM   1958  CA  ASN A1322      45.250  53.511  10.812  1.00  0.00           C  
ATOM   1959  C   ASN A1322      46.099  53.298   9.574  1.00  0.00           C  
ATOM   1960  O   ASN A1322      47.110  53.961   9.410  1.00  0.00           O  
ATOM   1961  CB  ASN A1322      46.117  53.607  12.055  1.00  0.00           C  
ATOM   1962  CG  ASN A1322      45.433  54.394  13.165  1.00  0.00           C  
ATOM   1963  OD1 ASN A1322      45.357  55.617  13.105  1.00  0.00           O  
ATOM   1964  ND2 ASN A1322      44.910  53.689  14.166  1.00  0.00           N  
ATOM   1965  N   ILE A1323      45.698  52.385   8.698  1.00  0.00           N  
ATOM   1966  CA  ILE A1323      46.442  52.184   7.459  1.00  0.00           C  
ATOM   1967  C   ILE A1323      45.449  52.412   6.331  1.00  0.00           C  
ATOM   1968  O   ILE A1323      44.249  52.512   6.570  1.00  0.00           O  
ATOM   1969  CB  ILE A1323      47.048  50.761   7.323  1.00  0.00           C  
ATOM   1970  CG1 ILE A1323      45.939  49.721   7.256  1.00  0.00           C  
ATOM   1971  CG2 ILE A1323      48.008  50.489   8.472  1.00  0.00           C  
ATOM   1972  CD1 ILE A1323      46.457  48.308   7.168  1.00  0.00           C  
ATOM   1973  N   THR A1324      45.955  52.522   5.111  1.00  0.00           N  
ATOM   1974  CA  THR A1324      45.102  52.739   3.960  1.00  0.00           C  
ATOM   1975  C   THR A1324      44.693  51.390   3.397  1.00  0.00           C  
ATOM   1976  O   THR A1324      45.443  50.745   2.659  1.00  0.00           O  
ATOM   1977  CB  THR A1324      45.824  53.559   2.870  1.00  0.00           C  
ATOM   1978  OG1 THR A1324      46.049  54.886   3.359  1.00  0.00           O  
ATOM   1979  CG2 THR A1324      44.978  53.632   1.594  1.00  0.00           C  
ATOM   1980  N   ILE A1342      43.494  50.967   3.771  1.00  0.00           N  
ATOM   1981  CA  ILE A1342      42.971  49.699   3.321  1.00  0.00           C  
ATOM   1982  C   ILE A1342      41.461  49.916   3.258  1.00  0.00           C  
ATOM   1983  O   ILE A1342      40.874  50.480   4.167  1.00  0.00           O  
ATOM   1984  CB  ILE A1342      43.397  48.576   4.303  1.00  0.00           C  
ATOM   1985  CG1 ILE A1342      43.198  47.199   3.641  1.00  0.00           C  
ATOM   1986  CG2 ILE A1342      42.648  48.722   5.609  1.00  0.00           C  
ATOM   1987  CD1 ILE A1342      44.150  46.115   4.159  1.00  0.00           C  
ATOM   1988  N   PRO A1343      40.822  49.484   2.163  1.00  0.00           N  
ATOM   1989  CA  PRO A1343      39.384  49.629   1.919  1.00  0.00           C  
ATOM   1990  C   PRO A1343      38.326  48.800   2.667  1.00  0.00           C  
ATOM   1991  O   PRO A1343      37.144  49.160   2.652  1.00  0.00           O  
ATOM   1992  CB  PRO A1343      39.289  49.436   0.406  1.00  0.00           C  
ATOM   1993  CG  PRO A1343      40.319  48.379   0.181  1.00  0.00           C  
ATOM   1994  CD  PRO A1343      41.486  48.845   1.012  1.00  0.00           C  
ATOM   1995  N   VAL A1344      38.693  47.698   3.303  1.00  0.00           N  
ATOM   1996  CA  VAL A1344      37.650  46.946   3.981  1.00  0.00           C  
ATOM   1997  C   VAL A1344      37.980  46.719   5.433  1.00  0.00           C  
ATOM   1998  O   VAL A1344      39.147  46.641   5.797  1.00  0.00           O  
ATOM   1999  CB  VAL A1344      37.375  45.573   3.281  1.00  0.00           C  
ATOM   2000  CG1 VAL A1344      37.213  45.788   1.797  1.00  0.00           C  
ATOM   2001  CG2 VAL A1344      38.479  44.583   3.578  1.00  0.00           C  
ATOM   2002  N   HIS A1345      36.951  46.622   6.265  1.00  0.00           N  
ATOM   2003  CA  HIS A1345      37.165  46.382   7.682  1.00  0.00           C  
ATOM   2004  C   HIS A1345      36.317  45.204   8.172  1.00  0.00           C  
ATOM   2005  O   HIS A1345      35.197  45.389   8.660  1.00  0.00           O  
ATOM   2006  CB  HIS A1345      36.832  47.634   8.488  1.00  0.00           C  
ATOM   2007  CG  HIS A1345      37.393  47.611   9.872  1.00  0.00           C  
ATOM   2008  ND1 HIS A1345      38.234  48.595  10.355  1.00  0.00           N  
ATOM   2009  CD2 HIS A1345      37.255  46.706  10.871  1.00  0.00           C  
ATOM   2010  CE1 HIS A1345      38.587  48.295  11.592  1.00  0.00           C  
ATOM   2011  NE2 HIS A1345      38.006  47.154  11.928  1.00  0.00           N  
ATOM   2012  N   PRO A1347      36.848  43.975   8.054  1.00  0.00           N  
ATOM   2013  CA  PRO A1347      36.137  42.761   8.484  1.00  0.00           C  
ATOM   2014  C   PRO A1347      35.706  42.812   9.958  1.00  0.00           C  
ATOM   2015  O   PRO A1347      36.424  43.355  10.799  1.00  0.00           O  
ATOM   2016  CB  PRO A1347      37.163  41.645   8.243  1.00  0.00           C  
ATOM   2017  CG  PRO A1347      38.110  42.225   7.205  1.00  0.00           C  
ATOM   2018  CD  PRO A1347      38.224  43.663   7.625  1.00  0.00           C  
ATOM   2019  N   ARG A1348      34.535  42.257  10.267  1.00  0.00           N  
ATOM   2020  CA  ARG A1348      34.068  42.220  11.650  1.00  0.00           C  
ATOM   2021  C   ARG A1348      34.446  40.877  12.266  1.00  0.00           C  
ATOM   2022  O   ARG A1348      34.441  39.838  11.595  1.00  0.00           O  
ATOM   2023  CB  ARG A1348      32.553  42.430  11.737  1.00  0.00           C  
ATOM   2024  CG  ARG A1348      32.101  43.819  11.319  1.00  0.00           C  
ATOM   2025  CD  ARG A1348      32.909  44.892  12.044  1.00  0.00           C  
ATOM   2026  NE  ARG A1348      32.912  46.162  11.316  1.00  0.00           N  
ATOM   2027  CZ  ARG A1348      33.751  47.170  11.565  1.00  0.00           C  
ATOM   2028  NH1 ARG A1348      34.669  47.065  12.533  1.00  0.00           N  
ATOM   2029  NH2 ARG A1348      33.674  48.286  10.845  1.00  0.00           N  
ATOM   2030  N   GLN A1349      34.787  40.898  13.549  1.00  0.00           N  
ATOM   2031  CA  GLN A1349      35.195  39.677  14.241  1.00  0.00           C  
ATOM   2032  C   GLN A1349      34.146  39.171  15.217  1.00  0.00           C  
ATOM   2033  O   GLN A1349      33.340  39.942  15.735  1.00  0.00           O  
ATOM   2034  CB  GLN A1349      36.540  39.902  14.959  1.00  0.00           C  
ATOM   2035  CG  GLN A1349      36.652  41.239  15.703  1.00  0.00           C  
ATOM   2036  CD  GLN A1349      37.181  42.397  14.850  1.00  0.00           C  
ATOM   2037  OE1 GLN A1349      38.244  42.952  15.130  1.00  0.00           O  
ATOM   2038  NE2 GLN A1349      36.436  42.768  13.820  1.00  0.00           N  
ATOM   2039  N   TYR A1350      34.153  37.861  15.445  1.00  0.00           N  
ATOM   2040  CA  TYR A1350      33.210  37.226  16.354  1.00  0.00           C  
ATOM   2041  C   TYR A1350      33.929  36.054  16.992  1.00  0.00           C  
ATOM   2042  O   TYR A1350      34.615  35.297  16.308  1.00  0.00           O  
ATOM   2043  CB  TYR A1350      31.988  36.734  15.580  1.00  0.00           C  
ATOM   2044  CG  TYR A1350      31.251  37.844  14.864  1.00  0.00           C  
ATOM   2045  CD1 TYR A1350      30.346  38.665  15.551  1.00  0.00           C  
ATOM   2046  CD2 TYR A1350      31.524  38.134  13.525  1.00  0.00           C  
ATOM   2047  CE1 TYR A1350      29.738  39.755  14.924  1.00  0.00           C  
ATOM   2048  CE2 TYR A1350      30.928  39.216  12.883  1.00  0.00           C  
ATOM   2049  CZ  TYR A1350      30.037  40.029  13.586  1.00  0.00           C  
ATOM   2050  OH  TYR A1350      29.468  41.120  12.960  1.00  0.00           O  
ATOM   2051  N   GLU A1351      33.768  35.898  18.302  1.00  0.00           N  
ATOM   2052  CA  GLU A1351      34.434  34.827  19.026  1.00  0.00           C  
ATOM   2053  C   GLU A1351      33.456  33.796  19.592  1.00  0.00           C  
ATOM   2054  O   GLU A1351      32.417  34.151  20.159  1.00  0.00           O  
ATOM   2055  CB  GLU A1351      35.239  35.408  20.199  1.00  0.00           C  
ATOM   2056  CG  GLU A1351      36.252  36.516  19.873  1.00  0.00           C  
ATOM   2057  CD  GLU A1351      35.619  37.830  19.420  1.00  0.00           C  
ATOM   2058  OE1 GLU A1351      34.518  38.191  19.889  1.00  0.00           O  
ATOM   2059  OE2 GLU A1351      36.248  38.516  18.594  1.00  0.00           O  
ATOM   2060  N   PHE A1352      33.782  32.519  19.444  1.00  0.00           N  
ATOM   2061  CA  PHE A1352      32.941  31.474  20.009  1.00  0.00           C  
ATOM   2062  C   PHE A1352      33.840  30.734  20.981  1.00  0.00           C  
ATOM   2063  O   PHE A1352      35.054  30.889  20.932  1.00  0.00           O  
ATOM   2064  CB  PHE A1352      32.426  30.522  18.930  1.00  0.00           C  
ATOM   2065  CG  PHE A1352      33.502  29.969  18.051  1.00  0.00           C  
ATOM   2066  CD1 PHE A1352      33.988  30.715  16.982  1.00  0.00           C  
ATOM   2067  CD2 PHE A1352      34.060  28.724  18.319  1.00  0.00           C  
ATOM   2068  CE1 PHE A1352      35.014  30.241  16.193  1.00  0.00           C  
ATOM   2069  CE2 PHE A1352      35.088  28.236  17.536  1.00  0.00           C  
ATOM   2070  CZ  PHE A1352      35.570  29.001  16.466  1.00  0.00           C  
ATOM   2071  N   SER A1356      33.257  29.943  21.870  1.00  0.00           N  
ATOM   2072  CA  SER A1356      34.056  29.203  22.854  1.00  0.00           C  
ATOM   2073  C   SER A1356      34.797  28.037  22.218  1.00  0.00           C  
ATOM   2074  O   SER A1356      34.302  27.418  21.273  1.00  0.00           O  
ATOM   2075  CB  SER A1356      33.161  28.675  23.980  1.00  0.00           C  
ATOM   2076  OG  SER A1356      32.139  27.853  23.451  1.00  0.00           O  
ATOM   2077  N   ARG A1360      35.986  27.734  22.723  1.00  0.00           N  
ATOM   2078  CA  ARG A1360      36.718  26.615  22.157  1.00  0.00           C  
ATOM   2079  C   ARG A1360      36.279  25.296  22.773  1.00  0.00           C  
ATOM   2080  O   ARG A1360      35.805  25.248  23.906  1.00  0.00           O  
ATOM   2081  CB  ARG A1360      38.245  26.807  22.272  1.00  0.00           C  
ATOM   2082  CG  ARG A1360      38.802  27.249  23.606  1.00  0.00           C  
ATOM   2083  CD  ARG A1360      40.304  27.479  23.461  1.00  0.00           C  
ATOM   2084  NE  ARG A1360      40.995  26.239  23.122  1.00  0.00           N  
ATOM   2085  CZ  ARG A1360      42.111  26.173  22.407  1.00  0.00           C  
ATOM   2086  NH1 ARG A1360      42.669  27.277  21.948  1.00  0.00           N  
ATOM   2087  NH2 ARG A1360      42.669  25.003  22.146  1.00  0.00           N  
ATOM   2088  N   LEU A1361      36.407  24.235  21.981  1.00  0.00           N  
ATOM   2089  CA  LEU A1361      36.027  22.889  22.372  1.00  0.00           C  
ATOM   2090  C   LEU A1361      36.993  22.235  23.356  1.00  0.00           C  
ATOM   2091  O   LEU A1361      38.209  22.423  23.277  1.00  0.00           O  
ATOM   2092  CB  LEU A1361      35.936  22.005  21.125  1.00  0.00           C  
ATOM   2093  CG  LEU A1361      35.802  20.496  21.367  1.00  0.00           C  
ATOM   2094  CD1 LEU A1361      34.414  20.214  21.894  1.00  0.00           C  
ATOM   2095  CD2 LEU A1361      36.054  19.716  20.082  1.00  0.00           C  
ATOM   2096  N   ASN A1365      36.431  21.468  24.283  1.00  0.00           N  
ATOM   2097  CA  ASN A1365      37.206  20.719  25.257  1.00  0.00           C  
ATOM   2098  C   ASN A1365      36.546  19.360  25.328  1.00  0.00           C  
ATOM   2099  O   ASN A1365      35.318  19.257  25.335  1.00  0.00           O  
ATOM   2100  CB  ASN A1365      37.168  21.377  26.627  1.00  0.00           C  
ATOM   2101  CG  ASN A1365      38.061  22.597  26.709  1.00  0.00           C  
ATOM   2102  OD1 ASN A1365      39.288  22.477  26.721  1.00  0.00           O  
ATOM   2103  ND2 ASN A1365      37.452  23.779  26.752  1.00  0.00           N  
ATOM   2104  N   LEU A1366      37.362  18.318  25.356  1.00  0.00           N  
ATOM   2105  CA  LEU A1366      36.866  16.957  25.412  1.00  0.00           C  
ATOM   2106  C   LEU A1366      37.401  16.290  26.678  1.00  0.00           C  
ATOM   2107  O   LEU A1366      38.590  16.420  26.991  1.00  0.00           O  
ATOM   2108  CB  LEU A1366      37.369  16.189  24.187  1.00  0.00           C  
ATOM   2109  CG  LEU A1366      36.401  15.356  23.344  1.00  0.00           C  
ATOM   2110  CD1 LEU A1366      37.203  14.266  22.676  1.00  0.00           C  
ATOM   2111  CD2 LEU A1366      35.289  14.752  24.199  1.00  0.00           C  
ATOM   2112  N   GLU A1368      36.545  15.572  27.402  1.00  0.00           N  
ATOM   2113  CA  GLU A1368      36.993  14.901  28.623  1.00  0.00           C  
ATOM   2114  C   GLU A1368      37.992  13.790  28.324  1.00  0.00           C  
ATOM   2115  O   GLU A1368      37.906  13.129  27.294  1.00  0.00           O  
ATOM   2116  CB  GLU A1368      35.821  14.275  29.372  1.00  0.00           C  
ATOM   2117  CG  GLU A1368      34.815  15.232  29.940  1.00  0.00           C  
ATOM   2118  CD  GLU A1368      33.844  14.530  30.878  1.00  0.00           C  
ATOM   2119  OE1 GLU A1368      33.330  13.447  30.507  1.00  0.00           O  
ATOM   2120  OE2 GLU A1368      33.595  15.063  31.984  1.00  0.00           O  
ATOM   2121  N   TYR A1369      38.925  13.586  29.246  1.00  0.00           N  
ATOM   2122  CA  TYR A1369      39.940  12.541  29.138  1.00  0.00           C  
ATOM   2123  C   TYR A1369      41.009  12.746  28.074  1.00  0.00           C  
ATOM   2124  O   TYR A1369      41.654  11.800  27.629  1.00  0.00           O  
ATOM   2125  CB  TYR A1369      39.270  11.169  28.973  1.00  0.00           C  
ATOM   2126  CG  TYR A1369      38.558  10.750  30.231  1.00  0.00           C  
ATOM   2127  CD1 TYR A1369      39.279  10.373  31.368  1.00  0.00           C  
ATOM   2128  CD2 TYR A1369      37.174  10.836  30.330  1.00  0.00           C  
ATOM   2129  CE1 TYR A1369      38.636  10.105  32.581  1.00  0.00           C  
ATOM   2130  CE2 TYR A1369      36.519  10.572  31.531  1.00  0.00           C  
ATOM   2131  CZ  TYR A1369      37.251  10.215  32.655  1.00  0.00           C  
ATOM   2132  OH  TYR A1369      36.606  10.028  33.857  1.00  0.00           O  
ATOM   2133  N   THR A1370      41.202  13.987  27.667  1.00  0.00           N  
ATOM   2134  CA  THR A1370      42.242  14.269  26.703  1.00  0.00           C  
ATOM   2135  C   THR A1370      42.565  15.751  26.750  1.00  0.00           C  
ATOM   2136  O   THR A1370      41.876  16.525  27.406  1.00  0.00           O  
ATOM   2137  CB  THR A1370      41.840  13.818  25.268  1.00  0.00           C  
ATOM   2138  OG1 THR A1370      42.986  13.874  24.411  1.00  0.00           O  
ATOM   2139  CG2 THR A1370      40.740  14.693  24.702  1.00  0.00           C  
ATOM   2140  N   VAL A1373      43.642  16.125  26.080  1.00  0.00           N  
ATOM   2141  CA  VAL A1373      44.084  17.508  26.027  1.00  0.00           C  
ATOM   2142  C   VAL A1373      43.715  18.063  24.664  1.00  0.00           C  
ATOM   2143  O   VAL A1373      43.511  17.298  23.723  1.00  0.00           O  
ATOM   2144  CB  VAL A1373      45.583  17.570  26.221  1.00  0.00           C  
ATOM   2145  CG1 VAL A1373      45.934  17.009  27.594  1.00  0.00           C  
ATOM   2146  CG2 VAL A1373      46.270  16.743  25.141  1.00  0.00           C  
ATOM   2147  N   MET A1412      43.633  19.381  24.544  1.00  0.00           N  
ATOM   2148  CA  MET A1412      43.251  19.971  23.269  1.00  0.00           C  
ATOM   2149  C   MET A1412      44.080  21.180  22.843  1.00  0.00           C  
ATOM   2150  O   MET A1412      43.528  22.188  22.414  1.00  0.00           O  
ATOM   2151  CB  MET A1412      41.769  20.357  23.315  1.00  0.00           C  
ATOM   2152  CG  MET A1412      41.082  20.416  21.961  1.00  0.00           C  
ATOM   2153  SD  MET A1412      40.945  18.788  21.184  1.00  0.00           S  
ATOM   2154  CE  MET A1412      39.674  18.048  22.197  1.00  0.00           C  
ATOM   2155  N   SER A1415      45.401  21.081  22.963  1.00  0.00           N  
ATOM   2156  CA  SER A1415      46.295  22.170  22.555  1.00  0.00           C  
ATOM   2157  C   SER A1415      47.456  21.550  21.790  1.00  0.00           C  
ATOM   2158  O   SER A1415      47.959  20.505  22.189  1.00  0.00           O  
ATOM   2159  CB  SER A1415      46.822  22.938  23.776  1.00  0.00           C  
ATOM   2160  OG  SER A1415      47.816  22.221  24.477  1.00  0.00           O  
ATOM   2161  N   LYS A1416      47.880  22.178  20.697  1.00  0.00           N  
ATOM   2162  CA  LYS A1416      48.979  21.630  19.909  1.00  0.00           C  
ATOM   2163  C   LYS A1416      50.221  21.471  20.760  1.00  0.00           C  
ATOM   2164  O   LYS A1416      51.007  20.554  20.549  1.00  0.00           O  
ATOM   2165  CB  LYS A1416      49.328  22.519  18.717  1.00  0.00           C  
ATOM   2166  CG  LYS A1416      48.356  22.477  17.561  1.00  0.00           C  
ATOM   2167  CD  LYS A1416      49.082  22.702  16.241  1.00  0.00           C  
ATOM   2168  CE  LYS A1416      48.177  23.359  15.214  1.00  0.00           C  
ATOM   2169  NZ  LYS A1416      47.912  24.775  15.578  1.00  0.00           N  
ATOM   2170  N   ARG A1417      50.393  22.373  21.720  1.00  0.00           N  
ATOM   2171  CA  ARG A1417      51.548  22.347  22.603  1.00  0.00           C  
ATOM   2172  C   ARG A1417      51.619  21.064  23.431  1.00  0.00           C  
ATOM   2173  O   ARG A1417      52.677  20.443  23.528  1.00  0.00           O  
ATOM   2174  CB  ARG A1417      51.526  23.580  23.519  1.00  0.00           C  
ATOM   2175  CG  ARG A1417      52.779  23.783  24.358  1.00  0.00           C  
ATOM   2176  CD  ARG A1417      52.784  22.857  25.564  1.00  0.00           C  
ATOM   2177  NE  ARG A1417      54.108  22.714  26.172  1.00  0.00           N  
ATOM   2178  CZ  ARG A1417      54.373  21.910  27.201  1.00  0.00           C  
ATOM   2179  NH1 ARG A1417      53.403  21.178  27.740  1.00  0.00           N  
ATOM   2180  NH2 ARG A1417      55.609  21.831  27.687  1.00  0.00           N  
ATOM   2181  N   LYS A1418      50.501  20.657  24.023  1.00  0.00           N  
ATOM   2182  CA  LYS A1418      50.501  19.454  24.843  1.00  0.00           C  
ATOM   2183  C   LYS A1418      50.483  18.175  24.019  1.00  0.00           C  
ATOM   2184  O   LYS A1418      51.062  17.164  24.414  1.00  0.00           O  
ATOM   2185  CB  LYS A1418      49.320  19.469  25.813  1.00  0.00           C  
ATOM   2186  CG  LYS A1418      49.432  20.521  26.894  1.00  0.00           C  
ATOM   2187  CD  LYS A1418      48.383  20.332  27.972  1.00  0.00           C  
ATOM   2188  CE  LYS A1418      48.477  21.430  29.007  1.00  0.00           C  
ATOM   2189  NZ  LYS A1418      48.372  22.747  28.349  1.00  0.00           N  
ATOM   2190  N   LEU A1419      49.812  18.223  22.875  1.00  0.00           N  
ATOM   2191  CA  LEU A1419      49.733  17.070  21.991  1.00  0.00           C  
ATOM   2192  C   LEU A1419      51.119  16.795  21.458  1.00  0.00           C  
ATOM   2193  O   LEU A1419      51.559  15.653  21.399  1.00  0.00           O  
ATOM   2194  CB  LEU A1419      48.772  17.348  20.835  1.00  0.00           C  
ATOM   2195  CG  LEU A1419      47.289  17.359  21.241  1.00  0.00           C  
ATOM   2196  CD1 LEU A1419      46.439  17.931  20.113  1.00  0.00           C  
ATOM   2197  CD2 LEU A1419      46.836  15.942  21.597  1.00  0.00           C  
ATOM   2198  N   ASN A1420      51.810  17.865  21.081  1.00  0.00           N  
ATOM   2199  CA  ASN A1420      53.160  17.767  20.553  1.00  0.00           C  
ATOM   2200  C   ASN A1420      54.073  17.132  21.597  1.00  0.00           C  
ATOM   2201  O   ASN A1420      54.961  16.338  21.265  1.00  0.00           O  
ATOM   2202  CB  ASN A1420      53.689  19.156  20.191  1.00  0.00           C  
ATOM   2203  CG  ASN A1420      54.922  19.093  19.323  1.00  0.00           C  
ATOM   2204  OD1 ASN A1420      55.940  18.542  19.721  1.00  0.00           O  
ATOM   2205  ND2 ASN A1420      54.833  19.648  18.125  1.00  0.00           N  
ATOM   2206  N   LEU A1421      53.864  17.477  22.862  1.00  0.00           N  
ATOM   2207  CA  LEU A1421      54.713  16.897  23.885  1.00  0.00           C  
ATOM   2208  C   LEU A1421      54.550  15.374  23.880  1.00  0.00           C  
ATOM   2209  O   LEU A1421      55.533  14.640  23.995  1.00  0.00           O  
ATOM   2210  CB  LEU A1421      54.399  17.477  25.266  1.00  0.00           C  
ATOM   2211  CG  LEU A1421      55.386  16.997  26.337  1.00  0.00           C  
ATOM   2212  CD1 LEU A1421      56.792  17.300  25.891  1.00  0.00           C  
ATOM   2213  CD2 LEU A1421      55.091  17.653  27.676  1.00  0.00           C  
ATOM   2214  N   LEU A1422      53.316  14.904  23.723  1.00  0.00           N  
ATOM   2215  CA  LEU A1422      53.048  13.470  23.679  1.00  0.00           C  
ATOM   2216  C   LEU A1422      53.750  12.802  22.493  1.00  0.00           C  
ATOM   2217  O   LEU A1422      54.092  11.620  22.552  1.00  0.00           O  
ATOM   2218  CB  LEU A1422      51.543  13.218  23.590  1.00  0.00           C  
ATOM   2219  CG  LEU A1422      50.753  13.585  24.850  1.00  0.00           C  
ATOM   2220  CD1 LEU A1422      49.285  13.716  24.506  1.00  0.00           C  
ATOM   2221  CD2 LEU A1422      50.970  12.539  25.922  1.00  0.00           C  
ATOM   2222  N   VAL A1423      53.964  13.556  21.420  1.00  0.00           N  
ATOM   2223  CA  VAL A1423      54.623  13.022  20.244  1.00  0.00           C  
ATOM   2224  C   VAL A1423      56.142  12.991  20.422  1.00  0.00           C  
ATOM   2225  O   VAL A1423      56.795  11.987  20.121  1.00  0.00           O  
ATOM   2226  CB  VAL A1423      54.291  13.873  18.982  1.00  0.00           C  
ATOM   2227  CG1 VAL A1423      54.917  13.243  17.731  1.00  0.00           C  
ATOM   2228  CG2 VAL A1423      52.778  13.979  18.816  1.00  0.00           C  
ATOM   2229  N   THR A1424      56.696  14.100  20.906  1.00  0.00           N  
ATOM   2230  CA  THR A1424      58.142  14.233  21.109  1.00  0.00           C  
ATOM   2231  C   THR A1424      58.728  13.288  22.156  1.00  0.00           C  
ATOM   2232  O   THR A1424      59.841  12.789  21.995  1.00  0.00           O  
ATOM   2233  CB  THR A1424      58.517  15.691  21.492  1.00  0.00           C  
ATOM   2234  OG1 THR A1424      58.038  16.583  20.480  1.00  0.00           O  
ATOM   2235  CG2 THR A1424      60.024  15.848  21.604  1.00  0.00           C  
ATOM   2236  N   ASP A1425      57.980  13.050  23.227  1.00  0.00           N  
ATOM   2237  CA  ASP A1425      58.437  12.161  24.287  1.00  0.00           C  
ATOM   2238  C   ASP A1425      58.035  10.726  23.985  1.00  0.00           C  
ATOM   2239  O   ASP A1425      58.086   9.855  24.854  1.00  0.00           O  
ATOM   2240  CB  ASP A1425      57.861  12.610  25.633  1.00  0.00           C  
ATOM   2241  CG  ASP A1425      58.500  13.894  26.137  1.00  0.00           C  
ATOM   2242  OD1 ASP A1425      59.212  14.548  25.346  1.00  0.00           O  
ATOM   2243  OD2 ASP A1425      58.288  14.253  27.315  1.00  0.00           O  
ATOM   2244  N   LYS A1427      57.619  10.498  22.744  1.00  0.00           N  
ATOM   2245  CA  LYS A1427      57.223   9.171  22.273  1.00  0.00           C  
ATOM   2246  C   LYS A1427      56.278   8.380  23.186  1.00  0.00           C  
ATOM   2247  O   LYS A1427      56.528   7.205  23.475  1.00  0.00           O  
ATOM   2248  CB  LYS A1427      58.475   8.325  22.001  1.00  0.00           C  
ATOM   2249  CG  LYS A1427      59.337   8.800  20.830  1.00  0.00           C  
ATOM   2250  CD  LYS A1427      58.538   8.865  19.521  1.00  0.00           C  
ATOM   2251  CE  LYS A1427      57.921   7.517  19.112  1.00  0.00           C  
ATOM   2252  NZ  LYS A1427      58.937   6.525  18.652  1.00  0.00           N  
ATOM   2253  N   HIS A1428      55.198   9.008  23.637  1.00  0.00           N  
ATOM   2254  CA  HIS A1428      54.247   8.308  24.487  1.00  0.00           C  
ATOM   2255  C   HIS A1428      53.046   7.852  23.659  1.00  0.00           C  
ATOM   2256  O   HIS A1428      52.167   7.147  24.138  1.00  0.00           O  
ATOM   2257  CB  HIS A1428      53.851   9.194  25.667  1.00  0.00           C  
ATOM   2258  CG  HIS A1428      54.939   9.335  26.695  1.00  0.00           C  
ATOM   2259  ND1 HIS A1428      55.403  10.559  27.134  1.00  0.00           N  
ATOM   2260  CD2 HIS A1428      55.658   8.402  27.362  1.00  0.00           C  
ATOM   2261  CE1 HIS A1428      56.359  10.370  28.025  1.00  0.00           C  
ATOM   2262  NE2 HIS A1428      56.533   9.070  28.181  1.00  0.00           N  
ATOM   2263  N   VAL A1433      53.036   8.273  22.399  1.00  0.00           N  
ATOM   2264  CA  VAL A1433      52.033   7.876  21.408  1.00  0.00           C  
ATOM   2265  C   VAL A1433      52.907   7.695  20.170  1.00  0.00           C  
ATOM   2266  O   VAL A1433      53.992   8.278  20.096  1.00  0.00           O  
ATOM   2267  CB  VAL A1433      50.960   8.970  21.133  1.00  0.00           C  
ATOM   2268  CG1 VAL A1433      49.907   8.940  22.200  1.00  0.00           C  
ATOM   2269  CG2 VAL A1433      51.595  10.344  21.083  1.00  0.00           C  
ATOM   2270  N   GLU A1434      52.461   6.888  19.215  1.00  0.00           N  
ATOM   2271  CA  GLU A1434      53.253   6.647  18.014  1.00  0.00           C  
ATOM   2272  C   GLU A1434      53.538   7.905  17.200  1.00  0.00           C  
ATOM   2273  O   GLU A1434      54.622   8.065  16.650  1.00  0.00           O  
ATOM   2274  CB  GLU A1434      52.572   5.601  17.133  1.00  0.00           C  
ATOM   2275  CG  GLU A1434      52.472   4.235  17.789  1.00  0.00           C  
ATOM   2276  CD  GLU A1434      52.144   3.126  16.801  1.00  0.00           C  
ATOM   2277  OE1 GLU A1434      53.003   2.825  15.943  1.00  0.00           O  
ATOM   2278  OE2 GLU A1434      51.031   2.560  16.879  1.00  0.00           O  
ATOM   2279  N   GLY A1435      52.558   8.791  17.127  1.00  0.00           N  
ATOM   2280  CA  GLY A1435      52.721  10.027  16.386  1.00  0.00           C  
ATOM   2281  C   GLY A1435      51.449  10.852  16.478  1.00  0.00           C  
ATOM   2282  O   GLY A1435      50.487  10.445  17.138  1.00  0.00           O  
ATOM   2283  N   TRP A1440      51.427  12.009  15.831  1.00  0.00           N  
ATOM   2284  CA  TRP A1440      50.232  12.842  15.866  1.00  0.00           C  
ATOM   2285  C   TRP A1440      48.985  12.044  15.504  1.00  0.00           C  
ATOM   2286  O   TRP A1440      47.911  12.276  16.065  1.00  0.00           O  
ATOM   2287  CB  TRP A1440      50.356  14.026  14.894  1.00  0.00           C  
ATOM   2288  CG  TRP A1440      51.367  15.034  15.310  1.00  0.00           C  
ATOM   2289  CD1 TRP A1440      52.706  14.999  15.067  1.00  0.00           C  
ATOM   2290  CD2 TRP A1440      51.129  16.220  16.077  1.00  0.00           C  
ATOM   2291  NE1 TRP A1440      53.320  16.090  15.632  1.00  0.00           N  
ATOM   2292  CE2 TRP A1440      52.373  16.856  16.258  1.00  0.00           C  
ATOM   2293  CE3 TRP A1440      49.986  16.807  16.629  1.00  0.00           C  
ATOM   2294  CZ2 TRP A1440      52.505  18.053  16.972  1.00  0.00           C  
ATOM   2295  CZ3 TRP A1440      50.117  17.991  17.335  1.00  0.00           C  
ATOM   2296  CH2 TRP A1440      51.365  18.602  17.500  1.00  0.00           C  
ATOM   2297  N   ASP A1441      49.130  11.101  14.577  1.00  0.00           N  
ATOM   2298  CA  ASP A1441      47.991  10.313  14.132  1.00  0.00           C  
ATOM   2299  C   ASP A1441      47.748   9.013  14.890  1.00  0.00           C  
ATOM   2300  O   ASP A1441      47.055   8.114  14.399  1.00  0.00           O  
ATOM   2301  CB  ASP A1441      48.101  10.029  12.634  1.00  0.00           C  
ATOM   2302  CG  ASP A1441      49.343   9.259  12.281  1.00  0.00           C  
ATOM   2303  OD1 ASP A1441      50.453   9.716  12.625  1.00  0.00           O  
ATOM   2304  OD2 ASP A1441      49.207   8.196  11.651  1.00  0.00           O  
ATOM   2305  N   ASP A1442      48.319   8.913  16.084  1.00  0.00           N  
ATOM   2306  CA  ASP A1442      48.105   7.742  16.919  1.00  0.00           C  
ATOM   2307  C   ASP A1442      46.594   7.684  17.147  1.00  0.00           C  
ATOM   2308  O   ASP A1442      45.959   8.703  17.428  1.00  0.00           O  
ATOM   2309  CB  ASP A1442      48.837   7.916  18.247  1.00  0.00           C  
ATOM   2310  CG  ASP A1442      48.697   6.716  19.157  1.00  0.00           C  
ATOM   2311  OD1 ASP A1442      47.621   6.526  19.767  1.00  0.00           O  
ATOM   2312  OD2 ASP A1442      49.680   5.958  19.256  1.00  0.00           O  
ATOM   2313  N   PRO A1450      45.996   6.491  17.024  1.00  0.00           N  
ATOM   2314  CA  PRO A1450      44.548   6.322  17.213  1.00  0.00           C  
ATOM   2315  C   PRO A1450      43.965   6.803  18.551  1.00  0.00           C  
ATOM   2316  O   PRO A1450      42.755   6.971  18.675  1.00  0.00           O  
ATOM   2317  CB  PRO A1450      44.348   4.825  16.988  1.00  0.00           C  
ATOM   2318  CG  PRO A1450      45.458   4.482  15.998  1.00  0.00           C  
ATOM   2319  CD  PRO A1450      46.626   5.230  16.592  1.00  0.00           C  
ATOM   2320  N   ARG A1452      44.815   7.018  19.548  1.00  0.00           N  
ATOM   2321  CA  ARG A1452      44.361   7.491  20.852  1.00  0.00           C  
ATOM   2322  C   ARG A1452      44.323   9.020  20.905  1.00  0.00           C  
ATOM   2323  O   ARG A1452      43.727   9.602  21.807  1.00  0.00           O  
ATOM   2324  CB  ARG A1452      45.294   6.975  21.955  1.00  0.00           C  
ATOM   2325  CG  ARG A1452      45.218   5.476  22.183  1.00  0.00           C  
ATOM   2326  CD  ARG A1452      46.425   4.962  22.943  1.00  0.00           C  
ATOM   2327  NE  ARG A1452      47.671   5.199  22.212  1.00  0.00           N  
ATOM   2328  CZ  ARG A1452      48.864   4.757  22.611  1.00  0.00           C  
ATOM   2329  NH1 ARG A1452      48.955   4.062  23.733  1.00  0.00           N  
ATOM   2330  NH2 ARG A1452      49.963   4.998  21.894  1.00  0.00           N  
ATOM   2331  N   MET A1455      44.952   9.661  19.927  1.00  0.00           N  
ATOM   2332  CA  MET A1455      45.025  11.116  19.873  1.00  0.00           C  
ATOM   2333  C   MET A1455      43.755  11.800  19.387  1.00  0.00           C  
ATOM   2334  O   MET A1455      43.070  11.295  18.503  1.00  0.00           O  
ATOM   2335  CB  MET A1455      46.188  11.534  18.978  1.00  0.00           C  
ATOM   2336  CG  MET A1455      47.547  11.174  19.523  1.00  0.00           C  
ATOM   2337  SD  MET A1455      48.099  12.345  20.771  1.00  0.00           S  
ATOM   2338  CE  MET A1455      49.120  13.462  19.756  1.00  0.00           C  
ATOM   2339  N   PRO A1456      43.428  12.969  19.968  1.00  0.00           N  
ATOM   2340  CA  PRO A1456      42.234  13.733  19.585  1.00  0.00           C  
ATOM   2341  C   PRO A1456      42.472  14.526  18.291  1.00  0.00           C  
ATOM   2342  O   PRO A1456      41.672  15.383  17.918  1.00  0.00           O  
ATOM   2343  CB  PRO A1456      41.996  14.638  20.790  1.00  0.00           C  
ATOM   2344  CG  PRO A1456      43.393  14.941  21.241  1.00  0.00           C  
ATOM   2345  CD  PRO A1456      44.093  13.583  21.132  1.00  0.00           C  
ATOM   2346  N   THR A1457      43.578  14.236  17.609  1.00  0.00           N  
ATOM   2347  CA  THR A1457      43.867  14.906  16.348  1.00  0.00           C  
ATOM   2348  C   THR A1457      42.873  14.413  15.307  1.00  0.00           C  
ATOM   2349  O   THR A1457      42.262  13.350  15.452  1.00  0.00           O  
ATOM   2350  CB  THR A1457      45.234  14.549  15.804  1.00  0.00           C  
ATOM   2351  OG1 THR A1457      45.302  13.133  15.652  1.00  0.00           O  
ATOM   2352  CG2 THR A1457      46.328  15.018  16.721  1.00  0.00           C  
ATOM   2353  N   ILE A1458      42.724  15.181  14.243  1.00  0.00           N  
ATOM   2354  CA  ILE A1458      41.814  14.790  13.192  1.00  0.00           C  
ATOM   2355  C   ILE A1458      42.346  13.547  12.485  1.00  0.00           C  
ATOM   2356  O   ILE A1458      41.588  12.631  12.180  1.00  0.00           O  
ATOM   2357  CB  ILE A1458      41.620  15.930  12.165  1.00  0.00           C  
ATOM   2358  CG1 ILE A1458      40.864  17.088  12.828  1.00  0.00           C  
ATOM   2359  CG2 ILE A1458      40.872  15.402  10.938  1.00  0.00           C  
ATOM   2360  CD1 ILE A1458      40.862  18.374  12.026  1.00  0.00           C  
ATOM   2361  N   SER A1459      43.650  13.512  12.236  1.00  0.00           N  
ATOM   2362  CA  SER A1459      44.250  12.372  11.549  1.00  0.00           C  
ATOM   2363  C   SER A1459      44.232  11.133  12.450  1.00  0.00           C  
ATOM   2364  O   SER A1459      44.110   9.999  11.968  1.00  0.00           O  
ATOM   2365  CB  SER A1459      45.688  12.702  11.152  1.00  0.00           C  
ATOM   2366  OG  SER A1459      46.463  12.972  12.307  1.00  0.00           O  
ATOM   2367  N   GLY A1460      44.371  11.359  13.757  1.00  0.00           N  
ATOM   2368  CA  GLY A1460      44.351  10.258  14.708  1.00  0.00           C  
ATOM   2369  C   GLY A1460      42.974   9.608  14.739  1.00  0.00           C  
ATOM   2370  O   GLY A1460      42.842   8.377  14.751  1.00  0.00           O  
ATOM   2371  N   LEU A1461      41.939  10.440  14.759  1.00  0.00           N  
ATOM   2372  CA  LEU A1461      40.579   9.929  14.753  1.00  0.00           C  
ATOM   2373  C   LEU A1461      40.339   9.164  13.442  1.00  0.00           C  
ATOM   2374  O   LEU A1461      39.706   8.103  13.445  1.00  0.00           O  
ATOM   2375  CB  LEU A1461      39.576  11.082  14.889  1.00  0.00           C  
ATOM   2376  CG  LEU A1461      39.527  11.761  16.261  1.00  0.00           C  
ATOM   2377  CD1 LEU A1461      38.712  13.046  16.182  1.00  0.00           C  
ATOM   2378  CD2 LEU A1461      38.927  10.808  17.278  1.00  0.00           C  
ATOM   2379  N   ARG A1462      40.852   9.695  12.331  1.00  0.00           N  
ATOM   2380  CA  ARG A1462      40.677   9.035  11.041  1.00  0.00           C  
ATOM   2381  C   ARG A1462      41.279   7.635  11.068  1.00  0.00           C  
ATOM   2382  O   ARG A1462      40.684   6.684  10.571  1.00  0.00           O  
ATOM   2383  CB  ARG A1462      41.315   9.845   9.896  1.00  0.00           C  
ATOM   2384  CG  ARG A1462      41.304   9.077   8.557  1.00  0.00           C  
ATOM   2385  CD  ARG A1462      41.766   9.887   7.334  1.00  0.00           C  
ATOM   2386  NE  ARG A1462      43.150  10.351   7.419  1.00  0.00           N  
ATOM   2387  CZ  ARG A1462      43.513  11.615   7.651  1.00  0.00           C  
ATOM   2388  NH1 ARG A1462      42.596  12.560   7.824  1.00  0.00           N  
ATOM   2389  NH2 ARG A1462      44.802  11.938   7.699  1.00  0.00           N  
ATOM   2390  N   ARG A1463      42.463   7.520  11.657  1.00  0.00           N  
ATOM   2391  CA  ARG A1463      43.153   6.243  11.753  1.00  0.00           C  
ATOM   2392  C   ARG A1463      42.436   5.362  12.774  1.00  0.00           C  
ATOM   2393  O   ARG A1463      42.459   4.141  12.682  1.00  0.00           O  
ATOM   2394  CB  ARG A1463      44.614   6.479  12.147  1.00  0.00           C  
ATOM   2395  CG  ARG A1463      45.482   5.235  12.169  1.00  0.00           C  
ATOM   2396  CD  ARG A1463      46.943   5.585  12.410  1.00  0.00           C  
ATOM   2397  NE  ARG A1463      47.640   4.510  13.105  1.00  0.00           N  
ATOM   2398  CZ  ARG A1463      48.833   4.637  13.678  1.00  0.00           C  
ATOM   2399  NH1 ARG A1463      49.470   5.801  13.633  1.00  0.00           N  
ATOM   2400  NH2 ARG A1463      49.383   3.607  14.314  1.00  0.00           N  
ATOM   2401  N   ARG A1464      41.784   6.000  13.738  1.00  0.00           N  
ATOM   2402  CA  ARG A1464      41.040   5.298  14.773  1.00  0.00           C  
ATOM   2403  C   ARG A1464      39.794   4.665  14.156  1.00  0.00           C  
ATOM   2404  O   ARG A1464      39.213   3.727  14.714  1.00  0.00           O  
ATOM   2405  CB  ARG A1464      40.641   6.283  15.874  1.00  0.00           C  
ATOM   2406  CG  ARG A1464      39.780   5.714  16.978  1.00  0.00           C  
ATOM   2407  CD  ARG A1464      40.520   4.692  17.807  1.00  0.00           C  
ATOM   2408  NE  ARG A1464      39.739   4.299  18.980  1.00  0.00           N  
ATOM   2409  CZ  ARG A1464      39.780   4.917  20.160  1.00  0.00           C  
ATOM   2410  NH1 ARG A1464      40.574   5.967  20.343  1.00  0.00           N  
ATOM   2411  NH2 ARG A1464      39.019   4.485  21.159  1.00  0.00           N  
ATOM   2412  N   GLY A1465      39.381   5.180  13.001  1.00  0.00           N  
ATOM   2413  CA  GLY A1465      38.203   4.635  12.351  1.00  0.00           C  
ATOM   2414  C   GLY A1465      36.996   5.555  12.298  1.00  0.00           C  
ATOM   2415  O   GLY A1465      35.951   5.164  11.779  1.00  0.00           O  
ATOM   2416  N   TYR A1467      37.113   6.765  12.841  1.00  0.00           N  
ATOM   2417  CA  TYR A1467      35.999   7.711  12.777  1.00  0.00           C  
ATOM   2418  C   TYR A1467      35.819   8.137  11.326  1.00  0.00           C  
ATOM   2419  O   TYR A1467      36.802   8.198  10.561  1.00  0.00           O  
ATOM   2420  CB  TYR A1467      36.263   8.968  13.627  1.00  0.00           C  
ATOM   2421  CG  TYR A1467      35.936   8.792  15.087  1.00  0.00           C  
ATOM   2422  CD1 TYR A1467      36.757   8.030  15.915  1.00  0.00           C  
ATOM   2423  CD2 TYR A1467      34.757   9.306  15.620  1.00  0.00           C  
ATOM   2424  CE1 TYR A1467      36.409   7.774  17.243  1.00  0.00           C  
ATOM   2425  CE2 TYR A1467      34.395   9.056  16.935  1.00  0.00           C  
ATOM   2426  CZ  TYR A1467      35.226   8.286  17.746  1.00  0.00           C  
ATOM   2427  OH  TYR A1467      34.867   8.014  19.048  1.00  0.00           O  
ATOM   2428  N   THR A1506      34.573   8.420  10.957  1.00  0.00           N  
ATOM   2429  CA  THR A1506      34.240   8.869   9.617  1.00  0.00           C  
ATOM   2430  C   THR A1506      34.185  10.404   9.607  1.00  0.00           C  
ATOM   2431  O   THR A1506      33.874  11.030  10.622  1.00  0.00           O  
ATOM   2432  CB  THR A1506      32.859   8.335   9.166  1.00  0.00           C  
ATOM   2433  OG1 THR A1506      31.824   8.907   9.977  1.00  0.00           O  
ATOM   2434  CG2 THR A1506      32.810   6.835   9.276  1.00  0.00           C  
ATOM   2435  N   ALA A1507      34.482  11.009   8.461  1.00  0.00           N  
ATOM   2436  CA  ALA A1507      34.454  12.458   8.359  1.00  0.00           C  
ATOM   2437  C   ALA A1507      33.038  12.964   8.617  1.00  0.00           C  
ATOM   2438  O   ALA A1507      32.834  14.092   9.078  1.00  0.00           O  
ATOM   2439  CB  ALA A1507      34.932  12.897   6.980  1.00  0.00           C  
ATOM   2440  N   ALA A1508      32.054  12.125   8.325  1.00  0.00           N  
ATOM   2441  CA  ALA A1508      30.670  12.513   8.532  1.00  0.00           C  
ATOM   2442  C   ALA A1508      30.293  12.433  10.008  1.00  0.00           C  
ATOM   2443  O   ALA A1508      29.375  13.128  10.452  1.00  0.00           O  
ATOM   2444  CB  ALA A1508      29.753  11.637   7.708  1.00  0.00           C  
ATOM   2445  N   SER A1509      30.989  11.593  10.772  1.00  0.00           N  
ATOM   2446  CA  SER A1509      30.675  11.483  12.191  1.00  0.00           C  
ATOM   2447  C   SER A1509      31.232  12.702  12.922  1.00  0.00           C  
ATOM   2448  O   SER A1509      30.671  13.154  13.926  1.00  0.00           O  
ATOM   2449  CB  SER A1509      31.252  10.188  12.793  1.00  0.00           C  
ATOM   2450  OG  SER A1509      32.660  10.230  12.931  1.00  0.00           O  
ATOM   2451  N   ILE A1510      32.336  13.235  12.413  1.00  0.00           N  
ATOM   2452  CA  ILE A1510      32.948  14.401  13.021  1.00  0.00           C  
ATOM   2453  C   ILE A1510      32.098  15.629  12.688  1.00  0.00           C  
ATOM   2454  O   ILE A1510      31.851  16.475  13.548  1.00  0.00           O  
ATOM   2455  CB  ILE A1510      34.413  14.594  12.518  1.00  0.00           C  
ATOM   2456  CG1 ILE A1510      35.277  13.423  12.991  1.00  0.00           C  
ATOM   2457  CG2 ILE A1510      35.003  15.902  13.057  1.00  0.00           C  
ATOM   2458  CD1 ILE A1510      36.709  13.500  12.479  1.00  0.00           C  
ATOM   2459  N   ARG A1511      31.641  15.720  11.442  1.00  0.00           N  
ATOM   2460  CA  ARG A1511      30.802  16.846  11.049  1.00  0.00           C  
ATOM   2461  C   ARG A1511      29.516  16.820  11.873  1.00  0.00           C  
ATOM   2462  O   ARG A1511      29.008  17.860  12.270  1.00  0.00           O  
ATOM   2463  CB  ARG A1511      30.498  16.789   9.554  1.00  0.00           C  
ATOM   2464  CG  ARG A1511      31.697  17.153   8.689  1.00  0.00           C  
ATOM   2465  CD  ARG A1511      31.289  17.411   7.250  1.00  0.00           C  
ATOM   2466  NE  ARG A1511      31.592  16.295   6.363  1.00  0.00           N  
ATOM   2467  CZ  ARG A1511      30.884  15.179   6.298  1.00  0.00           C  
ATOM   2468  NH1 ARG A1511      29.825  15.038   7.080  1.00  0.00           N  
ATOM   2469  NH2 ARG A1511      31.231  14.214   5.451  1.00  0.00           N  
ATOM   2470  N   GLU A1516      29.010  15.622  12.142  1.00  0.00           N  
ATOM   2471  CA  GLU A1516      27.811  15.444  12.956  1.00  0.00           C  
ATOM   2472  C   GLU A1516      28.055  15.980  14.374  1.00  0.00           C  
ATOM   2473  O   GLU A1516      27.264  16.771  14.906  1.00  0.00           O  
ATOM   2474  CB  GLU A1516      27.463  13.955  13.034  1.00  0.00           C  
ATOM   2475  CG  GLU A1516      26.372  13.600  14.025  1.00  0.00           C  
ATOM   2476  CD  GLU A1516      25.064  14.269  13.687  1.00  0.00           C  
ATOM   2477  OE1 GLU A1516      24.957  14.772  12.546  1.00  0.00           O  
ATOM   2478  OE2 GLU A1516      24.147  14.288  14.550  1.00  0.00           O  
ATOM   2479  N   PHE A1517      29.152  15.528  14.980  1.00  0.00           N  
ATOM   2480  CA  PHE A1517      29.533  15.939  16.326  1.00  0.00           C  
ATOM   2481  C   PHE A1517      29.585  17.455  16.429  1.00  0.00           C  
ATOM   2482  O   PHE A1517      28.972  18.060  17.315  1.00  0.00           O  
ATOM   2483  CB  PHE A1517      30.901  15.365  16.652  1.00  0.00           C  
ATOM   2484  CG  PHE A1517      31.433  15.753  18.009  1.00  0.00           C  
ATOM   2485  CD1 PHE A1517      30.871  15.233  19.166  1.00  0.00           C  
ATOM   2486  CD2 PHE A1517      32.562  16.561  18.116  1.00  0.00           C  
ATOM   2487  CE1 PHE A1517      31.435  15.501  20.413  1.00  0.00           C  
ATOM   2488  CE2 PHE A1517      33.126  16.834  19.350  1.00  0.00           C  
ATOM   2489  CZ  PHE A1517      32.565  16.300  20.502  1.00  0.00           C  
ATOM   2490  N   CYS A1518      30.332  18.067  15.520  1.00  0.00           N  
ATOM   2491  CA  CYS A1518      30.458  19.512  15.508  1.00  0.00           C  
ATOM   2492  C   CYS A1518      29.089  20.166  15.408  1.00  0.00           C  
ATOM   2493  O   CYS A1518      28.834  21.190  16.037  1.00  0.00           O  
ATOM   2494  CB  CYS A1518      31.339  19.951  14.340  1.00  0.00           C  
ATOM   2495  SG  CYS A1518      33.080  19.618  14.598  1.00  0.00           S  
ATOM   2496  N   LYS A1527      28.207  19.570  14.618  1.00  0.00           N  
ATOM   2497  CA  LYS A1527      26.871  20.101  14.468  1.00  0.00           C  
ATOM   2498  C   LYS A1527      26.136  19.992  15.803  1.00  0.00           C  
ATOM   2499  O   LYS A1527      25.462  20.940  16.215  1.00  0.00           O  
ATOM   2500  CB  LYS A1527      26.115  19.339  13.380  1.00  0.00           C  
ATOM   2501  CG  LYS A1527      24.665  19.764  13.238  1.00  0.00           C  
ATOM   2502  CD  LYS A1527      23.914  18.967  12.177  1.00  0.00           C  
ATOM   2503  CE  LYS A1527      24.436  19.238  10.770  1.00  0.00           C  
ATOM   2504  NZ  LYS A1527      23.466  18.769   9.728  1.00  0.00           N  
ATOM   2505  N   ARG A1528      26.283  18.860  16.496  1.00  0.00           N  
ATOM   2506  CA  ARG A1528      25.604  18.657  17.784  1.00  0.00           C  
ATOM   2507  C   ARG A1528      26.047  19.531  18.964  1.00  0.00           C  
ATOM   2508  O   ARG A1528      25.206  20.018  19.719  1.00  0.00           O  
ATOM   2509  CB  ARG A1528      25.710  17.200  18.230  1.00  0.00           C  
ATOM   2510  CG  ARG A1528      24.932  16.221  17.390  1.00  0.00           C  
ATOM   2511  CD  ARG A1528      25.013  14.835  17.992  1.00  0.00           C  
ATOM   2512  NE  ARG A1528      24.544  13.810  17.068  1.00  0.00           N  
ATOM   2513  CZ  ARG A1528      24.525  12.511  17.346  1.00  0.00           C  
ATOM   2514  NH1 ARG A1528      24.948  12.072  18.526  1.00  0.00           N  
ATOM   2515  NH2 ARG A1528      24.087  11.649  16.438  1.00  0.00           N  
ATOM   2516  N   ILE A1549      27.354  19.715  19.138  1.00  0.00           N  
ATOM   2517  CA  ILE A1549      27.858  20.502  20.257  1.00  0.00           C  
ATOM   2518  C   ILE A1549      27.508  21.974  20.198  1.00  0.00           C  
ATOM   2519  O   ILE A1549      27.528  22.656  21.223  1.00  0.00           O  
ATOM   2520  CB  ILE A1549      29.375  20.389  20.382  1.00  0.00           C  
ATOM   2521  CG1 ILE A1549      30.018  20.722  19.036  1.00  0.00           C  
ATOM   2522  CG2 ILE A1549      29.754  18.981  20.846  1.00  0.00           C  
ATOM   2523  CD1 ILE A1549      31.540  20.762  19.064  1.00  0.00           C  
ATOM   2524  N   GLY A1563      27.203  22.467  18.996  1.00  0.00           N  
ATOM   2525  CA  GLY A1563      26.839  23.865  18.837  1.00  0.00           C  
ATOM   2526  C   GLY A1563      27.972  24.869  18.907  1.00  0.00           C  
ATOM   2527  O   GLY A1563      29.112  24.533  19.219  1.00  0.00           O  
ATOM   2528  N   VAL A1569      27.645  26.117  18.603  1.00  0.00           N  
ATOM   2529  CA  VAL A1569      28.609  27.205  18.632  1.00  0.00           C  
ATOM   2530  C   VAL A1569      28.073  28.299  19.540  1.00  0.00           C  
ATOM   2531  O   VAL A1569      27.092  28.956  19.218  1.00  0.00           O  
ATOM   2532  CB  VAL A1569      28.841  27.778  17.225  1.00  0.00           C  
ATOM   2533  CG1 VAL A1569      29.797  28.962  17.292  1.00  0.00           C  
ATOM   2534  CG2 VAL A1569      29.402  26.698  16.322  1.00  0.00           C  
ATOM   2535  N   THR A1594      28.729  28.491  20.676  1.00  0.00           N  
ATOM   2536  CA  THR A1594      28.301  29.489  21.654  1.00  0.00           C  
ATOM   2537  C   THR A1594      29.484  30.235  22.251  1.00  0.00           C  
ATOM   2538  O   THR A1594      30.613  30.118  21.781  1.00  0.00           O  
ATOM   2539  CB  THR A1594      27.570  28.828  22.842  1.00  0.00           C  
ATOM   2540  OG1 THR A1594      28.546  28.223  23.709  1.00  0.00           O  
ATOM   2541  CG2 THR A1594      26.585  27.757  22.349  1.00  0.00           C  
ATOM   2542  N   LYS A1596      29.205  30.980  23.314  1.00  0.00           N  
ATOM   2543  CA  LYS A1596      30.222  31.753  24.015  1.00  0.00           C  
ATOM   2544  C   LYS A1596      30.423  31.188  25.407  1.00  0.00           C  
ATOM   2545  O   LYS A1596      30.962  31.862  26.284  1.00  0.00           O  
ATOM   2546  CB  LYS A1596      29.804  33.226  24.132  1.00  0.00           C  
ATOM   2547  CG  LYS A1596      30.199  34.121  22.958  1.00  0.00           C  
ATOM   2548  CD  LYS A1596      29.847  35.582  23.260  1.00  0.00           C  
ATOM   2549  CE  LYS A1596      30.440  36.559  22.246  1.00  0.00           C  
ATOM   2550  NZ  LYS A1596      31.925  36.665  22.342  1.00  0.00           N  
ATOM   2551  N   GLN A1601      30.007  29.945  25.612  1.00  0.00           N  
ATOM   2552  CA  GLN A1601      30.139  29.343  26.929  1.00  0.00           C  
ATOM   2553  C   GLN A1601      31.251  28.311  27.015  1.00  0.00           C  
ATOM   2554  O   GLN A1601      31.377  27.454  26.148  1.00  0.00           O  
ATOM   2555  CB  GLN A1601      28.820  28.687  27.334  1.00  0.00           C  
ATOM   2556  CG  GLN A1601      27.599  29.504  26.998  1.00  0.00           C  
ATOM   2557  CD  GLN A1601      26.393  29.098  27.825  1.00  0.00           C  
ATOM   2558  OE1 GLN A1601      25.246  29.378  27.450  1.00  0.00           O  
ATOM   2559  NE2 GLN A1601      26.642  28.446  28.972  1.00  0.00           N  
ATOM   2560  N   ASP A1602      32.062  28.392  28.064  1.00  0.00           N  
ATOM   2561  CA  ASP A1602      33.130  27.424  28.238  1.00  0.00           C  
ATOM   2562  C   ASP A1602      32.485  26.060  28.403  1.00  0.00           C  
ATOM   2563  O   ASP A1602      31.408  25.944  28.981  1.00  0.00           O  
ATOM   2564  CB  ASP A1602      33.994  27.787  29.448  1.00  0.00           C  
ATOM   2565  CG  ASP A1602      34.879  28.998  29.177  1.00  0.00           C  
ATOM   2566  OD1 ASP A1602      35.558  29.007  28.125  1.00  0.00           O  
ATOM   2567  OD2 ASP A1602      34.897  29.939  30.006  1.00  0.00           O  
ATOM   2568  N   ASN A1603      33.126  25.022  27.886  1.00  0.00           N  
ATOM   2569  CA  ASN A1603      32.532  23.696  27.969  1.00  0.00           C  
ATOM   2570  C   ASN A1603      33.529  22.573  27.796  1.00  0.00           C  
ATOM   2571  O   ASN A1603      34.630  22.761  27.276  1.00  0.00           O  
ATOM   2572  CB  ASN A1603      31.478  23.549  26.879  1.00  0.00           C  
ATOM   2573  CG  ASN A1603      32.083  23.615  25.482  1.00  0.00           C  
ATOM   2574  OD1 ASN A1603      32.536  22.604  24.936  1.00  0.00           O  
ATOM   2575  ND2 ASN A1603      32.117  24.816  24.907  1.00  0.00           N  
ATOM   2576  N   THR A1604      33.115  21.394  28.232  1.00  0.00           N  
ATOM   2577  CA  THR A1604      33.916  20.194  28.086  1.00  0.00           C  
ATOM   2578  C   THR A1604      32.913  19.103  27.767  1.00  0.00           C  
ATOM   2579  O   THR A1604      32.113  18.731  28.624  1.00  0.00           O  
ATOM   2580  CB  THR A1604      34.657  19.825  29.369  1.00  0.00           C  
ATOM   2581  OG1 THR A1604      35.573  20.872  29.713  1.00  0.00           O  
ATOM   2582  CG2 THR A1604      35.434  18.542  29.164  1.00  0.00           C  
ATOM   2583  N   ILE A1613      32.931  18.633  26.522  1.00  0.00           N  
ATOM   2584  CA  ILE A1613      32.025  17.585  26.083  1.00  0.00           C  
ATOM   2585  C   ILE A1613      32.473  16.232  26.646  1.00  0.00           C  
ATOM   2586  O   ILE A1613      33.633  16.049  27.006  1.00  0.00           O  
ATOM   2587  CB  ILE A1613      31.962  17.529  24.516  1.00  0.00           C  
ATOM   2588  CG1 ILE A1613      31.015  18.603  23.994  1.00  0.00           C  
ATOM   2589  CG2 ILE A1613      31.414  16.181  24.030  1.00  0.00           C  
ATOM   2590  CD1 ILE A1613      31.411  19.968  24.349  1.00  0.00           C  
ATOM   2591  N   GLU A1614      31.541  15.291  26.724  1.00  0.00           N  
ATOM   2592  CA  GLU A1614      31.830  13.965  27.240  1.00  0.00           C  
ATOM   2593  C   GLU A1614      32.185  13.032  26.094  1.00  0.00           C  
ATOM   2594  O   GLU A1614      31.670  13.182  24.990  1.00  0.00           O  
ATOM   2595  CB  GLU A1614      30.607  13.436  27.995  1.00  0.00           C  
ATOM   2596  CG  GLU A1614      30.150  14.375  29.107  1.00  0.00           C  
ATOM   2597  CD  GLU A1614      28.982  13.838  29.913  1.00  0.00           C  
ATOM   2598  OE1 GLU A1614      27.948  13.524  29.297  1.00  0.00           O  
ATOM   2599  OE2 GLU A1614      29.096  13.741  31.157  1.00  0.00           O  
ATOM   2600  N   MET A1615      33.079  12.082  26.350  1.00  0.00           N  
ATOM   2601  CA  MET A1615      33.466  11.114  25.330  1.00  0.00           C  
ATOM   2602  C   MET A1615      32.229  10.418  24.760  1.00  0.00           C  
ATOM   2603  O   MET A1615      32.166  10.123  23.567  1.00  0.00           O  
ATOM   2604  CB  MET A1615      34.407  10.062  25.916  1.00  0.00           C  
ATOM   2605  CG  MET A1615      35.869  10.426  25.836  1.00  0.00           C  
ATOM   2606  SD  MET A1615      36.348  10.844  24.125  1.00  0.00           S  
ATOM   2607  CE  MET A1615      38.018  11.641  24.439  1.00  0.00           C  
ATOM   2608  N   ALA A1616      31.247  10.169  25.620  1.00  0.00           N  
ATOM   2609  CA  ALA A1616      30.015   9.507  25.220  1.00  0.00           C  
ATOM   2610  C   ALA A1616      29.353  10.170  24.020  1.00  0.00           C  
ATOM   2611  O   ALA A1616      28.815   9.492  23.144  1.00  0.00           O  
ATOM   2612  CB  ALA A1616      29.056   9.489  26.379  1.00  0.00           C  
ATOM   2613  N   SER A1617      29.389  11.498  23.985  1.00  0.00           N  
ATOM   2614  CA  SER A1617      28.783  12.250  22.895  1.00  0.00           C  
ATOM   2615  C   SER A1617      29.459  11.984  21.553  1.00  0.00           C  
ATOM   2616  O   SER A1617      28.789  11.725  20.551  1.00  0.00           O  
ATOM   2617  CB  SER A1617      28.826  13.739  23.198  1.00  0.00           C  
ATOM   2618  OG  SER A1617      28.108  14.450  22.214  1.00  0.00           O  
ATOM   2619  N   LEU A1619      30.786  12.045  21.545  1.00  0.00           N  
ATOM   2620  CA  LEU A1619      31.564  11.796  20.339  1.00  0.00           C  
ATOM   2621  C   LEU A1619      31.300  10.369  19.879  1.00  0.00           C  
ATOM   2622  O   LEU A1619      31.112  10.108  18.691  1.00  0.00           O  
ATOM   2623  CB  LEU A1619      33.050  11.930  20.630  1.00  0.00           C  
ATOM   2624  CG  LEU A1619      33.970  12.375  19.494  1.00  0.00           C  
ATOM   2625  CD1 LEU A1619      35.372  11.906  19.812  1.00  0.00           C  
ATOM   2626  CD2 LEU A1619      33.524  11.820  18.170  1.00  0.00           C  
ATOM   2627  N   GLU A1620      31.289   9.451  20.842  1.00  0.00           N  
ATOM   2628  CA  GLU A1620      31.067   8.043  20.561  1.00  0.00           C  
ATOM   2629  C   GLU A1620      29.691   7.779  19.951  1.00  0.00           C  
ATOM   2630  O   GLU A1620      29.555   6.998  18.994  1.00  0.00           O  
ATOM   2631  CB  GLU A1620      31.271   7.246  21.847  1.00  0.00           C  
ATOM   2632  CG  GLU A1620      32.705   7.382  22.360  1.00  0.00           C  
ATOM   2633  CD  GLU A1620      32.890   6.885  23.777  1.00  0.00           C  
ATOM   2634  OE1 GLU A1620      31.899   6.873  24.551  1.00  0.00           O  
ATOM   2635  OE2 GLU A1620      34.040   6.528  24.119  1.00  0.00           O  
ATOM   2636  N   SER A1621      28.673   8.442  20.487  1.00  0.00           N  
ATOM   2637  CA  SER A1621      27.332   8.274  19.956  1.00  0.00           C  
ATOM   2638  C   SER A1621      27.344   8.651  18.478  1.00  0.00           C  
ATOM   2639  O   SER A1621      26.688   8.013  17.653  1.00  0.00           O  
ATOM   2640  CB  SER A1621      26.343   9.168  20.703  1.00  0.00           C  
ATOM   2641  OG  SER A1621      25.032   9.001  20.189  1.00  0.00           O  
ATOM   2642  N   CYS A1622      28.102   9.686  18.136  1.00  0.00           N  
ATOM   2643  CA  CYS A1622      28.145  10.108  16.742  1.00  0.00           C  
ATOM   2644  C   CYS A1622      28.706   9.026  15.838  1.00  0.00           C  
ATOM   2645  O   CYS A1622      28.161   8.759  14.762  1.00  0.00           O  
ATOM   2646  CB  CYS A1622      28.965  11.389  16.586  1.00  0.00           C  
ATOM   2647  SG  CYS A1622      28.143  12.836  17.244  1.00  0.00           S  
ATOM   2648  N   ILE A1632      29.785   8.390  16.279  1.00  0.00           N  
ATOM   2649  CA  ILE A1632      30.387   7.354  15.463  1.00  0.00           C  
ATOM   2650  C   ILE A1632      29.529   6.081  15.438  1.00  0.00           C  
ATOM   2651  O   ILE A1632      29.454   5.421  14.397  1.00  0.00           O  
ATOM   2652  CB  ILE A1632      31.858   7.055  15.917  1.00  0.00           C  
ATOM   2653  CG1 ILE A1632      32.511   6.061  14.946  1.00  0.00           C  
ATOM   2654  CG2 ILE A1632      31.891   6.561  17.362  1.00  0.00           C  
ATOM   2655  CD1 ILE A1632      32.520   6.535  13.479  1.00  0.00           C  
ATOM   2656  N   ARG A1635      28.863   5.755  16.554  1.00  0.00           N  
ATOM   2657  CA  ARG A1635      28.009   4.557  16.598  1.00  0.00           C  
ATOM   2658  C   ARG A1635      26.803   4.707  15.670  1.00  0.00           C  
ATOM   2659  O   ARG A1635      26.383   3.748  15.020  1.00  0.00           O  
ATOM   2660  CB  ARG A1635      27.502   4.263  18.019  1.00  0.00           C  
ATOM   2661  CG  ARG A1635      28.569   3.817  18.993  1.00  0.00           C  
ATOM   2662  CD  ARG A1635      28.016   2.811  20.001  1.00  0.00           C  
ATOM   2663  NE  ARG A1635      28.857   2.676  21.197  1.00  0.00           N  
ATOM   2664  CZ  ARG A1635      28.975   3.617  22.133  1.00  0.00           C  
ATOM   2665  NH1 ARG A1635      28.304   4.757  22.008  1.00  0.00           N  
ATOM   2666  NH2 ARG A1635      29.756   3.427  23.193  1.00  0.00           N  
ATOM   2667  N   GLU A1636      26.253   5.915  15.612  1.00  0.00           N  
ATOM   2668  CA  GLU A1636      25.109   6.189  14.756  1.00  0.00           C  
ATOM   2669  C   GLU A1636      25.461   5.913  13.298  1.00  0.00           C  
ATOM   2670  O   GLU A1636      24.701   5.273  12.570  1.00  0.00           O  
ATOM   2671  CB  GLU A1636      24.680   7.645  14.902  1.00  0.00           C  
ATOM   2672  CG  GLU A1636      23.416   8.006  14.137  1.00  0.00           C  
ATOM   2673  CD  GLU A1636      23.089   9.489  14.218  1.00  0.00           C  
ATOM   2674  OE1 GLU A1636      23.809  10.302  13.590  1.00  0.00           O  
ATOM   2675  OE2 GLU A1636      22.116   9.843  14.917  1.00  0.00           O  
ATOM   2676  N   ASP A1637      26.622   6.394  12.871  1.00  0.00           N  
ATOM   2677  CA  ASP A1637      27.052   6.203  11.496  1.00  0.00           C  
ATOM   2678  C   ASP A1637      27.335   4.740  11.191  1.00  0.00           C  
ATOM   2679  O   ASP A1637      26.701   4.141  10.330  1.00  0.00           O  
ATOM   2680  CB  ASP A1637      28.306   7.025  11.225  1.00  0.00           C  
ATOM   2681  CG  ASP A1637      28.747   6.956   9.781  1.00  0.00           C  
ATOM   2682  OD1 ASP A1637      28.632   5.877   9.163  1.00  0.00           O  
ATOM   2683  OD2 ASP A1637      29.231   7.983   9.262  1.00  0.00           O  
ATOM   2684  N   LEU A1638      28.298   4.166  11.899  1.00  0.00           N  
ATOM   2685  CA  LEU A1638      28.671   2.772  11.668  1.00  0.00           C  
ATOM   2686  C   LEU A1638      27.545   1.768  11.855  1.00  0.00           C  
ATOM   2687  O   LEU A1638      27.424   0.836  11.067  1.00  0.00           O  
ATOM   2688  CB  LEU A1638      29.867   2.389  12.552  1.00  0.00           C  
ATOM   2689  CG  LEU A1638      31.283   2.658  12.017  1.00  0.00           C  
ATOM   2690  CD1 LEU A1638      31.264   3.699  10.901  1.00  0.00           C  
ATOM   2691  CD2 LEU A1638      32.176   3.100  13.175  1.00  0.00           C  
ATOM   2692  N   ASN A1639      26.726   1.948  12.886  1.00  0.00           N  
ATOM   2693  CA  ASN A1639      25.613   1.040  13.137  1.00  0.00           C  
ATOM   2694  C   ASN A1639      24.754   0.919  11.891  1.00  0.00           C  
ATOM   2695  O   ASN A1639      24.200  -0.133  11.602  1.00  0.00           O  
ATOM   2696  CB  ASN A1639      24.750   1.559  14.284  1.00  0.00           C  
ATOM   2697  CG  ASN A1639      23.427   0.811  14.410  1.00  0.00           C  
ATOM   2698  OD1 ASN A1639      23.395  -0.372  14.758  1.00  0.00           O  
ATOM   2699  ND2 ASN A1639      22.329   1.503  14.123  1.00  0.00           N  
ATOM   2700  N   GLU A1640      24.662   2.014  11.153  1.00  0.00           N  
ATOM   2701  CA  GLU A1640      23.868   2.070   9.937  1.00  0.00           C  
ATOM   2702  C   GLU A1640      24.579   1.541   8.700  1.00  0.00           C  
ATOM   2703  O   GLU A1640      24.003   0.775   7.929  1.00  0.00           O  
ATOM   2704  CB  GLU A1640      23.445   3.519   9.668  1.00  0.00           C  
ATOM   2705  CG  GLU A1640      21.962   3.800   9.824  1.00  0.00           C  
ATOM   2706  CD  GLU A1640      21.132   3.136   8.749  1.00  0.00           C  
ATOM   2707  OE1 GLU A1640      21.357   3.427   7.555  1.00  0.00           O  
ATOM   2708  OE2 GLU A1640      20.253   2.322   9.101  1.00  0.00           O  
ATOM   2709  N   ASN A1641      25.839   1.928   8.521  1.00  0.00           N  
ATOM   2710  CA  ASN A1641      26.570   1.553   7.319  1.00  0.00           C  
ATOM   2711  C   ASN A1641      27.600   0.449   7.370  1.00  0.00           C  
ATOM   2712  O   ASN A1641      27.944  -0.113   6.329  1.00  0.00           O  
ATOM   2713  CB  ASN A1641      27.233   2.800   6.742  1.00  0.00           C  
ATOM   2714  CG  ASN A1641      26.260   3.946   6.583  1.00  0.00           C  
ATOM   2715  OD1 ASN A1641      25.275   3.839   5.851  1.00  0.00           O  
ATOM   2716  ND2 ASN A1641      26.525   5.049   7.275  1.00  0.00           N  
ATOM   2717  N   ALA A1642      28.096   0.126   8.557  1.00  0.00           N  
ATOM   2718  CA  ALA A1642      29.129  -0.895   8.661  1.00  0.00           C  
ATOM   2719  C   ALA A1642      28.650  -2.324   8.512  1.00  0.00           C  
ATOM   2720  O   ALA A1642      27.734  -2.763   9.198  1.00  0.00           O  
ATOM   2721  CB  ALA A1642      29.874  -0.743   9.967  1.00  0.00           C  
ATOM   2722  N   PRO A1662      29.250  -3.069   7.586  1.00  0.00           N  
ATOM   2723  CA  PRO A1662      28.829  -4.460   7.421  1.00  0.00           C  
ATOM   2724  C   PRO A1662      29.286  -5.242   8.648  1.00  0.00           C  
ATOM   2725  O   PRO A1662      30.287  -4.888   9.283  1.00  0.00           O  
ATOM   2726  CB  PRO A1662      29.557  -4.893   6.151  1.00  0.00           C  
ATOM   2727  CG  PRO A1662      30.789  -4.021   6.140  1.00  0.00           C  
ATOM   2728  CD  PRO A1662      30.232  -2.682   6.560  1.00  0.00           C  
ATOM   2729  N   ARG A1663      28.552  -6.301   8.981  1.00  0.00           N  
ATOM   2730  CA  ARG A1663      28.875  -7.133  10.146  1.00  0.00           C  
ATOM   2731  C   ARG A1663      29.798  -8.299   9.799  1.00  0.00           C  
ATOM   2732  O   ARG A1663      29.738  -8.843   8.698  1.00  0.00           O  
ATOM   2733  CB  ARG A1663      27.578  -7.647  10.801  1.00  0.00           C  
ATOM   2734  CG  ARG A1663      26.847  -6.594  11.649  1.00  0.00           C  
ATOM   2735  CD  ARG A1663      26.537  -5.341  10.837  1.00  0.00           C  
ATOM   2736  NE  ARG A1663      26.397  -4.137  11.659  1.00  0.00           N  
ATOM   2737  CZ  ARG A1663      25.240  -3.633  12.063  1.00  0.00           C  
ATOM   2738  NH1 ARG A1663      24.113  -4.228  11.719  1.00  0.00           N  
ATOM   2739  NH2 ARG A1663      25.209  -2.539  12.805  1.00  0.00           N  
ATOM   2740  N   ALA A1664      30.662  -8.664  10.740  1.00  0.00           N  
ATOM   2741  CA  ALA A1664      31.602  -9.773  10.548  1.00  0.00           C  
ATOM   2742  C   ALA A1664      31.870 -10.471  11.888  1.00  0.00           C  
ATOM   2743  O   ALA A1664      31.605  -9.907  12.955  1.00  0.00           O  
ATOM   2744  CB  ALA A1664      32.920  -9.256   9.947  1.00  0.00           C  
ATOM   2745  N   MET A1665      32.404 -11.688  11.832  1.00  0.00           N  
ATOM   2746  CA  MET A1665      32.691 -12.458  13.041  1.00  0.00           C  
ATOM   2747  C   MET A1665      34.167 -12.399  13.387  1.00  0.00           C  
ATOM   2748  O   MET A1665      35.032 -12.571  12.517  1.00  0.00           O  
ATOM   2749  CB  MET A1665      32.294 -13.919  12.848  1.00  0.00           C  
ATOM   2750  CG  MET A1665      30.898 -14.112  12.312  1.00  0.00           C  
ATOM   2751  SD  MET A1665      29.648 -13.766  13.553  1.00  0.00           S  
ATOM   2752  CE  MET A1665      29.584 -15.385  14.352  1.00  0.00           C  
ATOM   2753  N   ALA A1666      34.449 -12.168  14.663  1.00  0.00           N  
ATOM   2754  CA  ALA A1666      35.821 -12.095  15.136  1.00  0.00           C  
ATOM   2755  C   ALA A1666      35.863 -12.430  16.617  1.00  0.00           C  
ATOM   2756  O   ALA A1666      34.998 -12.011  17.392  1.00  0.00           O  
ATOM   2757  CB  ALA A1666      36.393 -10.706  14.893  1.00  0.00           C  
ATOM   2758  N   VAL A1667      36.876 -13.201  16.995  1.00  0.00           N  
ATOM   2759  CA  VAL A1667      37.069 -13.620  18.370  1.00  0.00           C  
ATOM   2760  C   VAL A1667      38.366 -12.994  18.860  1.00  0.00           C  
ATOM   2761  O   VAL A1667      39.443 -13.264  18.317  1.00  0.00           O  
ATOM   2762  CB  VAL A1667      37.148 -15.160  18.447  1.00  0.00           C  
ATOM   2763  CG1 VAL A1667      37.293 -15.623  19.893  1.00  0.00           C  
ATOM   2764  CG2 VAL A1667      35.900 -15.753  17.817  1.00  0.00           C  
ATOM   2765  N   ILE A1668      38.253 -12.154  19.887  1.00  0.00           N  
ATOM   2766  CA  ILE A1668      39.409 -11.461  20.445  1.00  0.00           C  
ATOM   2767  C   ILE A1668      40.180 -12.281  21.466  1.00  0.00           C  
ATOM   2768  O   ILE A1668      41.410 -12.339  21.414  1.00  0.00           O  
ATOM   2769  CB  ILE A1668      38.996 -10.135  21.097  1.00  0.00           C  
ATOM   2770  CG1 ILE A1668      38.343  -9.229  20.058  1.00  0.00           C  
ATOM   2771  CG2 ILE A1668      40.213  -9.424  21.655  1.00  0.00           C  
ATOM   2772  CD1 ILE A1668      37.068  -9.785  19.483  1.00  0.00           C  
ATOM   2773  N   ASP A1669      39.461 -12.907  22.393  1.00  0.00           N  
ATOM   2774  CA  ASP A1669      40.086 -13.729  23.426  1.00  0.00           C  
ATOM   2775  C   ASP A1669      39.617 -15.166  23.205  1.00  0.00           C  
ATOM   2776  O   ASP A1669      38.804 -15.688  23.960  1.00  0.00           O  
ATOM   2777  CB  ASP A1669      39.660 -13.227  24.804  1.00  0.00           C  
ATOM   2778  CG  ASP A1669      40.623 -13.629  25.890  1.00  0.00           C  
ATOM   2779  OD1 ASP A1669      40.723 -14.837  26.184  1.00  0.00           O  
ATOM   2780  OD2 ASP A1669      41.288 -12.731  26.446  1.00  0.00           O  
ATOM   2781  N   PRO A1670      40.151 -15.827  22.168  1.00  0.00           N  
ATOM   2782  CA  PRO A1670      39.830 -17.200  21.766  1.00  0.00           C  
ATOM   2783  C   PRO A1670      40.178 -18.403  22.643  1.00  0.00           C  
ATOM   2784  O   PRO A1670      41.225 -18.458  23.287  1.00  0.00           O  
ATOM   2785  CB  PRO A1670      40.496 -17.305  20.402  1.00  0.00           C  
ATOM   2786  CG  PRO A1670      41.732 -16.512  20.603  1.00  0.00           C  
ATOM   2787  CD  PRO A1670      41.224 -15.282  21.316  1.00  0.00           C  
ATOM   2788  N   VAL A1671      39.268 -19.372  22.629  1.00  0.00           N  
ATOM   2789  CA  VAL A1671      39.424 -20.640  23.336  1.00  0.00           C  
ATOM   2790  C   VAL A1671      38.850 -21.728  22.413  1.00  0.00           C  
ATOM   2791  O   VAL A1671      37.729 -21.610  21.913  1.00  0.00           O  
ATOM   2792  CB  VAL A1671      38.678 -20.648  24.690  1.00  0.00           C  
ATOM   2793  CG1 VAL A1671      37.176 -20.492  24.481  1.00  0.00           C  
ATOM   2794  CG2 VAL A1671      38.982 -21.932  25.431  1.00  0.00           C  
ATOM   2795  N   LYS A1672      39.627 -22.779  22.171  1.00  0.00           N  
ATOM   2796  CA  LYS A1672      39.192 -23.868  21.287  1.00  0.00           C  
ATOM   2797  C   LYS A1672      37.904 -24.547  21.759  1.00  0.00           C  
ATOM   2798  O   LYS A1672      37.755 -24.867  22.933  1.00  0.00           O  
ATOM   2799  CB  LYS A1672      40.306 -24.914  21.163  1.00  0.00           C  
ATOM   2800  CG  LYS A1672      39.992 -26.052  20.195  1.00  0.00           C  
ATOM   2801  CD  LYS A1672      40.131 -25.629  18.732  1.00  0.00           C  
ATOM   2802  CE  LYS A1672      41.591 -25.407  18.373  1.00  0.00           C  
ATOM   2803  NZ  LYS A1672      41.808 -25.190  16.916  1.00  0.00           N  
ATOM   2804  N   LEU A1673      36.973 -24.762  20.840  1.00  0.00           N  
ATOM   2805  CA  LEU A1673      35.707 -25.416  21.170  1.00  0.00           C  
ATOM   2806  C   LEU A1673      35.401 -26.456  20.100  1.00  0.00           C  
ATOM   2807  O   LEU A1673      35.081 -26.108  18.966  1.00  0.00           O  
ATOM   2808  CB  LEU A1673      34.573 -24.387  21.238  1.00  0.00           C  
ATOM   2809  CG  LEU A1673      33.139 -24.898  21.445  1.00  0.00           C  
ATOM   2810  CD1 LEU A1673      32.256 -23.741  21.891  1.00  0.00           C  
ATOM   2811  CD2 LEU A1673      32.586 -25.528  20.157  1.00  0.00           C  
ATOM   2812  N   VAL A1684      35.491 -27.732  20.462  1.00  0.00           N  
ATOM   2813  CA  VAL A1684      35.240 -28.799  19.502  1.00  0.00           C  
ATOM   2814  C   VAL A1684      33.853 -29.419  19.617  1.00  0.00           C  
ATOM   2815  O   VAL A1684      33.349 -29.655  20.712  1.00  0.00           O  
ATOM   2816  CB  VAL A1684      36.293 -29.920  19.632  1.00  0.00           C  
ATOM   2817  CG1 VAL A1684      37.686 -29.319  19.653  1.00  0.00           C  
ATOM   2818  CG2 VAL A1684      36.052 -30.721  20.885  1.00  0.00           C  
ATOM   2819  N   ILE A1685      33.238 -29.669  18.469  1.00  0.00           N  
ATOM   2820  CA  ILE A1685      31.920 -30.280  18.424  1.00  0.00           C  
ATOM   2821  C   ILE A1685      32.106 -31.740  18.028  1.00  0.00           C  
ATOM   2822  O   ILE A1685      32.085 -32.076  16.842  1.00  0.00           O  
ATOM   2823  CB  ILE A1685      31.012 -29.597  17.382  1.00  0.00           C  
ATOM   2824  CG1 ILE A1685      30.957 -28.091  17.645  1.00  0.00           C  
ATOM   2825  CG2 ILE A1685      29.611 -30.195  17.444  1.00  0.00           C  
ATOM   2826  CD1 ILE A1685      30.129 -27.318  16.631  1.00  0.00           C  
ATOM   2827  N   GLU A1688      32.301 -32.598  19.027  1.00  0.00           N  
ATOM   2828  CA  GLU A1688      32.496 -34.031  18.810  1.00  0.00           C  
ATOM   2829  C   GLU A1688      31.384 -34.586  17.929  1.00  0.00           C  
ATOM   2830  O   GLU A1688      31.550 -35.583  17.227  1.00  0.00           O  
ATOM   2831  CB  GLU A1688      32.474 -34.764  20.147  1.00  0.00           C  
ATOM   2832  CG  GLU A1688      33.309 -34.123  21.236  1.00  0.00           C  
ATOM   2833  CD  GLU A1688      33.220 -34.887  22.543  1.00  0.00           C  
ATOM   2834  OE1 GLU A1688      32.085 -35.164  22.992  1.00  0.00           O  
ATOM   2835  OE2 GLU A1688      34.284 -35.208  23.119  1.00  0.00           O  
ATOM   2836  N   ASN A1689      30.247 -33.912  17.985  1.00  0.00           N  
ATOM   2837  CA  ASN A1689      29.052 -34.270  17.242  1.00  0.00           C  
ATOM   2838  C   ASN A1689      29.164 -34.010  15.723  1.00  0.00           C  
ATOM   2839  O   ASN A1689      28.452 -34.626  14.930  1.00  0.00           O  
ATOM   2840  CB  ASN A1689      27.892 -33.463  17.834  1.00  0.00           C  
ATOM   2841  CG  ASN A1689      26.546 -34.001  17.446  1.00  0.00           C  
ATOM   2842  OD1 ASN A1689      26.230 -34.123  16.266  1.00  0.00           O  
ATOM   2843  ND2 ASN A1689      25.731 -34.319  18.443  1.00  0.00           N  
ATOM   2844  N   TYR A1690      30.061 -33.112  15.318  1.00  0.00           N  
ATOM   2845  CA  TYR A1690      30.204 -32.755  13.902  1.00  0.00           C  
ATOM   2846  C   TYR A1690      31.021 -33.720  13.050  1.00  0.00           C  
ATOM   2847  O   TYR A1690      32.136 -34.102  13.406  1.00  0.00           O  
ATOM   2848  CB  TYR A1690      30.799 -31.346  13.764  1.00  0.00           C  
ATOM   2849  CG  TYR A1690      30.481 -30.690  12.434  1.00  0.00           C  
ATOM   2850  CD1 TYR A1690      29.189 -30.238  12.149  1.00  0.00           C  
ATOM   2851  CD2 TYR A1690      31.458 -30.570  11.441  1.00  0.00           C  
ATOM   2852  CE1 TYR A1690      28.873 -29.689  10.907  1.00  0.00           C  
ATOM   2853  CE2 TYR A1690      31.155 -30.022  10.194  1.00  0.00           C  
ATOM   2854  CZ  TYR A1690      29.862 -29.585   9.929  1.00  0.00           C  
ATOM   2855  OH  TYR A1690      29.560 -29.065   8.685  1.00  0.00           O  
ATOM   2856  N   GLN A1691      30.461 -34.076  11.899  1.00  0.00           N  
ATOM   2857  CA  GLN A1691      31.094 -35.009  10.972  1.00  0.00           C  
ATOM   2858  C   GLN A1691      31.532 -34.342   9.669  1.00  0.00           C  
ATOM   2859  O   GLN A1691      30.740 -33.673   9.005  1.00  0.00           O  
ATOM   2860  CB  GLN A1691      30.119 -36.148  10.658  1.00  0.00           C  
ATOM   2861  CG  GLN A1691      28.849 -35.701   9.918  1.00  0.00           C  
ATOM   2862  CD  GLN A1691      28.196 -34.457  10.524  1.00  0.00           C  
ATOM   2863  OE1 GLN A1691      27.836 -34.435  11.702  1.00  0.00           O  
ATOM   2864  NE2 GLN A1691      28.041 -33.418   9.712  1.00  0.00           N  
ATOM   2865  N   GLY A1694      32.794 -34.522   9.298  1.00  0.00           N  
ATOM   2866  CA  GLY A1694      33.268 -33.926   8.062  1.00  0.00           C  
ATOM   2867  C   GLY A1694      34.292 -32.822   8.231  1.00  0.00           C  
ATOM   2868  O   GLY A1694      34.691 -32.485   9.348  1.00  0.00           O  
ATOM   2869  N   GLU A1695      34.711 -32.250   7.107  1.00  0.00           N  
ATOM   2870  CA  GLU A1695      35.706 -31.185   7.105  1.00  0.00           C  
ATOM   2871  C   GLU A1695      35.069 -29.808   7.268  1.00  0.00           C  
ATOM   2872  O   GLU A1695      35.758 -28.819   7.523  1.00  0.00           O  
ATOM   2873  CB  GLU A1695      36.517 -31.248   5.807  1.00  0.00           C  
ATOM   2874  CG  GLU A1695      37.234 -32.583   5.592  1.00  0.00           C  
ATOM   2875  CD  GLU A1695      38.543 -32.694   6.373  1.00  0.00           C  
ATOM   2876  OE1 GLU A1695      38.583 -32.275   7.553  1.00  0.00           O  
ATOM   2877  OE2 GLU A1695      39.532 -33.215   5.803  1.00  0.00           O  
ATOM   2878  N   GLY A1698      33.750 -29.747   7.124  1.00  0.00           N  
ATOM   2879  CA  GLY A1698      33.064 -28.480   7.274  1.00  0.00           C  
ATOM   2880  C   GLY A1698      31.972 -28.249   6.252  1.00  0.00           C  
ATOM   2881  O   GLY A1698      31.750 -29.080   5.377  1.00  0.00           O  
ATOM   2882  N   GLU A1708      31.284 -27.119   6.379  1.00  0.00           N  
ATOM   2883  CA  GLU A1708      30.209 -26.745   5.465  1.00  0.00           C  
ATOM   2884  C   GLU A1708      30.182 -25.224   5.347  1.00  0.00           C  
ATOM   2885  O   GLU A1708      31.094 -24.548   5.802  1.00  0.00           O  
ATOM   2886  CB  GLU A1708      28.863 -27.237   5.990  1.00  0.00           C  
ATOM   2887  CG  GLU A1708      28.337 -26.428   7.149  1.00  0.00           C  
ATOM   2888  CD  GLU A1708      27.075 -27.011   7.731  1.00  0.00           C  
ATOM   2889  OE1 GLU A1708      27.166 -28.013   8.473  1.00  0.00           O  
ATOM   2890  OE2 GLU A1708      25.991 -26.472   7.433  1.00  0.00           O  
ATOM   2891  N   MET A1716      29.135 -24.685   4.746  1.00  0.00           N  
ATOM   2892  CA  MET A1716      29.039 -23.243   4.589  1.00  0.00           C  
ATOM   2893  C   MET A1716      27.691 -22.740   5.109  1.00  0.00           C  
ATOM   2894  O   MET A1716      26.651 -23.327   4.818  1.00  0.00           O  
ATOM   2895  CB  MET A1716      29.195 -22.875   3.110  1.00  0.00           C  
ATOM   2896  CG  MET A1716      30.095 -21.686   2.839  1.00  0.00           C  
ATOM   2897  SD  MET A1716      31.836 -22.036   3.161  1.00  0.00           S  
ATOM   2898  CE  MET A1716      32.274 -22.886   1.639  1.00  0.00           C  
ATOM   2899  N   VAL A1717      27.711 -21.666   5.894  1.00  0.00           N  
ATOM   2900  CA  VAL A1717      26.476 -21.098   6.420  1.00  0.00           C  
ATOM   2901  C   VAL A1717      26.349 -19.644   5.973  1.00  0.00           C  
ATOM   2902  O   VAL A1717      27.335 -18.918   5.903  1.00  0.00           O  
ATOM   2903  CB  VAL A1717      26.422 -21.176   7.963  1.00  0.00           C  
ATOM   2904  CG1 VAL A1717      26.619 -22.621   8.410  1.00  0.00           C  
ATOM   2905  CG2 VAL A1717      27.473 -20.266   8.580  1.00  0.00           C  
ATOM   2906  N   THR A1718      25.134 -19.224   5.654  1.00  0.00           N  
ATOM   2907  CA  THR A1718      24.911 -17.867   5.201  1.00  0.00           C  
ATOM   2908  C   THR A1718      24.756 -16.915   6.367  1.00  0.00           C  
ATOM   2909  O   THR A1718      24.175 -17.262   7.390  1.00  0.00           O  
ATOM   2910  CB  THR A1718      23.654 -17.782   4.330  1.00  0.00           C  
ATOM   2911  OG1 THR A1718      23.812 -18.640   3.196  1.00  0.00           O  
ATOM   2912  CG2 THR A1718      23.425 -16.352   3.854  1.00  0.00           C  
ATOM   2913  N   MET A1719      25.289 -15.711   6.207  1.00  0.00           N  
ATOM   2914  CA  MET A1719      25.191 -14.693   7.243  1.00  0.00           C  
ATOM   2915  C   MET A1719      24.859 -13.346   6.627  1.00  0.00           C  
ATOM   2916  O   MET A1719      25.392 -12.986   5.577  1.00  0.00           O  
ATOM   2917  CB  MET A1719      26.495 -14.590   8.034  1.00  0.00           C  
ATOM   2918  CG  MET A1719      26.714 -15.729   8.999  1.00  0.00           C  
ATOM   2919  SD  MET A1719      28.077 -15.364  10.080  1.00  0.00           S  
ATOM   2920  CE  MET A1719      28.529 -16.956  10.675  1.00  0.00           C  
ATOM   2921  N   PRO A1720      23.958 -12.585   7.267  1.00  0.00           N  
ATOM   2922  CA  PRO A1720      23.576 -11.267   6.748  1.00  0.00           C  
ATOM   2923  C   PRO A1720      24.758 -10.309   6.820  1.00  0.00           C  
ATOM   2924  O   PRO A1720      25.498 -10.315   7.802  1.00  0.00           O  
ATOM   2925  CB  PRO A1720      22.450 -10.831   7.689  1.00  0.00           C  
ATOM   2926  CG  PRO A1720      21.918 -12.131   8.242  1.00  0.00           C  
ATOM   2927  CD  PRO A1720      23.165 -12.932   8.460  1.00  0.00           C  
ATOM   2928  N   ASN A1721      24.954  -9.509   5.776  1.00  0.00           N  
ATOM   2929  CA  ASN A1721      26.033  -8.531   5.792  1.00  0.00           C  
ATOM   2930  C   ASN A1721      25.588  -7.431   6.754  1.00  0.00           C  
ATOM   2931  O   ASN A1721      26.395  -6.636   7.247  1.00  0.00           O  
ATOM   2932  CB  ASN A1721      26.287  -7.964   4.399  1.00  0.00           C  
ATOM   2933  CG  ASN A1721      27.365  -8.727   3.652  1.00  0.00           C  
ATOM   2934  OD1 ASN A1721      28.433  -9.009   4.200  1.00  0.00           O  
ATOM   2935  ND2 ASN A1721      27.100  -9.052   2.394  1.00  0.00           N  
ATOM   2936  N   HIS A1722      24.282  -7.402   7.006  1.00  0.00           N  
ATOM   2937  CA  HIS A1722      23.689  -6.465   7.944  1.00  0.00           C  
ATOM   2938  C   HIS A1722      22.339  -7.007   8.409  1.00  0.00           C  
ATOM   2939  O   HIS A1722      21.364  -7.011   7.658  1.00  0.00           O  
ATOM   2940  CB  HIS A1722      23.494  -5.084   7.328  1.00  0.00           C  
ATOM   2941  CG  HIS A1722      23.105  -4.045   8.332  1.00  0.00           C  
ATOM   2942  ND1 HIS A1722      23.906  -2.967   8.641  1.00  0.00           N  
ATOM   2943  CD2 HIS A1722      22.021  -3.948   9.138  1.00  0.00           C  
ATOM   2944  CE1 HIS A1722      23.333  -2.251   9.592  1.00  0.00           C  
ATOM   2945  NE2 HIS A1722      22.188  -2.826   9.912  1.00  0.00           N  
ATOM   2946  N   PRO A1723      22.275  -7.481   9.663  1.00  0.00           N  
ATOM   2947  CA  PRO A1723      21.063  -8.038  10.270  1.00  0.00           C  
ATOM   2948  C   PRO A1723      19.779  -7.247  10.012  1.00  0.00           C  
ATOM   2949  O   PRO A1723      18.763  -7.826   9.664  1.00  0.00           O  
ATOM   2950  CB  PRO A1723      21.423  -8.092  11.746  1.00  0.00           C  
ATOM   2951  CG  PRO A1723      22.871  -8.459  11.692  1.00  0.00           C  
ATOM   2952  CD  PRO A1723      23.403  -7.538  10.610  1.00  0.00           C  
ATOM   2953  N   ASN A1724      19.821  -5.932  10.169  1.00  0.00           N  
ATOM   2954  CA  ASN A1724      18.630  -5.123   9.958  1.00  0.00           C  
ATOM   2955  C   ASN A1724      18.544  -4.487   8.574  1.00  0.00           C  
ATOM   2956  O   ASN A1724      17.768  -3.555   8.365  1.00  0.00           O  
ATOM   2957  CB  ASN A1724      18.545  -4.027  11.021  1.00  0.00           C  
ATOM   2958  CG  ASN A1724      18.519  -4.582  12.426  1.00  0.00           C  
ATOM   2959  OD1 ASN A1724      19.538  -4.612  13.116  1.00  0.00           O  
ATOM   2960  ND2 ASN A1724      17.350  -5.041  12.856  1.00  0.00           N  
ATOM   2961  N   LYS A1725      19.330  -4.988   7.628  1.00  0.00           N  
ATOM   2962  CA  LYS A1725      19.321  -4.433   6.276  1.00  0.00           C  
ATOM   2963  C   LYS A1725      19.728  -5.459   5.225  1.00  0.00           C  
ATOM   2964  O   LYS A1725      20.893  -5.535   4.830  1.00  0.00           O  
ATOM   2965  CB  LYS A1725      20.259  -3.226   6.187  1.00  0.00           C  
ATOM   2966  CG  LYS A1725      19.806  -2.000   6.969  1.00  0.00           C  
ATOM   2967  CD  LYS A1725      20.834  -0.881   6.886  1.00  0.00           C  
ATOM   2968  CE  LYS A1725      21.178  -0.543   5.437  1.00  0.00           C  
ATOM   2969  NZ  LYS A1725      22.153   0.580   5.313  1.00  0.00           N  
ATOM   2970  N   PRO A1726      18.767  -6.261   4.748  1.00  0.00           N  
ATOM   2971  CA  PRO A1726      19.052  -7.276   3.736  1.00  0.00           C  
ATOM   2972  C   PRO A1726      19.606  -6.702   2.434  1.00  0.00           C  
ATOM   2973  O   PRO A1726      20.370  -7.372   1.740  1.00  0.00           O  
ATOM   2974  CB  PRO A1726      17.699  -7.954   3.544  1.00  0.00           C  
ATOM   2975  CG  PRO A1726      16.733  -6.860   3.829  1.00  0.00           C  
ATOM   2976  CD  PRO A1726      17.331  -6.238   5.068  1.00  0.00           C  
ATOM   2977  N   GLU A1727      19.230  -5.467   2.106  1.00  0.00           N  
ATOM   2978  CA  GLU A1727      19.704  -4.842   0.873  1.00  0.00           C  
ATOM   2979  C   GLU A1727      21.223  -4.750   0.843  1.00  0.00           C  
ATOM   2980  O   GLU A1727      21.817  -4.582  -0.222  1.00  0.00           O  
ATOM   2981  CB  GLU A1727      19.105  -3.446   0.682  1.00  0.00           C  
ATOM   2982  CG  GLU A1727      19.506  -2.441   1.729  1.00  0.00           C  
ATOM   2983  CD  GLU A1727      18.581  -2.454   2.922  1.00  0.00           C  
ATOM   2984  OE1 GLU A1727      18.259  -3.556   3.417  1.00  0.00           O  
ATOM   2985  OE2 GLU A1727      18.180  -1.359   3.370  1.00  0.00           O  
ATOM   2986  N   MET A1728      21.856  -4.853   2.007  1.00  0.00           N  
ATOM   2987  CA  MET A1728      23.310  -4.803   2.059  1.00  0.00           C  
ATOM   2988  C   MET A1728      23.880  -6.173   1.725  1.00  0.00           C  
ATOM   2989  O   MET A1728      25.069  -6.422   1.890  1.00  0.00           O  
ATOM   2990  CB  MET A1728      23.794  -4.331   3.433  1.00  0.00           C  
ATOM   2991  CG  MET A1728      24.027  -2.823   3.498  1.00  0.00           C  
ATOM   2992  SD  MET A1728      24.570  -2.220   5.108  1.00  0.00           S  
ATOM   2993  CE  MET A1728      26.200  -2.949   5.233  1.00  0.00           C  
ATOM   2994  N   GLY A1729      23.003  -7.056   1.256  1.00  0.00           N  
ATOM   2995  CA  GLY A1729      23.405  -8.392   0.858  1.00  0.00           C  
ATOM   2996  C   GLY A1729      23.782  -9.363   1.953  1.00  0.00           C  
ATOM   2997  O   GLY A1729      23.637  -9.078   3.141  1.00  0.00           O  
ATOM   2998  N   SER A1730      24.269 -10.525   1.524  1.00  0.00           N  
ATOM   2999  CA  SER A1730      24.696 -11.593   2.420  1.00  0.00           C  
ATOM   3000  C   SER A1730      26.016 -12.197   1.933  1.00  0.00           C  
ATOM   3001  O   SER A1730      26.529 -11.822   0.880  1.00  0.00           O  
ATOM   3002  CB  SER A1730      23.626 -12.682   2.485  1.00  0.00           C  
ATOM   3003  OG  SER A1730      23.363 -13.216   1.202  1.00  0.00           O  
ATOM   3004  N   ARG A1731      26.562 -13.131   2.702  1.00  0.00           N  
ATOM   3005  CA  ARG A1731      27.821 -13.766   2.346  1.00  0.00           C  
ATOM   3006  C   ARG A1731      27.888 -15.189   2.886  1.00  0.00           C  
ATOM   3007  O   ARG A1731      27.166 -15.549   3.818  1.00  0.00           O  
ATOM   3008  CB  ARG A1731      28.991 -12.950   2.895  1.00  0.00           C  
ATOM   3009  CG  ARG A1731      29.007 -12.848   4.410  1.00  0.00           C  
ATOM   3010  CD  ARG A1731      30.222 -12.098   4.938  1.00  0.00           C  
ATOM   3011  NE  ARG A1731      30.323 -12.276   6.379  1.00  0.00           N  
ATOM   3012  CZ  ARG A1731      29.395 -11.865   7.240  1.00  0.00           C  
ATOM   3013  NH1 ARG A1731      28.308 -11.242   6.787  1.00  0.00           N  
ATOM   3014  NH2 ARG A1731      29.533 -12.101   8.542  1.00  0.00           N  
ATOM   3015  N   GLN A1732      28.763 -15.993   2.293  1.00  0.00           N  
ATOM   3016  CA  GLN A1732      28.931 -17.383   2.689  1.00  0.00           C  
ATOM   3017  C   GLN A1732      30.077 -17.490   3.684  1.00  0.00           C  
ATOM   3018  O   GLN A1732      31.197 -17.062   3.402  1.00  0.00           O  
ATOM   3019  CB  GLN A1732      29.227 -18.230   1.450  1.00  0.00           C  
ATOM   3020  CG  GLN A1732      28.324 -19.443   1.257  1.00  0.00           C  
ATOM   3021  CD  GLN A1732      26.853 -19.123   1.411  1.00  0.00           C  
ATOM   3022  OE1 GLN A1732      26.387 -18.066   1.000  1.00  0.00           O  
ATOM   3023  NE2 GLN A1732      26.109 -20.049   2.000  1.00  0.00           N  
ATOM   3024  N   VAL A1733      29.797 -18.051   4.855  1.00  0.00           N  
ATOM   3025  CA  VAL A1733      30.823 -18.199   5.886  1.00  0.00           C  
ATOM   3026  C   VAL A1733      31.019 -19.662   6.286  1.00  0.00           C  
ATOM   3027  O   VAL A1733      30.056 -20.391   6.542  1.00  0.00           O  
ATOM   3028  CB  VAL A1733      30.479 -17.377   7.158  1.00  0.00           C  
ATOM   3029  CG1 VAL A1733      31.589 -17.532   8.180  1.00  0.00           C  
ATOM   3030  CG2 VAL A1733      30.276 -15.908   6.803  1.00  0.00           C  
ATOM   3031  N   PRO A1734      32.281 -20.108   6.341  1.00  0.00           N  
ATOM   3032  CA  PRO A1734      32.620 -21.483   6.704  1.00  0.00           C  
ATOM   3033  C   PRO A1734      32.385 -21.888   8.154  1.00  0.00           C  
ATOM   3034  O   PRO A1734      32.799 -21.205   9.092  1.00  0.00           O  
ATOM   3035  CB  PRO A1734      34.090 -21.592   6.299  1.00  0.00           C  
ATOM   3036  CG  PRO A1734      34.599 -20.204   6.460  1.00  0.00           C  
ATOM   3037  CD  PRO A1734      33.477 -19.376   5.887  1.00  0.00           C  
ATOM   3038  N   PHE A1735      31.713 -23.022   8.315  1.00  0.00           N  
ATOM   3039  CA  PHE A1735      31.413 -23.587   9.620  1.00  0.00           C  
ATOM   3040  C   PHE A1735      31.998 -24.997   9.676  1.00  0.00           C  
ATOM   3041  O   PHE A1735      31.997 -25.710   8.672  1.00  0.00           O  
ATOM   3042  CB  PHE A1735      29.895 -23.627   9.829  1.00  0.00           C  
ATOM   3043  CG  PHE A1735      29.471 -24.339  11.085  1.00  0.00           C  
ATOM   3044  CD1 PHE A1735      29.418 -25.731  11.132  1.00  0.00           C  
ATOM   3045  CD2 PHE A1735      29.140 -23.619  12.229  1.00  0.00           C  
ATOM   3046  CE1 PHE A1735      29.043 -26.393  12.298  1.00  0.00           C  
ATOM   3047  CE2 PHE A1735      28.764 -24.277  13.403  1.00  0.00           C  
ATOM   3048  CZ  PHE A1735      28.716 -25.665  13.436  1.00  0.00           C  
ATOM   3049  N   SER A1736      32.496 -25.399  10.844  1.00  0.00           N  
ATOM   3050  CA  SER A1736      33.074 -26.732  11.007  1.00  0.00           C  
ATOM   3051  C   SER A1736      32.959 -27.251  12.444  1.00  0.00           C  
ATOM   3052  O   SER A1736      32.247 -26.672  13.266  1.00  0.00           O  
ATOM   3053  CB  SER A1736      34.541 -26.726  10.580  1.00  0.00           C  
ATOM   3054  OG  SER A1736      35.307 -25.897  11.426  1.00  0.00           O  
ATOM   3055  N   GLY A1737      33.666 -28.342  12.736  1.00  0.00           N  
ATOM   3056  CA  GLY A1737      33.631 -28.936  14.061  1.00  0.00           C  
ATOM   3057  C   GLY A1737      34.591 -28.338  15.078  1.00  0.00           C  
ATOM   3058  O   GLY A1737      34.417 -28.539  16.279  1.00  0.00           O  
ATOM   3059  N   GLU A1738      35.621 -27.639  14.612  1.00  0.00           N  
ATOM   3060  CA  GLU A1738      36.576 -26.986  15.506  1.00  0.00           C  
ATOM   3061  C   GLU A1738      36.444 -25.479  15.312  1.00  0.00           C  
ATOM   3062  O   GLU A1738      36.793 -24.952  14.255  1.00  0.00           O  
ATOM   3063  CB  GLU A1738      38.010 -27.390  15.184  1.00  0.00           C  
ATOM   3064  CG  GLU A1738      38.489 -28.679  15.814  1.00  0.00           C  
ATOM   3065  CD  GLU A1738      39.957 -28.599  16.220  1.00  0.00           C  
ATOM   3066  OE1 GLU A1738      40.793 -28.180  15.389  1.00  0.00           O  
ATOM   3067  OE2 GLU A1738      40.277 -28.953  17.375  1.00  0.00           O  
ATOM   3068  N   ILE A1739      35.949 -24.780  16.327  1.00  0.00           N  
ATOM   3069  CA  ILE A1739      35.776 -23.335  16.228  1.00  0.00           C  
ATOM   3070  C   ILE A1739      36.376 -22.604  17.411  1.00  0.00           C  
ATOM   3071  O   ILE A1739      36.797 -23.214  18.389  1.00  0.00           O  
ATOM   3072  CB  ILE A1739      34.295 -22.944  16.193  1.00  0.00           C  
ATOM   3073  CG1 ILE A1739      33.672 -23.233  17.557  1.00  0.00           C  
ATOM   3074  CG2 ILE A1739      33.570 -23.714  15.101  1.00  0.00           C  
ATOM   3075  CD1 ILE A1739      32.211 -22.889  17.638  1.00  0.00           C  
ATOM   3076  N   TRP A1740      36.400 -21.284  17.310  1.00  0.00           N  
ATOM   3077  CA  TRP A1740      36.899 -20.455  18.391  1.00  0.00           C  
ATOM   3078  C   TRP A1740      35.735 -19.620  18.887  1.00  0.00           C  
ATOM   3079  O   TRP A1740      34.909 -19.171  18.090  1.00  0.00           O  
ATOM   3080  CB  TRP A1740      37.966 -19.472  17.912  1.00  0.00           C  
ATOM   3081  CG  TRP A1740      39.171 -20.059  17.294  1.00  0.00           C  
ATOM   3082  CD1 TRP A1740      39.492 -20.071  15.966  1.00  0.00           C  
ATOM   3083  CD2 TRP A1740      40.261 -20.667  17.979  1.00  0.00           C  
ATOM   3084  NE1 TRP A1740      40.725 -20.645  15.782  1.00  0.00           N  
ATOM   3085  CE2 TRP A1740      41.222 -21.023  17.002  1.00  0.00           C  
ATOM   3086  CE3 TRP A1740      40.527 -20.946  19.329  1.00  0.00           C  
ATOM   3087  CZ2 TRP A1740      42.436 -21.646  17.332  1.00  0.00           C  
ATOM   3088  CZ3 TRP A1740      41.737 -21.567  19.659  1.00  0.00           C  
ATOM   3089  CH2 TRP A1740      42.675 -21.908  18.664  1.00  0.00           C  
ATOM   3090  N   ILE A1741      35.661 -19.428  20.199  1.00  0.00           N  
ATOM   3091  CA  ILE A1741      34.643 -18.568  20.794  1.00  0.00           C  
ATOM   3092  C   ILE A1741      35.419 -17.759  21.815  1.00  0.00           C  
ATOM   3093  O   ILE A1741      36.555 -18.103  22.140  1.00  0.00           O  
ATOM   3094  CB  ILE A1741      33.511 -19.345  21.514  1.00  0.00           C  
ATOM   3095  CG1 ILE A1741      34.081 -20.169  22.669  1.00  0.00           C  
ATOM   3096  CG2 ILE A1741      32.763 -20.203  20.517  1.00  0.00           C  
ATOM   3097  CD1 ILE A1741      33.010 -20.787  23.578  1.00  0.00           C  
ATOM   3098  N   ASP A1742      34.829 -16.680  22.311  1.00  0.00           N  
ATOM   3099  CA  ASP A1742      35.517 -15.864  23.294  1.00  0.00           C  
ATOM   3100  C   ASP A1742      35.475 -16.512  24.677  1.00  0.00           C  
ATOM   3101  O   ASP A1742      34.429 -16.989  25.113  1.00  0.00           O  
ATOM   3102  CB  ASP A1742      34.894 -14.479  23.367  1.00  0.00           C  
ATOM   3103  CG  ASP A1742      35.805 -13.491  24.034  1.00  0.00           C  
ATOM   3104  OD1 ASP A1742      36.734 -12.999  23.359  1.00  0.00           O  
ATOM   3105  OD2 ASP A1742      35.615 -13.225  25.237  1.00  0.00           O  
ATOM   3106  N   ARG A1743      36.617 -16.522  25.361  1.00  0.00           N  
ATOM   3107  CA  ARG A1743      36.722 -17.110  26.691  1.00  0.00           C  
ATOM   3108  C   ARG A1743      35.690 -16.567  27.667  1.00  0.00           C  
ATOM   3109  O   ARG A1743      35.425 -17.173  28.701  1.00  0.00           O  
ATOM   3110  CB  ARG A1743      38.114 -16.876  27.270  1.00  0.00           C  
ATOM   3111  CG  ARG A1743      39.196 -17.735  26.664  1.00  0.00           C  
ATOM   3112  CD  ARG A1743      40.514 -17.517  27.381  1.00  0.00           C  
ATOM   3113  NE  ARG A1743      41.574 -18.356  26.834  1.00  0.00           N  
ATOM   3114  CZ  ARG A1743      41.590 -19.682  26.910  1.00  0.00           C  
ATOM   3115  NH1 ARG A1743      40.601 -20.325  27.517  1.00  0.00           N  
ATOM   3116  NH2 ARG A1743      42.592 -20.366  26.374  1.00  0.00           N  
ATOM   3117  N   ALA A1744      35.099 -15.429  27.339  1.00  0.00           N  
ATOM   3118  CA  ALA A1744      34.108 -14.832  28.217  1.00  0.00           C  
ATOM   3119  C   ALA A1744      32.678 -15.268  27.905  1.00  0.00           C  
ATOM   3120  O   ALA A1744      31.743 -14.872  28.605  1.00  0.00           O  
ATOM   3121  CB  ALA A1744      34.217 -13.318  28.156  1.00  0.00           C  
ATOM   3122  N   ASP A1745      32.493 -16.070  26.861  1.00  0.00           N  
ATOM   3123  CA  ASP A1745      31.150 -16.525  26.523  1.00  0.00           C  
ATOM   3124  C   ASP A1745      30.863 -17.937  27.023  1.00  0.00           C  
ATOM   3125  O   ASP A1745      29.838 -18.524  26.682  1.00  0.00           O  
ATOM   3126  CB  ASP A1745      30.902 -16.442  25.016  1.00  0.00           C  
ATOM   3127  CG  ASP A1745      30.771 -15.021  24.535  1.00  0.00           C  
ATOM   3128  OD1 ASP A1745      30.215 -14.205  25.286  1.00  0.00           O  
ATOM   3129  OD2 ASP A1745      31.211 -14.716  23.409  1.00  0.00           O  
ATOM   3130  N   PHE A1746      31.773 -18.479  27.828  1.00  0.00           N  
ATOM   3131  CA  PHE A1746      31.584 -19.805  28.406  1.00  0.00           C  
ATOM   3132  C   PHE A1746      31.836 -19.813  29.905  1.00  0.00           C  
ATOM   3133  O   PHE A1746      32.927 -19.478  30.369  1.00  0.00           O  
ATOM   3134  CB  PHE A1746      32.501 -20.846  27.776  1.00  0.00           C  
ATOM   3135  CG  PHE A1746      32.432 -22.179  28.466  1.00  0.00           C  
ATOM   3136  CD1 PHE A1746      31.306 -22.983  28.334  1.00  0.00           C  
ATOM   3137  CD2 PHE A1746      33.451 -22.588  29.321  1.00  0.00           C  
ATOM   3138  CE1 PHE A1746      31.192 -24.170  29.048  1.00  0.00           C  
ATOM   3139  CE2 PHE A1746      33.348 -23.771  30.038  1.00  0.00           C  
ATOM   3140  CZ  PHE A1746      32.213 -24.564  29.902  1.00  0.00           C  
ATOM   3141  N   ARG A1747      30.820 -20.223  30.653  1.00  0.00           N  
ATOM   3142  CA  ARG A1747      30.896 -20.294  32.105  1.00  0.00           C  
ATOM   3143  C   ARG A1747      30.530 -21.703  32.559  1.00  0.00           C  
ATOM   3144  O   ARG A1747      29.527 -22.259  32.109  1.00  0.00           O  
ATOM   3145  CB  ARG A1747      29.911 -19.299  32.726  1.00  0.00           C  
ATOM   3146  CG  ARG A1747      30.534 -18.145  33.493  1.00  0.00           C  
ATOM   3147  CD  ARG A1747      31.317 -17.212  32.597  1.00  0.00           C  
ATOM   3148  NE  ARG A1747      31.132 -15.821  32.999  1.00  0.00           N  
ATOM   3149  CZ  ARG A1747      31.810 -14.798  32.489  1.00  0.00           C  
ATOM   3150  NH1 ARG A1747      32.728 -15.012  31.555  1.00  0.00           N  
ATOM   3151  NH2 ARG A1747      31.562 -13.561  32.903  1.00  0.00           N  
ATOM   3152  N   GLU A1748      31.339 -22.286  33.440  1.00  0.00           N  
ATOM   3153  CA  GLU A1748      31.040 -23.622  33.943  1.00  0.00           C  
ATOM   3154  C   GLU A1748      29.790 -23.529  34.825  1.00  0.00           C  
ATOM   3155  O   GLU A1748      29.008 -24.480  34.916  1.00  0.00           O  
ATOM   3156  CB  GLU A1748      32.205 -24.175  34.773  1.00  0.00           C  
ATOM   3157  CG  GLU A1748      33.540 -24.223  34.055  1.00  0.00           C  
ATOM   3158  CD  GLU A1748      34.599 -25.016  34.815  1.00  0.00           C  
ATOM   3159  OE1 GLU A1748      34.447 -26.245  34.954  1.00  0.00           O  
ATOM   3160  OE2 GLU A1748      35.589 -24.414  35.274  1.00  0.00           O  
ATOM   3161  N   GLU A1749      29.612 -22.369  35.460  1.00  0.00           N  
ATOM   3162  CA  GLU A1749      28.478 -22.109  36.353  1.00  0.00           C  
ATOM   3163  C   GLU A1749      27.742 -20.790  36.075  1.00  0.00           C  
ATOM   3164  O   GLU A1749      26.792 -20.757  35.296  1.00  0.00           O  
ATOM   3165  CB  GLU A1749      28.948 -22.133  37.813  1.00  0.00           C  
ATOM   3166  CG  GLU A1749      30.447 -21.879  38.012  1.00  0.00           C  
ATOM   3167  CD  GLU A1749      30.918 -20.527  37.486  1.00  0.00           C  
ATOM   3168  OE1 GLU A1749      30.815 -20.282  36.264  1.00  0.00           O  
ATOM   3169  OE2 GLU A1749      31.401 -19.710  38.301  1.00  0.00           O  
ATOM   3170  N   ALA A1750      28.171 -19.714  36.730  1.00  0.00           N  
ATOM   3171  CA  ALA A1750      27.563 -18.393  36.556  1.00  0.00           C  
ATOM   3172  C   ALA A1750      26.089 -18.319  36.973  1.00  0.00           C  
ATOM   3173  O   ALA A1750      25.376 -19.323  36.985  1.00  0.00           O  
ATOM   3174  CB  ALA A1750      27.718 -17.936  35.112  1.00  0.00           C  
ATOM   3175  N   ASN A1751      25.643 -17.107  37.294  1.00  0.00           N  
ATOM   3176  CA  ASN A1751      24.274 -16.850  37.737  1.00  0.00           C  
ATOM   3177  C   ASN A1751      23.166 -17.122  36.722  1.00  0.00           C  
ATOM   3178  O   ASN A1751      23.342 -17.889  35.779  1.00  0.00           O  
ATOM   3179  CB  ASN A1751      24.165 -15.408  38.235  1.00  0.00           C  
ATOM   3180  CG  ASN A1751      24.799 -14.418  37.283  1.00  0.00           C  
ATOM   3181  OD1 ASN A1751      25.994 -14.496  36.989  1.00  0.00           O  
ATOM   3182  ND2 ASN A1751      24.002 -13.477  36.793  1.00  0.00           N  
ATOM   3183  N   LYS A1752      22.020 -16.481  36.940  1.00  0.00           N  
ATOM   3184  CA  LYS A1752      20.847 -16.641  36.086  1.00  0.00           C  
ATOM   3185  C   LYS A1752      20.843 -15.634  34.943  1.00  0.00           C  
ATOM   3186  O   LYS A1752      20.186 -15.843  33.923  1.00  0.00           O  
ATOM   3187  CB  LYS A1752      19.561 -16.463  36.904  1.00  0.00           C  
ATOM   3188  CG  LYS A1752      19.560 -17.127  38.280  1.00  0.00           C  
ATOM   3189  CD  LYS A1752      20.369 -16.320  39.292  1.00  0.00           C  
ATOM   3190  CE  LYS A1752      20.396 -16.991  40.656  1.00  0.00           C  
ATOM   3191  NZ  LYS A1752      19.034 -17.107  41.240  1.00  0.00           N  
ATOM   3192  N   GLN A1753      21.566 -14.534  35.129  1.00  0.00           N  
ATOM   3193  CA  GLN A1753      21.655 -13.484  34.117  1.00  0.00           C  
ATOM   3194  C   GLN A1753      22.455 -13.937  32.904  1.00  0.00           C  
ATOM   3195  O   GLN A1753      22.063 -13.690  31.766  1.00  0.00           O  
ATOM   3196  CB  GLN A1753      22.310 -12.237  34.708  1.00  0.00           C  
ATOM   3197  CG  GLN A1753      21.445 -11.489  35.706  1.00  0.00           C  
ATOM   3198  CD  GLN A1753      20.231 -10.859  35.059  1.00  0.00           C  
ATOM   3199  OE1 GLN A1753      19.321 -11.556  34.609  1.00  0.00           O  
ATOM   3200  NE2 GLN A1753      20.215  -9.530  34.998  1.00  0.00           N  
ATOM   3201  N   TYR A1754      23.583 -14.591  33.163  1.00  0.00           N  
ATOM   3202  CA  TYR A1754      24.465 -15.090  32.114  1.00  0.00           C  
ATOM   3203  C   TYR A1754      23.656 -15.801  31.040  1.00  0.00           C  
ATOM   3204  O   TYR A1754      23.067 -16.851  31.298  1.00  0.00           O  
ATOM   3205  CB  TYR A1754      25.471 -16.071  32.706  1.00  0.00           C  
ATOM   3206  CG  TYR A1754      26.683 -16.298  31.839  1.00  0.00           C  
ATOM   3207  CD1 TYR A1754      27.681 -15.332  31.751  1.00  0.00           C  
ATOM   3208  CD2 TYR A1754      26.835 -17.476  31.108  1.00  0.00           C  
ATOM   3209  CE1 TYR A1754      28.800 -15.530  30.961  1.00  0.00           C  
ATOM   3210  CE2 TYR A1754      27.956 -17.686  30.310  1.00  0.00           C  
ATOM   3211  CZ  TYR A1754      28.934 -16.706  30.242  1.00  0.00           C  
ATOM   3212  OH  TYR A1754      30.048 -16.886  29.457  1.00  0.00           O  
ATOM   3213  N   LYS A1755      23.632 -15.236  29.837  1.00  0.00           N  
ATOM   3214  CA  LYS A1755      22.874 -15.835  28.743  1.00  0.00           C  
ATOM   3215  C   LYS A1755      23.738 -16.524  27.693  1.00  0.00           C  
ATOM   3216  O   LYS A1755      23.268 -16.839  26.601  1.00  0.00           O  
ATOM   3217  CB  LYS A1755      21.998 -14.774  28.073  1.00  0.00           C  
ATOM   3218  CG  LYS A1755      22.648 -13.413  27.953  1.00  0.00           C  
ATOM   3219  CD  LYS A1755      21.847 -12.503  27.034  1.00  0.00           C  
ATOM   3220  CE  LYS A1755      21.892 -13.009  25.597  1.00  0.00           C  
ATOM   3221  NZ  LYS A1755      23.313 -13.293  25.146  1.00  0.00           N  
ATOM   3222  N   ARG A1756      24.994 -16.777  28.040  1.00  0.00           N  
ATOM   3223  CA  ARG A1756      25.928 -17.412  27.125  1.00  0.00           C  
ATOM   3224  C   ARG A1756      26.185 -18.886  27.457  1.00  0.00           C  
ATOM   3225  O   ARG A1756      25.464 -19.477  28.260  1.00  0.00           O  
ATOM   3226  CB  ARG A1756      27.211 -16.587  27.104  1.00  0.00           C  
ATOM   3227  CG  ARG A1756      26.944 -15.181  26.570  1.00  0.00           C  
ATOM   3228  CD  ARG A1756      28.069 -14.209  26.847  1.00  0.00           C  
ATOM   3229  NE  ARG A1756      28.127 -13.793  28.243  1.00  0.00           N  
ATOM   3230  CZ  ARG A1756      28.923 -12.831  28.699  1.00  0.00           C  
ATOM   3231  NH1 ARG A1756      29.726 -12.190  27.867  1.00  0.00           N  
ATOM   3232  NH2 ARG A1756      28.911 -12.501  29.982  1.00  0.00           N  
ATOM   3233  N   LEU A1757      27.197 -19.487  26.837  1.00  0.00           N  
ATOM   3234  CA  LEU A1757      27.480 -20.908  27.052  1.00  0.00           C  
ATOM   3235  C   LEU A1757      27.844 -21.300  28.474  1.00  0.00           C  
ATOM   3236  O   LEU A1757      28.797 -20.785  29.061  1.00  0.00           O  
ATOM   3237  CB  LEU A1757      28.577 -21.392  26.095  1.00  0.00           C  
ATOM   3238  CG  LEU A1757      28.625 -22.914  25.896  1.00  0.00           C  
ATOM   3239  CD1 LEU A1757      27.277 -23.392  25.347  1.00  0.00           C  
ATOM   3240  CD2 LEU A1757      29.750 -23.282  24.944  1.00  0.00           C  
ATOM   3241  N   VAL A1759      27.068 -22.239  29.007  1.00  0.00           N  
ATOM   3242  CA  VAL A1759      27.258 -22.749  30.360  1.00  0.00           C  
ATOM   3243  C   VAL A1759      27.303 -24.277  30.358  1.00  0.00           C  
ATOM   3244  O   VAL A1759      26.440 -24.934  29.771  1.00  0.00           O  
ATOM   3245  CB  VAL A1759      26.114 -22.289  31.286  1.00  0.00           C  
ATOM   3246  CG1 VAL A1759      26.248 -22.947  32.645  1.00  0.00           C  
ATOM   3247  CG2 VAL A1759      26.144 -20.780  31.428  1.00  0.00           C  
ATOM   3248  N   LEU A1760      28.311 -24.832  31.023  1.00  0.00           N  
ATOM   3249  CA  LEU A1760      28.480 -26.277  31.105  1.00  0.00           C  
ATOM   3250  C   LEU A1760      27.152 -26.982  31.366  1.00  0.00           C  
ATOM   3251  O   LEU A1760      26.508 -26.752  32.386  1.00  0.00           O  
ATOM   3252  CB  LEU A1760      29.469 -26.615  32.215  1.00  0.00           C  
ATOM   3253  CG  LEU A1760      29.946 -28.064  32.267  1.00  0.00           C  
ATOM   3254  CD1 LEU A1760      30.545 -28.460  30.923  1.00  0.00           C  
ATOM   3255  CD2 LEU A1760      30.979 -28.209  33.376  1.00  0.00           C  
ATOM   3256  N   GLY A1761      26.742 -27.837  30.437  1.00  0.00           N  
ATOM   3257  CA  GLY A1761      25.489 -28.549  30.594  1.00  0.00           C  
ATOM   3258  C   GLY A1761      24.348 -27.895  29.841  1.00  0.00           C  
ATOM   3259  O   GLY A1761      23.467 -28.578  29.319  1.00  0.00           O  
ATOM   3260  N   LYS A1762      24.359 -26.567  29.791  1.00  0.00           N  
ATOM   3261  CA  LYS A1762      23.326 -25.808  29.089  1.00  0.00           C  
ATOM   3262  C   LYS A1762      23.767 -25.569  27.639  1.00  0.00           C  
ATOM   3263  O   LYS A1762      24.839 -26.015  27.233  1.00  0.00           O  
ATOM   3264  CB  LYS A1762      23.086 -24.477  29.817  1.00  0.00           C  
ATOM   3265  CG  LYS A1762      22.064 -23.551  29.165  1.00  0.00           C  
ATOM   3266  CD  LYS A1762      20.729 -24.247  28.925  1.00  0.00           C  
ATOM   3267  CE  LYS A1762      19.738 -23.306  28.254  1.00  0.00           C  
ATOM   3268  NZ  LYS A1762      18.464 -23.983  27.884  1.00  0.00           N  
ATOM   3269  N   GLU A1763      22.949 -24.875  26.855  1.00  0.00           N  
ATOM   3270  CA  GLU A1763      23.300 -24.613  25.465  1.00  0.00           C  
ATOM   3271  C   GLU A1763      23.152 -23.149  25.032  1.00  0.00           C  
ATOM   3272  O   GLU A1763      22.556 -22.336  25.742  1.00  0.00           O  
ATOM   3273  CB  GLU A1763      22.467 -25.519  24.550  1.00  0.00           C  
ATOM   3274  CG  GLU A1763      20.961 -25.466  24.771  1.00  0.00           C  
ATOM   3275  CD  GLU A1763      20.362 -24.104  24.460  1.00  0.00           C  
ATOM   3276  OE1 GLU A1763      20.659 -23.555  23.376  1.00  0.00           O  
ATOM   3277  OE2 GLU A1763      19.585 -23.583  25.293  1.00  0.00           O  
ATOM   3278  N   VAL A1764      23.721 -22.821  23.872  1.00  0.00           N  
ATOM   3279  CA  VAL A1764      23.637 -21.475  23.300  1.00  0.00           C  
ATOM   3280  C   VAL A1764      23.622 -21.558  21.789  1.00  0.00           C  
ATOM   3281  O   VAL A1764      24.105 -22.524  21.203  1.00  0.00           O  
ATOM   3282  CB  VAL A1764      24.823 -20.576  23.685  1.00  0.00           C  
ATOM   3283  CG1 VAL A1764      24.871 -20.409  25.178  1.00  0.00           C  
ATOM   3284  CG2 VAL A1764      26.116 -21.156  23.145  1.00  0.00           C  
ATOM   3285  N   ARG A1765      23.070 -20.528  21.165  1.00  0.00           N  
ATOM   3286  CA  ARG A1765      22.983 -20.465  19.718  1.00  0.00           C  
ATOM   3287  C   ARG A1765      24.261 -19.866  19.153  1.00  0.00           C  
ATOM   3288  O   ARG A1765      24.745 -18.852  19.658  1.00  0.00           O  
ATOM   3289  CB  ARG A1765      21.790 -19.599  19.307  1.00  0.00           C  
ATOM   3290  CG  ARG A1765      21.485 -19.604  17.821  1.00  0.00           C  
ATOM   3291  CD  ARG A1765      21.432 -21.031  17.298  1.00  0.00           C  
ATOM   3292  NE  ARG A1765      20.629 -21.164  16.086  1.00  0.00           N  
ATOM   3293  CZ  ARG A1765      19.326 -21.421  16.080  1.00  0.00           C  
ATOM   3294  NH1 ARG A1765      18.672 -21.575  17.222  1.00  0.00           N  
ATOM   3295  NH2 ARG A1765      18.678 -21.526  14.930  1.00  0.00           N  
ATOM   3296  N   LEU A1795      24.819 -20.509  18.130  1.00  0.00           N  
ATOM   3297  CA  LEU A1795      26.016 -19.992  17.477  1.00  0.00           C  
ATOM   3298  C   LEU A1795      25.505 -19.069  16.381  1.00  0.00           C  
ATOM   3299  O   LEU A1795      24.797 -19.501  15.476  1.00  0.00           O  
ATOM   3300  CB  LEU A1795      26.840 -21.120  16.867  1.00  0.00           C  
ATOM   3301  CG  LEU A1795      27.595 -22.017  17.848  1.00  0.00           C  
ATOM   3302  CD1 LEU A1795      28.314 -23.112  17.064  1.00  0.00           C  
ATOM   3303  CD2 LEU A1795      28.600 -21.189  18.640  1.00  0.00           C  
ATOM   3304  N   ARG A1796      25.860 -17.794  16.485  1.00  0.00           N  
ATOM   3305  CA  ARG A1796      25.417 -16.777  15.544  1.00  0.00           C  
ATOM   3306  C   ARG A1796      25.271 -17.259  14.104  1.00  0.00           C  
ATOM   3307  O   ARG A1796      26.251 -17.636  13.468  1.00  0.00           O  
ATOM   3308  CB  ARG A1796      26.368 -15.583  15.603  1.00  0.00           C  
ATOM   3309  CG  ARG A1796      25.930 -14.415  14.751  1.00  0.00           C  
ATOM   3310  CD  ARG A1796      24.661 -13.783  15.276  1.00  0.00           C  
ATOM   3311  NE  ARG A1796      24.019 -12.996  14.234  1.00  0.00           N  
ATOM   3312  CZ  ARG A1796      23.094 -12.073  14.455  1.00  0.00           C  
ATOM   3313  NH1 ARG A1796      22.699 -11.813  15.688  1.00  0.00           N  
ATOM   3314  NH2 ARG A1796      22.562 -11.409  13.442  1.00  0.00           N  
ATOM   3315  N   ASN A1797      24.032 -17.237  13.608  1.00  0.00           N  
ATOM   3316  CA  ASN A1797      23.689 -17.652  12.243  1.00  0.00           C  
ATOM   3317  C   ASN A1797      24.017 -19.105  11.951  1.00  0.00           C  
ATOM   3318  O   ASN A1797      24.207 -19.484  10.796  1.00  0.00           O  
ATOM   3319  CB  ASN A1797      24.406 -16.774  11.222  1.00  0.00           C  
ATOM   3320  CG  ASN A1797      23.985 -15.325  11.301  1.00  0.00           C  
ATOM   3321  OD1 ASN A1797      24.642 -14.450  10.737  1.00  0.00           O  
ATOM   3322  ND2 ASN A1797      22.885 -15.060  11.995  1.00  0.00           N  
ATOM   3323  N   ALA A1805      24.076 -19.920  12.997  1.00  0.00           N  
ATOM   3324  CA  ALA A1805      24.395 -21.328  12.834  1.00  0.00           C  
ATOM   3325  C   ALA A1805      23.556 -22.260  13.704  1.00  0.00           C  
ATOM   3326  O   ALA A1805      22.363 -22.030  13.916  1.00  0.00           O  
ATOM   3327  CB  ALA A1805      25.877 -21.555  13.108  1.00  0.00           C  
ATOM   3328  N   TYR A1810      24.207 -23.309  14.201  1.00  0.00           N  
ATOM   3329  CA  TYR A1810      23.580 -24.336  15.026  1.00  0.00           C  
ATOM   3330  C   TYR A1810      23.599 -24.070  16.533  1.00  0.00           C  
ATOM   3331  O   TYR A1810      24.359 -23.232  17.031  1.00  0.00           O  
ATOM   3332  CB  TYR A1810      24.269 -25.681  14.773  1.00  0.00           C  
ATOM   3333  CG  TYR A1810      24.248 -26.147  13.335  1.00  0.00           C  
ATOM   3334  CD1 TYR A1810      23.065 -26.578  12.736  1.00  0.00           C  
ATOM   3335  CD2 TYR A1810      25.416 -26.168  12.576  1.00  0.00           C  
ATOM   3336  CE1 TYR A1810      23.047 -27.019  11.418  1.00  0.00           C  
ATOM   3337  CE2 TYR A1810      25.406 -26.606  11.254  1.00  0.00           C  
ATOM   3338  CZ  TYR A1810      24.217 -27.028  10.686  1.00  0.00           C  
ATOM   3339  OH  TYR A1810      24.196 -27.440   9.381  1.00  0.00           O  
ATOM   3340  N   VAL A1811      22.756 -24.815  17.248  1.00  0.00           N  
ATOM   3341  CA  VAL A1811      22.657 -24.724  18.697  1.00  0.00           C  
ATOM   3342  C   VAL A1811      23.564 -25.797  19.262  1.00  0.00           C  
ATOM   3343  O   VAL A1811      23.458 -26.960  18.889  1.00  0.00           O  
ATOM   3344  CB  VAL A1811      21.238 -25.005  19.175  1.00  0.00           C  
ATOM   3345  CG1 VAL A1811      21.171 -24.854  20.684  1.00  0.00           C  
ATOM   3346  CG2 VAL A1811      20.263 -24.070  18.482  1.00  0.00           C  
ATOM   3347  N   ILE A1989      24.460 -25.413  20.160  1.00  0.00           N  
ATOM   3348  CA  ILE A1989      25.389 -26.369  20.744  1.00  0.00           C  
ATOM   3349  C   ILE A1989      25.201 -26.503  22.255  1.00  0.00           C  
ATOM   3350  O   ILE A1989      24.734 -25.577  22.916  1.00  0.00           O  
ATOM   3351  CB  ILE A1989      26.858 -25.957  20.458  1.00  0.00           C  
ATOM   3352  CG1 ILE A1989      27.133 -24.557  21.020  1.00  0.00           C  
ATOM   3353  CG2 ILE A1989      27.113 -25.962  18.967  1.00  0.00           C  
ATOM   3354  CD1 ILE A1989      28.610 -24.191  21.105  1.00  0.00           C  
ATOM   3355  N   LYS A1990      25.561 -27.665  22.792  1.00  0.00           N  
ATOM   3356  CA  LYS A1990      25.457 -27.915  24.224  1.00  0.00           C  
ATOM   3357  C   LYS A1990      26.834 -28.213  24.804  1.00  0.00           C  
ATOM   3358  O   LYS A1990      27.491 -29.169  24.393  1.00  0.00           O  
ATOM   3359  CB  LYS A1990      24.546 -29.111  24.514  1.00  0.00           C  
ATOM   3360  CG  LYS A1990      24.479 -29.457  26.005  1.00  0.00           C  
ATOM   3361  CD  LYS A1990      24.083 -30.908  26.281  1.00  0.00           C  
ATOM   3362  CE  LYS A1990      22.623 -31.196  25.983  1.00  0.00           C  
ATOM   3363  NZ  LYS A1990      22.282 -32.605  26.348  1.00  0.00           N  
ATOM   3364  N   ALA A1991      27.280 -27.391  25.749  1.00  0.00           N  
ATOM   3365  CA  ALA A1991      28.570 -27.629  26.383  1.00  0.00           C  
ATOM   3366  C   ALA A1991      28.398 -28.951  27.122  1.00  0.00           C  
ATOM   3367  O   ALA A1991      27.349 -29.209  27.719  1.00  0.00           O  
ATOM   3368  CB  ALA A1991      28.903 -26.510  27.363  1.00  0.00           C  
ATOM   3369  N   GLU A1992      29.416 -29.797  27.074  1.00  0.00           N  
ATOM   3370  CA  GLU A1992      29.322 -31.089  27.727  1.00  0.00           C  
ATOM   3371  C   GLU A1992      30.479 -31.291  28.691  1.00  0.00           C  
ATOM   3372  O   GLU A1992      30.291 -31.320  29.902  1.00  0.00           O  
ATOM   3373  CB  GLU A1992      29.324 -32.201  26.670  1.00  0.00           C  
ATOM   3374  CG  GLU A1992      28.278 -33.294  26.872  1.00  0.00           C  
ATOM   3375  CD  GLU A1992      26.876 -32.863  26.467  1.00  0.00           C  
ATOM   3376  OE1 GLU A1992      26.678 -32.479  25.294  1.00  0.00           O  
ATOM   3377  OE2 GLU A1992      25.967 -32.917  27.320  1.00  0.00           O  
ATOM   3378  N   ARG A1993      31.678 -31.419  28.143  1.00  0.00           N  
ATOM   3379  CA  ARG A1993      32.865 -31.641  28.951  1.00  0.00           C  
ATOM   3380  C   ARG A1993      33.892 -30.554  28.678  1.00  0.00           C  
ATOM   3381  O   ARG A1993      34.068 -30.134  27.537  1.00  0.00           O  
ATOM   3382  CB  ARG A1993      33.450 -33.016  28.616  1.00  0.00           C  
ATOM   3383  CG  ARG A1993      34.666 -33.413  29.426  1.00  0.00           C  
ATOM   3384  CD  ARG A1993      35.904 -33.539  28.547  1.00  0.00           C  
ATOM   3385  NE  ARG A1993      35.680 -34.387  27.377  1.00  0.00           N  
ATOM   3386  CZ  ARG A1993      36.625 -34.707  26.496  1.00  0.00           C  
ATOM   3387  NH1 ARG A1993      37.863 -34.255  26.651  1.00  0.00           N  
ATOM   3388  NH2 ARG A1993      36.332 -35.472  25.454  1.00  0.00           N  
ATOM   3389  N   VAL A1994      34.563 -30.091  29.726  1.00  0.00           N  
ATOM   3390  CA  VAL A1994      35.577 -29.056  29.570  1.00  0.00           C  
ATOM   3391  C   VAL A1994      36.938 -29.674  29.875  1.00  0.00           C  
ATOM   3392  O   VAL A1994      37.018 -30.751  30.458  1.00  0.00           O  
ATOM   3393  CB  VAL A1994      35.311 -27.857  30.512  1.00  0.00           C  
ATOM   3394  CG1 VAL A1994      35.659 -28.222  31.939  1.00  0.00           C  
ATOM   3395  CG2 VAL A1994      36.095 -26.650  30.050  1.00  0.00           C  
ATOM   3396  N   GLU A1995      38.004 -28.992  29.482  1.00  0.00           N  
ATOM   3397  CA  GLU A1995      39.348 -29.510  29.690  1.00  0.00           C  
ATOM   3398  C   GLU A1995      40.318 -28.377  30.020  1.00  0.00           C  
ATOM   3399  O   GLU A1995      40.490 -27.451  29.232  1.00  0.00           O  
ATOM   3400  CB  GLU A1995      39.783 -30.247  28.424  1.00  0.00           C  
ATOM   3401  CG  GLU A1995      41.174 -30.836  28.437  1.00  0.00           C  
ATOM   3402  CD  GLU A1995      41.479 -31.580  27.142  1.00  0.00           C  
ATOM   3403  OE1 GLU A1995      40.768 -32.568  26.839  1.00  0.00           O  
ATOM   3404  OE2 GLU A1995      42.425 -31.174  26.425  1.00  0.00           O  
ATOM   3405  N   LYS A2012      40.944 -28.458  31.191  1.00  0.00           N  
ATOM   3406  CA  LYS A2012      41.887 -27.435  31.638  1.00  0.00           C  
ATOM   3407  C   LYS A2012      43.339 -27.874  31.438  1.00  0.00           C  
ATOM   3408  O   LYS A2012      43.603 -29.014  31.060  1.00  0.00           O  
ATOM   3409  CB  LYS A2012      41.632 -27.099  33.116  1.00  0.00           C  
ATOM   3410  CG  LYS A2012      40.209 -26.585  33.421  1.00  0.00           C  
ATOM   3411  CD  LYS A2012      40.026 -26.293  34.917  1.00  0.00           C  
ATOM   3412  CE  LYS A2012      38.685 -25.632  35.251  1.00  0.00           C  
ATOM   3413  NZ  LYS A2012      37.499 -26.526  35.103  1.00  0.00           N  
ATOM   3414  N   ASP A2013      44.275 -26.963  31.686  1.00  0.00           N  
ATOM   3415  CA  ASP A2013      45.694 -27.262  31.519  1.00  0.00           C  
ATOM   3416  C   ASP A2013      46.418 -27.331  32.856  1.00  0.00           C  
ATOM   3417  O   ASP A2013      45.831 -27.691  33.878  1.00  0.00           O  
ATOM   3418  CB  ASP A2013      46.363 -26.198  30.638  1.00  0.00           C  
ATOM   3419  CG  ASP A2013      46.576 -24.872  31.366  1.00  0.00           C  
ATOM   3420  OD1 ASP A2013      45.592 -24.297  31.872  1.00  0.00           O  
ATOM   3421  OD2 ASP A2013      47.734 -24.400  31.427  1.00  0.00           O  
ATOM   3422  N   ALA A2014      47.702 -26.981  32.831  1.00  0.00           N  
ATOM   3423  CA  ALA A2014      48.543 -26.977  34.023  1.00  0.00           C  
ATOM   3424  C   ALA A2014      47.957 -26.064  35.103  1.00  0.00           C  
ATOM   3425  O   ALA A2014      47.364 -26.534  36.075  1.00  0.00           O  
ATOM   3426  CB  ALA A2014      49.957 -26.519  33.654  1.00  0.00           C  
ATOM   3427  N   GLU A2015      48.122 -24.757  34.921  1.00  0.00           N  
ATOM   3428  CA  GLU A2015      47.615 -23.773  35.870  1.00  0.00           C  
ATOM   3429  C   GLU A2015      46.098 -23.882  36.056  1.00  0.00           C  
ATOM   3430  O   GLU A2015      45.504 -23.154  36.850  1.00  0.00           O  
ATOM   3431  CB  GLU A2015      47.987 -22.365  35.398  1.00  0.00           C  
ATOM   3432  CG  GLU A2015      47.659 -21.255  36.389  1.00  0.00           C  
ATOM   3433  CD  GLU A2015      48.012 -19.874  35.860  1.00  0.00           C  
ATOM   3434  OE1 GLU A2015      49.192 -19.652  35.514  1.00  0.00           O  
ATOM   3435  OE2 GLU A2015      47.109 -19.010  35.792  1.00  0.00           O  
ATOM   3436  N   GLY A2016      45.467 -24.788  35.319  1.00  0.00           N  
ATOM   3437  CA  GLY A2016      44.031 -24.961  35.451  1.00  0.00           C  
ATOM   3438  C   GLY A2016      43.163 -24.122  34.529  1.00  0.00           C  
ATOM   3439  O   GLY A2016      41.963 -23.981  34.769  1.00  0.00           O  
ATOM   3440  N   ASN A2017      43.754 -23.554  33.481  1.00  0.00           N  
ATOM   3441  CA  ASN A2017      42.985 -22.749  32.537  1.00  0.00           C  
ATOM   3442  C   ASN A2017      42.352 -23.684  31.522  1.00  0.00           C  
ATOM   3443  O   ASN A2017      42.960 -24.681  31.123  1.00  0.00           O  
ATOM   3444  CB  ASN A2017      43.873 -21.753  31.784  1.00  0.00           C  
ATOM   3445  CG  ASN A2017      44.684 -20.876  32.705  1.00  0.00           C  
ATOM   3446  OD1 ASN A2017      45.804 -21.224  33.081  1.00  0.00           O  
ATOM   3447  ND2 ASN A2017      44.122 -19.729  33.080  1.00  0.00           N  
ATOM   3448  N   ILE A2018      41.134 -23.368  31.103  1.00  0.00           N  
ATOM   3449  CA  ILE A2018      40.462 -24.195  30.120  1.00  0.00           C  
ATOM   3450  C   ILE A2018      41.220 -24.091  28.804  1.00  0.00           C  
ATOM   3451  O   ILE A2018      41.604 -23.000  28.389  1.00  0.00           O  
ATOM   3452  CB  ILE A2018      39.023 -23.730  29.897  1.00  0.00           C  
ATOM   3453  CG1 ILE A2018      38.242 -23.816  31.208  1.00  0.00           C  
ATOM   3454  CG2 ILE A2018      38.370 -24.577  28.815  1.00  0.00           C  
ATOM   3455  CD1 ILE A2018      36.785 -23.397  31.085  1.00  0.00           C  
ATOM   3456  N   THR A2019      41.452 -25.226  28.156  1.00  0.00           N  
ATOM   3457  CA  THR A2019      42.158 -25.234  26.881  1.00  0.00           C  
ATOM   3458  C   THR A2019      41.186 -25.549  25.752  1.00  0.00           C  
ATOM   3459  O   THR A2019      41.332 -25.055  24.634  1.00  0.00           O  
ATOM   3460  CB  THR A2019      43.300 -26.267  26.871  1.00  0.00           C  
ATOM   3461  OG1 THR A2019      42.786 -27.560  27.215  1.00  0.00           O  
ATOM   3462  CG2 THR A2019      44.380 -25.865  27.855  1.00  0.00           C  
ATOM   3463  N   THR A2020      40.184 -26.366  26.046  1.00  0.00           N  
ATOM   3464  CA  THR A2020      39.203 -26.707  25.033  1.00  0.00           C  
ATOM   3465  C   THR A2020      37.852 -27.131  25.597  1.00  0.00           C  
ATOM   3466  O   THR A2020      37.767 -27.896  26.549  1.00  0.00           O  
ATOM   3467  CB  THR A2020      39.751 -27.790  24.075  1.00  0.00           C  
ATOM   3468  OG1 THR A2020      38.654 -28.505  23.496  1.00  0.00           O  
ATOM   3469  CG2 THR A2020      40.690 -28.742  24.801  1.00  0.00           C  
ATOM   3470  N   ILE A2021      36.796 -26.605  24.990  1.00  0.00           N  
ATOM   3471  CA  ILE A2021      35.431 -26.877  25.402  1.00  0.00           C  
ATOM   3472  C   ILE A2021      34.774 -27.858  24.440  1.00  0.00           C  
ATOM   3473  O   ILE A2021      34.714 -27.612  23.234  1.00  0.00           O  
ATOM   3474  CB  ILE A2021      34.614 -25.578  25.415  1.00  0.00           C  
ATOM   3475  CG1 ILE A2021      35.245 -24.580  26.381  1.00  0.00           C  
ATOM   3476  CG2 ILE A2021      33.169 -25.864  25.788  1.00  0.00           C  
ATOM   3477  CD1 ILE A2021      34.637 -23.216  26.282  1.00  0.00           C  
ATOM   3478  N   PHE A2022      34.276 -28.965  24.982  1.00  0.00           N  
ATOM   3479  CA  PHE A2022      33.628 -29.988  24.177  1.00  0.00           C  
ATOM   3480  C   PHE A2022      32.119 -29.837  24.198  1.00  0.00           C  
ATOM   3481  O   PHE A2022      31.517 -29.694  25.256  1.00  0.00           O  
ATOM   3482  CB  PHE A2022      34.027 -31.374  24.678  1.00  0.00           C  
ATOM   3483  CG  PHE A2022      35.491 -31.663  24.530  1.00  0.00           C  
ATOM   3484  CD1 PHE A2022      36.419 -31.087  25.387  1.00  0.00           C  
ATOM   3485  CD2 PHE A2022      35.951 -32.473  23.501  1.00  0.00           C  
ATOM   3486  CE1 PHE A2022      37.797 -31.313  25.218  1.00  0.00           C  
ATOM   3487  CE2 PHE A2022      37.318 -32.702  23.325  1.00  0.00           C  
ATOM   3488  CZ  PHE A2022      38.244 -32.120  24.185  1.00  0.00           C  
ATOM   3489  N   CYS A2023      31.512 -29.870  23.019  1.00  0.00           N  
ATOM   3490  CA  CYS A2023      30.070 -29.723  22.905  1.00  0.00           C  
ATOM   3491  C   CYS A2023      29.538 -30.687  21.865  1.00  0.00           C  
ATOM   3492  O   CYS A2023      30.288 -31.462  21.282  1.00  0.00           O  
ATOM   3493  CB  CYS A2023      29.716 -28.299  22.469  1.00  0.00           C  
ATOM   3494  SG  CYS A2023      30.566 -26.994  23.366  1.00  0.00           S  
ATOM   3495  N   THR A2024      28.232 -30.624  21.645  1.00  0.00           N  
ATOM   3496  CA  THR A2024      27.561 -31.444  20.649  1.00  0.00           C  
ATOM   3497  C   THR A2024      26.571 -30.492  20.000  1.00  0.00           C  
ATOM   3498  O   THR A2024      26.119 -29.546  20.643  1.00  0.00           O  
ATOM   3499  CB  THR A2024      26.795 -32.625  21.287  1.00  0.00           C  
ATOM   3500  OG1 THR A2024      25.719 -32.130  22.096  1.00  0.00           O  
ATOM   3501  CG2 THR A2024      27.734 -33.456  22.142  1.00  0.00           C  
ATOM   3502  N   TYR A2025      26.238 -30.717  18.735  1.00  0.00           N  
ATOM   3503  CA  TYR A2025      25.304 -29.823  18.067  1.00  0.00           C  
ATOM   3504  C   TYR A2025      24.054 -30.534  17.553  1.00  0.00           C  
ATOM   3505  O   TYR A2025      24.068 -31.738  17.306  1.00  0.00           O  
ATOM   3506  CB  TYR A2025      26.017 -29.084  16.923  1.00  0.00           C  
ATOM   3507  CG  TYR A2025      26.032 -29.805  15.594  1.00  0.00           C  
ATOM   3508  CD1 TYR A2025      26.590 -31.079  15.466  1.00  0.00           C  
ATOM   3509  CD2 TYR A2025      25.478 -29.212  14.460  1.00  0.00           C  
ATOM   3510  CE1 TYR A2025      26.592 -31.743  14.237  1.00  0.00           C  
ATOM   3511  CE2 TYR A2025      25.474 -29.867  13.228  1.00  0.00           C  
ATOM   3512  CZ  TYR A2025      26.031 -31.129  13.125  1.00  0.00           C  
ATOM   3513  OH  TYR A2025      26.021 -31.771  11.910  1.00  0.00           O  
ATOM   3514  N   ASP A2026      22.970 -29.783  17.400  1.00  0.00           N  
ATOM   3515  CA  ASP A2026      21.720 -30.348  16.918  1.00  0.00           C  
ATOM   3516  C   ASP A2026      21.712 -30.501  15.407  1.00  0.00           C  
ATOM   3517  O   ASP A2026      22.165 -29.617  14.684  1.00  0.00           O  
ATOM   3518  CB  ASP A2026      20.547 -29.469  17.337  1.00  0.00           C  
ATOM   3519  CG  ASP A2026      19.230 -29.938  16.747  1.00  0.00           C  
ATOM   3520  OD1 ASP A2026      19.096 -29.948  15.502  1.00  0.00           O  
ATOM   3521  OD2 ASP A2026      18.327 -30.293  17.533  1.00  0.00           O  
ATOM   3522  N   ALA A2027      21.179 -31.625  14.941  1.00  0.00           N  
ATOM   3523  CA  ALA A2027      21.085 -31.926  13.514  1.00  0.00           C  
ATOM   3524  C   ALA A2027      20.682 -30.694  12.714  1.00  0.00           C  
ATOM   3525  O   ALA A2027      21.492 -30.127  11.983  1.00  0.00           O  
ATOM   3526  CB  ALA A2027      20.068 -33.051  13.284  1.00  0.00           C  
ATOM   3527  N   ASP A2039      19.423 -30.292  12.849  1.00  0.00           N  
ATOM   3528  CA  ASP A2039      18.927 -29.124  12.140  1.00  0.00           C  
ATOM   3529  C   ASP A2039      18.354 -28.099  13.100  1.00  0.00           C  
ATOM   3530  O   ASP A2039      17.211 -28.209  13.531  1.00  0.00           O  
ATOM   3531  CB  ASP A2039      17.849 -29.513  11.131  1.00  0.00           C  
ATOM   3532  CG  ASP A2039      17.292 -28.308  10.387  1.00  0.00           C  
ATOM   3533  OD1 ASP A2039      18.074 -27.625   9.691  1.00  0.00           O  
ATOM   3534  OD2 ASP A2039      16.077 -28.039  10.503  1.00  0.00           O  
ATOM   3535  N   THR A2040      19.158 -27.098  13.429  1.00  0.00           N  
ATOM   3536  CA  THR A2040      18.728 -26.045  14.330  1.00  0.00           C  
ATOM   3537  C   THR A2040      18.997 -24.677  13.721  1.00  0.00           C  
ATOM   3538  O   THR A2040      19.752 -23.878  14.275  1.00  0.00           O  
ATOM   3539  CB  THR A2040      19.440 -26.155  15.695  1.00  0.00           C  
ATOM   3540  OG1 THR A2040      20.685 -26.850  15.543  1.00  0.00           O  
ATOM   3541  CG2 THR A2040      18.566 -26.898  16.680  1.00  0.00           C  
ATOM   3542  N   LEU A2041      18.372 -24.417  12.574  1.00  0.00           N  
ATOM   3543  CA  LEU A2041      18.533 -23.147  11.871  1.00  0.00           C  
ATOM   3544  C   LEU A2041      17.680 -23.105  10.610  1.00  0.00           C  
ATOM   3545  O   LEU A2041      16.967 -24.096  10.341  1.00  0.00           O  
ATOM   3546  CB  LEU A2041      20.001 -22.925  11.491  1.00  0.00           C  
ATOM   3547  CG  LEU A2041      20.612 -23.871  10.460  1.00  0.00           C  
ATOM   3548  CD1 LEU A2041      22.089 -23.562  10.306  1.00  0.00           C  
ATOM   3549  CD2 LEU A2041      20.417 -25.304  10.898  1.00  0.00           C  
ATOM   3550  N   GLY A2086      20.853 -17.687  25.015  1.00  0.00           N  
ATOM   3551  CA  GLY A2086      21.475 -16.541  24.266  1.00  0.00           C  
ATOM   3552  C   GLY A2086      22.207 -16.907  22.978  1.00  0.00           C  
ATOM   3553  O   GLY A2086      22.087 -18.022  22.469  1.00  0.00           O  
ATOM   3554  N   VAL A2087      22.977 -15.955  22.453  1.00  0.00           N  
ATOM   3555  CA  VAL A2087      23.728 -16.147  21.215  1.00  0.00           C  
ATOM   3556  C   VAL A2087      25.152 -15.597  21.309  1.00  0.00           C  
ATOM   3557  O   VAL A2087      25.364 -14.485  21.794  1.00  0.00           O  
ATOM   3558  CB  VAL A2087      23.048 -15.423  20.039  1.00  0.00           C  
ATOM   3559  CG1 VAL A2087      23.793 -15.723  18.753  1.00  0.00           C  
ATOM   3560  CG2 VAL A2087      21.591 -15.837  19.929  1.00  0.00           C  
ATOM   3561  N   ILE A2088      26.127 -16.374  20.852  1.00  0.00           N  
ATOM   3562  CA  ILE A2088      27.508 -15.907  20.855  1.00  0.00           C  
ATOM   3563  C   ILE A2088      28.088 -16.061  19.461  1.00  0.00           C  
ATOM   3564  O   ILE A2088      27.611 -16.873  18.667  1.00  0.00           O  
ATOM   3565  CB  ILE A2088      28.397 -16.682  21.840  1.00  0.00           C  
ATOM   3566  CG1 ILE A2088      28.318 -18.178  21.568  1.00  0.00           C  
ATOM   3567  CG2 ILE A2088      27.973 -16.377  23.256  1.00  0.00           C  
ATOM   3568  CD1 ILE A2088      29.315 -18.999  22.377  1.00  0.00           C  
ATOM   3569  N   HIS A2089      29.112 -15.267  19.165  1.00  0.00           N  
ATOM   3570  CA  HIS A2089      29.764 -15.306  17.859  1.00  0.00           C  
ATOM   3571  C   HIS A2089      30.899 -16.324  17.873  1.00  0.00           C  
ATOM   3572  O   HIS A2089      31.362 -16.740  18.937  1.00  0.00           O  
ATOM   3573  CB  HIS A2089      30.298 -13.916  17.510  1.00  0.00           C  
ATOM   3574  CG  HIS A2089      31.193 -13.337  18.562  1.00  0.00           C  
ATOM   3575  ND1 HIS A2089      32.569 -13.398  18.488  1.00  0.00           N  
ATOM   3576  CD2 HIS A2089      30.907 -12.716  19.730  1.00  0.00           C  
ATOM   3577  CE1 HIS A2089      33.092 -12.838  19.563  1.00  0.00           C  
ATOM   3578  NE2 HIS A2089      32.105 -12.416  20.333  1.00  0.00           N  
ATOM   3579  N   TRP A2090      31.362 -16.705  16.688  1.00  0.00           N  
ATOM   3580  CA  TRP A2090      32.421 -17.706  16.574  1.00  0.00           C  
ATOM   3581  C   TRP A2090      33.124 -17.619  15.224  1.00  0.00           C  
ATOM   3582  O   TRP A2090      32.682 -16.903  14.325  1.00  0.00           O  
ATOM   3583  CB  TRP A2090      31.801 -19.090  16.691  1.00  0.00           C  
ATOM   3584  CG  TRP A2090      30.734 -19.222  15.671  1.00  0.00           C  
ATOM   3585  CD1 TRP A2090      29.470 -18.712  15.743  1.00  0.00           C  
ATOM   3586  CD2 TRP A2090      30.888 -19.728  14.341  1.00  0.00           C  
ATOM   3587  NE1 TRP A2090      28.830 -18.856  14.538  1.00  0.00           N  
ATOM   3588  CE2 TRP A2090      29.678 -19.476  13.656  1.00  0.00           C  
ATOM   3589  CE3 TRP A2090      31.934 -20.364  13.659  1.00  0.00           C  
ATOM   3590  CZ2 TRP A2090      29.483 -19.835  12.317  1.00  0.00           C  
ATOM   3591  CZ3 TRP A2090      31.740 -20.721  12.330  1.00  0.00           C  
ATOM   3592  CH2 TRP A2090      30.521 -20.452  11.673  1.00  0.00           C  
ATOM   3593  N   VAL A2091      34.208 -18.382  15.097  1.00  0.00           N  
ATOM   3594  CA  VAL A2091      34.994 -18.467  13.868  1.00  0.00           C  
ATOM   3595  C   VAL A2091      35.521 -19.892  13.705  1.00  0.00           C  
ATOM   3596  O   VAL A2091      36.039 -20.477  14.652  1.00  0.00           O  
ATOM   3597  CB  VAL A2091      36.198 -17.496  13.882  1.00  0.00           C  
ATOM   3598  CG1 VAL A2091      37.195 -17.894  12.805  1.00  0.00           C  
ATOM   3599  CG2 VAL A2091      35.724 -16.074  13.635  1.00  0.00           C  
ATOM   3600  N   SER A2092      35.383 -20.451  12.508  1.00  0.00           N  
ATOM   3601  CA  SER A2092      35.858 -21.805  12.239  1.00  0.00           C  
ATOM   3602  C   SER A2092      37.383 -21.812  12.285  1.00  0.00           C  
ATOM   3603  O   SER A2092      38.039 -21.208  11.441  1.00  0.00           O  
ATOM   3604  CB  SER A2092      35.360 -22.269  10.864  1.00  0.00           C  
ATOM   3605  OG  SER A2092      35.948 -23.500  10.479  1.00  0.00           O  
ATOM   3606  N   ALA A2093      37.944 -22.506  13.270  1.00  0.00           N  
ATOM   3607  CA  ALA A2093      39.395 -22.566  13.446  1.00  0.00           C  
ATOM   3608  C   ALA A2093      40.159 -22.868  12.157  1.00  0.00           C  
ATOM   3609  O   ALA A2093      41.198 -22.255  11.885  1.00  0.00           O  
ATOM   3610  CB  ALA A2093      39.751 -23.599  14.525  1.00  0.00           C  
ATOM   3611  N   ALA A2094      39.634 -23.806  11.368  1.00  0.00           N  
ATOM   3612  CA  ALA A2094      40.266 -24.204  10.116  1.00  0.00           C  
ATOM   3613  C   ALA A2094      40.300 -23.084   9.077  1.00  0.00           C  
ATOM   3614  O   ALA A2094      41.263 -22.962   8.323  1.00  0.00           O  
ATOM   3615  CB  ALA A2094      39.552 -25.427   9.537  1.00  0.00           C  
ATOM   3616  N   HIS A2095      39.260 -22.264   9.034  1.00  0.00           N  
ATOM   3617  CA  HIS A2095      39.218 -21.189   8.053  1.00  0.00           C  
ATOM   3618  C   HIS A2095      39.501 -19.833   8.676  1.00  0.00           C  
ATOM   3619  O   HIS A2095      39.351 -18.805   8.018  1.00  0.00           O  
ATOM   3620  CB  HIS A2095      37.847 -21.160   7.378  1.00  0.00           C  
ATOM   3621  CG  HIS A2095      37.367 -22.507   6.929  1.00  0.00           C  
ATOM   3622  ND1 HIS A2095      37.040 -23.514   7.814  1.00  0.00           N  
ATOM   3623  CD2 HIS A2095      37.176 -23.018   5.690  1.00  0.00           C  
ATOM   3624  CE1 HIS A2095      36.668 -24.587   7.138  1.00  0.00           C  
ATOM   3625  NE2 HIS A2095      36.742 -24.313   5.848  1.00  0.00           N  
ATOM   3626  N   ALA A2096      39.920 -19.827   9.938  1.00  0.00           N  
ATOM   3627  CA  ALA A2096      40.172 -18.568  10.627  1.00  0.00           C  
ATOM   3628  C   ALA A2096      41.387 -17.815  10.119  1.00  0.00           C  
ATOM   3629  O   ALA A2096      42.403 -18.404   9.755  1.00  0.00           O  
ATOM   3630  CB  ALA A2096      40.296 -18.798  12.132  1.00  0.00           C  
ATOM   3631  N   LEU A2097      41.254 -16.495  10.093  1.00  0.00           N  
ATOM   3632  CA  LEU A2097      42.317 -15.604   9.665  1.00  0.00           C  
ATOM   3633  C   LEU A2097      42.965 -15.023  10.919  1.00  0.00           C  
ATOM   3634  O   LEU A2097      42.314 -14.314  11.688  1.00  0.00           O  
ATOM   3635  CB  LEU A2097      41.732 -14.471   8.815  1.00  0.00           C  
ATOM   3636  CG  LEU A2097      42.656 -13.277   8.533  1.00  0.00           C  
ATOM   3637  CD1 LEU A2097      43.956 -13.748   7.877  1.00  0.00           C  
ATOM   3638  CD2 LEU A2097      41.926 -12.272   7.637  1.00  0.00           C  
ATOM   3639  N   PRO A2098      44.245 -15.332  11.157  1.00  0.00           N  
ATOM   3640  CA  PRO A2098      44.956 -14.817  12.337  1.00  0.00           C  
ATOM   3641  C   PRO A2098      44.954 -13.294  12.293  1.00  0.00           C  
ATOM   3642  O   PRO A2098      45.340 -12.699  11.290  1.00  0.00           O  
ATOM   3643  CB  PRO A2098      46.356 -15.392  12.175  1.00  0.00           C  
ATOM   3644  CG  PRO A2098      46.104 -16.680  11.441  1.00  0.00           C  
ATOM   3645  CD  PRO A2098      45.087 -16.268  10.397  1.00  0.00           C  
ATOM   3646  N   VAL A2099      44.538 -12.663  13.384  1.00  0.00           N  
ATOM   3647  CA  VAL A2099      44.447 -11.213  13.415  1.00  0.00           C  
ATOM   3648  C   VAL A2099      44.913 -10.527  14.690  1.00  0.00           C  
ATOM   3649  O   VAL A2099      44.675 -11.018  15.792  1.00  0.00           O  
ATOM   3650  CB  VAL A2099      42.988 -10.780  13.163  1.00  0.00           C  
ATOM   3651  CG1 VAL A2099      42.764  -9.367  13.663  1.00  0.00           C  
ATOM   3652  CG2 VAL A2099      42.676 -10.860  11.679  1.00  0.00           C  
ATOM   3653  N   GLU A2100      45.575  -9.384  14.532  1.00  0.00           N  
ATOM   3654  CA  GLU A2100      45.999  -8.613  15.689  1.00  0.00           C  
ATOM   3655  C   GLU A2100      44.888  -7.609  15.934  1.00  0.00           C  
ATOM   3656  O   GLU A2100      44.472  -6.891  15.023  1.00  0.00           O  
ATOM   3657  CB  GLU A2100      47.305  -7.858  15.437  1.00  0.00           C  
ATOM   3658  CG  GLU A2100      47.677  -6.925  16.603  1.00  0.00           C  
ATOM   3659  CD  GLU A2100      49.133  -6.451  16.582  1.00  0.00           C  
ATOM   3660  OE1 GLU A2100      50.048  -7.289  16.774  1.00  0.00           O  
ATOM   3661  OE2 GLU A2100      49.359  -5.234  16.377  1.00  0.00           O  
ATOM   3662  N   ILE A2101      44.389  -7.565  17.158  1.00  0.00           N  
ATOM   3663  CA  ILE A2101      43.328  -6.628  17.480  1.00  0.00           C  
ATOM   3664  C   ILE A2101      43.808  -5.614  18.501  1.00  0.00           C  
ATOM   3665  O   ILE A2101      44.279  -5.983  19.579  1.00  0.00           O  
ATOM   3666  CB  ILE A2101      42.095  -7.362  18.021  1.00  0.00           C  
ATOM   3667  CG1 ILE A2101      41.485  -8.201  16.908  1.00  0.00           C  
ATOM   3668  CG2 ILE A2101      41.073  -6.364  18.560  1.00  0.00           C  
ATOM   3669  CD1 ILE A2101      40.293  -8.979  17.358  1.00  0.00           C  
ATOM   3670  N   ARG A2102      43.694  -4.337  18.152  1.00  0.00           N  
ATOM   3671  CA  ARG A2102      44.116  -3.265  19.043  1.00  0.00           C  
ATOM   3672  C   ARG A2102      42.942  -2.577  19.711  1.00  0.00           C  
ATOM   3673  O   ARG A2102      42.198  -1.826  19.077  1.00  0.00           O  
ATOM   3674  CB  ARG A2102      44.956  -2.241  18.279  1.00  0.00           C  
ATOM   3675  CG  ARG A2102      46.243  -2.850  17.794  1.00  0.00           C  
ATOM   3676  CD  ARG A2102      47.217  -1.874  17.214  1.00  0.00           C  
ATOM   3677  NE  ARG A2102      48.465  -2.580  16.964  1.00  0.00           N  
ATOM   3678  CZ  ARG A2102      49.660  -2.005  16.942  1.00  0.00           C  
ATOM   3679  NH1 ARG A2102      49.770  -0.699  17.153  1.00  0.00           N  
ATOM   3680  NH2 ARG A2102      50.747  -2.740  16.717  1.00  0.00           N  
ATOM   3681  N   LEU A2103      42.774  -2.848  20.998  1.00  0.00           N  
ATOM   3682  CA  LEU A2103      41.698  -2.244  21.761  1.00  0.00           C  
ATOM   3683  C   LEU A2103      42.231  -0.938  22.323  1.00  0.00           C  
ATOM   3684  O   LEU A2103      43.324  -0.897  22.883  1.00  0.00           O  
ATOM   3685  CB  LEU A2103      41.287  -3.172  22.891  1.00  0.00           C  
ATOM   3686  CG  LEU A2103      41.022  -4.624  22.486  1.00  0.00           C  
ATOM   3687  CD1 LEU A2103      40.622  -5.416  23.714  1.00  0.00           C  
ATOM   3688  CD2 LEU A2103      39.925  -4.692  21.421  1.00  0.00           C  
ATOM   3689  N   TYR A2104      41.471   0.133  22.157  1.00  0.00           N  
ATOM   3690  CA  TYR A2104      41.892   1.438  22.646  1.00  0.00           C  
ATOM   3691  C   TYR A2104      40.963   1.901  23.741  1.00  0.00           C  
ATOM   3692  O   TYR A2104      39.876   1.375  23.890  1.00  0.00           O  
ATOM   3693  CB  TYR A2104      41.889   2.441  21.496  1.00  0.00           C  
ATOM   3694  CG  TYR A2104      42.971   2.167  20.479  1.00  0.00           C  
ATOM   3695  CD1 TYR A2104      44.289   2.567  20.716  1.00  0.00           C  
ATOM   3696  CD2 TYR A2104      42.683   1.514  19.279  1.00  0.00           C  
ATOM   3697  CE1 TYR A2104      45.309   2.333  19.774  1.00  0.00           C  
ATOM   3698  CE2 TYR A2104      43.691   1.268  18.323  1.00  0.00           C  
ATOM   3699  CZ  TYR A2104      45.003   1.684  18.576  1.00  0.00           C  
ATOM   3700  OH  TYR A2104      45.997   1.475  17.637  1.00  0.00           O  
ATOM   3701  N   ASP A2105      41.400   2.876  24.516  1.00  0.00           N  
ATOM   3702  CA  ASP A2105      40.588   3.408  25.601  1.00  0.00           C  
ATOM   3703  C   ASP A2105      41.077   4.833  25.854  1.00  0.00           C  
ATOM   3704  O   ASP A2105      42.053   5.270  25.235  1.00  0.00           O  
ATOM   3705  CB  ASP A2105      40.751   2.523  26.842  1.00  0.00           C  
ATOM   3706  CG  ASP A2105      39.830   2.926  27.976  1.00  0.00           C  
ATOM   3707  OD1 ASP A2105      38.749   3.488  27.689  1.00  0.00           O  
ATOM   3708  OD2 ASP A2105      40.182   2.669  29.157  1.00  0.00           O  
ATOM   3709  N   ARG A2107      40.406   5.562  26.742  1.00  0.00           N  
ATOM   3710  CA  ARG A2107      40.794   6.943  27.023  1.00  0.00           C  
ATOM   3711  C   ARG A2107      42.293   7.086  27.253  1.00  0.00           C  
ATOM   3712  O   ARG A2107      42.901   6.292  27.972  1.00  0.00           O  
ATOM   3713  CB  ARG A2107      40.013   7.484  28.223  1.00  0.00           C  
ATOM   3714  CG  ARG A2107      40.009   6.586  29.443  1.00  0.00           C  
ATOM   3715  CD  ARG A2107      39.006   7.087  30.467  1.00  0.00           C  
ATOM   3716  NE  ARG A2107      37.696   7.335  29.867  1.00  0.00           N  
ATOM   3717  CZ  ARG A2107      36.558   7.434  30.554  1.00  0.00           C  
ATOM   3718  NH1 ARG A2107      36.565   7.301  31.876  1.00  0.00           N  
ATOM   3719  NH2 ARG A2107      35.413   7.667  29.919  1.00  0.00           N  
ATOM   3720  N   LEU A2108      42.884   8.096  26.624  1.00  0.00           N  
ATOM   3721  CA  LEU A2108      44.316   8.335  26.740  1.00  0.00           C  
ATOM   3722  C   LEU A2108      44.731   8.629  28.170  1.00  0.00           C  
ATOM   3723  O   LEU A2108      45.773   8.162  28.628  1.00  0.00           O  
ATOM   3724  CB  LEU A2108      44.735   9.511  25.863  1.00  0.00           C  
ATOM   3725  CG  LEU A2108      46.000   9.371  25.009  1.00  0.00           C  
ATOM   3726  CD1 LEU A2108      46.423  10.776  24.597  1.00  0.00           C  
ATOM   3727  CD2 LEU A2108      47.138   8.649  25.758  1.00  0.00           C  
ATOM   3728  N   PHE A2109      43.916   9.408  28.872  1.00  0.00           N  
ATOM   3729  CA  PHE A2109      44.223   9.784  30.248  1.00  0.00           C  
ATOM   3730  C   PHE A2109      43.269   9.165  31.250  1.00  0.00           C  
ATOM   3731  O   PHE A2109      42.165   8.756  30.897  1.00  0.00           O  
ATOM   3732  CB  PHE A2109      44.205  11.306  30.379  1.00  0.00           C  
ATOM   3733  CG  PHE A2109      45.285  11.978  29.593  1.00  0.00           C  
ATOM   3734  CD1 PHE A2109      46.571  12.083  30.106  1.00  0.00           C  
ATOM   3735  CD2 PHE A2109      45.038  12.453  28.302  1.00  0.00           C  
ATOM   3736  CE1 PHE A2109      47.595  12.648  29.349  1.00  0.00           C  
ATOM   3737  CE2 PHE A2109      46.057  13.014  27.540  1.00  0.00           C  
ATOM   3738  CZ  PHE A2109      47.336  13.114  28.061  1.00  0.00           C  
ATOM   3739  N   SER A2110      43.705   9.104  32.504  1.00  0.00           N  
ATOM   3740  CA  SER A2110      42.891   8.533  33.571  1.00  0.00           C  
ATOM   3741  C   SER A2110      41.889   9.538  34.114  1.00  0.00           C  
ATOM   3742  O   SER A2110      40.842   9.151  34.602  1.00  0.00           O  
ATOM   3743  CB  SER A2110      43.774   8.070  34.725  1.00  0.00           C  
ATOM   3744  OG  SER A2110      44.814   7.238  34.268  1.00  0.00           O  
ATOM   3745  N   VAL A2111      42.205  10.823  34.031  1.00  0.00           N  
ATOM   3746  CA  VAL A2111      41.313  11.847  34.562  1.00  0.00           C  
ATOM   3747  C   VAL A2111      40.549  12.650  33.495  1.00  0.00           C  
ATOM   3748  O   VAL A2111      41.009  12.801  32.366  1.00  0.00           O  
ATOM   3749  CB  VAL A2111      42.110  12.809  35.470  1.00  0.00           C  
ATOM   3750  CG1 VAL A2111      42.952  12.005  36.435  1.00  0.00           C  
ATOM   3751  CG2 VAL A2111      42.996  13.721  34.637  1.00  0.00           C  
ATOM   3752  N   PRO A2112      39.364  13.174  33.848  1.00  0.00           N  
ATOM   3753  CA  PRO A2112      38.514  13.961  32.944  1.00  0.00           C  
ATOM   3754  C   PRO A2112      39.218  15.175  32.349  1.00  0.00           C  
ATOM   3755  O   PRO A2112      39.063  15.472  31.160  1.00  0.00           O  
ATOM   3756  CB  PRO A2112      37.343  14.378  33.836  1.00  0.00           C  
ATOM   3757  CG  PRO A2112      37.257  13.295  34.819  1.00  0.00           C  
ATOM   3758  CD  PRO A2112      38.714  13.029  35.159  1.00  0.00           C  
ATOM   3759  N   ASN A2113      39.987  15.872  33.182  1.00  0.00           N  
ATOM   3760  CA  ASN A2113      40.703  17.067  32.744  1.00  0.00           C  
ATOM   3761  C   ASN A2113      42.212  16.948  32.948  1.00  0.00           C  
ATOM   3762  O   ASN A2113      42.778  17.555  33.856  1.00  0.00           O  
ATOM   3763  CB  ASN A2113      40.164  18.292  33.493  1.00  0.00           C  
ATOM   3764  CG  ASN A2113      40.672  19.598  32.920  1.00  0.00           C  
ATOM   3765  OD1 ASN A2113      41.189  19.642  31.801  1.00  0.00           O  
ATOM   3766  ND2 ASN A2113      40.513  20.674  33.677  1.00  0.00           N  
ATOM   3767  N   PRO A2121      42.886  16.163  32.098  1.00  0.00           N  
ATOM   3768  CA  PRO A2121      44.336  16.011  32.244  1.00  0.00           C  
ATOM   3769  C   PRO A2121      45.107  17.324  32.075  1.00  0.00           C  
ATOM   3770  O   PRO A2121      46.191  17.495  32.634  1.00  0.00           O  
ATOM   3771  CB  PRO A2121      44.683  14.967  31.174  1.00  0.00           C  
ATOM   3772  CG  PRO A2121      43.620  15.158  30.138  1.00  0.00           C  
ATOM   3773  CD  PRO A2121      42.380  15.362  30.967  1.00  0.00           C  
ATOM   3774  N   GLY A2122      44.536  18.251  31.311  1.00  0.00           N  
ATOM   3775  CA  GLY A2122      45.194  19.525  31.087  1.00  0.00           C  
ATOM   3776  C   GLY A2122      45.397  20.323  32.361  1.00  0.00           C  
ATOM   3777  O   GLY A2122      46.343  21.102  32.473  1.00  0.00           O  
ATOM   3778  N   ALA A2123      44.509  20.116  33.328  1.00  0.00           N  
ATOM   3779  CA  ALA A2123      44.567  20.822  34.600  1.00  0.00           C  
ATOM   3780  C   ALA A2123      45.508  20.170  35.601  1.00  0.00           C  
ATOM   3781  O   ALA A2123      45.671  20.663  36.713  1.00  0.00           O  
ATOM   3782  CB  ALA A2123      43.176  20.921  35.197  1.00  0.00           C  
ATOM   3783  N   ALA A2124      46.121  19.059  35.218  1.00  0.00           N  
ATOM   3784  CA  ALA A2124      47.038  18.377  36.117  1.00  0.00           C  
ATOM   3785  C   ALA A2124      48.394  19.066  36.063  1.00  0.00           C  
ATOM   3786  O   ALA A2124      48.764  19.642  35.038  1.00  0.00           O  
ATOM   3787  CB  ALA A2124      47.172  16.917  35.719  1.00  0.00           C  
ATOM   3788  N   ASP A2126      49.129  19.012  37.168  1.00  0.00           N  
ATOM   3789  CA  ASP A2126      50.446  19.632  37.232  1.00  0.00           C  
ATOM   3790  C   ASP A2126      51.303  19.078  36.107  1.00  0.00           C  
ATOM   3791  O   ASP A2126      51.824  19.820  35.277  1.00  0.00           O  
ATOM   3792  CB  ASP A2126      51.092  19.333  38.581  1.00  0.00           C  
ATOM   3793  CG  ASP A2126      50.283  19.876  39.741  1.00  0.00           C  
ATOM   3794  OD1 ASP A2126      50.159  21.115  39.842  1.00  0.00           O  
ATOM   3795  OD2 ASP A2126      49.767  19.068  40.545  1.00  0.00           O  
ATOM   3796  N   ASP A2127      51.427  17.757  36.094  1.00  0.00           N  
ATOM   3797  CA  ASP A2127      52.192  17.036  35.088  1.00  0.00           C  
ATOM   3798  C   ASP A2127      51.200  16.124  34.376  1.00  0.00           C  
ATOM   3799  O   ASP A2127      51.018  14.977  34.780  1.00  0.00           O  
ATOM   3800  CB  ASP A2127      53.261  16.191  35.774  1.00  0.00           C  
ATOM   3801  CG  ASP A2127      54.101  15.402  34.796  1.00  0.00           C  
ATOM   3802  OD1 ASP A2127      53.781  15.404  33.583  1.00  0.00           O  
ATOM   3803  OD2 ASP A2127      55.086  14.779  35.252  1.00  0.00           O  
ATOM   3804  N   PHE A2128      50.559  16.620  33.322  1.00  0.00           N  
ATOM   3805  CA  PHE A2128      49.571  15.802  32.635  1.00  0.00           C  
ATOM   3806  C   PHE A2128      50.118  14.471  32.137  1.00  0.00           C  
ATOM   3807  O   PHE A2128      49.386  13.489  32.068  1.00  0.00           O  
ATOM   3808  CB  PHE A2128      48.898  16.576  31.487  1.00  0.00           C  
ATOM   3809  CG  PHE A2128      49.735  16.714  30.254  1.00  0.00           C  
ATOM   3810  CD1 PHE A2128      50.759  17.644  30.190  1.00  0.00           C  
ATOM   3811  CD2 PHE A2128      49.473  15.933  29.135  1.00  0.00           C  
ATOM   3812  CE1 PHE A2128      51.510  17.799  29.029  1.00  0.00           C  
ATOM   3813  CE2 PHE A2128      50.219  16.080  27.970  1.00  0.00           C  
ATOM   3814  CZ  PHE A2128      51.239  17.015  27.916  1.00  0.00           C  
ATOM   3815  N   LEU A2129      51.405  14.424  31.823  1.00  0.00           N  
ATOM   3816  CA  LEU A2129      52.000  13.181  31.343  1.00  0.00           C  
ATOM   3817  C   LEU A2129      51.925  12.044  32.365  1.00  0.00           C  
ATOM   3818  O   LEU A2129      51.766  10.877  31.998  1.00  0.00           O  
ATOM   3819  CB  LEU A2129      53.463  13.406  30.933  1.00  0.00           C  
ATOM   3820  CG  LEU A2129      53.629  14.191  29.633  1.00  0.00           C  
ATOM   3821  CD1 LEU A2129      55.063  14.041  29.112  1.00  0.00           C  
ATOM   3822  CD2 LEU A2129      52.629  13.653  28.597  1.00  0.00           C  
ATOM   3823  N   SER A2130      52.028  12.400  33.641  1.00  0.00           N  
ATOM   3824  CA  SER A2130      51.997  11.435  34.732  1.00  0.00           C  
ATOM   3825  C   SER A2130      50.607  10.891  34.985  1.00  0.00           C  
ATOM   3826  O   SER A2130      50.416  10.045  35.862  1.00  0.00           O  
ATOM   3827  CB  SER A2130      52.505  12.084  36.016  1.00  0.00           C  
ATOM   3828  OG  SER A2130      51.587  13.057  36.490  1.00  0.00           O  
ATOM   3829  N   VAL A2131      49.634  11.359  34.214  1.00  0.00           N  
ATOM   3830  CA  VAL A2131      48.265  10.911  34.412  1.00  0.00           C  
ATOM   3831  C   VAL A2131      47.730  10.137  33.188  1.00  0.00           C  
ATOM   3832  O   VAL A2131      46.517   9.953  33.008  1.00  0.00           O  
ATOM   3833  CB  VAL A2131      47.380  12.145  34.798  1.00  0.00           C  
ATOM   3834  CG1 VAL A2131      46.833  12.833  33.559  1.00  0.00           C  
ATOM   3835  CG2 VAL A2131      46.302  11.736  35.772  1.00  0.00           C  
ATOM   3836  N   ILE A2150      48.659   9.663  32.359  1.00  0.00           N  
ATOM   3837  CA  ILE A2150      48.318   8.886  31.176  1.00  0.00           C  
ATOM   3838  C   ILE A2150      47.786   7.511  31.596  1.00  0.00           C  
ATOM   3839  O   ILE A2150      48.262   6.917  32.569  1.00  0.00           O  
ATOM   3840  CB  ILE A2150      49.566   8.708  30.258  1.00  0.00           C  
ATOM   3841  CG1 ILE A2150      49.796   9.986  29.453  1.00  0.00           C  
ATOM   3842  CG2 ILE A2150      49.379   7.550  29.301  1.00  0.00           C  
ATOM   3843  CD1 ILE A2150      51.079   9.978  28.620  1.00  0.00           C  
ATOM   3844  N   ASN A2151      46.795   7.009  30.863  1.00  0.00           N  
ATOM   3845  CA  ASN A2151      46.215   5.700  31.159  1.00  0.00           C  
ATOM   3846  C   ASN A2151      47.074   4.596  30.536  1.00  0.00           C  
ATOM   3847  O   ASN A2151      47.112   4.439  29.310  1.00  0.00           O  
ATOM   3848  CB  ASN A2151      44.773   5.620  30.626  1.00  0.00           C  
ATOM   3849  CG  ASN A2151      44.181   4.206  30.724  1.00  0.00           C  
ATOM   3850  OD1 ASN A2151      44.680   3.351  31.464  1.00  0.00           O  
ATOM   3851  ND2 ASN A2151      43.101   3.968  29.979  1.00  0.00           N  
ATOM   3852  N   PRO A2152      47.775   3.819  31.382  1.00  0.00           N  
ATOM   3853  CA  PRO A2152      48.654   2.716  30.977  1.00  0.00           C  
ATOM   3854  C   PRO A2152      47.974   1.680  30.100  1.00  0.00           C  
ATOM   3855  O   PRO A2152      48.631   0.900  29.416  1.00  0.00           O  
ATOM   3856  CB  PRO A2152      49.122   2.139  32.311  1.00  0.00           C  
ATOM   3857  CG  PRO A2152      47.987   2.468  33.234  1.00  0.00           C  
ATOM   3858  CD  PRO A2152      47.691   3.890  32.849  1.00  0.00           C  
ATOM   3859  N   GLU A2154      46.651   1.678  30.127  1.00  0.00           N  
ATOM   3860  CA  GLU A2154      45.885   0.752  29.316  1.00  0.00           C  
ATOM   3861  C   GLU A2154      45.107   1.472  28.222  1.00  0.00           C  
ATOM   3862  O   GLU A2154      44.034   1.003  27.826  1.00  0.00           O  
ATOM   3863  CB  GLU A2154      44.912  -0.030  30.184  1.00  0.00           C  
ATOM   3864  CG  GLU A2154      45.566  -1.001  31.138  1.00  0.00           C  
ATOM   3865  CD  GLU A2154      44.533  -1.783  31.912  1.00  0.00           C  
ATOM   3866  OE1 GLU A2154      43.758  -1.156  32.667  1.00  0.00           O  
ATOM   3867  OE2 GLU A2154      44.486  -3.021  31.756  1.00  0.00           O  
ATOM   3868  N   SER A2155      45.628   2.607  27.747  1.00  0.00           N  
ATOM   3869  CA  SER A2155      44.957   3.360  26.681  1.00  0.00           C  
ATOM   3870  C   SER A2155      45.010   2.517  25.403  1.00  0.00           C  
ATOM   3871  O   SER A2155      44.227   2.711  24.467  1.00  0.00           O  
ATOM   3872  CB  SER A2155      45.639   4.717  26.455  1.00  0.00           C  
ATOM   3873  OG  SER A2155      46.965   4.564  25.973  1.00  0.00           O  
ATOM   3874  N   LEU A2156      45.941   1.565  25.397  1.00  0.00           N  
ATOM   3875  CA  LEU A2156      46.124   0.643  24.278  1.00  0.00           C  
ATOM   3876  C   LEU A2156      46.476  -0.746  24.807  1.00  0.00           C  
ATOM   3877  O   LEU A2156      47.394  -0.904  25.609  1.00  0.00           O  
ATOM   3878  CB  LEU A2156      47.236   1.140  23.348  1.00  0.00           C  
ATOM   3879  CG  LEU A2156      47.956   0.090  22.499  1.00  0.00           C  
ATOM   3880  CD1 LEU A2156      46.979  -0.716  21.637  1.00  0.00           C  
ATOM   3881  CD2 LEU A2156      48.977   0.794  21.630  1.00  0.00           C  
ATOM   3882  N   VAL A2167      45.736  -1.750  24.360  1.00  0.00           N  
ATOM   3883  CA  VAL A2167      45.980  -3.123  24.778  1.00  0.00           C  
ATOM   3884  C   VAL A2167      45.859  -3.980  23.531  1.00  0.00           C  
ATOM   3885  O   VAL A2167      44.842  -3.940  22.846  1.00  0.00           O  
ATOM   3886  CB  VAL A2167      44.956  -3.580  25.847  1.00  0.00           C  
ATOM   3887  CG1 VAL A2167      43.566  -3.090  25.463  1.00  0.00           C  
ATOM   3888  CG2 VAL A2167      44.965  -5.117  25.964  1.00  0.00           C  
ATOM   3889  N   ILE A2168      46.899  -4.755  23.239  1.00  0.00           N  
ATOM   3890  CA  ILE A2168      46.919  -5.574  22.038  1.00  0.00           C  
ATOM   3891  C   ILE A2168      46.559  -7.037  22.264  1.00  0.00           C  
ATOM   3892  O   ILE A2168      47.049  -7.670  23.187  1.00  0.00           O  
ATOM   3893  CB  ILE A2168      48.294  -5.457  21.362  1.00  0.00           C  
ATOM   3894  CG1 ILE A2168      48.607  -3.966  21.140  1.00  0.00           C  
ATOM   3895  CG2 ILE A2168      48.301  -6.224  20.041  1.00  0.00           C  
ATOM   3896  CD1 ILE A2168      49.925  -3.682  20.434  1.00  0.00           C  
ATOM   3897  N   LYS A2169      45.692  -7.563  21.405  1.00  0.00           N  
ATOM   3898  CA  LYS A2169      45.239  -8.944  21.509  1.00  0.00           C  
ATOM   3899  C   LYS A2169      45.381  -9.707  20.198  1.00  0.00           C  
ATOM   3900  O   LYS A2169      45.209  -9.141  19.124  1.00  0.00           O  
ATOM   3901  CB  LYS A2169      43.775  -8.963  21.949  1.00  0.00           C  
ATOM   3902  CG  LYS A2169      43.555  -8.623  23.409  1.00  0.00           C  
ATOM   3903  CD  LYS A2169      44.098  -9.735  24.292  1.00  0.00           C  
ATOM   3904  CE  LYS A2169      43.779  -9.519  25.763  1.00  0.00           C  
ATOM   3905  NZ  LYS A2169      44.300 -10.649  26.591  1.00  0.00           N  
ATOM   3906  N   GLN A2170      45.705 -10.991  20.285  1.00  0.00           N  
ATOM   3907  CA  GLN A2170      45.825 -11.813  19.086  1.00  0.00           C  
ATOM   3908  C   GLN A2170      44.598 -12.704  19.028  1.00  0.00           C  
ATOM   3909  O   GLN A2170      44.338 -13.451  19.966  1.00  0.00           O  
ATOM   3910  CB  GLN A2170      47.086 -12.680  19.131  1.00  0.00           C  
ATOM   3911  CG  GLN A2170      48.401 -11.905  19.235  1.00  0.00           C  
ATOM   3912  CD  GLN A2170      48.583 -10.867  18.141  1.00  0.00           C  
ATOM   3913  OE1 GLN A2170      47.821  -9.907  18.049  1.00  0.00           O  
ATOM   3914  NE2 GLN A2170      49.598 -11.053  17.309  1.00  0.00           N  
ATOM   3915  N   GLY A2171      43.844 -12.623  17.932  1.00  0.00           N  
ATOM   3916  CA  GLY A2171      42.636 -13.424  17.799  1.00  0.00           C  
ATOM   3917  C   GLY A2171      42.365 -13.990  16.418  1.00  0.00           C  
ATOM   3918  O   GLY A2171      43.259 -14.074  15.578  1.00  0.00           O  
ATOM   3919  N   PHE A2173      41.117 -14.374  16.179  1.00  0.00           N  
ATOM   3920  CA  PHE A2173      40.736 -14.951  14.895  1.00  0.00           C  
ATOM   3921  C   PHE A2173      39.513 -14.289  14.265  1.00  0.00           C  
ATOM   3922  O   PHE A2173      38.524 -14.005  14.942  1.00  0.00           O  
ATOM   3923  CB  PHE A2173      40.483 -16.454  15.064  1.00  0.00           C  
ATOM   3924  CG  PHE A2173      41.698 -17.223  15.504  1.00  0.00           C  
ATOM   3925  CD1 PHE A2173      42.724 -17.499  14.607  1.00  0.00           C  
ATOM   3926  CD2 PHE A2173      41.842 -17.624  16.827  1.00  0.00           C  
ATOM   3927  CE1 PHE A2173      43.872 -18.155  15.018  1.00  0.00           C  
ATOM   3928  CE2 PHE A2173      42.990 -18.281  17.250  1.00  0.00           C  
ATOM   3929  CZ  PHE A2173      44.006 -18.546  16.342  1.00  0.00           C  
ATOM   3930  N   ALA A2174      39.591 -14.054  12.958  1.00  0.00           N  
ATOM   3931  CA  ALA A2174      38.500 -13.438  12.207  1.00  0.00           C  
ATOM   3932  C   ALA A2174      38.066 -14.362  11.073  1.00  0.00           C  
ATOM   3933  O   ALA A2174      38.834 -15.199  10.613  1.00  0.00           O  
ATOM   3934  CB  ALA A2174      38.945 -12.095  11.646  1.00  0.00           C  
ATOM   3935  N   GLU A2175      36.822 -14.208  10.636  1.00  0.00           N  
ATOM   3936  CA  GLU A2175      36.299 -15.027   9.554  1.00  0.00           C  
ATOM   3937  C   GLU A2175      37.106 -14.658   8.302  1.00  0.00           C  
ATOM   3938  O   GLU A2175      37.451 -13.493   8.107  1.00  0.00           O  
ATOM   3939  CB  GLU A2175      34.798 -14.757   9.353  1.00  0.00           C  
ATOM   3940  CG  GLU A2175      34.466 -13.423   8.707  1.00  0.00           C  
ATOM   3941  CD  GLU A2175      32.981 -13.257   8.409  1.00  0.00           C  
ATOM   3942  OE1 GLU A2175      32.205 -13.026   9.356  1.00  0.00           O  
ATOM   3943  OE2 GLU A2175      32.585 -13.364   7.227  1.00  0.00           O  
ATOM   3944  N   PRO A2176      37.417 -15.653   7.447  1.00  0.00           N  
ATOM   3945  CA  PRO A2176      38.193 -15.467   6.212  1.00  0.00           C  
ATOM   3946  C   PRO A2176      37.781 -14.248   5.394  1.00  0.00           C  
ATOM   3947  O   PRO A2176      38.595 -13.648   4.691  1.00  0.00           O  
ATOM   3948  CB  PRO A2176      37.984 -16.789   5.463  1.00  0.00           C  
ATOM   3949  CG  PRO A2176      36.652 -17.278   5.980  1.00  0.00           C  
ATOM   3950  CD  PRO A2176      36.775 -16.980   7.457  1.00  0.00           C  
ATOM   3951  N   SER A2177      36.509 -13.895   5.507  1.00  0.00           N  
ATOM   3952  CA  SER A2177      35.924 -12.752   4.819  1.00  0.00           C  
ATOM   3953  C   SER A2177      36.753 -11.466   4.939  1.00  0.00           C  
ATOM   3954  O   SER A2177      36.922 -10.743   3.962  1.00  0.00           O  
ATOM   3955  CB  SER A2177      34.522 -12.529   5.384  1.00  0.00           C  
ATOM   3956  OG  SER A2177      33.948 -11.330   4.928  1.00  0.00           O  
ATOM   3957  N   LEU A2178      37.257 -11.183   6.139  1.00  0.00           N  
ATOM   3958  CA  LEU A2178      38.061  -9.991   6.388  1.00  0.00           C  
ATOM   3959  C   LEU A2178      39.369  -9.966   5.602  1.00  0.00           C  
ATOM   3960  O   LEU A2178      40.096  -8.975   5.626  1.00  0.00           O  
ATOM   3961  CB  LEU A2178      38.380  -9.853   7.878  1.00  0.00           C  
ATOM   3962  CG  LEU A2178      37.321  -9.305   8.841  1.00  0.00           C  
ATOM   3963  CD1 LEU A2178      36.683  -8.065   8.225  1.00  0.00           C  
ATOM   3964  CD2 LEU A2178      36.264 -10.346   9.137  1.00  0.00           C  
ATOM   3965  N   LYS A2179      39.675 -11.055   4.912  1.00  0.00           N  
ATOM   3966  CA  LYS A2179      40.898 -11.123   4.121  1.00  0.00           C  
ATOM   3967  C   LYS A2179      40.963  -9.955   3.146  1.00  0.00           C  
ATOM   3968  O   LYS A2179      42.040  -9.539   2.736  1.00  0.00           O  
ATOM   3969  CB  LYS A2179      40.950 -12.445   3.348  1.00  0.00           C  
ATOM   3970  CG  LYS A2179      42.096 -12.552   2.354  1.00  0.00           C  
ATOM   3971  CD  LYS A2179      43.465 -12.556   3.029  1.00  0.00           C  
ATOM   3972  CE  LYS A2179      43.713 -13.830   3.837  1.00  0.00           C  
ATOM   3973  NZ  LYS A2179      45.111 -13.888   4.370  1.00  0.00           N  
ATOM   3974  N   ASP A2189      39.806  -9.415   2.786  1.00  0.00           N  
ATOM   3975  CA  ASP A2189      39.756  -8.308   1.841  1.00  0.00           C  
ATOM   3976  C   ASP A2189      39.599  -6.940   2.490  1.00  0.00           C  
ATOM   3977  O   ASP A2189      39.562  -5.925   1.796  1.00  0.00           O  
ATOM   3978  CB  ASP A2189      38.619  -8.529   0.838  1.00  0.00           C  
ATOM   3979  CG  ASP A2189      38.830  -9.764  -0.018  1.00  0.00           C  
ATOM   3980  OD1 ASP A2189      39.892  -9.858  -0.674  1.00  0.00           O  
ATOM   3981  OD2 ASP A2189      37.935 -10.636  -0.037  1.00  0.00           O  
ATOM   3982  N   ALA A2228      39.509  -6.907   3.813  1.00  0.00           N  
ATOM   3983  CA  ALA A2228      39.349  -5.644   4.525  1.00  0.00           C  
ATOM   3984  C   ALA A2228      40.345  -4.594   4.035  1.00  0.00           C  
ATOM   3985  O   ALA A2228      41.523  -4.887   3.841  1.00  0.00           O  
ATOM   3986  CB  ALA A2228      39.519  -5.866   6.014  1.00  0.00           C  
ATOM   3987  N   VAL A2229      39.863  -3.374   3.825  1.00  0.00           N  
ATOM   3988  CA  VAL A2229      40.724  -2.290   3.370  1.00  0.00           C  
ATOM   3989  C   VAL A2229      40.840  -1.236   4.457  1.00  0.00           C  
ATOM   3990  O   VAL A2229      39.916  -1.028   5.242  1.00  0.00           O  
ATOM   3991  CB  VAL A2229      40.187  -1.620   2.082  1.00  0.00           C  
ATOM   3992  CG1 VAL A2229      40.057  -2.652   0.970  1.00  0.00           C  
ATOM   3993  CG2 VAL A2229      38.855  -0.955   2.357  1.00  0.00           C  
ATOM   3994  N   ALA A2230      41.988  -0.575   4.497  1.00  0.00           N  
ATOM   3995  CA  ALA A2230      42.246   0.449   5.493  1.00  0.00           C  
ATOM   3996  C   ALA A2230      41.155   1.511   5.509  1.00  0.00           C  
ATOM   3997  O   ALA A2230      40.617   1.884   4.465  1.00  0.00           O  
ATOM   3998  CB  ALA A2230      43.600   1.086   5.232  1.00  0.00           C  
ATOM   3999  N   GLY A2231      40.826   1.982   6.706  1.00  0.00           N  
ATOM   4000  CA  GLY A2231      39.808   3.006   6.842  1.00  0.00           C  
ATOM   4001  C   GLY A2231      38.387   2.480   6.858  1.00  0.00           C  
ATOM   4002  O   GLY A2231      37.548   3.007   7.593  1.00  0.00           O  
ATOM   4003  N   LYS A2232      38.111   1.459   6.042  1.00  0.00           N  
ATOM   4004  CA  LYS A2232      36.780   0.858   5.973  1.00  0.00           C  
ATOM   4005  C   LYS A2232      36.455   0.194   7.300  1.00  0.00           C  
ATOM   4006  O   LYS A2232      37.242  -0.599   7.815  1.00  0.00           O  
ATOM   4007  CB  LYS A2232      36.720  -0.193   4.867  1.00  0.00           C  
ATOM   4008  CG  LYS A2232      35.428  -1.000   4.854  1.00  0.00           C  
ATOM   4009  CD  LYS A2232      35.528  -2.185   3.906  1.00  0.00           C  
ATOM   4010  CE  LYS A2232      34.218  -2.951   3.840  1.00  0.00           C  
ATOM   4011  NZ  LYS A2232      33.099  -2.087   3.366  1.00  0.00           N  
ATOM   4012  N   ALA A2233      35.289   0.502   7.850  1.00  0.00           N  
ATOM   4013  CA  ALA A2233      34.905  -0.072   9.129  1.00  0.00           C  
ATOM   4014  C   ALA A2233      33.928  -1.237   9.022  1.00  0.00           C  
ATOM   4015  O   ALA A2233      33.141  -1.330   8.082  1.00  0.00           O  
ATOM   4016  CB  ALA A2233      34.318   1.012  10.020  1.00  0.00           C  
ATOM   4017  N   PHE A2234      34.010  -2.133   9.999  1.00  0.00           N  
ATOM   4018  CA  PHE A2234      33.132  -3.296  10.097  1.00  0.00           C  
ATOM   4019  C   PHE A2234      32.653  -3.336  11.540  1.00  0.00           C  
ATOM   4020  O   PHE A2234      33.260  -2.733  12.431  1.00  0.00           O  
ATOM   4021  CB  PHE A2234      33.873  -4.624   9.866  1.00  0.00           C  
ATOM   4022  CG  PHE A2234      34.510  -4.768   8.513  1.00  0.00           C  
ATOM   4023  CD1 PHE A2234      35.723  -4.155   8.228  1.00  0.00           C  
ATOM   4024  CD2 PHE A2234      33.913  -5.558   7.533  1.00  0.00           C  
ATOM   4025  CE1 PHE A2234      36.334  -4.326   6.995  1.00  0.00           C  
ATOM   4026  CE2 PHE A2234      34.519  -5.733   6.298  1.00  0.00           C  
ATOM   4027  CZ  PHE A2234      35.733  -5.115   6.029  1.00  0.00           C  
ATOM   4028  N   GLN A2235      31.558  -4.045  11.773  1.00  0.00           N  
ATOM   4029  CA  GLN A2235      31.092  -4.212  13.131  1.00  0.00           C  
ATOM   4030  C   GLN A2235      31.426  -5.655  13.434  1.00  0.00           C  
ATOM   4031  O   GLN A2235      31.049  -6.547  12.683  1.00  0.00           O  
ATOM   4032  CB  GLN A2235      29.588  -4.037  13.256  1.00  0.00           C  
ATOM   4033  CG  GLN A2235      29.154  -4.013  14.710  1.00  0.00           C  
ATOM   4034  CD  GLN A2235      27.658  -4.215  14.895  1.00  0.00           C  
ATOM   4035  OE1 GLN A2235      27.132  -5.299  14.640  1.00  0.00           O  
ATOM   4036  NE2 GLN A2235      26.967  -3.172  15.338  1.00  0.00           N  
ATOM   4037  N   PHE A2236      32.189  -5.889  14.488  1.00  0.00           N  
ATOM   4038  CA  PHE A2236      32.481  -7.258  14.866  1.00  0.00           C  
ATOM   4039  C   PHE A2236      31.363  -7.522  15.855  1.00  0.00           C  
ATOM   4040  O   PHE A2236      31.422  -7.070  16.996  1.00  0.00           O  
ATOM   4041  CB  PHE A2236      33.853  -7.379  15.540  1.00  0.00           C  
ATOM   4042  CG  PHE A2236      35.014  -7.311  14.581  1.00  0.00           C  
ATOM   4043  CD1 PHE A2236      34.802  -7.210  13.201  1.00  0.00           C  
ATOM   4044  CD2 PHE A2236      36.322  -7.354  15.052  1.00  0.00           C  
ATOM   4045  CE1 PHE A2236      35.874  -7.150  12.307  1.00  0.00           C  
ATOM   4046  CE2 PHE A2236      37.405  -7.293  14.171  1.00  0.00           C  
ATOM   4047  CZ  PHE A2236      37.182  -7.191  12.793  1.00  0.00           C  
ATOM   4048  N   GLU A2237      30.324  -8.210  15.388  1.00  0.00           N  
ATOM   4049  CA  GLU A2237      29.164  -8.511  16.213  1.00  0.00           C  
ATOM   4050  C   GLU A2237      29.502  -8.883  17.656  1.00  0.00           C  
ATOM   4051  O   GLU A2237      30.461  -9.620  17.928  1.00  0.00           O  
ATOM   4052  CB  GLU A2237      28.301  -9.591  15.541  1.00  0.00           C  
ATOM   4053  CG  GLU A2237      27.187  -8.981  14.670  1.00  0.00           C  
ATOM   4054  CD  GLU A2237      26.425  -9.986  13.818  1.00  0.00           C  
ATOM   4055  OE1 GLU A2237      26.963 -10.433  12.788  1.00  0.00           O  
ATOM   4056  OE2 GLU A2237      25.282 -10.325  14.176  1.00  0.00           O  
ATOM   4057  N   ARG A2238      28.716  -8.312  18.569  1.00  0.00           N  
ATOM   4058  CA  ARG A2238      28.857  -8.518  20.003  1.00  0.00           C  
ATOM   4059  C   ARG A2238      30.165  -7.946  20.566  1.00  0.00           C  
ATOM   4060  O   ARG A2238      30.581  -8.293  21.674  1.00  0.00           O  
ATOM   4061  CB  ARG A2238      28.751 -10.009  20.328  1.00  0.00           C  
ATOM   4062  CG  ARG A2238      27.473 -10.699  19.841  1.00  0.00           C  
ATOM   4063  CD  ARG A2238      26.816 -11.459  20.985  1.00  0.00           C  
ATOM   4064  NE  ARG A2238      27.819 -12.146  21.796  1.00  0.00           N  
ATOM   4065  CZ  ARG A2238      27.658 -12.467  23.074  1.00  0.00           C  
ATOM   4066  NH1 ARG A2238      26.524 -12.176  23.712  1.00  0.00           N  
ATOM   4067  NH2 ARG A2238      28.651 -13.044  23.726  1.00  0.00           N  
ATOM   4068  N   GLU A2239      30.811  -7.067  19.806  1.00  0.00           N  
ATOM   4069  CA  GLU A2239      32.062  -6.453  20.255  1.00  0.00           C  
ATOM   4070  C   GLU A2239      32.100  -4.942  20.004  1.00  0.00           C  
ATOM   4071  O   GLU A2239      32.021  -4.148  20.942  1.00  0.00           O  
ATOM   4072  CB  GLU A2239      33.262  -7.121  19.577  1.00  0.00           C  
ATOM   4073  CG  GLU A2239      33.561  -8.534  20.069  1.00  0.00           C  
ATOM   4074  CD  GLU A2239      34.031  -8.566  21.514  1.00  0.00           C  
ATOM   4075  OE1 GLU A2239      34.476  -9.628  21.985  1.00  0.00           O  
ATOM   4076  OE2 GLU A2239      33.956  -7.524  22.186  1.00  0.00           O  
ATOM   4077  N   GLY A2240      32.223  -4.547  18.741  1.00  0.00           N  
ATOM   4078  CA  GLY A2240      32.270  -3.133  18.416  1.00  0.00           C  
ATOM   4079  C   GLY A2240      32.622  -2.903  16.960  1.00  0.00           C  
ATOM   4080  O   GLY A2240      32.565  -3.826  16.149  1.00  0.00           O  
ATOM   4081  N   TYR A2241      32.980  -1.669  16.624  1.00  0.00           N  
ATOM   4082  CA  TYR A2241      33.348  -1.335  15.251  1.00  0.00           C  
ATOM   4083  C   TYR A2241      34.871  -1.326  15.123  1.00  0.00           C  
ATOM   4084  O   TYR A2241      35.573  -0.750  15.954  1.00  0.00           O  
ATOM   4085  CB  TYR A2241      32.747   0.018  14.883  1.00  0.00           C  
ATOM   4086  CG  TYR A2241      31.243   0.049  15.059  1.00  0.00           C  
ATOM   4087  CD1 TYR A2241      30.394  -0.497  14.095  1.00  0.00           C  
ATOM   4088  CD2 TYR A2241      30.668   0.561  16.226  1.00  0.00           C  
ATOM   4089  CE1 TYR A2241      28.999  -0.539  14.286  1.00  0.00           C  
ATOM   4090  CE2 TYR A2241      29.271   0.524  16.435  1.00  0.00           C  
ATOM   4091  CZ  TYR A2241      28.446  -0.030  15.458  1.00  0.00           C  
ATOM   4092  OH  TYR A2241      27.082  -0.079  15.658  1.00  0.00           O  
ATOM   4093  N   PHE A2242      35.380  -1.992  14.091  1.00  0.00           N  
ATOM   4094  CA  PHE A2242      36.826  -2.064  13.880  1.00  0.00           C  
ATOM   4095  C   PHE A2242      37.171  -1.682  12.451  1.00  0.00           C  
ATOM   4096  O   PHE A2242      36.300  -1.671  11.583  1.00  0.00           O  
ATOM   4097  CB  PHE A2242      37.344  -3.492  14.148  1.00  0.00           C  
ATOM   4098  CG  PHE A2242      37.048  -4.004  15.534  1.00  0.00           C  
ATOM   4099  CD1 PHE A2242      35.738  -4.236  15.943  1.00  0.00           C  
ATOM   4100  CD2 PHE A2242      38.091  -4.243  16.440  1.00  0.00           C  
ATOM   4101  CE1 PHE A2242      35.468  -4.699  17.232  1.00  0.00           C  
ATOM   4102  CE2 PHE A2242      37.836  -4.702  17.728  1.00  0.00           C  
ATOM   4103  CZ  PHE A2242      36.522  -4.932  18.127  1.00  0.00           C  
ATOM   4104  N   CYS A2243      38.438  -1.358  12.216  1.00  0.00           N  
ATOM   4105  CA  CYS A2243      38.902  -1.020  10.875  1.00  0.00           C  
ATOM   4106  C   CYS A2243      40.360  -1.433  10.762  1.00  0.00           C  
ATOM   4107  O   CYS A2243      41.031  -1.620  11.765  1.00  0.00           O  
ATOM   4108  CB  CYS A2243      38.724   0.479  10.573  1.00  0.00           C  
ATOM   4109  SG  CYS A2243      39.778   1.629  11.482  1.00  0.00           S  
ATOM   4110  N   LEU A2244      40.842  -1.565   9.536  1.00  0.00           N  
ATOM   4111  CA  LEU A2244      42.207  -2.000   9.268  1.00  0.00           C  
ATOM   4112  C   LEU A2244      43.338  -0.972   9.450  1.00  0.00           C  
ATOM   4113  O   LEU A2244      43.380  -0.241  10.434  1.00  0.00           O  
ATOM   4114  CB  LEU A2244      42.251  -2.580   7.853  1.00  0.00           C  
ATOM   4115  CG  LEU A2244      43.505  -3.327   7.415  1.00  0.00           C  
ATOM   4116  CD1 LEU A2244      43.714  -4.557   8.304  1.00  0.00           C  
ATOM   4117  CD2 LEU A2244      43.353  -3.723   5.960  1.00  0.00           C  
ATOM   4118  N   ASP A2245      44.257  -0.943   8.481  1.00  0.00           N  
ATOM   4119  CA  ASP A2245      45.441  -0.067   8.470  1.00  0.00           C  
ATOM   4120  C   ASP A2245      46.177  -0.053   9.781  1.00  0.00           C  
ATOM   4121  O   ASP A2245      47.056  -0.877  10.011  1.00  0.00           O  
ATOM   4122  CB  ASP A2245      45.100   1.383   8.100  1.00  0.00           C  
ATOM   4123  CG  ASP A2245      46.326   2.306   8.154  1.00  0.00           C  
ATOM   4124  OD1 ASP A2245      47.348   2.004   7.489  1.00  0.00           O  
ATOM   4125  OD2 ASP A2245      46.268   3.335   8.864  1.00  0.00           O  
ATOM   4126  N   SER A2246      45.819   0.902  10.635  1.00  0.00           N  
ATOM   4127  CA  SER A2246      46.459   1.053  11.933  1.00  0.00           C  
ATOM   4128  C   SER A2246      47.925   1.347  11.665  1.00  0.00           C  
ATOM   4129  O   SER A2246      48.722   1.445  12.597  1.00  0.00           O  
ATOM   4130  CB  SER A2246      46.338  -0.239  12.732  1.00  0.00           C  
ATOM   4131  OG  SER A2246      45.110  -0.884  12.442  1.00  0.00           O  
ATOM   4132  N   ARG A2247      48.261   1.472  10.377  1.00  0.00           N  
ATOM   4133  CA  ARG A2247      49.622   1.744   9.912  1.00  0.00           C  
ATOM   4134  C   ARG A2247      50.489   0.481   9.999  1.00  0.00           C  
ATOM   4135  O   ARG A2247      51.565   0.413   9.412  1.00  0.00           O  
ATOM   4136  CB  ARG A2247      50.241   2.871  10.752  1.00  0.00           C  
ATOM   4137  CG  ARG A2247      51.538   3.451  10.219  1.00  0.00           C  
ATOM   4138  CD  ARG A2247      51.327   4.204   8.911  1.00  0.00           C  
ATOM   4139  NE  ARG A2247      50.778   3.345   7.863  1.00  0.00           N  
ATOM   4140  CZ  ARG A2247      50.683   3.688   6.582  1.00  0.00           C  
ATOM   4141  NH1 ARG A2247      51.103   4.879   6.176  1.00  0.00           N  
ATOM   4142  NH2 ARG A2247      50.168   2.837   5.704  1.00  0.00           N  
ATOM   4143  N   HIS A2248      49.997  -0.531  10.707  1.00  0.00           N  
ATOM   4144  CA  HIS A2248      50.746  -1.766  10.906  1.00  0.00           C  
ATOM   4145  C   HIS A2248      50.298  -3.002  10.131  1.00  0.00           C  
ATOM   4146  O   HIS A2248      51.103  -3.901   9.899  1.00  0.00           O  
ATOM   4147  CB  HIS A2248      50.753  -2.135  12.396  1.00  0.00           C  
ATOM   4148  CG  HIS A2248      51.196  -1.027  13.301  1.00  0.00           C  
ATOM   4149  ND1 HIS A2248      52.447  -0.453  13.222  1.00  0.00           N  
ATOM   4150  CD2 HIS A2248      50.560  -0.405  14.323  1.00  0.00           C  
ATOM   4151  CE1 HIS A2248      52.563   0.474  14.157  1.00  0.00           C  
ATOM   4152  NE2 HIS A2248      51.432   0.522  14.840  1.00  0.00           N  
ATOM   4153  N   SER A2249      49.031  -3.076   9.740  1.00  0.00           N  
ATOM   4154  CA  SER A2249      48.564  -4.272   9.044  1.00  0.00           C  
ATOM   4155  C   SER A2249      49.316  -4.583   7.758  1.00  0.00           C  
ATOM   4156  O   SER A2249      49.490  -3.723   6.898  1.00  0.00           O  
ATOM   4157  CB  SER A2249      47.057  -4.196   8.764  1.00  0.00           C  
ATOM   4158  OG  SER A2249      46.751  -3.166   7.851  1.00  0.00           O  
ATOM   4159  N   THR A2250      49.769  -5.829   7.653  1.00  0.00           N  
ATOM   4160  CA  THR A2250      50.499  -6.320   6.488  1.00  0.00           C  
ATOM   4161  C   THR A2250      49.587  -7.285   5.743  1.00  0.00           C  
ATOM   4162  O   THR A2250      48.371  -7.290   5.949  1.00  0.00           O  
ATOM   4163  CB  THR A2250      51.765  -7.106   6.897  1.00  0.00           C  
ATOM   4164  OG1 THR A2250      51.380  -8.297   7.597  1.00  0.00           O  
ATOM   4165  CG2 THR A2250      52.650  -6.270   7.798  1.00  0.00           C  
ATOM   4166  N   ALA A2251      50.182  -8.103   4.882  1.00  0.00           N  
ATOM   4167  CA  ALA A2251      49.432  -9.098   4.122  1.00  0.00           C  
ATOM   4168  C   ALA A2251      49.385 -10.370   4.966  1.00  0.00           C  
ATOM   4169  O   ALA A2251      48.379 -11.083   4.996  1.00  0.00           O  
ATOM   4170  CB  ALA A2251      50.122  -9.370   2.786  1.00  0.00           C  
ATOM   4171  N   GLU A2252      50.485 -10.633   5.662  1.00  0.00           N  
ATOM   4172  CA  GLU A2252      50.591 -11.801   6.517  1.00  0.00           C  
ATOM   4173  C   GLU A2252      49.751 -11.605   7.770  1.00  0.00           C  
ATOM   4174  O   GLU A2252      48.837 -12.381   8.038  1.00  0.00           O  
ATOM   4175  CB  GLU A2252      52.049 -12.040   6.924  1.00  0.00           C  
ATOM   4176  CG  GLU A2252      53.068 -11.836   5.806  1.00  0.00           C  
ATOM   4177  CD  GLU A2252      53.396 -10.366   5.561  1.00  0.00           C  
ATOM   4178  OE1 GLU A2252      53.988  -9.726   6.461  1.00  0.00           O  
ATOM   4179  OE2 GLU A2252      53.061  -9.852   4.471  1.00  0.00           O  
ATOM   4180  N   LYS A2253      50.053 -10.557   8.533  1.00  0.00           N  
ATOM   4181  CA  LYS A2253      49.324 -10.300   9.771  1.00  0.00           C  
ATOM   4182  C   LYS A2253      48.536  -8.992   9.790  1.00  0.00           C  
ATOM   4183  O   LYS A2253      49.091  -7.922  10.042  1.00  0.00           O  
ATOM   4184  CB  LYS A2253      50.295 -10.325  10.959  1.00  0.00           C  
ATOM   4185  CG  LYS A2253      49.644 -10.161  12.342  1.00  0.00           C  
ATOM   4186  CD  LYS A2253      48.963 -11.445  12.828  1.00  0.00           C  
ATOM   4187  CE  LYS A2253      48.620 -11.366  14.320  1.00  0.00           C  
ATOM   4188  NZ  LYS A2253      48.155 -12.670  14.902  1.00  0.00           N  
ATOM   4189  N   PRO A2254      47.221  -9.071   9.531  1.00  0.00           N  
ATOM   4190  CA  PRO A2254      46.347  -7.897   9.525  1.00  0.00           C  
ATOM   4191  C   PRO A2254      46.216  -7.305  10.925  1.00  0.00           C  
ATOM   4192  O   PRO A2254      46.282  -8.029  11.920  1.00  0.00           O  
ATOM   4193  CB  PRO A2254      45.017  -8.460   9.025  1.00  0.00           C  
ATOM   4194  CG  PRO A2254      45.424  -9.606   8.188  1.00  0.00           C  
ATOM   4195  CD  PRO A2254      46.498 -10.247   9.021  1.00  0.00           C  
ATOM   4196  N   VAL A2255      46.035  -5.988  10.989  1.00  0.00           N  
ATOM   4197  CA  VAL A2255      45.869  -5.287  12.255  1.00  0.00           C  
ATOM   4198  C   VAL A2255      44.595  -4.444  12.210  1.00  0.00           C  
ATOM   4199  O   VAL A2255      44.384  -3.638  11.290  1.00  0.00           O  
ATOM   4200  CB  VAL A2255      47.072  -4.377  12.569  1.00  0.00           C  
ATOM   4201  CG1 VAL A2255      46.836  -3.644  13.883  1.00  0.00           C  
ATOM   4202  CG2 VAL A2255      48.342  -5.204  12.657  1.00  0.00           C  
ATOM   4203  N   PHE A2256      43.744  -4.651  13.211  1.00  0.00           N  
ATOM   4204  CA  PHE A2256      42.468  -3.950  13.321  1.00  0.00           C  
ATOM   4205  C   PHE A2256      42.397  -3.100  14.560  1.00  0.00           C  
ATOM   4206  O   PHE A2256      42.705  -3.560  15.653  1.00  0.00           O  
ATOM   4207  CB  PHE A2256      41.297  -4.939  13.373  1.00  0.00           C  
ATOM   4208  CG  PHE A2256      40.981  -5.576  12.059  1.00  0.00           C  
ATOM   4209  CD1 PHE A2256      41.760  -6.619  11.572  1.00  0.00           C  
ATOM   4210  CD2 PHE A2256      39.913  -5.119  11.300  1.00  0.00           C  
ATOM   4211  CE1 PHE A2256      41.479  -7.202  10.341  1.00  0.00           C  
ATOM   4212  CE2 PHE A2256      39.620  -5.690  10.069  1.00  0.00           C  
ATOM   4213  CZ  PHE A2256      40.405  -6.736   9.586  1.00  0.00           C  
ATOM   4214  N   ASN A2257      41.963  -1.863  14.381  1.00  0.00           N  
ATOM   4215  CA  ASN A2257      41.822  -0.929  15.480  1.00  0.00           C  
ATOM   4216  C   ASN A2257      40.370  -0.917  15.940  1.00  0.00           C  
ATOM   4217  O   ASN A2257      39.469  -0.806  15.109  1.00  0.00           O  
ATOM   4218  CB  ASN A2257      42.175   0.487  15.020  1.00  0.00           C  
ATOM   4219  CG  ASN A2257      43.656   0.697  14.825  1.00  0.00           C  
ATOM   4220  OD1 ASN A2257      44.472   0.231  15.622  1.00  0.00           O  
ATOM   4221  ND2 ASN A2257      44.015   1.433  13.775  1.00  0.00           N  
ATOM   4222  N   ARG A2258      40.123  -1.041  17.240  1.00  0.00           N  
ATOM   4223  CA  ARG A2258      38.742  -0.948  17.698  1.00  0.00           C  
ATOM   4224  C   ARG A2258      38.394   0.538  17.709  1.00  0.00           C  
ATOM   4225  O   ARG A2258      38.920   1.296  18.519  1.00  0.00           O  
ATOM   4226  CB  ARG A2258      38.551  -1.490  19.115  1.00  0.00           C  
ATOM   4227  CG  ARG A2258      37.096  -1.385  19.588  1.00  0.00           C  
ATOM   4228  CD  ARG A2258      36.873  -2.012  20.956  1.00  0.00           C  
ATOM   4229  NE  ARG A2258      37.400  -1.188  22.042  1.00  0.00           N  
ATOM   4230  CZ  ARG A2258      37.714  -1.650  23.251  1.00  0.00           C  
ATOM   4231  NH1 ARG A2258      37.555  -2.938  23.532  1.00  0.00           N  
ATOM   4232  NH2 ARG A2258      38.197  -0.827  24.175  1.00  0.00           N  
ATOM   4233  N   THR A2259      37.521   0.958  16.802  1.00  0.00           N  
ATOM   4234  CA  THR A2259      37.133   2.355  16.753  1.00  0.00           C  
ATOM   4235  C   THR A2259      36.368   2.699  18.010  1.00  0.00           C  
ATOM   4236  O   THR A2259      36.629   3.718  18.643  1.00  0.00           O  
ATOM   4237  CB  THR A2259      36.219   2.672  15.554  1.00  0.00           C  
ATOM   4238  OG1 THR A2259      36.856   2.282  14.324  1.00  0.00           O  
ATOM   4239  CG2 THR A2259      35.923   4.174  15.540  1.00  0.00           C  
ATOM   4240  N   VAL A2260      35.413   1.840  18.353  1.00  0.00           N  
ATOM   4241  CA  VAL A2260      34.585   2.022  19.542  1.00  0.00           C  
ATOM   4242  C   VAL A2260      33.771   0.763  19.842  1.00  0.00           C  
ATOM   4243  O   VAL A2260      33.348   0.044  18.928  1.00  0.00           O  
ATOM   4244  CB  VAL A2260      33.602   3.217  19.382  1.00  0.00           C  
ATOM   4245  CG1 VAL A2260      32.507   2.871  18.390  1.00  0.00           C  
ATOM   4246  CG2 VAL A2260      33.008   3.585  20.725  1.00  0.00           C  
ATOM   4247  N   GLY A2261      33.560   0.503  21.129  1.00  0.00           N  
ATOM   4248  CA  GLY A2261      32.791  -0.656  21.535  1.00  0.00           C  
ATOM   4249  C   GLY A2261      31.302  -0.443  21.358  1.00  0.00           C  
ATOM   4250  O   GLY A2261      30.840   0.682  21.176  1.00  0.00           O  
ATOM   4251  N   LEU A2262      30.546  -1.532  21.395  1.00  0.00           N  
ATOM   4252  CA  LEU A2262      29.101  -1.466  21.251  1.00  0.00           C  
ATOM   4253  C   LEU A2262      28.529  -0.985  22.569  1.00  0.00           C  
ATOM   4254  O   LEU A2262      29.150  -1.160  23.611  1.00  0.00           O  
ATOM   4255  CB  LEU A2262      28.550  -2.853  20.934  1.00  0.00           C  
ATOM   4256  CG  LEU A2262      27.940  -3.114  19.557  1.00  0.00           C  
ATOM   4257  CD1 LEU A2262      28.791  -2.484  18.469  1.00  0.00           C  
ATOM   4258  CD2 LEU A2262      27.816  -4.616  19.353  1.00  0.00           C  
ATOM   4259  N   ARG A2263      27.352  -0.374  22.540  1.00  0.00           N  
ATOM   4260  CA  ARG A2263      26.755   0.091  23.785  1.00  0.00           C  
ATOM   4261  C   ARG A2263      26.486  -1.134  24.655  1.00  0.00           C  
ATOM   4262  O   ARG A2263      25.602  -1.937  24.365  1.00  0.00           O  
ATOM   4263  CB  ARG A2263      25.458   0.852  23.506  1.00  0.00           C  
ATOM   4264  CG  ARG A2263      24.874   1.513  24.736  1.00  0.00           C  
ATOM   4265  CD  ARG A2263      23.841   2.565  24.370  1.00  0.00           C  
ATOM   4266  NE  ARG A2263      23.263   3.174  25.563  1.00  0.00           N  
ATOM   4267  CZ  ARG A2263      22.575   2.500  26.477  1.00  0.00           C  
ATOM   4268  NH1 ARG A2263      22.381   1.198  26.330  1.00  0.00           N  
ATOM   4269  NH2 ARG A2263      22.090   3.124  27.540  1.00  0.00           N  
ATOM   4270  N   ASP A2264      27.264  -1.281  25.717  1.00  0.00           N  
ATOM   4271  CA  ASP A2264      27.124  -2.426  26.603  1.00  0.00           C  
ATOM   4272  C   ASP A2264      26.650  -2.022  27.992  1.00  0.00           C  
ATOM   4273  O   ASP A2264      27.415  -1.450  28.770  1.00  0.00           O  
ATOM   4274  CB  ASP A2264      28.466  -3.151  26.708  1.00  0.00           C  
ATOM   4275  CG  ASP A2264      28.388  -4.397  27.553  1.00  0.00           C  
ATOM   4276  OD1 ASP A2264      27.633  -5.318  27.181  1.00  0.00           O  
ATOM   4277  OD2 ASP A2264      29.082  -4.457  28.590  1.00  0.00           O  
ATOM   4278  N   THR A2265      25.392  -2.321  28.306  1.00  0.00           N  
ATOM   4279  CA  THR A2265      24.846  -1.983  29.618  1.00  0.00           C  
ATOM   4280  C   THR A2265      24.640  -3.229  30.477  1.00  0.00           C  
ATOM   4281  O   THR A2265      24.612  -4.343  29.905  1.00  0.00           O  
ATOM   4282  CB  THR A2265      23.496  -1.256  29.494  1.00  0.00           C  
ATOM   4283  OG1 THR A2265      22.571  -2.084  28.774  1.00  0.00           O  
ATOM   4284  CG2 THR A2265      23.674   0.070  28.768  1.00  0.00           C  
HETATM 4285  C2  GSU A 998      37.538  25.425  18.549  1.00  0.00           C  
HETATM 4286  S   GSU A 998      45.548  27.606  15.237  1.00  0.00           S  
HETATM 4287  N   GSU A 998      46.621  31.551  13.742  1.00  0.00           N  
HETATM 4288  CA  GSU A 998      45.551  31.607  14.753  1.00  0.00           C  
HETATM 4289  CB  GSU A 998      44.257  32.065  14.093  1.00  0.00           C  
HETATM 4290  CG  GSU A 998      43.793  33.351  14.749  1.00  0.00           C  
HETATM 4291  CD  GSU A 998      42.337  33.642  14.492  1.00  0.00           C  
HETATM 4292  OE1 GSU A 998      41.646  32.899  13.838  1.00  0.00           O  
HETATM 4293  OE2 GSU A 998      41.806  34.760  14.999  1.00  0.00           O  
HETATM 4294  C   GSU A 998      45.299  30.245  15.309  1.00  0.00           C  
HETATM 4295  O   GSU A 998      44.622  30.126  16.303  1.00  0.00           O  
HETATM 4296  N10 GSU A 998      45.816  29.158  14.695  1.00  0.00           N  
HETATM 4297  O1S GSU A 998      46.009  27.570  16.568  1.00  0.00           O  
HETATM 4298  O2S GSU A 998      46.086  26.786  14.213  1.00  0.00           O  
HETATM 4299  O5' GSU A 998      44.042  27.271  15.264  1.00  0.00           O  
HETATM 4300  C5' GSU A 998      43.388  27.745  14.047  1.00  0.00           C  
HETATM 4301  C4' GSU A 998      41.917  28.088  14.337  1.00  0.00           C  
HETATM 4302  O4' GSU A 998      41.399  27.082  15.188  1.00  0.00           O  
HETATM 4303  C1' GSU A 998      40.639  27.704  16.241  1.00  0.00           C  
HETATM 4304  N9  GSU A 998      40.721  26.827  17.405  1.00  0.00           N  
HETATM 4305  C4  GSU A 998      39.671  26.197  18.000  1.00  0.00           C  
HETATM 4306  N3  GSU A 998      38.342  26.160  17.780  1.00  0.00           N  
HETATM 4307  N1  GSU A 998      38.015  24.688  19.567  1.00  0.00           N  
HETATM 4308  C6  GSU A 998      39.332  24.658  19.866  1.00  0.00           C  
HETATM 4309  N6  GSU A 998      39.789  23.887  20.918  1.00  0.00           N  
HETATM 4310  C5  GSU A 998      40.231  25.441  19.066  1.00  0.00           C  
HETATM 4311  N7  GSU A 998      41.572  25.667  19.054  1.00  0.00           N  
HETATM 4312  C8  GSU A 998      41.861  26.474  18.087  1.00  0.00           C  
HETATM 4313  C2' GSU A 998      41.291  29.095  16.443  1.00  0.00           C  
HETATM 4314  O2' GSU A 998      40.388  30.073  16.957  1.00  0.00           O  
HETATM 4315  C3' GSU A 998      41.840  29.440  15.045  1.00  0.00           C  
HETATM 4316  O3' GSU A 998      40.923  30.292  14.363  1.00  0.00           O  
TER
END
