# Supplementary material for: Backbone Brackets and Arginine Tweezers delineate Class I and Class II aminoacyl tRNA synthetases
Source: PLoS Comput Biol. 2018 Apr 16;14(4):e1006101. doi: 10.1371/journal.pcbi.1006101 (PMC5919687; doi:10.1371/journal.pcbi.1006101)
Supplement: S11 File — All structures of Class I aaRS with residues renumbered according to the MSA. (GZ) [file pcbi.1006101.s023.tar.gz › 2rkj_A_renum.pdb]

ATOM      1  N   PRO A 183      72.544  21.777  62.140  1.00  0.00           N  
ATOM      2  CA  PRO A 183      71.504  20.975  61.454  1.00  0.00           C  
ATOM      3  C   PRO A 183      70.302  20.744  62.357  1.00  0.00           C  
ATOM      4  O   PRO A 183      70.215  21.302  63.458  1.00  0.00           O  
ATOM      5  CB  PRO A 183      72.139  19.644  61.068  1.00  0.00           C  
ATOM      6  CG  PRO A 183      73.268  19.539  62.102  1.00  0.00           C  
ATOM      7  CD  PRO A 183      73.776  20.982  62.292  1.00  0.00           C  
ATOM      8  N   LYS A 184      69.378  19.917  61.874  1.00  0.00           N  
ATOM      9  CA  LYS A 184      68.165  19.571  62.617  1.00  0.00           C  
ATOM     10  C   LYS A 184      68.557  18.839  63.900  1.00  0.00           C  
ATOM     11  O   LYS A 184      67.887  18.943  64.932  1.00  0.00           O  
ATOM     12  CB  LYS A 184      67.268  18.662  61.763  1.00  0.00           C  
ATOM     13  CG  LYS A 184      67.943  17.363  61.315  1.00  0.00           C  
ATOM     14  CD  LYS A 184      68.346  17.404  59.850  1.00  0.00           C  
ATOM     15  CE  LYS A 184      69.165  16.184  59.491  1.00  0.00           C  
ATOM     16  NZ  LYS A 184      70.427  16.151  60.280  1.00  0.00           N  
ATOM     17  N   TYR A 185      69.647  18.083  63.811  1.00  0.00           N  
ATOM     18  CA  TYR A 185      70.167  17.332  64.945  1.00  0.00           C  
ATOM     19  C   TYR A 185      70.476  18.297  66.110  1.00  0.00           C  
ATOM     20  O   TYR A 185      70.108  18.042  67.269  1.00  0.00           O  
ATOM     21  CB  TYR A 185      71.426  16.543  64.505  1.00  0.00           C  
ATOM     22  CG  TYR A 185      72.312  16.090  65.649  1.00  0.00           C  
ATOM     23  CD1 TYR A 185      71.764  15.472  66.778  1.00  0.00           C  
ATOM     24  CD2 TYR A 185      73.685  16.345  65.638  1.00  0.00           C  
ATOM     25  CE1 TYR A 185      72.554  15.130  67.875  1.00  0.00           C  
ATOM     26  CE2 TYR A 185      74.488  16.005  66.732  1.00  0.00           C  
ATOM     27  CZ  TYR A 185      73.913  15.401  67.849  1.00  0.00           C  
ATOM     28  OH  TYR A 185      74.680  15.093  68.954  1.00  0.00           O  
ATOM     29  N   THR A 186      71.130  19.413  65.786  1.00  0.00           N  
ATOM     30  CA  THR A 186      71.491  20.422  66.779  1.00  0.00           C  
ATOM     31  C   THR A 186      70.217  21.031  67.360  1.00  0.00           C  
ATOM     32  O   THR A 186      70.217  21.528  68.484  1.00  0.00           O  
ATOM     33  CB  THR A 186      72.355  21.560  66.154  1.00  0.00           C  
ATOM     34  OG1 THR A 186      73.448  21.001  65.408  1.00  0.00           O  
ATOM     35  CG2 THR A 186      72.923  22.451  67.248  1.00  0.00           C  
ATOM     36  N   ALA A 187      69.134  20.968  66.587  1.00  0.00           N  
ATOM     37  CA  ALA A 187      67.833  21.511  66.993  1.00  0.00           C  
ATOM     38  C   ALA A 187      67.247  20.843  68.245  1.00  0.00           C  
ATOM     39  O   ALA A 187      66.773  21.516  69.169  1.00  0.00           O  
ATOM     40  CB  ALA A 187      66.840  21.397  65.830  1.00  0.00           C  
ATOM     41  N   LYS A 188      67.269  19.516  68.261  1.00  0.00           N  
ATOM     42  CA  LYS A 188      66.748  18.761  69.390  1.00  0.00           C  
ATOM     43  C   LYS A 188      67.676  18.980  70.580  1.00  0.00           C  
ATOM     44  O   LYS A 188      67.216  19.118  71.720  1.00  0.00           O  
ATOM     45  CB  LYS A 188      66.692  17.279  69.033  1.00  0.00           C  
ATOM     46  CG  LYS A 188      66.286  17.019  67.593  1.00  0.00           C  
ATOM     47  CD  LYS A 188      65.678  15.644  67.441  1.00  0.00           C  
ATOM     48  CE  LYS A 188      64.277  15.606  68.052  1.00  0.00           C  
ATOM     49  NZ  LYS A 188      64.224  16.104  69.460  1.00  0.00           N  
ATOM     50  N   ILE A 189      68.981  19.013  70.298  1.00  0.00           N  
ATOM     51  CA  ILE A 189      70.004  19.224  71.326  1.00  0.00           C  
ATOM     52  C   ILE A 189      69.659  20.410  72.233  1.00  0.00           C  
ATOM     53  O   ILE A 189      69.562  20.272  73.455  1.00  0.00           O  
ATOM     54  CB  ILE A 189      71.398  19.476  70.684  1.00  0.00           C  
ATOM     55  CG1 ILE A 189      71.907  18.201  70.013  1.00  0.00           C  
ATOM     56  CG2 ILE A 189      72.390  19.951  71.744  1.00  0.00           C  
ATOM     57  CD1 ILE A 189      72.269  17.100  70.978  1.00  0.00           C  
ATOM     58  N   ASN A 190      69.472  21.577  71.627  1.00  0.00           N  
ATOM     59  CA  ASN A 190      69.146  22.784  72.379  1.00  0.00           C  
ATOM     60  C   ASN A 190      67.773  22.673  73.030  1.00  0.00           C  
ATOM     61  O   ASN A 190      67.524  23.235  74.100  1.00  0.00           O  
ATOM     62  CB  ASN A 190      69.210  23.983  71.442  1.00  0.00           C  
ATOM     63  CG  ASN A 190      70.524  24.040  70.675  1.00  0.00           C  
ATOM     64  OD1 ASN A 190      71.607  24.123  71.275  1.00  0.00           O  
ATOM     65  ND2 ASN A 190      70.438  23.983  69.344  1.00  0.00           N  
ATOM     66  N   GLU A 191      66.883  21.943  72.372  1.00  0.00           N  
ATOM     67  CA  GLU A 191      65.550  21.723  72.897  1.00  0.00           C  
ATOM     68  C   GLU A 191      65.697  21.010  74.242  1.00  0.00           C  
ATOM     69  O   GLU A 191      65.032  21.346  75.226  1.00  0.00           O  
ATOM     70  CB  GLU A 191      64.773  20.850  71.928  1.00  0.00           C  
ATOM     71  CG  GLU A 191      63.411  20.439  72.420  1.00  0.00           C  
ATOM     72  CD  GLU A 191      62.761  19.443  71.490  1.00  0.00           C  
ATOM     73  OE1 GLU A 191      61.611  19.034  71.766  1.00  0.00           O  
ATOM     74  OE2 GLU A 191      63.410  19.070  70.484  1.00  0.00           O  
ATOM     75  N   ALA A 193      66.582  20.022  74.273  1.00  0.00           N  
ATOM     76  CA  ALA A 193      66.835  19.263  75.488  1.00  0.00           C  
ATOM     77  C   ALA A 193      67.341  20.173  76.606  1.00  0.00           C  
ATOM     78  O   ALA A 193      66.945  20.027  77.758  1.00  0.00           O  
ATOM     79  CB  ALA A 193      67.851  18.153  75.214  1.00  0.00           C  
ATOM     80  N   GLU A 196      68.216  21.112  76.270  1.00  0.00           N  
ATOM     81  CA  GLU A 196      68.750  22.020  77.271  1.00  0.00           C  
ATOM     82  C   GLU A 196      67.633  22.631  78.092  1.00  0.00           C  
ATOM     83  O   GLU A 196      67.659  22.574  79.320  1.00  0.00           O  
ATOM     84  CB  GLU A 196      69.550  23.132  76.604  1.00  0.00           C  
ATOM     85  CG  GLU A 196      70.944  23.246  77.142  1.00  0.00           C  
ATOM     86  CD  GLU A 196      71.590  21.895  77.248  1.00  0.00           C  
ATOM     87  OE1 GLU A 196      71.304  21.180  78.238  1.00  0.00           O  
ATOM     88  OE2 GLU A 196      72.361  21.546  76.327  1.00  0.00           O  
ATOM     89  N   GLU A 197      66.656  23.215  77.401  1.00  0.00           N  
ATOM     90  CA  GLU A 197      65.516  23.850  78.059  1.00  0.00           C  
ATOM     91  C   GLU A 197      64.825  22.884  79.001  1.00  0.00           C  
ATOM     92  O   GLU A 197      64.613  23.194  80.173  1.00  0.00           O  
ATOM     93  CB  GLU A 197      64.486  24.336  77.035  1.00  0.00           C  
ATOM     94  CG  GLU A 197      64.957  25.454  76.119  1.00  0.00           C  
ATOM     95  CD  GLU A 197      63.822  26.057  75.294  1.00  0.00           C  
ATOM     96  OE1 GLU A 197      64.096  26.979  74.496  1.00  0.00           O  
ATOM     97  OE2 GLU A 197      62.658  25.616  75.444  1.00  0.00           O  
ATOM     98  N   ASN A 198      64.455  21.722  78.467  1.00  0.00           N  
ATOM     99  CA  ASN A 198      63.779  20.693  79.249  1.00  0.00           C  
ATOM    100  C   ASN A 198      64.510  20.528  80.576  1.00  0.00           C  
ATOM    101  O   ASN A 198      63.912  20.653  81.647  1.00  0.00           O  
ATOM    102  CB  ASN A 198      63.794  19.365  78.488  1.00  0.00           C  
ATOM    103  CG  ASN A 198      63.175  19.473  77.106  1.00  0.00           C  
ATOM    104  OD1 ASN A 198      63.316  18.575  76.273  1.00  0.00           O  
ATOM    105  ND2 ASN A 198      62.479  20.572  76.857  1.00  0.00           N  
ATOM    106  N   TRP A 199      65.813  20.261  80.479  1.00  0.00           N  
ATOM    107  CA  TRP A 199      66.690  20.060  81.633  1.00  0.00           C  
ATOM    108  C   TRP A 199      66.684  21.269  82.567  1.00  0.00           C  
ATOM    109  O   TRP A 199      67.136  21.196  83.711  1.00  0.00           O  
ATOM    110  CB  TRP A 199      68.121  19.768  81.153  1.00  0.00           C  
ATOM    111  CG  TRP A 199      69.017  19.223  82.226  1.00  0.00           C  
ATOM    112  CD1 TRP A 199      69.963  19.905  82.927  1.00  0.00           C  
ATOM    113  CD2 TRP A 199      69.005  17.890  82.757  1.00  0.00           C  
ATOM    114  NE1 TRP A 199      70.541  19.085  83.867  1.00  0.00           N  
ATOM    115  CE2 TRP A 199      69.971  17.842  83.784  1.00  0.00           C  
ATOM    116  CE3 TRP A 199      68.267  16.734  82.466  1.00  0.00           C  
ATOM    117  CZ2 TRP A 199      70.221  16.683  84.523  1.00  0.00           C  
ATOM    118  CZ3 TRP A 199      68.515  15.581  83.201  1.00  0.00           C  
ATOM    119  CH2 TRP A 199      69.485  15.566  84.218  1.00  0.00           C  
ATOM    120  N   GLN A 200      66.172  22.388  82.074  1.00  0.00           N  
ATOM    121  CA  GLN A 200      66.102  23.578  82.897  1.00  0.00           C  
ATOM    122  C   GLN A 200      64.800  23.593  83.698  1.00  0.00           C  
ATOM    123  O   GLN A 200      64.796  24.013  84.850  1.00  0.00           O  
ATOM    124  CB  GLN A 200      66.241  24.825  82.027  1.00  0.00           C  
ATOM    125  CG  GLN A 200      67.501  24.795  81.183  1.00  0.00           C  
ATOM    126  CD  GLN A 200      68.752  24.496  82.001  1.00  0.00           C  
ATOM    127  OE1 GLN A 200      69.746  23.978  81.474  1.00  0.00           O  
ATOM    128  NE2 GLN A 200      68.714  24.832  83.293  1.00  0.00           N  
ATOM    129  N   ALA A 201      63.697  23.131  83.107  1.00  0.00           N  
ATOM    130  CA  ALA A 201      62.427  23.083  83.839  1.00  0.00           C  
ATOM    131  C   ALA A 201      62.717  22.181  85.036  1.00  0.00           C  
ATOM    132  O   ALA A 201      62.174  22.364  86.127  1.00  0.00           O  
ATOM    133  CB  ALA A 201      61.320  22.477  82.967  1.00  0.00           C  
ATOM    134  N   ARG A 202      63.607  21.216  84.802  1.00  0.00           N  
ATOM    135  CA  ARG A 202      64.041  20.252  85.810  1.00  0.00           C  
ATOM    136  C   ARG A 202      64.924  20.938  86.846  1.00  0.00           C  
ATOM    137  O   ARG A 202      64.646  20.881  88.043  1.00  0.00           O  
ATOM    138  CB  ARG A 202      64.816  19.097  85.146  1.00  0.00           C  
ATOM    139  CG  ARG A 202      65.539  18.171  86.123  1.00  0.00           C  
ATOM    140  CD  ARG A 202      66.322  17.066  85.421  1.00  0.00           C  
ATOM    141  NE  ARG A 202      67.217  16.405  86.364  1.00  0.00           N  
ATOM    142  CZ  ARG A 202      68.205  17.023  87.007  1.00  0.00           C  
ATOM    143  NH1 ARG A 202      68.432  18.314  86.805  1.00  0.00           N  
ATOM    144  NH2 ARG A 202      68.955  16.359  87.870  1.00  0.00           N  
ATOM    145  N   ALA A 203      65.987  21.588  86.381  1.00  0.00           N  
ATOM    146  CA  ALA A 203      66.899  22.284  87.278  1.00  0.00           C  
ATOM    147  C   ALA A 203      66.085  23.227  88.159  1.00  0.00           C  
ATOM    148  O   ALA A 203      66.490  23.578  89.270  1.00  0.00           O  
ATOM    149  CB  ALA A 203      67.933  23.072  86.467  1.00  0.00           C  
ATOM    150  N   GLU A 204      64.918  23.612  87.651  1.00  0.00           N  
ATOM    151  CA  GLU A 204      64.033  24.522  88.355  1.00  0.00           C  
ATOM    152  C   GLU A 204      63.346  23.810  89.498  1.00  0.00           C  
ATOM    153  O   GLU A 204      63.530  24.169  90.660  1.00  0.00           O  
ATOM    154  CB  GLU A 204      62.981  25.089  87.401  1.00  0.00           C  
ATOM    155  CG  GLU A 204      62.327  26.361  87.928  1.00  0.00           C  
ATOM    156  CD  GLU A 204      63.297  27.547  87.992  1.00  0.00           C  
ATOM    157  OE1 GLU A 204      63.218  28.421  87.096  1.00  0.00           O  
ATOM    158  OE2 GLU A 204      64.138  27.602  88.925  1.00  0.00           O  
ATOM    159  N   ALA A 205      62.550  22.802  89.159  1.00  0.00           N  
ATOM    160  CA  ALA A 205      61.844  22.033  90.169  1.00  0.00           C  
ATOM    161  C   ALA A 205      62.782  21.803  91.361  1.00  0.00           C  
ATOM    162  O   ALA A 205      62.434  22.101  92.503  1.00  0.00           O  
ATOM    163  CB  ALA A 205      61.379  20.700  89.580  1.00  0.00           C  
ATOM    164  N   ILE A 206      63.986  21.305  91.094  1.00  0.00           N  
ATOM    165  CA  ILE A 206      64.945  21.049  92.164  1.00  0.00           C  
ATOM    166  C   ILE A 206      65.265  22.318  92.943  1.00  0.00           C  
ATOM    167  O   ILE A 206      65.456  22.274  94.155  1.00  0.00           O  
ATOM    168  CB  ILE A 206      66.265  20.483  91.623  1.00  0.00           C  
ATOM    169  CG1 ILE A 206      65.997  19.283  90.716  1.00  0.00           C  
ATOM    170  CG2 ILE A 206      67.133  20.049  92.775  1.00  0.00           C  
ATOM    171  CD1 ILE A 206      67.240  18.710  90.069  1.00  0.00           C  
ATOM    172  N   LYS A 207      65.327  23.445  92.239  1.00  0.00           N  
ATOM    173  CA  LYS A 207      65.620  24.732  92.861  1.00  0.00           C  
ATOM    174  C   LYS A 207      64.597  25.068  93.943  1.00  0.00           C  
ATOM    175  O   LYS A 207      64.944  25.661  94.961  1.00  0.00           O  
ATOM    176  CB  LYS A 207      65.638  25.844  91.802  1.00  0.00           C  
ATOM    177  CG  LYS A 207      66.021  27.223  92.340  1.00  0.00           C  
ATOM    178  CD  LYS A 207      66.107  28.291  91.234  1.00  0.00           C  
ATOM    179  CE  LYS A 207      67.239  28.024  90.240  1.00  0.00           C  
ATOM    180  NZ  LYS A 207      67.355  29.090  89.201  1.00  0.00           N  
ATOM    181  N   LYS A 208      63.338  24.698  93.713  1.00  0.00           N  
ATOM    182  CA  LYS A 208      62.261  24.945  94.680  1.00  0.00           C  
ATOM    183  C   LYS A 208      61.801  23.616  95.283  1.00  0.00           C  
ATOM    184  O   LYS A 208      60.634  23.461  95.664  1.00  0.00           O  
ATOM    185  CB  LYS A 208      61.058  25.642  94.017  1.00  0.00           C  
ATOM    186  CG  LYS A 208      61.325  27.045  93.467  1.00  0.00           C  
ATOM    187  CD  LYS A 208      61.940  27.021  92.068  1.00  0.00           C  
ATOM    188  CE  LYS A 208      60.973  26.468  91.009  1.00  0.00           C  
ATOM    189  NZ  LYS A 208      60.821  24.985  91.056  1.00  0.00           N  
ATOM    190  N   GLY A 209      62.731  22.665  95.351  1.00  0.00           N  
ATOM    191  CA  GLY A 209      62.441  21.352  95.898  1.00  0.00           C  
ATOM    192  C   GLY A 209      61.184  20.726  95.331  1.00  0.00           C  
ATOM    193  O   GLY A 209      60.557  19.893  95.988  1.00  0.00           O  
ATOM    194  N   LYS A 210      60.817  21.122  94.115  1.00  0.00           N  
ATOM    195  CA  LYS A 210      59.621  20.599  93.458  1.00  0.00           C  
ATOM    196  C   LYS A 210      59.806  19.129  93.066  1.00  0.00           C  
ATOM    197  O   LYS A 210      58.830  18.374  92.994  1.00  0.00           O  
ATOM    198  CB  LYS A 210      59.276  21.450  92.230  1.00  0.00           C  
ATOM    199  CG  LYS A 210      59.192  22.941  92.540  1.00  0.00           C  
ATOM    200  CD  LYS A 210      58.308  23.687  91.560  1.00  0.00           C  
ATOM    201  CE  LYS A 210      56.851  23.496  91.904  1.00  0.00           C  
ATOM    202  NZ  LYS A 210      56.500  22.058  91.993  1.00  0.00           N  
ATOM    203  N   LYS A 211      61.060  18.740  92.818  1.00  0.00           N  
ATOM    204  CA  LYS A 211      61.431  17.358  92.471  1.00  0.00           C  
ATOM    205  C   LYS A 211      62.793  17.090  93.111  1.00  0.00           C  
ATOM    206  O   LYS A 211      63.679  17.946  93.072  1.00  0.00           O  
ATOM    207  CB  LYS A 211      61.533  17.161  90.948  1.00  0.00           C  
ATOM    208  CG  LYS A 211      61.701  15.697  90.526  1.00  0.00           C  
ATOM    209  CD  LYS A 211      60.469  14.882  90.888  1.00  0.00           C  
ATOM    210  CE  LYS A 211      60.730  13.403  90.768  1.00  0.00           C  
ATOM    211  NZ  LYS A 211      61.779  13.006  91.737  1.00  0.00           N  
ATOM    212  N   GLN A 212      62.967  15.912  93.700  1.00  0.00           N  
ATOM    213  CA  GLN A 212      64.234  15.593  94.357  1.00  0.00           C  
ATOM    214  C   GLN A 212      65.457  15.678  93.437  1.00  0.00           C  
ATOM    215  O   GLN A 212      65.355  15.431  92.233  1.00  0.00           O  
ATOM    216  CB  GLN A 212      64.183  14.191  94.981  1.00  0.00           C  
ATOM    217  CG  GLN A 212      65.479  13.821  95.709  1.00  0.00           C  
ATOM    218  CD  GLN A 212      65.536  12.378  96.160  1.00  0.00           C  
ATOM    219  OE1 GLN A 212      65.457  11.456  95.350  1.00  0.00           O  
ATOM    220  NE2 GLN A 212      65.685  12.176  97.460  1.00  0.00           N  
ATOM    221  N   ASN A 214      66.611  16.033  94.005  1.00  0.00           N  
ATOM    222  CA  ASN A 214      67.836  16.106  93.220  1.00  0.00           C  
ATOM    223  C   ASN A 214      68.419  14.712  93.142  1.00  0.00           C  
ATOM    224  O   ASN A 214      68.625  14.056  94.164  1.00  0.00           O  
ATOM    225  CB  ASN A 214      68.876  17.023  93.859  1.00  0.00           C  
ATOM    226  CG  ASN A 214      70.099  17.223  92.968  1.00  0.00           C  
ATOM    227  OD1 ASN A 214      71.103  17.802  93.384  1.00  0.00           O  
ATOM    228  ND2 ASN A 214      70.012  16.748  91.731  1.00  0.00           N  
ATOM    229  N   THR A 215      68.676  14.271  91.918  1.00  0.00           N  
ATOM    230  CA  THR A 215      69.248  12.960  91.656  1.00  0.00           C  
ATOM    231  C   THR A 215      70.288  12.641  92.724  1.00  0.00           C  
ATOM    232  O   THR A 215      70.431  11.497  93.160  1.00  0.00           O  
ATOM    233  CB  THR A 215      69.931  12.944  90.279  1.00  0.00           C  
ATOM    234  OG1 THR A 215      69.026  13.459  89.292  1.00  0.00           O  
ATOM    235  CG2 THR A 215      70.345  11.531  89.902  1.00  0.00           C  
ATOM    236  N   TRP A 216      71.018  13.668  93.142  1.00  0.00           N  
ATOM    237  CA  TRP A 216      72.039  13.489  94.161  1.00  0.00           C  
ATOM    238  C   TRP A 216      71.413  13.134  95.495  1.00  0.00           C  
ATOM    239  O   TRP A 216      71.838  12.186  96.157  1.00  0.00           O  
ATOM    240  CB  TRP A 216      72.879  14.756  94.334  1.00  0.00           C  
ATOM    241  CG  TRP A 216      73.830  14.655  95.495  1.00  0.00           C  
ATOM    242  CD1 TRP A 216      73.754  15.326  96.687  1.00  0.00           C  
ATOM    243  CD2 TRP A 216      74.969  13.795  95.590  1.00  0.00           C  
ATOM    244  NE1 TRP A 216      74.777  14.933  97.516  1.00  0.00           N  
ATOM    245  CE2 TRP A 216      75.537  13.995  96.868  1.00  0.00           C  
ATOM    246  CE3 TRP A 216      75.566  12.872  94.718  1.00  0.00           C  
ATOM    247  CZ2 TRP A 216      76.674  13.304  97.296  1.00  0.00           C  
ATOM    248  CZ3 TRP A 216      76.695  12.185  95.142  1.00  0.00           C  
ATOM    249  CH2 TRP A 216      77.239  12.406  96.421  1.00  0.00           C  
ATOM    250  N   ASP A 217      70.407  13.901  95.899  1.00  0.00           N  
ATOM    251  CA  ASP A 217      69.756  13.637  97.171  1.00  0.00           C  
ATOM    252  C   ASP A 217      69.005  12.318  97.057  1.00  0.00           C  
ATOM    253  O   ASP A 217      68.457  11.803  98.032  1.00  0.00           O  
ATOM    254  CB  ASP A 217      68.821  14.792  97.541  1.00  0.00           C  
ATOM    255  CG  ASP A 217      68.830  15.086  99.034  1.00  0.00           C  
ATOM    256  OD1 ASP A 217      67.948  14.567  99.748  1.00  0.00           O  
ATOM    257  OD2 ASP A 217      69.731  15.823  99.497  1.00  0.00           O  
ATOM    258  N   LEU A 218      69.000  11.766  95.852  1.00  0.00           N  
ATOM    259  CA  LEU A 218      68.354  10.493  95.626  1.00  0.00           C  
ATOM    260  C   LEU A 218      69.359   9.448  96.091  1.00  0.00           C  
ATOM    261  O   LEU A 218      68.991   8.439  96.696  1.00  0.00           O  
ATOM    262  CB  LEU A 218      68.035  10.323  94.145  1.00  0.00           C  
ATOM    263  CG  LEU A 218      67.208   9.083  93.829  1.00  0.00           C  
ATOM    264  CD1 LEU A 218      66.483   9.255  92.503  1.00  0.00           C  
ATOM    265  CD2 LEU A 218      68.121   7.873  93.826  1.00  0.00           C  
ATOM    266  N   PHE A 219      70.632   9.725  95.815  1.00  0.00           N  
ATOM    267  CA  PHE A 219      71.752   8.857  96.192  1.00  0.00           C  
ATOM    268  C   PHE A 219      71.910   8.813  97.707  1.00  0.00           C  
ATOM    269  O   PHE A 219      72.409   7.836  98.272  1.00  0.00           O  
ATOM    270  CB  PHE A 219      73.065   9.379  95.591  1.00  0.00           C  
ATOM    271  CG  PHE A 219      73.153   9.257  94.097  1.00  0.00           C  
ATOM    272  CD1 PHE A 219      74.211   9.843  93.410  1.00  0.00           C  
ATOM    273  CD2 PHE A 219      72.191   8.553  93.378  1.00  0.00           C  
ATOM    274  CE1 PHE A 219      74.310   9.730  92.036  1.00  0.00           C  
ATOM    275  CE2 PHE A 219      72.283   8.434  92.001  1.00  0.00           C  
ATOM    276  CZ  PHE A 219      73.344   9.024  91.328  1.00  0.00           C  
ATOM    277  N   GLU A 220      71.507   9.896  98.357  1.00  0.00           N  
ATOM    278  CA  GLU A 220      71.593   9.975  99.802  1.00  0.00           C  
ATOM    279  C   GLU A 220      70.388   9.256 100.390  1.00  0.00           C  
ATOM    280  O   GLU A 220      70.429   8.774 101.522  1.00  0.00           O  
ATOM    281  CB  GLU A 220      71.595  11.439 100.259  1.00  0.00           C  
ATOM    282  CG  GLU A 220      72.785  12.259  99.781  1.00  0.00           C  
ATOM    283  CD  GLU A 220      74.106  11.744 100.326  1.00  0.00           C  
ATOM    284  OE1 GLU A 220      74.355  10.527 100.195  1.00  0.00           O  
ATOM    285  OE2 GLU A 220      74.895  12.548 100.876  1.00  0.00           O  
ATOM    286  N   GLU A 221      69.319   9.167  99.607  1.00  0.00           N  
ATOM    287  CA  GLU A 221      68.109   8.530 100.089  1.00  0.00           C  
ATOM    288  C   GLU A 221      68.089   7.019  99.973  1.00  0.00           C  
ATOM    289  O   GLU A 221      67.161   6.368 100.443  1.00  0.00           O  
ATOM    290  CB  GLU A 221      66.888   9.098  99.380  1.00  0.00           C  
ATOM    291  CG  GLU A 221      65.600   8.507  99.917  1.00  0.00           C  
ATOM    292  CD  GLU A 221      64.346   9.154  99.353  1.00  0.00           C  
ATOM    293  OE1 GLU A 221      64.175   9.177  98.112  1.00  0.00           O  
ATOM    294  OE2 GLU A 221      63.519   9.632 100.163  1.00  0.00           O  
ATOM    295  N   ARG A 222      69.101   6.448  99.345  1.00  0.00           N  
ATOM    296  CA  ARG A 222      69.134   5.002  99.224  1.00  0.00           C  
ATOM    297  C   ARG A 222      70.454   4.514  99.798  1.00  0.00           C  
ATOM    298  O   ARG A 222      70.678   3.311  99.932  1.00  0.00           O  
ATOM    299  CB  ARG A 222      68.979   4.598  97.761  1.00  0.00           C  
ATOM    300  CG  ARG A 222      67.882   5.365  97.047  1.00  0.00           C  
ATOM    301  CD  ARG A 222      67.737   4.888  95.630  1.00  0.00           C  
ATOM    302  NE  ARG A 222      66.944   3.674  95.555  1.00  0.00           N  
ATOM    303  CZ  ARG A 222      65.652   3.632  95.832  1.00  0.00           C  
ATOM    304  NH1 ARG A 222      65.024   4.734  96.201  1.00  0.00           N  
ATOM    305  NH2 ARG A 222      64.989   2.498  95.722  1.00  0.00           N  
ATOM    306  N   GLY A 224      71.315   5.474 100.140  1.00  0.00           N  
ATOM    307  CA  GLY A 224      72.612   5.173 100.723  1.00  0.00           C  
ATOM    308  C   GLY A 224      73.762   4.818  99.792  1.00  0.00           C  
ATOM    309  O   GLY A 224      74.569   3.946 100.123  1.00  0.00           O  
ATOM    310  N   TYR A 225      73.869   5.487  98.646  1.00  0.00           N  
ATOM    311  CA  TYR A 225      74.949   5.185  97.704  1.00  0.00           C  
ATOM    312  C   TYR A 225      76.184   6.054  97.913  1.00  0.00           C  
ATOM    313  O   TYR A 225      77.056   6.104  97.050  1.00  0.00           O  
ATOM    314  CB  TYR A 225      74.481   5.360  96.247  1.00  0.00           C  
ATOM    315  CG  TYR A 225      73.340   4.463  95.825  1.00  0.00           C  
ATOM    316  CD1 TYR A 225      73.425   3.078  95.952  1.00  0.00           C  
ATOM    317  CD2 TYR A 225      72.175   5.001  95.292  1.00  0.00           C  
ATOM    318  CE1 TYR A 225      72.374   2.249  95.559  1.00  0.00           C  
ATOM    319  CE2 TYR A 225      71.119   4.182  94.897  1.00  0.00           C  
ATOM    320  CZ  TYR A 225      71.224   2.807  95.033  1.00  0.00           C  
ATOM    321  OH  TYR A 225      70.177   1.998  94.643  1.00  0.00           O  
ATOM    322  N   VAL A 226      76.281   6.726  99.052  1.00  0.00           N  
ATOM    323  CA  VAL A 226      77.429   7.597  99.269  1.00  0.00           C  
ATOM    324  C   VAL A 226      78.327   7.246 100.452  1.00  0.00           C  
ATOM    325  O   VAL A 226      77.950   7.447 101.604  1.00  0.00           O  
ATOM    326  CB  VAL A 226      76.966   9.056  99.425  1.00  0.00           C  
ATOM    327  CG1 VAL A 226      78.168   9.999  99.406  1.00  0.00           C  
ATOM    328  CG2 VAL A 226      75.986   9.394  98.315  1.00  0.00           C  
ATOM    329  N   LYS A 227      79.520   6.733 100.158  1.00  0.00           N  
ATOM    330  CA  LYS A 227      80.490   6.382 101.196  1.00  0.00           C  
ATOM    331  C   LYS A 227      81.440   7.567 101.372  1.00  0.00           C  
ATOM    332  O   LYS A 227      81.534   8.160 102.450  1.00  0.00           O  
ATOM    333  CB  LYS A 227      81.290   5.140 100.785  1.00  0.00           C  
ATOM    334  CG  LYS A 227      82.322   4.685 101.811  1.00  0.00           C  
ATOM    335  CD  LYS A 227      83.286   3.651 101.233  1.00  0.00           C  
ATOM    336  CE  LYS A 227      84.220   3.076 102.307  1.00  0.00           C  
ATOM    337  NZ  LYS A 227      83.519   2.155 103.258  1.00  0.00           N  
ATOM    338  N   ASP A 228      82.146   7.902 100.300  1.00  0.00           N  
ATOM    339  CA  ASP A 228      83.068   9.024 100.317  1.00  0.00           C  
ATOM    340  C   ASP A 228      82.814   9.915  99.112  1.00  0.00           C  
ATOM    341  O   ASP A 228      82.056   9.554  98.205  1.00  0.00           O  
ATOM    342  CB  ASP A 228      84.514   8.527 100.298  1.00  0.00           C  
ATOM    343  CG  ASP A 228      85.102   8.381 101.691  1.00  0.00           C  
ATOM    344  OD1 ASP A 228      84.650   7.491 102.442  1.00  0.00           O  
ATOM    345  OD2 ASP A 228      86.017   9.165 102.037  1.00  0.00           O  
ATOM    346  N   THR A 229      83.435  11.090  99.111  1.00  0.00           N  
ATOM    347  CA  THR A 229      83.281  12.003  97.994  1.00  0.00           C  
ATOM    348  C   THR A 229      84.533  12.804  97.647  1.00  0.00           C  
ATOM    349  O   THR A 229      85.179  13.415  98.511  1.00  0.00           O  
ATOM    350  CB  THR A 229      82.127  12.978  98.220  1.00  0.00           C  
ATOM    351  OG1 THR A 229      82.340  13.694  99.444  1.00  0.00           O  
ATOM    352  CG2 THR A 229      80.804  12.223  98.264  1.00  0.00           C  
ATOM    353  N   ALA A 230      84.867  12.758  96.358  1.00  0.00           N  
ATOM    354  CA  ALA A 230      86.004  13.472  95.789  1.00  0.00           C  
ATOM    355  C   ALA A 230      85.317  14.604  95.064  1.00  0.00           C  
ATOM    356  O   ALA A 230      85.098  14.558  93.846  1.00  0.00           O  
ATOM    357  CB  ALA A 230      86.767  12.595  94.792  1.00  0.00           C  
ATOM    358  N   GLY A 231      84.946  15.606  95.851  1.00  0.00           N  
ATOM    359  CA  GLY A 231      84.257  16.765  95.325  1.00  0.00           C  
ATOM    360  C   GLY A 231      83.196  17.204  96.312  1.00  0.00           C  
ATOM    361  O   GLY A 231      82.309  16.429  96.664  1.00  0.00           O  
ATOM    362  N   THR A 232      83.304  18.443  96.776  1.00  0.00           N  
ATOM    363  CA  THR A 232      82.352  18.994  97.721  1.00  0.00           C  
ATOM    364  C   THR A 232      80.979  18.320  97.583  1.00  0.00           C  
ATOM    365  O   THR A 232      80.271  18.530  96.593  1.00  0.00           O  
ATOM    366  CB  THR A 232      82.265  20.516  97.511  1.00  0.00           C  
ATOM    367  OG1 THR A 232      82.681  20.846  96.179  1.00  0.00           O  
ATOM    368  CG2 THR A 232      83.195  21.218  98.470  1.00  0.00           C  
ATOM    369  N   LYS A 233      80.632  17.489  98.573  1.00  0.00           N  
ATOM    370  CA  LYS A 233      79.360  16.754  98.579  1.00  0.00           C  
ATOM    371  C   LYS A 233      78.292  17.663  97.994  1.00  0.00           C  
ATOM    372  O   LYS A 233      77.485  17.264  97.149  1.00  0.00           O  
ATOM    373  CB  LYS A 233      78.959  16.352 100.011  1.00  0.00           C  
ATOM    374  CG  LYS A 233      80.099  15.848 100.889  1.00  0.00           C  
ATOM    375  CD  LYS A 233      80.808  16.988 101.593  1.00  0.00           C  
ATOM    376  CE  LYS A 233      81.968  16.474 102.399  1.00  0.00           C  
ATOM    377  NZ  LYS A 233      82.312  17.456 103.445  1.00  0.00           N  
ATOM    378  N   GLU A 234      78.333  18.908  98.449  1.00  0.00           N  
ATOM    379  CA  GLU A 234      77.411  19.957  98.033  1.00  0.00           C  
ATOM    380  C   GLU A 234      77.588  20.305  96.556  1.00  0.00           C  
ATOM    381  O   GLU A 234      76.663  20.167  95.753  1.00  0.00           O  
ATOM    382  CB  GLU A 234      77.660  21.210  98.878  1.00  0.00           C  
ATOM    383  CG  GLU A 234      78.245  20.932 100.272  1.00  0.00           C  
ATOM    384  CD  GLU A 234      79.770  20.756 100.282  1.00  0.00           C  
ATOM    385  OE1 GLU A 234      80.476  21.732  99.946  1.00  0.00           O  
ATOM    386  OE2 GLU A 234      80.260  19.653 100.634  1.00  0.00           O  
ATOM    387  N   HIS A 235      78.779  20.780  96.211  1.00  0.00           N  
ATOM    388  CA  HIS A 235      79.085  21.145  94.837  1.00  0.00           C  
ATOM    389  C   HIS A 235      78.491  20.090  93.917  1.00  0.00           C  
ATOM    390  O   HIS A 235      77.641  20.388  93.076  1.00  0.00           O  
ATOM    391  CB  HIS A 235      80.610  21.235  94.654  1.00  0.00           C  
ATOM    392  CG  HIS A 235      81.071  21.146  93.228  1.00  0.00           C  
ATOM    393  ND1 HIS A 235      80.521  21.904  92.214  1.00  0.00           N  
ATOM    394  CD2 HIS A 235      82.048  20.400  92.649  1.00  0.00           C  
ATOM    395  CE1 HIS A 235      81.137  21.629  91.075  1.00  0.00           C  
ATOM    396  NE2 HIS A 235      82.068  20.721  91.311  1.00  0.00           N  
ATOM    397  N   ILE A 236      78.935  18.853  94.113  1.00  0.00           N  
ATOM    398  CA  ILE A 236      78.480  17.731  93.314  1.00  0.00           C  
ATOM    399  C   ILE A 236      77.001  17.864  93.043  1.00  0.00           C  
ATOM    400  O   ILE A 236      76.558  17.758  91.903  1.00  0.00           O  
ATOM    401  CB  ILE A 236      78.708  16.404  94.039  1.00  0.00           C  
ATOM    402  CG1 ILE A 236      80.136  16.338  94.562  1.00  0.00           C  
ATOM    403  CG2 ILE A 236      78.457  15.244  93.089  1.00  0.00           C  
ATOM    404  CD1 ILE A 236      80.410  15.086  95.345  1.00  0.00           C  
ATOM    405  N   ALA A 237      76.242  18.106  94.107  1.00  0.00           N  
ATOM    406  CA  ALA A 237      74.794  18.244  94.005  1.00  0.00           C  
ATOM    407  C   ALA A 237      74.397  19.247  92.940  1.00  0.00           C  
ATOM    408  O   ALA A 237      73.658  18.924  92.005  1.00  0.00           O  
ATOM    409  CB  ALA A 237      74.209  18.664  95.352  1.00  0.00           C  
ATOM    410  N   GLU A 238      74.894  20.469  93.091  1.00  0.00           N  
ATOM    411  CA  GLU A 238      74.578  21.530  92.156  1.00  0.00           C  
ATOM    412  C   GLU A 238      74.937  21.104  90.751  1.00  0.00           C  
ATOM    413  O   GLU A 238      74.113  21.187  89.846  1.00  0.00           O  
ATOM    414  CB  GLU A 238      75.322  22.805  92.532  1.00  0.00           C  
ATOM    415  CG  GLU A 238      74.772  24.047  91.847  1.00  0.00           C  
ATOM    416  CD  GLU A 238      73.271  24.247  92.063  1.00  0.00           C  
ATOM    417  OE1 GLU A 238      72.720  25.221  91.509  1.00  0.00           O  
ATOM    418  OE2 GLU A 238      72.640  23.442  92.781  1.00  0.00           O  
ATOM    419  N   LEU A 240      76.165  20.636  90.576  1.00  0.00           N  
ATOM    420  CA  LEU A 240      76.611  20.171  89.275  1.00  0.00           C  
ATOM    421  C   LEU A 240      75.563  19.245  88.642  1.00  0.00           C  
ATOM    422  O   LEU A 240      75.433  19.218  87.418  1.00  0.00           O  
ATOM    423  CB  LEU A 240      77.941  19.425  89.417  1.00  0.00           C  
ATOM    424  CG  LEU A 240      78.572  18.799  88.167  1.00  0.00           C  
ATOM    425  CD1 LEU A 240      78.829  19.864  87.123  1.00  0.00           C  
ATOM    426  CD2 LEU A 240      79.871  18.115  88.544  1.00  0.00           C  
ATOM    427  N   MET A 241      74.814  18.505  89.470  1.00  0.00           N  
ATOM    428  CA  MET A 241      73.785  17.557  88.995  1.00  0.00           C  
ATOM    429  C   MET A 241      72.424  18.159  88.715  1.00  0.00           C  
ATOM    430  O   MET A 241      71.805  17.868  87.692  1.00  0.00           O  
ATOM    431  CB  MET A 241      73.591  16.423  89.991  1.00  0.00           C  
ATOM    432  CG  MET A 241      74.786  15.521  90.129  1.00  0.00           C  
ATOM    433  SD  MET A 241      74.366  14.100  91.136  1.00  0.00           S  
ATOM    434  CE  MET A 241      73.424  13.176  89.972  1.00  0.00           C  
ATOM    435  N   ARG A 243      71.939  18.957  89.655  1.00  0.00           N  
ATOM    436  CA  ARG A 243      70.663  19.632  89.482  1.00  0.00           C  
ATOM    437  C   ARG A 243      70.775  20.435  88.179  1.00  0.00           C  
ATOM    438  O   ARG A 243      69.900  20.379  87.308  1.00  0.00           O  
ATOM    439  CB  ARG A 243      70.415  20.592  90.659  1.00  0.00           C  
ATOM    440  CG  ARG A 243      69.165  21.477  90.532  1.00  0.00           C  
ATOM    441  CD  ARG A 243      69.127  22.573  91.602  1.00  0.00           C  
ATOM    442  NE  ARG A 243      70.008  23.698  91.284  1.00  0.00           N  
ATOM    443  CZ  ARG A 243      69.616  24.810  90.665  1.00  0.00           C  
ATOM    444  NH1 ARG A 243      68.351  24.958  90.296  1.00  0.00           N  
ATOM    445  NH2 ARG A 243      70.485  25.777  90.408  1.00  0.00           N  
ATOM    446  N   THR A 244      71.892  21.154  88.063  1.00  0.00           N  
ATOM    447  CA  THR A 244      72.214  22.034  86.934  1.00  0.00           C  
ATOM    448  C   THR A 244      72.394  21.425  85.539  1.00  0.00           C  
ATOM    449  O   THR A 244      71.442  21.340  84.756  1.00  0.00           O  
ATOM    450  CB  THR A 244      73.493  22.866  87.251  1.00  0.00           C  
ATOM    451  OG1 THR A 244      74.617  21.992  87.438  1.00  0.00           O  
ATOM    452  CG2 THR A 244      73.297  23.676  88.520  1.00  0.00           C  
ATOM    453  N   ARG A 245      73.632  21.031  85.235  1.00  0.00           N  
ATOM    454  CA  ARG A 245      73.985  20.458  83.937  1.00  0.00           C  
ATOM    455  C   ARG A 245      73.477  19.023  83.742  1.00  0.00           C  
ATOM    456  O   ARG A 245      73.110  18.333  84.695  1.00  0.00           O  
ATOM    457  CB  ARG A 245      75.516  20.489  83.742  1.00  0.00           C  
ATOM    458  CG  ARG A 245      76.199  21.819  84.102  1.00  0.00           C  
ATOM    459  CD  ARG A 245      77.670  21.855  83.637  1.00  0.00           C  
ATOM    460  NE  ARG A 245      78.458  22.902  84.297  1.00  0.00           N  
ATOM    461  CZ  ARG A 245      79.704  23.239  83.967  1.00  0.00           C  
ATOM    462  NH1 ARG A 245      80.333  22.621  82.971  1.00  0.00           N  
ATOM    463  NH2 ARG A 245      80.327  24.191  84.646  1.00  0.00           N  
ATOM    464  N   ARG A 265      73.448  18.586  82.489  1.00  0.00           N  
ATOM    465  CA  ARG A 265      73.014  17.239  82.154  1.00  0.00           C  
ATOM    466  C   ARG A 265      74.295  16.393  82.107  1.00  0.00           C  
ATOM    467  O   ARG A 265      74.567  15.716  81.122  1.00  0.00           O  
ATOM    468  CB  ARG A 265      72.322  17.266  80.788  1.00  0.00           C  
ATOM    469  CG  ARG A 265      71.901  15.912  80.268  1.00  0.00           C  
ATOM    470  CD  ARG A 265      71.455  15.992  78.819  1.00  0.00           C  
ATOM    471  NE  ARG A 265      70.230  16.772  78.658  1.00  0.00           N  
ATOM    472  CZ  ARG A 265      69.016  16.357  79.016  1.00  0.00           C  
ATOM    473  NH1 ARG A 265      68.843  15.161  79.559  1.00  0.00           N  
ATOM    474  NH2 ARG A 265      67.969  17.146  78.837  1.00  0.00           N  
ATOM    475  N   ILE A 266      75.075  16.438  83.185  1.00  0.00           N  
ATOM    476  CA  ILE A 266      76.348  15.726  83.251  1.00  0.00           C  
ATOM    477  C   ILE A 266      76.312  14.243  82.945  1.00  0.00           C  
ATOM    478  O   ILE A 266      75.248  13.648  82.764  1.00  0.00           O  
ATOM    479  CB  ILE A 266      77.007  15.880  84.616  1.00  0.00           C  
ATOM    480  CG1 ILE A 266      76.131  15.229  85.679  1.00  0.00           C  
ATOM    481  CG2 ILE A 266      77.226  17.341  84.923  1.00  0.00           C  
ATOM    482  CD1 ILE A 266      76.907  14.371  86.652  1.00  0.00           C  
ATOM    483  N   GLY A 267      77.508  13.661  82.894  1.00  0.00           N  
ATOM    484  CA  GLY A 267      77.656  12.244  82.616  1.00  0.00           C  
ATOM    485  C   GLY A 267      78.606  11.572  83.595  1.00  0.00           C  
ATOM    486  O   GLY A 267      79.380  12.245  84.280  1.00  0.00           O  
ATOM    487  N   ALA A 268      78.545  10.243  83.656  1.00  0.00           N  
ATOM    488  CA  ALA A 268      79.387   9.462  84.554  1.00  0.00           C  
ATOM    489  C   ALA A 268      79.587   8.059  84.002  1.00  0.00           C  
ATOM    490  O   ALA A 268      79.028   7.710  82.962  1.00  0.00           O  
ATOM    491  CB  ALA A 268      78.753   9.390  85.930  1.00  0.00           C  
ATOM    492  N   TYR A 269      80.372   7.255  84.713  1.00  0.00           N  
ATOM    493  CA  TYR A 269      80.657   5.894  84.276  1.00  0.00           C  
ATOM    494  C   TYR A 269      81.119   4.979  85.410  1.00  0.00           C  
ATOM    495  O   TYR A 269      81.421   5.442  86.501  1.00  0.00           O  
ATOM    496  CB  TYR A 269      81.740   5.935  83.207  1.00  0.00           C  
ATOM    497  CG  TYR A 269      83.160   5.893  83.739  1.00  0.00           C  
ATOM    498  CD1 TYR A 269      83.937   4.749  83.583  1.00  0.00           C  
ATOM    499  CD2 TYR A 269      83.745   7.001  84.355  1.00  0.00           C  
ATOM    500  CE1 TYR A 269      85.279   4.699  84.020  1.00  0.00           C  
ATOM    501  CE2 TYR A 269      85.094   6.964  84.800  1.00  0.00           C  
ATOM    502  CZ  TYR A 269      85.859   5.803  84.625  1.00  0.00           C  
ATOM    503  OH  TYR A 269      87.193   5.726  85.024  1.00  0.00           O  
ATOM    504  N   VAL A 270      81.171   3.676  85.148  1.00  0.00           N  
ATOM    505  CA  VAL A 270      81.637   2.714  86.144  1.00  0.00           C  
ATOM    506  C   VAL A 270      82.509   1.678  85.459  1.00  0.00           C  
ATOM    507  O   VAL A 270      82.062   0.998  84.542  1.00  0.00           O  
ATOM    508  CB  VAL A 270      80.487   1.988  86.838  1.00  0.00           C  
ATOM    509  CG1 VAL A 270      81.043   0.852  87.658  1.00  0.00           C  
ATOM    510  CG2 VAL A 270      79.721   2.950  87.731  1.00  0.00           C  
ATOM    511  N   GLY A 272      83.752   1.562  85.918  1.00  0.00           N  
ATOM    512  CA  GLY A 272      84.695   0.630  85.318  1.00  0.00           C  
ATOM    513  C   GLY A 272      84.699  -0.760  85.910  1.00  0.00           C  
ATOM    514  O   GLY A 272      84.596  -0.929  87.119  1.00  0.00           O  
ATOM    515  N   ILE A 273      84.842  -1.761  85.052  1.00  0.00           N  
ATOM    516  CA  ILE A 273      84.831  -3.137  85.502  1.00  0.00           C  
ATOM    517  C   ILE A 273      85.989  -3.920  84.915  1.00  0.00           C  
ATOM    518  O   ILE A 273      86.065  -4.111  83.701  1.00  0.00           O  
ATOM    519  CB  ILE A 273      83.537  -3.839  85.078  1.00  0.00           C  
ATOM    520  CG1 ILE A 273      82.384  -2.843  85.030  1.00  0.00           C  
ATOM    521  CG2 ILE A 273      83.188  -4.916  86.074  1.00  0.00           C  
ATOM    522  CD1 ILE A 273      81.095  -3.442  84.509  1.00  0.00           C  
ATOM    523  N   ASP A 274      86.880  -4.374  85.790  1.00  0.00           N  
ATOM    524  CA  ASP A 274      88.044  -5.166  85.397  1.00  0.00           C  
ATOM    525  C   ASP A 274      87.592  -6.526  84.890  1.00  0.00           C  
ATOM    526  O   ASP A 274      87.195  -7.379  85.674  1.00  0.00           O  
ATOM    527  CB  ASP A 274      88.962  -5.373  86.601  1.00  0.00           C  
ATOM    528  CG  ASP A 274      89.660  -4.097  87.029  1.00  0.00           C  
ATOM    529  OD1 ASP A 274      90.585  -3.670  86.294  1.00  0.00           O  
ATOM    530  OD2 ASP A 274      89.281  -3.526  88.087  1.00  0.00           O  
ATOM    531  N   PRO A 275      87.664  -6.753  83.572  1.00  0.00           N  
ATOM    532  CA  PRO A 275      87.246  -8.029  82.987  1.00  0.00           C  
ATOM    533  C   PRO A 275      88.164  -9.206  83.308  1.00  0.00           C  
ATOM    534  O   PRO A 275      88.617  -9.914  82.412  1.00  0.00           O  
ATOM    535  CB  PRO A 275      87.184  -7.713  81.491  1.00  0.00           C  
ATOM    536  CG  PRO A 275      88.286  -6.756  81.326  1.00  0.00           C  
ATOM    537  CD  PRO A 275      88.118  -5.830  82.519  1.00  0.00           C  
ATOM    538  N   THR A 276      88.427  -9.412  84.592  1.00  0.00           N  
ATOM    539  CA  THR A 276      89.266 -10.513  85.025  1.00  0.00           C  
ATOM    540  C   THR A 276      88.439 -11.802  85.136  1.00  0.00           C  
ATOM    541  O   THR A 276      88.914 -12.871  84.779  1.00  0.00           O  
ATOM    542  CB  THR A 276      89.887 -10.215  86.382  1.00  0.00           C  
ATOM    543  OG1 THR A 276      88.848 -10.135  87.361  1.00  0.00           O  
ATOM    544  CG2 THR A 276      90.644  -8.897  86.346  1.00  0.00           C  
ATOM    545  N   ALA A 277      87.208 -11.698  85.636  1.00  0.00           N  
ATOM    546  CA  ALA A 277      86.308 -12.853  85.786  1.00  0.00           C  
ATOM    547  C   ALA A 277      85.453 -13.010  84.544  1.00  0.00           C  
ATOM    548  O   ALA A 277      85.214 -12.055  83.829  1.00  0.00           O  
ATOM    549  CB  ALA A 277      85.390 -12.665  86.993  1.00  0.00           C  
ATOM    550  N   PRO A 278      84.990 -14.227  84.261  1.00  0.00           N  
ATOM    551  CA  PRO A 278      84.151 -14.425  83.076  1.00  0.00           C  
ATOM    552  C   PRO A 278      82.687 -14.173  83.422  1.00  0.00           C  
ATOM    553  O   PRO A 278      81.772 -14.704  82.784  1.00  0.00           O  
ATOM    554  CB  PRO A 278      84.432 -15.871  82.692  1.00  0.00           C  
ATOM    555  CG  PRO A 278      84.671 -16.505  84.002  1.00  0.00           C  
ATOM    556  CD  PRO A 278      85.528 -15.506  84.741  1.00  0.00           C  
ATOM    557  N   SER A 279      82.490 -13.368  84.461  1.00  0.00           N  
ATOM    558  CA  SER A 279      81.162 -12.979  84.913  1.00  0.00           C  
ATOM    559  C   SER A 279      81.227 -12.088  86.130  1.00  0.00           C  
ATOM    560  O   SER A 279      82.044 -12.305  87.027  1.00  0.00           O  
ATOM    561  CB  SER A 279      80.294 -14.188  85.257  1.00  0.00           C  
ATOM    562  OG  SER A 279      79.110 -13.758  85.925  1.00  0.00           O  
ATOM    563  N   LEU A 280      80.361 -11.079  86.150  1.00  0.00           N  
ATOM    564  CA  LEU A 280      80.303 -10.165  87.272  1.00  0.00           C  
ATOM    565  C   LEU A 280      79.475 -10.826  88.333  1.00  0.00           C  
ATOM    566  O   LEU A 280      78.686 -11.733  88.058  1.00  0.00           O  
ATOM    567  CB  LEU A 280      79.647  -8.844  86.888  1.00  0.00           C  
ATOM    568  CG  LEU A 280      80.439  -8.002  85.897  1.00  0.00           C  
ATOM    569  CD1 LEU A 280      80.207  -8.557  84.491  1.00  0.00           C  
ATOM    570  CD2 LEU A 280      80.022  -6.541  85.980  1.00  0.00           C  
ATOM    571  N   HIS A 281      79.671 -10.378  89.559  1.00  0.00           N  
ATOM    572  CA  HIS A 281      78.910 -10.914  90.660  1.00  0.00           C  
ATOM    573  C   HIS A 281      78.161  -9.758  91.284  1.00  0.00           C  
ATOM    574  O   HIS A 281      78.422  -8.601  90.969  1.00  0.00           O  
ATOM    575  CB  HIS A 281      79.835 -11.580  91.676  1.00  0.00           C  
ATOM    576  CG  HIS A 281      80.922 -10.688  92.185  1.00  0.00           C  
ATOM    577  ND1 HIS A 281      80.826  -9.996  93.374  1.00  0.00           N  
ATOM    578  CD2 HIS A 281      82.137 -10.390  91.672  1.00  0.00           C  
ATOM    579  CE1 HIS A 281      81.938  -9.312  93.573  1.00  0.00           C  
ATOM    580  NE2 HIS A 281      82.750  -9.534  92.555  1.00  0.00           N  
ATOM    581  N   VAL A 282      77.224 -10.073  92.162  1.00  0.00           N  
ATOM    582  CA  VAL A 282      76.427  -9.054  92.812  1.00  0.00           C  
ATOM    583  C   VAL A 282      77.220  -7.829  93.300  1.00  0.00           C  
ATOM    584  O   VAL A 282      76.757  -6.703  93.151  1.00  0.00           O  
ATOM    585  CB  VAL A 282      75.640  -9.695  93.955  1.00  0.00           C  
ATOM    586  CG1 VAL A 282      74.706 -10.776  93.392  1.00  0.00           C  
ATOM    587  CG2 VAL A 282      76.598 -10.319  94.939  1.00  0.00           C  
ATOM    588  N   GLY A 283      78.415  -8.043  93.849  1.00  0.00           N  
ATOM    589  CA  GLY A 283      79.240  -6.943  94.345  1.00  0.00           C  
ATOM    590  C   GLY A 283      79.413  -5.743  93.426  1.00  0.00           C  
ATOM    591  O   GLY A 283      79.757  -4.648  93.876  1.00  0.00           O  
ATOM    592  N   HIS A 284      79.171  -5.961  92.136  1.00  0.00           N  
ATOM    593  CA  HIS A 284      79.276  -4.929  91.092  1.00  0.00           C  
ATOM    594  C   HIS A 284      77.937  -4.198  90.902  1.00  0.00           C  
ATOM    595  O   HIS A 284      77.887  -3.069  90.398  1.00  0.00           O  
ATOM    596  CB  HIS A 284      79.662  -5.576  89.746  1.00  0.00           C  
ATOM    597  CG  HIS A 284      80.998  -6.245  89.746  1.00  0.00           C  
ATOM    598  ND1 HIS A 284      81.322  -7.259  88.873  1.00  0.00           N  
ATOM    599  CD2 HIS A 284      82.100  -6.028  90.501  1.00  0.00           C  
ATOM    600  CE1 HIS A 284      82.566  -7.640  89.091  1.00  0.00           C  
ATOM    601  NE2 HIS A 284      83.060  -6.908  90.073  1.00  0.00           N  
ATOM    602  N   LEU A 285      76.858  -4.873  91.292  1.00  0.00           N  
ATOM    603  CA  LEU A 285      75.508  -4.342  91.159  1.00  0.00           C  
ATOM    604  C   LEU A 285      75.320  -3.107  92.029  1.00  0.00           C  
ATOM    605  O   LEU A 285      74.493  -2.243  91.720  1.00  0.00           O  
ATOM    606  CB  LEU A 285      74.477  -5.421  91.537  1.00  0.00           C  
ATOM    607  CG  LEU A 285      74.585  -6.747  90.775  1.00  0.00           C  
ATOM    608  CD1 LEU A 285      73.889  -7.831  91.548  1.00  0.00           C  
ATOM    609  CD2 LEU A 285      73.993  -6.618  89.387  1.00  0.00           C  
ATOM    610  N   LEU A 286      76.091  -3.003  93.107  1.00  0.00           N  
ATOM    611  CA  LEU A 286      75.929  -1.851  93.973  1.00  0.00           C  
ATOM    612  C   LEU A 286      76.211  -0.545  93.243  1.00  0.00           C  
ATOM    613  O   LEU A 286      75.314   0.271  93.051  1.00  0.00           O  
ATOM    614  CB  LEU A 286      76.832  -1.961  95.202  1.00  0.00           C  
ATOM    615  CG  LEU A 286      76.657  -0.850  96.242  1.00  0.00           C  
ATOM    616  CD1 LEU A 286      75.288  -0.935  96.892  1.00  0.00           C  
ATOM    617  CD2 LEU A 286      77.721  -0.986  97.293  1.00  0.00           C  
ATOM    618  N   PRO A 288      77.452  -0.350  92.787  1.00  0.00           N  
ATOM    619  CA  PRO A 288      77.819   0.879  92.085  1.00  0.00           C  
ATOM    620  C   PRO A 288      77.123   1.146  90.760  1.00  0.00           C  
ATOM    621  O   PRO A 288      77.134   2.272  90.262  1.00  0.00           O  
ATOM    622  CB  PRO A 288      79.317   0.724  91.913  1.00  0.00           C  
ATOM    623  CG  PRO A 288      79.437  -0.723  91.644  1.00  0.00           C  
ATOM    624  CD  PRO A 288      78.547  -1.330  92.702  1.00  0.00           C  
ATOM    625  N   LEU A 289      76.525   0.121  90.175  1.00  0.00           N  
ATOM    626  CA  LEU A 289      75.849   0.322  88.903  1.00  0.00           C  
ATOM    627  C   LEU A 289      74.459   0.908  89.093  1.00  0.00           C  
ATOM    628  O   LEU A 289      73.907   1.552  88.196  1.00  0.00           O  
ATOM    629  CB  LEU A 289      75.767  -0.995  88.137  1.00  0.00           C  
ATOM    630  CG  LEU A 289      77.126  -1.513  87.689  1.00  0.00           C  
ATOM    631  CD1 LEU A 289      76.944  -2.677  86.754  1.00  0.00           C  
ATOM    632  CD2 LEU A 289      77.870  -0.399  86.989  1.00  0.00           C  
ATOM    633  N   MET A 290      73.899   0.686  90.274  1.00  0.00           N  
ATOM    634  CA  MET A 290      72.578   1.194  90.582  1.00  0.00           C  
ATOM    635  C   MET A 290      72.518   2.718  90.446  1.00  0.00           C  
ATOM    636  O   MET A 290      71.780   3.239  89.604  1.00  0.00           O  
ATOM    637  CB  MET A 290      72.172   0.751  91.990  1.00  0.00           C  
ATOM    638  CG  MET A 290      71.762  -0.701  92.065  1.00  0.00           C  
ATOM    639  SD  MET A 290      70.251  -0.964  91.148  1.00  0.00           S  
ATOM    640  CE  MET A 290      69.011  -0.598  92.394  1.00  0.00           C  
ATOM    641  N   PRO A 291      73.315   3.453  91.248  1.00  0.00           N  
ATOM    642  CA  PRO A 291      73.267   4.914  91.136  1.00  0.00           C  
ATOM    643  C   PRO A 291      73.492   5.402  89.705  1.00  0.00           C  
ATOM    644  O   PRO A 291      72.971   6.442  89.301  1.00  0.00           O  
ATOM    645  CB  PRO A 291      74.353   5.371  92.115  1.00  0.00           C  
ATOM    646  CG  PRO A 291      75.326   4.257  92.075  1.00  0.00           C  
ATOM    647  CD  PRO A 291      74.441   3.037  92.105  1.00  0.00           C  
ATOM    648  N   LEU A 292      74.269   4.649  88.939  1.00  0.00           N  
ATOM    649  CA  LEU A 292      74.515   5.023  87.559  1.00  0.00           C  
ATOM    650  C   LEU A 292      73.143   4.959  86.911  1.00  0.00           C  
ATOM    651  O   LEU A 292      72.624   5.955  86.397  1.00  0.00           O  
ATOM    652  CB  LEU A 292      75.449   4.010  86.896  1.00  0.00           C  
ATOM    653  CG  LEU A 292      76.005   4.379  85.516  1.00  0.00           C  
ATOM    654  CD1 LEU A 292      76.988   5.526  85.681  1.00  0.00           C  
ATOM    655  CD2 LEU A 292      76.700   3.183  84.867  1.00  0.00           C  
ATOM    656  N   PHE A 293      72.564   3.763  86.973  1.00  0.00           N  
ATOM    657  CA  PHE A 293      71.248   3.480  86.424  1.00  0.00           C  
ATOM    658  C   PHE A 293      70.276   4.591  86.751  1.00  0.00           C  
ATOM    659  O   PHE A 293      69.641   5.164  85.861  1.00  0.00           O  
ATOM    660  CB  PHE A 293      70.740   2.155  86.985  1.00  0.00           C  
ATOM    661  CG  PHE A 293      71.412   0.966  86.393  1.00  0.00           C  
ATOM    662  CD1 PHE A 293      71.366  -0.258  87.024  1.00  0.00           C  
ATOM    663  CD2 PHE A 293      72.073   1.066  85.181  1.00  0.00           C  
ATOM    664  CE1 PHE A 293      71.969  -1.368  86.456  1.00  0.00           C  
ATOM    665  CE2 PHE A 293      72.676  -0.037  84.609  1.00  0.00           C  
ATOM    666  CZ  PHE A 293      72.624  -1.258  85.248  1.00  0.00           C  
ATOM    667  N   TRP A 294      70.159   4.899  88.035  1.00  0.00           N  
ATOM    668  CA  TRP A 294      69.262   5.960  88.444  1.00  0.00           C  
ATOM    669  C   TRP A 294      69.567   7.217  87.613  1.00  0.00           C  
ATOM    670  O   TRP A 294      68.667   7.788  86.988  1.00  0.00           O  
ATOM    671  CB  TRP A 294      69.400   6.217  89.955  1.00  0.00           C  
ATOM    672  CG  TRP A 294      68.613   5.226  90.834  1.00  0.00           C  
ATOM    673  CD1 TRP A 294      69.130   4.308  91.711  1.00  0.00           C  
ATOM    674  CD2 TRP A 294      67.178   5.094  90.923  1.00  0.00           C  
ATOM    675  NE1 TRP A 294      68.110   3.619  92.338  1.00  0.00           N  
ATOM    676  CE2 TRP A 294      66.906   4.081  91.874  1.00  0.00           C  
ATOM    677  CE3 TRP A 294      66.101   5.735  90.292  1.00  0.00           C  
ATOM    678  CZ2 TRP A 294      65.596   3.695  92.207  1.00  0.00           C  
ATOM    679  CZ3 TRP A 294      64.802   5.351  90.625  1.00  0.00           C  
ATOM    680  CH2 TRP A 294      64.563   4.342  91.573  1.00  0.00           C  
ATOM    681  N   MET A 295      70.832   7.629  87.572  1.00  0.00           N  
ATOM    682  CA  MET A 295      71.197   8.805  86.792  1.00  0.00           C  
ATOM    683  C   MET A 295      70.652   8.674  85.381  1.00  0.00           C  
ATOM    684  O   MET A 295      70.230   9.650  84.767  1.00  0.00           O  
ATOM    685  CB  MET A 295      72.711   8.966  86.736  1.00  0.00           C  
ATOM    686  CG  MET A 295      73.307   9.326  88.059  1.00  0.00           C  
ATOM    687  SD  MET A 295      74.962   9.966  87.897  1.00  0.00           S  
ATOM    688  CE  MET A 295      74.642  11.580  87.297  1.00  0.00           C  
ATOM    689  N   TYR A 296      70.658   7.449  84.879  1.00  0.00           N  
ATOM    690  CA  TYR A 296      70.177   7.165  83.538  1.00  0.00           C  
ATOM    691  C   TYR A 296      68.690   7.393  83.456  1.00  0.00           C  
ATOM    692  O   TYR A 296      68.176   7.908  82.467  1.00  0.00           O  
ATOM    693  CB  TYR A 296      70.481   5.713  83.176  1.00  0.00           C  
ATOM    694  CG  TYR A 296      69.919   5.266  81.844  1.00  0.00           C  
ATOM    695  CD1 TYR A 296      70.152   6.002  80.686  1.00  0.00           C  
ATOM    696  CD2 TYR A 296      69.198   4.077  81.731  1.00  0.00           C  
ATOM    697  CE1 TYR A 296      69.687   5.563  79.453  1.00  0.00           C  
ATOM    698  CE2 TYR A 296      68.730   3.630  80.500  1.00  0.00           C  
ATOM    699  CZ  TYR A 296      68.982   4.375  79.370  1.00  0.00           C  
ATOM    700  OH  TYR A 296      68.550   3.909  78.158  1.00  0.00           O  
ATOM    701  N   LEU A 297      68.004   6.995  84.512  1.00  0.00           N  
ATOM    702  CA  LEU A 297      66.569   7.121  84.564  1.00  0.00           C  
ATOM    703  C   LEU A 297      66.171   8.578  84.606  1.00  0.00           C  
ATOM    704  O   LEU A 297      65.022   8.914  84.323  1.00  0.00           O  
ATOM    705  CB  LEU A 297      66.053   6.384  85.782  1.00  0.00           C  
ATOM    706  CG  LEU A 297      66.683   4.997  85.851  1.00  0.00           C  
ATOM    707  CD1 LEU A 297      66.349   4.327  87.174  1.00  0.00           C  
ATOM    708  CD2 LEU A 297      66.194   4.175  84.671  1.00  0.00           C  
ATOM    709  N   GLU A 298      67.128   9.441  84.947  1.00  0.00           N  
ATOM    710  CA  GLU A 298      66.882  10.884  85.020  1.00  0.00           C  
ATOM    711  C   GLU A 298      67.181  11.619  83.706  1.00  0.00           C  
ATOM    712  O   GLU A 298      66.699  12.742  83.494  1.00  0.00           O  
ATOM    713  CB  GLU A 298      67.696  11.517  86.163  1.00  0.00           C  
ATOM    714  CG  GLU A 298      67.030  11.454  87.543  1.00  0.00           C  
ATOM    715  CD  GLU A 298      65.773  12.310  87.650  1.00  0.00           C  
ATOM    716  OE1 GLU A 298      65.080  12.202  88.687  1.00  0.00           O  
ATOM    717  OE2 GLU A 298      65.481  13.087  86.710  1.00  0.00           O  
ATOM    718  N   GLY A 305      67.975  10.988  82.838  1.00  0.00           N  
ATOM    719  CA  GLY A 305      68.303  11.591  81.554  1.00  0.00           C  
ATOM    720  C   GLY A 305      69.763  11.938  81.312  1.00  0.00           C  
ATOM    721  O   GLY A 305      70.126  12.401  80.230  1.00  0.00           O  
ATOM    722  N   TYR A 306      70.607  11.718  82.311  1.00  0.00           N  
ATOM    723  CA  TYR A 306      72.026  12.025  82.176  1.00  0.00           C  
ATOM    724  C   TYR A 306      72.704  11.182  81.075  1.00  0.00           C  
ATOM    725  O   TYR A 306      72.035  10.606  80.212  1.00  0.00           O  
ATOM    726  CB  TYR A 306      72.736  11.803  83.519  1.00  0.00           C  
ATOM    727  CG  TYR A 306      72.190  12.608  84.690  1.00  0.00           C  
ATOM    728  CD1 TYR A 306      71.080  12.177  85.420  1.00  0.00           C  
ATOM    729  CD2 TYR A 306      72.798  13.799  85.074  1.00  0.00           C  
ATOM    730  CE1 TYR A 306      70.597  12.918  86.508  1.00  0.00           C  
ATOM    731  CE2 TYR A 306      72.322  14.542  86.154  1.00  0.00           C  
ATOM    732  CZ  TYR A 306      71.228  14.100  86.864  1.00  0.00           C  
ATOM    733  OH  TYR A 306      70.785  14.859  87.920  1.00  0.00           O  
ATOM    734  N   LYS A 307      74.033  11.125  81.107  1.00  0.00           N  
ATOM    735  CA  LYS A 307      74.806  10.357  80.135  1.00  0.00           C  
ATOM    736  C   LYS A 307      75.649   9.394  80.922  1.00  0.00           C  
ATOM    737  O   LYS A 307      76.679   9.770  81.467  1.00  0.00           O  
ATOM    738  CB  LYS A 307      75.734  11.267  79.355  1.00  0.00           C  
ATOM    739  CG  LYS A 307      75.044  12.433  78.706  1.00  0.00           C  
ATOM    740  CD  LYS A 307      76.053  13.420  78.137  1.00  0.00           C  
ATOM    741  CE  LYS A 307      75.343  14.639  77.561  1.00  0.00           C  
ATOM    742  NZ  LYS A 307      74.299  14.261  76.553  1.00  0.00           N  
ATOM    743  N   ALA A 308      75.220   8.147  80.979  1.00  0.00           N  
ATOM    744  CA  ALA A 308      75.953   7.156  81.747  1.00  0.00           C  
ATOM    745  C   ALA A 308      76.590   6.109  80.866  1.00  0.00           C  
ATOM    746  O   ALA A 308      76.078   5.796  79.795  1.00  0.00           O  
ATOM    747  CB  ALA A 308      75.022   6.483  82.737  1.00  0.00           C  
ATOM    748  N   PHE A 309      77.700   5.553  81.334  1.00  0.00           N  
ATOM    749  CA  PHE A 309      78.392   4.525  80.584  1.00  0.00           C  
ATOM    750  C   PHE A 309      79.045   3.559  81.541  1.00  0.00           C  
ATOM    751  O   PHE A 309      79.270   3.879  82.709  1.00  0.00           O  
ATOM    752  CB  PHE A 309      79.464   5.144  79.694  1.00  0.00           C  
ATOM    753  CG  PHE A 309      78.937   6.166  78.732  1.00  0.00           C  
ATOM    754  CD1 PHE A 309      79.576   7.396  78.585  1.00  0.00           C  
ATOM    755  CD2 PHE A 309      77.796   5.908  77.977  1.00  0.00           C  
ATOM    756  CE1 PHE A 309      79.080   8.360  77.699  1.00  0.00           C  
ATOM    757  CE2 PHE A 309      77.289   6.863  77.091  1.00  0.00           C  
ATOM    758  CZ  PHE A 309      77.932   8.091  76.951  1.00  0.00           C  
ATOM    759  N   THR A 310      79.355   2.381  81.015  1.00  0.00           N  
ATOM    760  CA  THR A 310      79.998   1.312  81.763  1.00  0.00           C  
ATOM    761  C   THR A 310      81.307   0.949  81.039  1.00  0.00           C  
ATOM    762  O   THR A 310      81.299   0.266  80.017  1.00  0.00           O  
ATOM    763  CB  THR A 310      79.070   0.082  81.824  1.00  0.00           C  
ATOM    764  OG1 THR A 310      78.700  -0.286  80.492  1.00  0.00           O  
ATOM    765  CG2 THR A 310      77.797   0.395  82.617  1.00  0.00           C  
ATOM    766  N   LEU A 311      82.429   1.412  81.573  1.00  0.00           N  
ATOM    767  CA  LEU A 311      83.716   1.152  80.955  1.00  0.00           C  
ATOM    768  C   LEU A 311      84.290  -0.208  81.303  1.00  0.00           C  
ATOM    769  O   LEU A 311      84.475  -0.549  82.468  1.00  0.00           O  
ATOM    770  CB  LEU A 311      84.707   2.233  81.365  1.00  0.00           C  
ATOM    771  CG  LEU A 311      86.039   2.307  80.616  1.00  0.00           C  
ATOM    772  CD1 LEU A 311      85.802   2.839  79.210  1.00  0.00           C  
ATOM    773  CD2 LEU A 311      87.006   3.223  81.374  1.00  0.00           C  
ATOM    774  N   ILE A 312      84.577  -0.988  80.277  1.00  0.00           N  
ATOM    775  CA  ILE A 312      85.150  -2.302  80.479  1.00  0.00           C  
ATOM    776  C   ILE A 312      86.643  -2.117  80.417  1.00  0.00           C  
ATOM    777  O   ILE A 312      87.136  -1.378  79.566  1.00  0.00           O  
ATOM    778  CB  ILE A 312      84.769  -3.249  79.367  1.00  0.00           C  
ATOM    779  CG1 ILE A 312      83.258  -3.219  79.169  1.00  0.00           C  
ATOM    780  CG2 ILE A 312      85.263  -4.645  79.691  1.00  0.00           C  
ATOM    781  CD1 ILE A 312      82.791  -3.980  77.947  1.00  0.00           C  
ATOM    782  N   GLY A 313      87.362  -2.805  81.298  1.00  0.00           N  
ATOM    783  CA  GLY A 313      88.813  -2.685  81.335  1.00  0.00           C  
ATOM    784  C   GLY A 313      89.611  -3.662  80.483  1.00  0.00           C  
ATOM    785  O   GLY A 313      90.744  -4.029  80.832  1.00  0.00           O  
ATOM    786  N   GLY A 314      89.014  -4.063  79.361  1.00  0.00           N  
ATOM    787  CA  GLY A 314      89.633  -4.997  78.432  1.00  0.00           C  
ATOM    788  C   GLY A 314      91.149  -5.006  78.387  1.00  0.00           C  
ATOM    789  O   GLY A 314      91.754  -6.048  78.156  1.00  0.00           O  
ATOM    790  N   SER A 315      91.772  -3.852  78.584  1.00  0.00           N  
ATOM    791  CA  SER A 315      93.218  -3.798  78.574  1.00  0.00           C  
ATOM    792  C   SER A 315      93.697  -3.752  80.013  1.00  0.00           C  
ATOM    793  O   SER A 315      94.601  -4.481  80.397  1.00  0.00           O  
ATOM    794  CB  SER A 315      93.696  -2.577  77.788  1.00  0.00           C  
ATOM    795  OG  SER A 315      93.318  -2.688  76.422  1.00  0.00           O  
ATOM    796  N   THR A 316      93.062  -2.920  80.824  1.00  0.00           N  
ATOM    797  CA  THR A 316      93.456  -2.809  82.220  1.00  0.00           C  
ATOM    798  C   THR A 316      93.589  -4.152  82.922  1.00  0.00           C  
ATOM    799  O   THR A 316      94.487  -4.328  83.740  1.00  0.00           O  
ATOM    800  CB  THR A 316      92.462  -2.005  83.027  1.00  0.00           C  
ATOM    801  OG1 THR A 316      91.702  -2.895  83.855  1.00  0.00           O  
ATOM    802  CG2 THR A 316      91.537  -1.252  82.107  1.00  0.00           C  
ATOM    803  N   ALA A 317      92.682  -5.081  82.639  1.00  0.00           N  
ATOM    804  CA  ALA A 317      92.754  -6.391  83.267  1.00  0.00           C  
ATOM    805  C   ALA A 317      94.194  -6.898  83.146  1.00  0.00           C  
ATOM    806  O   ALA A 317      94.764  -7.392  84.112  1.00  0.00           O  
ATOM    807  CB  ALA A 317      91.793  -7.355  82.592  1.00  0.00           C  
ATOM    808  N   LYS A 333      94.789  -6.734  81.967  1.00  0.00           N  
ATOM    809  CA  LYS A 333      96.161  -7.178  81.704  1.00  0.00           C  
ATOM    810  C   LYS A 333      97.191  -6.705  82.735  1.00  0.00           C  
ATOM    811  O   LYS A 333      98.302  -7.230  82.799  1.00  0.00           O  
ATOM    812  CB  LYS A 333      96.597  -6.717  80.314  1.00  0.00           C  
ATOM    813  CG  LYS A 333      95.566  -6.976  79.222  1.00  0.00           C  
ATOM    814  CD  LYS A 333      95.960  -6.333  77.871  1.00  0.00           C  
ATOM    815  CE  LYS A 333      94.812  -6.392  76.832  1.00  0.00           C  
ATOM    816  NZ  LYS A 333      95.135  -5.824  75.476  1.00  0.00           N  
ATOM    817  N   ILE A 335      96.829  -5.699  83.522  1.00  0.00           N  
ATOM    818  CA  ILE A 335      97.708  -5.173  84.560  1.00  0.00           C  
ATOM    819  C   ILE A 335      97.012  -5.408  85.890  1.00  0.00           C  
ATOM    820  O   ILE A 335      97.615  -5.918  86.834  1.00  0.00           O  
ATOM    821  CB  ILE A 335      97.964  -3.664  84.381  1.00  0.00           C  
ATOM    822  CG1 ILE A 335      98.812  -3.429  83.133  1.00  0.00           C  
ATOM    823  CG2 ILE A 335      98.663  -3.099  85.598  1.00  0.00           C  
ATOM    824  CD1 ILE A 335     100.110  -4.213  83.097  1.00  0.00           C  
ATOM    825  N   GLY A 336      95.737  -5.030  85.948  1.00  0.00           N  
ATOM    826  CA  GLY A 336      94.943  -5.223  87.149  1.00  0.00           C  
ATOM    827  C   GLY A 336      95.091  -4.150  88.201  1.00  0.00           C  
ATOM    828  O   GLY A 336      96.178  -3.647  88.431  1.00  0.00           O  
ATOM    829  N   ASP A 345      93.988  -3.807  88.848  1.00  0.00           N  
ATOM    830  CA  ASP A 345      94.007  -2.793  89.882  1.00  0.00           C  
ATOM    831  C   ASP A 345      94.858  -3.213  91.058  1.00  0.00           C  
ATOM    832  O   ASP A 345      94.469  -4.080  91.836  1.00  0.00           O  
ATOM    833  CB  ASP A 345      92.589  -2.509  90.377  1.00  0.00           C  
ATOM    834  CG  ASP A 345      92.549  -1.484  91.511  1.00  0.00           C  
ATOM    835  OD1 ASP A 345      91.439  -0.995  91.823  1.00  0.00           O  
ATOM    836  OD2 ASP A 345      93.611  -1.171  92.096  1.00  0.00           O  
ATOM    837  N   PRO A 407      96.039  -2.599  91.202  1.00  0.00           N  
ATOM    838  CA  PRO A 407      96.956  -2.902  92.305  1.00  0.00           C  
ATOM    839  C   PRO A 407      96.474  -2.331  93.651  1.00  0.00           C  
ATOM    840  O   PRO A 407      97.182  -1.571  94.326  1.00  0.00           O  
ATOM    841  CB  PRO A 407      98.282  -2.297  91.833  1.00  0.00           C  
ATOM    842  CG  PRO A 407      97.858  -1.166  90.983  1.00  0.00           C  
ATOM    843  CD  PRO A 407      96.693  -1.740  90.202  1.00  0.00           C  
ATOM    844  N   THR A 408      95.256  -2.711  94.028  1.00  0.00           N  
ATOM    845  CA  THR A 408      94.662  -2.271  95.278  1.00  0.00           C  
ATOM    846  C   THR A 408      94.808  -3.393  96.300  1.00  0.00           C  
ATOM    847  O   THR A 408      93.923  -4.228  96.456  1.00  0.00           O  
ATOM    848  CB  THR A 408      93.165  -1.889  95.074  1.00  0.00           C  
ATOM    849  OG1 THR A 408      92.595  -1.502  96.328  1.00  0.00           O  
ATOM    850  CG2 THR A 408      92.370  -3.049  94.478  1.00  0.00           C  
ATOM    851  N   GLY A 418      95.948  -3.411  96.981  1.00  0.00           N  
ATOM    852  CA  GLY A 418      96.199  -4.443  97.968  1.00  0.00           C  
ATOM    853  C   GLY A 418      97.612  -4.985  97.879  1.00  0.00           C  
ATOM    854  O   GLY A 418      98.541  -4.395  98.430  1.00  0.00           O  
ATOM    855  N   ASP A 422      93.609 -15.900  76.436  1.00  0.00           N  
ATOM    856  CA  ASP A 422      92.247 -16.376  76.719  1.00  0.00           C  
ATOM    857  C   ASP A 422      91.471 -15.285  77.442  1.00  0.00           C  
ATOM    858  O   ASP A 422      90.231 -15.334  77.592  1.00  0.00           O  
ATOM    859  CB  ASP A 422      92.275 -17.598  77.634  1.00  0.00           C  
ATOM    860  CG  ASP A 422      92.221 -17.217  79.108  1.00  0.00           C  
ATOM    861  OD1 ASP A 422      93.158 -16.523  79.576  1.00  0.00           O  
ATOM    862  OD2 ASP A 422      91.239 -17.604  79.787  1.00  0.00           O  
ATOM    863  N   ALA A 423      92.229 -14.314  77.931  1.00  0.00           N  
ATOM    864  CA  ALA A 423      91.659 -13.195  78.656  1.00  0.00           C  
ATOM    865  C   ALA A 423      90.472 -12.655  77.873  1.00  0.00           C  
ATOM    866  O   ALA A 423      89.534 -12.096  78.444  1.00  0.00           O  
ATOM    867  CB  ALA A 423      92.716 -12.113  78.838  1.00  0.00           C  
ATOM    868  N   THR A 424      90.529 -12.847  76.556  1.00  0.00           N  
ATOM    869  CA  THR A 424      89.488 -12.389  75.637  1.00  0.00           C  
ATOM    870  C   THR A 424      88.167 -12.974  76.063  1.00  0.00           C  
ATOM    871  O   THR A 424      87.192 -12.258  76.280  1.00  0.00           O  
ATOM    872  CB  THR A 424      89.726 -12.873  74.192  1.00  0.00           C  
ATOM    873  OG1 THR A 424      91.132 -12.942  73.928  1.00  0.00           O  
ATOM    874  CG2 THR A 424      89.056 -11.924  73.195  1.00  0.00           C  
ATOM    875  N   MET A 425      88.152 -14.298  76.151  1.00  0.00           N  
ATOM    876  CA  MET A 425      86.967 -15.033  76.544  1.00  0.00           C  
ATOM    877  C   MET A 425      86.292 -14.272  77.654  1.00  0.00           C  
ATOM    878  O   MET A 425      85.102 -13.972  77.587  1.00  0.00           O  
ATOM    879  CB  MET A 425      87.354 -16.413  77.043  1.00  0.00           C  
ATOM    880  CG  MET A 425      86.257 -17.096  77.809  1.00  0.00           C  
ATOM    881  SD  MET A 425      86.983 -18.232  78.974  1.00  0.00           S  
ATOM    882  CE  MET A 425      87.375 -17.139  80.383  1.00  0.00           C  
ATOM    883  N   ASN A 426      87.060 -13.950  78.682  1.00  0.00           N  
ATOM    884  CA  ASN A 426      86.473 -13.205  79.781  1.00  0.00           C  
ATOM    885  C   ASN A 426      85.878 -11.895  79.262  1.00  0.00           C  
ATOM    886  O   ASN A 426      84.657 -11.739  79.205  1.00  0.00           O  
ATOM    887  CB  ASN A 426      87.529 -12.948  80.854  1.00  0.00           C  
ATOM    888  CG  ASN A 426      87.915 -14.216  81.601  1.00  0.00           C  
ATOM    889  OD1 ASN A 426      87.169 -14.700  82.457  1.00  0.00           O  
ATOM    890  ND2 ASN A 426      89.079 -14.770  81.268  1.00  0.00           N  
ATOM    891  N   MET A 427      86.749 -10.970  78.870  1.00  0.00           N  
ATOM    892  CA  MET A 427      86.342  -9.666  78.347  1.00  0.00           C  
ATOM    893  C   MET A 427      85.051  -9.747  77.527  1.00  0.00           C  
ATOM    894  O   MET A 427      84.157  -8.919  77.680  1.00  0.00           O  
ATOM    895  CB  MET A 427      87.468  -9.096  77.479  1.00  0.00           C  
ATOM    896  CG  MET A 427      87.266  -7.672  76.985  1.00  0.00           C  
ATOM    897  SD  MET A 427      88.523  -7.204  75.761  1.00  0.00           S  
ATOM    898  CE  MET A 427      87.591  -7.292  74.208  1.00  0.00           C  
ATOM    899  N   THR A 429      84.964 -10.755  76.663  1.00  0.00           N  
ATOM    900  CA  THR A 429      83.803 -10.952  75.798  1.00  0.00           C  
ATOM    901  C   THR A 429      82.539 -11.078  76.613  1.00  0.00           C  
ATOM    902  O   THR A 429      81.683 -10.196  76.603  1.00  0.00           O  
ATOM    903  CB  THR A 429      83.934 -12.238  74.965  1.00  0.00           C  
ATOM    904  OG1 THR A 429      85.228 -12.285  74.348  1.00  0.00           O  
ATOM    905  CG2 THR A 429      82.855 -12.281  73.887  1.00  0.00           C  
ATOM    906  N   LYS A 431      82.432 -12.207  77.300  1.00  0.00           N  
ATOM    907  CA  LYS A 431      81.289 -12.498  78.147  1.00  0.00           C  
ATOM    908  C   LYS A 431      80.833 -11.212  78.830  1.00  0.00           C  
ATOM    909  O   LYS A 431      79.748 -10.697  78.556  1.00  0.00           O  
ATOM    910  CB  LYS A 431      81.680 -13.542  79.205  1.00  0.00           C  
ATOM    911  CG  LYS A 431      81.150 -14.975  78.962  1.00  0.00           C  
ATOM    912  CD  LYS A 431      82.104 -15.898  78.173  1.00  0.00           C  
ATOM    913  CE  LYS A 431      81.499 -17.310  78.014  1.00  0.00           C  
ATOM    914  NZ  LYS A 431      82.329 -18.274  77.219  1.00  0.00           N  
ATOM    915  N   ILE A 432      81.686 -10.696  79.706  1.00  0.00           N  
ATOM    916  CA  ILE A 432      81.412  -9.473  80.446  1.00  0.00           C  
ATOM    917  C   ILE A 432      80.677  -8.412  79.646  1.00  0.00           C  
ATOM    918  O   ILE A 432      79.662  -7.892  80.102  1.00  0.00           O  
ATOM    919  CB  ILE A 432      82.696  -8.857  80.936  1.00  0.00           C  
ATOM    920  CG1 ILE A 432      83.437  -9.876  81.793  1.00  0.00           C  
ATOM    921  CG2 ILE A 432      82.392  -7.573  81.686  1.00  0.00           C  
ATOM    922  CD1 ILE A 432      84.926  -9.867  81.575  1.00  0.00           C  
ATOM    923  N   HIS A 433      81.206  -8.072  78.470  1.00  0.00           N  
ATOM    924  CA  HIS A 433      80.571  -7.067  77.615  1.00  0.00           C  
ATOM    925  C   HIS A 433      79.105  -7.403  77.588  1.00  0.00           C  
ATOM    926  O   HIS A 433      78.284  -6.753  78.235  1.00  0.00           O  
ATOM    927  CB  HIS A 433      81.093  -7.127  76.169  1.00  0.00           C  
ATOM    928  CG  HIS A 433      80.396  -6.182  75.231  1.00  0.00           C  
ATOM    929  ND1 HIS A 433      80.777  -4.867  75.078  1.00  0.00           N  
ATOM    930  CD2 HIS A 433      79.329  -6.360  74.413  1.00  0.00           C  
ATOM    931  CE1 HIS A 433      79.979  -4.275  74.206  1.00  0.00           C  
ATOM    932  NE2 HIS A 433      79.091  -5.159  73.788  1.00  0.00           N  
ATOM    933  N   TYR A 434      78.794  -8.446  76.832  1.00  0.00           N  
ATOM    934  CA  TYR A 434      77.434  -8.891  76.701  1.00  0.00           C  
ATOM    935  C   TYR A 434      76.713  -8.825  78.058  1.00  0.00           C  
ATOM    936  O   TYR A 434      75.669  -8.175  78.172  1.00  0.00           O  
ATOM    937  CB  TYR A 434      77.406 -10.309  76.120  1.00  0.00           C  
ATOM    938  CG  TYR A 434      76.012 -10.764  75.798  1.00  0.00           C  
ATOM    939  CD1 TYR A 434      75.764 -12.019  75.251  1.00  0.00           C  
ATOM    940  CD2 TYR A 434      74.922  -9.946  76.101  1.00  0.00           C  
ATOM    941  CE1 TYR A 434      74.457 -12.444  75.025  1.00  0.00           C  
ATOM    942  CE2 TYR A 434      73.632 -10.350  75.887  1.00  0.00           C  
ATOM    943  CZ  TYR A 434      73.397 -11.594  75.355  1.00  0.00           C  
ATOM    944  OH  TYR A 434      72.089 -11.973  75.193  1.00  0.00           O  
ATOM    945  N   GLN A 435      77.280  -9.465  79.083  1.00  0.00           N  
ATOM    946  CA  GLN A 435      76.679  -9.485  80.424  1.00  0.00           C  
ATOM    947  C   GLN A 435      76.187  -8.082  80.814  1.00  0.00           C  
ATOM    948  O   GLN A 435      75.090  -7.918  81.366  1.00  0.00           O  
ATOM    949  CB  GLN A 435      77.704 -10.033  81.445  1.00  0.00           C  
ATOM    950  CG  GLN A 435      77.111 -10.633  82.744  1.00  0.00           C  
ATOM    951  CD  GLN A 435      78.153 -11.371  83.619  1.00  0.00           C  
ATOM    952  OE1 GLN A 435      77.918 -11.634  84.810  1.00  0.00           O  
ATOM    953  NE2 GLN A 435      79.295 -11.713  83.025  1.00  0.00           N  
ATOM    954  N   LEU A 436      76.985  -7.069  80.493  1.00  0.00           N  
ATOM    955  CA  LEU A 436      76.620  -5.695  80.803  1.00  0.00           C  
ATOM    956  C   LEU A 436      75.445  -5.194  79.961  1.00  0.00           C  
ATOM    957  O   LEU A 436      74.476  -4.665  80.497  1.00  0.00           O  
ATOM    958  CB  LEU A 436      77.835  -4.773  80.627  1.00  0.00           C  
ATOM    959  CG  LEU A 436      78.766  -4.584  81.834  1.00  0.00           C  
ATOM    960  CD1 LEU A 436      80.164  -4.228  81.379  1.00  0.00           C  
ATOM    961  CD2 LEU A 436      78.204  -3.498  82.737  1.00  0.00           C  
ATOM    962  N   LYS A 437      75.513  -5.364  78.648  1.00  0.00           N  
ATOM    963  CA  LYS A 437      74.425  -4.898  77.796  1.00  0.00           C  
ATOM    964  C   LYS A 437      73.107  -5.470  78.282  1.00  0.00           C  
ATOM    965  O   LYS A 437      72.122  -4.743  78.400  1.00  0.00           O  
ATOM    966  CB  LYS A 437      74.663  -5.311  76.345  1.00  0.00           C  
ATOM    967  CG  LYS A 437      73.558  -4.911  75.376  1.00  0.00           C  
ATOM    968  CD  LYS A 437      73.889  -5.431  73.985  1.00  0.00           C  
ATOM    969  CE  LYS A 437      72.799  -5.147  72.967  1.00  0.00           C  
ATOM    970  NZ  LYS A 437      73.107  -5.834  71.677  1.00  0.00           N  
ATOM    971  N   LYS A 438      73.102  -6.769  78.573  1.00  0.00           N  
ATOM    972  CA  LYS A 438      71.901  -7.454  79.060  1.00  0.00           C  
ATOM    973  C   LYS A 438      71.250  -6.592  80.158  1.00  0.00           C  
ATOM    974  O   LYS A 438      70.061  -6.258  80.099  1.00  0.00           O  
ATOM    975  CB  LYS A 438      72.265  -8.869  79.601  1.00  0.00           C  
ATOM    976  CG  LYS A 438      71.093  -9.917  79.682  1.00  0.00           C  
ATOM    977  CD  LYS A 438      71.542 -11.368  80.000  1.00  0.00           C  
ATOM    978  CE  LYS A 438      72.058 -11.534  81.426  1.00  0.00           C  
ATOM    979  NZ  LYS A 438      72.610 -12.901  81.603  1.00  0.00           N  
ATOM    980  N   LEU A 439      72.036  -6.218  81.156  1.00  0.00           N  
ATOM    981  CA  LEU A 439      71.501  -5.401  82.227  1.00  0.00           C  
ATOM    982  C   LEU A 439      70.727  -4.206  81.684  1.00  0.00           C  
ATOM    983  O   LEU A 439      69.557  -4.013  82.023  1.00  0.00           O  
ATOM    984  CB  LEU A 439      72.632  -4.908  83.109  1.00  0.00           C  
ATOM    985  CG  LEU A 439      72.808  -5.542  84.481  1.00  0.00           C  
ATOM    986  CD1 LEU A 439      73.085  -7.038  84.380  1.00  0.00           C  
ATOM    987  CD2 LEU A 439      73.949  -4.821  85.159  1.00  0.00           C  
ATOM    988  N   TRP A 444      71.383  -3.406  80.842  1.00  0.00           N  
ATOM    989  CA  TRP A 444      70.724  -2.230  80.281  1.00  0.00           C  
ATOM    990  C   TRP A 444      69.426  -2.683  79.636  1.00  0.00           C  
ATOM    991  O   TRP A 444      68.370  -2.105  79.887  1.00  0.00           O  
ATOM    992  CB  TRP A 444      71.595  -1.506  79.229  1.00  0.00           C  
ATOM    993  CG  TRP A 444      72.878  -0.851  79.742  1.00  0.00           C  
ATOM    994  CD1 TRP A 444      74.151  -1.268  79.494  1.00  0.00           C  
ATOM    995  CD2 TRP A 444      73.002   0.332  80.561  1.00  0.00           C  
ATOM    996  NE1 TRP A 444      75.058  -0.430  80.098  1.00  0.00           N  
ATOM    997  CE2 TRP A 444      74.382   0.559  80.759  1.00  0.00           C  
ATOM    998  CE3 TRP A 444      72.084   1.217  81.143  1.00  0.00           C  
ATOM    999  CZ2 TRP A 444      74.868   1.629  81.516  1.00  0.00           C  
ATOM   1000  CZ3 TRP A 444      72.570   2.285  81.897  1.00  0.00           C  
ATOM   1001  CH2 TRP A 444      73.951   2.478  82.074  1.00  0.00           C  
ATOM   1002  N   GLU A 445      69.509  -3.731  78.821  1.00  0.00           N  
ATOM   1003  CA  GLU A 445      68.339  -4.287  78.131  1.00  0.00           C  
ATOM   1004  C   GLU A 445      67.152  -4.431  79.106  1.00  0.00           C  
ATOM   1005  O   GLU A 445      65.975  -4.336  78.717  1.00  0.00           O  
ATOM   1006  CB  GLU A 445      68.702  -5.653  77.517  1.00  0.00           C  
ATOM   1007  CG  GLU A 445      69.987  -5.639  76.651  1.00  0.00           C  
ATOM   1008  CD  GLU A 445      70.362  -7.012  76.059  1.00  0.00           C  
ATOM   1009  OE1 GLU A 445      69.515  -7.614  75.353  1.00  0.00           O  
ATOM   1010  OE2 GLU A 445      71.506  -7.482  76.290  1.00  0.00           O  
ATOM   1011  N   ASN A 446      67.482  -4.645  80.378  1.00  0.00           N  
ATOM   1012  CA  ASN A 446      66.494  -4.780  81.434  1.00  0.00           C  
ATOM   1013  C   ASN A 446      66.260  -3.439  82.117  1.00  0.00           C  
ATOM   1014  O   ASN A 446      65.128  -3.089  82.430  1.00  0.00           O  
ATOM   1015  CB  ASN A 446      66.977  -5.784  82.455  1.00  0.00           C  
ATOM   1016  CG  ASN A 446      67.228  -7.132  81.851  1.00  0.00           C  
ATOM   1017  OD1 ASN A 446      67.884  -7.970  82.458  1.00  0.00           O  
ATOM   1018  ND2 ASN A 446      66.702  -7.360  80.649  1.00  0.00           N  
ATOM   1019  N   VAL A 447      67.331  -2.693  82.361  1.00  0.00           N  
ATOM   1020  CA  VAL A 447      67.192  -1.391  82.991  1.00  0.00           C  
ATOM   1021  C   VAL A 447      66.172  -0.584  82.179  1.00  0.00           C  
ATOM   1022  O   VAL A 447      65.311   0.081  82.742  1.00  0.00           O  
ATOM   1023  CB  VAL A 447      68.551  -0.671  83.051  1.00  0.00           C  
ATOM   1024  CG1 VAL A 447      68.419   0.651  83.772  1.00  0.00           C  
ATOM   1025  CG2 VAL A 447      69.556  -1.551  83.774  1.00  0.00           C  
ATOM   1026  N   ASP A 448      66.262  -0.656  80.854  1.00  0.00           N  
ATOM   1027  CA  ASP A 448      65.305   0.034  79.986  1.00  0.00           C  
ATOM   1028  C   ASP A 448      63.917  -0.533  80.275  1.00  0.00           C  
ATOM   1029  O   ASP A 448      63.057   0.168  80.817  1.00  0.00           O  
ATOM   1030  CB  ASP A 448      65.629  -0.198  78.501  1.00  0.00           C  
ATOM   1031  CG  ASP A 448      66.754   0.674  78.006  1.00  0.00           C  
ATOM   1032  OD1 ASP A 448      67.246   0.439  76.877  1.00  0.00           O  
ATOM   1033  OD2 ASP A 448      67.137   1.600  78.750  1.00  0.00           O  
ATOM   1034  N   THR A 449      63.714  -1.804  79.907  1.00  0.00           N  
ATOM   1035  CA  THR A 449      62.440  -2.497  80.112  1.00  0.00           C  
ATOM   1036  C   THR A 449      61.865  -2.073  81.462  1.00  0.00           C  
ATOM   1037  O   THR A 449      60.674  -1.767  81.599  1.00  0.00           O  
ATOM   1038  CB  THR A 449      62.635  -4.041  80.036  1.00  0.00           C  
ATOM   1039  OG1 THR A 449      63.726  -4.439  80.875  1.00  0.00           O  
ATOM   1040  CG2 THR A 449      62.930  -4.466  78.598  1.00  0.00           C  
ATOM   1041  N   GLN A 450      62.746  -2.022  82.449  1.00  0.00           N  
ATOM   1042  CA  GLN A 450      62.368  -1.605  83.776  1.00  0.00           C  
ATOM   1043  C   GLN A 450      61.951  -0.139  83.741  1.00  0.00           C  
ATOM   1044  O   GLN A 450      60.813   0.185  84.066  1.00  0.00           O  
ATOM   1045  CB  GLN A 450      63.548  -1.799  84.732  1.00  0.00           C  
ATOM   1046  CG  GLN A 450      63.454  -3.045  85.615  1.00  0.00           C  
ATOM   1047  CD  GLN A 450      62.768  -2.790  86.963  1.00  0.00           C  
ATOM   1048  OE1 GLN A 450      63.267  -2.030  87.792  1.00  0.00           O  
ATOM   1049  NE2 GLN A 450      61.625  -3.434  87.183  1.00  0.00           N  
ATOM   1050  N   MET A 451      62.871   0.731  83.322  1.00  0.00           N  
ATOM   1051  CA  MET A 451      62.639   2.179  83.263  1.00  0.00           C  
ATOM   1052  C   MET A 451      61.293   2.586  82.699  1.00  0.00           C  
ATOM   1053  O   MET A 451      60.523   3.305  83.342  1.00  0.00           O  
ATOM   1054  CB  MET A 451      63.728   2.870  82.440  1.00  0.00           C  
ATOM   1055  CG  MET A 451      63.534   4.374  82.340  1.00  0.00           C  
ATOM   1056  SD  MET A 451      64.431   5.100  80.978  1.00  0.00           S  
ATOM   1057  CE  MET A 451      63.408   4.622  79.582  1.00  0.00           C  
ATOM   1058  N   ARG A 452      61.028   2.139  81.480  1.00  0.00           N  
ATOM   1059  CA  ARG A 452      59.784   2.456  80.806  1.00  0.00           C  
ATOM   1060  C   ARG A 452      58.628   1.908  81.631  1.00  0.00           C  
ATOM   1061  O   ARG A 452      57.661   2.618  81.913  1.00  0.00           O  
ATOM   1062  CB  ARG A 452      59.801   1.845  79.407  1.00  0.00           C  
ATOM   1063  CG  ARG A 452      61.154   1.998  78.715  1.00  0.00           C  
ATOM   1064  CD  ARG A 452      61.105   1.516  77.274  1.00  0.00           C  
ATOM   1065  NE  ARG A 452      60.373   0.256  77.146  1.00  0.00           N  
ATOM   1066  CZ  ARG A 452      60.878  -0.948  77.407  1.00  0.00           C  
ATOM   1067  NH1 ARG A 452      62.136  -1.072  77.806  1.00  0.00           N  
ATOM   1068  NH2 ARG A 452      60.117  -2.030  77.277  1.00  0.00           N  
ATOM   1069  N   ALA A 453      58.746   0.652  82.045  1.00  0.00           N  
ATOM   1070  CA  ALA A 453      57.713   0.008  82.847  1.00  0.00           C  
ATOM   1071  C   ALA A 453      57.392   0.720  84.181  1.00  0.00           C  
ATOM   1072  O   ALA A 453      56.260   1.171  84.377  1.00  0.00           O  
ATOM   1073  CB  ALA A 453      58.100  -1.440  83.100  1.00  0.00           C  
ATOM   1074  N   ARG A 454      58.370   0.830  85.087  1.00  0.00           N  
ATOM   1075  CA  ARG A 454      58.152   1.479  86.391  1.00  0.00           C  
ATOM   1076  C   ARG A 454      57.780   2.942  86.279  1.00  0.00           C  
ATOM   1077  O   ARG A 454      57.981   3.727  87.212  1.00  0.00           O  
ATOM   1078  CB  ARG A 454      59.380   1.351  87.290  1.00  0.00           C  
ATOM   1079  CG  ARG A 454      59.768  -0.080  87.557  1.00  0.00           C  
ATOM   1080  CD  ARG A 454      60.428  -0.255  88.911  1.00  0.00           C  
ATOM   1081  NE  ARG A 454      59.526   0.112  89.998  1.00  0.00           N  
ATOM   1082  CZ  ARG A 454      59.614  -0.359  91.241  1.00  0.00           C  
ATOM   1083  NH1 ARG A 454      60.569  -1.225  91.564  1.00  0.00           N  
ATOM   1084  NH2 ARG A 454      58.742   0.032  92.164  1.00  0.00           N  
ATOM   1085  N   GLY A 455      57.239   3.293  85.119  1.00  0.00           N  
ATOM   1086  CA  GLY A 455      56.800   4.647  84.857  1.00  0.00           C  
ATOM   1087  C   GLY A 455      57.881   5.697  84.705  1.00  0.00           C  
ATOM   1088  O   GLY A 455      58.174   6.430  85.652  1.00  0.00           O  
ATOM   1089  N   TYR A 456      58.475   5.765  83.515  1.00  0.00           N  
ATOM   1090  CA  TYR A 456      59.507   6.753  83.205  1.00  0.00           C  
ATOM   1091  C   TYR A 456      59.250   7.325  81.814  1.00  0.00           C  
ATOM   1092  O   TYR A 456      58.730   6.628  80.939  1.00  0.00           O  
ATOM   1093  CB  TYR A 456      60.904   6.132  83.303  1.00  0.00           C  
ATOM   1094  CG  TYR A 456      61.403   6.121  84.723  1.00  0.00           C  
ATOM   1095  CD1 TYR A 456      60.713   5.419  85.716  1.00  0.00           C  
ATOM   1096  CD2 TYR A 456      62.492   6.898  85.099  1.00  0.00           C  
ATOM   1097  CE1 TYR A 456      61.081   5.501  87.053  1.00  0.00           C  
ATOM   1098  CE2 TYR A 456      62.876   6.991  86.434  1.00  0.00           C  
ATOM   1099  CZ  TYR A 456      62.163   6.293  87.413  1.00  0.00           C  
ATOM   1100  OH  TYR A 456      62.506   6.406  88.750  1.00  0.00           O  
ATOM   1101  N   GLU A 457      59.589   8.599  81.621  1.00  0.00           N  
ATOM   1102  CA  GLU A 457      59.357   9.264  80.340  1.00  0.00           C  
ATOM   1103  C   GLU A 457      60.489   9.150  79.337  1.00  0.00           C  
ATOM   1104  O   GLU A 457      61.670   9.109  79.693  1.00  0.00           O  
ATOM   1105  CB  GLU A 457      59.011  10.753  80.537  1.00  0.00           C  
ATOM   1106  CG  GLU A 457      57.527  11.029  80.818  1.00  0.00           C  
ATOM   1107  CD  GLU A 457      57.053  12.370  80.272  1.00  0.00           C  
ATOM   1108  OE1 GLU A 457      57.542  13.423  80.744  1.00  0.00           O  
ATOM   1109  OE2 GLU A 457      56.191  12.361  79.364  1.00  0.00           O  
ATOM   1110  N   ALA A 458      60.095   9.113  78.070  1.00  0.00           N  
ATOM   1111  CA  ALA A 458      61.024   8.999  76.966  1.00  0.00           C  
ATOM   1112  C   ALA A 458      61.737  10.327  76.738  1.00  0.00           C  
ATOM   1113  O   ALA A 458      61.117  11.301  76.311  1.00  0.00           O  
ATOM   1114  CB  ALA A 458      60.267   8.577  75.709  1.00  0.00           C  
ATOM   1115  N   ASP A 459      63.034  10.359  77.037  1.00  0.00           N  
ATOM   1116  CA  ASP A 459      63.839  11.561  76.852  1.00  0.00           C  
ATOM   1117  C   ASP A 459      64.808  11.273  75.721  1.00  0.00           C  
ATOM   1118  O   ASP A 459      65.519  10.268  75.734  1.00  0.00           O  
ATOM   1119  CB  ASP A 459      64.608  11.899  78.138  1.00  0.00           C  
ATOM   1120  CG  ASP A 459      65.258  13.289  78.107  1.00  0.00           C  
ATOM   1121  OD1 ASP A 459      66.209  13.516  77.324  1.00  0.00           O  
ATOM   1122  OD2 ASP A 459      64.815  14.161  78.883  1.00  0.00           O  
ATOM   1123  N   TRP A 460      64.807  12.158  74.736  1.00  0.00           N  
ATOM   1124  CA  TRP A 460      65.671  12.036  73.579  1.00  0.00           C  
ATOM   1125  C   TRP A 460      67.124  12.099  74.016  1.00  0.00           C  
ATOM   1126  O   TRP A 460      67.882  11.145  73.855  1.00  0.00           O  
ATOM   1127  CB  TRP A 460      65.382  13.179  72.617  1.00  0.00           C  
ATOM   1128  CG  TRP A 460      66.256  13.181  71.418  1.00  0.00           C  
ATOM   1129  CD1 TRP A 460      66.078  12.468  70.261  1.00  0.00           C  
ATOM   1130  CD2 TRP A 460      67.452  13.944  71.240  1.00  0.00           C  
ATOM   1131  NE1 TRP A 460      67.091  12.748  69.373  1.00  0.00           N  
ATOM   1132  CE2 TRP A 460      67.950  13.650  69.949  1.00  0.00           C  
ATOM   1133  CE3 TRP A 460      68.157  14.848  72.049  1.00  0.00           C  
ATOM   1134  CZ2 TRP A 460      69.120  14.237  69.442  1.00  0.00           C  
ATOM   1135  CZ3 TRP A 460      69.324  15.430  71.544  1.00  0.00           C  
ATOM   1136  CH2 TRP A 460      69.792  15.118  70.253  1.00  0.00           C  
ATOM   1137  N   ALA A 461      67.497  13.242  74.576  1.00  0.00           N  
ATOM   1138  CA  ALA A 461      68.853  13.487  75.044  1.00  0.00           C  
ATOM   1139  C   ALA A 461      69.434  12.390  75.933  1.00  0.00           C  
ATOM   1140  O   ALA A 461      70.655  12.220  75.991  1.00  0.00           O  
ATOM   1141  CB  ALA A 461      68.894  14.807  75.781  1.00  0.00           C  
ATOM   1142  N   ARG A 463      68.566  11.659  76.629  1.00  0.00           N  
ATOM   1143  CA  ARG A 463      69.007  10.591  77.531  1.00  0.00           C  
ATOM   1144  C   ARG A 463      70.114   9.786  76.858  1.00  0.00           C  
ATOM   1145  O   ARG A 463      70.071   9.557  75.645  1.00  0.00           O  
ATOM   1146  CB  ARG A 463      67.827   9.678  77.900  1.00  0.00           C  
ATOM   1147  CG  ARG A 463      68.020   8.905  79.205  1.00  0.00           C  
ATOM   1148  CD  ARG A 463      66.862   7.947  79.470  1.00  0.00           C  
ATOM   1149  NE  ARG A 463      65.609   8.624  79.804  1.00  0.00           N  
ATOM   1150  CZ  ARG A 463      65.026   8.561  80.999  1.00  0.00           C  
ATOM   1151  NH1 ARG A 463      63.883   9.203  81.223  1.00  0.00           N  
ATOM   1152  NH2 ARG A 463      65.587   7.854  81.971  1.00  0.00           N  
ATOM   1153  N   LYS A 471      71.104   9.354  77.634  1.00  0.00           N  
ATOM   1154  CA  LYS A 471      72.195   8.620  77.029  1.00  0.00           C  
ATOM   1155  C   LYS A 471      72.932   7.601  77.879  1.00  0.00           C  
ATOM   1156  O   LYS A 471      73.493   7.930  78.925  1.00  0.00           O  
ATOM   1157  CB  LYS A 471      73.209   9.606  76.474  1.00  0.00           C  
ATOM   1158  CG  LYS A 471      74.169   8.985  75.485  1.00  0.00           C  
ATOM   1159  CD  LYS A 471      73.470   8.673  74.159  1.00  0.00           C  
ATOM   1160  CE  LYS A 471      74.459   8.108  73.155  1.00  0.00           C  
ATOM   1161  NZ  LYS A 471      75.700   8.932  73.154  1.00  0.00           N  
ATOM   1162  N   ARG A 472      72.942   6.367  77.377  1.00  0.00           N  
ATOM   1163  CA  ARG A 472      73.617   5.238  78.012  1.00  0.00           C  
ATOM   1164  C   ARG A 472      74.583   4.587  77.004  1.00  0.00           C  
ATOM   1165  O   ARG A 472      74.639   4.992  75.839  1.00  0.00           O  
ATOM   1166  CB  ARG A 472      72.596   4.193  78.476  1.00  0.00           C  
ATOM   1167  CG  ARG A 472      72.037   3.320  77.359  1.00  0.00           C  
ATOM   1168  CD  ARG A 472      71.162   2.221  77.930  1.00  0.00           C  
ATOM   1169  NE  ARG A 472      70.690   1.266  76.927  1.00  0.00           N  
ATOM   1170  CZ  ARG A 472      71.473   0.447  76.230  1.00  0.00           C  
ATOM   1171  NH1 ARG A 472      72.788   0.457  76.408  1.00  0.00           N  
ATOM   1172  NH2 ARG A 472      70.934  -0.406  75.370  1.00  0.00           N  
ATOM   1173  N   GLY A 473      75.335   3.580  77.448  1.00  0.00           N  
ATOM   1174  CA  GLY A 473      76.265   2.911  76.552  1.00  0.00           C  
ATOM   1175  C   GLY A 473      77.365   2.120  77.235  1.00  0.00           C  
ATOM   1176  O   GLY A 473      77.615   2.279  78.433  1.00  0.00           O  
ATOM   1177  N   ILE A 474      78.034   1.270  76.459  1.00  0.00           N  
ATOM   1178  CA  ILE A 474      79.114   0.434  76.975  1.00  0.00           C  
ATOM   1179  C   ILE A 474      80.433   0.687  76.257  1.00  0.00           C  
ATOM   1180  O   ILE A 474      80.524   0.540  75.042  1.00  0.00           O  
ATOM   1181  CB  ILE A 474      78.799  -1.061  76.817  1.00  0.00           C  
ATOM   1182  CG1 ILE A 474      77.480  -1.416  77.521  1.00  0.00           C  
ATOM   1183  CG2 ILE A 474      79.942  -1.876  77.399  1.00  0.00           C  
ATOM   1184  CD1 ILE A 474      76.214  -0.895  76.836  1.00  0.00           C  
ATOM   1185  N   VAL A 475      81.462   1.042  77.012  1.00  0.00           N  
ATOM   1186  CA  VAL A 475      82.757   1.315  76.414  1.00  0.00           C  
ATOM   1187  C   VAL A 475      83.763   0.285  76.816  1.00  0.00           C  
ATOM   1188  O   VAL A 475      83.535  -0.484  77.745  1.00  0.00           O  
ATOM   1189  CB  VAL A 475      83.335   2.622  76.882  1.00  0.00           C  
ATOM   1190  CG1 VAL A 475      84.455   3.044  75.967  1.00  0.00           C  
ATOM   1191  CG2 VAL A 475      82.269   3.645  76.953  1.00  0.00           C  
ATOM   1192  N   ASN A 476      84.904   0.326  76.139  1.00  0.00           N  
ATOM   1193  CA  ASN A 476      86.004  -0.591  76.387  1.00  0.00           C  
ATOM   1194  C   ASN A 476      87.315   0.198  76.367  1.00  0.00           C  
ATOM   1195  O   ASN A 476      87.754   0.653  75.317  1.00  0.00           O  
ATOM   1196  CB  ASN A 476      86.014  -1.660  75.294  1.00  0.00           C  
ATOM   1197  CG  ASN A 476      86.831  -2.875  75.669  1.00  0.00           C  
ATOM   1198  OD1 ASN A 476      87.944  -2.754  76.184  1.00  0.00           O  
ATOM   1199  ND2 ASN A 476      86.288  -4.061  75.396  1.00  0.00           N  
ATOM   1200  N   ASN A 477      87.939   0.358  77.528  1.00  0.00           N  
ATOM   1201  CA  ASN A 477      89.188   1.107  77.626  1.00  0.00           C  
ATOM   1202  C   ASN A 477      90.202   0.698  76.562  1.00  0.00           C  
ATOM   1203  O   ASN A 477      91.080   1.484  76.206  1.00  0.00           O  
ATOM   1204  CB  ASN A 477      89.832   0.905  78.992  1.00  0.00           C  
ATOM   1205  CG  ASN A 477      90.579  -0.409  79.082  1.00  0.00           C  
ATOM   1206  OD1 ASN A 477      89.999  -1.473  78.889  1.00  0.00           O  
ATOM   1207  ND2 ASN A 477      91.875  -0.340  79.362  1.00  0.00           N  
ATOM   1208  N   ASN A 478      90.098  -0.530  76.061  1.00  0.00           N  
ATOM   1209  CA  ASN A 478      91.040  -0.997  75.047  1.00  0.00           C  
ATOM   1210  C   ASN A 478      90.926  -0.128  73.791  1.00  0.00           C  
ATOM   1211  O   ASN A 478      91.932   0.257  73.199  1.00  0.00           O  
ATOM   1212  CB  ASN A 478      90.785  -2.479  74.724  1.00  0.00           C  
ATOM   1213  CG  ASN A 478      89.570  -2.692  73.842  1.00  0.00           C  
ATOM   1214  OD1 ASN A 478      88.587  -1.963  73.931  1.00  0.00           O  
ATOM   1215  ND2 ASN A 478      89.631  -3.708  72.991  1.00  0.00           N  
ATOM   1216  N   HIS A 479      89.691   0.191  73.413  1.00  0.00           N  
ATOM   1217  CA  HIS A 479      89.372   1.026  72.248  1.00  0.00           C  
ATOM   1218  C   HIS A 479      90.439   2.049  71.872  1.00  0.00           C  
ATOM   1219  O   HIS A 479      90.725   2.258  70.693  1.00  0.00           O  
ATOM   1220  CB  HIS A 479      88.052   1.745  72.514  1.00  0.00           C  
ATOM   1221  CG  HIS A 479      87.801   2.912  71.619  1.00  0.00           C  
ATOM   1222  ND1 HIS A 479      87.614   2.780  70.262  1.00  0.00           N  
ATOM   1223  CD2 HIS A 479      87.670   4.231  71.896  1.00  0.00           C  
ATOM   1224  CE1 HIS A 479      87.374   3.970  69.742  1.00  0.00           C  
ATOM   1225  NE2 HIS A 479      87.402   4.867  70.711  1.00  0.00           N  
ATOM   1226  N   TRP A 482      91.009   2.698  72.879  1.00  0.00           N  
ATOM   1227  CA  TRP A 482      92.050   3.686  72.650  1.00  0.00           C  
ATOM   1228  C   TRP A 482      93.427   3.191  73.122  1.00  0.00           C  
ATOM   1229  O   TRP A 482      94.415   3.354  72.414  1.00  0.00           O  
ATOM   1230  CB  TRP A 482      91.686   5.013  73.344  1.00  0.00           C  
ATOM   1231  CG  TRP A 482      91.223   4.875  74.780  1.00  0.00           C  
ATOM   1232  CD1 TRP A 482      91.933   4.360  75.832  1.00  0.00           C  
ATOM   1233  CD2 TRP A 482      89.930   5.210  75.300  1.00  0.00           C  
ATOM   1234  NE1 TRP A 482      91.158   4.347  76.972  1.00  0.00           N  
ATOM   1235  CE2 TRP A 482      89.925   4.863  76.673  1.00  0.00           C  
ATOM   1236  CE3 TRP A 482      88.775   5.768  74.740  1.00  0.00           C  
ATOM   1237  CZ2 TRP A 482      88.810   5.052  77.492  1.00  0.00           C  
ATOM   1238  CZ3 TRP A 482      87.666   5.956  75.555  1.00  0.00           C  
ATOM   1239  CH2 TRP A 482      87.693   5.598  76.918  1.00  0.00           C  
ATOM   1240  N   TRP A 485      93.479   2.578  74.304  1.00  0.00           N  
ATOM   1241  CA  TRP A 485      94.724   2.072  74.884  1.00  0.00           C  
ATOM   1242  C   TRP A 485      95.498   1.128  73.986  1.00  0.00           C  
ATOM   1243  O   TRP A 485      96.710   0.972  74.135  1.00  0.00           O  
ATOM   1244  CB  TRP A 485      94.441   1.358  76.205  1.00  0.00           C  
ATOM   1245  CG  TRP A 485      94.251   2.289  77.336  1.00  0.00           C  
ATOM   1246  CD1 TRP A 485      93.145   2.407  78.129  1.00  0.00           C  
ATOM   1247  CD2 TRP A 485      95.186   3.262  77.802  1.00  0.00           C  
ATOM   1248  NE1 TRP A 485      93.334   3.398  79.063  1.00  0.00           N  
ATOM   1249  CE2 TRP A 485      94.583   3.939  78.888  1.00  0.00           C  
ATOM   1250  CE3 TRP A 485      96.484   3.627  77.414  1.00  0.00           C  
ATOM   1251  CZ2 TRP A 485      95.226   4.968  79.588  1.00  0.00           C  
ATOM   1252  CZ3 TRP A 485      97.128   4.653  78.110  1.00  0.00           C  
ATOM   1253  CH2 TRP A 485      96.496   5.308  79.187  1.00  0.00           C  
ATOM   1254  N   ASN A 486      94.796   0.494  73.055  1.00  0.00           N  
ATOM   1255  CA  ASN A 486      95.426  -0.456  72.152  1.00  0.00           C  
ATOM   1256  C   ASN A 486      96.398   0.198  71.187  1.00  0.00           C  
ATOM   1257  O   ASN A 486      97.344  -0.429  70.711  1.00  0.00           O  
ATOM   1258  CB  ASN A 486      94.348  -1.249  71.406  1.00  0.00           C  
ATOM   1259  CG  ASN A 486      94.235  -2.683  71.910  1.00  0.00           C  
ATOM   1260  OD1 ASN A 486      95.002  -3.549  71.491  1.00  0.00           O  
ATOM   1261  ND2 ASN A 486      93.301  -2.933  72.831  1.00  0.00           N  
ATOM   1262  N   LYS A 489      96.182   1.471  70.911  1.00  0.00           N  
ATOM   1263  CA  LYS A 489      97.067   2.174  70.016  1.00  0.00           C  
ATOM   1264  C   LYS A 489      97.598   3.427  70.698  1.00  0.00           C  
ATOM   1265  O   LYS A 489      98.554   4.039  70.227  1.00  0.00           O  
ATOM   1266  CB  LYS A 489      96.322   2.536  68.736  1.00  0.00           C  
ATOM   1267  CG  LYS A 489      97.085   2.168  67.483  1.00  0.00           C  
ATOM   1268  CD  LYS A 489      96.418   2.745  66.254  1.00  0.00           C  
ATOM   1269  CE  LYS A 489      97.267   2.539  65.013  1.00  0.00           C  
ATOM   1270  NZ  LYS A 489      96.777   3.371  63.865  1.00  0.00           N  
ATOM   1271  N   GLN A 490      96.983   3.783  71.823  1.00  0.00           N  
ATOM   1272  CA  GLN A 490      97.361   4.973  72.579  1.00  0.00           C  
ATOM   1273  C   GLN A 490      98.843   5.093  72.824  1.00  0.00           C  
ATOM   1274  O   GLN A 490      99.407   4.420  73.677  1.00  0.00           O  
ATOM   1275  CB  GLN A 490      96.631   5.021  73.919  1.00  0.00           C  
ATOM   1276  CG  GLN A 490      96.979   6.231  74.774  1.00  0.00           C  
ATOM   1277  CD  GLN A 490      96.940   7.524  73.996  1.00  0.00           C  
ATOM   1278  OE1 GLN A 490      97.876   7.845  73.265  1.00  0.00           O  
ATOM   1279  NE2 GLN A 490      95.849   8.272  74.139  1.00  0.00           N  
ATOM   1280  N   PRO A 494      99.493   5.972  72.070  1.00  0.00           N  
ATOM   1281  CA  PRO A 494     100.926   6.203  72.191  1.00  0.00           C  
ATOM   1282  C   PRO A 494     101.261   6.725  73.568  1.00  0.00           C  
ATOM   1283  O   PRO A 494     100.475   7.443  74.184  1.00  0.00           O  
ATOM   1284  CB  PRO A 494     101.200   7.236  71.110  1.00  0.00           C  
ATOM   1285  CG  PRO A 494     100.154   6.923  70.083  1.00  0.00           C  
ATOM   1286  CD  PRO A 494      98.939   6.719  70.931  1.00  0.00           C  
ATOM   1287  N   MET A 495     102.447   6.362  74.031  1.00  0.00           N  
ATOM   1288  CA  MET A 495     102.927   6.764  75.337  1.00  0.00           C  
ATOM   1289  C   MET A 495     103.391   8.212  75.317  1.00  0.00           C  
ATOM   1290  O   MET A 495     103.160   8.957  76.263  1.00  0.00           O  
ATOM   1291  CB  MET A 495     104.073   5.846  75.738  1.00  0.00           C  
ATOM   1292  CG  MET A 495     104.480   5.913  77.180  1.00  0.00           C  
ATOM   1293  SD  MET A 495     105.682   4.629  77.415  1.00  0.00           S  
ATOM   1294  CE  MET A 495     104.653   3.137  77.189  1.00  0.00           C  
ATOM   1295  N   LEU A 496     104.047   8.612  74.238  1.00  0.00           N  
ATOM   1296  CA  LEU A 496     104.520   9.980  74.139  1.00  0.00           C  
ATOM   1297  C   LEU A 496     103.366  10.903  74.515  1.00  0.00           C  
ATOM   1298  O   LEU A 496     103.507  11.779  75.362  1.00  0.00           O  
ATOM   1299  CB  LEU A 496     104.998  10.263  72.714  1.00  0.00           C  
ATOM   1300  CG  LEU A 496     106.354  10.955  72.526  1.00  0.00           C  
ATOM   1301  CD1 LEU A 496     106.822  10.725  71.093  1.00  0.00           C  
ATOM   1302  CD2 LEU A 496     106.257  12.450  72.852  1.00  0.00           C  
ATOM   1303  N   GLU A 498     102.217  10.678  73.891  1.00  0.00           N  
ATOM   1304  CA  GLU A 498     101.023  11.477  74.143  1.00  0.00           C  
ATOM   1305  C   GLU A 498     100.787  11.649  75.638  1.00  0.00           C  
ATOM   1306  O   GLU A 498     100.805  12.767  76.166  1.00  0.00           O  
ATOM   1307  CB  GLU A 498      99.806  10.791  73.518  1.00  0.00           C  
ATOM   1308  CG  GLU A 498      98.498  11.555  73.663  1.00  0.00           C  
ATOM   1309  CD  GLU A 498      98.262  12.541  72.535  1.00  0.00           C  
ATOM   1310  OE1 GLU A 498      97.200  13.213  72.533  1.00  0.00           O  
ATOM   1311  OE2 GLU A 498      99.138  12.637  71.647  1.00  0.00           O  
ATOM   1312  N   VAL A 499     100.563  10.518  76.303  1.00  0.00           N  
ATOM   1313  CA  VAL A 499     100.297  10.479  77.740  1.00  0.00           C  
ATOM   1314  C   VAL A 499     101.411  11.133  78.539  1.00  0.00           C  
ATOM   1315  O   VAL A 499     101.242  12.225  79.098  1.00  0.00           O  
ATOM   1316  CB  VAL A 499     100.145   9.021  78.256  1.00  0.00           C  
ATOM   1317  CG1 VAL A 499      99.767   9.032  79.716  1.00  0.00           C  
ATOM   1318  CG2 VAL A 499      99.097   8.273  77.450  1.00  0.00           C  
ATOM   1319  N   LEU A 500     102.548  10.442  78.586  1.00  0.00           N  
ATOM   1320  CA  LEU A 500     103.715  10.911  79.317  1.00  0.00           C  
ATOM   1321  C   LEU A 500     103.899  12.422  79.216  1.00  0.00           C  
ATOM   1322  O   LEU A 500     104.367  13.058  80.160  1.00  0.00           O  
ATOM   1323  CB  LEU A 500     104.978  10.180  78.831  1.00  0.00           C  
ATOM   1324  CG  LEU A 500     105.386   8.922  79.614  1.00  0.00           C  
ATOM   1325  CD1 LEU A 500     106.472   8.165  78.858  1.00  0.00           C  
ATOM   1326  CD2 LEU A 500     105.864   9.319  81.022  1.00  0.00           C  
ATOM   1327  N   ARG A 501     103.515  13.007  78.088  1.00  0.00           N  
ATOM   1328  CA  ARG A 501     103.667  14.444  77.939  1.00  0.00           C  
ATOM   1329  C   ARG A 501     102.399  15.166  78.404  1.00  0.00           C  
ATOM   1330  O   ARG A 501     102.454  15.973  79.330  1.00  0.00           O  
ATOM   1331  CB  ARG A 501     104.016  14.790  76.480  1.00  0.00           C  
ATOM   1332  CG  ARG A 501     105.013  15.950  76.325  1.00  0.00           C  
ATOM   1333  CD  ARG A 501     105.564  16.064  74.896  1.00  0.00           C  
ATOM   1334  NE  ARG A 501     104.509  16.119  73.881  1.00  0.00           N  
ATOM   1335  CZ  ARG A 501     104.702  16.413  72.594  1.00  0.00           C  
ATOM   1336  NH1 ARG A 501     105.921  16.688  72.135  1.00  0.00           N  
ATOM   1337  NH2 ARG A 501     103.668  16.434  71.758  1.00  0.00           N  
ATOM   1338  N   ARG A 502     101.259  14.850  77.794  1.00  0.00           N  
ATOM   1339  CA  ARG A 502      99.999  15.491  78.151  1.00  0.00           C  
ATOM   1340  C   ARG A 502      99.687  15.523  79.643  1.00  0.00           C  
ATOM   1341  O   ARG A 502      98.831  16.289  80.075  1.00  0.00           O  
ATOM   1342  CB  ARG A 502      98.840  14.834  77.401  1.00  0.00           C  
ATOM   1343  CG  ARG A 502      98.625  15.377  75.999  1.00  0.00           C  
ATOM   1344  CD  ARG A 502      98.212  16.844  76.021  1.00  0.00           C  
ATOM   1345  NE  ARG A 502      96.811  17.073  76.398  1.00  0.00           N  
ATOM   1346  CZ  ARG A 502      95.762  16.950  75.578  1.00  0.00           C  
ATOM   1347  NH1 ARG A 502      95.934  16.590  74.313  1.00  0.00           N  
ATOM   1348  NH2 ARG A 502      94.533  17.210  76.017  1.00  0.00           N  
ATOM   1349  N   VAL A 503     100.367  14.701  80.433  1.00  0.00           N  
ATOM   1350  CA  VAL A 503     100.117  14.690  81.871  1.00  0.00           C  
ATOM   1351  C   VAL A 503     101.345  14.402  82.706  1.00  0.00           C  
ATOM   1352  O   VAL A 503     101.434  14.835  83.849  1.00  0.00           O  
ATOM   1353  CB  VAL A 503      99.058  13.644  82.264  1.00  0.00           C  
ATOM   1354  CG1 VAL A 503      97.746  13.968  81.607  1.00  0.00           C  
ATOM   1355  CG2 VAL A 503      99.515  12.261  81.865  1.00  0.00           C  
ATOM   1356  N   GLY A 840     102.284  13.659  82.132  1.00  0.00           N  
ATOM   1357  CA  GLY A 840     103.497  13.288  82.846  1.00  0.00           C  
ATOM   1358  C   GLY A 840     104.180  14.389  83.627  1.00  0.00           C  
ATOM   1359  O   GLY A 840     104.733  14.130  84.694  1.00  0.00           O  
ATOM   1360  N   HIS A 841     104.145  15.611  83.098  1.00  0.00           N  
ATOM   1361  CA  HIS A 841     104.778  16.754  83.751  1.00  0.00           C  
ATOM   1362  C   HIS A 841     103.980  17.210  84.968  1.00  0.00           C  
ATOM   1363  O   HIS A 841     104.527  17.820  85.889  1.00  0.00           O  
ATOM   1364  CB  HIS A 841     104.891  17.950  82.792  1.00  0.00           C  
ATOM   1365  CG  HIS A 841     105.675  17.682  81.541  1.00  0.00           C  
ATOM   1366  ND1 HIS A 841     106.300  18.688  80.836  1.00  0.00           N  
ATOM   1367  CD2 HIS A 841     105.885  16.544  80.834  1.00  0.00           C  
ATOM   1368  CE1 HIS A 841     106.859  18.184  79.749  1.00  0.00           C  
ATOM   1369  NE2 HIS A 841     106.622  16.885  79.723  1.00  0.00           N  
ATOM   1370  N   ALA A 844     102.685  16.911  84.962  1.00  0.00           N  
ATOM   1371  CA  ALA A 844     101.785  17.319  86.035  1.00  0.00           C  
ATOM   1372  C   ALA A 844     101.798  16.429  87.269  1.00  0.00           C  
ATOM   1373  O   ALA A 844     101.749  16.917  88.396  1.00  0.00           O  
ATOM   1374  CB  ALA A 844     100.366  17.433  85.492  1.00  0.00           C  
ATOM   1375  N   LEU A 845     101.841  15.123  87.069  1.00  0.00           N  
ATOM   1376  CA  LEU A 845     101.860  14.227  88.212  1.00  0.00           C  
ATOM   1377  C   LEU A 845     103.274  14.140  88.760  1.00  0.00           C  
ATOM   1378  O   LEU A 845     104.233  14.501  88.077  1.00  0.00           O  
ATOM   1379  CB  LEU A 845     101.375  12.828  87.810  1.00  0.00           C  
ATOM   1380  CG  LEU A 845      99.877  12.555  87.599  1.00  0.00           C  
ATOM   1381  CD1 LEU A 845      99.149  12.626  88.942  1.00  0.00           C  
ATOM   1382  CD2 LEU A 845      99.302  13.545  86.591  1.00  0.00           C  
ATOM   1383  N   ARG A 846     103.393  13.669  89.998  1.00  0.00           N  
ATOM   1384  CA  ARG A 846     104.687  13.499  90.647  1.00  0.00           C  
ATOM   1385  C   ARG A 846     104.577  12.250  91.505  1.00  0.00           C  
ATOM   1386  O   ARG A 846     103.666  12.143  92.322  1.00  0.00           O  
ATOM   1387  CB  ARG A 846     105.019  14.714  91.519  1.00  0.00           C  
ATOM   1388  CG  ARG A 846     106.485  14.783  91.973  1.00  0.00           C  
ATOM   1389  CD  ARG A 846     106.662  14.458  93.471  1.00  0.00           C  
ATOM   1390  NE  ARG A 846     108.065  14.225  93.851  1.00  0.00           N  
ATOM   1391  CZ  ARG A 846     108.475  13.851  95.067  1.00  0.00           C  
ATOM   1392  NH1 ARG A 846     107.595  13.665  96.046  1.00  0.00           N  
ATOM   1393  NH2 ARG A 846     109.768  13.650  95.303  1.00  0.00           N  
ATOM   1394  N   ILE A 847     105.501  11.310  91.306  1.00  0.00           N  
ATOM   1395  CA  ILE A 847     105.518  10.040  92.036  1.00  0.00           C  
ATOM   1396  C   ILE A 847     105.279  10.203  93.536  1.00  0.00           C  
ATOM   1397  O   ILE A 847     105.068   9.218  94.246  1.00  0.00           O  
ATOM   1398  CB  ILE A 847     106.869   9.286  91.832  1.00  0.00           C  
ATOM   1399  CG1 ILE A 847     107.926   9.798  92.810  1.00  0.00           C  
ATOM   1400  CG2 ILE A 847     107.372   9.479  90.412  1.00  0.00           C  
ATOM   1401  CD1 ILE A 847     108.000   9.003  94.104  1.00  0.00           C  
ATOM   1402  N   GLY A 848     105.328  11.448  94.005  1.00  0.00           N  
ATOM   1403  CA  GLY A 848     105.120  11.748  95.413  1.00  0.00           C  
ATOM   1404  C   GLY A 848     103.789  11.236  95.911  1.00  0.00           C  
ATOM   1405  O   GLY A 848     103.720  10.126  96.440  1.00  0.00           O  
ATOM   1406  N   PRO A 849     102.708  12.022  95.782  1.00  0.00           N  
ATOM   1407  CA  PRO A 849     101.415  11.522  96.256  1.00  0.00           C  
ATOM   1408  C   PRO A 849     101.011  10.199  95.582  1.00  0.00           C  
ATOM   1409  O   PRO A 849      99.862   9.761  95.692  1.00  0.00           O  
ATOM   1410  CB  PRO A 849     100.468  12.671  95.932  1.00  0.00           C  
ATOM   1411  CG  PRO A 849     101.339  13.862  96.166  1.00  0.00           C  
ATOM   1412  CD  PRO A 849     102.636  13.464  95.491  1.00  0.00           C  
ATOM   1413  N   MET A 850     101.962   9.578  94.879  1.00  0.00           N  
ATOM   1414  CA  MET A 850     101.747   8.292  94.209  1.00  0.00           C  
ATOM   1415  C   MET A 850     102.439   7.197  95.009  1.00  0.00           C  
ATOM   1416  O   MET A 850     101.802   6.255  95.464  1.00  0.00           O  
ATOM   1417  CB  MET A 850     102.310   8.297  92.777  1.00  0.00           C  
ATOM   1418  CG  MET A 850     101.404   8.947  91.721  1.00  0.00           C  
ATOM   1419  SD  MET A 850     101.808   8.478  89.992  1.00  0.00           S  
ATOM   1420  CE  MET A 850     100.800   7.041  89.799  1.00  0.00           C  
ATOM   1421  N   LEU A 851     103.750   7.326  95.168  1.00  0.00           N  
ATOM   1422  CA  LEU A 851     104.525   6.363  95.931  1.00  0.00           C  
ATOM   1423  C   LEU A 851     104.120   6.463  97.400  1.00  0.00           C  
ATOM   1424  O   LEU A 851     104.276   5.518  98.169  1.00  0.00           O  
ATOM   1425  CB  LEU A 851     106.017   6.647  95.757  1.00  0.00           C  
ATOM   1426  CG  LEU A 851     106.962   6.385  96.932  1.00  0.00           C  
ATOM   1427  CD1 LEU A 851     108.387   6.336  96.413  1.00  0.00           C  
ATOM   1428  CD2 LEU A 851     106.817   7.481  97.994  1.00  0.00           C  
ATOM   1429  N   SER A1160     103.599   7.620  97.790  1.00  0.00           N  
ATOM   1430  CA  SER A1160     103.157   7.811  99.164  1.00  0.00           C  
ATOM   1431  C   SER A1160     101.793   7.159  99.371  1.00  0.00           C  
ATOM   1432  O   SER A1160     101.421   6.852 100.507  1.00  0.00           O  
ATOM   1433  CB  SER A1160     103.058   9.301  99.495  1.00  0.00           C  
ATOM   1434  OG  SER A1160     102.546   9.498 100.807  1.00  0.00           O  
ATOM   1435  N   ARG A1161     101.055   6.949  98.274  1.00  0.00           N  
ATOM   1436  CA  ARG A1161      99.711   6.340  98.337  1.00  0.00           C  
ATOM   1437  C   ARG A1161      99.811   5.092  99.208  1.00  0.00           C  
ATOM   1438  O   ARG A1161     100.555   4.165  98.891  1.00  0.00           O  
ATOM   1439  CB  ARG A1161      99.195   5.963  96.927  1.00  0.00           C  
ATOM   1440  CG  ARG A1161      97.805   6.524  96.563  1.00  0.00           C  
ATOM   1441  CD  ARG A1161      96.719   6.042  97.521  1.00  0.00           C  
ATOM   1442  NE  ARG A1161      95.900   4.978  96.955  1.00  0.00           N  
ATOM   1443  CZ  ARG A1161      94.991   4.302  97.645  1.00  0.00           C  
ATOM   1444  NH1 ARG A1161      94.790   4.574  98.929  1.00  0.00           N  
ATOM   1445  NH2 ARG A1161      94.277   3.360  97.047  1.00  0.00           N  
ATOM   1446  N   ASP A1162      99.066   5.065 100.305  1.00  0.00           N  
ATOM   1447  CA  ASP A1162      99.147   3.933 101.211  1.00  0.00           C  
ATOM   1448  C   ASP A1162      98.859   2.592 100.556  1.00  0.00           C  
ATOM   1449  O   ASP A1162      99.701   1.686 100.586  1.00  0.00           O  
ATOM   1450  CB  ASP A1162      98.209   4.140 102.396  1.00  0.00           C  
ATOM   1451  CG  ASP A1162      98.457   3.133 103.512  1.00  0.00           C  
ATOM   1452  OD1 ASP A1162      99.645   2.794 103.753  1.00  0.00           O  
ATOM   1453  OD2 ASP A1162      97.470   2.692 104.150  1.00  0.00           O  
ATOM   1454  N   THR A1163      97.672   2.473  99.970  1.00  0.00           N  
ATOM   1455  CA  THR A1163      97.260   1.237  99.321  1.00  0.00           C  
ATOM   1456  C   THR A1163      98.420   0.553  98.601  1.00  0.00           C  
ATOM   1457  O   THR A1163      98.792  -0.585  98.911  1.00  0.00           O  
ATOM   1458  CB  THR A1163      96.131   1.511  98.333  1.00  0.00           C  
ATOM   1459  OG1 THR A1163      95.030   2.111  99.030  1.00  0.00           O  
ATOM   1460  CG2 THR A1163      95.681   0.216  97.676  1.00  0.00           C  
ATOM   1461  N   VAL A1164      99.013   1.267  97.656  1.00  0.00           N  
ATOM   1462  CA  VAL A1164     100.129   0.729  96.896  1.00  0.00           C  
ATOM   1463  C   VAL A1164     101.479   0.760  97.647  1.00  0.00           C  
ATOM   1464  O   VAL A1164     102.182  -0.248  97.690  1.00  0.00           O  
ATOM   1465  CB  VAL A1164     100.278   1.472  95.549  1.00  0.00           C  
ATOM   1466  CG1 VAL A1164     100.931   0.558  94.533  1.00  0.00           C  
ATOM   1467  CG2 VAL A1164      98.915   1.953  95.049  1.00  0.00           C  
ATOM   1468  N   LYS A1165     101.846   1.904  98.229  1.00  0.00           N  
ATOM   1469  CA  LYS A1165     103.117   2.028  98.964  1.00  0.00           C  
ATOM   1470  C   LYS A1165     103.248   0.878  99.944  1.00  0.00           C  
ATOM   1471  O   LYS A1165     104.329   0.306 100.133  1.00  0.00           O  
ATOM   1472  CB  LYS A1165     103.191   3.343  99.761  1.00  0.00           C  
ATOM   1473  CG  LYS A1165     104.503   3.512 100.539  1.00  0.00           C  
ATOM   1474  CD  LYS A1165     104.467   4.681 101.514  1.00  0.00           C  
ATOM   1475  CE  LYS A1165     103.355   4.513 102.541  1.00  0.00           C  
ATOM   1476  NZ  LYS A1165     103.360   3.158 103.160  1.00  0.00           N  
ATOM   1477  N   ASN A1166     102.130   0.559 100.583  1.00  0.00           N  
ATOM   1478  CA  ASN A1166     102.099  -0.527 101.535  1.00  0.00           C  
ATOM   1479  C   ASN A1166     102.486  -1.816 100.822  1.00  0.00           C  
ATOM   1480  O   ASN A1166     103.078  -2.697 101.431  1.00  0.00           O  
ATOM   1481  CB  ASN A1166     100.703  -0.677 102.133  1.00  0.00           C  
ATOM   1482  CG  ASN A1166     100.641  -1.750 103.196  1.00  0.00           C  
ATOM   1483  OD1 ASN A1166      99.670  -2.495 103.286  1.00  0.00           O  
ATOM   1484  ND2 ASN A1166     101.678  -1.827 104.016  1.00  0.00           N  
ATOM   1485  N   LYS A1168     102.161  -1.936  99.536  1.00  0.00           N  
ATOM   1486  CA  LYS A1168     102.506  -3.158  98.809  1.00  0.00           C  
ATOM   1487  C   LYS A1168     104.003  -3.427  98.720  1.00  0.00           C  
ATOM   1488  O   LYS A1168     104.422  -4.582  98.709  1.00  0.00           O  
ATOM   1489  CB  LYS A1168     101.944  -3.135  97.392  1.00  0.00           C  
ATOM   1490  CG  LYS A1168     102.179  -4.437  96.623  1.00  0.00           C  
ATOM   1491  CD  LYS A1168     101.417  -5.623  97.232  1.00  0.00           C  
ATOM   1492  CE  LYS A1168     101.357  -6.810  96.259  1.00  0.00           C  
ATOM   1493  NZ  LYS A1168     100.339  -7.850  96.636  1.00  0.00           N  
ATOM   1494  N   MET A1169     104.806  -2.371  98.645  1.00  0.00           N  
ATOM   1495  CA  MET A1169     106.256  -2.525  98.544  1.00  0.00           C  
ATOM   1496  C   MET A1169     106.831  -2.958  99.868  1.00  0.00           C  
ATOM   1497  O   MET A1169     107.687  -3.843  99.935  1.00  0.00           O  
ATOM   1498  CB  MET A1169     106.895  -1.209  98.157  1.00  0.00           C  
ATOM   1499  CG  MET A1169     106.059  -0.408  97.200  1.00  0.00           C  
ATOM   1500  SD  MET A1169     106.926   1.080  96.769  1.00  0.00           S  
ATOM   1501  CE  MET A1169     108.162   0.380  95.648  1.00  0.00           C  
ATOM   1502  N   THR A1170     106.369  -2.300 100.922  1.00  0.00           N  
ATOM   1503  CA  THR A1170     106.827  -2.630 102.254  1.00  0.00           C  
ATOM   1504  C   THR A1170     106.311  -4.021 102.624  1.00  0.00           C  
ATOM   1505  O   THR A1170     107.083  -4.989 102.659  1.00  0.00           O  
ATOM   1506  CB  THR A1170     106.351  -1.568 103.289  1.00  0.00           C  
ATOM   1507  OG1 THR A1170     105.020  -1.128 102.982  1.00  0.00           O  
ATOM   1508  CG2 THR A1170     107.280  -0.376 103.273  1.00  0.00           C  
ATOM   1509  N   GLN A1171     105.002  -4.114 102.874  1.00  0.00           N  
ATOM   1510  CA  GLN A1171     104.342  -5.376 103.235  1.00  0.00           C  
ATOM   1511  C   GLN A1171     103.913  -6.113 101.964  1.00  0.00           C  
ATOM   1512  O   GLN A1171     102.726  -6.198 101.642  1.00  0.00           O  
ATOM   1513  CB  GLN A1171     103.106  -5.110 104.117  1.00  0.00           C  
ATOM   1514  CG  GLN A1171     103.356  -4.180 105.312  1.00  0.00           C  
ATOM   1515  CD  GLN A1171     104.294  -4.771 106.372  1.00  0.00           C  
ATOM   1516  OE1 GLN A1171     104.924  -4.037 107.141  1.00  0.00           O  
ATOM   1517  NE2 GLN A1171     104.375  -6.096 106.423  1.00  0.00           N  
ATOM   1518  N   GLY A1177     104.893  -6.634 101.238  1.00  0.00           N  
ATOM   1519  CA  GLY A1177     104.593  -7.346 100.016  1.00  0.00           C  
ATOM   1520  C   GLY A1177     105.861  -7.603  99.234  1.00  0.00           C  
ATOM   1521  O   GLY A1177     106.974  -7.403  99.740  1.00  0.00           O  
ATOM   1522  N   ASP A1178     105.688  -8.059  97.996  1.00  0.00           N  
ATOM   1523  CA  ASP A1178     106.814  -8.344  97.112  1.00  0.00           C  
ATOM   1524  C   ASP A1178     107.363  -7.016  96.617  1.00  0.00           C  
ATOM   1525  O   ASP A1178     108.577  -6.775  96.620  1.00  0.00           O  
ATOM   1526  CB  ASP A1178     106.366  -9.182  95.896  1.00  0.00           C  
ATOM   1527  CG  ASP A1178     105.704  -8.339  94.797  1.00  0.00           C  
ATOM   1528  OD1 ASP A1178     104.578  -7.840  95.018  1.00  0.00           O  
ATOM   1529  OD2 ASP A1178     106.315  -8.172  93.712  1.00  0.00           O  
ATOM   1530  N   GLY A1191     106.436  -6.161  96.198  1.00  0.00           N  
ATOM   1531  CA  GLY A1191     106.780  -4.859  95.671  1.00  0.00           C  
ATOM   1532  C   GLY A1191     105.731  -4.413  94.670  1.00  0.00           C  
ATOM   1533  O   GLY A1191     104.531  -4.537  94.914  1.00  0.00           O  
ATOM   1534  N   VAL A1192     106.179  -3.923  93.523  1.00  0.00           N  
ATOM   1535  CA  VAL A1192     105.253  -3.438  92.519  1.00  0.00           C  
ATOM   1536  C   VAL A1192     105.931  -3.312  91.162  1.00  0.00           C  
ATOM   1537  O   VAL A1192     107.099  -2.940  91.087  1.00  0.00           O  
ATOM   1538  CB  VAL A1192     104.721  -2.064  92.944  1.00  0.00           C  
ATOM   1539  CG1 VAL A1192     105.891  -1.133  93.223  1.00  0.00           C  
ATOM   1540  CG2 VAL A1192     103.838  -1.486  91.864  1.00  0.00           C  
ATOM   1541  N   SER A1193     105.190  -3.620  90.097  1.00  0.00           N  
ATOM   1542  CA  SER A1193     105.706  -3.531  88.732  1.00  0.00           C  
ATOM   1543  C   SER A1193     105.312  -2.189  88.119  1.00  0.00           C  
ATOM   1544  O   SER A1193     104.208  -1.696  88.356  1.00  0.00           O  
ATOM   1545  CB  SER A1193     105.125  -4.633  87.859  1.00  0.00           C  
ATOM   1546  OG  SER A1193     104.073  -4.103  87.074  1.00  0.00           O  
ATOM   1547  N   PHE A1194     106.198  -1.619  87.304  1.00  0.00           N  
ATOM   1548  CA  PHE A1194     105.937  -0.325  86.684  1.00  0.00           C  
ATOM   1549  C   PHE A1194     104.505  -0.261  86.217  1.00  0.00           C  
ATOM   1550  O   PHE A1194     103.889   0.797  86.208  1.00  0.00           O  
ATOM   1551  CB  PHE A1194     106.864  -0.085  85.494  1.00  0.00           C  
ATOM   1552  CG  PHE A1194     107.051   1.372  85.169  1.00  0.00           C  
ATOM   1553  CD1 PHE A1194     108.286   1.985  85.361  1.00  0.00           C  
ATOM   1554  CD2 PHE A1194     105.990   2.138  84.691  1.00  0.00           C  
ATOM   1555  CE1 PHE A1194     108.461   3.340  85.086  1.00  0.00           C  
ATOM   1556  CE2 PHE A1194     106.155   3.494  84.412  1.00  0.00           C  
ATOM   1557  CZ  PHE A1194     107.392   4.097  84.608  1.00  0.00           C  
ATOM   1558  N   ALA A1195     103.978  -1.411  85.830  1.00  0.00           N  
ATOM   1559  CA  ALA A1195     102.612  -1.477  85.372  1.00  0.00           C  
ATOM   1560  C   ALA A1195     101.715  -1.026  86.504  1.00  0.00           C  
ATOM   1561  O   ALA A1195     101.032  -0.014  86.398  1.00  0.00           O  
ATOM   1562  CB  ALA A1195     102.269  -2.894  84.960  1.00  0.00           C  
ATOM   1563  N   GLU A1196     101.737  -1.773  87.598  1.00  0.00           N  
ATOM   1564  CA  GLU A1196     100.900  -1.448  88.736  1.00  0.00           C  
ATOM   1565  C   GLU A1196     100.981   0.033  89.072  1.00  0.00           C  
ATOM   1566  O   GLU A1196      99.959   0.703  89.190  1.00  0.00           O  
ATOM   1567  CB  GLU A1196     101.322  -2.249  89.964  1.00  0.00           C  
ATOM   1568  CG  GLU A1196     101.711  -3.696  89.717  1.00  0.00           C  
ATOM   1569  CD  GLU A1196     102.199  -4.369  90.991  1.00  0.00           C  
ATOM   1570  OE1 GLU A1196     102.698  -5.509  90.920  1.00  0.00           O  
ATOM   1571  OE2 GLU A1196     102.080  -3.755  92.074  1.00  0.00           O  
ATOM   1572  N   PHE A1198     102.199   0.541  89.233  1.00  0.00           N  
ATOM   1573  CA  PHE A1198     102.394   1.950  89.579  1.00  0.00           C  
ATOM   1574  C   PHE A1198     101.654   2.848  88.603  1.00  0.00           C  
ATOM   1575  O   PHE A1198     101.054   3.853  89.000  1.00  0.00           O  
ATOM   1576  CB  PHE A1198     103.889   2.312  89.565  1.00  0.00           C  
ATOM   1577  CG  PHE A1198     104.187   3.747  89.957  1.00  0.00           C  
ATOM   1578  CD1 PHE A1198     105.283   4.404  89.412  1.00  0.00           C  
ATOM   1579  CD2 PHE A1198     103.390   4.431  90.878  1.00  0.00           C  
ATOM   1580  CE1 PHE A1198     105.585   5.714  89.772  1.00  0.00           C  
ATOM   1581  CE2 PHE A1198     103.687   5.744  91.245  1.00  0.00           C  
ATOM   1582  CZ  PHE A1198     104.785   6.385  90.691  1.00  0.00           C  
ATOM   1583  N   THR A1199     101.694   2.471  87.327  1.00  0.00           N  
ATOM   1584  CA  THR A1199     101.051   3.247  86.274  1.00  0.00           C  
ATOM   1585  C   THR A1199      99.555   3.020  86.156  1.00  0.00           C  
ATOM   1586  O   THR A1199      98.835   3.897  85.680  1.00  0.00           O  
ATOM   1587  CB  THR A1199     101.650   2.936  84.909  1.00  0.00           C  
ATOM   1588  OG1 THR A1199     103.079   2.884  85.006  1.00  0.00           O  
ATOM   1589  CG2 THR A1199     101.242   4.007  83.918  1.00  0.00           C  
ATOM   1590  N   TYR A1200      99.091   1.842  86.568  1.00  0.00           N  
ATOM   1591  CA  TYR A1200      97.667   1.520  86.485  1.00  0.00           C  
ATOM   1592  C   TYR A1200      96.831   2.738  86.819  1.00  0.00           C  
ATOM   1593  O   TYR A1200      96.015   3.188  86.014  1.00  0.00           O  
ATOM   1594  CB  TYR A1200      97.280   0.388  87.447  1.00  0.00           C  
ATOM   1595  CG  TYR A1200      95.784   0.093  87.480  1.00  0.00           C  
ATOM   1596  CD1 TYR A1200      95.241  -0.977  86.764  1.00  0.00           C  
ATOM   1597  CD2 TYR A1200      94.914   0.893  88.226  1.00  0.00           C  
ATOM   1598  CE1 TYR A1200      93.879  -1.240  86.794  1.00  0.00           C  
ATOM   1599  CE2 TYR A1200      93.555   0.639  88.261  1.00  0.00           C  
ATOM   1600  CZ  TYR A1200      93.045  -0.426  87.547  1.00  0.00           C  
ATOM   1601  OH  TYR A1200      91.693  -0.660  87.608  1.00  0.00           O  
ATOM   1602  N   PRO A1201      97.018   3.289  88.023  1.00  0.00           N  
ATOM   1603  CA  PRO A1201      96.197   4.456  88.308  1.00  0.00           C  
ATOM   1604  C   PRO A1201      96.237   5.428  87.134  1.00  0.00           C  
ATOM   1605  O   PRO A1201      95.207   5.712  86.531  1.00  0.00           O  
ATOM   1606  CB  PRO A1201      96.821   5.012  89.592  1.00  0.00           C  
ATOM   1607  CG  PRO A1201      98.244   4.517  89.548  1.00  0.00           C  
ATOM   1608  CD  PRO A1201      98.078   3.121  89.033  1.00  0.00           C  
ATOM   1609  N   ILE A1202      97.436   5.890  86.784  1.00  0.00           N  
ATOM   1610  CA  ILE A1202      97.607   6.847  85.695  1.00  0.00           C  
ATOM   1611  C   ILE A1202      96.667   6.565  84.524  1.00  0.00           C  
ATOM   1612  O   ILE A1202      96.084   7.482  83.950  1.00  0.00           O  
ATOM   1613  CB  ILE A1202      99.069   6.866  85.174  1.00  0.00           C  
ATOM   1614  CG1 ILE A1202     100.062   7.152  86.311  1.00  0.00           C  
ATOM   1615  CG2 ILE A1202      99.208   7.950  84.134  1.00  0.00           C  
ATOM   1616  CD1 ILE A1202      99.932   8.537  86.936  1.00  0.00           C  
ATOM   1617  N   MET A1203      96.505   5.297  84.175  1.00  0.00           N  
ATOM   1618  CA  MET A1203      95.636   4.961  83.063  1.00  0.00           C  
ATOM   1619  C   MET A1203      94.199   5.174  83.426  1.00  0.00           C  
ATOM   1620  O   MET A1203      93.431   5.712  82.626  1.00  0.00           O  
ATOM   1621  CB  MET A1203      95.841   3.517  82.644  1.00  0.00           C  
ATOM   1622  CG  MET A1203      97.153   3.301  81.935  1.00  0.00           C  
ATOM   1623  SD  MET A1203      97.496   1.595  81.512  1.00  0.00           S  
ATOM   1624  CE  MET A1203      98.550   1.093  82.885  1.00  0.00           C  
ATOM   1625  N   GLN A1204      93.845   4.738  84.638  1.00  0.00           N  
ATOM   1626  CA  GLN A1204      92.474   4.862  85.159  1.00  0.00           C  
ATOM   1627  C   GLN A1204      92.056   6.317  85.051  1.00  0.00           C  
ATOM   1628  O   GLN A1204      90.859   6.644  84.963  1.00  0.00           O  
ATOM   1629  CB  GLN A1204      92.374   4.417  86.642  1.00  0.00           C  
ATOM   1630  CG  GLN A1204      90.928   4.463  87.229  1.00  0.00           C  
ATOM   1631  CD  GLN A1204      90.288   3.081  87.429  1.00  0.00           C  
ATOM   1632  OE1 GLN A1204      90.718   2.307  88.292  1.00  0.00           O  
ATOM   1633  NE2 GLN A1204      89.256   2.772  86.630  1.00  0.00           N  
ATOM   1634  N   GLY A1205      93.065   7.183  85.062  1.00  0.00           N  
ATOM   1635  CA  GLY A1205      92.824   8.606  84.968  1.00  0.00           C  
ATOM   1636  C   GLY A1205      92.749   9.064  83.530  1.00  0.00           C  
ATOM   1637  O   GLY A1205      92.020  10.004  83.210  1.00  0.00           O  
ATOM   1638  N   TRP A1206      93.508   8.409  82.660  1.00  0.00           N  
ATOM   1639  CA  TRP A1206      93.488   8.781  81.266  1.00  0.00           C  
ATOM   1640  C   TRP A1206      92.156   8.327  80.756  1.00  0.00           C  
ATOM   1641  O   TRP A1206      91.626   8.881  79.802  1.00  0.00           O  
ATOM   1642  CB  TRP A1206      94.593   8.087  80.495  1.00  0.00           C  
ATOM   1643  CG  TRP A1206      94.732   8.631  79.113  1.00  0.00           C  
ATOM   1644  CD1 TRP A1206      94.086   8.204  77.988  1.00  0.00           C  
ATOM   1645  CD2 TRP A1206      95.527   9.747  78.717  1.00  0.00           C  
ATOM   1646  NE1 TRP A1206      94.432   8.987  76.914  1.00  0.00           N  
ATOM   1647  CE2 TRP A1206      95.319   9.943  77.337  1.00  0.00           C  
ATOM   1648  CE3 TRP A1206      96.403  10.605  79.396  1.00  0.00           C  
ATOM   1649  CZ2 TRP A1206      95.948  10.963  76.624  1.00  0.00           C  
ATOM   1650  CZ3 TRP A1206      97.029  11.620  78.690  1.00  0.00           C  
ATOM   1651  CH2 TRP A1206      96.801  11.789  77.317  1.00  0.00           C  
ATOM   1652  N   ASP A1207      91.618   7.303  81.403  1.00  0.00           N  
ATOM   1653  CA  ASP A1207      90.316   6.786  81.026  1.00  0.00           C  
ATOM   1654  C   ASP A1207      89.270   7.848  81.332  1.00  0.00           C  
ATOM   1655  O   ASP A1207      88.559   8.302  80.435  1.00  0.00           O  
ATOM   1656  CB  ASP A1207      89.997   5.495  81.787  1.00  0.00           C  
ATOM   1657  CG  ASP A1207      90.546   4.262  81.094  1.00  0.00           C  
ATOM   1658  OD1 ASP A1207      90.123   3.965  79.958  1.00  0.00           O  
ATOM   1659  OD2 ASP A1207      91.405   3.586  81.682  1.00  0.00           O  
ATOM   1660  N   TRP A1208      89.184   8.253  82.595  1.00  0.00           N  
ATOM   1661  CA  TRP A1208      88.217   9.271  82.993  1.00  0.00           C  
ATOM   1662  C   TRP A1208      88.212  10.389  81.954  1.00  0.00           C  
ATOM   1663  O   TRP A1208      87.173  10.722  81.384  1.00  0.00           O  
ATOM   1664  CB  TRP A1208      88.584   9.849  84.358  1.00  0.00           C  
ATOM   1665  CG  TRP A1208      87.478  10.627  84.983  1.00  0.00           C  
ATOM   1666  CD1 TRP A1208      86.564  11.407  84.342  1.00  0.00           C  
ATOM   1667  CD2 TRP A1208      87.182  10.723  86.379  1.00  0.00           C  
ATOM   1668  NE1 TRP A1208      85.714  11.986  85.251  1.00  0.00           N  
ATOM   1669  CE2 TRP A1208      86.070  11.585  86.510  1.00  0.00           C  
ATOM   1670  CE3 TRP A1208      87.750  10.168  87.532  1.00  0.00           C  
ATOM   1671  CZ2 TRP A1208      85.508  11.906  87.754  1.00  0.00           C  
ATOM   1672  CZ3 TRP A1208      87.192  10.487  88.772  1.00  0.00           C  
ATOM   1673  CH2 TRP A1208      86.081  11.350  88.870  1.00  0.00           C  
ATOM   1674  N   PHE A1209      89.389  10.959  81.715  1.00  0.00           N  
ATOM   1675  CA  PHE A1209      89.553  12.034  80.742  1.00  0.00           C  
ATOM   1676  C   PHE A1209      89.000  11.606  79.398  1.00  0.00           C  
ATOM   1677  O   PHE A1209      88.104  12.254  78.867  1.00  0.00           O  
ATOM   1678  CB  PHE A1209      91.035  12.398  80.594  1.00  0.00           C  
ATOM   1679  CG  PHE A1209      91.340  13.354  79.453  1.00  0.00           C  
ATOM   1680  CD1 PHE A1209      90.814  14.648  79.425  1.00  0.00           C  
ATOM   1681  CD2 PHE A1209      92.212  12.967  78.438  1.00  0.00           C  
ATOM   1682  CE1 PHE A1209      91.164  15.541  78.409  1.00  0.00           C  
ATOM   1683  CE2 PHE A1209      92.565  13.851  77.422  1.00  0.00           C  
ATOM   1684  CZ  PHE A1209      92.040  15.139  77.407  1.00  0.00           C  
ATOM   1685  N   GLU A1210      89.536  10.523  78.841  1.00  0.00           N  
ATOM   1686  CA  GLU A1210      89.052  10.053  77.548  1.00  0.00           C  
ATOM   1687  C   GLU A1210      87.533  10.224  77.517  1.00  0.00           C  
ATOM   1688  O   GLU A1210      87.001  10.888  76.630  1.00  0.00           O  
ATOM   1689  CB  GLU A1210      89.453   8.587  77.317  1.00  0.00           C  
ATOM   1690  CG  GLU A1210      90.936   8.384  76.966  1.00  0.00           C  
ATOM   1691  CD  GLU A1210      91.240   8.586  75.482  1.00  0.00           C  
ATOM   1692  OE1 GLU A1210      92.438   8.651  75.113  1.00  0.00           O  
ATOM   1693  OE2 GLU A1210      90.280   8.670  74.682  1.00  0.00           O  
ATOM   1694  N   LEU A1211      86.844   9.667  78.509  1.00  0.00           N  
ATOM   1695  CA  LEU A1211      85.390   9.778  78.579  1.00  0.00           C  
ATOM   1696  C   LEU A1211      84.904  11.232  78.605  1.00  0.00           C  
ATOM   1697  O   LEU A1211      83.847  11.546  78.067  1.00  0.00           O  
ATOM   1698  CB  LEU A1211      84.876   9.014  79.797  1.00  0.00           C  
ATOM   1699  CG  LEU A1211      85.010   7.501  79.629  1.00  0.00           C  
ATOM   1700  CD1 LEU A1211      84.947   6.827  80.972  1.00  0.00           C  
ATOM   1701  CD2 LEU A1211      83.918   6.989  78.715  1.00  0.00           C  
ATOM   1702  N   PHE A1212      85.673  12.117  79.229  1.00  0.00           N  
ATOM   1703  CA  PHE A1212      85.321  13.536  79.285  1.00  0.00           C  
ATOM   1704  C   PHE A1212      85.546  14.120  77.887  1.00  0.00           C  
ATOM   1705  O   PHE A1212      84.657  14.724  77.287  1.00  0.00           O  
ATOM   1706  CB  PHE A1212      86.229  14.243  80.300  1.00  0.00           C  
ATOM   1707  CG  PHE A1212      86.084  15.749  80.328  1.00  0.00           C  
ATOM   1708  CD1 PHE A1212      87.185  16.559  80.640  1.00  0.00           C  
ATOM   1709  CD2 PHE A1212      84.858  16.360  80.093  1.00  0.00           C  
ATOM   1710  CE1 PHE A1212      87.062  17.951  80.712  1.00  0.00           C  
ATOM   1711  CE2 PHE A1212      84.728  17.757  80.165  1.00  0.00           C  
ATOM   1712  CZ  PHE A1212      85.835  18.551  80.479  1.00  0.00           C  
ATOM   1713  N   TYR A1213      86.758  13.914  77.384  1.00  0.00           N  
ATOM   1714  CA  TYR A1213      87.189  14.391  76.073  1.00  0.00           C  
ATOM   1715  C   TYR A1213      86.344  13.794  74.973  1.00  0.00           C  
ATOM   1716  O   TYR A1213      85.978  14.483  74.032  1.00  0.00           O  
ATOM   1717  CB  TYR A1213      88.660  14.008  75.860  1.00  0.00           C  
ATOM   1718  CG  TYR A1213      89.342  14.496  74.582  1.00  0.00           C  
ATOM   1719  CD1 TYR A1213      89.187  15.812  74.132  1.00  0.00           C  
ATOM   1720  CD2 TYR A1213      90.259  13.673  73.902  1.00  0.00           C  
ATOM   1721  CE1 TYR A1213      89.934  16.298  73.052  1.00  0.00           C  
ATOM   1722  CE2 TYR A1213      91.010  14.151  72.827  1.00  0.00           C  
ATOM   1723  CZ  TYR A1213      90.843  15.463  72.414  1.00  0.00           C  
ATOM   1724  OH  TYR A1213      91.610  15.951  71.388  1.00  0.00           O  
ATOM   1725  N   GLN A1289      86.036  12.509  75.102  1.00  0.00           N  
ATOM   1726  CA  GLN A1289      85.249  11.800  74.104  1.00  0.00           C  
ATOM   1727  C   GLN A1289      83.762  11.627  74.428  1.00  0.00           C  
ATOM   1728  O   GLN A1289      83.005  11.106  73.608  1.00  0.00           O  
ATOM   1729  CB  GLN A1289      85.866  10.415  73.825  1.00  0.00           C  
ATOM   1730  CG  GLN A1289      87.044  10.400  72.837  1.00  0.00           C  
ATOM   1731  CD  GLN A1289      87.378   8.996  72.303  1.00  0.00           C  
ATOM   1732  OE1 GLN A1289      86.501   8.261  71.822  1.00  0.00           O  
ATOM   1733  NE2 GLN A1289      88.655   8.633  72.370  1.00  0.00           N  
ATOM   1734  N   GLN A1290      83.321  12.056  75.602  1.00  0.00           N  
ATOM   1735  CA  GLN A1290      81.913  11.877  75.919  1.00  0.00           C  
ATOM   1736  C   GLN A1290      81.332  12.753  77.003  1.00  0.00           C  
ATOM   1737  O   GLN A1290      80.243  12.464  77.498  1.00  0.00           O  
ATOM   1738  CB  GLN A1290      81.635  10.417  76.272  1.00  0.00           C  
ATOM   1739  CG  GLN A1290      81.006   9.661  75.142  1.00  0.00           C  
ATOM   1740  CD  GLN A1290      79.756  10.342  74.658  1.00  0.00           C  
ATOM   1741  OE1 GLN A1290      78.746  10.375  75.352  1.00  0.00           O  
ATOM   1742  NE2 GLN A1290      79.822  10.909  73.466  1.00  0.00           N  
ATOM   1743  N   GLY A1291      82.045  13.813  77.376  1.00  0.00           N  
ATOM   1744  CA  GLY A1291      81.541  14.713  78.405  1.00  0.00           C  
ATOM   1745  C   GLY A1291      81.158  14.041  79.715  1.00  0.00           C  
ATOM   1746  O   GLY A1291      79.983  14.012  80.111  1.00  0.00           O  
ATOM   1747  N   VAL A1292      82.167  13.507  80.392  1.00  0.00           N  
ATOM   1748  CA  VAL A1292      81.969  12.828  81.656  1.00  0.00           C  
ATOM   1749  C   VAL A1292      82.522  13.670  82.786  1.00  0.00           C  
ATOM   1750  O   VAL A1292      83.720  13.934  82.838  1.00  0.00           O  
ATOM   1751  CB  VAL A1292      82.689  11.468  81.666  1.00  0.00           C  
ATOM   1752  CG1 VAL A1292      82.777  10.937  83.089  1.00  0.00           C  
ATOM   1753  CG2 VAL A1292      81.948  10.477  80.776  1.00  0.00           C  
ATOM   1754  N   GLN A1293      81.650  14.092  83.688  1.00  0.00           N  
ATOM   1755  CA  GLN A1293      82.094  14.885  84.817  1.00  0.00           C  
ATOM   1756  C   GLN A1293      81.920  14.105  86.116  1.00  0.00           C  
ATOM   1757  O   GLN A1293      81.925  14.690  87.200  1.00  0.00           O  
ATOM   1758  CB  GLN A1293      81.308  16.195  84.889  1.00  0.00           C  
ATOM   1759  CG  GLN A1293      81.715  17.216  83.845  1.00  0.00           C  
ATOM   1760  CD  GLN A1293      81.045  18.567  84.049  1.00  0.00           C  
ATOM   1761  OE1 GLN A1293      79.825  18.687  83.955  1.00  0.00           O  
ATOM   1762  NE2 GLN A1293      81.845  19.590  84.332  1.00  0.00           N  
ATOM   1763  N   MET A1294      81.788  12.783  86.012  1.00  0.00           N  
ATOM   1764  CA  MET A1294      81.586  11.957  87.201  1.00  0.00           C  
ATOM   1765  C   MET A1294      81.974  10.484  87.047  1.00  0.00           C  
ATOM   1766  O   MET A1294      81.881   9.912  85.961  1.00  0.00           O  
ATOM   1767  CB  MET A1294      80.118  12.057  87.616  1.00  0.00           C  
ATOM   1768  CG  MET A1294      79.740  11.325  88.882  1.00  0.00           C  
ATOM   1769  SD  MET A1294      78.003  11.614  89.252  1.00  0.00           S  
ATOM   1770  CE  MET A1294      78.096  13.171  90.126  1.00  0.00           C  
ATOM   1771  N   GLN A1295      82.409   9.877  88.148  1.00  0.00           N  
ATOM   1772  CA  GLN A1295      82.783   8.467  88.144  1.00  0.00           C  
ATOM   1773  C   GLN A1295      82.395   7.787  89.444  1.00  0.00           C  
ATOM   1774  O   GLN A1295      82.838   8.180  90.529  1.00  0.00           O  
ATOM   1775  CB  GLN A1295      84.282   8.274  87.940  1.00  0.00           C  
ATOM   1776  CG  GLN A1295      84.696   6.812  88.106  1.00  0.00           C  
ATOM   1777  CD  GLN A1295      86.193   6.618  88.222  1.00  0.00           C  
ATOM   1778  OE1 GLN A1295      86.951   6.914  87.293  1.00  0.00           O  
ATOM   1779  NE2 GLN A1295      86.631   6.114  89.370  1.00  0.00           N  
ATOM   1780  N   ILE A1296      81.580   6.748  89.313  1.00  0.00           N  
ATOM   1781  CA  ILE A1296      81.105   5.983  90.452  1.00  0.00           C  
ATOM   1782  C   ILE A1296      81.925   4.709  90.581  1.00  0.00           C  
ATOM   1783  O   ILE A1296      82.097   3.984  89.593  1.00  0.00           O  
ATOM   1784  CB  ILE A1296      79.643   5.606  90.256  1.00  0.00           C  
ATOM   1785  CG1 ILE A1296      78.839   6.859  89.911  1.00  0.00           C  
ATOM   1786  CG2 ILE A1296      79.118   4.944  91.510  1.00  0.00           C  
ATOM   1787  CD1 ILE A1296      77.399   6.582  89.574  1.00  0.00           C  
ATOM   1788  N   GLY A1297      82.415   4.420  91.789  1.00  0.00           N  
ATOM   1789  CA  GLY A1297      83.228   3.221  91.943  1.00  0.00           C  
ATOM   1790  C   GLY A1297      83.218   2.415  93.227  1.00  0.00           C  
ATOM   1791  O   GLY A1297      82.358   2.576  94.091  1.00  0.00           O  
ATOM   1792  N   GLY A1298      84.197   1.524  93.332  1.00  0.00           N  
ATOM   1793  CA  GLY A1298      84.315   0.684  94.500  1.00  0.00           C  
ATOM   1794  C   GLY A1298      84.659   1.497  95.726  1.00  0.00           C  
ATOM   1795  O   GLY A1298      85.312   2.535  95.641  1.00  0.00           O  
ATOM   1796  N   SER A1299      84.205   1.013  96.874  1.00  0.00           N  
ATOM   1797  CA  SER A1299      84.443   1.658  98.156  1.00  0.00           C  
ATOM   1798  C   SER A1299      85.924   1.986  98.315  1.00  0.00           C  
ATOM   1799  O   SER A1299      86.287   3.043  98.834  1.00  0.00           O  
ATOM   1800  CB  SER A1299      84.022   0.718  99.287  1.00  0.00           C  
ATOM   1801  OG  SER A1299      82.935  -0.101  98.895  1.00  0.00           O  
ATOM   1802  N   ASP A1300      86.761   1.057  97.860  1.00  0.00           N  
ATOM   1803  CA  ASP A1300      88.222   1.150  97.932  1.00  0.00           C  
ATOM   1804  C   ASP A1300      88.830   1.947  96.780  1.00  0.00           C  
ATOM   1805  O   ASP A1300      90.040   2.224  96.763  1.00  0.00           O  
ATOM   1806  CB  ASP A1300      88.816  -0.261  97.907  1.00  0.00           C  
ATOM   1807  CG  ASP A1300      88.612  -0.954  96.563  1.00  0.00           C  
ATOM   1808  OD1 ASP A1300      87.458  -0.984  96.086  1.00  0.00           O  
ATOM   1809  OD2 ASP A1300      89.599  -1.464  95.986  1.00  0.00           O  
ATOM   1810  N   GLN A1301      87.971   2.296  95.824  1.00  0.00           N  
ATOM   1811  CA  GLN A1301      88.351   3.022  94.618  1.00  0.00           C  
ATOM   1812  C   GLN A1301      88.483   4.531  94.815  1.00  0.00           C  
ATOM   1813  O   GLN A1301      88.674   5.275  93.853  1.00  0.00           O  
ATOM   1814  CB  GLN A1301      87.336   2.718  93.502  1.00  0.00           C  
ATOM   1815  CG  GLN A1301      87.258   1.226  93.097  1.00  0.00           C  
ATOM   1816  CD  GLN A1301      88.356   0.785  92.115  1.00  0.00           C  
ATOM   1817  OE1 GLN A1301      89.508   1.209  92.219  1.00  0.00           O  
ATOM   1818  NE2 GLN A1301      87.997  -0.084  91.168  1.00  0.00           N  
ATOM   1819  N   TYR A1302      88.384   4.980  96.059  1.00  0.00           N  
ATOM   1820  CA  TYR A1302      88.515   6.399  96.351  1.00  0.00           C  
ATOM   1821  C   TYR A1302      89.941   6.814  95.992  1.00  0.00           C  
ATOM   1822  O   TYR A1302      90.151   7.687  95.141  1.00  0.00           O  
ATOM   1823  CB  TYR A1302      88.256   6.655  97.838  1.00  0.00           C  
ATOM   1824  CG  TYR A1302      88.118   8.119  98.236  1.00  0.00           C  
ATOM   1825  CD1 TYR A1302      86.892   8.778  98.140  1.00  0.00           C  
ATOM   1826  CD2 TYR A1302      89.207   8.839  98.743  1.00  0.00           C  
ATOM   1827  CE1 TYR A1302      86.746  10.125  98.547  1.00  0.00           C  
ATOM   1828  CE2 TYR A1302      89.072  10.189  99.152  1.00  0.00           C  
ATOM   1829  CZ  TYR A1302      87.835  10.823  99.050  1.00  0.00           C  
ATOM   1830  OH  TYR A1302      87.674  12.140  99.447  1.00  0.00           O  
ATOM   1831  N   GLY A1303      90.913   6.169  96.638  1.00  0.00           N  
ATOM   1832  CA  GLY A1303      92.314   6.475  96.393  1.00  0.00           C  
ATOM   1833  C   GLY A1303      92.640   6.581  94.914  1.00  0.00           C  
ATOM   1834  O   GLY A1303      93.589   7.265  94.496  1.00  0.00           O  
ATOM   1835  N   ASN A1304      91.828   5.895  94.118  1.00  0.00           N  
ATOM   1836  CA  ASN A1304      91.976   5.875  92.672  1.00  0.00           C  
ATOM   1837  C   ASN A1304      91.203   7.023  92.028  1.00  0.00           C  
ATOM   1838  O   ASN A1304      91.720   7.713  91.146  1.00  0.00           O  
ATOM   1839  CB  ASN A1304      91.476   4.537  92.125  1.00  0.00           C  
ATOM   1840  CG  ASN A1304      92.359   3.379  92.537  1.00  0.00           C  
ATOM   1841  OD1 ASN A1304      93.180   2.912  91.756  1.00  0.00           O  
ATOM   1842  ND2 ASN A1304      92.205   2.920  93.776  1.00  0.00           N  
ATOM   1843  N   ILE A1306      89.966   7.228  92.475  1.00  0.00           N  
ATOM   1844  CA  ILE A1306      89.132   8.290  91.929  1.00  0.00           C  
ATOM   1845  C   ILE A1306      89.816   9.633  92.119  1.00  0.00           C  
ATOM   1846  O   ILE A1306      89.699  10.526  91.284  1.00  0.00           O  
ATOM   1847  CB  ILE A1306      87.732   8.312  92.589  1.00  0.00           C  
ATOM   1848  CG1 ILE A1306      87.026   6.976  92.337  1.00  0.00           C  
ATOM   1849  CG2 ILE A1306      86.889   9.444  92.009  1.00  0.00           C  
ATOM   1850  CD1 ILE A1306      85.574   6.937  92.775  1.00  0.00           C  
ATOM   1851  N   ILE A1310      90.543   9.775  93.214  1.00  0.00           N  
ATOM   1852  CA  ILE A1310      91.249  11.015  93.458  1.00  0.00           C  
ATOM   1853  C   ILE A1310      92.391  11.149  92.457  1.00  0.00           C  
ATOM   1854  O   ILE A1310      92.399  12.057  91.627  1.00  0.00           O  
ATOM   1855  CB  ILE A1310      91.804  11.052  94.889  1.00  0.00           C  
ATOM   1856  CG1 ILE A1310      90.657  11.283  95.875  1.00  0.00           C  
ATOM   1857  CG2 ILE A1310      92.862  12.134  95.018  1.00  0.00           C  
ATOM   1858  CD1 ILE A1310      89.917  12.592  95.674  1.00  0.00           C  
ATOM   1859  N   SER A1312      93.346  10.231  92.526  1.00  0.00           N  
ATOM   1860  CA  SER A1312      94.486  10.269  91.621  1.00  0.00           C  
ATOM   1861  C   SER A1312      94.078  10.418  90.159  1.00  0.00           C  
ATOM   1862  O   SER A1312      94.757  11.090  89.381  1.00  0.00           O  
ATOM   1863  CB  SER A1312      95.328   9.008  91.813  1.00  0.00           C  
ATOM   1864  OG  SER A1312      94.508   7.857  91.916  1.00  0.00           O  
ATOM   1865  N   GLY A1314      92.969   9.789  89.790  1.00  0.00           N  
ATOM   1866  CA  GLY A1314      92.504   9.883  88.421  1.00  0.00           C  
ATOM   1867  C   GLY A1314      92.232  11.339  88.126  1.00  0.00           C  
ATOM   1868  O   GLY A1314      92.737  11.909  87.154  1.00  0.00           O  
ATOM   1869  N   LEU A1316      91.428  11.939  88.995  1.00  0.00           N  
ATOM   1870  CA  LEU A1316      91.063  13.337  88.880  1.00  0.00           C  
ATOM   1871  C   LEU A1316      92.257  14.130  88.405  1.00  0.00           C  
ATOM   1872  O   LEU A1316      92.281  14.627  87.279  1.00  0.00           O  
ATOM   1873  CB  LEU A1316      90.609  13.867  90.234  1.00  0.00           C  
ATOM   1874  CG  LEU A1316      89.257  13.378  90.752  1.00  0.00           C  
ATOM   1875  CD1 LEU A1316      89.024  13.893  92.162  1.00  0.00           C  
ATOM   1876  CD2 LEU A1316      88.160  13.863  89.819  1.00  0.00           C  
ATOM   1877  N   GLU A1317      93.252  14.237  89.275  1.00  0.00           N  
ATOM   1878  CA  GLU A1317      94.461  14.971  88.948  1.00  0.00           C  
ATOM   1879  C   GLU A1317      94.818  14.772  87.471  1.00  0.00           C  
ATOM   1880  O   GLU A1317      94.930  15.736  86.708  1.00  0.00           O  
ATOM   1881  CB  GLU A1317      95.620  14.505  89.844  1.00  0.00           C  
ATOM   1882  CG  GLU A1317      95.443  14.803  91.333  1.00  0.00           C  
ATOM   1883  CD  GLU A1317      96.671  14.433  92.158  1.00  0.00           C  
ATOM   1884  OE1 GLU A1317      97.093  13.252  92.112  1.00  0.00           O  
ATOM   1885  OE2 GLU A1317      97.211  15.326  92.853  1.00  0.00           O  
ATOM   1886  N   VAL A1318      94.970  13.515  87.068  1.00  0.00           N  
ATOM   1887  CA  VAL A1318      95.327  13.207  85.691  1.00  0.00           C  
ATOM   1888  C   VAL A1318      94.316  13.794  84.720  1.00  0.00           C  
ATOM   1889  O   VAL A1318      94.682  14.328  83.680  1.00  0.00           O  
ATOM   1890  CB  VAL A1318      95.436  11.685  85.476  1.00  0.00           C  
ATOM   1891  CG1 VAL A1318      95.686  11.377  84.025  1.00  0.00           C  
ATOM   1892  CG2 VAL A1318      96.576  11.133  86.301  1.00  0.00           C  
ATOM   1893  N   VAL A1319      93.043  13.695  85.068  1.00  0.00           N  
ATOM   1894  CA  VAL A1319      91.981  14.222  84.232  1.00  0.00           C  
ATOM   1895  C   VAL A1319      92.310  15.644  83.837  1.00  0.00           C  
ATOM   1896  O   VAL A1319      92.516  15.959  82.664  1.00  0.00           O  
ATOM   1897  CB  VAL A1319      90.663  14.232  84.996  1.00  0.00           C  
ATOM   1898  CG1 VAL A1319      89.588  14.886  84.169  1.00  0.00           C  
ATOM   1899  CG2 VAL A1319      90.276  12.816  85.361  1.00  0.00           C  
ATOM   1900  N   LYS A1321      92.353  16.498  84.849  1.00  0.00           N  
ATOM   1901  CA  LYS A1321      92.648  17.912  84.677  1.00  0.00           C  
ATOM   1902  C   LYS A1321      93.921  18.140  83.863  1.00  0.00           C  
ATOM   1903  O   LYS A1321      93.884  18.794  82.819  1.00  0.00           O  
ATOM   1904  CB  LYS A1321      92.770  18.578  86.056  1.00  0.00           C  
ATOM   1905  CG  LYS A1321      93.083  20.081  86.045  1.00  0.00           C  
ATOM   1906  CD  LYS A1321      91.942  20.927  86.639  1.00  0.00           C  
ATOM   1907  CE  LYS A1321      92.341  22.406  86.787  1.00  0.00           C  
ATOM   1908  NZ  LYS A1321      91.206  23.322  87.140  1.00  0.00           N  
ATOM   1909  N   ALA A1322      95.040  17.598  84.340  1.00  0.00           N  
ATOM   1910  CA  ALA A1322      96.329  17.757  83.666  1.00  0.00           C  
ATOM   1911  C   ALA A1322      96.202  17.797  82.145  1.00  0.00           C  
ATOM   1912  O   ALA A1322      96.722  18.708  81.496  1.00  0.00           O  
ATOM   1913  CB  ALA A1322      97.273  16.639  84.081  1.00  0.00           C  
ATOM   1914  N   ALA A1323      95.508  16.806  81.586  1.00  0.00           N  
ATOM   1915  CA  ALA A1323      95.303  16.727  80.144  1.00  0.00           C  
ATOM   1916  C   ALA A1323      94.491  17.932  79.681  1.00  0.00           C  
ATOM   1917  O   ALA A1323      94.871  18.612  78.730  1.00  0.00           O  
ATOM   1918  CB  ALA A1323      94.581  15.427  79.779  1.00  0.00           C  
ATOM   1919  N   ARG A1324      93.376  18.196  80.360  1.00  0.00           N  
ATOM   1920  CA  ARG A1324      92.519  19.328  80.018  1.00  0.00           C  
ATOM   1921  C   ARG A1324      93.333  20.623  79.994  1.00  0.00           C  
ATOM   1922  O   ARG A1324      93.131  21.482  79.133  1.00  0.00           O  
ATOM   1923  CB  ARG A1324      91.381  19.432  81.028  1.00  0.00           C  
ATOM   1924  CG  ARG A1324      90.523  18.188  81.087  1.00  0.00           C  
ATOM   1925  CD  ARG A1324      89.686  18.201  82.337  1.00  0.00           C  
ATOM   1926  NE  ARG A1324      88.763  19.331  82.365  1.00  0.00           N  
ATOM   1927  CZ  ARG A1324      88.031  19.678  83.421  1.00  0.00           C  
ATOM   1928  NH1 ARG A1324      87.217  20.719  83.341  1.00  0.00           N  
ATOM   1929  NH2 ARG A1324      88.121  18.998  84.561  1.00  0.00           N  
ATOM   1930  N   GLU A1325      94.259  20.749  80.940  1.00  0.00           N  
ATOM   1931  CA  GLU A1325      95.127  21.919  81.017  1.00  0.00           C  
ATOM   1932  C   GLU A1325      95.970  22.016  79.752  1.00  0.00           C  
ATOM   1933  O   GLU A1325      95.775  22.899  78.915  1.00  0.00           O  
ATOM   1934  CB  GLU A1325      96.064  21.814  82.225  1.00  0.00           C  
ATOM   1935  CG  GLU A1325      95.360  21.942  83.556  1.00  0.00           C  
ATOM   1936  CD  GLU A1325      94.686  23.289  83.721  1.00  0.00           C  
ATOM   1937  OE1 GLU A1325      95.411  24.296  83.879  1.00  0.00           O  
ATOM   1938  OE2 GLU A1325      93.435  23.344  83.683  1.00  0.00           O  
ATOM   1939  N   SER A1326      96.905  21.085  79.623  1.00  0.00           N  
ATOM   1940  CA  SER A1326      97.809  21.043  78.487  1.00  0.00           C  
ATOM   1941  C   SER A1326      97.175  20.719  77.137  1.00  0.00           C  
ATOM   1942  O   SER A1326      97.706  19.886  76.409  1.00  0.00           O  
ATOM   1943  CB  SER A1326      98.916  20.029  78.770  1.00  0.00           C  
ATOM   1944  OG  SER A1326      98.368  18.758  79.086  1.00  0.00           O  
ATOM   1945  N   GLU A1327      96.057  21.355  76.793  1.00  0.00           N  
ATOM   1946  CA  GLU A1327      95.429  21.086  75.500  1.00  0.00           C  
ATOM   1947  C   GLU A1327      96.081  22.000  74.469  1.00  0.00           C  
ATOM   1948  O   GLU A1327      95.709  23.170  74.353  1.00  0.00           O  
ATOM   1949  CB  GLU A1327      93.919  21.353  75.554  1.00  0.00           C  
ATOM   1950  CG  GLU A1327      93.146  20.985  74.278  1.00  0.00           C  
ATOM   1951  CD  GLU A1327      93.179  19.499  73.967  1.00  0.00           C  
ATOM   1952  OE1 GLU A1327      92.922  18.696  74.881  1.00  0.00           O  
ATOM   1953  OE2 GLU A1327      93.450  19.127  72.808  1.00  0.00           O  
ATOM   1954  N   PRO A1328      97.072  21.474  73.710  1.00  0.00           N  
ATOM   1955  CA  PRO A1328      97.821  22.197  72.670  1.00  0.00           C  
ATOM   1956  C   PRO A1328      96.976  22.627  71.475  1.00  0.00           C  
ATOM   1957  O   PRO A1328      97.488  22.900  70.381  1.00  0.00           O  
ATOM   1958  CB  PRO A1328      98.921  21.209  72.288  1.00  0.00           C  
ATOM   1959  CG  PRO A1328      98.250  19.906  72.455  1.00  0.00           C  
ATOM   1960  CD  PRO A1328      97.512  20.067  73.764  1.00  0.00           C  
ATOM   1961  N   ASP A1329      95.672  22.682  71.697  1.00  0.00           N  
ATOM   1962  CA  ASP A1329      94.765  23.110  70.658  1.00  0.00           C  
ATOM   1963  C   ASP A1329      93.929  24.269  71.187  1.00  0.00           C  
ATOM   1964  O   ASP A1329      93.181  24.125  72.158  1.00  0.00           O  
ATOM   1965  CB  ASP A1329      93.851  21.967  70.224  1.00  0.00           C  
ATOM   1966  CG  ASP A1329      93.058  22.314  68.980  1.00  0.00           C  
ATOM   1967  OD1 ASP A1329      92.061  21.615  68.687  1.00  0.00           O  
ATOM   1968  OD2 ASP A1329      93.445  23.291  68.294  1.00  0.00           O  
ATOM   1969  N   PRO A1330      94.055  25.440  70.551  1.00  0.00           N  
ATOM   1970  CA  PRO A1330      93.323  26.654  70.930  1.00  0.00           C  
ATOM   1971  C   PRO A1330      91.791  26.568  70.768  1.00  0.00           C  
ATOM   1972  O   PRO A1330      91.033  27.010  71.643  1.00  0.00           O  
ATOM   1973  CB  PRO A1330      93.953  27.714  70.029  1.00  0.00           C  
ATOM   1974  CG  PRO A1330      94.333  26.927  68.793  1.00  0.00           C  
ATOM   1975  CD  PRO A1330      94.944  25.696  69.399  1.00  0.00           C  
ATOM   1976  N   GLN A1331      91.344  26.014  69.641  1.00  0.00           N  
ATOM   1977  CA  GLN A1331      89.917  25.853  69.363  1.00  0.00           C  
ATOM   1978  C   GLN A1331      89.332  24.706  70.198  1.00  0.00           C  
ATOM   1979  O   GLN A1331      88.122  24.654  70.430  1.00  0.00           O  
ATOM   1980  CB  GLN A1331      89.706  25.596  67.868  1.00  0.00           C  
ATOM   1981  CG  GLN A1331      90.738  24.660  67.262  1.00  0.00           C  
ATOM   1982  CD  GLN A1331      90.692  24.638  65.748  1.00  0.00           C  
ATOM   1983  OE1 GLN A1331      89.713  24.184  65.151  1.00  0.00           O  
ATOM   1984  NE2 GLN A1331      91.754  25.135  65.115  1.00  0.00           N  
ATOM   1985  N   GLU A1332      90.195  23.791  70.646  1.00  0.00           N  
ATOM   1986  CA  GLU A1332      89.768  22.666  71.484  1.00  0.00           C  
ATOM   1987  C   GLU A1332      89.907  22.999  72.969  1.00  0.00           C  
ATOM   1988  O   GLU A1332      89.364  22.299  73.828  1.00  0.00           O  
ATOM   1989  CB  GLU A1332      90.572  21.398  71.174  1.00  0.00           C  
ATOM   1990  CG  GLU A1332      89.834  20.383  70.301  1.00  0.00           C  
ATOM   1991  CD  GLU A1332      88.527  19.897  70.918  1.00  0.00           C  
ATOM   1992  OE1 GLU A1332      88.542  19.502  72.105  1.00  0.00           O  
ATOM   1993  OE2 GLU A1332      87.488  19.899  70.216  1.00  0.00           O  
ATOM   1994  N   ARG A1333      90.648  24.061  73.269  1.00  0.00           N  
ATOM   1995  CA  ARG A1333      90.818  24.498  74.648  1.00  0.00           C  
ATOM   1996  C   ARG A1333      89.472  25.072  75.101  1.00  0.00           C  
ATOM   1997  O   ARG A1333      89.083  24.953  76.271  1.00  0.00           O  
ATOM   1998  CB  ARG A1333      91.911  25.572  74.737  1.00  0.00           C  
ATOM   1999  CG  ARG A1333      93.328  25.034  74.881  1.00  0.00           C  
ATOM   2000  CD  ARG A1333      94.335  26.172  74.887  1.00  0.00           C  
ATOM   2001  NE  ARG A1333      94.051  27.169  75.920  1.00  0.00           N  
ATOM   2002  CZ  ARG A1333      94.047  26.923  77.231  1.00  0.00           C  
ATOM   2003  NH1 ARG A1333      94.311  25.703  77.681  1.00  0.00           N  
ATOM   2004  NH2 ARG A1333      93.786  27.901  78.095  1.00  0.00           N  
ATOM   2005  N   LYS A1334      88.766  25.678  74.145  1.00  0.00           N  
ATOM   2006  CA  LYS A1334      87.450  26.284  74.361  1.00  0.00           C  
ATOM   2007  C   LYS A1334      86.488  25.230  74.905  1.00  0.00           C  
ATOM   2008  O   LYS A1334      85.388  25.542  75.368  1.00  0.00           O  
ATOM   2009  CB  LYS A1334      86.907  26.825  73.032  1.00  0.00           C  
ATOM   2010  CG  LYS A1334      87.952  27.547  72.183  1.00  0.00           C  
ATOM   2011  CD  LYS A1334      87.378  28.037  70.858  1.00  0.00           C  
ATOM   2012  CE  LYS A1334      86.731  26.910  70.056  1.00  0.00           C  
ATOM   2013  NZ  LYS A1334      86.412  27.325  68.658  1.00  0.00           N  
ATOM   2014  N   TYR A1335      86.921  23.977  74.826  1.00  0.00           N  
ATOM   2015  CA  TYR A1335      86.138  22.848  75.293  1.00  0.00           C  
ATOM   2016  C   TYR A1335      86.740  22.296  76.582  1.00  0.00           C  
ATOM   2017  O   TYR A1335      86.356  22.691  77.685  1.00  0.00           O  
ATOM   2018  CB  TYR A1335      86.108  21.751  74.214  1.00  0.00           C  
ATOM   2019  CG  TYR A1335      85.192  22.032  73.030  1.00  0.00           C  
ATOM   2020  CD1 TYR A1335      85.144  23.297  72.426  1.00  0.00           C  
ATOM   2021  CD2 TYR A1335      84.372  21.025  72.513  1.00  0.00           C  
ATOM   2022  CE1 TYR A1335      84.294  23.548  71.337  1.00  0.00           C  
ATOM   2023  CE2 TYR A1335      83.524  21.262  71.430  1.00  0.00           C  
ATOM   2024  CZ  TYR A1335      83.484  22.519  70.847  1.00  0.00           C  
ATOM   2025  OH  TYR A1335      82.614  22.727  69.793  1.00  0.00           O  
ATOM   2026  N   VAL A1336      87.708  21.403  76.421  1.00  0.00           N  
ATOM   2027  CA  VAL A1336      88.378  20.739  77.535  1.00  0.00           C  
ATOM   2028  C   VAL A1336      88.801  21.582  78.748  1.00  0.00           C  
ATOM   2029  O   VAL A1336      88.498  21.230  79.895  1.00  0.00           O  
ATOM   2030  CB  VAL A1336      89.614  19.981  77.017  1.00  0.00           C  
ATOM   2031  CG1 VAL A1336      89.209  19.063  75.879  1.00  0.00           C  
ATOM   2032  CG2 VAL A1336      90.667  20.960  76.542  1.00  0.00           C  
ATOM   2033  N   THR A1337      89.497  22.687  78.498  1.00  0.00           N  
ATOM   2034  CA  THR A1337      89.992  23.546  79.573  1.00  0.00           C  
ATOM   2035  C   THR A1337      88.981  23.892  80.666  1.00  0.00           C  
ATOM   2036  O   THR A1337      87.859  24.322  80.380  1.00  0.00           O  
ATOM   2037  CB  THR A1337      90.590  24.851  78.998  1.00  0.00           C  
ATOM   2038  OG1 THR A1337      91.734  24.527  78.198  1.00  0.00           O  
ATOM   2039  CG2 THR A1337      91.019  25.798  80.118  1.00  0.00           C  
ATOM   2040  N   PRO A1338      89.378  23.699  81.942  1.00  0.00           N  
ATOM   2041  CA  PRO A1338      88.554  23.974  83.121  1.00  0.00           C  
ATOM   2042  C   PRO A1338      88.004  25.387  83.088  1.00  0.00           C  
ATOM   2043  O   PRO A1338      88.577  26.309  83.676  1.00  0.00           O  
ATOM   2044  CB  PRO A1338      89.525  23.769  84.275  1.00  0.00           C  
ATOM   2045  CG  PRO A1338      90.397  22.686  83.766  1.00  0.00           C  
ATOM   2046  CD  PRO A1338      90.678  23.139  82.352  1.00  0.00           C  
ATOM   2047  N   LYS A1339      86.891  25.541  82.382  1.00  0.00           N  
ATOM   2048  CA  LYS A1339      86.226  26.824  82.242  1.00  0.00           C  
ATOM   2049  C   LYS A1339      85.541  27.184  83.563  1.00  0.00           C  
ATOM   2050  O   LYS A1339      86.215  27.406  84.575  1.00  0.00           O  
ATOM   2051  CB  LYS A1339      85.211  26.738  81.094  1.00  0.00           C  
ATOM   2052  CG  LYS A1339      85.837  26.339  79.747  1.00  0.00           C  
ATOM   2053  CD  LYS A1339      84.800  25.792  78.760  1.00  0.00           C  
ATOM   2054  CE  LYS A1339      83.650  26.775  78.518  1.00  0.00           C  
ATOM   2055  NZ  LYS A1339      82.636  26.233  77.558  1.00  0.00           N  
ATOM   2056  N   THR A1340      84.209  27.227  83.550  1.00  0.00           N  
ATOM   2057  CA  THR A1340      83.419  27.563  84.738  1.00  0.00           C  
ATOM   2058  C   THR A1340      83.805  26.706  85.960  1.00  0.00           C  
ATOM   2059  O   THR A1340      84.308  25.589  85.813  1.00  0.00           O  
ATOM   2060  CB  THR A1340      81.878  27.455  84.409  1.00  0.00           C  
ATOM   2061  OG1 THR A1340      81.120  27.214  85.606  1.00  0.00           O  
ATOM   2062  CG2 THR A1340      81.623  26.357  83.376  1.00  0.00           C  
ATOM   2063  N   ALA A1341      83.599  27.246  87.162  1.00  0.00           N  
ATOM   2064  CA  ALA A1341      83.928  26.527  88.388  1.00  0.00           C  
ATOM   2065  C   ALA A1341      83.210  25.171  88.436  1.00  0.00           C  
ATOM   2066  O   ALA A1341      83.819  24.154  88.766  1.00  0.00           O  
ATOM   2067  CB  ALA A1341      83.553  27.373  89.601  1.00  0.00           C  
ATOM   2068  N   LEU A1342      81.920  25.168  88.095  1.00  0.00           N  
ATOM   2069  CA  LEU A1342      81.092  23.956  88.082  1.00  0.00           C  
ATOM   2070  C   LEU A1342      81.581  22.919  87.071  1.00  0.00           C  
ATOM   2071  O   LEU A1342      81.251  21.735  87.167  1.00  0.00           O  
ATOM   2072  CB  LEU A1342      79.642  24.323  87.755  1.00  0.00           C  
ATOM   2073  CG  LEU A1342      78.839  25.086  88.805  1.00  0.00           C  
ATOM   2074  CD1 LEU A1342      77.794  25.936  88.116  1.00  0.00           C  
ATOM   2075  CD2 LEU A1342      78.204  24.104  89.780  1.00  0.00           C  
ATOM   2076  N   ASP A1344      82.359  23.386  86.099  1.00  0.00           N  
ATOM   2077  CA  ASP A1344      82.921  22.555  85.037  1.00  0.00           C  
ATOM   2078  C   ASP A1344      83.981  21.628  85.630  1.00  0.00           C  
ATOM   2079  O   ASP A1344      85.009  21.361  85.001  1.00  0.00           O  
ATOM   2080  CB  ASP A1344      83.558  23.461  83.975  1.00  0.00           C  
ATOM   2081  CG  ASP A1344      83.978  22.712  82.729  1.00  0.00           C  
ATOM   2082  OD1 ASP A1344      84.885  23.200  82.025  1.00  0.00           O  
ATOM   2083  OD2 ASP A1344      83.398  21.647  82.444  1.00  0.00           O  
ATOM   2084  N   GLU A1345      83.730  21.146  86.845  1.00  0.00           N  
ATOM   2085  CA  GLU A1345      84.667  20.255  87.531  1.00  0.00           C  
ATOM   2086  C   GLU A1345      84.136  18.824  87.670  1.00  0.00           C  
ATOM   2087  O   GLU A1345      82.990  18.616  88.088  1.00  0.00           O  
ATOM   2088  CB  GLU A1345      85.002  20.807  88.927  1.00  0.00           C  
ATOM   2089  CG  GLU A1345      85.814  22.102  88.931  1.00  0.00           C  
ATOM   2090  CD  GLU A1345      87.027  22.047  88.005  1.00  0.00           C  
ATOM   2091  OE1 GLU A1345      87.806  21.066  88.078  1.00  0.00           O  
ATOM   2092  OE2 GLU A1345      87.200  22.994  87.204  1.00  0.00           O  
ATOM   2093  N   CYS A1347      84.977  17.847  87.325  1.00  0.00           N  
ATOM   2094  CA  CYS A1347      84.612  16.432  87.414  1.00  0.00           C  
ATOM   2095  C   CYS A1347      84.669  15.957  88.854  1.00  0.00           C  
ATOM   2096  O   CYS A1347      85.702  16.057  89.504  1.00  0.00           O  
ATOM   2097  CB  CYS A1347      85.570  15.590  86.591  1.00  0.00           C  
ATOM   2098  SG  CYS A1347      85.811  16.247  84.968  1.00  0.00           S  
ATOM   2099  N   VAL A1348      83.563  15.418  89.345  1.00  0.00           N  
ATOM   2100  CA  VAL A1348      83.501  14.942  90.716  1.00  0.00           C  
ATOM   2101  C   VAL A1348      83.101  13.472  90.741  1.00  0.00           C  
ATOM   2102  O   VAL A1348      82.647  12.936  89.735  1.00  0.00           O  
ATOM   2103  CB  VAL A1348      82.481  15.762  91.507  1.00  0.00           C  
ATOM   2104  CG1 VAL A1348      82.898  17.224  91.507  1.00  0.00           C  
ATOM   2105  CG2 VAL A1348      81.096  15.606  90.882  1.00  0.00           C  
ATOM   2106  N   GLY A1349      83.270  12.819  91.886  1.00  0.00           N  
ATOM   2107  CA  GLY A1349      82.904  11.416  91.976  1.00  0.00           C  
ATOM   2108  C   GLY A1349      82.487  10.991  93.373  1.00  0.00           C  
ATOM   2109  O   GLY A1349      82.545  11.787  94.315  1.00  0.00           O  
ATOM   2110  N   PHE A1350      82.051   9.739  93.510  1.00  0.00           N  
ATOM   2111  CA  PHE A1350      81.645   9.206  94.810  1.00  0.00           C  
ATOM   2112  C   PHE A1350      81.697   7.677  94.863  1.00  0.00           C  
ATOM   2113  O   PHE A1350      81.202   6.972  93.975  1.00  0.00           O  
ATOM   2114  CB  PHE A1350      80.251   9.716  95.200  1.00  0.00           C  
ATOM   2115  CG  PHE A1350      79.140   9.193  94.337  1.00  0.00           C  
ATOM   2116  CD1 PHE A1350      78.351   8.131  94.757  1.00  0.00           C  
ATOM   2117  CD2 PHE A1350      78.872   9.767  93.100  1.00  0.00           C  
ATOM   2118  CE1 PHE A1350      77.301   7.649  93.957  1.00  0.00           C  
ATOM   2119  CE2 PHE A1350      77.827   9.291  92.293  1.00  0.00           C  
ATOM   2120  CZ  PHE A1350      77.044   8.229  92.727  1.00  0.00           C  
ATOM   2121  N   THR A1351      82.342   7.175  95.912  1.00  0.00           N  
ATOM   2122  CA  THR A1351      82.495   5.739  96.118  1.00  0.00           C  
ATOM   2123  C   THR A1351      81.325   5.225  96.925  1.00  0.00           C  
ATOM   2124  O   THR A1351      81.103   5.659  98.055  1.00  0.00           O  
ATOM   2125  CB  THR A1351      83.810   5.374  96.893  1.00  0.00           C  
ATOM   2126  OG1 THR A1351      83.939   6.195  98.063  1.00  0.00           O  
ATOM   2127  CG2 THR A1351      85.032   5.544  96.005  1.00  0.00           C  
ATOM   2128  N   VAL A1352      80.567   4.312  96.332  1.00  0.00           N  
ATOM   2129  CA  VAL A1352      79.427   3.720  97.017  1.00  0.00           C  
ATOM   2130  C   VAL A1352      79.996   2.953  98.200  1.00  0.00           C  
ATOM   2131  O   VAL A1352      81.154   2.534  98.177  1.00  0.00           O  
ATOM   2132  CB  VAL A1352      78.654   2.737  96.100  1.00  0.00           C  
ATOM   2133  CG1 VAL A1352      77.847   3.502  95.053  1.00  0.00           C  
ATOM   2134  CG2 VAL A1352      79.633   1.808  95.410  1.00  0.00           C  
ATOM   2135  N   PRO A1356      79.194   2.761  99.253  1.00  0.00           N  
ATOM   2136  CA  PRO A1356      79.696   2.030 100.419  1.00  0.00           C  
ATOM   2137  C   PRO A1356      79.999   0.532 100.224  1.00  0.00           C  
ATOM   2138  O   PRO A1356      79.406  -0.132  99.373  1.00  0.00           O  
ATOM   2139  CB  PRO A1356      78.606   2.282 101.468  1.00  0.00           C  
ATOM   2140  CG  PRO A1356      77.360   2.469 100.639  1.00  0.00           C  
ATOM   2141  CD  PRO A1356      77.857   3.327  99.512  1.00  0.00           C  
ATOM   2142  N   LEU A1360      80.939   0.022 101.023  1.00  0.00           N  
ATOM   2143  CA  LEU A1360      81.336  -1.388 101.010  1.00  0.00           C  
ATOM   2144  C   LEU A1360      80.323  -2.155 101.872  1.00  0.00           C  
ATOM   2145  O   LEU A1360      80.281  -1.953 103.086  1.00  0.00           O  
ATOM   2146  CB  LEU A1360      82.730  -1.530 101.628  1.00  0.00           C  
ATOM   2147  CG  LEU A1360      83.230  -2.946 101.903  1.00  0.00           C  
ATOM   2148  CD1 LEU A1360      83.710  -3.564 100.607  1.00  0.00           C  
ATOM   2149  CD2 LEU A1360      84.351  -2.908 102.923  1.00  0.00           C  
ATOM   2150  N   LEU A1361      79.508  -3.023 101.271  1.00  0.00           N  
ATOM   2151  CA  LEU A1361      78.515  -3.765 102.057  1.00  0.00           C  
ATOM   2152  C   LEU A1361      78.939  -5.179 102.455  1.00  0.00           C  
ATOM   2153  O   LEU A1361      79.903  -5.731 101.919  1.00  0.00           O  
ATOM   2154  CB  LEU A1361      77.167  -3.840 101.316  1.00  0.00           C  
ATOM   2155  CG  LEU A1361      76.034  -2.861 101.663  1.00  0.00           C  
ATOM   2156  CD1 LEU A1361      75.898  -2.754 103.179  1.00  0.00           C  
ATOM   2157  CD2 LEU A1361      76.313  -1.497 101.059  1.00  0.00           C  
ATOM   2158  N   THR A1365      78.211  -5.743 103.419  1.00  0.00           N  
ATOM   2159  CA  THR A1365      78.443  -7.103 103.912  1.00  0.00           C  
ATOM   2160  C   THR A1365      77.098  -7.704 104.367  1.00  0.00           C  
ATOM   2161  O   THR A1365      76.081  -6.995 104.426  1.00  0.00           O  
ATOM   2162  CB  THR A1365      79.455  -7.126 105.093  1.00  0.00           C  
ATOM   2163  OG1 THR A1365      79.055  -6.177 106.088  1.00  0.00           O  
ATOM   2164  CG2 THR A1365      80.862  -6.804 104.603  1.00  0.00           C  
ATOM   2165  N   ASP A1366      77.091  -9.005 104.669  1.00  0.00           N  
ATOM   2166  CA  ASP A1366      75.874  -9.697 105.112  1.00  0.00           C  
ATOM   2167  C   ASP A1366      75.659  -9.545 106.629  1.00  0.00           C  
ATOM   2168  O   ASP A1366      76.629  -9.499 107.390  1.00  0.00           O  
ATOM   2169  CB  ASP A1366      75.913 -11.189 104.682  1.00  0.00           C  
ATOM   2170  CG  ASP A1366      76.941 -12.034 105.453  1.00  0.00           C  
ATOM   2171  OD1 ASP A1366      76.722 -12.316 106.652  1.00  0.00           O  
ATOM   2172  OD2 ASP A1366      77.959 -12.436 104.843  1.00  0.00           O  
ATOM   2173  N   SER A1368      74.392  -9.448 107.048  1.00  0.00           N  
ATOM   2174  CA  SER A1368      74.008  -9.261 108.459  1.00  0.00           C  
ATOM   2175  C   SER A1368      74.973  -9.878 109.484  1.00  0.00           C  
ATOM   2176  O   SER A1368      75.080  -9.398 110.624  1.00  0.00           O  
ATOM   2177  CB  SER A1368      72.581  -9.794 108.694  1.00  0.00           C  
ATOM   2178  OG  SER A1368      72.040  -9.325 109.921  1.00  0.00           O  
ATOM   2179  N   SER A1369      75.679 -10.932 109.071  1.00  0.00           N  
ATOM   2180  CA  SER A1369      76.644 -11.619 109.931  1.00  0.00           C  
ATOM   2181  C   SER A1369      78.043 -10.958 109.884  1.00  0.00           C  
ATOM   2182  O   SER A1369      78.343 -10.042 110.667  1.00  0.00           O  
ATOM   2183  CB  SER A1369      76.738 -13.095 109.511  1.00  0.00           C  
ATOM   2184  OG  SER A1369      77.247 -13.903 110.562  1.00  0.00           O  
ATOM   2185  N   GLY A1370      78.888 -11.425 108.963  1.00  0.00           N  
ATOM   2186  CA  GLY A1370      80.230 -10.875 108.836  1.00  0.00           C  
ATOM   2187  C   GLY A1370      80.867 -11.059 107.467  1.00  0.00           C  
ATOM   2188  O   GLY A1370      81.641 -10.206 107.027  1.00  0.00           O  
ATOM   2189  N   ALA A1373      80.548 -12.162 106.792  1.00  0.00           N  
ATOM   2190  CA  ALA A1373      81.107 -12.437 105.469  1.00  0.00           C  
ATOM   2191  C   ALA A1373      80.918 -11.239 104.536  1.00  0.00           C  
ATOM   2192  O   ALA A1373      79.806 -10.751 104.366  1.00  0.00           O  
ATOM   2193  CB  ALA A1373      80.450 -13.686 104.870  1.00  0.00           C  
ATOM   2194  N   LYS A1412      82.006 -10.763 103.938  1.00  0.00           N  
ATOM   2195  CA  LYS A1412      81.942  -9.620 103.027  1.00  0.00           C  
ATOM   2196  C   LYS A1412      80.800  -9.775 102.018  1.00  0.00           C  
ATOM   2197  O   LYS A1412      80.272 -10.879 101.810  1.00  0.00           O  
ATOM   2198  CB  LYS A1412      83.278  -9.461 102.289  1.00  0.00           C  
ATOM   2199  CG  LYS A1412      83.947  -8.097 102.461  1.00  0.00           C  
ATOM   2200  CD  LYS A1412      83.558  -7.110 101.361  1.00  0.00           C  
ATOM   2201  CE  LYS A1412      84.140  -7.498 100.001  1.00  0.00           C  
ATOM   2202  NZ  LYS A1412      83.592  -8.776  99.473  1.00  0.00           N  
ATOM   2203  N   PHE A1415      80.418  -8.671 101.383  1.00  0.00           N  
ATOM   2204  CA  PHE A1415      79.327  -8.725 100.418  1.00  0.00           C  
ATOM   2205  C   PHE A1415      79.747  -9.256  99.064  1.00  0.00           C  
ATOM   2206  O   PHE A1415      80.803  -8.897  98.534  1.00  0.00           O  
ATOM   2207  CB  PHE A1415      78.702  -7.356 100.220  1.00  0.00           C  
ATOM   2208  CG  PHE A1415      77.264  -7.414  99.848  1.00  0.00           C  
ATOM   2209  CD1 PHE A1415      76.603  -6.274  99.426  1.00  0.00           C  
ATOM   2210  CD2 PHE A1415      76.557  -8.610  99.949  1.00  0.00           C  
ATOM   2211  CE1 PHE A1415      75.260  -6.317  99.112  1.00  0.00           C  
ATOM   2212  CE2 PHE A1415      75.217  -8.667  99.639  1.00  0.00           C  
ATOM   2213  CZ  PHE A1415      74.562  -7.520  99.219  1.00  0.00           C  
ATOM   2214  N   GLY A1416      78.898 -10.101  98.495  1.00  0.00           N  
ATOM   2215  CA  GLY A1416      79.211 -10.671  97.208  1.00  0.00           C  
ATOM   2216  C   GLY A1416      79.703 -12.092  97.356  1.00  0.00           C  
ATOM   2217  O   GLY A1416      79.386 -12.924  96.516  1.00  0.00           O  
ATOM   2218  N   LYS A1417      80.460 -12.380  98.417  1.00  0.00           N  
ATOM   2219  CA  LYS A1417      80.981 -13.739  98.628  1.00  0.00           C  
ATOM   2220  C   LYS A1417      79.961 -14.618  99.403  1.00  0.00           C  
ATOM   2221  O   LYS A1417      79.148 -14.108 100.187  1.00  0.00           O  
ATOM   2222  CB  LYS A1417      82.326 -13.714  99.405  1.00  0.00           C  
ATOM   2223  CG  LYS A1417      83.419 -12.717  98.961  1.00  0.00           C  
ATOM   2224  CD  LYS A1417      84.068 -13.037  97.628  1.00  0.00           C  
ATOM   2225  CE  LYS A1417      83.485 -12.147  96.545  1.00  0.00           C  
ATOM   2226  NZ  LYS A1417      83.503 -10.715  96.964  1.00  0.00           N  
ATOM   2227  N   SER A1442      80.006 -15.934  99.173  1.00  0.00           N  
ATOM   2228  CA  SER A1442      79.111 -16.881  99.850  1.00  0.00           C  
ATOM   2229  C   SER A1442      79.819 -18.183 100.230  1.00  0.00           C  
ATOM   2230  O   SER A1442      80.018 -19.074  99.390  1.00  0.00           O  
ATOM   2231  CB  SER A1442      77.900 -17.212  98.977  1.00  0.00           C  
ATOM   2232  OG  SER A1442      77.079 -18.181  99.610  1.00  0.00           O  
ATOM   2233  N   ALA A1444      80.174 -18.275 101.512  1.00  0.00           N  
ATOM   2234  CA  ALA A1444      80.872 -19.427 102.085  1.00  0.00           C  
ATOM   2235  C   ALA A1444      82.310 -19.465 101.576  1.00  0.00           C  
ATOM   2236  O   ALA A1444      83.264 -19.546 102.365  1.00  0.00           O  
ATOM   2237  CB  ALA A1444      80.147 -20.722 101.727  1.00  0.00           C  
ATOM   2238  N   GLY A1450      82.446 -19.403 100.251  1.00  0.00           N  
ATOM   2239  CA  GLY A1450      83.751 -19.406  99.608  1.00  0.00           C  
ATOM   2240  C   GLY A1450      83.777 -18.457  98.417  1.00  0.00           C  
ATOM   2241  O   GLY A1450      84.353 -17.357  98.481  1.00  0.00           O  
ATOM   2242  N   ASN A1452      83.141 -18.890  97.329  1.00  0.00           N  
ATOM   2243  CA  ASN A1452      83.065 -18.102  96.106  1.00  0.00           C  
ATOM   2244  C   ASN A1452      82.146 -16.913  96.322  1.00  0.00           C  
ATOM   2245  O   ASN A1452      82.207 -16.272  97.372  1.00  0.00           O  
ATOM   2246  CB  ASN A1452      82.555 -18.956  94.936  1.00  0.00           C  
ATOM   2247  CG  ASN A1452      83.613 -19.157  93.843  1.00  0.00           C  
ATOM   2248  OD1 ASN A1452      84.700 -19.691  94.094  1.00  0.00           O  
ATOM   2249  ND2 ASN A1452      83.290 -18.732  92.622  1.00  0.00           N  
ATOM   2250  N   ALA A1455      81.293 -16.625  95.343  1.00  0.00           N  
ATOM   2251  CA  ALA A1455      80.398 -15.486  95.453  1.00  0.00           C  
ATOM   2252  C   ALA A1455      79.068 -15.719  94.773  1.00  0.00           C  
ATOM   2253  O   ALA A1455      78.828 -16.777  94.196  1.00  0.00           O  
ATOM   2254  CB  ALA A1455      81.066 -14.248  94.867  1.00  0.00           C  
ATOM   2255  N   ILE A1456      78.213 -14.703  94.850  1.00  0.00           N  
ATOM   2256  CA  ILE A1456      76.879 -14.739  94.255  1.00  0.00           C  
ATOM   2257  C   ILE A1456      76.943 -14.399  92.768  1.00  0.00           C  
ATOM   2258  O   ILE A1456      76.346 -13.410  92.324  1.00  0.00           O  
ATOM   2259  CB  ILE A1456      75.917 -13.715  94.946  1.00  0.00           C  
ATOM   2260  CG1 ILE A1456      75.981 -13.875  96.476  1.00  0.00           C  
ATOM   2261  CG2 ILE A1456      74.474 -13.910  94.426  1.00  0.00           C  
ATOM   2262  CD1 ILE A1456      76.749 -12.781  97.216  1.00  0.00           C  
ATOM   2263  N   TRP A1457      77.662 -15.213  92.001  1.00  0.00           N  
ATOM   2264  CA  TRP A1457      77.795 -14.972  90.570  1.00  0.00           C  
ATOM   2265  C   TRP A1457      76.521 -14.522  89.896  1.00  0.00           C  
ATOM   2266  O   TRP A1457      75.445 -14.510  90.503  1.00  0.00           O  
ATOM   2267  CB  TRP A1457      78.282 -16.227  89.861  1.00  0.00           C  
ATOM   2268  CG  TRP A1457      79.661 -16.508  90.176  1.00  0.00           C  
ATOM   2269  CD1 TRP A1457      80.147 -17.602  90.811  1.00  0.00           C  
ATOM   2270  CD2 TRP A1457      80.765 -15.631  89.964  1.00  0.00           C  
ATOM   2271  NE1 TRP A1457      81.497 -17.461  91.019  1.00  0.00           N  
ATOM   2272  CE2 TRP A1457      81.900 -16.256  90.506  1.00  0.00           C  
ATOM   2273  CE3 TRP A1457      80.904 -14.371  89.367  1.00  0.00           C  
ATOM   2274  CZ2 TRP A1457      83.164 -15.662  90.476  1.00  0.00           C  
ATOM   2275  CZ3 TRP A1457      82.161 -13.779  89.338  1.00  0.00           C  
ATOM   2276  CH2 TRP A1457      83.273 -14.426  89.888  1.00  0.00           C  
ATOM   2277  N   LEU A1458      76.666 -14.154  88.626  1.00  0.00           N  
ATOM   2278  CA  LEU A1458      75.552 -13.734  87.795  1.00  0.00           C  
ATOM   2279  C   LEU A1458      75.326 -14.792  86.717  1.00  0.00           C  
ATOM   2280  O   LEU A1458      74.195 -15.034  86.297  1.00  0.00           O  
ATOM   2281  CB  LEU A1458      75.853 -12.389  87.157  1.00  0.00           C  
ATOM   2282  CG  LEU A1458      75.720 -11.205  88.103  1.00  0.00           C  
ATOM   2283  CD1 LEU A1458      76.230  -9.978  87.406  1.00  0.00           C  
ATOM   2284  CD2 LEU A1458      74.267 -11.019  88.514  1.00  0.00           C  
ATOM   2285  N   ASP A1459      76.408 -15.431  86.286  1.00  0.00           N  
ATOM   2286  CA  ASP A1459      76.340 -16.473  85.268  1.00  0.00           C  
ATOM   2287  C   ASP A1459      75.456 -17.619  85.744  1.00  0.00           C  
ATOM   2288  O   ASP A1459      75.753 -18.277  86.730  1.00  0.00           O  
ATOM   2289  CB  ASP A1459      77.732 -17.021  84.984  1.00  0.00           C  
ATOM   2290  CG  ASP A1459      77.913 -17.431  83.542  1.00  0.00           C  
ATOM   2291  OD1 ASP A1459      78.266 -16.559  82.722  1.00  0.00           O  
ATOM   2292  OD2 ASP A1459      77.695 -18.618  83.226  1.00  0.00           O  
ATOM   2293  N   PRO A1460      74.367 -17.888  85.029  1.00  0.00           N  
ATOM   2294  CA  PRO A1460      73.446 -18.963  85.393  1.00  0.00           C  
ATOM   2295  C   PRO A1460      74.133 -20.312  85.577  1.00  0.00           C  
ATOM   2296  O   PRO A1460      73.856 -21.018  86.540  1.00  0.00           O  
ATOM   2297  CB  PRO A1460      72.440 -18.957  84.244  1.00  0.00           C  
ATOM   2298  CG  PRO A1460      73.248 -18.477  83.094  1.00  0.00           C  
ATOM   2299  CD  PRO A1460      74.058 -17.359  83.693  1.00  0.00           C  
ATOM   2300  N   TYR A1461      75.031 -20.671  84.663  1.00  0.00           N  
ATOM   2301  CA  TYR A1461      75.733 -21.948  84.767  1.00  0.00           C  
ATOM   2302  C   TYR A1461      76.878 -21.860  85.769  1.00  0.00           C  
ATOM   2303  O   TYR A1461      77.930 -22.472  85.593  1.00  0.00           O  
ATOM   2304  CB  TYR A1461      76.272 -22.407  83.397  1.00  0.00           C  
ATOM   2305  CG  TYR A1461      75.217 -22.862  82.381  1.00  0.00           C  
ATOM   2306  CD1 TYR A1461      74.029 -23.469  82.793  1.00  0.00           C  
ATOM   2307  CD2 TYR A1461      75.433 -22.720  80.999  1.00  0.00           C  
ATOM   2308  CE1 TYR A1461      73.072 -23.926  81.851  1.00  0.00           C  
ATOM   2309  CE2 TYR A1461      74.483 -23.175  80.046  1.00  0.00           C  
ATOM   2310  CZ  TYR A1461      73.304 -23.775  80.479  1.00  0.00           C  
ATOM   2311  OH  TYR A1461      72.355 -24.205  79.558  1.00  0.00           O  
ATOM   2312  N   GLN A1462      76.654 -21.086  86.823  1.00  0.00           N  
ATOM   2313  CA  GLN A1462      77.636 -20.903  87.880  1.00  0.00           C  
ATOM   2314  C   GLN A1462      76.950 -20.409  89.145  1.00  0.00           C  
ATOM   2315  O   GLN A1462      77.585 -20.215  90.185  1.00  0.00           O  
ATOM   2316  CB  GLN A1462      78.671 -19.875  87.468  1.00  0.00           C  
ATOM   2317  CG  GLN A1462      79.689 -20.341  86.465  1.00  0.00           C  
ATOM   2318  CD  GLN A1462      80.729 -19.267  86.223  1.00  0.00           C  
ATOM   2319  OE1 GLN A1462      81.357 -18.774  87.167  1.00  0.00           O  
ATOM   2320  NE2 GLN A1462      80.912 -18.886  84.960  1.00  0.00           N  
ATOM   2321  N   THR A1463      75.648 -20.182  89.033  1.00  0.00           N  
ATOM   2322  CA  THR A1463      74.829 -19.711  90.148  1.00  0.00           C  
ATOM   2323  C   THR A1463      73.373 -19.767  89.682  1.00  0.00           C  
ATOM   2324  O   THR A1463      72.796 -18.763  89.261  1.00  0.00           O  
ATOM   2325  CB  THR A1463      75.192 -18.254  90.557  1.00  0.00           C  
ATOM   2326  OG1 THR A1463      76.573 -18.183  90.946  1.00  0.00           O  
ATOM   2327  CG2 THR A1463      74.313 -17.791  91.722  1.00  0.00           C  
ATOM   2328  N   SER A1465      72.793 -20.960  89.745  1.00  0.00           N  
ATOM   2329  CA  SER A1465      71.421 -21.146  89.315  1.00  0.00           C  
ATOM   2330  C   SER A1465      70.526 -20.039  89.774  1.00  0.00           C  
ATOM   2331  O   SER A1465      70.667 -19.511  90.881  1.00  0.00           O  
ATOM   2332  CB  SER A1465      70.826 -22.446  89.836  1.00  0.00           C  
ATOM   2333  OG  SER A1465      69.406 -22.362  89.810  1.00  0.00           O  
ATOM   2334  N   VAL A1467      69.592 -19.715  88.895  1.00  0.00           N  
ATOM   2335  CA  VAL A1467      68.591 -18.703  89.138  1.00  0.00           C  
ATOM   2336  C   VAL A1467      68.056 -18.906  90.553  1.00  0.00           C  
ATOM   2337  O   VAL A1467      67.866 -17.945  91.298  1.00  0.00           O  
ATOM   2338  CB  VAL A1467      67.457 -18.864  88.130  1.00  0.00           C  
ATOM   2339  CG1 VAL A1467      67.886 -18.337  86.781  1.00  0.00           C  
ATOM   2340  CG2 VAL A1467      67.107 -20.338  88.006  1.00  0.00           C  
ATOM   2341  N   PHE A1506      67.820 -20.165  90.920  1.00  0.00           N  
ATOM   2342  CA  PHE A1506      67.322 -20.500  92.254  1.00  0.00           C  
ATOM   2343  C   PHE A1506      68.264 -19.913  93.310  1.00  0.00           C  
ATOM   2344  O   PHE A1506      67.882 -19.020  94.071  1.00  0.00           O  
ATOM   2345  CB  PHE A1506      67.239 -22.024  92.411  1.00  0.00           C  
ATOM   2346  CG  PHE A1506      66.753 -22.481  93.764  1.00  0.00           C  
ATOM   2347  CD1 PHE A1506      65.481 -22.142  94.206  1.00  0.00           C  
ATOM   2348  CD2 PHE A1506      67.558 -23.278  94.581  1.00  0.00           C  
ATOM   2349  CE1 PHE A1506      65.011 -22.600  95.431  1.00  0.00           C  
ATOM   2350  CE2 PHE A1506      67.098 -23.745  95.814  1.00  0.00           C  
ATOM   2351  CZ  PHE A1506      65.821 -23.401  96.240  1.00  0.00           C  
ATOM   2352  N   ASP A1507      69.497 -20.417  93.333  1.00  0.00           N  
ATOM   2353  CA  ASP A1507      70.521 -19.972  94.275  1.00  0.00           C  
ATOM   2354  C   ASP A1507      70.595 -18.466  94.353  1.00  0.00           C  
ATOM   2355  O   ASP A1507      70.793 -17.891  95.421  1.00  0.00           O  
ATOM   2356  CB  ASP A1507      71.878 -20.518  93.860  1.00  0.00           C  
ATOM   2357  CG  ASP A1507      71.933 -22.025  93.921  1.00  0.00           C  
ATOM   2358  OD1 ASP A1507      71.764 -22.585  95.030  1.00  0.00           O  
ATOM   2359  OD2 ASP A1507      72.143 -22.650  92.861  1.00  0.00           O  
ATOM   2360  N   PHE A1508      70.464 -17.830  93.201  1.00  0.00           N  
ATOM   2361  CA  PHE A1508      70.478 -16.384  93.152  1.00  0.00           C  
ATOM   2362  C   PHE A1508      69.340 -15.976  94.091  1.00  0.00           C  
ATOM   2363  O   PHE A1508      69.579 -15.488  95.196  1.00  0.00           O  
ATOM   2364  CB  PHE A1508      70.201 -15.909  91.717  1.00  0.00           C  
ATOM   2365  CG  PHE A1508      70.659 -14.499  91.434  1.00  0.00           C  
ATOM   2366  CD1 PHE A1508      71.974 -14.114  91.702  1.00  0.00           C  
ATOM   2367  CD2 PHE A1508      69.785 -13.567  90.872  1.00  0.00           C  
ATOM   2368  CE1 PHE A1508      72.407 -12.831  91.426  1.00  0.00           C  
ATOM   2369  CE2 PHE A1508      70.211 -12.277  90.592  1.00  0.00           C  
ATOM   2370  CZ  PHE A1508      71.527 -11.912  90.867  1.00  0.00           C  
ATOM   2371  N   TYR A1509      68.106 -16.220  93.657  1.00  0.00           N  
ATOM   2372  CA  TYR A1509      66.927 -15.886  94.442  1.00  0.00           C  
ATOM   2373  C   TYR A1509      67.219 -16.137  95.918  1.00  0.00           C  
ATOM   2374  O   TYR A1509      66.739 -15.425  96.798  1.00  0.00           O  
ATOM   2375  CB  TYR A1509      65.742 -16.732  93.975  1.00  0.00           C  
ATOM   2376  CG  TYR A1509      64.446 -16.286  94.582  1.00  0.00           C  
ATOM   2377  CD1 TYR A1509      63.804 -15.124  94.146  1.00  0.00           C  
ATOM   2378  CD2 TYR A1509      63.901 -16.973  95.653  1.00  0.00           C  
ATOM   2379  CE1 TYR A1509      62.645 -14.660  94.781  1.00  0.00           C  
ATOM   2380  CE2 TYR A1509      62.755 -16.522  96.292  1.00  0.00           C  
ATOM   2381  CZ  TYR A1509      62.131 -15.367  95.859  1.00  0.00           C  
ATOM   2382  OH  TYR A1509      61.019 -14.920  96.535  1.00  0.00           O  
ATOM   2383  N   GLY A1510      68.049 -17.143  96.167  1.00  0.00           N  
ATOM   2384  CA  GLY A1510      68.432 -17.495  97.519  1.00  0.00           C  
ATOM   2385  C   GLY A1510      69.167 -16.451  98.355  1.00  0.00           C  
ATOM   2386  O   GLY A1510      68.579 -15.905  99.284  1.00  0.00           O  
ATOM   2387  N   TYR A1511      70.438 -16.174  98.053  1.00  0.00           N  
ATOM   2388  CA  TYR A1511      71.225 -15.200  98.829  1.00  0.00           C  
ATOM   2389  C   TYR A1511      70.519 -13.868  99.063  1.00  0.00           C  
ATOM   2390  O   TYR A1511      70.939 -13.078  99.911  1.00  0.00           O  
ATOM   2391  CB  TYR A1511      72.584 -14.962  98.160  1.00  0.00           C  
ATOM   2392  CG  TYR A1511      73.518 -13.986  98.876  1.00  0.00           C  
ATOM   2393  CD1 TYR A1511      73.394 -12.601  98.697  1.00  0.00           C  
ATOM   2394  CD2 TYR A1511      74.557 -14.452  99.700  1.00  0.00           C  
ATOM   2395  CE1 TYR A1511      74.282 -11.706  99.317  1.00  0.00           C  
ATOM   2396  CE2 TYR A1511      75.455 -13.561 100.328  1.00  0.00           C  
ATOM   2397  CZ  TYR A1511      75.309 -12.191 100.130  1.00  0.00           C  
ATOM   2398  OH  TYR A1511      76.178 -11.315 100.750  1.00  0.00           O  
ATOM   2399  N   PHE A1516      69.451 -13.620  98.306  1.00  0.00           N  
ATOM   2400  CA  PHE A1516      68.677 -12.389  98.462  1.00  0.00           C  
ATOM   2401  C   PHE A1516      67.564 -12.609  99.474  1.00  0.00           C  
ATOM   2402  O   PHE A1516      67.438 -11.842 100.426  1.00  0.00           O  
ATOM   2403  CB  PHE A1516      68.087 -11.928  97.121  1.00  0.00           C  
ATOM   2404  CG  PHE A1516      69.110 -11.340  96.186  1.00  0.00           C  
ATOM   2405  CD1 PHE A1516      68.781 -11.020  94.865  1.00  0.00           C  
ATOM   2406  CD2 PHE A1516      70.428 -11.140  96.620  1.00  0.00           C  
ATOM   2407  CE1 PHE A1516      69.760 -10.513  93.983  1.00  0.00           C  
ATOM   2408  CE2 PHE A1516      71.411 -10.636  95.754  1.00  0.00           C  
ATOM   2409  CZ  PHE A1516      71.078 -10.322  94.432  1.00  0.00           C  
ATOM   2410  N   VAL A1517      66.765 -13.656  99.283  1.00  0.00           N  
ATOM   2411  CA  VAL A1517      65.686 -13.944 100.219  1.00  0.00           C  
ATOM   2412  C   VAL A1517      66.307 -14.314 101.564  1.00  0.00           C  
ATOM   2413  O   VAL A1517      65.651 -14.286 102.598  1.00  0.00           O  
ATOM   2414  CB  VAL A1517      64.827 -15.112  99.731  1.00  0.00           C  
ATOM   2415  CG1 VAL A1517      65.647 -16.382  99.712  1.00  0.00           C  
ATOM   2416  CG2 VAL A1517      63.621 -15.267 100.628  1.00  0.00           C  
ATOM   2417  N   ARG A1518      67.591 -14.644 101.531  1.00  0.00           N  
ATOM   2418  CA  ARG A1518      68.318 -15.030 102.727  1.00  0.00           C  
ATOM   2419  C   ARG A1518      68.378 -13.886 103.739  1.00  0.00           C  
ATOM   2420  O   ARG A1518      67.934 -14.042 104.869  1.00  0.00           O  
ATOM   2421  CB  ARG A1518      69.743 -15.493 102.348  1.00  0.00           C  
ATOM   2422  CG  ARG A1518      70.341 -16.608 103.244  1.00  0.00           C  
ATOM   2423  CD  ARG A1518      71.637 -17.228 102.662  1.00  0.00           C  
ATOM   2424  NE  ARG A1518      72.867 -16.679 103.241  1.00  0.00           N  
ATOM   2425  CZ  ARG A1518      74.089 -16.918 102.769  1.00  0.00           C  
ATOM   2426  NH1 ARG A1518      74.250 -17.698 101.706  1.00  0.00           N  
ATOM   2427  NH2 ARG A1518      75.151 -16.374 103.356  1.00  0.00           N  
ATOM   2428  N   ARG A1527      68.900 -12.733 103.333  1.00  0.00           N  
ATOM   2429  CA  ARG A1527      69.037 -11.600 104.248  1.00  0.00           C  
ATOM   2430  C   ARG A1527      67.889 -11.409 105.228  1.00  0.00           C  
ATOM   2431  O   ARG A1527      66.722 -11.365 104.832  1.00  0.00           O  
ATOM   2432  CB  ARG A1527      69.258 -10.306 103.469  1.00  0.00           C  
ATOM   2433  CG  ARG A1527      70.514 -10.297 102.608  1.00  0.00           C  
ATOM   2434  CD  ARG A1527      71.726 -10.805 103.364  1.00  0.00           C  
ATOM   2435  NE  ARG A1527      72.179 -12.081 102.821  1.00  0.00           N  
ATOM   2436  CZ  ARG A1527      73.035 -12.897 103.428  1.00  0.00           C  
ATOM   2437  NH1 ARG A1527      73.542 -12.584 104.613  1.00  0.00           N  
ATOM   2438  NH2 ARG A1527      73.389 -14.033 102.844  1.00  0.00           N  
ATOM   2439  N   SER A1528      68.242 -11.292 106.512  1.00  0.00           N  
ATOM   2440  CA  SER A1528      67.263 -11.113 107.585  1.00  0.00           C  
ATOM   2441  C   SER A1528      66.626  -9.738 107.534  1.00  0.00           C  
ATOM   2442  O   SER A1528      66.981  -8.911 106.691  1.00  0.00           O  
ATOM   2443  CB  SER A1528      67.901 -11.323 108.965  1.00  0.00           C  
ATOM   2444  OG  SER A1528      68.886 -10.341 109.235  1.00  0.00           O  
ATOM   2445  N   ASP A1549      65.706  -9.500 108.468  1.00  0.00           N  
ATOM   2446  CA  ASP A1549      64.941  -8.252 108.551  1.00  0.00           C  
ATOM   2447  C   ASP A1549      65.711  -7.019 109.059  1.00  0.00           C  
ATOM   2448  O   ASP A1549      65.287  -5.871 108.853  1.00  0.00           O  
ATOM   2449  CB  ASP A1549      63.683  -8.491 109.410  1.00  0.00           C  
ATOM   2450  CG  ASP A1549      62.957  -9.803 109.054  1.00  0.00           C  
ATOM   2451  OD1 ASP A1549      61.846 -10.040 109.583  1.00  0.00           O  
ATOM   2452  OD2 ASP A1549      63.495 -10.604 108.255  1.00  0.00           O  
ATOM   2453  N   GLN A1563      66.841  -7.263 109.712  1.00  0.00           N  
ATOM   2454  CA  GLN A1563      67.679  -6.191 110.235  1.00  0.00           C  
ATOM   2455  C   GLN A1563      68.232  -5.329 109.097  1.00  0.00           C  
ATOM   2456  O   GLN A1563      68.244  -4.095 109.168  1.00  0.00           O  
ATOM   2457  CB  GLN A1563      68.836  -6.797 111.021  1.00  0.00           C  
ATOM   2458  CG  GLN A1563      69.716  -5.785 111.713  1.00  0.00           C  
ATOM   2459  CD  GLN A1563      71.132  -6.291 111.864  1.00  0.00           C  
ATOM   2460  OE1 GLN A1563      71.851  -6.451 110.870  1.00  0.00           O  
ATOM   2461  NE2 GLN A1563      71.543  -6.561 113.103  1.00  0.00           N  
ATOM   2462  N   GLU A1569      68.684  -5.990 108.041  1.00  0.00           N  
ATOM   2463  CA  GLU A1569      69.236  -5.281 106.904  1.00  0.00           C  
ATOM   2464  C   GLU A1569      68.231  -5.059 105.762  1.00  0.00           C  
ATOM   2465  O   GLU A1569      68.359  -4.096 105.008  1.00  0.00           O  
ATOM   2466  CB  GLU A1569      70.470  -6.027 106.369  1.00  0.00           C  
ATOM   2467  CG  GLU A1569      70.723  -7.407 106.977  1.00  0.00           C  
ATOM   2468  CD  GLU A1569      71.472  -8.331 106.024  1.00  0.00           C  
ATOM   2469  OE1 GLU A1569      72.552  -7.938 105.525  1.00  0.00           O  
ATOM   2470  OE2 GLU A1569      70.972  -9.453 105.776  1.00  0.00           O  
ATOM   2471  N   VAL A1594      67.227  -5.930 105.637  1.00  0.00           N  
ATOM   2472  CA  VAL A1594      66.250  -5.817 104.542  1.00  0.00           C  
ATOM   2473  C   VAL A1594      65.836  -4.397 104.242  1.00  0.00           C  
ATOM   2474  O   VAL A1594      65.536  -4.070 103.097  1.00  0.00           O  
ATOM   2475  CB  VAL A1594      64.947  -6.626 104.792  1.00  0.00           C  
ATOM   2476  CG1 VAL A1594      64.188  -6.043 105.970  1.00  0.00           C  
ATOM   2477  CG2 VAL A1594      64.067  -6.611 103.530  1.00  0.00           C  
ATOM   2478  N   GLU A1596      65.811  -3.557 105.270  1.00  0.00           N  
ATOM   2479  CA  GLU A1596      65.428  -2.177 105.065  1.00  0.00           C  
ATOM   2480  C   GLU A1596      66.497  -1.465 104.248  1.00  0.00           C  
ATOM   2481  O   GLU A1596      66.266  -1.101 103.092  1.00  0.00           O  
ATOM   2482  CB  GLU A1596      65.231  -1.455 106.400  1.00  0.00           C  
ATOM   2483  CG  GLU A1596      64.814   0.005 106.215  1.00  0.00           C  
ATOM   2484  CD  GLU A1596      63.549   0.173 105.359  1.00  0.00           C  
ATOM   2485  OE1 GLU A1596      62.442  -0.093 105.869  1.00  0.00           O  
ATOM   2486  OE2 GLU A1596      63.653   0.566 104.173  1.00  0.00           O  
ATOM   2487  N   ASN A1601      67.668  -1.282 104.856  1.00  0.00           N  
ATOM   2488  CA  ASN A1601      68.800  -0.601 104.218  1.00  0.00           C  
ATOM   2489  C   ASN A1601      69.198  -1.217 102.859  1.00  0.00           C  
ATOM   2490  O   ASN A1601      69.590  -0.501 101.927  1.00  0.00           O  
ATOM   2491  CB  ASN A1601      70.019  -0.613 105.169  1.00  0.00           C  
ATOM   2492  CG  ASN A1601      69.738   0.055 106.527  1.00  0.00           C  
ATOM   2493  OD1 ASN A1601      69.887   1.272 106.682  1.00  0.00           O  
ATOM   2494  ND2 ASN A1601      69.332  -0.748 107.514  1.00  0.00           N  
ATOM   2495  N   LEU A1602      69.088  -2.541 102.748  1.00  0.00           N  
ATOM   2496  CA  LEU A1602      69.459  -3.242 101.523  1.00  0.00           C  
ATOM   2497  C   LEU A1602      68.338  -3.301 100.499  1.00  0.00           C  
ATOM   2498  O   LEU A1602      68.558  -3.662  99.344  1.00  0.00           O  
ATOM   2499  CB  LEU A1602      69.966  -4.655 101.853  1.00  0.00           C  
ATOM   2500  CG  LEU A1602      71.316  -4.741 102.595  1.00  0.00           C  
ATOM   2501  CD1 LEU A1602      71.631  -6.190 102.955  1.00  0.00           C  
ATOM   2502  CD2 LEU A1602      72.437  -4.157 101.732  1.00  0.00           C  
ATOM   2503  N   LEU A1603      67.135  -2.939 100.916  1.00  0.00           N  
ATOM   2504  CA  LEU A1603      66.016  -2.929  99.996  1.00  0.00           C  
ATOM   2505  C   LEU A1603      66.111  -1.650  99.179  1.00  0.00           C  
ATOM   2506  O   LEU A1603      65.857  -1.648  97.977  1.00  0.00           O  
ATOM   2507  CB  LEU A1603      64.696  -2.945 100.755  1.00  0.00           C  
ATOM   2508  CG  LEU A1603      63.443  -2.838  99.882  1.00  0.00           C  
ATOM   2509  CD1 LEU A1603      63.322  -4.055  98.972  1.00  0.00           C  
ATOM   2510  CD2 LEU A1603      62.220  -2.725 100.777  1.00  0.00           C  
ATOM   2511  N   LYS A1604      66.488  -0.566  99.854  1.00  0.00           N  
ATOM   2512  CA  LYS A1604      66.631   0.760  99.245  1.00  0.00           C  
ATOM   2513  C   LYS A1604      67.845   0.802  98.335  1.00  0.00           C  
ATOM   2514  O   LYS A1604      67.960   1.673  97.469  1.00  0.00           O  
ATOM   2515  CB  LYS A1604      66.814   1.832 100.326  1.00  0.00           C  
ATOM   2516  CG  LYS A1604      65.789   1.803 101.456  1.00  0.00           C  
ATOM   2517  CD  LYS A1604      66.180   2.769 102.586  1.00  0.00           C  
ATOM   2518  CE  LYS A1604      67.575   2.459 103.161  1.00  0.00           C  
ATOM   2519  NZ  LYS A1604      67.991   3.375 104.270  1.00  0.00           N  
ATOM   2520  N   LEU A1613      68.758  -0.136  98.554  1.00  0.00           N  
ATOM   2521  CA  LEU A1613      69.971  -0.192  97.763  1.00  0.00           C  
ATOM   2522  C   LEU A1613      69.845  -0.908  96.423  1.00  0.00           C  
ATOM   2523  O   LEU A1613      70.394  -0.439  95.429  1.00  0.00           O  
ATOM   2524  CB  LEU A1613      71.109  -0.830  98.575  1.00  0.00           C  
ATOM   2525  CG  LEU A1613      71.935   0.056  99.514  1.00  0.00           C  
ATOM   2526  CD1 LEU A1613      72.959  -0.785 100.273  1.00  0.00           C  
ATOM   2527  CD2 LEU A1613      72.638   1.127  98.696  1.00  0.00           C  
ATOM   2528  N   PHE A1614      69.115  -2.016  96.362  1.00  0.00           N  
ATOM   2529  CA  PHE A1614      69.057  -2.729  95.091  1.00  0.00           C  
ATOM   2530  C   PHE A1614      67.754  -2.888  94.345  1.00  0.00           C  
ATOM   2531  O   PHE A1614      67.607  -3.816  93.550  1.00  0.00           O  
ATOM   2532  CB  PHE A1614      69.696  -4.097  95.263  1.00  0.00           C  
ATOM   2533  CG  PHE A1614      71.120  -4.023  95.684  1.00  0.00           C  
ATOM   2534  CD1 PHE A1614      71.454  -3.674  96.990  1.00  0.00           C  
ATOM   2535  CD2 PHE A1614      72.136  -4.232  94.761  1.00  0.00           C  
ATOM   2536  CE1 PHE A1614      72.788  -3.522  97.376  1.00  0.00           C  
ATOM   2537  CE2 PHE A1614      73.475  -4.085  95.130  1.00  0.00           C  
ATOM   2538  CZ  PHE A1614      73.801  -3.729  96.445  1.00  0.00           C  
ATOM   2539  N   THR A1615      66.810  -1.991  94.570  1.00  0.00           N  
ATOM   2540  CA  THR A1615      65.544  -2.091  93.867  1.00  0.00           C  
ATOM   2541  C   THR A1615      65.267  -0.747  93.254  1.00  0.00           C  
ATOM   2542  O   THR A1615      65.703   0.279  93.768  1.00  0.00           O  
ATOM   2543  CB  THR A1615      64.383  -2.445  94.814  1.00  0.00           C  
ATOM   2544  OG1 THR A1615      64.067  -1.312  95.630  1.00  0.00           O  
ATOM   2545  CG2 THR A1615      64.769  -3.602  95.717  1.00  0.00           C  
ATOM   2546  N   PHE A1616      64.562  -0.748  92.138  1.00  0.00           N  
ATOM   2547  CA  PHE A1616      64.222   0.503  91.487  1.00  0.00           C  
ATOM   2548  C   PHE A1616      62.812   0.891  91.945  1.00  0.00           C  
ATOM   2549  O   PHE A1616      61.918   1.105  91.122  1.00  0.00           O  
ATOM   2550  CB  PHE A1616      64.263   0.328  89.969  1.00  0.00           C  
ATOM   2551  CG  PHE A1616      65.649   0.303  89.392  1.00  0.00           C  
ATOM   2552  CD1 PHE A1616      66.513   1.372  89.586  1.00  0.00           C  
ATOM   2553  CD2 PHE A1616      66.072  -0.766  88.610  1.00  0.00           C  
ATOM   2554  CE1 PHE A1616      67.774   1.382  89.007  1.00  0.00           C  
ATOM   2555  CE2 PHE A1616      67.333  -0.764  88.026  1.00  0.00           C  
ATOM   2556  CZ  PHE A1616      68.185   0.313  88.225  1.00  0.00           C  
ATOM   2557  N   MET A1617      62.622   0.991  93.260  1.00  0.00           N  
ATOM   2558  CA  MET A1617      61.313   1.311  93.834  1.00  0.00           C  
ATOM   2559  C   MET A1617      61.315   2.587  94.671  1.00  0.00           C  
ATOM   2560  O   MET A1617      62.163   2.757  95.542  1.00  0.00           O  
ATOM   2561  CB  MET A1617      60.850   0.118  94.681  1.00  0.00           C  
ATOM   2562  CG  MET A1617      59.516   0.277  95.391  1.00  0.00           C  
ATOM   2563  SD  MET A1617      58.709  -1.335  95.648  1.00  0.00           S  
ATOM   2564  CE  MET A1617      59.825  -2.139  96.836  1.00  0.00           C  
ATOM   2565  N   PRO A1619      60.362   3.506  94.412  1.00  0.00           N  
ATOM   2566  CA  PRO A1619      60.259   4.774  95.150  1.00  0.00           C  
ATOM   2567  C   PRO A1619      60.251   4.496  96.647  1.00  0.00           C  
ATOM   2568  O   PRO A1619      59.422   3.711  97.110  1.00  0.00           O  
ATOM   2569  CB  PRO A1619      58.928   5.347  94.665  1.00  0.00           C  
ATOM   2570  CG  PRO A1619      58.848   4.833  93.254  1.00  0.00           C  
ATOM   2571  CD  PRO A1619      59.289   3.398  93.408  1.00  0.00           C  
ATOM   2572  N   ILE A1620      61.167   5.113  97.400  1.00  0.00           N  
ATOM   2573  CA  ILE A1620      61.214   4.892  98.851  1.00  0.00           C  
ATOM   2574  C   ILE A1620      59.773   4.989  99.334  1.00  0.00           C  
ATOM   2575  O   ILE A1620      59.403   4.414 100.363  1.00  0.00           O  
ATOM   2576  CB  ILE A1620      62.071   5.959  99.591  1.00  0.00           C  
ATOM   2577  CG1 ILE A1620      63.522   5.922  99.095  1.00  0.00           C  
ATOM   2578  CG2 ILE A1620      62.047   5.695 101.102  1.00  0.00           C  
ATOM   2579  CD1 ILE A1620      64.339   4.729  99.589  1.00  0.00           C  
ATOM   2580  N   SER A1621      58.969   5.719  98.560  1.00  0.00           N  
ATOM   2581  CA  SER A1621      57.547   5.902  98.841  1.00  0.00           C  
ATOM   2582  C   SER A1621      56.874   4.518  98.952  1.00  0.00           C  
ATOM   2583  O   SER A1621      56.316   4.142 100.001  1.00  0.00           O  
ATOM   2584  CB  SER A1621      56.891   6.731  97.713  1.00  0.00           C  
ATOM   2585  OG  SER A1621      57.832   7.177  96.737  1.00  0.00           O  
ATOM   2586  N   GLU A1622      56.945   3.756  97.865  1.00  0.00           N  
ATOM   2587  CA  GLU A1622      56.364   2.428  97.839  1.00  0.00           C  
ATOM   2588  C   GLU A1622      57.175   1.444  98.691  1.00  0.00           C  
ATOM   2589  O   GLU A1622      56.649   0.434  99.157  1.00  0.00           O  
ATOM   2590  CB  GLU A1622      56.265   1.928  96.395  1.00  0.00           C  
ATOM   2591  CG  GLU A1622      55.621   0.560  96.280  1.00  0.00           C  
ATOM   2592  CD  GLU A1622      54.471   0.396  97.258  1.00  0.00           C  
ATOM   2593  OE1 GLU A1622      53.582   1.272  97.264  1.00  0.00           O  
ATOM   2594  OE2 GLU A1622      54.459  -0.599  98.019  1.00  0.00           O  
ATOM   2595  N   ILE A1632      58.455   1.741  98.899  1.00  0.00           N  
ATOM   2596  CA  ILE A1632      59.319   0.876  99.704  1.00  0.00           C  
ATOM   2597  C   ILE A1632      58.775   0.692 101.111  1.00  0.00           C  
ATOM   2598  O   ILE A1632      58.564  -0.431 101.574  1.00  0.00           O  
ATOM   2599  CB  ILE A1632      60.769   1.443  99.804  1.00  0.00           C  
ATOM   2600  CG1 ILE A1632      61.660   0.734  98.784  1.00  0.00           C  
ATOM   2601  CG2 ILE A1632      61.335   1.277 101.225  1.00  0.00           C  
ATOM   2602  CD1 ILE A1632      63.114   1.161  98.836  1.00  0.00           C  
ATOM   2603  N   THR A1635      58.551   1.808 101.789  1.00  0.00           N  
ATOM   2604  CA  THR A1635      58.045   1.765 103.144  1.00  0.00           C  
ATOM   2605  C   THR A1635      56.688   1.078 103.185  1.00  0.00           C  
ATOM   2606  O   THR A1635      56.241   0.650 104.246  1.00  0.00           O  
ATOM   2607  CB  THR A1635      57.940   3.185 103.737  1.00  0.00           C  
ATOM   2608  OG1 THR A1635      59.218   3.828 103.645  1.00  0.00           O  
ATOM   2609  CG2 THR A1635      57.523   3.124 105.209  1.00  0.00           C  
ATOM   2610  N   LYS A1636      56.038   0.964 102.030  1.00  0.00           N  
ATOM   2611  CA  LYS A1636      54.731   0.305 101.962  1.00  0.00           C  
ATOM   2612  C   LYS A1636      54.869  -1.220 102.054  1.00  0.00           C  
ATOM   2613  O   LYS A1636      54.047  -1.923 102.660  1.00  0.00           O  
ATOM   2614  CB  LYS A1636      54.034   0.703 100.660  1.00  0.00           C  
ATOM   2615  CG  LYS A1636      52.658   0.079 100.445  1.00  0.00           C  
ATOM   2616  CD  LYS A1636      51.752   0.199 101.673  1.00  0.00           C  
ATOM   2617  CE  LYS A1636      51.535   1.648 102.134  1.00  0.00           C  
ATOM   2618  NZ  LYS A1636      52.692   2.245 102.882  1.00  0.00           N  
ATOM   2619  N   THR A1637      55.926  -1.720 101.441  1.00  0.00           N  
ATOM   2620  CA  THR A1637      56.205  -3.131 101.457  1.00  0.00           C  
ATOM   2621  C   THR A1637      56.774  -3.447 102.833  1.00  0.00           C  
ATOM   2622  O   THR A1637      56.411  -4.444 103.454  1.00  0.00           O  
ATOM   2623  CB  THR A1637      57.206  -3.456 100.357  1.00  0.00           C  
ATOM   2624  OG1 THR A1637      56.590  -3.205  99.090  1.00  0.00           O  
ATOM   2625  CG2 THR A1637      57.643  -4.899 100.427  1.00  0.00           C  
ATOM   2626  N   MET A1638      57.647  -2.568 103.315  1.00  0.00           N  
ATOM   2627  CA  MET A1638      58.275  -2.722 104.625  1.00  0.00           C  
ATOM   2628  C   MET A1638      57.295  -2.621 105.797  1.00  0.00           C  
ATOM   2629  O   MET A1638      57.399  -3.372 106.764  1.00  0.00           O  
ATOM   2630  CB  MET A1638      59.377  -1.675 104.805  1.00  0.00           C  
ATOM   2631  CG  MET A1638      60.723  -2.069 104.228  1.00  0.00           C  
ATOM   2632  SD  MET A1638      61.380  -3.573 104.993  1.00  0.00           S  
ATOM   2633  CE  MET A1638      61.848  -2.957 106.656  1.00  0.00           C  
ATOM   2634  N   GLU A1639      56.360  -1.678 105.712  1.00  0.00           N  
ATOM   2635  CA  GLU A1639      55.352  -1.467 106.757  1.00  0.00           C  
ATOM   2636  C   GLU A1639      54.372  -2.639 106.777  1.00  0.00           C  
ATOM   2637  O   GLU A1639      53.639  -2.833 107.750  1.00  0.00           O  
ATOM   2638  CB  GLU A1639      54.595  -0.153 106.504  1.00  0.00           C  
ATOM   2639  CG  GLU A1639      53.398   0.107 107.413  1.00  0.00           C  
ATOM   2640  CD  GLU A1639      52.287   0.875 106.703  1.00  0.00           C  
ATOM   2641  OE1 GLU A1639      52.572   1.931 106.098  1.00  0.00           O  
ATOM   2642  OE2 GLU A1639      51.125   0.421 106.750  1.00  0.00           O  
ATOM   2643  N   GLU A1640      54.361  -3.403 105.686  1.00  0.00           N  
ATOM   2644  CA  GLU A1640      53.502  -4.579 105.562  1.00  0.00           C  
ATOM   2645  C   GLU A1640      54.239  -5.778 106.139  1.00  0.00           C  
ATOM   2646  O   GLU A1640      53.665  -6.619 106.834  1.00  0.00           O  
ATOM   2647  CB  GLU A1640      53.182  -4.858 104.094  1.00  0.00           C  
ATOM   2648  CG  GLU A1640      53.002  -6.351 103.786  1.00  0.00           C  
ATOM   2649  CD  GLU A1640      51.921  -7.021 104.638  1.00  0.00           C  
ATOM   2650  OE1 GLU A1640      50.726  -6.694 104.455  1.00  0.00           O  
ATOM   2651  OE2 GLU A1640      52.268  -7.873 105.491  1.00  0.00           O  
ATOM   2652  N   HIS A1641      55.523  -5.849 105.816  1.00  0.00           N  
ATOM   2653  CA  HIS A1641      56.368  -6.922 106.286  1.00  0.00           C  
ATOM   2654  C   HIS A1641      56.481  -6.894 107.806  1.00  0.00           C  
ATOM   2655  O   HIS A1641      56.291  -7.928 108.436  1.00  0.00           O  
ATOM   2656  CB  HIS A1641      57.758  -6.818 105.651  1.00  0.00           C  
ATOM   2657  CG  HIS A1641      58.825  -7.543 106.409  1.00  0.00           C  
ATOM   2658  ND1 HIS A1641      58.799  -8.906 106.616  1.00  0.00           N  
ATOM   2659  CD2 HIS A1641      59.924  -7.085 107.051  1.00  0.00           C  
ATOM   2660  CE1 HIS A1641      59.833  -9.253 107.359  1.00  0.00           C  
ATOM   2661  NE2 HIS A1641      60.532  -8.167 107.638  1.00  0.00           N  
ATOM   2662  N   ILE A1642      56.764  -5.722 108.391  1.00  0.00           N  
ATOM   2663  CA  ILE A1642      56.926  -5.586 109.854  1.00  0.00           C  
ATOM   2664  C   ILE A1642      55.736  -5.988 110.733  1.00  0.00           C  
ATOM   2665  O   ILE A1642      55.857  -6.034 111.962  1.00  0.00           O  
ATOM   2666  CB  ILE A1642      57.378  -4.144 110.260  1.00  0.00           C  
ATOM   2667  CG1 ILE A1642      56.393  -3.096 109.729  1.00  0.00           C  
ATOM   2668  CG2 ILE A1642      58.804  -3.890 109.769  1.00  0.00           C  
ATOM   2669  CD1 ILE A1642      55.155  -2.901 110.594  1.00  0.00           C  
ATOM   2670  N   LYS A1662      54.596  -6.278 110.107  1.00  0.00           N  
ATOM   2671  CA  LYS A1662      53.404  -6.714 110.835  1.00  0.00           C  
ATOM   2672  C   LYS A1662      53.270  -8.235 110.677  1.00  0.00           C  
ATOM   2673  O   LYS A1662      52.213  -8.819 110.940  1.00  0.00           O  
ATOM   2674  CB  LYS A1662      52.160  -6.006 110.286  1.00  0.00           C  
ATOM   2675  CG  LYS A1662      52.199  -4.499 110.456  1.00  0.00           C  
ATOM   2676  CD  LYS A1662      51.021  -3.838 109.790  1.00  0.00           C  
ATOM   2677  CE  LYS A1662      51.222  -2.344 109.751  1.00  0.00           C  
ATOM   2678  NZ  LYS A1662      50.093  -1.693 109.045  1.00  0.00           N  
ATOM   2679  N   ASP A1663      54.371  -8.857 110.250  1.00  0.00           N  
ATOM   2680  CA  ASP A1663      54.472 -10.305 110.021  1.00  0.00           C  
ATOM   2681  C   ASP A1663      55.913 -10.666 109.600  1.00  0.00           C  
ATOM   2682  O   ASP A1663      56.156 -11.171 108.489  1.00  0.00           O  
ATOM   2683  CB  ASP A1663      53.490 -10.736 108.923  1.00  0.00           C  
ATOM   2684  CG  ASP A1663      53.309 -12.242 108.869  1.00  0.00           C  
ATOM   2685  OD1 ASP A1663      52.418 -12.710 108.122  1.00  0.00           O  
ATOM   2686  OD2 ASP A1663      54.060 -12.952 109.581  1.00  0.00           O  
ATOM   2687  N   PRO A1664      56.886 -10.410 110.491  1.00  0.00           N  
ATOM   2688  CA  PRO A1664      58.297 -10.698 110.211  1.00  0.00           C  
ATOM   2689  C   PRO A1664      58.534 -12.135 109.782  1.00  0.00           C  
ATOM   2690  O   PRO A1664      59.241 -12.402 108.813  1.00  0.00           O  
ATOM   2691  CB  PRO A1664      58.982 -10.374 111.537  1.00  0.00           C  
ATOM   2692  CG  PRO A1664      58.105  -9.292 112.119  1.00  0.00           C  
ATOM   2693  CD  PRO A1664      56.723  -9.837 111.841  1.00  0.00           C  
ATOM   2694  N   SER A1665      57.921 -13.052 110.517  1.00  0.00           N  
ATOM   2695  CA  SER A1665      58.053 -14.477 110.271  1.00  0.00           C  
ATOM   2696  C   SER A1665      57.825 -14.896 108.820  1.00  0.00           C  
ATOM   2697  O   SER A1665      58.664 -15.585 108.230  1.00  0.00           O  
ATOM   2698  CB  SER A1665      57.088 -15.239 111.185  1.00  0.00           C  
ATOM   2699  OG  SER A1665      57.288 -14.892 112.547  1.00  0.00           O  
ATOM   2700  N   LYS A1666      56.692 -14.485 108.251  1.00  0.00           N  
ATOM   2701  CA  LYS A1666      56.350 -14.850 106.880  1.00  0.00           C  
ATOM   2702  C   LYS A1666      57.300 -14.241 105.877  1.00  0.00           C  
ATOM   2703  O   LYS A1666      57.378 -14.694 104.734  1.00  0.00           O  
ATOM   2704  CB  LYS A1666      54.920 -14.431 106.562  1.00  0.00           C  
ATOM   2705  CG  LYS A1666      53.920 -14.961 107.569  1.00  0.00           C  
ATOM   2706  CD  LYS A1666      54.152 -16.431 107.858  1.00  0.00           C  
ATOM   2707  CE  LYS A1666      53.410 -16.887 109.105  1.00  0.00           C  
ATOM   2708  NZ  LYS A1666      53.747 -18.301 109.436  1.00  0.00           N  
ATOM   2709  N   ARG A1667      58.014 -13.210 106.324  1.00  0.00           N  
ATOM   2710  CA  ARG A1667      59.004 -12.498 105.518  1.00  0.00           C  
ATOM   2711  C   ARG A1667      58.513 -12.085 104.138  1.00  0.00           C  
ATOM   2712  O   ARG A1667      59.062 -12.517 103.122  1.00  0.00           O  
ATOM   2713  CB  ARG A1667      60.273 -13.345 105.372  1.00  0.00           C  
ATOM   2714  CG  ARG A1667      60.853 -13.846 106.692  1.00  0.00           C  
ATOM   2715  CD  ARG A1667      62.330 -14.146 106.553  1.00  0.00           C  
ATOM   2716  NE  ARG A1667      62.597 -15.001 105.404  1.00  0.00           N  
ATOM   2717  CZ  ARG A1667      63.664 -14.883 104.621  1.00  0.00           C  
ATOM   2718  NH1 ARG A1667      64.569 -13.940 104.859  1.00  0.00           N  
ATOM   2719  NH2 ARG A1667      63.828 -15.711 103.600  1.00  0.00           N  
ATOM   2720  N   VAL A1668      57.491 -11.235 104.109  1.00  0.00           N  
ATOM   2721  CA  VAL A1668      56.921 -10.757 102.852  1.00  0.00           C  
ATOM   2722  C   VAL A1668      57.936  -9.846 102.154  1.00  0.00           C  
ATOM   2723  O   VAL A1668      58.016  -9.814 100.921  1.00  0.00           O  
ATOM   2724  CB  VAL A1668      55.613  -9.955 103.100  1.00  0.00           C  
ATOM   2725  CG1 VAL A1668      54.630 -10.191 101.955  1.00  0.00           C  
ATOM   2726  CG2 VAL A1668      55.002 -10.340 104.448  1.00  0.00           C  
ATOM   2727  N   ALA A1669      58.715  -9.124 102.963  1.00  0.00           N  
ATOM   2728  CA  ALA A1669      59.731  -8.187 102.471  1.00  0.00           C  
ATOM   2729  C   ALA A1669      60.953  -8.865 101.883  1.00  0.00           C  
ATOM   2730  O   ALA A1669      61.563  -8.356 100.941  1.00  0.00           O  
ATOM   2731  CB  ALA A1669      60.171  -7.260 103.585  1.00  0.00           C  
ATOM   2732  N   GLN A1670      61.327  -9.999 102.460  1.00  0.00           N  
ATOM   2733  CA  GLN A1670      62.477 -10.735 101.967  1.00  0.00           C  
ATOM   2734  C   GLN A1670      62.141 -11.472 100.663  1.00  0.00           C  
ATOM   2735  O   GLN A1670      62.982 -11.567  99.763  1.00  0.00           O  
ATOM   2736  CB  GLN A1670      62.971 -11.722 103.030  1.00  0.00           C  
ATOM   2737  CG  GLN A1670      63.674 -11.067 104.202  1.00  0.00           C  
ATOM   2738  CD  GLN A1670      62.753 -10.168 104.990  1.00  0.00           C  
ATOM   2739  OE1 GLN A1670      61.743 -10.618 105.536  1.00  0.00           O  
ATOM   2740  NE2 GLN A1670      63.089  -8.887 105.051  1.00  0.00           N  
ATOM   2741  N   HIS A1671      60.913 -11.984 100.554  1.00  0.00           N  
ATOM   2742  CA  HIS A1671      60.485 -12.707  99.346  1.00  0.00           C  
ATOM   2743  C   HIS A1671      60.337 -11.748  98.165  1.00  0.00           C  
ATOM   2744  O   HIS A1671      60.581 -12.115  97.010  1.00  0.00           O  
ATOM   2745  CB  HIS A1671      59.151 -13.447  99.592  1.00  0.00           C  
ATOM   2746  CG  HIS A1671      59.290 -14.722 100.377  1.00  0.00           C  
ATOM   2747  ND1 HIS A1671      59.985 -15.817  99.906  1.00  0.00           N  
ATOM   2748  CD2 HIS A1671      58.838 -15.068 101.607  1.00  0.00           C  
ATOM   2749  CE1 HIS A1671      59.959 -16.778 100.813  1.00  0.00           C  
ATOM   2750  NE2 HIS A1671      59.271 -16.349 101.856  1.00  0.00           N  
ATOM   2751  N   THR A1672      59.948 -10.514  98.469  1.00  0.00           N  
ATOM   2752  CA  THR A1672      59.766  -9.494  97.452  1.00  0.00           C  
ATOM   2753  C   THR A1672      61.120  -8.913  96.995  1.00  0.00           C  
ATOM   2754  O   THR A1672      61.459  -9.017  95.814  1.00  0.00           O  
ATOM   2755  CB  THR A1672      58.801  -8.395  97.970  1.00  0.00           C  
ATOM   2756  OG1 THR A1672      57.536  -8.998  98.289  1.00  0.00           O  
ATOM   2757  CG2 THR A1672      58.581  -7.319  96.916  1.00  0.00           C  
ATOM   2758  N   LEU A1673      61.904  -8.337  97.912  1.00  0.00           N  
ATOM   2759  CA  LEU A1673      63.213  -7.775  97.540  1.00  0.00           C  
ATOM   2760  C   LEU A1673      64.033  -8.747  96.712  1.00  0.00           C  
ATOM   2761  O   LEU A1673      64.748  -8.345  95.796  1.00  0.00           O  
ATOM   2762  CB  LEU A1673      64.048  -7.385  98.773  1.00  0.00           C  
ATOM   2763  CG  LEU A1673      65.515  -6.953  98.533  1.00  0.00           C  
ATOM   2764  CD1 LEU A1673      66.058  -6.279  99.783  1.00  0.00           C  
ATOM   2765  CD2 LEU A1673      66.398  -8.144  98.160  1.00  0.00           C  
ATOM   2766  N   ALA A1684      63.967 -10.026  97.052  1.00  0.00           N  
ATOM   2767  CA  ALA A1684      64.730 -10.996  96.293  1.00  0.00           C  
ATOM   2768  C   ALA A1684      64.154 -11.043  94.893  1.00  0.00           C  
ATOM   2769  O   ALA A1684      64.872 -10.812  93.926  1.00  0.00           O  
ATOM   2770  CB  ALA A1684      64.663 -12.369  96.944  1.00  0.00           C  
ATOM   2771  N   ARG A1685      62.856 -11.316  94.776  1.00  0.00           N  
ATOM   2772  CA  ARG A1685      62.240 -11.385  93.451  1.00  0.00           C  
ATOM   2773  C   ARG A1685      62.537 -10.174  92.581  1.00  0.00           C  
ATOM   2774  O   ARG A1685      62.753 -10.314  91.378  1.00  0.00           O  
ATOM   2775  CB  ARG A1685      60.717 -11.559  93.536  1.00  0.00           C  
ATOM   2776  CG  ARG A1685      59.979 -11.016  92.297  1.00  0.00           C  
ATOM   2777  CD  ARG A1685      58.521 -11.455  92.208  1.00  0.00           C  
ATOM   2778  NE  ARG A1685      57.774 -11.234  93.451  1.00  0.00           N  
ATOM   2779  CZ  ARG A1685      57.536 -10.047  94.013  1.00  0.00           C  
ATOM   2780  NH1 ARG A1685      57.985  -8.936  93.444  1.00  0.00           N  
ATOM   2781  NH2 ARG A1685      56.851  -9.969  95.155  1.00  0.00           N  
ATOM   2782  N   GLU A1686      62.538  -8.989  93.187  1.00  0.00           N  
ATOM   2783  CA  GLU A1686      62.802  -7.751  92.451  1.00  0.00           C  
ATOM   2784  C   GLU A1686      64.182  -7.723  91.774  1.00  0.00           C  
ATOM   2785  O   GLU A1686      64.276  -7.499  90.570  1.00  0.00           O  
ATOM   2786  CB  GLU A1686      62.663  -6.527  93.375  1.00  0.00           C  
ATOM   2787  CG  GLU A1686      61.234  -6.194  93.830  1.00  0.00           C  
ATOM   2788  CD  GLU A1686      60.662  -4.953  93.156  1.00  0.00           C  
ATOM   2789  OE1 GLU A1686      61.312  -3.886  93.228  1.00  0.00           O  
ATOM   2790  OE2 GLU A1686      59.564  -5.042  92.563  1.00  0.00           O  
ATOM   2791  N   VAL A1687      65.250  -7.951  92.535  1.00  0.00           N  
ATOM   2792  CA  VAL A1687      66.598  -7.925  91.961  1.00  0.00           C  
ATOM   2793  C   VAL A1687      66.880  -9.070  90.972  1.00  0.00           C  
ATOM   2794  O   VAL A1687      67.720  -8.934  90.081  1.00  0.00           O  
ATOM   2795  CB  VAL A1687      67.677  -7.954  93.065  1.00  0.00           C  
ATOM   2796  CG1 VAL A1687      69.025  -7.630  92.473  1.00  0.00           C  
ATOM   2797  CG2 VAL A1687      67.344  -6.958  94.152  1.00  0.00           C  
ATOM   2798  N   VAL A1690      66.186 -10.195  91.130  1.00  0.00           N  
ATOM   2799  CA  VAL A1690      66.372 -11.336  90.233  1.00  0.00           C  
ATOM   2800  C   VAL A1690      65.820 -10.963  88.881  1.00  0.00           C  
ATOM   2801  O   VAL A1690      66.269 -11.449  87.849  1.00  0.00           O  
ATOM   2802  CB  VAL A1690      65.606 -12.576  90.706  1.00  0.00           C  
ATOM   2803  CG1 VAL A1690      65.701 -13.666  89.663  1.00  0.00           C  
ATOM   2804  CG2 VAL A1690      66.173 -13.068  92.012  1.00  0.00           C  
ATOM   2805  N   THR A1691      64.813 -10.104  88.904  1.00  0.00           N  
ATOM   2806  CA  THR A1691      64.187  -9.640  87.680  1.00  0.00           C  
ATOM   2807  C   THR A1691      65.236  -8.823  86.922  1.00  0.00           C  
ATOM   2808  O   THR A1691      65.746  -9.243  85.899  1.00  0.00           O  
ATOM   2809  CB  THR A1691      62.954  -8.730  87.978  1.00  0.00           C  
ATOM   2810  OG1 THR A1691      62.123  -9.351  88.968  1.00  0.00           O  
ATOM   2811  CG2 THR A1691      62.127  -8.496  86.708  1.00  0.00           C  
ATOM   2812  N   LEU A1692      65.571  -7.658  87.459  1.00  0.00           N  
ATOM   2813  CA  LEU A1692      66.532  -6.756  86.841  1.00  0.00           C  
ATOM   2814  C   LEU A1692      67.691  -7.472  86.175  1.00  0.00           C  
ATOM   2815  O   LEU A1692      68.026  -7.178  85.030  1.00  0.00           O  
ATOM   2816  CB  LEU A1692      67.050  -5.786  87.895  1.00  0.00           C  
ATOM   2817  CG  LEU A1692      67.904  -4.582  87.506  1.00  0.00           C  
ATOM   2818  CD1 LEU A1692      67.171  -3.650  86.549  1.00  0.00           C  
ATOM   2819  CD2 LEU A1692      68.252  -3.851  88.787  1.00  0.00           C  
ATOM   2820  N   VAL A1693      68.293  -8.423  86.879  1.00  0.00           N  
ATOM   2821  CA  VAL A1693      69.421  -9.147  86.312  1.00  0.00           C  
ATOM   2822  C   VAL A1693      69.023 -10.353  85.461  1.00  0.00           C  
ATOM   2823  O   VAL A1693      69.659 -10.626  84.440  1.00  0.00           O  
ATOM   2824  CB  VAL A1693      70.395  -9.609  87.411  1.00  0.00           C  
ATOM   2825  CG1 VAL A1693      71.662 -10.175  86.783  1.00  0.00           C  
ATOM   2826  CG2 VAL A1693      70.737  -8.442  88.307  1.00  0.00           C  
ATOM   2827  N   HIS A1694      67.977 -11.071  85.868  1.00  0.00           N  
ATOM   2828  CA  HIS A1694      67.524 -12.252  85.119  1.00  0.00           C  
ATOM   2829  C   HIS A1694      66.108 -12.165  84.483  1.00  0.00           C  
ATOM   2830  O   HIS A1694      65.525 -13.178  84.092  1.00  0.00           O  
ATOM   2831  CB  HIS A1694      67.605 -13.504  86.013  1.00  0.00           C  
ATOM   2832  CG  HIS A1694      68.968 -14.133  86.089  1.00  0.00           C  
ATOM   2833  ND1 HIS A1694      69.586 -14.719  85.001  1.00  0.00           N  
ATOM   2834  CD2 HIS A1694      69.794 -14.333  87.143  1.00  0.00           C  
ATOM   2835  CE1 HIS A1694      70.730 -15.255  85.387  1.00  0.00           C  
ATOM   2836  NE2 HIS A1694      70.881 -15.035  86.681  1.00  0.00           N  
ATOM   2837  N   GLY A1695      65.551 -10.967  84.374  1.00  0.00           N  
ATOM   2838  CA  GLY A1695      64.238 -10.819  83.758  1.00  0.00           C  
ATOM   2839  C   GLY A1695      63.089 -11.422  84.539  1.00  0.00           C  
ATOM   2840  O   GLY A1695      63.249 -12.432  85.219  1.00  0.00           O  
ATOM   2841  N   LYS A1696      61.917 -10.807  84.423  1.00  0.00           N  
ATOM   2842  CA  LYS A1696      60.720 -11.254  85.134  1.00  0.00           C  
ATOM   2843  C   LYS A1696      60.297 -12.704  84.917  1.00  0.00           C  
ATOM   2844  O   LYS A1696      60.075 -13.437  85.881  1.00  0.00           O  
ATOM   2845  CB  LYS A1696      59.536 -10.346  84.787  1.00  0.00           C  
ATOM   2846  CG  LYS A1696      59.395 -10.058  83.300  1.00  0.00           C  
ATOM   2847  CD  LYS A1696      57.946  -9.816  82.899  1.00  0.00           C  
ATOM   2848  CE  LYS A1696      57.103 -11.070  83.104  1.00  0.00           C  
ATOM   2849  NZ  LYS A1696      55.696 -10.916  82.636  1.00  0.00           N  
ATOM   2850  N   GLN A1697      60.168 -13.098  83.652  1.00  0.00           N  
ATOM   2851  CA  GLN A1697      59.740 -14.448  83.282  1.00  0.00           C  
ATOM   2852  C   GLN A1697      60.361 -15.506  84.195  1.00  0.00           C  
ATOM   2853  O   GLN A1697      59.660 -16.276  84.854  1.00  0.00           O  
ATOM   2854  CB  GLN A1697      60.107 -14.733  81.816  1.00  0.00           C  
ATOM   2855  CG  GLN A1697      59.805 -13.580  80.833  1.00  0.00           C  
ATOM   2856  CD  GLN A1697      60.860 -12.456  80.845  1.00  0.00           C  
ATOM   2857  OE1 GLN A1697      60.697 -11.435  80.175  1.00  0.00           O  
ATOM   2858  NE2 GLN A1697      61.941 -12.649  81.602  1.00  0.00           N  
ATOM   2859  N   GLU A1698      61.684 -15.529  84.238  1.00  0.00           N  
ATOM   2860  CA  GLU A1698      62.386 -16.480  85.070  1.00  0.00           C  
ATOM   2861  C   GLU A1698      62.201 -16.129  86.549  1.00  0.00           C  
ATOM   2862  O   GLU A1698      61.560 -16.864  87.292  1.00  0.00           O  
ATOM   2863  CB  GLU A1698      63.864 -16.468  84.699  1.00  0.00           C  
ATOM   2864  CG  GLU A1698      64.674 -17.589  85.310  1.00  0.00           C  
ATOM   2865  CD  GLU A1698      64.591 -17.604  86.819  1.00  0.00           C  
ATOM   2866  OE1 GLU A1698      64.899 -16.573  87.445  1.00  0.00           O  
ATOM   2867  OE2 GLU A1698      64.214 -18.645  87.385  1.00  0.00           O  
ATOM   2868  N   ALA A1708      62.765 -15.001  86.962  1.00  0.00           N  
ATOM   2869  CA  ALA A1708      62.692 -14.535  88.344  1.00  0.00           C  
ATOM   2870  C   ALA A1708      61.389 -14.880  89.056  1.00  0.00           C  
ATOM   2871  O   ALA A1708      61.356 -15.060  90.275  1.00  0.00           O  
ATOM   2872  CB  ALA A1708      62.914 -13.036  88.382  1.00  0.00           C  
ATOM   2873  N   SER A1716      60.309 -14.952  88.294  1.00  0.00           N  
ATOM   2874  CA  SER A1716      59.004 -15.277  88.852  1.00  0.00           C  
ATOM   2875  C   SER A1716      58.943 -16.778  89.133  1.00  0.00           C  
ATOM   2876  O   SER A1716      58.481 -17.210  90.196  1.00  0.00           O  
ATOM   2877  CB  SER A1716      57.912 -14.891  87.856  1.00  0.00           C  
ATOM   2878  OG  SER A1716      58.110 -15.567  86.623  1.00  0.00           O  
ATOM   2879  N   ALA A1717      59.409 -17.566  88.166  1.00  0.00           N  
ATOM   2880  CA  ALA A1717      59.424 -19.018  88.296  1.00  0.00           C  
ATOM   2881  C   ALA A1717      60.391 -19.411  89.412  1.00  0.00           C  
ATOM   2882  O   ALA A1717      60.147 -20.365  90.154  1.00  0.00           O  
ATOM   2883  CB  ALA A1717      59.845 -19.657  86.975  1.00  0.00           C  
ATOM   2884  N   ALA A1718      61.482 -18.658  89.532  1.00  0.00           N  
ATOM   2885  CA  ALA A1718      62.499 -18.903  90.555  1.00  0.00           C  
ATOM   2886  C   ALA A1718      61.953 -18.705  91.974  1.00  0.00           C  
ATOM   2887  O   ALA A1718      62.523 -19.204  92.959  1.00  0.00           O  
ATOM   2888  CB  ALA A1718      63.686 -17.986  90.323  1.00  0.00           C  
ATOM   2889  N   GLU A1719      60.852 -17.964  92.068  1.00  0.00           N  
ATOM   2890  CA  GLU A1719      60.204 -17.703  93.345  1.00  0.00           C  
ATOM   2891  C   GLU A1719      59.443 -18.971  93.723  1.00  0.00           C  
ATOM   2892  O   GLU A1719      59.424 -19.385  94.880  1.00  0.00           O  
ATOM   2893  CB  GLU A1719      59.237 -16.531  93.203  1.00  0.00           C  
ATOM   2894  CG  GLU A1719      58.705 -16.013  94.511  1.00  0.00           C  
ATOM   2895  CD  GLU A1719      57.557 -15.061  94.308  1.00  0.00           C  
ATOM   2896  OE1 GLU A1719      57.042 -14.542  95.325  1.00  0.00           O  
ATOM   2897  OE2 GLU A1719      57.174 -14.841  93.131  1.00  0.00           O  
ATOM   2898  N   ASP A1720      58.829 -19.592  92.725  1.00  0.00           N  
ATOM   2899  CA  ASP A1720      58.076 -20.815  92.944  1.00  0.00           C  
ATOM   2900  C   ASP A1720      58.963 -21.879  93.582  1.00  0.00           C  
ATOM   2901  O   ASP A1720      58.563 -22.564  94.523  1.00  0.00           O  
ATOM   2902  CB  ASP A1720      57.524 -21.309  91.609  1.00  0.00           C  
ATOM   2903  CG  ASP A1720      56.622 -20.281  90.935  1.00  0.00           C  
ATOM   2904  OD1 ASP A1720      57.040 -19.108  90.838  1.00  0.00           O  
ATOM   2905  OD2 ASP A1720      55.501 -20.641  90.501  1.00  0.00           O  
ATOM   2906  N   GLN A1721      60.177 -22.010  93.071  1.00  0.00           N  
ATOM   2907  CA  GLN A1721      61.098 -22.989  93.610  1.00  0.00           C  
ATOM   2908  C   GLN A1721      61.335 -22.716  95.097  1.00  0.00           C  
ATOM   2909  O   GLN A1721      60.872 -23.475  95.944  1.00  0.00           O  
ATOM   2910  CB  GLN A1721      62.433 -22.956  92.836  1.00  0.00           C  
ATOM   2911  CG  GLN A1721      62.332 -23.282  91.323  1.00  0.00           C  
ATOM   2912  CD  GLN A1721      63.680 -23.214  90.580  1.00  0.00           C  
ATOM   2913  OE1 GLN A1721      64.637 -23.903  90.934  1.00  0.00           O  
ATOM   2914  NE2 GLN A1721      63.747 -22.383  89.546  1.00  0.00           N  
ATOM   2915  N   HIS A1722      62.009 -21.606  95.403  1.00  0.00           N  
ATOM   2916  CA  HIS A1722      62.354 -21.245  96.791  1.00  0.00           C  
ATOM   2917  C   HIS A1722      61.176 -20.986  97.776  1.00  0.00           C  
ATOM   2918  O   HIS A1722      61.388 -20.927  98.976  1.00  0.00           O  
ATOM   2919  CB  HIS A1722      63.301 -20.027  96.774  1.00  0.00           C  
ATOM   2920  CG  HIS A1722      64.432 -20.097  97.767  1.00  0.00           C  
ATOM   2921  ND1 HIS A1722      64.239 -20.328  99.116  1.00  0.00           N  
ATOM   2922  CD2 HIS A1722      65.762 -19.871  97.617  1.00  0.00           C  
ATOM   2923  CE1 HIS A1722      65.395 -20.233  99.752  1.00  0.00           C  
ATOM   2924  NE2 HIS A1722      66.335 -19.955  98.866  1.00  0.00           N  
ATOM   2925  N   ARG A1727      59.951 -20.842  97.273  1.00  0.00           N  
ATOM   2926  CA  ARG A1727      58.786 -20.599  98.134  1.00  0.00           C  
ATOM   2927  C   ARG A1727      57.915 -21.889  98.180  1.00  0.00           C  
ATOM   2928  O   ARG A1727      56.754 -21.837  98.495  1.00  0.00           O  
ATOM   2929  CB  ARG A1727      57.959 -19.395  97.583  1.00  0.00           C  
ATOM   2930  CG  ARG A1727      56.627 -19.039  98.320  1.00  0.00           C  
ATOM   2931  CD  ARG A1727      55.741 -17.987  97.572  1.00  0.00           C  
ATOM   2932  NE  ARG A1727      56.188 -16.598  97.727  1.00  0.00           N  
ATOM   2933  CZ  ARG A1727      56.352 -15.987  98.898  1.00  0.00           C  
ATOM   2934  NH1 ARG A1727      56.110 -16.636 100.029  1.00  0.00           N  
ATOM   2935  NH2 ARG A1727      56.757 -14.726  98.942  1.00  0.00           N  
ATOM   2936  N   MET A1728      58.520 -23.030  97.869  1.00  0.00           N  
ATOM   2937  CA  MET A1728      57.833 -24.320  97.735  1.00  0.00           C  
ATOM   2938  C   MET A1728      58.062 -25.364  98.861  1.00  0.00           C  
ATOM   2939  O   MET A1728      58.676 -24.997  99.857  1.00  0.00           O  
ATOM   2940  CB  MET A1728      58.244 -24.778  96.354  1.00  0.00           C  
ATOM   2941  CG  MET A1728      57.694 -26.076  95.765  1.00  0.00           C  
ATOM   2942  SD  MET A1728      55.977 -26.581  96.010  1.00  0.00           S  
ATOM   2943  CE  MET A1728      56.222 -28.480  96.411  1.00  0.00           C  
ATOM   2944  N   MET A1755      57.548 -26.599  98.719  1.00  0.00           N  
ATOM   2945  CA  MET A1755      57.719 -27.705  99.709  1.00  0.00           C  
ATOM   2946  C   MET A1755      56.414 -28.230 100.370  1.00  0.00           C  
ATOM   2947  O   MET A1755      55.853 -29.322 100.043  1.00  0.00           O  
ATOM   2948  CB  MET A1755      58.563 -27.287 100.892  1.00  0.00           C  
ATOM   2949  CG  MET A1755      60.019 -27.281 100.603  1.00  0.00           C  
ATOM   2950  SD  MET A1755      60.280 -28.908  99.949  1.00  0.00           S  
ATOM   2951  CE  MET A1755      60.358 -28.525  98.209  1.00  0.00           C  
TER
END
