# Supplementary material for: Backbone Brackets and Arginine Tweezers delineate Class I and Class II aminoacyl tRNA synthetases
Source: PLoS Comput Biol. 2018 Apr 16;14(4):e1006101. doi: 10.1371/journal.pcbi.1006101 (PMC5919687; doi:10.1371/journal.pcbi.1006101)
Supplement: S11 File — All structures of Class I aaRS with residues renumbered according to the MSA. (GZ) [file pcbi.1006101.s023.tar.gz › 2rkj_B_renum.pdb]

ATOM      1  N   PRO B 183     121.668 -15.438  46.768  1.00  0.00           N  
ATOM      2  CA  PRO B 183     121.853 -14.134  46.095  1.00  0.00           C  
ATOM      3  C   PRO B 183     123.233 -13.544  46.368  1.00  0.00           C  
ATOM      4  O   PRO B 183     123.854 -13.850  47.382  1.00  0.00           O  
ATOM      5  CB  PRO B 183     120.760 -13.214  46.616  1.00  0.00           C  
ATOM      6  CG  PRO B 183     120.392 -13.883  47.958  1.00  0.00           C  
ATOM      7  CD  PRO B 183     120.514 -15.376  47.684  1.00  0.00           C  
ATOM      8  N   LYS B 184     123.709 -12.694  45.465  1.00  0.00           N  
ATOM      9  CA  LYS B 184     125.017 -12.065  45.632  1.00  0.00           C  
ATOM     10  C   LYS B 184     125.107 -11.317  46.961  1.00  0.00           C  
ATOM     11  O   LYS B 184     126.021 -11.556  47.757  1.00  0.00           O  
ATOM     12  CB  LYS B 184     125.280 -11.082  44.496  1.00  0.00           C  
ATOM     13  CG  LYS B 184     124.247  -9.976  44.408  1.00  0.00           C  
ATOM     14  CD  LYS B 184     124.859  -8.684  43.901  1.00  0.00           C  
ATOM     15  CE  LYS B 184     126.057  -8.268  44.762  1.00  0.00           C  
ATOM     16  NZ  LYS B 184     125.777  -8.307  46.229  1.00  0.00           N  
ATOM     17  N   TYR B 185     124.165 -10.401  47.188  1.00  0.00           N  
ATOM     18  CA  TYR B 185     124.126  -9.625  48.425  1.00  0.00           C  
ATOM     19  C   TYR B 185     124.478 -10.564  49.584  1.00  0.00           C  
ATOM     20  O   TYR B 185     125.261 -10.229  50.485  1.00  0.00           O  
ATOM     21  CB  TYR B 185     122.720  -9.034  48.642  1.00  0.00           C  
ATOM     22  CG  TYR B 185     122.562  -8.348  49.986  1.00  0.00           C  
ATOM     23  CD1 TYR B 185     122.942  -7.019  50.162  1.00  0.00           C  
ATOM     24  CD2 TYR B 185     122.140  -9.059  51.109  1.00  0.00           C  
ATOM     25  CE1 TYR B 185     122.919  -6.418  51.427  1.00  0.00           C  
ATOM     26  CE2 TYR B 185     122.116  -8.468  52.372  1.00  0.00           C  
ATOM     27  CZ  TYR B 185     122.511  -7.150  52.524  1.00  0.00           C  
ATOM     28  OH  TYR B 185     122.534  -6.578  53.775  1.00  0.00           O  
ATOM     29  N   THR B 186     123.888 -11.754  49.532  1.00  0.00           N  
ATOM     30  CA  THR B 186     124.105 -12.780  50.540  1.00  0.00           C  
ATOM     31  C   THR B 186     125.619 -12.998  50.696  1.00  0.00           C  
ATOM     32  O   THR B 186     126.198 -12.719  51.750  1.00  0.00           O  
ATOM     33  CB  THR B 186     123.362 -14.120  50.136  1.00  0.00           C  
ATOM     34  OG1 THR B 186     121.931 -13.944  50.212  1.00  0.00           O  
ATOM     35  CG2 THR B 186     123.778 -15.265  51.046  1.00  0.00           C  
ATOM     36  N   ALA B 187     126.260 -13.464  49.630  1.00  0.00           N  
ATOM     37  CA  ALA B 187     127.694 -13.718  49.654  1.00  0.00           C  
ATOM     38  C   ALA B 187     128.454 -12.537  50.233  1.00  0.00           C  
ATOM     39  O   ALA B 187     129.472 -12.717  50.901  1.00  0.00           O  
ATOM     40  CB  ALA B 187     128.196 -14.012  48.251  1.00  0.00           C  
ATOM     41  N   LYS B 188     127.960 -11.328  49.976  1.00  0.00           N  
ATOM     42  CA  LYS B 188     128.623 -10.127  50.478  1.00  0.00           C  
ATOM     43  C   LYS B 188     128.707 -10.106  51.998  1.00  0.00           C  
ATOM     44  O   LYS B 188     129.807 -10.024  52.568  1.00  0.00           O  
ATOM     45  CB  LYS B 188     127.914  -8.849  49.987  1.00  0.00           C  
ATOM     46  CG  LYS B 188     128.337  -8.373  48.580  1.00  0.00           C  
ATOM     47  CD  LYS B 188     127.839  -6.948  48.276  1.00  0.00           C  
ATOM     48  CE  LYS B 188     128.381  -6.411  46.950  1.00  0.00           C  
ATOM     49  NZ  LYS B 188     128.016  -4.982  46.717  1.00  0.00           N  
ATOM     50  N   ILE B 189     127.551 -10.180  52.654  1.00  0.00           N  
ATOM     51  CA  ILE B 189     127.545 -10.156  54.106  1.00  0.00           C  
ATOM     52  C   ILE B 189     128.498 -11.240  54.604  1.00  0.00           C  
ATOM     53  O   ILE B 189     129.147 -11.098  55.645  1.00  0.00           O  
ATOM     54  CB  ILE B 189     126.121 -10.377  54.672  1.00  0.00           C  
ATOM     55  CG1 ILE B 189     126.117 -10.158  56.196  1.00  0.00           C  
ATOM     56  CG2 ILE B 189     125.649 -11.760  54.320  1.00  0.00           C  
ATOM     57  CD1 ILE B 189     124.740  -9.961  56.824  1.00  0.00           C  
ATOM     58  N   ASN B 190     128.612 -12.314  53.835  1.00  0.00           N  
ATOM     59  CA  ASN B 190     129.501 -13.400  54.221  1.00  0.00           C  
ATOM     60  C   ASN B 190     130.970 -12.993  54.170  1.00  0.00           C  
ATOM     61  O   ASN B 190     131.768 -13.347  55.042  1.00  0.00           O  
ATOM     62  CB  ASN B 190     129.281 -14.607  53.315  1.00  0.00           C  
ATOM     63  CG  ASN B 190     128.853 -15.825  54.091  1.00  0.00           C  
ATOM     64  OD1 ASN B 190     129.522 -16.235  55.041  1.00  0.00           O  
ATOM     65  ND2 ASN B 190     127.728 -16.409  53.700  1.00  0.00           N  
ATOM     66  N   GLU B 191     131.321 -12.249  53.136  1.00  0.00           N  
ATOM     67  CA  GLU B 191     132.686 -11.802  52.961  1.00  0.00           C  
ATOM     68  C   GLU B 191     133.222 -11.190  54.243  1.00  0.00           C  
ATOM     69  O   GLU B 191     134.067 -11.765  54.945  1.00  0.00           O  
ATOM     70  CB  GLU B 191     132.728 -10.765  51.853  1.00  0.00           C  
ATOM     71  CG  GLU B 191     134.120 -10.392  51.417  1.00  0.00           C  
ATOM     72  CD  GLU B 191     134.383 -10.783  49.974  1.00  0.00           C  
ATOM     73  OE1 GLU B 191     135.507 -10.518  49.482  1.00  0.00           O  
ATOM     74  OE2 GLU B 191     133.462 -11.353  49.334  1.00  0.00           O  
ATOM     75  N   ALA B 193     132.707 -10.007  54.539  1.00  0.00           N  
ATOM     76  CA  ALA B 193     133.120  -9.267  55.715  1.00  0.00           C  
ATOM     77  C   ALA B 193     133.124 -10.148  56.935  1.00  0.00           C  
ATOM     78  O   ALA B 193     133.910  -9.952  57.857  1.00  0.00           O  
ATOM     79  CB  ALA B 193     132.193  -8.114  55.936  1.00  0.00           C  
ATOM     80  N   GLU B 196     132.223 -11.115  56.935  1.00  0.00           N  
ATOM     81  CA  GLU B 196     132.107 -12.026  58.049  1.00  0.00           C  
ATOM     82  C   GLU B 196     133.413 -12.777  58.253  1.00  0.00           C  
ATOM     83  O   GLU B 196     134.025 -12.740  59.325  1.00  0.00           O  
ATOM     84  CB  GLU B 196     130.970 -13.010  57.779  1.00  0.00           C  
ATOM     85  CG  GLU B 196     130.729 -14.006  58.896  1.00  0.00           C  
ATOM     86  CD  GLU B 196     130.982 -13.407  60.268  1.00  0.00           C  
ATOM     87  OE1 GLU B 196     132.139 -13.493  60.745  1.00  0.00           O  
ATOM     88  OE2 GLU B 196     130.033 -12.840  60.858  1.00  0.00           O  
ATOM     89  N   GLU B 197     133.831 -13.459  57.202  1.00  0.00           N  
ATOM     90  CA  GLU B 197     135.047 -14.238  57.224  1.00  0.00           C  
ATOM     91  C   GLU B 197     136.211 -13.420  57.734  1.00  0.00           C  
ATOM     92  O   GLU B 197     136.909 -13.838  58.658  1.00  0.00           O  
ATOM     93  CB  GLU B 197     135.322 -14.724  55.822  1.00  0.00           C  
ATOM     94  CG  GLU B 197     134.136 -15.439  55.254  1.00  0.00           C  
ATOM     95  CD  GLU B 197     134.253 -15.631  53.779  1.00  0.00           C  
ATOM     96  OE1 GLU B 197     135.315 -16.120  53.333  1.00  0.00           O  
ATOM     97  OE2 GLU B 197     133.282 -15.292  53.068  1.00  0.00           O  
ATOM     98  N   ASN B 198     136.413 -12.252  57.127  1.00  0.00           N  
ATOM     99  CA  ASN B 198     137.502 -11.367  57.526  1.00  0.00           C  
ATOM    100  C   ASN B 198     137.456 -11.120  59.020  1.00  0.00           C  
ATOM    101  O   ASN B 198     138.481 -11.187  59.698  1.00  0.00           O  
ATOM    102  CB  ASN B 198     137.399 -10.027  56.807  1.00  0.00           C  
ATOM    103  CG  ASN B 198     137.357 -10.177  55.312  1.00  0.00           C  
ATOM    104  OD1 ASN B 198     136.380 -10.680  54.756  1.00  0.00           O  
ATOM    105  ND2 ASN B 198     138.425  -9.750  54.645  1.00  0.00           N  
ATOM    106  N   TRP B 199     136.260 -10.830  59.528  1.00  0.00           N  
ATOM    107  CA  TRP B 199     136.078 -10.565  60.954  1.00  0.00           C  
ATOM    108  C   TRP B 199     136.724 -11.650  61.805  1.00  0.00           C  
ATOM    109  O   TRP B 199     137.220 -11.385  62.901  1.00  0.00           O  
ATOM    110  CB  TRP B 199     134.591 -10.472  61.312  1.00  0.00           C  
ATOM    111  CG  TRP B 199     134.373  -9.739  62.586  1.00  0.00           C  
ATOM    112  CD1 TRP B 199     133.805 -10.215  63.731  1.00  0.00           C  
ATOM    113  CD2 TRP B 199     134.766  -8.397  62.855  1.00  0.00           C  
ATOM    114  NE1 TRP B 199     133.822  -9.246  64.702  1.00  0.00           N  
ATOM    115  CE2 TRP B 199     134.408  -8.120  64.189  1.00  0.00           C  
ATOM    116  CE3 TRP B 199     135.387  -7.397  62.094  1.00  0.00           C  
ATOM    117  CZ2 TRP B 199     134.654  -6.884  64.780  1.00  0.00           C  
ATOM    118  CZ3 TRP B 199     135.631  -6.171  62.679  1.00  0.00           C  
ATOM    119  CH2 TRP B 199     135.264  -5.923  64.011  1.00  0.00           C  
ATOM    120  N   GLN B 200     136.703 -12.877  61.301  1.00  0.00           N  
ATOM    121  CA  GLN B 200     137.308 -13.980  62.018  1.00  0.00           C  
ATOM    122  C   GLN B 200     138.826 -13.885  61.932  1.00  0.00           C  
ATOM    123  O   GLN B 200     139.526 -14.188  62.894  1.00  0.00           O  
ATOM    124  CB  GLN B 200     136.820 -15.306  61.443  1.00  0.00           C  
ATOM    125  CG  GLN B 200     135.357 -15.552  61.721  1.00  0.00           C  
ATOM    126  CD  GLN B 200     135.043 -15.534  63.208  1.00  0.00           C  
ATOM    127  OE1 GLN B 200     133.889 -15.395  63.602  1.00  0.00           O  
ATOM    128  NE2 GLN B 200     136.069 -15.685  64.039  1.00  0.00           N  
ATOM    129  N   ALA B 201     139.333 -13.458  60.779  1.00  0.00           N  
ATOM    130  CA  ALA B 201     140.773 -13.314  60.593  1.00  0.00           C  
ATOM    131  C   ALA B 201     141.283 -12.336  61.639  1.00  0.00           C  
ATOM    132  O   ALA B 201     142.328 -12.551  62.254  1.00  0.00           O  
ATOM    133  CB  ALA B 201     141.076 -12.786  59.196  1.00  0.00           C  
ATOM    134  N   ARG B 202     140.523 -11.262  61.833  1.00  0.00           N  
ATOM    135  CA  ARG B 202     140.862 -10.232  62.803  1.00  0.00           C  
ATOM    136  C   ARG B 202     140.593 -10.705  64.242  1.00  0.00           C  
ATOM    137  O   ARG B 202     141.277 -10.297  65.190  1.00  0.00           O  
ATOM    138  CB  ARG B 202     140.063  -8.964  62.507  1.00  0.00           C  
ATOM    139  CG  ARG B 202     140.317  -7.876  63.513  1.00  0.00           C  
ATOM    140  CD  ARG B 202     139.430  -6.678  63.295  1.00  0.00           C  
ATOM    141  NE  ARG B 202     138.926  -6.199  64.577  1.00  0.00           N  
ATOM    142  CZ  ARG B 202     138.099  -6.890  65.360  1.00  0.00           C  
ATOM    143  NH1 ARG B 202     137.673  -8.091  64.991  1.00  0.00           N  
ATOM    144  NH2 ARG B 202     137.705  -6.387  66.521  1.00  0.00           N  
ATOM    145  N   ALA B 203     139.592 -11.565  64.400  1.00  0.00           N  
ATOM    146  CA  ALA B 203     139.248 -12.106  65.707  1.00  0.00           C  
ATOM    147  C   ALA B 203     140.464 -12.886  66.200  1.00  0.00           C  
ATOM    148  O   ALA B 203     140.772 -12.917  67.391  1.00  0.00           O  
ATOM    149  CB  ALA B 203     138.037 -13.026  65.577  1.00  0.00           C  
ATOM    150  N   GLU B 204     141.150 -13.506  65.248  1.00  0.00           N  
ATOM    151  CA  GLU B 204     142.342 -14.299  65.505  1.00  0.00           C  
ATOM    152  C   GLU B 204     143.537 -13.427  65.900  1.00  0.00           C  
ATOM    153  O   GLU B 204     144.251 -13.744  66.852  1.00  0.00           O  
ATOM    154  CB  GLU B 204     142.692 -15.113  64.252  1.00  0.00           C  
ATOM    155  CG  GLU B 204     144.011 -15.864  64.335  1.00  0.00           C  
ATOM    156  CD  GLU B 204     143.991 -16.944  65.397  1.00  0.00           C  
ATOM    157  OE1 GLU B 204     143.170 -17.876  65.270  1.00  0.00           O  
ATOM    158  OE2 GLU B 204     144.788 -16.863  66.358  1.00  0.00           O  
ATOM    159  N   ALA B 205     143.757 -12.337  65.160  1.00  0.00           N  
ATOM    160  CA  ALA B 205     144.882 -11.426  65.420  1.00  0.00           C  
ATOM    161  C   ALA B 205     144.945 -11.038  66.874  1.00  0.00           C  
ATOM    162  O   ALA B 205     146.022 -10.953  67.458  1.00  0.00           O  
ATOM    163  CB  ALA B 205     144.768 -10.171  64.568  1.00  0.00           C  
ATOM    164  N   ILE B 206     143.782 -10.773  67.450  1.00  0.00           N  
ATOM    165  CA  ILE B 206     143.738 -10.422  68.853  1.00  0.00           C  
ATOM    166  C   ILE B 206     144.038 -11.700  69.639  1.00  0.00           C  
ATOM    167  O   ILE B 206     144.762 -11.665  70.641  1.00  0.00           O  
ATOM    168  CB  ILE B 206     142.354  -9.874  69.241  1.00  0.00           C  
ATOM    169  CG1 ILE B 206     142.015  -8.689  68.337  1.00  0.00           C  
ATOM    170  CG2 ILE B 206     142.346  -9.439  70.710  1.00  0.00           C  
ATOM    171  CD1 ILE B 206     140.635  -8.127  68.560  1.00  0.00           C  
ATOM    172  N   LYS B 207     143.502 -12.828  69.160  1.00  0.00           N  
ATOM    173  CA  LYS B 207     143.700 -14.127  69.810  1.00  0.00           C  
ATOM    174  C   LYS B 207     145.158 -14.596  69.772  1.00  0.00           C  
ATOM    175  O   LYS B 207     145.565 -15.447  70.562  1.00  0.00           O  
ATOM    176  CB  LYS B 207     142.783 -15.190  69.184  1.00  0.00           C  
ATOM    177  CG  LYS B 207     142.836 -16.536  69.903  1.00  0.00           C  
ATOM    178  CD  LYS B 207     141.577 -17.368  69.690  1.00  0.00           C  
ATOM    179  CE  LYS B 207     141.657 -18.683  70.466  1.00  0.00           C  
ATOM    180  NZ  LYS B 207     141.941 -18.483  71.922  1.00  0.00           N  
ATOM    181  N   LYS B 208     145.941 -14.045  68.854  1.00  0.00           N  
ATOM    182  CA  LYS B 208     147.347 -14.402  68.768  1.00  0.00           C  
ATOM    183  C   LYS B 208     148.236 -13.165  68.778  1.00  0.00           C  
ATOM    184  O   LYS B 208     149.337 -13.172  68.222  1.00  0.00           O  
ATOM    185  CB  LYS B 208     147.612 -15.237  67.524  1.00  0.00           C  
ATOM    186  CG  LYS B 208     147.212 -16.683  67.690  1.00  0.00           C  
ATOM    187  CD  LYS B 208     147.604 -17.483  66.472  1.00  0.00           C  
ATOM    188  CE  LYS B 208     149.098 -17.390  66.231  1.00  0.00           C  
ATOM    189  NZ  LYS B 208     149.509 -18.132  65.014  1.00  0.00           N  
ATOM    190  N   GLY B 209     147.742 -12.105  69.417  1.00  0.00           N  
ATOM    191  CA  GLY B 209     148.489 -10.862  69.529  1.00  0.00           C  
ATOM    192  C   GLY B 209     149.004 -10.282  68.226  1.00  0.00           C  
ATOM    193  O   GLY B 209     150.139 -10.543  67.821  1.00  0.00           O  
ATOM    194  N   LYS B 210     148.167  -9.494  67.563  1.00  0.00           N  
ATOM    195  CA  LYS B 210     148.559  -8.865  66.312  1.00  0.00           C  
ATOM    196  C   LYS B 210     147.837  -7.541  66.087  1.00  0.00           C  
ATOM    197  O   LYS B 210     148.344  -6.663  65.389  1.00  0.00           O  
ATOM    198  CB  LYS B 210     148.349  -9.832  65.147  1.00  0.00           C  
ATOM    199  CG  LYS B 210     149.551 -10.746  64.947  1.00  0.00           C  
ATOM    200  CD  LYS B 210     149.134 -12.156  64.612  1.00  0.00           C  
ATOM    201  CE  LYS B 210     150.332 -13.095  64.615  1.00  0.00           C  
ATOM    202  NZ  LYS B 210     149.903 -14.516  64.464  1.00  0.00           N  
ATOM    203  N   LYS B 211     146.657  -7.388  66.675  1.00  0.00           N  
ATOM    204  CA  LYS B 211     145.949  -6.120  66.559  1.00  0.00           C  
ATOM    205  C   LYS B 211     145.177  -5.933  67.847  1.00  0.00           C  
ATOM    206  O   LYS B 211     144.485  -6.846  68.297  1.00  0.00           O  
ATOM    207  CB  LYS B 211     145.002  -6.107  65.362  1.00  0.00           C  
ATOM    208  CG  LYS B 211     144.679  -4.698  64.881  1.00  0.00           C  
ATOM    209  CD  LYS B 211     143.602  -4.715  63.810  1.00  0.00           C  
ATOM    210  CE  LYS B 211     143.220  -3.305  63.389  1.00  0.00           C  
ATOM    211  NZ  LYS B 211     141.932  -3.289  62.639  1.00  0.00           N  
ATOM    212  N   GLN B 212     145.319  -4.755  68.448  1.00  0.00           N  
ATOM    213  CA  GLN B 212     144.653  -4.444  69.710  1.00  0.00           C  
ATOM    214  C   GLN B 212     143.143  -4.615  69.605  1.00  0.00           C  
ATOM    215  O   GLN B 212     142.519  -4.097  68.672  1.00  0.00           O  
ATOM    216  CB  GLN B 212     144.983  -3.007  70.138  1.00  0.00           C  
ATOM    217  CG  GLN B 212     144.536  -2.644  71.549  1.00  0.00           C  
ATOM    218  CD  GLN B 212     145.102  -1.319  72.009  1.00  0.00           C  
ATOM    219  OE1 GLN B 212     144.821  -0.273  71.423  1.00  0.00           O  
ATOM    220  NE2 GLN B 212     145.911  -1.358  73.060  1.00  0.00           N  
ATOM    221  N   ASN B 214     142.555  -5.352  70.550  1.00  0.00           N  
ATOM    222  CA  ASN B 214     141.114  -5.536  70.528  1.00  0.00           C  
ATOM    223  C   ASN B 214     140.514  -4.169  70.778  1.00  0.00           C  
ATOM    224  O   ASN B 214     140.937  -3.450  71.683  1.00  0.00           O  
ATOM    225  CB  ASN B 214     140.629  -6.506  71.611  1.00  0.00           C  
ATOM    226  CG  ASN B 214     139.128  -6.768  71.520  1.00  0.00           C  
ATOM    227  OD1 ASN B 214     138.525  -7.336  72.428  1.00  0.00           O  
ATOM    228  ND2 ASN B 214     138.521  -6.354  70.409  1.00  0.00           N  
ATOM    229  N   THR B 215     139.543  -3.815  69.948  1.00  0.00           N  
ATOM    230  CA  THR B 215     138.840  -2.542  70.029  1.00  0.00           C  
ATOM    231  C   THR B 215     138.658  -2.068  71.477  1.00  0.00           C  
ATOM    232  O   THR B 215     138.941  -0.908  71.814  1.00  0.00           O  
ATOM    233  CB  THR B 215     137.464  -2.686  69.363  1.00  0.00           C  
ATOM    234  OG1 THR B 215     137.609  -3.416  68.136  1.00  0.00           O  
ATOM    235  CG2 THR B 215     136.866  -1.326  69.076  1.00  0.00           C  
ATOM    236  N   TRP B 216     138.193  -2.984  72.324  1.00  0.00           N  
ATOM    237  CA  TRP B 216     137.957  -2.700  73.733  1.00  0.00           C  
ATOM    238  C   TRP B 216     139.230  -2.390  74.506  1.00  0.00           C  
ATOM    239  O   TRP B 216     139.196  -1.667  75.501  1.00  0.00           O  
ATOM    240  CB  TRP B 216     137.236  -3.869  74.396  1.00  0.00           C  
ATOM    241  CG  TRP B 216     137.235  -3.761  75.864  1.00  0.00           C  
ATOM    242  CD1 TRP B 216     138.122  -4.324  76.721  1.00  0.00           C  
ATOM    243  CD2 TRP B 216     136.327  -3.005  76.660  1.00  0.00           C  
ATOM    244  NE1 TRP B 216     137.824  -3.971  78.011  1.00  0.00           N  
ATOM    245  CE2 TRP B 216     136.722  -3.161  78.003  1.00  0.00           C  
ATOM    246  CE3 TRP B 216     135.213  -2.211  76.370  1.00  0.00           C  
ATOM    247  CZ2 TRP B 216     136.048  -2.554  79.058  1.00  0.00           C  
ATOM    248  CZ3 TRP B 216     134.540  -1.605  77.416  1.00  0.00           C  
ATOM    249  CH2 TRP B 216     134.959  -1.783  78.746  1.00  0.00           C  
ATOM    250  N   ASP B 217     140.348  -2.960  74.076  1.00  0.00           N  
ATOM    251  CA  ASP B 217     141.600  -2.674  74.750  1.00  0.00           C  
ATOM    252  C   ASP B 217     141.971  -1.256  74.343  1.00  0.00           C  
ATOM    253  O   ASP B 217     142.418  -0.455  75.162  1.00  0.00           O  
ATOM    254  CB  ASP B 217     142.689  -3.676  74.339  1.00  0.00           C  
ATOM    255  CG  ASP B 217     142.638  -4.971  75.160  1.00  0.00           C  
ATOM    256  OD1 ASP B 217     142.734  -4.896  76.407  1.00  0.00           O  
ATOM    257  OD2 ASP B 217     142.506  -6.065  74.567  1.00  0.00           O  
ATOM    258  N   LEU B 218     141.752  -0.941  73.073  1.00  0.00           N  
ATOM    259  CA  LEU B 218     142.049   0.389  72.577  1.00  0.00           C  
ATOM    260  C   LEU B 218     141.174   1.371  73.330  1.00  0.00           C  
ATOM    261  O   LEU B 218     141.501   2.546  73.448  1.00  0.00           O  
ATOM    262  CB  LEU B 218     141.772   0.476  71.080  1.00  0.00           C  
ATOM    263  CG  LEU B 218     142.066   1.848  70.489  1.00  0.00           C  
ATOM    264  CD1 LEU B 218     142.788   1.695  69.170  1.00  0.00           C  
ATOM    265  CD2 LEU B 218     140.764   2.613  70.344  1.00  0.00           C  
ATOM    266  N   PHE B 219     140.060   0.873  73.846  1.00  0.00           N  
ATOM    267  CA  PHE B 219     139.133   1.693  74.612  1.00  0.00           C  
ATOM    268  C   PHE B 219     139.688   2.067  75.996  1.00  0.00           C  
ATOM    269  O   PHE B 219     139.940   3.239  76.301  1.00  0.00           O  
ATOM    270  CB  PHE B 219     137.806   0.946  74.793  1.00  0.00           C  
ATOM    271  CG  PHE B 219     136.831   1.144  73.671  1.00  0.00           C  
ATOM    272  CD1 PHE B 219     135.559   0.584  73.743  1.00  0.00           C  
ATOM    273  CD2 PHE B 219     137.163   1.924  72.567  1.00  0.00           C  
ATOM    274  CE1 PHE B 219     134.635   0.797  72.738  1.00  0.00           C  
ATOM    275  CE2 PHE B 219     136.246   2.145  71.559  1.00  0.00           C  
ATOM    276  CZ  PHE B 219     134.977   1.582  71.644  1.00  0.00           C  
ATOM    277  N   GLU B 220     139.850   1.058  76.842  1.00  0.00           N  
ATOM    278  CA  GLU B 220     140.357   1.272  78.185  1.00  0.00           C  
ATOM    279  C   GLU B 220     141.738   1.873  78.131  1.00  0.00           C  
ATOM    280  O   GLU B 220     142.170   2.527  79.070  1.00  0.00           O  
ATOM    281  CB  GLU B 220     140.427  -0.049  78.928  1.00  0.00           C  
ATOM    282  CG  GLU B 220     139.265  -0.309  79.855  1.00  0.00           C  
ATOM    283  CD  GLU B 220     139.325  -1.704  80.436  1.00  0.00           C  
ATOM    284  OE1 GLU B 220     138.639  -1.983  81.446  1.00  0.00           O  
ATOM    285  OE2 GLU B 220     140.069  -2.529  79.866  1.00  0.00           O  
ATOM    286  N   GLU B 221     142.421   1.639  77.017  1.00  0.00           N  
ATOM    287  CA  GLU B 221     143.777   2.126  76.807  1.00  0.00           C  
ATOM    288  C   GLU B 221     143.831   3.631  76.567  1.00  0.00           C  
ATOM    289  O   GLU B 221     144.561   4.349  77.248  1.00  0.00           O  
ATOM    290  CB  GLU B 221     144.395   1.373  75.628  1.00  0.00           C  
ATOM    291  CG  GLU B 221     145.882   1.590  75.396  1.00  0.00           C  
ATOM    292  CD  GLU B 221     146.192   2.906  74.710  1.00  0.00           C  
ATOM    293  OE1 GLU B 221     146.319   3.936  75.405  1.00  0.00           O  
ATOM    294  OE2 GLU B 221     146.300   2.910  73.465  1.00  0.00           O  
ATOM    295  N   ARG B 222     143.066   4.110  75.595  1.00  0.00           N  
ATOM    296  CA  ARG B 222     143.047   5.535  75.294  1.00  0.00           C  
ATOM    297  C   ARG B 222     142.212   6.248  76.358  1.00  0.00           C  
ATOM    298  O   ARG B 222     141.818   7.403  76.201  1.00  0.00           O  
ATOM    299  CB  ARG B 222     142.483   5.776  73.885  1.00  0.00           C  
ATOM    300  CG  ARG B 222     143.244   5.038  72.769  1.00  0.00           C  
ATOM    301  CD  ARG B 222     142.698   5.365  71.376  1.00  0.00           C  
ATOM    302  NE  ARG B 222     143.185   6.641  70.858  1.00  0.00           N  
ATOM    303  CZ  ARG B 222     144.433   6.852  70.456  1.00  0.00           C  
ATOM    304  NH1 ARG B 222     145.319   5.866  70.514  1.00  0.00           N  
ATOM    305  NH2 ARG B 222     144.795   8.044  69.995  1.00  0.00           N  
ATOM    306  N   GLY B 224     141.943   5.528  77.441  1.00  0.00           N  
ATOM    307  CA  GLY B 224     141.194   6.080  78.552  1.00  0.00           C  
ATOM    308  C   GLY B 224     139.801   6.563  78.245  1.00  0.00           C  
ATOM    309  O   GLY B 224     139.394   7.637  78.669  1.00  0.00           O  
ATOM    310  N   TYR B 225     139.057   5.774  77.501  1.00  0.00           N  
ATOM    311  CA  TYR B 225     137.709   6.167  77.184  1.00  0.00           C  
ATOM    312  C   TYR B 225     136.806   5.569  78.245  1.00  0.00           C  
ATOM    313  O   TYR B 225     135.671   5.986  78.409  1.00  0.00           O  
ATOM    314  CB  TYR B 225     137.316   5.632  75.807  1.00  0.00           C  
ATOM    315  CG  TYR B 225     137.783   6.465  74.631  1.00  0.00           C  
ATOM    316  CD1 TYR B 225     137.148   7.655  74.305  1.00  0.00           C  
ATOM    317  CD2 TYR B 225     138.855   6.053  73.837  1.00  0.00           C  
ATOM    318  CE1 TYR B 225     137.567   8.415  73.217  1.00  0.00           C  
ATOM    319  CE2 TYR B 225     139.283   6.809  72.743  1.00  0.00           C  
ATOM    320  CZ  TYR B 225     138.637   7.988  72.440  1.00  0.00           C  
ATOM    321  OH  TYR B 225     139.073   8.747  71.376  1.00  0.00           O  
ATOM    322  N   VAL B 226     137.316   4.612  79.000  1.00  0.00           N  
ATOM    323  CA  VAL B 226     136.462   3.974  79.976  1.00  0.00           C  
ATOM    324  C   VAL B 226     136.672   4.345  81.411  1.00  0.00           C  
ATOM    325  O   VAL B 226     137.805   4.444  81.861  1.00  0.00           O  
ATOM    326  CB  VAL B 226     136.601   2.480  79.914  1.00  0.00           C  
ATOM    327  CG1 VAL B 226     135.344   1.836  80.470  1.00  0.00           C  
ATOM    328  CG2 VAL B 226     136.877   2.050  78.500  1.00  0.00           C  
ATOM    329  N   LYS B 227     135.559   4.504  82.128  1.00  0.00           N  
ATOM    330  CA  LYS B 227     135.569   4.830  83.553  1.00  0.00           C  
ATOM    331  C   LYS B 227     134.733   3.797  84.312  1.00  0.00           C  
ATOM    332  O   LYS B 227     135.132   3.340  85.382  1.00  0.00           O  
ATOM    333  CB  LYS B 227     135.020   6.245  83.796  1.00  0.00           C  
ATOM    334  CG  LYS B 227     135.189   6.771  85.241  1.00  0.00           C  
ATOM    335  CD  LYS B 227     135.173   8.305  85.287  1.00  0.00           C  
ATOM    336  CE  LYS B 227     134.403   8.824  86.487  1.00  0.00           C  
ATOM    337  NZ  LYS B 227     132.978   8.383  86.416  1.00  0.00           N  
ATOM    338  N   ASP B 228     133.575   3.432  83.766  1.00  0.00           N  
ATOM    339  CA  ASP B 228     132.734   2.421  84.408  1.00  0.00           C  
ATOM    340  C   ASP B 228     132.266   1.400  83.358  1.00  0.00           C  
ATOM    341  O   ASP B 228     132.359   1.665  82.154  1.00  0.00           O  
ATOM    342  CB  ASP B 228     131.496   3.048  85.080  1.00  0.00           C  
ATOM    343  CG  ASP B 228     131.785   4.377  85.774  1.00  0.00           C  
ATOM    344  OD1 ASP B 228     131.747   5.424  85.088  1.00  0.00           O  
ATOM    345  OD2 ASP B 228     132.032   4.371  87.004  1.00  0.00           O  
ATOM    346  N   THR B 229     131.769   0.244  83.809  1.00  0.00           N  
ATOM    347  CA  THR B 229     131.279  -0.783  82.891  1.00  0.00           C  
ATOM    348  C   THR B 229     130.112  -1.619  83.409  1.00  0.00           C  
ATOM    349  O   THR B 229     129.996  -1.902  84.599  1.00  0.00           O  
ATOM    350  CB  THR B 229     132.377  -1.772  82.485  1.00  0.00           C  
ATOM    351  OG1 THR B 229     131.931  -2.524  81.354  1.00  0.00           O  
ATOM    352  CG2 THR B 229     132.662  -2.747  83.614  1.00  0.00           C  
ATOM    353  N   ALA B 230     129.251  -2.010  82.481  1.00  0.00           N  
ATOM    354  CA  ALA B 230     128.097  -2.839  82.780  1.00  0.00           C  
ATOM    355  C   ALA B 230     128.342  -4.118  81.993  1.00  0.00           C  
ATOM    356  O   ALA B 230     128.051  -4.199  80.794  1.00  0.00           O  
ATOM    357  CB  ALA B 230     126.824  -2.165  82.313  1.00  0.00           C  
ATOM    358  N   GLY B 231     128.898  -5.107  82.682  1.00  0.00           N  
ATOM    359  CA  GLY B 231     129.220  -6.378  82.060  1.00  0.00           C  
ATOM    360  C   GLY B 231     130.650  -6.709  82.444  1.00  0.00           C  
ATOM    361  O   GLY B 231     131.348  -5.854  83.006  1.00  0.00           O  
ATOM    362  N   THR B 232     131.100  -7.927  82.149  1.00  0.00           N  
ATOM    363  CA  THR B 232     132.463  -8.317  82.508  1.00  0.00           C  
ATOM    364  C   THR B 232     133.489  -7.641  81.634  1.00  0.00           C  
ATOM    365  O   THR B 232     133.345  -7.602  80.411  1.00  0.00           O  
ATOM    366  CB  THR B 232     132.722  -9.827  82.359  1.00  0.00           C  
ATOM    367  OG1 THR B 232     131.502 -10.557  82.544  1.00  0.00           O  
ATOM    368  CG2 THR B 232     133.772 -10.277  83.382  1.00  0.00           C  
ATOM    369  N   LYS B 233     134.530  -7.117  82.267  1.00  0.00           N  
ATOM    370  CA  LYS B 233     135.596  -6.485  81.523  1.00  0.00           C  
ATOM    371  C   LYS B 233     136.027  -7.467  80.400  1.00  0.00           C  
ATOM    372  O   LYS B 233     136.196  -7.051  79.248  1.00  0.00           O  
ATOM    373  CB  LYS B 233     136.744  -6.138  82.485  1.00  0.00           C  
ATOM    374  CG  LYS B 233     136.596  -6.795  83.857  1.00  0.00           C  
ATOM    375  CD  LYS B 233     136.909  -5.835  84.985  1.00  0.00           C  
ATOM    376  CE  LYS B 233     135.684  -5.580  85.840  1.00  0.00           C  
ATOM    377  NZ  LYS B 233     134.584  -5.016  85.025  1.00  0.00           N  
ATOM    378  N   GLU B 234     136.158  -8.765  80.714  1.00  0.00           N  
ATOM    379  CA  GLU B 234     136.556  -9.774  79.705  1.00  0.00           C  
ATOM    380  C   GLU B 234     135.391 -10.111  78.798  1.00  0.00           C  
ATOM    381  O   GLU B 234     135.575 -10.514  77.648  1.00  0.00           O  
ATOM    382  CB  GLU B 234     137.029 -11.089  80.342  1.00  0.00           C  
ATOM    383  CG  GLU B 234     138.294 -11.011  81.176  1.00  0.00           C  
ATOM    384  CD  GLU B 234     138.003 -10.798  82.651  1.00  0.00           C  
ATOM    385  OE1 GLU B 234     137.256 -11.616  83.227  1.00  0.00           O  
ATOM    386  OE2 GLU B 234     138.521  -9.820  83.235  1.00  0.00           O  
ATOM    387  N   HIS B 235     134.192  -9.972  79.350  1.00  0.00           N  
ATOM    388  CA  HIS B 235     132.970 -10.240  78.624  1.00  0.00           C  
ATOM    389  C   HIS B 235     132.961  -9.342  77.394  1.00  0.00           C  
ATOM    390  O   HIS B 235     133.022  -9.809  76.252  1.00  0.00           O  
ATOM    391  CB  HIS B 235     131.766  -9.905  79.502  1.00  0.00           C  
ATOM    392  CG  HIS B 235     130.472 -10.457  78.994  1.00  0.00           C  
ATOM    393  ND1 HIS B 235     130.221 -10.652  77.650  1.00  0.00           N  
ATOM    394  CD2 HIS B 235     129.350 -10.840  79.646  1.00  0.00           C  
ATOM    395  CE1 HIS B 235     129.002 -11.135  77.497  1.00  0.00           C  
ATOM    396  NE2 HIS B 235     128.451 -11.257  78.692  1.00  0.00           N  
ATOM    397  N   ILE B 236     132.892  -8.043  77.643  1.00  0.00           N  
ATOM    398  CA  ILE B 236     132.865  -7.067  76.571  1.00  0.00           C  
ATOM    399  C   ILE B 236     134.046  -7.254  75.627  1.00  0.00           C  
ATOM    400  O   ILE B 236     133.953  -6.967  74.433  1.00  0.00           O  
ATOM    401  CB  ILE B 236     132.916  -5.664  77.137  1.00  0.00           C  
ATOM    402  CG1 ILE B 236     131.893  -5.530  78.263  1.00  0.00           C  
ATOM    403  CG2 ILE B 236     132.640  -4.668  76.037  1.00  0.00           C  
ATOM    404  CD1 ILE B 236     132.342  -4.591  79.362  1.00  0.00           C  
ATOM    405  N   ALA B 237     135.161  -7.733  76.166  1.00  0.00           N  
ATOM    406  CA  ALA B 237     136.351  -7.960  75.356  1.00  0.00           C  
ATOM    407  C   ALA B 237     136.056  -8.994  74.270  1.00  0.00           C  
ATOM    408  O   ALA B 237     136.038  -8.674  73.073  1.00  0.00           O  
ATOM    409  CB  ALA B 237     137.503  -8.441  76.241  1.00  0.00           C  
ATOM    410  N   GLU B 238     135.819 -10.232  74.703  1.00  0.00           N  
ATOM    411  CA  GLU B 238     135.531 -11.331  73.787  1.00  0.00           C  
ATOM    412  C   GLU B 238     134.455 -10.963  72.757  1.00  0.00           C  
ATOM    413  O   GLU B 238     134.633 -11.178  71.554  1.00  0.00           O  
ATOM    414  CB  GLU B 238     135.109 -12.583  74.569  1.00  0.00           C  
ATOM    415  CG  GLU B 238     134.974 -13.792  73.675  1.00  0.00           C  
ATOM    416  CD  GLU B 238     136.207 -13.993  72.809  1.00  0.00           C  
ATOM    417  OE1 GLU B 238     136.077 -14.565  71.707  1.00  0.00           O  
ATOM    418  OE2 GLU B 238     137.311 -13.583  73.233  1.00  0.00           O  
ATOM    419  N   LEU B 240     133.346 -10.402  73.231  1.00  0.00           N  
ATOM    420  CA  LEU B 240     132.254  -9.996  72.352  1.00  0.00           C  
ATOM    421  C   LEU B 240     132.769  -9.106  71.205  1.00  0.00           C  
ATOM    422  O   LEU B 240     132.346  -9.253  70.057  1.00  0.00           O  
ATOM    423  CB  LEU B 240     131.182  -9.261  73.176  1.00  0.00           C  
ATOM    424  CG  LEU B 240     129.902  -8.739  72.511  1.00  0.00           C  
ATOM    425  CD1 LEU B 240     129.074  -9.887  71.968  1.00  0.00           C  
ATOM    426  CD2 LEU B 240     129.095  -7.958  73.532  1.00  0.00           C  
ATOM    427  N   MET B 241     133.696  -8.200  71.505  1.00  0.00           N  
ATOM    428  CA  MET B 241     134.224  -7.317  70.473  1.00  0.00           C  
ATOM    429  C   MET B 241     135.213  -8.023  69.563  1.00  0.00           C  
ATOM    430  O   MET B 241     135.591  -7.493  68.523  1.00  0.00           O  
ATOM    431  CB  MET B 241     134.879  -6.082  71.097  1.00  0.00           C  
ATOM    432  CG  MET B 241     133.911  -5.212  71.893  1.00  0.00           C  
ATOM    433  SD  MET B 241     134.101  -3.431  71.616  1.00  0.00           S  
ATOM    434  CE  MET B 241     133.004  -3.204  70.225  1.00  0.00           C  
ATOM    435  N   ARG B 243     135.630  -9.223  69.947  1.00  0.00           N  
ATOM    436  CA  ARG B 243     136.575  -9.976  69.129  1.00  0.00           C  
ATOM    437  C   ARG B 243     135.865 -10.827  68.084  1.00  0.00           C  
ATOM    438  O   ARG B 243     136.385 -11.035  66.985  1.00  0.00           O  
ATOM    439  CB  ARG B 243     137.453 -10.888  70.002  1.00  0.00           C  
ATOM    440  CG  ARG B 243     138.573 -11.620  69.234  1.00  0.00           C  
ATOM    441  CD  ARG B 243     139.480 -12.436  70.164  1.00  0.00           C  
ATOM    442  NE  ARG B 243     138.877 -13.702  70.577  1.00  0.00           N  
ATOM    443  CZ  ARG B 243     138.788 -14.774  69.796  1.00  0.00           C  
ATOM    444  NH1 ARG B 243     139.269 -14.731  68.564  1.00  0.00           N  
ATOM    445  NH2 ARG B 243     138.214 -15.885  70.241  1.00  0.00           N  
ATOM    446  N   THR B 244     134.672 -11.306  68.422  1.00  0.00           N  
ATOM    447  CA  THR B 244     133.919 -12.167  67.516  1.00  0.00           C  
ATOM    448  C   THR B 244     132.581 -11.600  67.062  1.00  0.00           C  
ATOM    449  O   THR B 244     131.695 -12.353  66.658  1.00  0.00           O  
ATOM    450  CB  THR B 244     133.651 -13.543  68.168  1.00  0.00           C  
ATOM    451  OG1 THR B 244     132.602 -13.423  69.145  1.00  0.00           O  
ATOM    452  CG2 THR B 244     134.920 -14.060  68.845  1.00  0.00           C  
ATOM    453  N   ARG B 245     132.422 -10.285  67.113  1.00  0.00           N  
ATOM    454  CA  ARG B 245     131.155  -9.723  66.696  1.00  0.00           C  
ATOM    455  C   ARG B 245     131.218  -8.261  66.302  1.00  0.00           C  
ATOM    456  O   ARG B 245     131.614  -7.408  67.090  1.00  0.00           O  
ATOM    457  CB  ARG B 245     130.123  -9.928  67.807  1.00  0.00           C  
ATOM    458  CG  ARG B 245     128.683  -9.659  67.387  1.00  0.00           C  
ATOM    459  CD  ARG B 245     127.709 -10.441  68.261  1.00  0.00           C  
ATOM    460  NE  ARG B 245     127.958 -11.881  68.186  1.00  0.00           N  
ATOM    461  CZ  ARG B 245     127.271 -12.800  68.858  1.00  0.00           C  
ATOM    462  NH1 ARG B 245     126.282 -12.433  69.663  1.00  0.00           N  
ATOM    463  NH2 ARG B 245     127.578 -14.086  68.727  1.00  0.00           N  
ATOM    464  N   ARG B 265     130.815  -7.991  65.065  1.00  0.00           N  
ATOM    465  CA  ARG B 265     130.785  -6.642  64.507  1.00  0.00           C  
ATOM    466  C   ARG B 265     129.604  -5.908  65.138  1.00  0.00           C  
ATOM    467  O   ARG B 265     128.872  -5.181  64.468  1.00  0.00           O  
ATOM    468  CB  ARG B 265     130.601  -6.722  62.984  1.00  0.00           C  
ATOM    469  CG  ARG B 265     130.976  -5.451  62.222  1.00  0.00           C  
ATOM    470  CD  ARG B 265     130.773  -5.612  60.718  1.00  0.00           C  
ATOM    471  NE  ARG B 265     131.575  -6.693  60.144  1.00  0.00           N  
ATOM    472  CZ  ARG B 265     132.895  -6.653  59.971  1.00  0.00           C  
ATOM    473  NH1 ARG B 265     133.589  -5.578  60.325  1.00  0.00           N  
ATOM    474  NH2 ARG B 265     133.523  -7.693  59.434  1.00  0.00           N  
ATOM    475  N   ILE B 266     129.436  -6.110  66.437  1.00  0.00           N  
ATOM    476  CA  ILE B 266     128.342  -5.520  67.195  1.00  0.00           C  
ATOM    477  C   ILE B 266     128.012  -4.091  66.821  1.00  0.00           C  
ATOM    478  O   ILE B 266     128.795  -3.397  66.167  1.00  0.00           O  
ATOM    479  CB  ILE B 266     128.635  -5.528  68.708  1.00  0.00           C  
ATOM    480  CG1 ILE B 266     129.514  -4.330  69.082  1.00  0.00           C  
ATOM    481  CG2 ILE B 266     129.339  -6.816  69.095  1.00  0.00           C  
ATOM    482  CD1 ILE B 266     128.748  -3.044  69.383  1.00  0.00           C  
ATOM    483  N   GLY B 267     126.842  -3.663  67.285  1.00  0.00           N  
ATOM    484  CA  GLY B 267     126.384  -2.311  67.050  1.00  0.00           C  
ATOM    485  C   GLY B 267     126.330  -1.569  68.371  1.00  0.00           C  
ATOM    486  O   GLY B 267     125.955  -2.144  69.388  1.00  0.00           O  
ATOM    487  N   ALA B 268     126.714  -0.299  68.361  1.00  0.00           N  
ATOM    488  CA  ALA B 268     126.707   0.513  69.568  1.00  0.00           C  
ATOM    489  C   ALA B 268     126.273   1.923  69.218  1.00  0.00           C  
ATOM    490  O   ALA B 268     126.534   2.403  68.119  1.00  0.00           O  
ATOM    491  CB  ALA B 268     128.086   0.531  70.184  1.00  0.00           C  
ATOM    492  N   TYR B 269     125.622   2.596  70.154  1.00  0.00           N  
ATOM    493  CA  TYR B 269     125.161   3.938  69.881  1.00  0.00           C  
ATOM    494  C   TYR B 269     125.435   4.933  71.000  1.00  0.00           C  
ATOM    495  O   TYR B 269     125.817   4.560  72.105  1.00  0.00           O  
ATOM    496  CB  TYR B 269     123.671   3.888  69.574  1.00  0.00           C  
ATOM    497  CG  TYR B 269     122.765   3.960  70.778  1.00  0.00           C  
ATOM    498  CD1 TYR B 269     121.974   5.087  70.998  1.00  0.00           C  
ATOM    499  CD2 TYR B 269     122.657   2.900  71.672  1.00  0.00           C  
ATOM    500  CE1 TYR B 269     121.087   5.163  72.073  1.00  0.00           C  
ATOM    501  CE2 TYR B 269     121.766   2.964  72.764  1.00  0.00           C  
ATOM    502  CZ  TYR B 269     120.981   4.106  72.953  1.00  0.00           C  
ATOM    503  OH  TYR B 269     120.085   4.205  74.001  1.00  0.00           O  
ATOM    504  N   VAL B 270     125.235   6.209  70.694  1.00  0.00           N  
ATOM    505  CA  VAL B 270     125.438   7.285  71.653  1.00  0.00           C  
ATOM    506  C   VAL B 270     124.207   8.193  71.664  1.00  0.00           C  
ATOM    507  O   VAL B 270     123.909   8.850  70.672  1.00  0.00           O  
ATOM    508  CB  VAL B 270     126.655   8.116  71.274  1.00  0.00           C  
ATOM    509  CG1 VAL B 270     126.690   9.372  72.114  1.00  0.00           C  
ATOM    510  CG2 VAL B 270     127.919   7.296  71.460  1.00  0.00           C  
ATOM    511  N   GLY B 272     123.499   8.236  72.786  1.00  0.00           N  
ATOM    512  CA  GLY B 272     122.297   9.052  72.867  1.00  0.00           C  
ATOM    513  C   GLY B 272     122.513  10.535  73.103  1.00  0.00           C  
ATOM    514  O   GLY B 272     123.314  10.919  73.953  1.00  0.00           O  
ATOM    515  N   ILE B 273     121.787  11.373  72.362  1.00  0.00           N  
ATOM    516  CA  ILE B 273     121.903  12.829  72.498  1.00  0.00           C  
ATOM    517  C   ILE B 273     120.588  13.622  72.355  1.00  0.00           C  
ATOM    518  O   ILE B 273     120.030  13.773  71.264  1.00  0.00           O  
ATOM    519  CB  ILE B 273     122.930  13.397  71.494  1.00  0.00           C  
ATOM    520  CG1 ILE B 273     124.341  12.882  71.830  1.00  0.00           C  
ATOM    521  CG2 ILE B 273     122.862  14.917  71.508  1.00  0.00           C  
ATOM    522  CD1 ILE B 273     125.473  13.473  70.969  1.00  0.00           C  
ATOM    523  N   ASP B 274     120.111  14.137  73.481  1.00  0.00           N  
ATOM    524  CA  ASP B 274     118.883  14.912  73.513  1.00  0.00           C  
ATOM    525  C   ASP B 274     119.142  16.315  73.009  1.00  0.00           C  
ATOM    526  O   ASP B 274     120.039  17.006  73.491  1.00  0.00           O  
ATOM    527  CB  ASP B 274     118.333  15.010  74.940  1.00  0.00           C  
ATOM    528  CG  ASP B 274     117.185  14.052  75.205  1.00  0.00           C  
ATOM    529  OD1 ASP B 274     117.440  12.831  75.286  1.00  0.00           O  
ATOM    530  OD2 ASP B 274     116.031  14.526  75.337  1.00  0.00           O  
ATOM    531  N   PRO B 275     118.351  16.752  72.027  1.00  0.00           N  
ATOM    532  CA  PRO B 275     118.430  18.079  71.406  1.00  0.00           C  
ATOM    533  C   PRO B 275     117.743  19.167  72.236  1.00  0.00           C  
ATOM    534  O   PRO B 275     116.757  19.766  71.811  1.00  0.00           O  
ATOM    535  CB  PRO B 275     117.747  17.865  70.064  1.00  0.00           C  
ATOM    536  CG  PRO B 275     116.697  16.853  70.396  1.00  0.00           C  
ATOM    537  CD  PRO B 275     117.452  15.869  71.265  1.00  0.00           C  
ATOM    538  N   THR B 276     118.284  19.422  73.418  1.00  0.00           N  
ATOM    539  CA  THR B 276     117.735  20.418  74.316  1.00  0.00           C  
ATOM    540  C   THR B 276     118.431  21.739  74.093  1.00  0.00           C  
ATOM    541  O   THR B 276     118.029  22.763  74.617  1.00  0.00           O  
ATOM    542  CB  THR B 276     117.964  20.000  75.740  1.00  0.00           C  
ATOM    543  OG1 THR B 276     119.366  19.756  75.918  1.00  0.00           O  
ATOM    544  CG2 THR B 276     117.165  18.732  76.056  1.00  0.00           C  
ATOM    545  N   ALA B 277     119.496  21.709  73.316  1.00  0.00           N  
ATOM    546  CA  ALA B 277     120.238  22.917  73.034  1.00  0.00           C  
ATOM    547  C   ALA B 277     120.410  23.064  71.527  1.00  0.00           C  
ATOM    548  O   ALA B 277     120.340  22.091  70.786  1.00  0.00           O  
ATOM    549  CB  ALA B 277     121.583  22.854  73.717  1.00  0.00           C  
ATOM    550  N   PRO B 278     120.637  24.290  71.051  1.00  0.00           N  
ATOM    551  CA  PRO B 278     120.819  24.568  69.627  1.00  0.00           C  
ATOM    552  C   PRO B 278     122.222  24.272  69.123  1.00  0.00           C  
ATOM    553  O   PRO B 278     122.646  24.841  68.116  1.00  0.00           O  
ATOM    554  CB  PRO B 278     120.498  26.048  69.535  1.00  0.00           C  
ATOM    555  CG  PRO B 278     121.099  26.562  70.800  1.00  0.00           C  
ATOM    556  CD  PRO B 278     120.617  25.542  71.824  1.00  0.00           C  
ATOM    557  N   SER B 279     122.943  23.404  69.828  1.00  0.00           N  
ATOM    558  CA  SER B 279     124.302  23.043  69.428  1.00  0.00           C  
ATOM    559  C   SER B 279     124.976  22.056  70.358  1.00  0.00           C  
ATOM    560  O   SER B 279     124.870  22.146  71.577  1.00  0.00           O  
ATOM    561  CB  SER B 279     125.193  24.286  69.323  1.00  0.00           C  
ATOM    562  OG  SER B 279     126.499  23.944  68.873  1.00  0.00           O  
ATOM    563  N   LEU B 280     125.687  21.111  69.767  1.00  0.00           N  
ATOM    564  CA  LEU B 280     126.388  20.132  70.555  1.00  0.00           C  
ATOM    565  C   LEU B 280     127.596  20.813  71.112  1.00  0.00           C  
ATOM    566  O   LEU B 280     128.363  21.431  70.372  1.00  0.00           O  
ATOM    567  CB  LEU B 280     126.818  18.963  69.695  1.00  0.00           C  
ATOM    568  CG  LEU B 280     125.632  18.194  69.140  1.00  0.00           C  
ATOM    569  CD1 LEU B 280     126.090  16.939  68.442  1.00  0.00           C  
ATOM    570  CD2 LEU B 280     124.727  17.835  70.278  1.00  0.00           C  
ATOM    571  N   HIS B 281     127.753  20.713  72.424  1.00  0.00           N  
ATOM    572  CA  HIS B 281     128.889  21.318  73.096  1.00  0.00           C  
ATOM    573  C   HIS B 281     130.040  20.306  73.126  1.00  0.00           C  
ATOM    574  O   HIS B 281     129.815  19.091  73.161  1.00  0.00           O  
ATOM    575  CB  HIS B 281     128.507  21.722  74.518  1.00  0.00           C  
ATOM    576  CG  HIS B 281     128.377  20.561  75.453  1.00  0.00           C  
ATOM    577  ND1 HIS B 281     129.141  20.429  76.596  1.00  0.00           N  
ATOM    578  CD2 HIS B 281     127.599  19.454  75.392  1.00  0.00           C  
ATOM    579  CE1 HIS B 281     128.840  19.291  77.198  1.00  0.00           C  
ATOM    580  NE2 HIS B 281     127.908  18.680  76.488  1.00  0.00           N  
ATOM    581  N   VAL B 282     131.268  20.821  73.119  1.00  0.00           N  
ATOM    582  CA  VAL B 282     132.473  20.000  73.120  1.00  0.00           C  
ATOM    583  C   VAL B 282     132.382  18.778  74.004  1.00  0.00           C  
ATOM    584  O   VAL B 282     133.091  17.802  73.788  1.00  0.00           O  
ATOM    585  CB  VAL B 282     133.703  20.810  73.553  1.00  0.00           C  
ATOM    586  CG1 VAL B 282     134.038  21.834  72.497  1.00  0.00           C  
ATOM    587  CG2 VAL B 282     133.431  21.496  74.877  1.00  0.00           C  
ATOM    588  N   GLY B 283     131.508  18.830  74.997  1.00  0.00           N  
ATOM    589  CA  GLY B 283     131.367  17.701  75.891  1.00  0.00           C  
ATOM    590  C   GLY B 283     130.879  16.461  75.176  1.00  0.00           C  
ATOM    591  O   GLY B 283     131.357  15.356  75.431  1.00  0.00           O  
ATOM    592  N   HIS B 284     129.929  16.650  74.267  1.00  0.00           N  
ATOM    593  CA  HIS B 284     129.343  15.549  73.515  1.00  0.00           C  
ATOM    594  C   HIS B 284     130.354  14.778  72.667  1.00  0.00           C  
ATOM    595  O   HIS B 284     130.060  13.691  72.180  1.00  0.00           O  
ATOM    596  CB  HIS B 284     128.194  16.081  72.647  1.00  0.00           C  
ATOM    597  CG  HIS B 284     126.940  16.386  73.419  1.00  0.00           C  
ATOM    598  ND1 HIS B 284     126.054  17.374  73.042  1.00  0.00           N  
ATOM    599  CD2 HIS B 284     126.405  15.808  74.526  1.00  0.00           C  
ATOM    600  CE1 HIS B 284     125.030  17.391  73.882  1.00  0.00           C  
ATOM    601  NE2 HIS B 284     125.218  16.451  74.791  1.00  0.00           N  
ATOM    602  N   LEU B 285     131.549  15.336  72.508  1.00  0.00           N  
ATOM    603  CA  LEU B 285     132.601  14.701  71.723  1.00  0.00           C  
ATOM    604  C   LEU B 285     133.069  13.404  72.346  1.00  0.00           C  
ATOM    605  O   LEU B 285     132.831  12.323  71.816  1.00  0.00           O  
ATOM    606  CB  LEU B 285     133.795  15.632  71.608  1.00  0.00           C  
ATOM    607  CG  LEU B 285     133.578  16.893  70.790  1.00  0.00           C  
ATOM    608  CD1 LEU B 285     134.599  17.953  71.182  1.00  0.00           C  
ATOM    609  CD2 LEU B 285     133.673  16.537  69.323  1.00  0.00           C  
ATOM    610  N   LEU B 286     133.753  13.535  73.477  1.00  0.00           N  
ATOM    611  CA  LEU B 286     134.294  12.396  74.208  1.00  0.00           C  
ATOM    612  C   LEU B 286     133.476  11.124  74.069  1.00  0.00           C  
ATOM    613  O   LEU B 286     133.958  10.110  73.574  1.00  0.00           O  
ATOM    614  CB  LEU B 286     134.424  12.723  75.694  1.00  0.00           C  
ATOM    615  CG  LEU B 286     134.722  11.464  76.507  1.00  0.00           C  
ATOM    616  CD1 LEU B 286     136.111  10.935  76.139  1.00  0.00           C  
ATOM    617  CD2 LEU B 286     134.623  11.777  77.992  1.00  0.00           C  
ATOM    618  N   PRO B 288     132.225  11.158  74.522  1.00  0.00           N  
ATOM    619  CA  PRO B 288     131.402   9.958  74.411  1.00  0.00           C  
ATOM    620  C   PRO B 288     131.323   9.421  72.975  1.00  0.00           C  
ATOM    621  O   PRO B 288     131.397   8.214  72.750  1.00  0.00           O  
ATOM    622  CB  PRO B 288     130.054  10.426  74.959  1.00  0.00           C  
ATOM    623  CG  PRO B 288     130.037  11.880  74.607  1.00  0.00           C  
ATOM    624  CD  PRO B 288     131.423  12.312  74.961  1.00  0.00           C  
ATOM    625  N   LEU B 289     131.189  10.316  72.004  1.00  0.00           N  
ATOM    626  CA  LEU B 289     131.089   9.904  70.611  1.00  0.00           C  
ATOM    627  C   LEU B 289     132.420   9.356  70.122  1.00  0.00           C  
ATOM    628  O   LEU B 289     132.472   8.357  69.408  1.00  0.00           O  
ATOM    629  CB  LEU B 289     130.647  11.098  69.751  1.00  0.00           C  
ATOM    630  CG  LEU B 289     129.200  11.596  69.915  1.00  0.00           C  
ATOM    631  CD1 LEU B 289     129.067  13.014  69.425  1.00  0.00           C  
ATOM    632  CD2 LEU B 289     128.250  10.698  69.146  1.00  0.00           C  
ATOM    633  N   MET B 290     133.496  10.010  70.539  1.00  0.00           N  
ATOM    634  CA  MET B 290     134.842   9.628  70.137  1.00  0.00           C  
ATOM    635  C   MET B 290     135.101   8.130  70.024  1.00  0.00           C  
ATOM    636  O   MET B 290     135.422   7.636  68.944  1.00  0.00           O  
ATOM    637  CB  MET B 290     135.867  10.257  71.081  1.00  0.00           C  
ATOM    638  CG  MET B 290     136.017  11.765  70.920  1.00  0.00           C  
ATOM    639  SD  MET B 290     136.591  12.231  69.276  1.00  0.00           S  
ATOM    640  CE  MET B 290     138.199  11.451  69.279  1.00  0.00           C  
ATOM    641  N   PRO B 291     134.971   7.384  71.130  1.00  0.00           N  
ATOM    642  CA  PRO B 291     135.221   5.949  71.017  1.00  0.00           C  
ATOM    643  C   PRO B 291     134.344   5.350  69.925  1.00  0.00           C  
ATOM    644  O   PRO B 291     134.816   4.556  69.111  1.00  0.00           O  
ATOM    645  CB  PRO B 291     134.874   5.439  72.404  1.00  0.00           C  
ATOM    646  CG  PRO B 291     133.784   6.348  72.802  1.00  0.00           C  
ATOM    647  CD  PRO B 291     134.315   7.689  72.407  1.00  0.00           C  
ATOM    648  N   LEU B 292     133.073   5.749  69.895  1.00  0.00           N  
ATOM    649  CA  LEU B 292     132.149   5.245  68.881  1.00  0.00           C  
ATOM    650  C   LEU B 292     132.837   5.356  67.526  1.00  0.00           C  
ATOM    651  O   LEU B 292     133.051   4.357  66.834  1.00  0.00           O  
ATOM    652  CB  LEU B 292     130.854   6.064  68.874  1.00  0.00           C  
ATOM    653  CG  LEU B 292     129.688   5.503  68.046  1.00  0.00           C  
ATOM    654  CD1 LEU B 292     129.048   4.326  68.768  1.00  0.00           C  
ATOM    655  CD2 LEU B 292     128.645   6.579  67.834  1.00  0.00           C  
ATOM    656  N   PHE B 293     133.194   6.581  67.160  1.00  0.00           N  
ATOM    657  CA  PHE B 293     133.877   6.820  65.899  1.00  0.00           C  
ATOM    658  C   PHE B 293     134.954   5.758  65.694  1.00  0.00           C  
ATOM    659  O   PHE B 293     135.000   5.086  64.662  1.00  0.00           O  
ATOM    660  CB  PHE B 293     134.514   8.214  65.905  1.00  0.00           C  
ATOM    661  CG  PHE B 293     133.520   9.332  66.016  1.00  0.00           C  
ATOM    662  CD1 PHE B 293     133.815  10.469  66.757  1.00  0.00           C  
ATOM    663  CD2 PHE B 293     132.284   9.248  65.384  1.00  0.00           C  
ATOM    664  CE1 PHE B 293     132.891  11.509  66.872  1.00  0.00           C  
ATOM    665  CE2 PHE B 293     131.354  10.281  65.492  1.00  0.00           C  
ATOM    666  CZ  PHE B 293     131.658  11.413  66.239  1.00  0.00           C  
ATOM    667  N   TRP B 294     135.817   5.591  66.686  1.00  0.00           N  
ATOM    668  CA  TRP B 294     136.871   4.606  66.560  1.00  0.00           C  
ATOM    669  C   TRP B 294     136.294   3.276  66.109  1.00  0.00           C  
ATOM    670  O   TRP B 294     136.712   2.729  65.094  1.00  0.00           O  
ATOM    671  CB  TRP B 294     137.643   4.469  67.878  1.00  0.00           C  
ATOM    672  CG  TRP B 294     138.695   5.532  68.013  1.00  0.00           C  
ATOM    673  CD1 TRP B 294     138.500   6.853  68.297  1.00  0.00           C  
ATOM    674  CD2 TRP B 294     140.089   5.387  67.741  1.00  0.00           C  
ATOM    675  NE1 TRP B 294     139.685   7.542  68.207  1.00  0.00           N  
ATOM    676  CE2 TRP B 294     140.678   6.666  67.866  1.00  0.00           C  
ATOM    677  CE3 TRP B 294     140.900   4.301  67.395  1.00  0.00           C  
ATOM    678  CZ2 TRP B 294     142.033   6.886  67.662  1.00  0.00           C  
ATOM    679  CZ3 TRP B 294     142.248   4.519  67.191  1.00  0.00           C  
ATOM    680  CH2 TRP B 294     142.802   5.805  67.323  1.00  0.00           C  
ATOM    681  N   MET B 295     135.311   2.763  66.834  1.00  0.00           N  
ATOM    682  CA  MET B 295     134.733   1.495  66.438  1.00  0.00           C  
ATOM    683  C   MET B 295     134.412   1.503  64.961  1.00  0.00           C  
ATOM    684  O   MET B 295     134.770   0.573  64.248  1.00  0.00           O  
ATOM    685  CB  MET B 295     133.480   1.198  67.245  1.00  0.00           C  
ATOM    686  CG  MET B 295     133.783   0.645  68.618  1.00  0.00           C  
ATOM    687  SD  MET B 295     132.281   0.353  69.525  1.00  0.00           S  
ATOM    688  CE  MET B 295     131.465  -0.785  68.413  1.00  0.00           C  
ATOM    689  N   TYR B 296     133.751   2.560  64.501  1.00  0.00           N  
ATOM    690  CA  TYR B 296     133.400   2.676  63.091  1.00  0.00           C  
ATOM    691  C   TYR B 296     134.681   2.516  62.294  1.00  0.00           C  
ATOM    692  O   TYR B 296     134.717   1.823  61.283  1.00  0.00           O  
ATOM    693  CB  TYR B 296     132.768   4.047  62.795  1.00  0.00           C  
ATOM    694  CG  TYR B 296     132.399   4.301  61.333  1.00  0.00           C  
ATOM    695  CD1 TYR B 296     131.391   3.577  60.700  1.00  0.00           C  
ATOM    696  CD2 TYR B 296     133.061   5.276  60.587  1.00  0.00           C  
ATOM    697  CE1 TYR B 296     131.058   3.819  59.367  1.00  0.00           C  
ATOM    698  CE2 TYR B 296     132.732   5.519  59.259  1.00  0.00           C  
ATOM    699  CZ  TYR B 296     131.737   4.789  58.659  1.00  0.00           C  
ATOM    700  OH  TYR B 296     131.445   5.021  57.343  1.00  0.00           O  
ATOM    701  N   LEU B 297     135.741   3.155  62.764  1.00  0.00           N  
ATOM    702  CA  LEU B 297     137.013   3.071  62.076  1.00  0.00           C  
ATOM    703  C   LEU B 297     137.496   1.639  62.000  1.00  0.00           C  
ATOM    704  O   LEU B 297     137.898   1.180  60.938  1.00  0.00           O  
ATOM    705  CB  LEU B 297     138.056   3.923  62.784  1.00  0.00           C  
ATOM    706  CG  LEU B 297     137.857   5.428  62.677  1.00  0.00           C  
ATOM    707  CD1 LEU B 297     138.882   6.121  63.548  1.00  0.00           C  
ATOM    708  CD2 LEU B 297     137.985   5.858  61.230  1.00  0.00           C  
ATOM    709  N   GLU B 298     137.452   0.924  63.116  1.00  0.00           N  
ATOM    710  CA  GLU B 298     137.918  -0.453  63.114  1.00  0.00           C  
ATOM    711  C   GLU B 298     137.018  -1.362  62.287  1.00  0.00           C  
ATOM    712  O   GLU B 298     137.410  -2.469  61.916  1.00  0.00           O  
ATOM    713  CB  GLU B 298     138.031  -0.969  64.540  1.00  0.00           C  
ATOM    714  CG  GLU B 298     139.428  -1.454  64.886  1.00  0.00           C  
ATOM    715  CD  GLU B 298     139.497  -2.956  65.049  1.00  0.00           C  
ATOM    716  OE1 GLU B 298     140.607  -3.486  65.265  1.00  0.00           O  
ATOM    717  OE2 GLU B 298     138.438  -3.608  64.969  1.00  0.00           O  
ATOM    718  N   GLY B 305     135.809  -0.893  61.998  1.00  0.00           N  
ATOM    719  CA  GLY B 305     134.892  -1.682  61.189  1.00  0.00           C  
ATOM    720  C   GLY B 305     133.703  -2.293  61.913  1.00  0.00           C  
ATOM    721  O   GLY B 305     133.461  -3.495  61.806  1.00  0.00           O  
ATOM    722  N   TYR B 306     132.953  -1.464  62.635  1.00  0.00           N  
ATOM    723  CA  TYR B 306     131.792  -1.932  63.371  1.00  0.00           C  
ATOM    724  C   TYR B 306     130.495  -1.335  62.875  1.00  0.00           C  
ATOM    725  O   TYR B 306     130.401  -0.792  61.774  1.00  0.00           O  
ATOM    726  CB  TYR B 306     131.938  -1.611  64.857  1.00  0.00           C  
ATOM    727  CG  TYR B 306     132.846  -2.558  65.599  1.00  0.00           C  
ATOM    728  CD1 TYR B 306     134.234  -2.449  65.514  1.00  0.00           C  
ATOM    729  CD2 TYR B 306     132.313  -3.574  66.387  1.00  0.00           C  
ATOM    730  CE1 TYR B 306     135.076  -3.337  66.208  1.00  0.00           C  
ATOM    731  CE2 TYR B 306     133.141  -4.466  67.081  1.00  0.00           C  
ATOM    732  CZ  TYR B 306     134.520  -4.344  66.991  1.00  0.00           C  
ATOM    733  OH  TYR B 306     135.327  -5.230  67.684  1.00  0.00           O  
ATOM    734  N   LYS B 307     129.481  -1.473  63.707  1.00  0.00           N  
ATOM    735  CA  LYS B 307     128.181  -0.929  63.402  1.00  0.00           C  
ATOM    736  C   LYS B 307     127.988   0.117  64.465  1.00  0.00           C  
ATOM    737  O   LYS B 307     127.772  -0.215  65.627  1.00  0.00           O  
ATOM    738  CB  LYS B 307     127.090  -1.994  63.524  1.00  0.00           C  
ATOM    739  CG  LYS B 307     126.977  -2.911  62.323  1.00  0.00           C  
ATOM    740  CD  LYS B 307     125.759  -3.818  62.416  1.00  0.00           C  
ATOM    741  CE  LYS B 307     125.682  -4.730  61.202  1.00  0.00           C  
ATOM    742  NZ  LYS B 307     126.928  -5.542  61.015  1.00  0.00           N  
ATOM    743  N   ALA B 308     128.092   1.381  64.077  1.00  0.00           N  
ATOM    744  CA  ALA B 308     127.926   2.462  65.035  1.00  0.00           C  
ATOM    745  C   ALA B 308     126.785   3.403  64.679  1.00  0.00           C  
ATOM    746  O   ALA B 308     126.455   3.624  63.505  1.00  0.00           O  
ATOM    747  CB  ALA B 308     129.232   3.251  65.182  1.00  0.00           C  
ATOM    748  N   PHE B 309     126.174   3.955  65.713  1.00  0.00           N  
ATOM    749  CA  PHE B 309     125.081   4.865  65.501  1.00  0.00           C  
ATOM    750  C   PHE B 309     125.078   5.975  66.525  1.00  0.00           C  
ATOM    751  O   PHE B 309     125.727   5.907  67.574  1.00  0.00           O  
ATOM    752  CB  PHE B 309     123.743   4.140  65.593  1.00  0.00           C  
ATOM    753  CG  PHE B 309     123.649   2.930  64.731  1.00  0.00           C  
ATOM    754  CD1 PHE B 309     124.287   1.751  65.080  1.00  0.00           C  
ATOM    755  CD2 PHE B 309     122.859   2.951  63.595  1.00  0.00           C  
ATOM    756  CE1 PHE B 309     124.154   0.611  64.300  1.00  0.00           C  
ATOM    757  CE2 PHE B 309     122.717   1.818  62.808  1.00  0.00           C  
ATOM    758  CZ  PHE B 309     123.357   0.641  63.168  1.00  0.00           C  
ATOM    759  N   THR B 310     124.314   6.997  66.187  1.00  0.00           N  
ATOM    760  CA  THR B 310     124.118   8.147  67.028  1.00  0.00           C  
ATOM    761  C   THR B 310     122.599   8.294  67.007  1.00  0.00           C  
ATOM    762  O   THR B 310     121.961   8.308  65.943  1.00  0.00           O  
ATOM    763  CB  THR B 310     124.801   9.377  66.442  1.00  0.00           C  
ATOM    764  OG1 THR B 310     124.367   9.556  65.092  1.00  0.00           O  
ATOM    765  CG2 THR B 310     126.299   9.206  66.459  1.00  0.00           C  
ATOM    766  N   LEU B 311     122.031   8.359  68.203  1.00  0.00           N  
ATOM    767  CA  LEU B 311     120.596   8.466  68.396  1.00  0.00           C  
ATOM    768  C   LEU B 311     120.200   9.877  68.769  1.00  0.00           C  
ATOM    769  O   LEU B 311     120.800  10.465  69.657  1.00  0.00           O  
ATOM    770  CB  LEU B 311     120.184   7.530  69.524  1.00  0.00           C  
ATOM    771  CG  LEU B 311     118.877   7.888  70.210  1.00  0.00           C  
ATOM    772  CD1 LEU B 311     117.764   7.783  69.185  1.00  0.00           C  
ATOM    773  CD2 LEU B 311     118.632   6.972  71.406  1.00  0.00           C  
ATOM    774  N   ILE B 312     119.188  10.422  68.112  1.00  0.00           N  
ATOM    775  CA  ILE B 312     118.752  11.768  68.447  1.00  0.00           C  
ATOM    776  C   ILE B 312     117.492  11.673  69.257  1.00  0.00           C  
ATOM    777  O   ILE B 312     116.554  10.997  68.851  1.00  0.00           O  
ATOM    778  CB  ILE B 312     118.438  12.591  67.216  1.00  0.00           C  
ATOM    779  CG1 ILE B 312     119.724  12.926  66.478  1.00  0.00           C  
ATOM    780  CG2 ILE B 312     117.736  13.858  67.621  1.00  0.00           C  
ATOM    781  CD1 ILE B 312     119.514  13.776  65.247  1.00  0.00           C  
ATOM    782  N   GLY B 313     117.465  12.370  70.388  1.00  0.00           N  
ATOM    783  CA  GLY B 313     116.301  12.330  71.257  1.00  0.00           C  
ATOM    784  C   GLY B 313     115.193  13.334  70.980  1.00  0.00           C  
ATOM    785  O   GLY B 313     114.556  13.848  71.910  1.00  0.00           O  
ATOM    786  N   GLY B 314     114.955  13.584  69.693  1.00  0.00           N  
ATOM    787  CA  GLY B 314     113.937  14.529  69.247  1.00  0.00           C  
ATOM    788  C   GLY B 314     112.572  14.502  69.913  1.00  0.00           C  
ATOM    789  O   GLY B 314     111.715  15.333  69.608  1.00  0.00           O  
ATOM    790  N   SER B 315     112.353  13.543  70.803  1.00  0.00           N  
ATOM    791  CA  SER B 315     111.088  13.456  71.510  1.00  0.00           C  
ATOM    792  C   SER B 315     111.368  13.405  72.991  1.00  0.00           C  
ATOM    793  O   SER B 315     110.594  13.918  73.789  1.00  0.00           O  
ATOM    794  CB  SER B 315     110.304  12.215  71.088  1.00  0.00           C  
ATOM    795  OG  SER B 315     109.588  12.461  69.890  1.00  0.00           O  
ATOM    796  N   THR B 316     112.488  12.799  73.356  1.00  0.00           N  
ATOM    797  CA  THR B 316     112.847  12.698  74.755  1.00  0.00           C  
ATOM    798  C   THR B 316     113.226  14.045  75.361  1.00  0.00           C  
ATOM    799  O   THR B 316     113.351  14.182  76.580  1.00  0.00           O  
ATOM    800  CB  THR B 316     113.995  11.725  74.944  1.00  0.00           C  
ATOM    801  OG1 THR B 316     114.791  12.141  76.058  1.00  0.00           O  
ATOM    802  CG2 THR B 316     114.841  11.670  73.716  1.00  0.00           C  
ATOM    803  N   ALA B 317     113.402  15.042  74.508  1.00  0.00           N  
ATOM    804  CA  ALA B 317     113.750  16.367  74.976  1.00  0.00           C  
ATOM    805  C   ALA B 317     112.659  16.909  75.885  1.00  0.00           C  
ATOM    806  O   ALA B 317     112.957  17.602  76.847  1.00  0.00           O  
ATOM    807  CB  ALA B 317     113.944  17.281  73.810  1.00  0.00           C  
ATOM    808  N   LYS B 333     111.399  16.595  75.582  1.00  0.00           N  
ATOM    809  CA  LYS B 333     110.265  17.059  76.390  1.00  0.00           C  
ATOM    810  C   LYS B 333     110.272  16.321  77.714  1.00  0.00           C  
ATOM    811  O   LYS B 333     109.265  16.286  78.419  1.00  0.00           O  
ATOM    812  CB  LYS B 333     108.937  16.780  75.688  1.00  0.00           C  
ATOM    813  CG  LYS B 333     109.010  16.864  74.177  1.00  0.00           C  
ATOM    814  CD  LYS B 333     109.469  18.235  73.701  1.00  0.00           C  
ATOM    815  CE  LYS B 333     109.638  18.261  72.182  1.00  0.00           C  
ATOM    816  NZ  LYS B 333     108.391  17.913  71.426  1.00  0.00           N  
ATOM    817  N   ILE B 335     111.419  15.734  78.036  1.00  0.00           N  
ATOM    818  CA  ILE B 335     111.587  14.977  79.263  1.00  0.00           C  
ATOM    819  C   ILE B 335     112.968  15.172  79.863  1.00  0.00           C  
ATOM    820  O   ILE B 335     113.089  15.620  80.998  1.00  0.00           O  
ATOM    821  CB  ILE B 335     111.382  13.493  79.006  1.00  0.00           C  
ATOM    822  CG1 ILE B 335     109.974  13.271  78.453  1.00  0.00           C  
ATOM    823  CG2 ILE B 335     111.648  12.704  80.272  1.00  0.00           C  
ATOM    824  CD1 ILE B 335     108.860  13.902  79.280  1.00  0.00           C  
ATOM    825  N   GLY B 336     114.002  14.812  79.106  1.00  0.00           N  
ATOM    826  CA  GLY B 336     115.370  14.974  79.574  1.00  0.00           C  
ATOM    827  C   GLY B 336     115.814  14.095  80.727  1.00  0.00           C  
ATOM    828  O   GLY B 336     115.025  13.710  81.586  1.00  0.00           O  
ATOM    829  N   ASP B 345     117.102  13.781  80.744  1.00  0.00           N  
ATOM    830  CA  ASP B 345     117.661  12.957  81.796  1.00  0.00           C  
ATOM    831  C   ASP B 345     117.585  13.663  83.132  1.00  0.00           C  
ATOM    832  O   ASP B 345     118.090  14.775  83.289  1.00  0.00           O  
ATOM    833  CB  ASP B 345     119.128  12.651  81.522  1.00  0.00           C  
ATOM    834  CG  ASP B 345     119.819  12.003  82.717  1.00  0.00           C  
ATOM    835  OD1 ASP B 345     119.596  10.791  82.935  1.00  0.00           O  
ATOM    836  OD2 ASP B 345     120.568  12.708  83.441  1.00  0.00           O  
ATOM    837  N   PRO B 407     116.925  13.038  84.108  1.00  0.00           N  
ATOM    838  CA  PRO B 407     116.831  13.659  85.426  1.00  0.00           C  
ATOM    839  C   PRO B 407     118.091  13.356  86.239  1.00  0.00           C  
ATOM    840  O   PRO B 407     118.524  12.203  86.340  1.00  0.00           O  
ATOM    841  CB  PRO B 407     115.563  13.040  86.011  1.00  0.00           C  
ATOM    842  CG  PRO B 407     115.480  11.723  85.328  1.00  0.00           C  
ATOM    843  CD  PRO B 407     115.851  12.053  83.917  1.00  0.00           C  
ATOM    844  N   THR B 408     118.681  14.409  86.800  1.00  0.00           N  
ATOM    845  CA  THR B 408     119.898  14.286  87.583  1.00  0.00           C  
ATOM    846  C   THR B 408     120.220  15.560  88.396  1.00  0.00           C  
ATOM    847  O   THR B 408     121.042  16.374  87.970  1.00  0.00           O  
ATOM    848  CB  THR B 408     121.084  13.935  86.639  1.00  0.00           C  
ATOM    849  OG1 THR B 408     122.303  13.938  87.381  1.00  0.00           O  
ATOM    850  CG2 THR B 408     121.181  14.930  85.485  1.00  0.00           C  
ATOM    851  N   GLY B 418     119.565  15.731  89.551  1.00  0.00           N  
ATOM    852  CA  GLY B 418     119.814  16.892  90.392  1.00  0.00           C  
ATOM    853  C   GLY B 418     118.558  17.563  90.906  1.00  0.00           C  
ATOM    854  O   GLY B 418     118.125  18.574  90.356  1.00  0.00           O  
ATOM    855  N   ASP B 422     109.730  25.668  67.595  1.00  0.00           N  
ATOM    856  CA  ASP B 422     110.632  26.163  68.621  1.00  0.00           C  
ATOM    857  C   ASP B 422     111.723  25.143  68.903  1.00  0.00           C  
ATOM    858  O   ASP B 422     112.606  24.892  68.075  1.00  0.00           O  
ATOM    859  CB  ASP B 422     109.840  26.479  69.902  1.00  0.00           C  
ATOM    860  CG  ASP B 422     109.118  25.257  70.481  1.00  0.00           C  
ATOM    861  OD1 ASP B 422     108.504  24.497  69.703  1.00  0.00           O  
ATOM    862  OD2 ASP B 422     109.152  25.065  71.721  1.00  0.00           O  
ATOM    863  N   ALA B 423     111.661  24.552  70.082  1.00  0.00           N  
ATOM    864  CA  ALA B 423     112.632  23.550  70.469  1.00  0.00           C  
ATOM    865  C   ALA B 423     112.758  22.543  69.325  1.00  0.00           C  
ATOM    866  O   ALA B 423     113.717  21.770  69.253  1.00  0.00           O  
ATOM    867  CB  ALA B 423     112.169  22.862  71.745  1.00  0.00           C  
ATOM    868  N   THR B 424     111.775  22.571  68.431  1.00  0.00           N  
ATOM    869  CA  THR B 424     111.735  21.685  67.278  1.00  0.00           C  
ATOM    870  C   THR B 424     112.966  21.867  66.436  1.00  0.00           C  
ATOM    871  O   THR B 424     113.603  20.904  66.017  1.00  0.00           O  
ATOM    872  CB  THR B 424     110.554  22.002  66.386  1.00  0.00           C  
ATOM    873  OG1 THR B 424     109.359  21.962  67.167  1.00  0.00           O  
ATOM    874  CG2 THR B 424     110.472  21.003  65.233  1.00  0.00           C  
ATOM    875  N   MET B 425     113.297  23.116  66.168  1.00  0.00           N  
ATOM    876  CA  MET B 425     114.461  23.371  65.353  1.00  0.00           C  
ATOM    877  C   MET B 425     115.726  23.122  66.153  1.00  0.00           C  
ATOM    878  O   MET B 425     116.785  22.843  65.580  1.00  0.00           O  
ATOM    879  CB  MET B 425     114.432  24.799  64.805  1.00  0.00           C  
ATOM    880  CG  MET B 425     114.520  25.912  65.837  1.00  0.00           C  
ATOM    881  SD  MET B 425     114.751  27.527  65.016  1.00  0.00           S  
ATOM    882  CE  MET B 425     116.577  27.480  64.598  1.00  0.00           C  
ATOM    883  N   ASN B 426     115.618  23.223  67.477  1.00  0.00           N  
ATOM    884  CA  ASN B 426     116.782  22.977  68.322  1.00  0.00           C  
ATOM    885  C   ASN B 426     117.355  21.684  67.801  1.00  0.00           C  
ATOM    886  O   ASN B 426     118.531  21.582  67.441  1.00  0.00           O  
ATOM    887  CB  ASN B 426     116.365  22.812  69.784  1.00  0.00           C  
ATOM    888  CG  ASN B 426     116.588  24.075  70.600  1.00  0.00           C  
ATOM    889  OD1 ASN B 426     117.703  24.341  71.060  1.00  0.00           O  
ATOM    890  ND2 ASN B 426     115.531  24.870  70.769  1.00  0.00           N  
ATOM    891  N   MET B 427     116.478  20.700  67.736  1.00  0.00           N  
ATOM    892  CA  MET B 427     116.839  19.399  67.241  1.00  0.00           C  
ATOM    893  C   MET B 427     117.409  19.525  65.826  1.00  0.00           C  
ATOM    894  O   MET B 427     118.556  19.144  65.581  1.00  0.00           O  
ATOM    895  CB  MET B 427     115.600  18.514  67.251  1.00  0.00           C  
ATOM    896  CG  MET B 427     115.786  17.152  66.628  1.00  0.00           C  
ATOM    897  SD  MET B 427     114.191  16.459  66.205  1.00  0.00           S  
ATOM    898  CE  MET B 427     113.875  17.326  64.638  1.00  0.00           C  
ATOM    899  N   THR B 429     116.616  20.070  64.905  1.00  0.00           N  
ATOM    900  CA  THR B 429     117.060  20.229  63.522  1.00  0.00           C  
ATOM    901  C   THR B 429     118.526  20.590  63.502  1.00  0.00           C  
ATOM    902  O   THR B 429     119.329  19.939  62.845  1.00  0.00           O  
ATOM    903  CB  THR B 429     116.293  21.340  62.782  1.00  0.00           C  
ATOM    904  OG1 THR B 429     114.939  20.928  62.557  1.00  0.00           O  
ATOM    905  CG2 THR B 429     116.956  21.636  61.442  1.00  0.00           C  
ATOM    906  N   LYS B 431     118.877  21.636  64.231  1.00  0.00           N  
ATOM    907  CA  LYS B 431     120.265  22.045  64.281  1.00  0.00           C  
ATOM    908  C   LYS B 431     121.173  20.826  64.486  1.00  0.00           C  
ATOM    909  O   LYS B 431     122.002  20.523  63.638  1.00  0.00           O  
ATOM    910  CB  LYS B 431     120.471  23.069  65.402  1.00  0.00           C  
ATOM    911  CG  LYS B 431     120.003  24.508  65.085  1.00  0.00           C  
ATOM    912  CD  LYS B 431     121.069  25.317  64.331  1.00  0.00           C  
ATOM    913  CE  LYS B 431     120.986  26.830  64.622  1.00  0.00           C  
ATOM    914  NZ  LYS B 431     119.731  27.494  64.150  1.00  0.00           N  
ATOM    915  N   ILE B 432     121.011  20.107  65.590  1.00  0.00           N  
ATOM    916  CA  ILE B 432     121.860  18.941  65.832  1.00  0.00           C  
ATOM    917  C   ILE B 432     121.899  17.929  64.698  1.00  0.00           C  
ATOM    918  O   ILE B 432     122.935  17.336  64.428  1.00  0.00           O  
ATOM    919  CB  ILE B 432     121.437  18.186  67.080  1.00  0.00           C  
ATOM    920  CG1 ILE B 432     121.603  19.079  68.303  1.00  0.00           C  
ATOM    921  CG2 ILE B 432     122.270  16.931  67.224  1.00  0.00           C  
ATOM    922  CD1 ILE B 432     121.274  18.379  69.596  1.00  0.00           C  
ATOM    923  N   HIS B 433     120.762  17.705  64.058  1.00  0.00           N  
ATOM    924  CA  HIS B 433     120.699  16.758  62.950  1.00  0.00           C  
ATOM    925  C   HIS B 433     121.852  17.131  62.015  1.00  0.00           C  
ATOM    926  O   HIS B 433     122.916  16.505  62.062  1.00  0.00           O  
ATOM    927  CB  HIS B 433     119.343  16.887  62.237  1.00  0.00           C  
ATOM    928  CG  HIS B 433     119.000  15.736  61.338  1.00  0.00           C  
ATOM    929  ND1 HIS B 433     118.944  14.432  61.780  1.00  0.00           N  
ATOM    930  CD2 HIS B 433     118.639  15.704  60.033  1.00  0.00           C  
ATOM    931  CE1 HIS B 433     118.562  13.648  60.787  1.00  0.00           C  
ATOM    932  NE2 HIS B 433     118.370  14.394  59.716  1.00  0.00           N  
ATOM    933  N   TYR B 434     121.635  18.160  61.190  1.00  0.00           N  
ATOM    934  CA  TYR B 434     122.638  18.684  60.241  1.00  0.00           C  
ATOM    935  C   TYR B 434     124.021  18.480  60.892  1.00  0.00           C  
ATOM    936  O   TYR B 434     124.966  18.032  60.233  1.00  0.00           O  
ATOM    937  CB  TYR B 434     122.310  20.192  59.960  1.00  0.00           C  
ATOM    938  CG  TYR B 434     123.221  21.096  59.074  1.00  0.00           C  
ATOM    939  CD1 TYR B 434     123.143  22.499  59.207  1.00  0.00           C  
ATOM    940  CD2 TYR B 434     124.144  20.587  58.142  1.00  0.00           C  
ATOM    941  CE1 TYR B 434     123.950  23.372  58.463  1.00  0.00           C  
ATOM    942  CE2 TYR B 434     124.968  21.476  57.377  1.00  0.00           C  
ATOM    943  CZ  TYR B 434     124.854  22.868  57.563  1.00  0.00           C  
ATOM    944  OH  TYR B 434     125.641  23.788  56.905  1.00  0.00           O  
ATOM    945  N   GLN B 435     124.116  18.751  62.195  1.00  0.00           N  
ATOM    946  CA  GLN B 435     125.382  18.606  62.896  1.00  0.00           C  
ATOM    947  C   GLN B 435     125.917  17.183  62.724  1.00  0.00           C  
ATOM    948  O   GLN B 435     126.637  16.897  61.767  1.00  0.00           O  
ATOM    949  CB  GLN B 435     125.216  18.991  64.385  1.00  0.00           C  
ATOM    950  CG  GLN B 435     126.165  20.142  64.860  1.00  0.00           C  
ATOM    951  CD  GLN B 435     125.870  20.682  66.282  1.00  0.00           C  
ATOM    952  OE1 GLN B 435     126.670  21.439  66.858  1.00  0.00           O  
ATOM    953  NE2 GLN B 435     124.723  20.299  66.839  1.00  0.00           N  
ATOM    954  N   LEU B 436     125.549  16.295  63.636  1.00  0.00           N  
ATOM    955  CA  LEU B 436     125.994  14.909  63.593  1.00  0.00           C  
ATOM    956  C   LEU B 436     126.376  14.488  62.190  1.00  0.00           C  
ATOM    957  O   LEU B 436     127.438  13.914  61.973  1.00  0.00           O  
ATOM    958  CB  LEU B 436     124.890  14.024  64.139  1.00  0.00           C  
ATOM    959  CG  LEU B 436     124.601  14.477  65.565  1.00  0.00           C  
ATOM    960  CD1 LEU B 436     123.157  14.222  65.915  1.00  0.00           C  
ATOM    961  CD2 LEU B 436     125.567  13.775  66.505  1.00  0.00           C  
ATOM    962  N   LYS B 437     125.515  14.790  61.231  1.00  0.00           N  
ATOM    963  CA  LYS B 437     125.817  14.443  59.858  1.00  0.00           C  
ATOM    964  C   LYS B 437     127.203  14.959  59.481  1.00  0.00           C  
ATOM    965  O   LYS B 437     128.182  14.203  59.504  1.00  0.00           O  
ATOM    966  CB  LYS B 437     124.779  15.037  58.898  1.00  0.00           C  
ATOM    967  CG  LYS B 437     123.440  14.306  58.855  1.00  0.00           C  
ATOM    968  CD  LYS B 437     122.635  14.630  57.579  1.00  0.00           C  
ATOM    969  CE  LYS B 437     123.209  13.960  56.318  1.00  0.00           C  
ATOM    970  NZ  LYS B 437     122.392  14.208  55.082  1.00  0.00           N  
ATOM    971  N   LYS B 438     127.268  16.248  59.135  1.00  0.00           N  
ATOM    972  CA  LYS B 438     128.508  16.926  58.727  1.00  0.00           C  
ATOM    973  C   LYS B 438     129.684  16.317  59.524  1.00  0.00           C  
ATOM    974  O   LYS B 438     130.723  15.969  58.949  1.00  0.00           O  
ATOM    975  CB  LYS B 438     128.363  18.463  58.969  1.00  0.00           C  
ATOM    976  CG  LYS B 438     129.234  19.467  58.113  1.00  0.00           C  
ATOM    977  CD  LYS B 438     129.040  20.943  58.604  1.00  0.00           C  
ATOM    978  CE  LYS B 438     130.060  21.947  58.052  1.00  0.00           C  
ATOM    979  NZ  LYS B 438     129.961  23.241  58.796  1.00  0.00           N  
ATOM    980  N   LEU B 439     129.504  16.150  60.836  1.00  0.00           N  
ATOM    981  CA  LEU B 439     130.556  15.584  61.672  1.00  0.00           C  
ATOM    982  C   LEU B 439     130.925  14.212  61.158  1.00  0.00           C  
ATOM    983  O   LEU B 439     132.067  13.956  60.783  1.00  0.00           O  
ATOM    984  CB  LEU B 439     130.104  15.446  63.121  1.00  0.00           C  
ATOM    985  CG  LEU B 439     131.221  14.832  63.961  1.00  0.00           C  
ATOM    986  CD1 LEU B 439     132.241  15.904  64.253  1.00  0.00           C  
ATOM    987  CD2 LEU B 439     130.680  14.265  65.243  1.00  0.00           C  
ATOM    988  N   TRP B 444     129.943  13.322  61.160  1.00  0.00           N  
ATOM    989  CA  TRP B 444     130.163  11.974  60.687  1.00  0.00           C  
ATOM    990  C   TRP B 444     131.033  12.057  59.455  1.00  0.00           C  
ATOM    991  O   TRP B 444     132.071  11.408  59.356  1.00  0.00           O  
ATOM    992  CB  TRP B 444     128.828  11.309  60.346  1.00  0.00           C  
ATOM    993  CG  TRP B 444     128.295  10.462  61.464  1.00  0.00           C  
ATOM    994  CD1 TRP B 444     127.191  10.705  62.232  1.00  0.00           C  
ATOM    995  CD2 TRP B 444     128.866   9.242  61.959  1.00  0.00           C  
ATOM    996  NE1 TRP B 444     127.043   9.710  63.174  1.00  0.00           N  
ATOM    997  CE2 TRP B 444     128.059   8.801  63.027  1.00  0.00           C  
ATOM    998  CE3 TRP B 444     129.985   8.481  61.604  1.00  0.00           C  
ATOM    999  CZ2 TRP B 444     128.335   7.630  63.742  1.00  0.00           C  
ATOM   1000  CZ3 TRP B 444     130.258   7.316  62.318  1.00  0.00           C  
ATOM   1001  CH2 TRP B 444     129.437   6.906  63.372  1.00  0.00           C  
ATOM   1002  N   GLU B 445     130.609  12.902  58.531  1.00  0.00           N  
ATOM   1003  CA  GLU B 445     131.318  13.090  57.286  1.00  0.00           C  
ATOM   1004  C   GLU B 445     132.823  13.158  57.472  1.00  0.00           C  
ATOM   1005  O   GLU B 445     133.563  12.420  56.837  1.00  0.00           O  
ATOM   1006  CB  GLU B 445     130.837  14.364  56.610  1.00  0.00           C  
ATOM   1007  CG  GLU B 445     131.028  14.346  55.111  1.00  0.00           C  
ATOM   1008  CD  GLU B 445     130.006  13.466  54.395  1.00  0.00           C  
ATOM   1009  OE1 GLU B 445     128.808  13.847  54.362  1.00  0.00           O  
ATOM   1010  OE2 GLU B 445     130.401  12.396  53.869  1.00  0.00           O  
ATOM   1011  N   ASN B 446     133.273  14.057  58.334  1.00  0.00           N  
ATOM   1012  CA  ASN B 446     134.696  14.205  58.586  1.00  0.00           C  
ATOM   1013  C   ASN B 446     135.283  12.950  59.213  1.00  0.00           C  
ATOM   1014  O   ASN B 446     136.406  12.563  58.895  1.00  0.00           O  
ATOM   1015  CB  ASN B 446     134.936  15.397  59.501  1.00  0.00           C  
ATOM   1016  CG  ASN B 446     134.581  16.702  58.841  1.00  0.00           C  
ATOM   1017  OD1 ASN B 446     133.484  16.865  58.309  1.00  0.00           O  
ATOM   1018  ND2 ASN B 446     135.511  17.645  58.866  1.00  0.00           N  
ATOM   1019  N   VAL B 447     134.526  12.325  60.111  1.00  0.00           N  
ATOM   1020  CA  VAL B 447     134.982  11.108  60.774  1.00  0.00           C  
ATOM   1021  C   VAL B 447     135.329  10.157  59.658  1.00  0.00           C  
ATOM   1022  O   VAL B 447     136.449   9.665  59.562  1.00  0.00           O  
ATOM   1023  CB  VAL B 447     133.878  10.482  61.635  1.00  0.00           C  
ATOM   1024  CG1 VAL B 447     134.434   9.290  62.392  1.00  0.00           C  
ATOM   1025  CG2 VAL B 447     133.313  11.521  62.596  1.00  0.00           C  
ATOM   1026  N   ASP B 448     134.347   9.917  58.802  1.00  0.00           N  
ATOM   1027  CA  ASP B 448     134.537   9.053  57.651  1.00  0.00           C  
ATOM   1028  C   ASP B 448     135.748   9.608  56.899  1.00  0.00           C  
ATOM   1029  O   ASP B 448     136.678   8.879  56.544  1.00  0.00           O  
ATOM   1030  CB  ASP B 448     133.291   9.102  56.752  1.00  0.00           C  
ATOM   1031  CG  ASP B 448     133.408   8.206  55.525  1.00  0.00           C  
ATOM   1032  OD1 ASP B 448     133.484   6.967  55.693  1.00  0.00           O  
ATOM   1033  OD2 ASP B 448     133.423   8.743  54.392  1.00  0.00           O  
ATOM   1034  N   THR B 449     135.735  10.918  56.684  1.00  0.00           N  
ATOM   1035  CA  THR B 449     136.808  11.581  55.969  1.00  0.00           C  
ATOM   1036  C   THR B 449     138.160  11.167  56.540  1.00  0.00           C  
ATOM   1037  O   THR B 449     138.892  10.399  55.919  1.00  0.00           O  
ATOM   1038  CB  THR B 449     136.620  13.116  56.016  1.00  0.00           C  
ATOM   1039  OG1 THR B 449     135.429  13.472  55.301  1.00  0.00           O  
ATOM   1040  CG2 THR B 449     137.796  13.819  55.382  1.00  0.00           C  
ATOM   1041  N   GLN B 450     138.492  11.649  57.727  1.00  0.00           N  
ATOM   1042  CA  GLN B 450     139.768  11.276  58.313  1.00  0.00           C  
ATOM   1043  C   GLN B 450     140.011   9.766  58.186  1.00  0.00           C  
ATOM   1044  O   GLN B 450     141.121   9.340  57.870  1.00  0.00           O  
ATOM   1045  CB  GLN B 450     139.833  11.696  59.792  1.00  0.00           C  
ATOM   1046  CG  GLN B 450     140.335  13.122  60.058  1.00  0.00           C  
ATOM   1047  CD  GLN B 450     141.674  13.156  60.795  1.00  0.00           C  
ATOM   1048  OE1 GLN B 450     141.792  12.700  61.935  1.00  0.00           O  
ATOM   1049  NE2 GLN B 450     142.688  13.700  60.138  1.00  0.00           N  
ATOM   1050  N   MET B 451     138.978   8.958  58.413  1.00  0.00           N  
ATOM   1051  CA  MET B 451     139.133   7.506  58.340  1.00  0.00           C  
ATOM   1052  C   MET B 451     140.024   7.070  57.184  1.00  0.00           C  
ATOM   1053  O   MET B 451     141.196   6.724  57.374  1.00  0.00           O  
ATOM   1054  CB  MET B 451     137.770   6.820  58.209  1.00  0.00           C  
ATOM   1055  CG  MET B 451     137.866   5.325  57.900  1.00  0.00           C  
ATOM   1056  SD  MET B 451     136.288   4.425  57.954  1.00  0.00           S  
ATOM   1057  CE  MET B 451     135.761   4.421  56.192  1.00  0.00           C  
ATOM   1058  N   ARG B 452     139.457   7.088  55.983  1.00  0.00           N  
ATOM   1059  CA  ARG B 452     140.186   6.681  54.788  1.00  0.00           C  
ATOM   1060  C   ARG B 452     141.385   7.595  54.626  1.00  0.00           C  
ATOM   1061  O   ARG B 452     142.417   7.222  54.064  1.00  0.00           O  
ATOM   1062  CB  ARG B 452     139.288   6.792  53.546  1.00  0.00           C  
ATOM   1063  CG  ARG B 452     137.782   6.899  53.820  1.00  0.00           C  
ATOM   1064  CD  ARG B 452     137.258   8.205  53.246  1.00  0.00           C  
ATOM   1065  NE  ARG B 452     138.212   9.276  53.533  1.00  0.00           N  
ATOM   1066  CZ  ARG B 452     138.024  10.563  53.261  1.00  0.00           C  
ATOM   1067  NH1 ARG B 452     136.898  10.974  52.687  1.00  0.00           N  
ATOM   1068  NH2 ARG B 452     138.977  11.440  53.558  1.00  0.00           N  
ATOM   1069  N   ALA B 453     141.229   8.806  55.132  1.00  0.00           N  
ATOM   1070  CA  ALA B 453     142.278   9.781  55.044  1.00  0.00           C  
ATOM   1071  C   ALA B 453     143.576   9.200  55.573  1.00  0.00           C  
ATOM   1072  O   ALA B 453     144.645   9.557  55.094  1.00  0.00           O  
ATOM   1073  CB  ALA B 453     141.891  11.011  55.824  1.00  0.00           C  
ATOM   1074  N   ARG B 454     143.490   8.293  56.544  1.00  0.00           N  
ATOM   1075  CA  ARG B 454     144.699   7.709  57.114  1.00  0.00           C  
ATOM   1076  C   ARG B 454     144.792   6.189  57.154  1.00  0.00           C  
ATOM   1077  O   ARG B 454     144.651   5.566  58.210  1.00  0.00           O  
ATOM   1078  CB  ARG B 454     144.941   8.286  58.508  1.00  0.00           C  
ATOM   1079  CG  ARG B 454     143.679   8.605  59.262  1.00  0.00           C  
ATOM   1080  CD  ARG B 454     143.873   9.824  60.156  1.00  0.00           C  
ATOM   1081  NE  ARG B 454     144.974   9.647  61.099  1.00  0.00           N  
ATOM   1082  CZ  ARG B 454     145.217  10.454  62.128  1.00  0.00           C  
ATOM   1083  NH1 ARG B 454     144.429  11.503  62.349  1.00  0.00           N  
ATOM   1084  NH2 ARG B 454     146.242  10.205  62.940  1.00  0.00           N  
ATOM   1085  N   GLY B 455     145.051   5.614  55.983  1.00  0.00           N  
ATOM   1086  CA  GLY B 455     145.211   4.179  55.834  1.00  0.00           C  
ATOM   1087  C   GLY B 455     144.132   3.293  56.417  1.00  0.00           C  
ATOM   1088  O   GLY B 455     144.438   2.234  56.959  1.00  0.00           O  
ATOM   1089  N   TYR B 456     142.875   3.711  56.305  1.00  0.00           N  
ATOM   1090  CA  TYR B 456     141.750   2.928  56.820  1.00  0.00           C  
ATOM   1091  C   TYR B 456     140.975   2.268  55.693  1.00  0.00           C  
ATOM   1092  O   TYR B 456     140.240   2.941  54.986  1.00  0.00           O  
ATOM   1093  CB  TYR B 456     140.801   3.830  57.609  1.00  0.00           C  
ATOM   1094  CG  TYR B 456     141.054   3.786  59.083  1.00  0.00           C  
ATOM   1095  CD1 TYR B 456     140.455   2.818  59.876  1.00  0.00           C  
ATOM   1096  CD2 TYR B 456     141.973   4.639  59.672  1.00  0.00           C  
ATOM   1097  CE1 TYR B 456     140.772   2.692  61.216  1.00  0.00           C  
ATOM   1098  CE2 TYR B 456     142.298   4.519  61.009  1.00  0.00           C  
ATOM   1099  CZ  TYR B 456     141.695   3.541  61.773  1.00  0.00           C  
ATOM   1100  OH  TYR B 456     142.031   3.394  63.092  1.00  0.00           O  
ATOM   1101  N   GLU B 457     141.114   0.958  55.526  1.00  0.00           N  
ATOM   1102  CA  GLU B 457     140.399   0.278  54.449  1.00  0.00           C  
ATOM   1103  C   GLU B 457     138.945  -0.015  54.735  1.00  0.00           C  
ATOM   1104  O   GLU B 457     138.620  -0.804  55.622  1.00  0.00           O  
ATOM   1105  CB  GLU B 457     141.081  -1.026  54.092  1.00  0.00           C  
ATOM   1106  CG  GLU B 457     142.411  -0.836  53.451  1.00  0.00           C  
ATOM   1107  CD  GLU B 457     142.987  -2.142  52.995  1.00  0.00           C  
ATOM   1108  OE1 GLU B 457     143.179  -3.029  53.855  1.00  0.00           O  
ATOM   1109  OE2 GLU B 457     143.237  -2.281  51.779  1.00  0.00           O  
ATOM   1110  N   ALA B 458     138.075   0.603  53.943  1.00  0.00           N  
ATOM   1111  CA  ALA B 458     136.640   0.434  54.094  1.00  0.00           C  
ATOM   1112  C   ALA B 458     136.238  -1.030  54.167  1.00  0.00           C  
ATOM   1113  O   ALA B 458     136.938  -1.921  53.685  1.00  0.00           O  
ATOM   1114  CB  ALA B 458     135.909   1.128  52.958  1.00  0.00           C  
ATOM   1115  N   ASP B 459     135.089  -1.256  54.781  1.00  0.00           N  
ATOM   1116  CA  ASP B 459     134.564  -2.589  54.969  1.00  0.00           C  
ATOM   1117  C   ASP B 459     133.095  -2.598  54.597  1.00  0.00           C  
ATOM   1118  O   ASP B 459     132.326  -1.738  55.023  1.00  0.00           O  
ATOM   1119  CB  ASP B 459     134.731  -2.984  56.434  1.00  0.00           C  
ATOM   1120  CG  ASP B 459     133.987  -4.246  56.784  1.00  0.00           C  
ATOM   1121  OD1 ASP B 459     133.267  -4.255  57.812  1.00  0.00           O  
ATOM   1122  OD2 ASP B 459     134.132  -5.229  56.029  1.00  0.00           O  
ATOM   1123  N   TRP B 460     132.707  -3.575  53.798  1.00  0.00           N  
ATOM   1124  CA  TRP B 460     131.325  -3.682  53.383  1.00  0.00           C  
ATOM   1125  C   TRP B 460     130.385  -3.555  54.587  1.00  0.00           C  
ATOM   1126  O   TRP B 460     129.454  -2.757  54.568  1.00  0.00           O  
ATOM   1127  CB  TRP B 460     131.105  -5.024  52.695  1.00  0.00           C  
ATOM   1128  CG  TRP B 460     129.817  -5.116  52.005  1.00  0.00           C  
ATOM   1129  CD1 TRP B 460     129.602  -5.003  50.677  1.00  0.00           C  
ATOM   1130  CD2 TRP B 460     128.537  -5.314  52.608  1.00  0.00           C  
ATOM   1131  NE1 TRP B 460     128.264  -5.119  50.403  1.00  0.00           N  
ATOM   1132  CE2 TRP B 460     127.587  -5.312  51.576  1.00  0.00           C  
ATOM   1133  CE3 TRP B 460     128.101  -5.492  53.925  1.00  0.00           C  
ATOM   1134  CZ2 TRP B 460     126.219  -5.484  51.816  1.00  0.00           C  
ATOM   1135  CZ3 TRP B 460     126.736  -5.661  54.166  1.00  0.00           C  
ATOM   1136  CH2 TRP B 460     125.815  -5.656  53.114  1.00  0.00           C  
ATOM   1137  N   ALA B 461     130.657  -4.333  55.634  1.00  0.00           N  
ATOM   1138  CA  ALA B 461     129.840  -4.382  56.855  1.00  0.00           C  
ATOM   1139  C   ALA B 461     129.924  -3.186  57.777  1.00  0.00           C  
ATOM   1140  O   ALA B 461     129.041  -2.969  58.598  1.00  0.00           O  
ATOM   1141  CB  ALA B 461     130.177  -5.627  57.642  1.00  0.00           C  
ATOM   1142  N   ARG B 463     131.009  -2.439  57.672  1.00  0.00           N  
ATOM   1143  CA  ARG B 463     131.190  -1.251  58.484  1.00  0.00           C  
ATOM   1144  C   ARG B 463     130.060  -0.297  58.117  1.00  0.00           C  
ATOM   1145  O   ARG B 463     129.921   0.064  56.949  1.00  0.00           O  
ATOM   1146  CB  ARG B 463     132.536  -0.596  58.136  1.00  0.00           C  
ATOM   1147  CG  ARG B 463     132.810   0.747  58.826  1.00  0.00           C  
ATOM   1148  CD  ARG B 463     133.400   1.815  57.883  1.00  0.00           C  
ATOM   1149  NE  ARG B 463     134.629   1.394  57.220  1.00  0.00           N  
ATOM   1150  CZ  ARG B 463     135.710   0.952  57.853  1.00  0.00           C  
ATOM   1151  NH1 ARG B 463     136.779   0.595  57.165  1.00  0.00           N  
ATOM   1152  NH2 ARG B 463     135.726   0.854  59.171  1.00  0.00           N  
ATOM   1153  N   LYS B 471     129.237   0.103  59.078  1.00  0.00           N  
ATOM   1154  CA  LYS B 471     128.183   1.043  58.741  1.00  0.00           C  
ATOM   1155  C   LYS B 471     127.956   2.002  59.877  1.00  0.00           C  
ATOM   1156  O   LYS B 471     128.137   1.658  61.039  1.00  0.00           O  
ATOM   1157  CB  LYS B 471     126.881   0.327  58.400  1.00  0.00           C  
ATOM   1158  CG  LYS B 471     125.866   1.220  57.710  1.00  0.00           C  
ATOM   1159  CD  LYS B 471     124.514   0.546  57.604  1.00  0.00           C  
ATOM   1160  CE  LYS B 471     124.567  -0.708  56.756  1.00  0.00           C  
ATOM   1161  NZ  LYS B 471     125.311  -1.820  57.383  1.00  0.00           N  
ATOM   1162  N   ARG B 472     127.573   3.216  59.513  1.00  0.00           N  
ATOM   1163  CA  ARG B 472     127.302   4.284  60.463  1.00  0.00           C  
ATOM   1164  C   ARG B 472     125.850   4.692  60.275  1.00  0.00           C  
ATOM   1165  O   ARG B 472     125.133   4.092  59.480  1.00  0.00           O  
ATOM   1166  CB  ARG B 472     128.188   5.484  60.154  1.00  0.00           C  
ATOM   1167  CG  ARG B 472     128.002   5.953  58.730  1.00  0.00           C  
ATOM   1168  CD  ARG B 472     128.711   7.243  58.451  1.00  0.00           C  
ATOM   1169  NE  ARG B 472     129.248   7.236  57.099  1.00  0.00           N  
ATOM   1170  CZ  ARG B 472     129.876   8.263  56.541  1.00  0.00           C  
ATOM   1171  NH1 ARG B 472     130.040   9.388  57.222  1.00  0.00           N  
ATOM   1172  NH2 ARG B 472     130.353   8.159  55.309  1.00  0.00           N  
ATOM   1173  N   GLY B 473     125.411   5.711  60.996  1.00  0.00           N  
ATOM   1174  CA  GLY B 473     124.043   6.140  60.817  1.00  0.00           C  
ATOM   1175  C   GLY B 473     123.422   6.866  61.983  1.00  0.00           C  
ATOM   1176  O   GLY B 473     123.828   6.702  63.133  1.00  0.00           O  
ATOM   1177  N   ILE B 474     122.417   7.675  61.675  1.00  0.00           N  
ATOM   1178  CA  ILE B 474     121.720   8.430  62.696  1.00  0.00           C  
ATOM   1179  C   ILE B 474     120.256   8.053  62.734  1.00  0.00           C  
ATOM   1180  O   ILE B 474     119.656   7.733  61.707  1.00  0.00           O  
ATOM   1181  CB  ILE B 474     121.786   9.929  62.439  1.00  0.00           C  
ATOM   1182  CG1 ILE B 474     123.199  10.357  62.065  1.00  0.00           C  
ATOM   1183  CG2 ILE B 474     121.395  10.657  63.685  1.00  0.00           C  
ATOM   1184  CD1 ILE B 474     123.469  10.325  60.591  1.00  0.00           C  
ATOM   1185  N   VAL B 475     119.670   8.094  63.919  1.00  0.00           N  
ATOM   1186  CA  VAL B 475     118.269   7.768  64.025  1.00  0.00           C  
ATOM   1187  C   VAL B 475     117.573   8.554  65.091  1.00  0.00           C  
ATOM   1188  O   VAL B 475     118.027   8.646  66.232  1.00  0.00           O  
ATOM   1189  CB  VAL B 475     118.066   6.313  64.290  1.00  0.00           C  
ATOM   1190  CG1 VAL B 475     118.290   5.546  62.999  1.00  0.00           C  
ATOM   1191  CG2 VAL B 475     119.009   5.867  65.396  1.00  0.00           C  
ATOM   1192  N   ASN B 476     116.450   9.121  64.675  1.00  0.00           N  
ATOM   1193  CA  ASN B 476     115.602   9.948  65.504  1.00  0.00           C  
ATOM   1194  C   ASN B 476     114.880   9.061  66.494  1.00  0.00           C  
ATOM   1195  O   ASN B 476     114.477   7.958  66.145  1.00  0.00           O  
ATOM   1196  CB  ASN B 476     114.582  10.647  64.616  1.00  0.00           C  
ATOM   1197  CG  ASN B 476     114.132  11.950  65.186  1.00  0.00           C  
ATOM   1198  OD1 ASN B 476     113.965  12.072  66.396  1.00  0.00           O  
ATOM   1199  ND2 ASN B 476     113.922  12.941  64.322  1.00  0.00           N  
ATOM   1200  N   ASN B 477     114.707   9.526  67.726  1.00  0.00           N  
ATOM   1201  CA  ASN B 477     114.008   8.707  68.708  1.00  0.00           C  
ATOM   1202  C   ASN B 477     112.493   8.791  68.488  1.00  0.00           C  
ATOM   1203  O   ASN B 477     111.769   7.826  68.760  1.00  0.00           O  
ATOM   1204  CB  ASN B 477     114.397   9.102  70.152  1.00  0.00           C  
ATOM   1205  CG  ASN B 477     113.737  10.382  70.623  1.00  0.00           C  
ATOM   1206  OD1 ASN B 477     113.691  11.367  69.894  1.00  0.00           O  
ATOM   1207  ND2 ASN B 477     113.233  10.375  71.858  1.00  0.00           N  
ATOM   1208  N   ASN B 478     112.013   9.928  67.975  1.00  0.00           N  
ATOM   1209  CA  ASN B 478     110.579  10.087  67.708  1.00  0.00           C  
ATOM   1210  C   ASN B 478     110.217   9.063  66.651  1.00  0.00           C  
ATOM   1211  O   ASN B 478     109.086   8.572  66.601  1.00  0.00           O  
ATOM   1212  CB  ASN B 478     110.256  11.491  67.178  1.00  0.00           C  
ATOM   1213  CG  ASN B 478     111.068  11.857  65.949  1.00  0.00           C  
ATOM   1214  OD1 ASN B 478     111.119  11.111  64.964  1.00  0.00           O  
ATOM   1215  ND2 ASN B 478     111.703  13.020  65.998  1.00  0.00           N  
ATOM   1216  N   HIS B 479     111.209   8.750  65.819  1.00  0.00           N  
ATOM   1217  CA  HIS B 479     111.074   7.795  64.735  1.00  0.00           C  
ATOM   1218  C   HIS B 479     110.088   6.707  65.112  1.00  0.00           C  
ATOM   1219  O   HIS B 479     109.318   6.241  64.275  1.00  0.00           O  
ATOM   1220  CB  HIS B 479     112.433   7.181  64.420  1.00  0.00           C  
ATOM   1221  CG  HIS B 479     112.706   7.055  62.958  1.00  0.00           C  
ATOM   1222  ND1 HIS B 479     112.229   7.963  62.036  1.00  0.00           N  
ATOM   1223  CD2 HIS B 479     113.435   6.156  62.260  1.00  0.00           C  
ATOM   1224  CE1 HIS B 479     112.653   7.626  60.832  1.00  0.00           C  
ATOM   1225  NE2 HIS B 479     113.388   6.534  60.940  1.00  0.00           N  
ATOM   1226  N   TRP B 482     110.108   6.312  66.379  1.00  0.00           N  
ATOM   1227  CA  TRP B 482     109.201   5.286  66.854  1.00  0.00           C  
ATOM   1228  C   TRP B 482     108.198   5.803  67.878  1.00  0.00           C  
ATOM   1229  O   TRP B 482     106.998   5.574  67.734  1.00  0.00           O  
ATOM   1230  CB  TRP B 482     109.999   4.109  67.422  1.00  0.00           C  
ATOM   1231  CG  TRP B 482     111.122   4.490  68.329  1.00  0.00           C  
ATOM   1232  CD1 TRP B 482     111.040   4.817  69.647  1.00  0.00           C  
ATOM   1233  CD2 TRP B 482     112.505   4.546  67.991  1.00  0.00           C  
ATOM   1234  NE1 TRP B 482     112.288   5.069  70.156  1.00  0.00           N  
ATOM   1235  CE2 TRP B 482     113.210   4.910  69.155  1.00  0.00           C  
ATOM   1236  CE3 TRP B 482     113.222   4.327  66.813  1.00  0.00           C  
ATOM   1237  CZ2 TRP B 482     114.598   5.054  69.181  1.00  0.00           C  
ATOM   1238  CZ3 TRP B 482     114.604   4.470  66.837  1.00  0.00           C  
ATOM   1239  CH2 TRP B 482     115.276   4.832  68.013  1.00  0.00           C  
ATOM   1240  N   TRP B 485     108.687   6.512  68.895  1.00  0.00           N  
ATOM   1241  CA  TRP B 485     107.835   7.049  69.966  1.00  0.00           C  
ATOM   1242  C   TRP B 485     106.625   7.777  69.434  1.00  0.00           C  
ATOM   1243  O   TRP B 485     105.563   7.800  70.055  1.00  0.00           O  
ATOM   1244  CB  TRP B 485     108.633   8.004  70.856  1.00  0.00           C  
ATOM   1245  CG  TRP B 485     109.571   7.311  71.770  1.00  0.00           C  
ATOM   1246  CD1 TRP B 485     110.929   7.458  71.835  1.00  0.00           C  
ATOM   1247  CD2 TRP B 485     109.223   6.348  72.754  1.00  0.00           C  
ATOM   1248  NE1 TRP B 485     111.448   6.640  72.804  1.00  0.00           N  
ATOM   1249  CE2 TRP B 485     110.421   5.946  73.386  1.00  0.00           C  
ATOM   1250  CE3 TRP B 485     108.009   5.780  73.168  1.00  0.00           C  
ATOM   1251  CZ2 TRP B 485     110.443   5.001  74.411  1.00  0.00           C  
ATOM   1252  CZ3 TRP B 485     108.027   4.841  74.185  1.00  0.00           C  
ATOM   1253  CH2 TRP B 485     109.240   4.460  74.798  1.00  0.00           C  
ATOM   1254  N   ASN B 486     106.811   8.377  68.273  1.00  0.00           N  
ATOM   1255  CA  ASN B 486     105.767   9.124  67.625  1.00  0.00           C  
ATOM   1256  C   ASN B 486     104.429   8.428  67.753  1.00  0.00           C  
ATOM   1257  O   ASN B 486     103.411   9.077  67.944  1.00  0.00           O  
ATOM   1258  CB  ASN B 486     106.114   9.310  66.155  1.00  0.00           C  
ATOM   1259  CG  ASN B 486     105.178  10.272  65.457  1.00  0.00           C  
ATOM   1260  OD1 ASN B 486     103.996   9.974  65.262  1.00  0.00           O  
ATOM   1261  ND2 ASN B 486     105.699  11.442  65.082  1.00  0.00           N  
ATOM   1262  N   LYS B 489     104.434   7.106  67.656  1.00  0.00           N  
ATOM   1263  CA  LYS B 489     103.204   6.335  67.748  1.00  0.00           C  
ATOM   1264  C   LYS B 489     103.348   5.035  68.545  1.00  0.00           C  
ATOM   1265  O   LYS B 489     102.589   4.094  68.323  1.00  0.00           O  
ATOM   1266  CB  LYS B 489     102.685   6.011  66.336  1.00  0.00           C  
ATOM   1267  CG  LYS B 489     101.583   6.944  65.798  1.00  0.00           C  
ATOM   1268  CD  LYS B 489     100.985   6.423  64.474  1.00  0.00           C  
ATOM   1269  CE  LYS B 489      99.635   7.072  64.139  1.00  0.00           C  
ATOM   1270  NZ  LYS B 489      98.944   6.383  63.005  1.00  0.00           N  
ATOM   1271  N   GLN B 490     104.296   4.971  69.478  1.00  0.00           N  
ATOM   1272  CA  GLN B 490     104.475   3.740  70.249  1.00  0.00           C  
ATOM   1273  C   GLN B 490     103.325   3.452  71.190  1.00  0.00           C  
ATOM   1274  O   GLN B 490     103.051   4.235  72.096  1.00  0.00           O  
ATOM   1275  CB  GLN B 490     105.756   3.773  71.073  1.00  0.00           C  
ATOM   1276  CG  GLN B 490     105.999   2.474  71.824  1.00  0.00           C  
ATOM   1277  CD  GLN B 490     106.223   1.283  70.898  1.00  0.00           C  
ATOM   1278  OE1 GLN B 490     106.274   0.145  71.347  1.00  0.00           O  
ATOM   1279  NE2 GLN B 490     106.368   1.546  69.607  1.00  0.00           N  
ATOM   1280  N   PRO B 494     102.645   2.309  70.993  1.00  0.00           N  
ATOM   1281  CA  PRO B 494     101.510   1.888  71.821  1.00  0.00           C  
ATOM   1282  C   PRO B 494     101.895   1.742  73.306  1.00  0.00           C  
ATOM   1283  O   PRO B 494     102.832   1.024  73.655  1.00  0.00           O  
ATOM   1284  CB  PRO B 494     101.095   0.556  71.181  1.00  0.00           C  
ATOM   1285  CG  PRO B 494     101.468   0.740  69.742  1.00  0.00           C  
ATOM   1286  CD  PRO B 494     102.828   1.388  69.858  1.00  0.00           C  
ATOM   1287  N   MET B 495     101.167   2.437  74.173  1.00  0.00           N  
ATOM   1288  CA  MET B 495     101.416   2.385  75.608  1.00  0.00           C  
ATOM   1289  C   MET B 495     101.266   0.954  76.115  1.00  0.00           C  
ATOM   1290  O   MET B 495     102.187   0.398  76.712  1.00  0.00           O  
ATOM   1291  CB  MET B 495     100.419   3.299  76.323  1.00  0.00           C  
ATOM   1292  CG  MET B 495     100.497   3.277  77.837  1.00  0.00           C  
ATOM   1293  SD  MET B 495     101.948   4.092  78.475  1.00  0.00           S  
ATOM   1294  CE  MET B 495     101.286   5.739  78.846  1.00  0.00           C  
ATOM   1295  N   LEU B 496     100.092   0.375  75.861  1.00  0.00           N  
ATOM   1296  CA  LEU B 496      99.769  -0.986  76.272  1.00  0.00           C  
ATOM   1297  C   LEU B 496     100.950  -1.914  76.124  1.00  0.00           C  
ATOM   1298  O   LEU B 496     101.542  -2.333  77.110  1.00  0.00           O  
ATOM   1299  CB  LEU B 496      98.598  -1.533  75.456  1.00  0.00           C  
ATOM   1300  CG  LEU B 496      97.237  -1.365  76.117  1.00  0.00           C  
ATOM   1301  CD1 LEU B 496      96.140  -1.789  75.186  1.00  0.00           C  
ATOM   1302  CD2 LEU B 496      97.199  -2.206  77.354  1.00  0.00           C  
ATOM   1303  N   GLU B 498     101.290  -2.230  74.883  1.00  0.00           N  
ATOM   1304  CA  GLU B 498     102.403  -3.119  74.589  1.00  0.00           C  
ATOM   1305  C   GLU B 498     103.613  -2.846  75.464  1.00  0.00           C  
ATOM   1306  O   GLU B 498     103.984  -3.662  76.305  1.00  0.00           O  
ATOM   1307  CB  GLU B 498     102.792  -2.983  73.119  1.00  0.00           C  
ATOM   1308  CG  GLU B 498     104.076  -3.689  72.748  1.00  0.00           C  
ATOM   1309  CD  GLU B 498     104.195  -3.913  71.258  1.00  0.00           C  
ATOM   1310  OE1 GLU B 498     105.228  -4.476  70.843  1.00  0.00           O  
ATOM   1311  OE2 GLU B 498     103.261  -3.536  70.507  1.00  0.00           O  
ATOM   1312  N   VAL B 499     104.226  -1.694  75.247  1.00  0.00           N  
ATOM   1313  CA  VAL B 499     105.394  -1.293  76.007  1.00  0.00           C  
ATOM   1314  C   VAL B 499     105.239  -1.767  77.443  1.00  0.00           C  
ATOM   1315  O   VAL B 499     105.934  -2.678  77.912  1.00  0.00           O  
ATOM   1316  CB  VAL B 499     105.520   0.229  75.997  1.00  0.00           C  
ATOM   1317  CG1 VAL B 499     106.865   0.632  76.522  1.00  0.00           C  
ATOM   1318  CG2 VAL B 499     105.317   0.756  74.593  1.00  0.00           C  
ATOM   1319  N   LEU B 500     104.296  -1.138  78.126  1.00  0.00           N  
ATOM   1320  CA  LEU B 500     103.991  -1.460  79.509  1.00  0.00           C  
ATOM   1321  C   LEU B 500     104.053  -2.962  79.773  1.00  0.00           C  
ATOM   1322  O   LEU B 500     104.594  -3.398  80.784  1.00  0.00           O  
ATOM   1323  CB  LEU B 500     102.597  -0.928  79.862  1.00  0.00           C  
ATOM   1324  CG  LEU B 500     102.498   0.239  80.846  1.00  0.00           C  
ATOM   1325  CD1 LEU B 500     101.145   0.921  80.722  1.00  0.00           C  
ATOM   1326  CD2 LEU B 500     102.723  -0.282  82.253  1.00  0.00           C  
ATOM   1327  N   ARG B 501     103.511  -3.758  78.858  1.00  0.00           N  
ATOM   1328  CA  ARG B 501     103.508  -5.199  79.052  1.00  0.00           C  
ATOM   1329  C   ARG B 501     104.856  -5.797  78.689  1.00  0.00           C  
ATOM   1330  O   ARG B 501     105.466  -6.481  79.502  1.00  0.00           O  
ATOM   1331  CB  ARG B 501     102.377  -5.847  78.231  1.00  0.00           C  
ATOM   1332  CG  ARG B 501     101.749  -7.085  78.884  1.00  0.00           C  
ATOM   1333  CD  ARG B 501     100.268  -7.259  78.536  1.00  0.00           C  
ATOM   1334  NE  ARG B 501     100.048  -7.520  77.115  1.00  0.00           N  
ATOM   1335  CZ  ARG B 501      99.510  -6.655  76.254  1.00  0.00           C  
ATOM   1336  NH1 ARG B 501      99.125  -5.452  76.657  1.00  0.00           N  
ATOM   1337  NH2 ARG B 501      99.348  -6.991  74.980  1.00  0.00           N  
ATOM   1338  N   ARG B 502     105.329  -5.513  77.481  1.00  0.00           N  
ATOM   1339  CA  ARG B 502     106.601  -6.040  77.001  1.00  0.00           C  
ATOM   1340  C   ARG B 502     107.764  -5.833  77.963  1.00  0.00           C  
ATOM   1341  O   ARG B 502     108.891  -6.207  77.653  1.00  0.00           O  
ATOM   1342  CB  ARG B 502     106.967  -5.424  75.638  1.00  0.00           C  
ATOM   1343  CG  ARG B 502     106.179  -5.931  74.412  1.00  0.00           C  
ATOM   1344  CD  ARG B 502     106.380  -7.425  74.147  1.00  0.00           C  
ATOM   1345  NE  ARG B 502     107.670  -7.797  73.556  1.00  0.00           N  
ATOM   1346  CZ  ARG B 502     108.025  -7.539  72.299  1.00  0.00           C  
ATOM   1347  NH1 ARG B 502     107.183  -6.896  71.502  1.00  0.00           N  
ATOM   1348  NH2 ARG B 502     109.204  -7.944  71.828  1.00  0.00           N  
ATOM   1349  N   VAL B 503     107.513  -5.248  79.127  1.00  0.00           N  
ATOM   1350  CA  VAL B 503     108.600  -5.032  80.069  1.00  0.00           C  
ATOM   1351  C   VAL B 503     108.154  -4.660  81.470  1.00  0.00           C  
ATOM   1352  O   VAL B 503     108.864  -4.913  82.441  1.00  0.00           O  
ATOM   1353  CB  VAL B 503     109.529  -3.930  79.575  1.00  0.00           C  
ATOM   1354  CG1 VAL B 503     110.689  -4.526  78.798  1.00  0.00           C  
ATOM   1355  CG2 VAL B 503     108.740  -2.974  78.708  1.00  0.00           C  
ATOM   1356  N   GLY B 840     106.978  -4.059  81.577  1.00  0.00           N  
ATOM   1357  CA  GLY B 840     106.495  -3.648  82.883  1.00  0.00           C  
ATOM   1358  C   GLY B 840     106.245  -4.777  83.854  1.00  0.00           C  
ATOM   1359  O   GLY B 840     106.409  -4.618  85.056  1.00  0.00           O  
ATOM   1360  N   HIS B 841     105.843  -5.922  83.328  1.00  0.00           N  
ATOM   1361  CA  HIS B 841     105.557  -7.081  84.155  1.00  0.00           C  
ATOM   1362  C   HIS B 841     106.777  -7.658  84.856  1.00  0.00           C  
ATOM   1363  O   HIS B 841     106.637  -8.516  85.728  1.00  0.00           O  
ATOM   1364  CB  HIS B 841     104.906  -8.161  83.302  1.00  0.00           C  
ATOM   1365  CG  HIS B 841     103.456  -7.919  83.027  1.00  0.00           C  
ATOM   1366  ND1 HIS B 841     102.471  -8.178  83.958  1.00  0.00           N  
ATOM   1367  CD2 HIS B 841     102.821  -7.438  81.932  1.00  0.00           C  
ATOM   1368  CE1 HIS B 841     101.293  -7.871  83.446  1.00  0.00           C  
ATOM   1369  NE2 HIS B 841     101.475  -7.419  82.217  1.00  0.00           N  
ATOM   1370  N   ALA B 844     107.966  -7.190  84.475  1.00  0.00           N  
ATOM   1371  CA  ALA B 844     109.222  -7.672  85.060  1.00  0.00           C  
ATOM   1372  C   ALA B 844     110.046  -6.563  85.721  1.00  0.00           C  
ATOM   1373  O   ALA B 844     111.147  -6.806  86.218  1.00  0.00           O  
ATOM   1374  CB  ALA B 844     110.061  -8.381  83.989  1.00  0.00           C  
ATOM   1375  N   LEU B 845     109.513  -5.345  85.726  1.00  0.00           N  
ATOM   1376  CA  LEU B 845     110.207  -4.223  86.343  1.00  0.00           C  
ATOM   1377  C   LEU B 845     109.503  -3.770  87.620  1.00  0.00           C  
ATOM   1378  O   LEU B 845     108.289  -3.558  87.626  1.00  0.00           O  
ATOM   1379  CB  LEU B 845     110.317  -3.057  85.352  1.00  0.00           C  
ATOM   1380  CG  LEU B 845     111.641  -2.957  84.583  1.00  0.00           C  
ATOM   1381  CD1 LEU B 845     112.763  -2.596  85.554  1.00  0.00           C  
ATOM   1382  CD2 LEU B 845     111.946  -4.273  83.868  1.00  0.00           C  
ATOM   1383  N   ARG B 846     110.277  -3.640  88.696  1.00  0.00           N  
ATOM   1384  CA  ARG B 846     109.768  -3.208  89.999  1.00  0.00           C  
ATOM   1385  C   ARG B 846     110.146  -1.735  90.217  1.00  0.00           C  
ATOM   1386  O   ARG B 846     111.299  -1.362  89.979  1.00  0.00           O  
ATOM   1387  CB  ARG B 846     110.394  -4.068  91.096  1.00  0.00           C  
ATOM   1388  CG  ARG B 846     110.041  -5.548  91.025  1.00  0.00           C  
ATOM   1389  CD  ARG B 846     108.950  -5.900  92.029  1.00  0.00           C  
ATOM   1390  NE  ARG B 846     109.258  -5.399  93.373  1.00  0.00           N  
ATOM   1391  CZ  ARG B 846     110.342  -5.720  94.080  1.00  0.00           C  
ATOM   1392  NH1 ARG B 846     111.245  -6.554  93.577  1.00  0.00           N  
ATOM   1393  NH2 ARG B 846     110.530  -5.201  95.292  1.00  0.00           N  
ATOM   1394  N   ILE B 847     109.196  -0.905  90.665  1.00  0.00           N  
ATOM   1395  CA  ILE B 847     109.478   0.519  90.880  1.00  0.00           C  
ATOM   1396  C   ILE B 847     110.423   0.690  92.059  1.00  0.00           C  
ATOM   1397  O   ILE B 847     110.881   1.799  92.348  1.00  0.00           O  
ATOM   1398  CB  ILE B 847     108.204   1.356  91.165  1.00  0.00           C  
ATOM   1399  CG1 ILE B 847     107.919   1.369  92.657  1.00  0.00           C  
ATOM   1400  CG2 ILE B 847     107.006   0.783  90.431  1.00  0.00           C  
ATOM   1401  CD1 ILE B 847     106.908   2.392  93.055  1.00  0.00           C  
ATOM   1402  N   GLY B 848     110.704  -0.417  92.739  1.00  0.00           N  
ATOM   1403  CA  GLY B 848     111.606  -0.382  93.875  1.00  0.00           C  
ATOM   1404  C   GLY B 848     112.992   0.111  93.483  1.00  0.00           C  
ATOM   1405  O   GLY B 848     113.261   1.317  93.554  1.00  0.00           O  
ATOM   1406  N   PRO B 849     113.904  -0.795  93.074  1.00  0.00           N  
ATOM   1407  CA  PRO B 849     115.266  -0.426  92.673  1.00  0.00           C  
ATOM   1408  C   PRO B 849     115.269   0.670  91.615  1.00  0.00           C  
ATOM   1409  O   PRO B 849     116.222   1.436  91.518  1.00  0.00           O  
ATOM   1410  CB  PRO B 849     115.841  -1.743  92.162  1.00  0.00           C  
ATOM   1411  CG  PRO B 849     115.210  -2.730  93.086  1.00  0.00           C  
ATOM   1412  CD  PRO B 849     113.758  -2.262  93.104  1.00  0.00           C  
ATOM   1413  N   MET B 850     114.194   0.746  90.834  1.00  0.00           N  
ATOM   1414  CA  MET B 850     114.062   1.762  89.792  1.00  0.00           C  
ATOM   1415  C   MET B 850     113.978   3.139  90.474  1.00  0.00           C  
ATOM   1416  O   MET B 850     114.225   4.175  89.849  1.00  0.00           O  
ATOM   1417  CB  MET B 850     112.806   1.483  88.947  1.00  0.00           C  
ATOM   1418  CG  MET B 850     112.988   1.633  87.433  1.00  0.00           C  
ATOM   1419  SD  MET B 850     113.336   3.338  86.939  1.00  0.00           S  
ATOM   1420  CE  MET B 850     115.154   3.328  86.856  1.00  0.00           C  
ATOM   1421  N   LEU B 851     113.642   3.131  91.765  1.00  0.00           N  
ATOM   1422  CA  LEU B 851     113.541   4.355  92.561  1.00  0.00           C  
ATOM   1423  C   LEU B 851     114.665   4.397  93.594  1.00  0.00           C  
ATOM   1424  O   LEU B 851     114.890   5.406  94.257  1.00  0.00           O  
ATOM   1425  CB  LEU B 851     112.191   4.413  93.275  1.00  0.00           C  
ATOM   1426  CG  LEU B 851     111.779   5.771  93.854  1.00  0.00           C  
ATOM   1427  CD1 LEU B 851     110.278   5.766  93.989  1.00  0.00           C  
ATOM   1428  CD2 LEU B 851     112.455   6.068  95.197  1.00  0.00           C  
ATOM   1429  N   SER B1160     115.373   3.285  93.725  1.00  0.00           N  
ATOM   1430  CA  SER B1160     116.473   3.200  94.673  1.00  0.00           C  
ATOM   1431  C   SER B1160     117.728   3.798  94.078  1.00  0.00           C  
ATOM   1432  O   SER B1160     118.729   3.992  94.768  1.00  0.00           O  
ATOM   1433  CB  SER B1160     116.724   1.748  95.043  1.00  0.00           C  
ATOM   1434  OG  SER B1160     115.585   1.218  95.689  1.00  0.00           O  
ATOM   1435  N   ARG B1161     117.675   4.069  92.781  1.00  0.00           N  
ATOM   1436  CA  ARG B1161     118.813   4.666  92.100  1.00  0.00           C  
ATOM   1437  C   ARG B1161     118.961   5.996  92.815  1.00  0.00           C  
ATOM   1438  O   ARG B1161     117.977   6.709  93.006  1.00  0.00           O  
ATOM   1439  CB  ARG B1161     118.504   4.890  90.609  1.00  0.00           C  
ATOM   1440  CG  ARG B1161     118.176   3.619  89.812  1.00  0.00           C  
ATOM   1441  CD  ARG B1161     119.398   2.709  89.665  1.00  0.00           C  
ATOM   1442  NE  ARG B1161     119.083   1.408  89.063  1.00  0.00           N  
ATOM   1443  CZ  ARG B1161     118.662   0.337  89.738  1.00  0.00           C  
ATOM   1444  NH1 ARG B1161     118.495   0.392  91.054  1.00  0.00           N  
ATOM   1445  NH2 ARG B1161     118.416  -0.800  89.097  1.00  0.00           N  
ATOM   1446  N   ASP B1162     120.175   6.331  93.225  1.00  0.00           N  
ATOM   1447  CA  ASP B1162     120.376   7.578  93.943  1.00  0.00           C  
ATOM   1448  C   ASP B1162     119.881   8.768  93.131  1.00  0.00           C  
ATOM   1449  O   ASP B1162     119.149   9.622  93.648  1.00  0.00           O  
ATOM   1450  CB  ASP B1162     121.852   7.743  94.296  1.00  0.00           C  
ATOM   1451  CG  ASP B1162     122.058   8.595  95.542  1.00  0.00           C  
ATOM   1452  OD1 ASP B1162     121.252   8.463  96.491  1.00  0.00           O  
ATOM   1453  OD2 ASP B1162     123.030   9.383  95.583  1.00  0.00           O  
ATOM   1454  N   THR B1163     120.287   8.803  91.863  1.00  0.00           N  
ATOM   1455  CA  THR B1163     119.906   9.852  90.921  1.00  0.00           C  
ATOM   1456  C   THR B1163     118.482  10.359  91.259  1.00  0.00           C  
ATOM   1457  O   THR B1163     118.189  11.560  91.189  1.00  0.00           O  
ATOM   1458  CB  THR B1163     119.978   9.285  89.458  1.00  0.00           C  
ATOM   1459  OG1 THR B1163     121.181   8.506  89.293  1.00  0.00           O  
ATOM   1460  CG2 THR B1163     119.976  10.415  88.436  1.00  0.00           C  
ATOM   1461  N   VAL B1164     117.627   9.421  91.669  1.00  0.00           N  
ATOM   1462  CA  VAL B1164     116.230   9.674  92.035  1.00  0.00           C  
ATOM   1463  C   VAL B1164     116.056  10.182  93.450  1.00  0.00           C  
ATOM   1464  O   VAL B1164     115.687  11.333  93.661  1.00  0.00           O  
ATOM   1465  CB  VAL B1164     115.383   8.397  91.976  1.00  0.00           C  
ATOM   1466  CG1 VAL B1164     113.918   8.742  92.195  1.00  0.00           C  
ATOM   1467  CG2 VAL B1164     115.596   7.685  90.670  1.00  0.00           C  
ATOM   1468  N   LYS B1165     116.280   9.279  94.409  1.00  0.00           N  
ATOM   1469  CA  LYS B1165     116.154   9.568  95.841  1.00  0.00           C  
ATOM   1470  C   LYS B1165     116.510  11.010  96.141  1.00  0.00           C  
ATOM   1471  O   LYS B1165     115.823  11.684  96.910  1.00  0.00           O  
ATOM   1472  CB  LYS B1165     117.052   8.629  96.651  1.00  0.00           C  
ATOM   1473  CG  LYS B1165     116.631   7.172  96.558  1.00  0.00           C  
ATOM   1474  CD  LYS B1165     117.819   6.256  96.323  1.00  0.00           C  
ATOM   1475  CE  LYS B1165     118.756   6.223  97.520  1.00  0.00           C  
ATOM   1476  NZ  LYS B1165     119.847   5.219  97.335  1.00  0.00           N  
ATOM   1477  N   ASN B1166     117.590  11.485  95.534  1.00  0.00           N  
ATOM   1478  CA  ASN B1166     117.977  12.867  95.743  1.00  0.00           C  
ATOM   1479  C   ASN B1166     116.952  13.780  95.076  1.00  0.00           C  
ATOM   1480  O   ASN B1166     116.443  14.702  95.713  1.00  0.00           O  
ATOM   1481  CB  ASN B1166     119.360  13.124  95.170  1.00  0.00           C  
ATOM   1482  CG  ASN B1166     120.419  12.340  95.876  1.00  0.00           C  
ATOM   1483  OD1 ASN B1166     121.594  12.458  95.562  1.00  0.00           O  
ATOM   1484  ND2 ASN B1166     120.012  11.529  96.843  1.00  0.00           N  
ATOM   1485  N   LYS B1168     116.640  13.515  93.803  1.00  0.00           N  
ATOM   1486  CA  LYS B1168     115.660  14.318  93.064  1.00  0.00           C  
ATOM   1487  C   LYS B1168     114.280  14.232  93.716  1.00  0.00           C  
ATOM   1488  O   LYS B1168     113.260  14.427  93.056  1.00  0.00           O  
ATOM   1489  CB  LYS B1168     115.562  13.854  91.601  1.00  0.00           C  
ATOM   1490  CG  LYS B1168     114.691  14.754  90.704  1.00  0.00           C  
ATOM   1491  CD  LYS B1168     115.256  16.182  90.605  1.00  0.00           C  
ATOM   1492  CE  LYS B1168     114.411  17.100  89.700  1.00  0.00           C  
ATOM   1493  NZ  LYS B1168     114.965  18.498  89.556  1.00  0.00           N  
ATOM   1494  N   MET B1169     114.256  13.939  95.014  1.00  0.00           N  
ATOM   1495  CA  MET B1169     113.010  13.829  95.769  1.00  0.00           C  
ATOM   1496  C   MET B1169     113.192  14.383  97.178  1.00  0.00           C  
ATOM   1497  O   MET B1169     112.454  15.275  97.603  1.00  0.00           O  
ATOM   1498  CB  MET B1169     112.572  12.370  95.866  1.00  0.00           C  
ATOM   1499  CG  MET B1169     112.402  11.669  94.536  1.00  0.00           C  
ATOM   1500  SD  MET B1169     112.215   9.899  94.759  1.00  0.00           S  
ATOM   1501  CE  MET B1169     110.749   9.849  95.784  1.00  0.00           C  
ATOM   1502  N   THR B1170     114.167  13.833  97.902  1.00  0.00           N  
ATOM   1503  CA  THR B1170     114.460  14.271  99.266  1.00  0.00           C  
ATOM   1504  C   THR B1170     115.039  15.659  99.142  1.00  0.00           C  
ATOM   1505  O   THR B1170     114.386  16.657  99.447  1.00  0.00           O  
ATOM   1506  CB  THR B1170     115.518  13.391  99.932  1.00  0.00           C  
ATOM   1507  OG1 THR B1170     115.281  12.020  99.592  1.00  0.00           O  
ATOM   1508  CG2 THR B1170     115.465  13.562 101.448  1.00  0.00           C  
ATOM   1509  N   GLN B1171     116.287  15.712  98.699  1.00  0.00           N  
ATOM   1510  CA  GLN B1171     116.932  16.985  98.494  1.00  0.00           C  
ATOM   1511  C   GLN B1171     116.227  17.649  97.318  1.00  0.00           C  
ATOM   1512  O   GLN B1171     115.583  16.973  96.511  1.00  0.00           O  
ATOM   1513  CB  GLN B1171     118.418  16.794  98.182  1.00  0.00           C  
ATOM   1514  CG  GLN B1171     119.312  17.238  99.318  1.00  0.00           C  
ATOM   1515  CD  GLN B1171     118.911  18.607  99.858  1.00  0.00           C  
ATOM   1516  OE1 GLN B1171     117.761  18.817 100.251  1.00  0.00           O  
ATOM   1517  NE2 GLN B1171     119.858  19.541  99.882  1.00  0.00           N  
ATOM   1518  N   GLY B1177     116.330  18.971  97.236  1.00  0.00           N  
ATOM   1519  CA  GLY B1177     115.709  19.697  96.144  1.00  0.00           C  
ATOM   1520  C   GLY B1177     114.206  19.533  96.026  1.00  0.00           C  
ATOM   1521  O   GLY B1177     113.486  19.572  97.025  1.00  0.00           O  
ATOM   1522  N   ASP B1178     113.739  19.338  94.793  1.00  0.00           N  
ATOM   1523  CA  ASP B1178     112.315  19.199  94.500  1.00  0.00           C  
ATOM   1524  C   ASP B1178     111.788  17.777  94.474  1.00  0.00           C  
ATOM   1525  O   ASP B1178     112.200  16.923  95.258  1.00  0.00           O  
ATOM   1526  CB  ASP B1178     111.987  19.884  93.158  1.00  0.00           C  
ATOM   1527  CG  ASP B1178     112.833  19.357  91.978  1.00  0.00           C  
ATOM   1528  OD1 ASP B1178     114.086  19.444  92.020  1.00  0.00           O  
ATOM   1529  OD2 ASP B1178     112.237  18.870  90.989  1.00  0.00           O  
ATOM   1530  N   GLY B1191     110.852  17.546  93.563  1.00  0.00           N  
ATOM   1531  CA  GLY B1191     110.268  16.230  93.416  1.00  0.00           C  
ATOM   1532  C   GLY B1191     110.535  15.624  92.048  1.00  0.00           C  
ATOM   1533  O   GLY B1191     111.079  16.281  91.155  1.00  0.00           O  
ATOM   1534  N   VAL B1192     110.151  14.361  91.883  1.00  0.00           N  
ATOM   1535  CA  VAL B1192     110.347  13.663  90.623  1.00  0.00           C  
ATOM   1536  C   VAL B1192     109.027  13.251  89.953  1.00  0.00           C  
ATOM   1537  O   VAL B1192     108.328  12.347  90.418  1.00  0.00           O  
ATOM   1538  CB  VAL B1192     111.233  12.418  90.820  1.00  0.00           C  
ATOM   1539  CG1 VAL B1192     110.672  11.540  91.916  1.00  0.00           C  
ATOM   1540  CG2 VAL B1192     111.313  11.645  89.533  1.00  0.00           C  
ATOM   1541  N   SER B1193     108.708  13.933  88.853  1.00  0.00           N  
ATOM   1542  CA  SER B1193     107.499  13.696  88.057  1.00  0.00           C  
ATOM   1543  C   SER B1193     107.394  12.280  87.492  1.00  0.00           C  
ATOM   1544  O   SER B1193     108.364  11.522  87.498  1.00  0.00           O  
ATOM   1545  CB  SER B1193     107.439  14.697  86.897  1.00  0.00           C  
ATOM   1546  OG  SER B1193     106.750  14.152  85.783  1.00  0.00           O  
ATOM   1547  N   PHE B1194     106.212  11.929  86.994  1.00  0.00           N  
ATOM   1548  CA  PHE B1194     106.012  10.603  86.433  1.00  0.00           C  
ATOM   1549  C   PHE B1194     106.760  10.548  85.131  1.00  0.00           C  
ATOM   1550  O   PHE B1194     107.385   9.550  84.775  1.00  0.00           O  
ATOM   1551  CB  PHE B1194     104.534  10.327  86.179  1.00  0.00           C  
ATOM   1552  CG  PHE B1194     104.261   8.921  85.738  1.00  0.00           C  
ATOM   1553  CD1 PHE B1194     105.091   7.880  86.147  1.00  0.00           C  
ATOM   1554  CD2 PHE B1194     103.176   8.629  84.932  1.00  0.00           C  
ATOM   1555  CE1 PHE B1194     104.845   6.568  85.754  1.00  0.00           C  
ATOM   1556  CE2 PHE B1194     102.920   7.318  84.535  1.00  0.00           C  
ATOM   1557  CZ  PHE B1194     103.756   6.287  84.946  1.00  0.00           C  
ATOM   1558  N   ALA B1195     106.678  11.647  84.413  1.00  0.00           N  
ATOM   1559  CA  ALA B1195     107.370  11.740  83.165  1.00  0.00           C  
ATOM   1560  C   ALA B1195     108.830  11.351  83.404  1.00  0.00           C  
ATOM   1561  O   ALA B1195     109.221  10.201  83.186  1.00  0.00           O  
ATOM   1562  CB  ALA B1195     107.279  13.145  82.658  1.00  0.00           C  
ATOM   1563  N   GLU B1196     109.623  12.307  83.879  1.00  0.00           N  
ATOM   1564  CA  GLU B1196     111.046  12.078  84.118  1.00  0.00           C  
ATOM   1565  C   GLU B1196     111.365  10.715  84.723  1.00  0.00           C  
ATOM   1566  O   GLU B1196     112.399  10.121  84.418  1.00  0.00           O  
ATOM   1567  CB  GLU B1196     111.649  13.201  84.986  1.00  0.00           C  
ATOM   1568  CG  GLU B1196     110.844  13.607  86.226  1.00  0.00           C  
ATOM   1569  CD  GLU B1196     111.617  14.545  87.173  1.00  0.00           C  
ATOM   1570  OE1 GLU B1196     110.977  15.228  88.006  1.00  0.00           O  
ATOM   1571  OE2 GLU B1196     112.864  14.592  87.099  1.00  0.00           O  
ATOM   1572  N   PHE B1198     110.480  10.211  85.572  1.00  0.00           N  
ATOM   1573  CA  PHE B1198     110.719   8.914  86.186  1.00  0.00           C  
ATOM   1574  C   PHE B1198     110.872   7.905  85.070  1.00  0.00           C  
ATOM   1575  O   PHE B1198     111.689   6.993  85.146  1.00  0.00           O  
ATOM   1576  CB  PHE B1198     109.540   8.505  87.085  1.00  0.00           C  
ATOM   1577  CG  PHE B1198     109.659   7.107  87.658  1.00  0.00           C  
ATOM   1578  CD1 PHE B1198     108.563   6.250  87.669  1.00  0.00           C  
ATOM   1579  CD2 PHE B1198     110.871   6.642  88.167  1.00  0.00           C  
ATOM   1580  CE1 PHE B1198     108.672   4.950  88.174  1.00  0.00           C  
ATOM   1581  CE2 PHE B1198     110.988   5.343  88.675  1.00  0.00           C  
ATOM   1582  CZ  PHE B1198     109.888   4.498  88.676  1.00  0.00           C  
ATOM   1583  N   THR B1199     110.088   8.095  84.019  1.00  0.00           N  
ATOM   1584  CA  THR B1199     110.100   7.178  82.897  1.00  0.00           C  
ATOM   1585  C   THR B1199     111.293   7.315  81.936  1.00  0.00           C  
ATOM   1586  O   THR B1199     111.581   6.377  81.183  1.00  0.00           O  
ATOM   1587  CB  THR B1199     108.778   7.298  82.100  1.00  0.00           C  
ATOM   1588  OG1 THR B1199     107.672   7.410  83.007  1.00  0.00           O  
ATOM   1589  CG2 THR B1199     108.575   6.068  81.237  1.00  0.00           C  
ATOM   1590  N   TYR B1200     111.988   8.458  81.959  1.00  0.00           N  
ATOM   1591  CA  TYR B1200     113.135   8.666  81.058  1.00  0.00           C  
ATOM   1592  C   TYR B1200     114.059   7.467  81.077  1.00  0.00           C  
ATOM   1593  O   TYR B1200     114.448   6.979  80.019  1.00  0.00           O  
ATOM   1594  CB  TYR B1200     113.948   9.928  81.425  1.00  0.00           C  
ATOM   1595  CG  TYR B1200     115.253  10.119  80.643  1.00  0.00           C  
ATOM   1596  CD1 TYR B1200     115.321  10.966  79.544  1.00  0.00           C  
ATOM   1597  CD2 TYR B1200     116.416   9.445  81.012  1.00  0.00           C  
ATOM   1598  CE1 TYR B1200     116.519  11.134  78.831  1.00  0.00           C  
ATOM   1599  CE2 TYR B1200     117.611   9.604  80.307  1.00  0.00           C  
ATOM   1600  CZ  TYR B1200     117.659  10.447  79.217  1.00  0.00           C  
ATOM   1601  OH  TYR B1200     118.839  10.587  78.507  1.00  0.00           O  
ATOM   1602  N   PRO B1201     114.415   6.961  82.277  1.00  0.00           N  
ATOM   1603  CA  PRO B1201     115.314   5.801  82.301  1.00  0.00           C  
ATOM   1604  C   PRO B1201     114.799   4.621  81.481  1.00  0.00           C  
ATOM   1605  O   PRO B1201     115.561   3.968  80.757  1.00  0.00           O  
ATOM   1606  CB  PRO B1201     115.445   5.484  83.799  1.00  0.00           C  
ATOM   1607  CG  PRO B1201     114.176   6.003  84.380  1.00  0.00           C  
ATOM   1608  CD  PRO B1201     113.971   7.303  83.642  1.00  0.00           C  
ATOM   1609  N   ILE B1202     113.501   4.364  81.586  1.00  0.00           N  
ATOM   1610  CA  ILE B1202     112.883   3.271  80.859  1.00  0.00           C  
ATOM   1611  C   ILE B1202     112.985   3.549  79.369  1.00  0.00           C  
ATOM   1612  O   ILE B1202     113.441   2.721  78.584  1.00  0.00           O  
ATOM   1613  CB  ILE B1202     111.408   3.141  81.223  1.00  0.00           C  
ATOM   1614  CG1 ILE B1202     111.171   3.604  82.659  1.00  0.00           C  
ATOM   1615  CG2 ILE B1202     110.998   1.707  81.107  1.00  0.00           C  
ATOM   1616  CD1 ILE B1202     111.909   2.789  83.701  1.00  0.00           C  
ATOM   1617  N   MET B1203     112.556   4.738  78.989  1.00  0.00           N  
ATOM   1618  CA  MET B1203     112.595   5.131  77.602  1.00  0.00           C  
ATOM   1619  C   MET B1203     113.930   4.768  76.982  1.00  0.00           C  
ATOM   1620  O   MET B1203     113.996   3.882  76.135  1.00  0.00           O  
ATOM   1621  CB  MET B1203     112.374   6.630  77.492  1.00  0.00           C  
ATOM   1622  CG  MET B1203     111.063   7.102  78.061  1.00  0.00           C  
ATOM   1623  SD  MET B1203     109.699   6.732  76.989  1.00  0.00           S  
ATOM   1624  CE  MET B1203     109.760   8.111  75.859  1.00  0.00           C  
ATOM   1625  N   GLN B1204     114.986   5.454  77.429  1.00  0.00           N  
ATOM   1626  CA  GLN B1204     116.358   5.264  76.920  1.00  0.00           C  
ATOM   1627  C   GLN B1204     116.684   3.786  76.889  1.00  0.00           C  
ATOM   1628  O   GLN B1204     117.575   3.344  76.151  1.00  0.00           O  
ATOM   1629  CB  GLN B1204     117.395   6.017  77.794  1.00  0.00           C  
ATOM   1630  CG  GLN B1204     118.842   6.128  77.215  1.00  0.00           C  
ATOM   1631  CD  GLN B1204     119.162   7.471  76.546  1.00  0.00           C  
ATOM   1632  OE1 GLN B1204     119.204   7.576  75.317  1.00  0.00           O  
ATOM   1633  NE2 GLN B1204     119.397   8.497  77.359  1.00  0.00           N  
ATOM   1634  N   GLY B1205     115.955   3.027  77.699  1.00  0.00           N  
ATOM   1635  CA  GLY B1205     116.165   1.598  77.729  1.00  0.00           C  
ATOM   1636  C   GLY B1205     115.499   1.022  76.498  1.00  0.00           C  
ATOM   1637  O   GLY B1205     116.078   0.210  75.771  1.00  0.00           O  
ATOM   1638  N   TRP B1206     114.273   1.459  76.253  1.00  0.00           N  
ATOM   1639  CA  TRP B1206     113.544   0.978  75.104  1.00  0.00           C  
ATOM   1640  C   TRP B1206     114.292   1.336  73.849  1.00  0.00           C  
ATOM   1641  O   TRP B1206     114.487   0.495  72.979  1.00  0.00           O  
ATOM   1642  CB  TRP B1206     112.179   1.600  75.058  1.00  0.00           C  
ATOM   1643  CG  TRP B1206     111.382   1.056  73.972  1.00  0.00           C  
ATOM   1644  CD1 TRP B1206     111.361   1.480  72.689  1.00  0.00           C  
ATOM   1645  CD2 TRP B1206     110.453  -0.018  74.061  1.00  0.00           C  
ATOM   1646  NE1 TRP B1206     110.460   0.745  71.963  1.00  0.00           N  
ATOM   1647  CE2 TRP B1206     109.881  -0.184  72.787  1.00  0.00           C  
ATOM   1648  CE3 TRP B1206     110.028  -0.853  75.098  1.00  0.00           C  
ATOM   1649  CZ2 TRP B1206     108.920  -1.151  72.516  1.00  0.00           C  
ATOM   1650  CZ3 TRP B1206     109.075  -1.812  74.836  1.00  0.00           C  
ATOM   1651  CH2 TRP B1206     108.525  -1.951  73.555  1.00  0.00           C  
ATOM   1652  N   ASP B1207     114.687   2.599  73.744  1.00  0.00           N  
ATOM   1653  CA  ASP B1207     115.456   3.050  72.591  1.00  0.00           C  
ATOM   1654  C   ASP B1207     116.450   1.963  72.218  1.00  0.00           C  
ATOM   1655  O   ASP B1207     116.457   1.471  71.089  1.00  0.00           O  
ATOM   1656  CB  ASP B1207     116.223   4.326  72.932  1.00  0.00           C  
ATOM   1657  CG  ASP B1207     115.382   5.564  72.775  1.00  0.00           C  
ATOM   1658  OD1 ASP B1207     114.137   5.430  72.756  1.00  0.00           O  
ATOM   1659  OD2 ASP B1207     115.968   6.666  72.676  1.00  0.00           O  
ATOM   1660  N   TRP B1208     117.284   1.599  73.191  1.00  0.00           N  
ATOM   1661  CA  TRP B1208     118.297   0.569  73.015  1.00  0.00           C  
ATOM   1662  C   TRP B1208     117.647  -0.619  72.321  1.00  0.00           C  
ATOM   1663  O   TRP B1208     118.045  -1.013  71.224  1.00  0.00           O  
ATOM   1664  CB  TRP B1208     118.844   0.134  74.373  1.00  0.00           C  
ATOM   1665  CG  TRP B1208     120.137  -0.596  74.284  1.00  0.00           C  
ATOM   1666  CD1 TRP B1208     120.570  -1.382  73.256  1.00  0.00           C  
ATOM   1667  CD2 TRP B1208     121.151  -0.654  75.284  1.00  0.00           C  
ATOM   1668  NE1 TRP B1208     121.793  -1.932  73.555  1.00  0.00           N  
ATOM   1669  CE2 TRP B1208     122.174  -1.503  74.795  1.00  0.00           C  
ATOM   1670  CE3 TRP B1208     121.294  -0.076  76.552  1.00  0.00           C  
ATOM   1671  CZ2 TRP B1208     123.327  -1.785  75.526  1.00  0.00           C  
ATOM   1672  CZ3 TRP B1208     122.441  -0.357  77.284  1.00  0.00           C  
ATOM   1673  CH2 TRP B1208     123.445  -1.208  76.766  1.00  0.00           C  
ATOM   1674  N   PHE B1209     116.636  -1.180  72.972  1.00  0.00           N  
ATOM   1675  CA  PHE B1209     115.917  -2.316  72.423  1.00  0.00           C  
ATOM   1676  C   PHE B1209     115.717  -2.110  70.929  1.00  0.00           C  
ATOM   1677  O   PHE B1209     116.129  -2.950  70.121  1.00  0.00           O  
ATOM   1678  CB  PHE B1209     114.569  -2.467  73.133  1.00  0.00           C  
ATOM   1679  CG  PHE B1209     113.715  -3.555  72.572  1.00  0.00           C  
ATOM   1680  CD1 PHE B1209     114.280  -4.756  72.163  1.00  0.00           C  
ATOM   1681  CD2 PHE B1209     112.348  -3.388  72.462  1.00  0.00           C  
ATOM   1682  CE1 PHE B1209     113.496  -5.768  71.647  1.00  0.00           C  
ATOM   1683  CE2 PHE B1209     111.558  -4.400  71.944  1.00  0.00           C  
ATOM   1684  CZ  PHE B1209     112.132  -5.594  71.538  1.00  0.00           C  
ATOM   1685  N   GLU B1210     115.095  -0.985  70.576  1.00  0.00           N  
ATOM   1686  CA  GLU B1210     114.857  -0.638  69.180  1.00  0.00           C  
ATOM   1687  C   GLU B1210     116.120  -0.928  68.383  1.00  0.00           C  
ATOM   1688  O   GLU B1210     116.172  -1.857  67.570  1.00  0.00           O  
ATOM   1689  CB  GLU B1210     114.506   0.853  69.038  1.00  0.00           C  
ATOM   1690  CG  GLU B1210     113.038   1.184  69.240  1.00  0.00           C  
ATOM   1691  CD  GLU B1210     112.144   0.527  68.197  1.00  0.00           C  
ATOM   1692  OE1 GLU B1210     110.900   0.573  68.352  1.00  0.00           O  
ATOM   1693  OE2 GLU B1210     112.686  -0.034  67.218  1.00  0.00           O  
ATOM   1694  N   LEU B1211     117.142  -0.121  68.634  1.00  0.00           N  
ATOM   1695  CA  LEU B1211     118.417  -0.263  67.953  1.00  0.00           C  
ATOM   1696  C   LEU B1211     118.900  -1.703  67.876  1.00  0.00           C  
ATOM   1697  O   LEU B1211     119.431  -2.127  66.852  1.00  0.00           O  
ATOM   1698  CB  LEU B1211     119.455   0.606  68.647  1.00  0.00           C  
ATOM   1699  CG  LEU B1211     119.254   2.081  68.325  1.00  0.00           C  
ATOM   1700  CD1 LEU B1211     119.720   2.949  69.471  1.00  0.00           C  
ATOM   1701  CD2 LEU B1211     120.009   2.395  67.064  1.00  0.00           C  
ATOM   1702  N   PHE B1212     118.712  -2.457  68.951  1.00  0.00           N  
ATOM   1703  CA  PHE B1212     119.143  -3.844  68.970  1.00  0.00           C  
ATOM   1704  C   PHE B1212     118.343  -4.634  67.952  1.00  0.00           C  
ATOM   1705  O   PHE B1212     118.828  -5.579  67.332  1.00  0.00           O  
ATOM   1706  CB  PHE B1212     118.937  -4.428  70.362  1.00  0.00           C  
ATOM   1707  CG  PHE B1212     119.140  -5.900  70.428  1.00  0.00           C  
ATOM   1708  CD1 PHE B1212     118.062  -6.742  70.620  1.00  0.00           C  
ATOM   1709  CD2 PHE B1212     120.404  -6.451  70.263  1.00  0.00           C  
ATOM   1710  CE1 PHE B1212     118.237  -8.116  70.656  1.00  0.00           C  
ATOM   1711  CE2 PHE B1212     120.591  -7.826  70.297  1.00  0.00           C  
ATOM   1712  CZ  PHE B1212     119.506  -8.661  70.488  1.00  0.00           C  
ATOM   1713  N   TYR B1213     117.110  -4.206  67.774  1.00  0.00           N  
ATOM   1714  CA  TYR B1213     116.195  -4.848  66.866  1.00  0.00           C  
ATOM   1715  C   TYR B1213     116.346  -4.398  65.432  1.00  0.00           C  
ATOM   1716  O   TYR B1213     116.489  -5.222  64.539  1.00  0.00           O  
ATOM   1717  CB  TYR B1213     114.785  -4.573  67.350  1.00  0.00           C  
ATOM   1718  CG  TYR B1213     113.687  -5.079  66.461  1.00  0.00           C  
ATOM   1719  CD1 TYR B1213     113.800  -6.302  65.804  1.00  0.00           C  
ATOM   1720  CD2 TYR B1213     112.492  -4.361  66.335  1.00  0.00           C  
ATOM   1721  CE1 TYR B1213     112.757  -6.797  65.050  1.00  0.00           C  
ATOM   1722  CE2 TYR B1213     111.441  -4.845  65.588  1.00  0.00           C  
ATOM   1723  CZ  TYR B1213     111.579  -6.062  64.948  1.00  0.00           C  
ATOM   1724  OH  TYR B1213     110.531  -6.531  64.203  1.00  0.00           O  
ATOM   1725  N   GLN B1289     116.313  -3.089  65.216  1.00  0.00           N  
ATOM   1726  CA  GLN B1289     116.414  -2.536  63.874  1.00  0.00           C  
ATOM   1727  C   GLN B1289     117.807  -2.514  63.240  1.00  0.00           C  
ATOM   1728  O   GLN B1289     117.932  -2.086  62.089  1.00  0.00           O  
ATOM   1729  CB  GLN B1289     115.836  -1.112  63.833  1.00  0.00           C  
ATOM   1730  CG  GLN B1289     114.316  -1.014  63.847  1.00  0.00           C  
ATOM   1731  CD  GLN B1289     113.817   0.266  63.190  1.00  0.00           C  
ATOM   1732  OE1 GLN B1289     114.344   0.682  62.162  1.00  0.00           O  
ATOM   1733  NE2 GLN B1289     112.791   0.885  63.770  1.00  0.00           N  
ATOM   1734  N   GLN B1290     118.843  -2.964  63.957  1.00  0.00           N  
ATOM   1735  CA  GLN B1290     120.211  -2.959  63.402  1.00  0.00           C  
ATOM   1736  C   GLN B1290     121.216  -3.936  64.036  1.00  0.00           C  
ATOM   1737  O   GLN B1290     122.250  -4.252  63.437  1.00  0.00           O  
ATOM   1738  CB  GLN B1290     120.816  -1.540  63.465  1.00  0.00           C  
ATOM   1739  CG  GLN B1290     120.395  -0.552  62.354  1.00  0.00           C  
ATOM   1740  CD  GLN B1290     120.974  -0.873  60.986  1.00  0.00           C  
ATOM   1741  OE1 GLN B1290     122.152  -1.189  60.855  1.00  0.00           O  
ATOM   1742  NE2 GLN B1290     120.146  -0.775  59.958  1.00  0.00           N  
ATOM   1743  N   GLY B1291     120.927  -4.409  65.241  1.00  0.00           N  
ATOM   1744  CA  GLY B1291     121.855  -5.316  65.898  1.00  0.00           C  
ATOM   1745  C   GLY B1291     122.791  -4.581  66.850  1.00  0.00           C  
ATOM   1746  O   GLY B1291     123.962  -4.934  67.013  1.00  0.00           O  
ATOM   1747  N   VAL B1292     122.258  -3.545  67.483  1.00  0.00           N  
ATOM   1748  CA  VAL B1292     123.014  -2.740  68.427  1.00  0.00           C  
ATOM   1749  C   VAL B1292     122.834  -3.341  69.810  1.00  0.00           C  
ATOM   1750  O   VAL B1292     121.743  -3.306  70.375  1.00  0.00           O  
ATOM   1751  CB  VAL B1292     122.493  -1.288  68.462  1.00  0.00           C  
ATOM   1752  CG1 VAL B1292     123.372  -0.433  69.358  1.00  0.00           C  
ATOM   1753  CG2 VAL B1292     122.449  -0.720  67.066  1.00  0.00           C  
ATOM   1754  N   GLN B1293     123.900  -3.892  70.364  1.00  0.00           N  
ATOM   1755  CA  GLN B1293     123.814  -4.491  71.689  1.00  0.00           C  
ATOM   1756  C   GLN B1293     124.831  -3.877  72.642  1.00  0.00           C  
ATOM   1757  O   GLN B1293     125.507  -4.594  73.374  1.00  0.00           O  
ATOM   1758  CB  GLN B1293     124.055  -5.991  71.576  1.00  0.00           C  
ATOM   1759  CG  GLN B1293     125.079  -6.359  70.501  1.00  0.00           C  
ATOM   1760  CD  GLN B1293     125.675  -7.737  70.713  1.00  0.00           C  
ATOM   1761  OE1 GLN B1293     126.340  -8.280  69.833  1.00  0.00           O  
ATOM   1762  NE2 GLN B1293     125.445  -8.306  71.892  1.00  0.00           N  
ATOM   1763  N   MET B1294     124.935  -2.552  72.640  1.00  0.00           N  
ATOM   1764  CA  MET B1294     125.904  -1.866  73.489  1.00  0.00           C  
ATOM   1765  C   MET B1294     125.719  -0.358  73.521  1.00  0.00           C  
ATOM   1766  O   MET B1294     125.691   0.298  72.478  1.00  0.00           O  
ATOM   1767  CB  MET B1294     127.315  -2.161  73.004  1.00  0.00           C  
ATOM   1768  CG  MET B1294     128.344  -1.244  73.595  1.00  0.00           C  
ATOM   1769  SD  MET B1294     129.776  -1.209  72.575  1.00  0.00           S  
ATOM   1770  CE  MET B1294     130.774  -2.474  73.333  1.00  0.00           C  
ATOM   1771  N   GLN B1295     125.628   0.199  74.720  1.00  0.00           N  
ATOM   1772  CA  GLN B1295     125.442   1.633  74.845  1.00  0.00           C  
ATOM   1773  C   GLN B1295     126.692   2.333  75.317  1.00  0.00           C  
ATOM   1774  O   GLN B1295     127.510   1.764  76.035  1.00  0.00           O  
ATOM   1775  CB  GLN B1295     124.294   1.937  75.799  1.00  0.00           C  
ATOM   1776  CG  GLN B1295     124.085   3.410  76.081  1.00  0.00           C  
ATOM   1777  CD  GLN B1295     122.625   3.815  75.983  1.00  0.00           C  
ATOM   1778  OE1 GLN B1295     121.722   3.000  76.181  1.00  0.00           O  
ATOM   1779  NE2 GLN B1295     122.385   5.086  75.688  1.00  0.00           N  
ATOM   1780  N   ILE B1296     126.830   3.580  74.895  1.00  0.00           N  
ATOM   1781  CA  ILE B1296     127.973   4.392  75.261  1.00  0.00           C  
ATOM   1782  C   ILE B1296     127.443   5.720  75.728  1.00  0.00           C  
ATOM   1783  O   ILE B1296     127.020   6.537  74.909  1.00  0.00           O  
ATOM   1784  CB  ILE B1296     128.854   4.648  74.071  1.00  0.00           C  
ATOM   1785  CG1 ILE B1296     129.248   3.318  73.438  1.00  0.00           C  
ATOM   1786  CG2 ILE B1296     130.066   5.438  74.505  1.00  0.00           C  
ATOM   1787  CD1 ILE B1296     129.951   3.470  72.121  1.00  0.00           C  
ATOM   1788  N   GLY B1297     127.476   5.944  77.036  1.00  0.00           N  
ATOM   1789  CA  GLY B1297     126.945   7.190  77.557  1.00  0.00           C  
ATOM   1790  C   GLY B1297     127.870   8.048  78.385  1.00  0.00           C  
ATOM   1791  O   GLY B1297     128.999   7.659  78.686  1.00  0.00           O  
ATOM   1792  N   GLY B1298     127.377   9.230  78.744  1.00  0.00           N  
ATOM   1793  CA  GLY B1298     128.157  10.140  79.554  1.00  0.00           C  
ATOM   1794  C   GLY B1298     128.576   9.438  80.831  1.00  0.00           C  
ATOM   1795  O   GLY B1298     127.963   8.446  81.231  1.00  0.00           O  
ATOM   1796  N   SER B1299     129.623   9.954  81.468  1.00  0.00           N  
ATOM   1797  CA  SER B1299     130.157   9.387  82.706  1.00  0.00           C  
ATOM   1798  C   SER B1299     129.081   9.218  83.768  1.00  0.00           C  
ATOM   1799  O   SER B1299     129.142   8.317  84.611  1.00  0.00           O  
ATOM   1800  CB  SER B1299     131.270  10.289  83.244  1.00  0.00           C  
ATOM   1801  OG  SER B1299     130.796  11.611  83.441  1.00  0.00           O  
ATOM   1802  N   ASP B1300     128.099  10.104  83.722  1.00  0.00           N  
ATOM   1803  CA  ASP B1300     127.017  10.055  84.672  1.00  0.00           C  
ATOM   1804  C   ASP B1300     125.907   9.143  84.156  1.00  0.00           C  
ATOM   1805  O   ASP B1300     125.315   8.406  84.939  1.00  0.00           O  
ATOM   1806  CB  ASP B1300     126.466  11.456  84.919  1.00  0.00           C  
ATOM   1807  CG  ASP B1300     125.508  11.898  83.837  1.00  0.00           C  
ATOM   1808  OD1 ASP B1300     125.956  12.014  82.681  1.00  0.00           O  
ATOM   1809  OD2 ASP B1300     124.309  12.118  84.140  1.00  0.00           O  
ATOM   1810  N   GLN B1301     125.626   9.185  82.851  1.00  0.00           N  
ATOM   1811  CA  GLN B1301     124.571   8.348  82.257  1.00  0.00           C  
ATOM   1812  C   GLN B1301     124.741   6.853  82.603  1.00  0.00           C  
ATOM   1813  O   GLN B1301     123.984   6.006  82.122  1.00  0.00           O  
ATOM   1814  CB  GLN B1301     124.526   8.537  80.721  1.00  0.00           C  
ATOM   1815  CG  GLN B1301     123.760   9.789  80.199  1.00  0.00           C  
ATOM   1816  CD  GLN B1301     122.271   9.537  79.928  1.00  0.00           C  
ATOM   1817  OE1 GLN B1301     121.580   8.925  80.741  1.00  0.00           O  
ATOM   1818  NE2 GLN B1301     121.774  10.023  78.785  1.00  0.00           N  
ATOM   1819  N   TYR B1302     125.729   6.536  83.440  1.00  0.00           N  
ATOM   1820  CA  TYR B1302     125.981   5.154  83.858  1.00  0.00           C  
ATOM   1821  C   TYR B1302     124.681   4.483  84.296  1.00  0.00           C  
ATOM   1822  O   TYR B1302     124.236   3.499  83.707  1.00  0.00           O  
ATOM   1823  CB  TYR B1302     126.966   5.116  85.031  1.00  0.00           C  
ATOM   1824  CG  TYR B1302     127.251   3.713  85.515  1.00  0.00           C  
ATOM   1825  CD1 TYR B1302     128.073   2.865  84.782  1.00  0.00           C  
ATOM   1826  CD2 TYR B1302     126.675   3.217  86.682  1.00  0.00           C  
ATOM   1827  CE1 TYR B1302     128.321   1.551  85.189  1.00  0.00           C  
ATOM   1828  CE2 TYR B1302     126.916   1.899  87.102  1.00  0.00           C  
ATOM   1829  CZ  TYR B1302     127.745   1.071  86.343  1.00  0.00           C  
ATOM   1830  OH  TYR B1302     128.017  -0.231  86.720  1.00  0.00           O  
ATOM   1831  N   GLY B1303     124.091   5.030  85.352  1.00  0.00           N  
ATOM   1832  CA  GLY B1303     122.852   4.501  85.875  1.00  0.00           C  
ATOM   1833  C   GLY B1303     121.905   4.149  84.758  1.00  0.00           C  
ATOM   1834  O   GLY B1303     121.433   3.018  84.670  1.00  0.00           O  
ATOM   1835  N   ASN B1304     121.628   5.116  83.894  1.00  0.00           N  
ATOM   1836  CA  ASN B1304     120.732   4.867  82.786  1.00  0.00           C  
ATOM   1837  C   ASN B1304     121.192   3.630  82.029  1.00  0.00           C  
ATOM   1838  O   ASN B1304     120.380   2.801  81.614  1.00  0.00           O  
ATOM   1839  CB  ASN B1304     120.695   6.068  81.844  1.00  0.00           C  
ATOM   1840  CG  ASN B1304     120.004   7.266  82.455  1.00  0.00           C  
ATOM   1841  OD1 ASN B1304     119.658   8.213  81.756  1.00  0.00           O  
ATOM   1842  ND2 ASN B1304     119.800   7.232  83.765  1.00  0.00           N  
ATOM   1843  N   ILE B1306     122.500   3.494  81.860  1.00  0.00           N  
ATOM   1844  CA  ILE B1306     123.024   2.351  81.133  1.00  0.00           C  
ATOM   1845  C   ILE B1306     122.576   1.065  81.807  1.00  0.00           C  
ATOM   1846  O   ILE B1306     122.354   0.050  81.148  1.00  0.00           O  
ATOM   1847  CB  ILE B1306     124.561   2.400  81.051  1.00  0.00           C  
ATOM   1848  CG1 ILE B1306     125.006   3.789  80.578  1.00  0.00           C  
ATOM   1849  CG2 ILE B1306     125.059   1.347  80.064  1.00  0.00           C  
ATOM   1850  CD1 ILE B1306     126.511   3.972  80.461  1.00  0.00           C  
ATOM   1851  N   ILE B1310     122.417   1.116  83.123  1.00  0.00           N  
ATOM   1852  CA  ILE B1310     121.987  -0.061  83.860  1.00  0.00           C  
ATOM   1853  C   ILE B1310     120.488  -0.250  83.761  1.00  0.00           C  
ATOM   1854  O   ILE B1310     120.029  -1.266  83.245  1.00  0.00           O  
ATOM   1855  CB  ILE B1310     122.352   0.037  85.333  1.00  0.00           C  
ATOM   1856  CG1 ILE B1310     123.826   0.440  85.473  1.00  0.00           C  
ATOM   1857  CG2 ILE B1310     122.026  -1.289  86.022  1.00  0.00           C  
ATOM   1858  CD1 ILE B1310     124.801  -0.454  84.729  1.00  0.00           C  
ATOM   1859  N   SER B1312     119.740   0.732  84.270  1.00  0.00           N  
ATOM   1860  CA  SER B1312     118.271   0.720  84.240  1.00  0.00           C  
ATOM   1861  C   SER B1312     117.808   0.393  82.811  1.00  0.00           C  
ATOM   1862  O   SER B1312     116.762  -0.243  82.591  1.00  0.00           O  
ATOM   1863  CB  SER B1312     117.697   2.096  84.653  1.00  0.00           C  
ATOM   1864  OG  SER B1312     118.084   2.497  85.961  1.00  0.00           O  
ATOM   1865  N   GLY B1314     118.602   0.836  81.840  1.00  0.00           N  
ATOM   1866  CA  GLY B1314     118.279   0.590  80.450  1.00  0.00           C  
ATOM   1867  C   GLY B1314     118.400  -0.884  80.147  1.00  0.00           C  
ATOM   1868  O   GLY B1314     117.422  -1.544  79.797  1.00  0.00           O  
ATOM   1869  N   LEU B1316     119.607  -1.407  80.291  1.00  0.00           N  
ATOM   1870  CA  LEU B1316     119.836  -2.811  80.031  1.00  0.00           C  
ATOM   1871  C   LEU B1316     118.702  -3.690  80.537  1.00  0.00           C  
ATOM   1872  O   LEU B1316     118.356  -4.689  79.908  1.00  0.00           O  
ATOM   1873  CB  LEU B1316     121.154  -3.228  80.657  1.00  0.00           C  
ATOM   1874  CG  LEU B1316     122.310  -2.953  79.702  1.00  0.00           C  
ATOM   1875  CD1 LEU B1316     123.645  -3.010  80.419  1.00  0.00           C  
ATOM   1876  CD2 LEU B1316     122.248  -3.983  78.586  1.00  0.00           C  
ATOM   1877  N   GLU B1317     118.121  -3.309  81.671  1.00  0.00           N  
ATOM   1878  CA  GLU B1317     117.013  -4.058  82.265  1.00  0.00           C  
ATOM   1879  C   GLU B1317     115.889  -4.202  81.266  1.00  0.00           C  
ATOM   1880  O   GLU B1317     115.478  -5.307  80.911  1.00  0.00           O  
ATOM   1881  CB  GLU B1317     116.483  -3.339  83.510  1.00  0.00           C  
ATOM   1882  CG  GLU B1317     117.379  -3.463  84.748  1.00  0.00           C  
ATOM   1883  CD  GLU B1317     116.997  -2.493  85.868  1.00  0.00           C  
ATOM   1884  OE1 GLU B1317     115.776  -2.339  86.150  1.00  0.00           O  
ATOM   1885  OE2 GLU B1317     117.928  -1.896  86.468  1.00  0.00           O  
ATOM   1886  N   VAL B1318     115.383  -3.067  80.820  1.00  0.00           N  
ATOM   1887  CA  VAL B1318     114.309  -3.082  79.853  1.00  0.00           C  
ATOM   1888  C   VAL B1318     114.683  -3.929  78.634  1.00  0.00           C  
ATOM   1889  O   VAL B1318     113.847  -4.636  78.069  1.00  0.00           O  
ATOM   1890  CB  VAL B1318     113.995  -1.664  79.397  1.00  0.00           C  
ATOM   1891  CG1 VAL B1318     112.850  -1.696  78.410  1.00  0.00           C  
ATOM   1892  CG2 VAL B1318     113.667  -0.786  80.611  1.00  0.00           C  
ATOM   1893  N   VAL B1319     115.949  -3.841  78.242  1.00  0.00           N  
ATOM   1894  CA  VAL B1319     116.482  -4.573  77.102  1.00  0.00           C  
ATOM   1895  C   VAL B1319     116.230  -6.064  77.191  1.00  0.00           C  
ATOM   1896  O   VAL B1319     115.712  -6.679  76.263  1.00  0.00           O  
ATOM   1897  CB  VAL B1319     117.990  -4.358  76.991  1.00  0.00           C  
ATOM   1898  CG1 VAL B1319     118.632  -5.516  76.240  1.00  0.00           C  
ATOM   1899  CG2 VAL B1319     118.263  -3.040  76.293  1.00  0.00           C  
ATOM   1900  N   LYS B1321     116.633  -6.643  78.311  1.00  0.00           N  
ATOM   1901  CA  LYS B1321     116.452  -8.063  78.532  1.00  0.00           C  
ATOM   1902  C   LYS B1321     114.977  -8.463  78.426  1.00  0.00           C  
ATOM   1903  O   LYS B1321     114.573  -9.122  77.463  1.00  0.00           O  
ATOM   1904  CB  LYS B1321     117.007  -8.446  79.908  1.00  0.00           C  
ATOM   1905  CG  LYS B1321     116.824  -9.912  80.256  1.00  0.00           C  
ATOM   1906  CD  LYS B1321     117.307 -10.788  79.109  1.00  0.00           C  
ATOM   1907  CE  LYS B1321     116.736 -12.194  79.201  1.00  0.00           C  
ATOM   1908  NZ  LYS B1321     116.982 -12.974  77.953  1.00  0.00           N  
ATOM   1909  N   ALA B1322     114.180  -8.051  79.411  1.00  0.00           N  
ATOM   1910  CA  ALA B1322     112.752  -8.372  79.453  1.00  0.00           C  
ATOM   1911  C   ALA B1322     112.124  -8.269  78.079  1.00  0.00           C  
ATOM   1912  O   ALA B1322     111.180  -8.992  77.753  1.00  0.00           O  
ATOM   1913  CB  ALA B1322     112.036  -7.442  80.414  1.00  0.00           C  
ATOM   1914  N   ALA B1323     112.657  -7.359  77.276  1.00  0.00           N  
ATOM   1915  CA  ALA B1323     112.160  -7.159  75.931  1.00  0.00           C  
ATOM   1916  C   ALA B1323     112.414  -8.391  75.055  1.00  0.00           C  
ATOM   1917  O   ALA B1323     111.469  -9.001  74.545  1.00  0.00           O  
ATOM   1918  CB  ALA B1323     112.814  -5.926  75.321  1.00  0.00           C  
ATOM   1919  N   ARG B1324     113.684  -8.756  74.891  1.00  0.00           N  
ATOM   1920  CA  ARG B1324     114.063  -9.908  74.071  1.00  0.00           C  
ATOM   1921  C   ARG B1324     113.319 -11.159  74.498  1.00  0.00           C  
ATOM   1922  O   ARG B1324     113.214 -12.116  73.734  1.00  0.00           O  
ATOM   1923  CB  ARG B1324     115.558 -10.141  74.176  1.00  0.00           C  
ATOM   1924  CG  ARG B1324     116.328  -8.871  73.992  1.00  0.00           C  
ATOM   1925  CD  ARG B1324     117.770  -9.045  74.384  1.00  0.00           C  
ATOM   1926  NE  ARG B1324     118.495  -9.889  73.440  1.00  0.00           N  
ATOM   1927  CZ  ARG B1324     119.792 -10.171  73.538  1.00  0.00           C  
ATOM   1928  NH1 ARG B1324     120.372 -10.947  72.632  1.00  0.00           N  
ATOM   1929  NH2 ARG B1324     120.506  -9.686  74.549  1.00  0.00           N  
ATOM   1930  N   GLU B1325     112.797 -11.136  75.723  1.00  0.00           N  
ATOM   1931  CA  GLU B1325     112.032 -12.250  76.291  1.00  0.00           C  
ATOM   1932  C   GLU B1325     110.554 -12.127  75.937  1.00  0.00           C  
ATOM   1933  O   GLU B1325     109.930 -13.053  75.416  1.00  0.00           O  
ATOM   1934  CB  GLU B1325     112.174 -12.252  77.813  1.00  0.00           C  
ATOM   1935  CG  GLU B1325     113.456 -12.873  78.316  1.00  0.00           C  
ATOM   1936  CD  GLU B1325     113.324 -14.365  78.509  1.00  0.00           C  
ATOM   1937  OE1 GLU B1325     112.585 -14.774  79.437  1.00  0.00           O  
ATOM   1938  OE2 GLU B1325     113.951 -15.119  77.730  1.00  0.00           O  
ATOM   1939  N   SER B1326     110.002 -10.966  76.245  1.00  0.00           N  
ATOM   1940  CA  SER B1326     108.617 -10.689  75.974  1.00  0.00           C  
ATOM   1941  C   SER B1326     108.216 -11.015  74.541  1.00  0.00           C  
ATOM   1942  O   SER B1326     107.077 -11.394  74.300  1.00  0.00           O  
ATOM   1943  CB  SER B1326     108.333  -9.222  76.265  1.00  0.00           C  
ATOM   1944  OG  SER B1326     109.259  -8.398  75.589  1.00  0.00           O  
ATOM   1945  N   GLU B1327     109.134 -10.880  73.589  1.00  0.00           N  
ATOM   1946  CA  GLU B1327     108.783 -11.151  72.196  1.00  0.00           C  
ATOM   1947  C   GLU B1327     107.736 -12.263  72.099  1.00  0.00           C  
ATOM   1948  O   GLU B1327     108.014 -13.413  72.438  1.00  0.00           O  
ATOM   1949  CB  GLU B1327     110.026 -11.530  71.397  1.00  0.00           C  
ATOM   1950  CG  GLU B1327     109.782 -11.690  69.898  1.00  0.00           C  
ATOM   1951  CD  GLU B1327     109.125 -10.471  69.260  1.00  0.00           C  
ATOM   1952  OE1 GLU B1327     109.598  -9.330  69.492  1.00  0.00           O  
ATOM   1953  OE2 GLU B1327     108.139 -10.667  68.515  1.00  0.00           O  
ATOM   1954  N   PRO B1328     106.514 -11.924  71.636  1.00  0.00           N  
ATOM   1955  CA  PRO B1328     105.397 -12.856  71.486  1.00  0.00           C  
ATOM   1956  C   PRO B1328     105.670 -13.986  70.522  1.00  0.00           C  
ATOM   1957  O   PRO B1328     105.797 -15.124  70.950  1.00  0.00           O  
ATOM   1958  CB  PRO B1328     104.257 -11.959  71.025  1.00  0.00           C  
ATOM   1959  CG  PRO B1328     104.951 -10.966  70.207  1.00  0.00           C  
ATOM   1960  CD  PRO B1328     106.149 -10.616  71.068  1.00  0.00           C  
ATOM   1961  N   ASP B1329     105.768 -13.691  69.229  1.00  0.00           N  
ATOM   1962  CA  ASP B1329     106.024 -14.757  68.263  1.00  0.00           C  
ATOM   1963  C   ASP B1329     107.362 -15.450  68.528  1.00  0.00           C  
ATOM   1964  O   ASP B1329     108.426 -14.827  68.427  1.00  0.00           O  
ATOM   1965  CB  ASP B1329     105.990 -14.227  66.831  1.00  0.00           C  
ATOM   1966  CG  ASP B1329     106.085 -15.342  65.802  1.00  0.00           C  
ATOM   1967  OD1 ASP B1329     105.531 -15.176  64.697  1.00  0.00           O  
ATOM   1968  OD2 ASP B1329     106.716 -16.382  66.094  1.00  0.00           O  
ATOM   1969  N   PRO B1330     107.320 -16.765  68.833  1.00  0.00           N  
ATOM   1970  CA  PRO B1330     108.488 -17.602  69.130  1.00  0.00           C  
ATOM   1971  C   PRO B1330     109.521 -17.575  68.025  1.00  0.00           C  
ATOM   1972  O   PRO B1330     110.656 -17.181  68.240  1.00  0.00           O  
ATOM   1973  CB  PRO B1330     107.879 -18.985  69.312  1.00  0.00           C  
ATOM   1974  CG  PRO B1330     106.774 -18.970  68.308  1.00  0.00           C  
ATOM   1975  CD  PRO B1330     106.145 -17.616  68.557  1.00  0.00           C  
ATOM   1976  N   GLN B1331     109.116 -18.000  66.839  1.00  0.00           N  
ATOM   1977  CA  GLN B1331     110.016 -18.018  65.704  1.00  0.00           C  
ATOM   1978  C   GLN B1331     110.982 -16.825  65.757  1.00  0.00           C  
ATOM   1979  O   GLN B1331     112.176 -16.983  65.519  1.00  0.00           O  
ATOM   1980  CB  GLN B1331     109.202 -18.018  64.395  1.00  0.00           C  
ATOM   1981  CG  GLN B1331     108.218 -19.201  64.269  1.00  0.00           C  
ATOM   1982  CD  GLN B1331     107.651 -19.407  62.854  1.00  0.00           C  
ATOM   1983  OE1 GLN B1331     106.847 -20.318  62.627  1.00  0.00           O  
ATOM   1984  NE2 GLN B1331     108.071 -18.571  61.908  1.00  0.00           N  
ATOM   1985  N   GLU B1332     110.471 -15.641  66.091  1.00  0.00           N  
ATOM   1986  CA  GLU B1332     111.301 -14.440  66.172  1.00  0.00           C  
ATOM   1987  C   GLU B1332     112.223 -14.546  67.363  1.00  0.00           C  
ATOM   1988  O   GLU B1332     113.413 -14.259  67.271  1.00  0.00           O  
ATOM   1989  CB  GLU B1332     110.434 -13.181  66.306  1.00  0.00           C  
ATOM   1990  CG  GLU B1332     109.774 -12.725  65.000  1.00  0.00           C  
ATOM   1991  CD  GLU B1332     110.427 -11.487  64.384  1.00  0.00           C  
ATOM   1992  OE1 GLU B1332     110.359 -10.426  65.039  1.00  0.00           O  
ATOM   1993  OE2 GLU B1332     110.997 -11.567  63.260  1.00  0.00           O  
ATOM   1994  N   ARG B1333     111.657 -14.952  68.488  1.00  0.00           N  
ATOM   1995  CA  ARG B1333     112.431 -15.116  69.696  1.00  0.00           C  
ATOM   1996  C   ARG B1333     113.703 -15.856  69.318  1.00  0.00           C  
ATOM   1997  O   ARG B1333     114.778 -15.564  69.834  1.00  0.00           O  
ATOM   1998  CB  ARG B1333     111.625 -15.914  70.728  1.00  0.00           C  
ATOM   1999  CG  ARG B1333     110.601 -15.091  71.519  1.00  0.00           C  
ATOM   2000  CD  ARG B1333     109.469 -15.950  72.113  1.00  0.00           C  
ATOM   2001  NE  ARG B1333     109.920 -17.230  72.668  1.00  0.00           N  
ATOM   2002  CZ  ARG B1333     110.671 -17.372  73.761  1.00  0.00           C  
ATOM   2003  NH1 ARG B1333     111.065 -16.305  74.443  1.00  0.00           N  
ATOM   2004  NH2 ARG B1333     111.043 -18.586  74.166  1.00  0.00           N  
ATOM   2005  N   LYS B1334     113.580 -16.787  68.378  1.00  0.00           N  
ATOM   2006  CA  LYS B1334     114.708 -17.595  67.928  1.00  0.00           C  
ATOM   2007  C   LYS B1334     115.940 -16.757  67.582  1.00  0.00           C  
ATOM   2008  O   LYS B1334     117.061 -17.271  67.502  1.00  0.00           O  
ATOM   2009  CB  LYS B1334     114.309 -18.439  66.709  1.00  0.00           C  
ATOM   2010  CG  LYS B1334     114.938 -19.836  66.730  1.00  0.00           C  
ATOM   2011  CD  LYS B1334     115.162 -20.462  65.346  1.00  0.00           C  
ATOM   2012  CE  LYS B1334     115.908 -21.791  65.502  1.00  0.00           C  
ATOM   2013  NZ  LYS B1334     116.488 -22.310  64.238  1.00  0.00           N  
ATOM   2014  N   TYR B1335     115.732 -15.464  67.382  1.00  0.00           N  
ATOM   2015  CA  TYR B1335     116.826 -14.587  67.037  1.00  0.00           C  
ATOM   2016  C   TYR B1335     116.944 -13.532  68.109  1.00  0.00           C  
ATOM   2017  O   TYR B1335     117.974 -13.394  68.758  1.00  0.00           O  
ATOM   2018  CB  TYR B1335     116.549 -13.961  65.672  1.00  0.00           C  
ATOM   2019  CG  TYR B1335     116.338 -15.010  64.599  1.00  0.00           C  
ATOM   2020  CD1 TYR B1335     115.212 -15.837  64.607  1.00  0.00           C  
ATOM   2021  CD2 TYR B1335     117.297 -15.228  63.612  1.00  0.00           C  
ATOM   2022  CE1 TYR B1335     115.052 -16.866  63.659  1.00  0.00           C  
ATOM   2023  CE2 TYR B1335     117.148 -16.254  62.658  1.00  0.00           C  
ATOM   2024  CZ  TYR B1335     116.024 -17.071  62.690  1.00  0.00           C  
ATOM   2025  OH  TYR B1335     115.887 -18.099  61.774  1.00  0.00           O  
ATOM   2026  N   VAL B1336     115.844 -12.830  68.317  1.00  0.00           N  
ATOM   2027  CA  VAL B1336     115.741 -11.748  69.281  1.00  0.00           C  
ATOM   2028  C   VAL B1336     115.972 -12.077  70.752  1.00  0.00           C  
ATOM   2029  O   VAL B1336     116.242 -11.189  71.562  1.00  0.00           O  
ATOM   2030  CB  VAL B1336     114.379 -11.127  69.156  1.00  0.00           C  
ATOM   2031  CG1 VAL B1336     114.146 -10.744  67.714  1.00  0.00           C  
ATOM   2032  CG2 VAL B1336     113.325 -12.118  69.608  1.00  0.00           C  
ATOM   2033  N   THR B1337     115.842 -13.345  71.107  1.00  0.00           N  
ATOM   2034  CA  THR B1337     116.038 -13.742  72.494  1.00  0.00           C  
ATOM   2035  C   THR B1337     117.490 -14.127  72.748  1.00  0.00           C  
ATOM   2036  O   THR B1337     118.135 -14.777  71.915  1.00  0.00           O  
ATOM   2037  CB  THR B1337     115.124 -14.936  72.879  1.00  0.00           C  
ATOM   2038  OG1 THR B1337     113.758 -14.593  72.610  1.00  0.00           O  
ATOM   2039  CG2 THR B1337     115.273 -15.290  74.370  1.00  0.00           C  
ATOM   2040  N   PRO B1338     118.026 -13.714  73.908  1.00  0.00           N  
ATOM   2041  CA  PRO B1338     119.408 -14.009  74.296  1.00  0.00           C  
ATOM   2042  C   PRO B1338     119.651 -15.514  74.391  1.00  0.00           C  
ATOM   2043  O   PRO B1338     119.348 -16.133  75.414  1.00  0.00           O  
ATOM   2044  CB  PRO B1338     119.537 -13.320  75.657  1.00  0.00           C  
ATOM   2045  CG  PRO B1338     118.606 -12.166  75.545  1.00  0.00           C  
ATOM   2046  CD  PRO B1338     117.400 -12.793  74.874  1.00  0.00           C  
ATOM   2047  N   LYS B1339     120.195 -16.099  73.327  1.00  0.00           N  
ATOM   2048  CA  LYS B1339     120.467 -17.530  73.313  1.00  0.00           C  
ATOM   2049  C   LYS B1339     121.767 -17.869  74.052  1.00  0.00           C  
ATOM   2050  O   LYS B1339     121.735 -18.193  75.241  1.00  0.00           O  
ATOM   2051  CB  LYS B1339     120.485 -18.035  71.866  1.00  0.00           C  
ATOM   2052  CG  LYS B1339     119.170 -17.731  71.143  1.00  0.00           C  
ATOM   2053  CD  LYS B1339     118.976 -18.581  69.903  1.00  0.00           C  
ATOM   2054  CE  LYS B1339     120.052 -18.313  68.866  1.00  0.00           C  
ATOM   2055  NZ  LYS B1339     119.937 -19.245  67.708  1.00  0.00           N  
ATOM   2056  N   THR B1340     122.907 -17.792  73.376  1.00  0.00           N  
ATOM   2057  CA  THR B1340     124.174 -18.091  74.043  1.00  0.00           C  
ATOM   2058  C   THR B1340     124.659 -16.877  74.870  1.00  0.00           C  
ATOM   2059  O   THR B1340     123.977 -15.853  74.918  1.00  0.00           O  
ATOM   2060  CB  THR B1340     125.248 -18.518  72.996  1.00  0.00           C  
ATOM   2061  OG1 THR B1340     126.549 -18.538  73.607  1.00  0.00           O  
ATOM   2062  CG2 THR B1340     125.235 -17.573  71.797  1.00  0.00           C  
ATOM   2063  N   ALA B1341     125.813 -16.997  75.534  1.00  0.00           N  
ATOM   2064  CA  ALA B1341     126.366 -15.900  76.334  1.00  0.00           C  
ATOM   2065  C   ALA B1341     126.875 -14.771  75.426  1.00  0.00           C  
ATOM   2066  O   ALA B1341     127.121 -13.657  75.884  1.00  0.00           O  
ATOM   2067  CB  ALA B1341     127.493 -16.416  77.200  1.00  0.00           C  
ATOM   2068  N   LEU B1342     127.025 -15.074  74.136  1.00  0.00           N  
ATOM   2069  CA  LEU B1342     127.490 -14.109  73.128  1.00  0.00           C  
ATOM   2070  C   LEU B1342     126.454 -13.008  72.839  1.00  0.00           C  
ATOM   2071  O   LEU B1342     126.817 -11.854  72.587  1.00  0.00           O  
ATOM   2072  CB  LEU B1342     127.846 -14.829  71.805  1.00  0.00           C  
ATOM   2073  CG  LEU B1342     129.095 -15.721  71.654  1.00  0.00           C  
ATOM   2074  CD1 LEU B1342     128.870 -17.085  72.301  1.00  0.00           C  
ATOM   2075  CD2 LEU B1342     129.415 -15.902  70.170  1.00  0.00           C  
ATOM   2076  N   ASP B1344     125.172 -13.376  72.873  1.00  0.00           N  
ATOM   2077  CA  ASP B1344     124.073 -12.437  72.625  1.00  0.00           C  
ATOM   2078  C   ASP B1344     123.846 -11.533  73.841  1.00  0.00           C  
ATOM   2079  O   ASP B1344     122.707 -11.212  74.201  1.00  0.00           O  
ATOM   2080  CB  ASP B1344     122.785 -13.204  72.301  1.00  0.00           C  
ATOM   2081  CG  ASP B1344     122.934 -14.108  71.096  1.00  0.00           C  
ATOM   2082  OD1 ASP B1344     121.925 -14.720  70.689  1.00  0.00           O  
ATOM   2083  OD2 ASP B1344     124.058 -14.211  70.559  1.00  0.00           O  
ATOM   2084  N   GLU B1345     124.951 -11.127  74.458  1.00  0.00           N  
ATOM   2085  CA  GLU B1345     124.933 -10.272  75.634  1.00  0.00           C  
ATOM   2086  C   GLU B1345     125.187  -8.819  75.283  1.00  0.00           C  
ATOM   2087  O   GLU B1345     126.217  -8.479  74.699  1.00  0.00           O  
ATOM   2088  CB  GLU B1345     125.994 -10.749  76.614  1.00  0.00           C  
ATOM   2089  CG  GLU B1345     125.534 -11.875  77.511  1.00  0.00           C  
ATOM   2090  CD  GLU B1345     124.655 -11.369  78.636  1.00  0.00           C  
ATOM   2091  OE1 GLU B1345     125.161 -10.617  79.500  1.00  0.00           O  
ATOM   2092  OE2 GLU B1345     123.456 -11.714  78.655  1.00  0.00           O  
ATOM   2093  N   CYS B1347     124.246  -7.960  75.646  1.00  0.00           N  
ATOM   2094  CA  CYS B1347     124.378  -6.540  75.368  1.00  0.00           C  
ATOM   2095  C   CYS B1347     125.013  -5.818  76.555  1.00  0.00           C  
ATOM   2096  O   CYS B1347     124.432  -5.747  77.639  1.00  0.00           O  
ATOM   2097  CB  CYS B1347     123.005  -5.950  75.043  1.00  0.00           C  
ATOM   2098  SG  CYS B1347     121.667  -6.788  75.934  1.00  0.00           S  
ATOM   2099  N   VAL B1348     126.219  -5.296  76.338  1.00  0.00           N  
ATOM   2100  CA  VAL B1348     126.963  -4.574  77.367  1.00  0.00           C  
ATOM   2101  C   VAL B1348     127.034  -3.074  77.075  1.00  0.00           C  
ATOM   2102  O   VAL B1348     126.886  -2.643  75.933  1.00  0.00           O  
ATOM   2103  CB  VAL B1348     128.398  -5.112  77.484  1.00  0.00           C  
ATOM   2104  CG1 VAL B1348     128.374  -6.544  77.936  1.00  0.00           C  
ATOM   2105  CG2 VAL B1348     129.097  -5.011  76.151  1.00  0.00           C  
ATOM   2106  N   GLY B1349     127.263  -2.281  78.114  1.00  0.00           N  
ATOM   2107  CA  GLY B1349     127.351  -0.844  77.923  1.00  0.00           C  
ATOM   2108  C   GLY B1349     128.430  -0.255  78.805  1.00  0.00           C  
ATOM   2109  O   GLY B1349     128.614  -0.709  79.932  1.00  0.00           O  
ATOM   2110  N   PHE B1350     129.158   0.738  78.304  1.00  0.00           N  
ATOM   2111  CA  PHE B1350     130.210   1.362  79.099  1.00  0.00           C  
ATOM   2112  C   PHE B1350     130.111   2.881  79.082  1.00  0.00           C  
ATOM   2113  O   PHE B1350     129.500   3.478  78.191  1.00  0.00           O  
ATOM   2114  CB  PHE B1350     131.594   0.898  78.626  1.00  0.00           C  
ATOM   2115  CG  PHE B1350     132.023   1.473  77.303  1.00  0.00           C  
ATOM   2116  CD1 PHE B1350     132.828   2.605  77.258  1.00  0.00           C  
ATOM   2117  CD2 PHE B1350     131.661   0.860  76.100  1.00  0.00           C  
ATOM   2118  CE1 PHE B1350     133.268   3.120  76.035  1.00  0.00           C  
ATOM   2119  CE2 PHE B1350     132.095   1.368  74.870  1.00  0.00           C  
ATOM   2120  CZ  PHE B1350     132.903   2.498  74.840  1.00  0.00           C  
ATOM   2121  N   THR B1351     130.707   3.502  80.090  1.00  0.00           N  
ATOM   2122  CA  THR B1351     130.666   4.943  80.209  1.00  0.00           C  
ATOM   2123  C   THR B1351     132.032   5.573  80.178  1.00  0.00           C  
ATOM   2124  O   THR B1351     132.975   5.111  80.822  1.00  0.00           O  
ATOM   2125  CB  THR B1351     129.960   5.382  81.509  1.00  0.00           C  
ATOM   2126  OG1 THR B1351     130.601   6.545  82.039  1.00  0.00           O  
ATOM   2127  CG2 THR B1351     130.020   4.297  82.537  1.00  0.00           C  
ATOM   2128  N   VAL B1352     132.125   6.637  79.397  1.00  0.00           N  
ATOM   2129  CA  VAL B1352     133.359   7.380  79.276  1.00  0.00           C  
ATOM   2130  C   VAL B1352     133.585   8.054  80.610  1.00  0.00           C  
ATOM   2131  O   VAL B1352     132.692   8.089  81.451  1.00  0.00           O  
ATOM   2132  CB  VAL B1352     133.260   8.482  78.191  1.00  0.00           C  
ATOM   2133  CG1 VAL B1352     133.407   7.876  76.802  1.00  0.00           C  
ATOM   2134  CG2 VAL B1352     131.923   9.213  78.310  1.00  0.00           C  
ATOM   2135  N   PRO B1356     134.790   8.589  80.825  1.00  0.00           N  
ATOM   2136  CA  PRO B1356     135.120   9.271  82.075  1.00  0.00           C  
ATOM   2137  C   PRO B1356     134.495  10.654  82.208  1.00  0.00           C  
ATOM   2138  O   PRO B1356     133.888  11.179  81.275  1.00  0.00           O  
ATOM   2139  CB  PRO B1356     136.641   9.343  82.032  1.00  0.00           C  
ATOM   2140  CG  PRO B1356     136.926   9.427  80.563  1.00  0.00           C  
ATOM   2141  CD  PRO B1356     136.003   8.372  80.019  1.00  0.00           C  
ATOM   2142  N   LEU B1360     134.644  11.229  83.393  1.00  0.00           N  
ATOM   2143  CA  LEU B1360     134.138  12.561  83.672  1.00  0.00           C  
ATOM   2144  C   LEU B1360     135.294  13.496  83.353  1.00  0.00           C  
ATOM   2145  O   LEU B1360     136.222  13.620  84.152  1.00  0.00           O  
ATOM   2146  CB  LEU B1360     133.768  12.691  85.154  1.00  0.00           C  
ATOM   2147  CG  LEU B1360     133.626  14.120  85.688  1.00  0.00           C  
ATOM   2148  CD1 LEU B1360     132.353  14.756  85.148  1.00  0.00           C  
ATOM   2149  CD2 LEU B1360     133.619  14.103  87.204  1.00  0.00           C  
ATOM   2150  N   LEU B1361     135.260  14.138  82.189  1.00  0.00           N  
ATOM   2151  CA  LEU B1361     136.341  15.049  81.835  1.00  0.00           C  
ATOM   2152  C   LEU B1361     135.975  16.500  82.089  1.00  0.00           C  
ATOM   2153  O   LEU B1361     135.044  17.048  81.500  1.00  0.00           O  
ATOM   2154  CB  LEU B1361     136.763  14.862  80.377  1.00  0.00           C  
ATOM   2155  CG  LEU B1361     138.292  14.804  80.227  1.00  0.00           C  
ATOM   2156  CD1 LEU B1361     138.836  13.606  81.018  1.00  0.00           C  
ATOM   2157  CD2 LEU B1361     138.682  14.700  78.753  1.00  0.00           C  
ATOM   2158  N   THR B1365     136.733  17.110  82.988  1.00  0.00           N  
ATOM   2159  CA  THR B1365     136.530  18.491  83.376  1.00  0.00           C  
ATOM   2160  C   THR B1365     137.879  19.198  83.296  1.00  0.00           C  
ATOM   2161  O   THR B1365     138.922  18.572  83.542  1.00  0.00           O  
ATOM   2162  CB  THR B1365     136.002  18.556  84.816  1.00  0.00           C  
ATOM   2163  OG1 THR B1365     136.974  17.985  85.707  1.00  0.00           O  
ATOM   2164  CG2 THR B1365     134.691  17.774  84.926  1.00  0.00           C  
ATOM   2165  N   ASP B1366     137.869  20.489  82.942  1.00  0.00           N  
ATOM   2166  CA  ASP B1366     139.125  21.241  82.844  1.00  0.00           C  
ATOM   2167  C   ASP B1366     139.790  21.373  84.207  1.00  0.00           C  
ATOM   2168  O   ASP B1366     139.188  21.056  85.243  1.00  0.00           O  
ATOM   2169  CB  ASP B1366     138.952  22.653  82.176  1.00  0.00           C  
ATOM   2170  CG  ASP B1366     137.816  23.513  82.779  1.00  0.00           C  
ATOM   2171  OD1 ASP B1366     137.495  23.371  83.972  1.00  0.00           O  
ATOM   2172  OD2 ASP B1366     137.258  24.366  82.046  1.00  0.00           O  
ATOM   2173  N   SER B1368     141.045  21.808  84.204  1.00  0.00           N  
ATOM   2174  CA  SER B1368     141.766  21.997  85.448  1.00  0.00           C  
ATOM   2175  C   SER B1368     141.033  23.056  86.287  1.00  0.00           C  
ATOM   2176  O   SER B1368     141.516  23.468  87.338  1.00  0.00           O  
ATOM   2177  CB  SER B1368     143.201  22.446  85.152  1.00  0.00           C  
ATOM   2178  OG  SER B1368     143.913  21.448  84.438  1.00  0.00           O  
ATOM   2179  N   SER B1369     139.858  23.478  85.819  1.00  0.00           N  
ATOM   2180  CA  SER B1369     139.049  24.491  86.498  1.00  0.00           C  
ATOM   2181  C   SER B1369     137.908  23.928  87.365  1.00  0.00           C  
ATOM   2182  O   SER B1369     136.961  24.645  87.692  1.00  0.00           O  
ATOM   2183  CB  SER B1369     138.484  25.464  85.450  1.00  0.00           C  
ATOM   2184  OG  SER B1369     137.531  26.352  86.007  1.00  0.00           O  
ATOM   2185  N   GLY B1370     137.997  22.657  87.744  1.00  0.00           N  
ATOM   2186  CA  GLY B1370     136.948  22.070  88.560  1.00  0.00           C  
ATOM   2187  C   GLY B1370     135.559  22.276  87.973  1.00  0.00           C  
ATOM   2188  O   GLY B1370     134.550  22.175  88.675  1.00  0.00           O  
ATOM   2189  N   ALA B1373     135.512  22.581  86.679  1.00  0.00           N  
ATOM   2190  CA  ALA B1373     134.257  22.795  85.965  1.00  0.00           C  
ATOM   2191  C   ALA B1373     134.257  21.875  84.742  1.00  0.00           C  
ATOM   2192  O   ALA B1373     135.269  21.764  84.052  1.00  0.00           O  
ATOM   2193  CB  ALA B1373     134.133  24.264  85.532  1.00  0.00           C  
ATOM   2194  N   LYS B1412     133.128  21.213  84.490  1.00  0.00           N  
ATOM   2195  CA  LYS B1412     132.986  20.293  83.359  1.00  0.00           C  
ATOM   2196  C   LYS B1412     133.754  20.827  82.161  1.00  0.00           C  
ATOM   2197  O   LYS B1412     133.822  22.039  81.955  1.00  0.00           O  
ATOM   2198  CB  LYS B1412     131.507  20.138  82.990  1.00  0.00           C  
ATOM   2199  CG  LYS B1412     130.608  19.926  84.192  1.00  0.00           C  
ATOM   2200  CD  LYS B1412     131.036  18.708  85.006  1.00  0.00           C  
ATOM   2201  CE  LYS B1412     131.007  18.991  86.513  1.00  0.00           C  
ATOM   2202  NZ  LYS B1412     129.668  19.422  87.020  1.00  0.00           N  
ATOM   2203  N   PHE B1415     134.344  19.942  81.368  1.00  0.00           N  
ATOM   2204  CA  PHE B1415     135.082  20.424  80.210  1.00  0.00           C  
ATOM   2205  C   PHE B1415     134.146  20.958  79.110  1.00  0.00           C  
ATOM   2206  O   PHE B1415     134.535  21.035  77.941  1.00  0.00           O  
ATOM   2207  CB  PHE B1415     135.968  19.318  79.634  1.00  0.00           C  
ATOM   2208  CG  PHE B1415     137.154  19.845  78.888  1.00  0.00           C  
ATOM   2209  CD1 PHE B1415     137.643  19.201  77.762  1.00  0.00           C  
ATOM   2210  CD2 PHE B1415     137.786  21.008  79.322  1.00  0.00           C  
ATOM   2211  CE1 PHE B1415     138.755  19.711  77.077  1.00  0.00           C  
ATOM   2212  CE2 PHE B1415     138.895  21.525  78.648  1.00  0.00           C  
ATOM   2213  CZ  PHE B1415     139.379  20.879  77.523  1.00  0.00           C  
ATOM   2214  N   GLY B1416     132.921  21.332  79.488  1.00  0.00           N  
ATOM   2215  CA  GLY B1416     131.955  21.836  78.522  1.00  0.00           C  
ATOM   2216  C   GLY B1416     131.141  23.032  78.982  1.00  0.00           C  
ATOM   2217  O   GLY B1416     130.558  23.734  78.155  1.00  0.00           O  
ATOM   2218  N   LYS B1417     131.099  23.262  80.295  1.00  0.00           N  
ATOM   2219  CA  LYS B1417     130.361  24.391  80.882  1.00  0.00           C  
ATOM   2220  C   LYS B1417     131.322  25.505  81.351  1.00  0.00           C  
ATOM   2221  O   LYS B1417     131.070  26.175  82.363  1.00  0.00           O  
ATOM   2222  CB  LYS B1417     129.530  23.907  82.075  1.00  0.00           C  
ATOM   2223  CG  LYS B1417     128.735  22.655  81.793  1.00  0.00           C  
ATOM   2224  CD  LYS B1417     127.242  22.927  81.786  1.00  0.00           C  
ATOM   2225  CE  LYS B1417     126.826  23.806  80.625  1.00  0.00           C  
ATOM   2226  NZ  LYS B1417     125.362  23.707  80.391  1.00  0.00           N  
ATOM   2227  N   SER B1442     132.415  25.693  80.606  1.00  0.00           N  
ATOM   2228  CA  SER B1442     133.436  26.698  80.923  1.00  0.00           C  
ATOM   2229  C   SER B1442     133.259  27.931  80.032  1.00  0.00           C  
ATOM   2230  O   SER B1442     132.337  27.989  79.218  1.00  0.00           O  
ATOM   2231  CB  SER B1442     134.846  26.104  80.735  1.00  0.00           C  
ATOM   2232  OG  SER B1442     135.637  26.228  81.910  1.00  0.00           O  
ATOM   2233  N   ALA B1444     134.154  28.904  80.183  1.00  0.00           N  
ATOM   2234  CA  ALA B1444     134.101  30.159  79.423  1.00  0.00           C  
ATOM   2235  C   ALA B1444     133.008  31.034  80.033  1.00  0.00           C  
ATOM   2236  O   ALA B1444     132.813  31.033  81.253  1.00  0.00           O  
ATOM   2237  CB  ALA B1444     133.808  29.891  77.930  1.00  0.00           C  
ATOM   2238  N   GLY B1450     132.298  31.778  79.191  1.00  0.00           N  
ATOM   2239  CA  GLY B1450     131.228  32.624  79.694  1.00  0.00           C  
ATOM   2240  C   GLY B1450     129.953  31.843  79.999  1.00  0.00           C  
ATOM   2241  O   GLY B1450     129.060  32.338  80.704  1.00  0.00           O  
ATOM   2242  N   ASN B1452     129.877  30.623  79.461  1.00  0.00           N  
ATOM   2243  CA  ASN B1452     128.735  29.710  79.630  1.00  0.00           C  
ATOM   2244  C   ASN B1452     129.172  28.280  79.269  1.00  0.00           C  
ATOM   2245  O   ASN B1452     129.286  27.408  80.147  1.00  0.00           O  
ATOM   2246  CB  ASN B1452     127.557  30.165  78.740  1.00  0.00           C  
ATOM   2247  CG  ASN B1452     126.608  29.027  78.370  1.00  0.00           C  
ATOM   2248  OD1 ASN B1452     126.264  28.181  79.202  1.00  0.00           O  
ATOM   2249  ND2 ASN B1452     126.168  29.016  77.112  1.00  0.00           N  
ATOM   2250  N   ALA B1455     129.430  28.057  77.979  1.00  0.00           N  
ATOM   2251  CA  ALA B1455     129.869  26.754  77.483  1.00  0.00           C  
ATOM   2252  C   ALA B1455     130.905  26.881  76.365  1.00  0.00           C  
ATOM   2253  O   ALA B1455     131.425  27.962  76.085  1.00  0.00           O  
ATOM   2254  CB  ALA B1455     128.666  25.946  76.985  1.00  0.00           C  
ATOM   2255  N   ILE B1456     131.214  25.756  75.741  1.00  0.00           N  
ATOM   2256  CA  ILE B1456     132.161  25.735  74.645  1.00  0.00           C  
ATOM   2257  C   ILE B1456     131.477  24.897  73.596  1.00  0.00           C  
ATOM   2258  O   ILE B1456     131.518  23.674  73.666  1.00  0.00           O  
ATOM   2259  CB  ILE B1456     133.456  25.021  75.007  1.00  0.00           C  
ATOM   2260  CG1 ILE B1456     133.971  25.499  76.362  1.00  0.00           C  
ATOM   2261  CG2 ILE B1456     134.452  25.230  73.901  1.00  0.00           C  
ATOM   2262  CD1 ILE B1456     133.318  24.799  77.529  1.00  0.00           C  
ATOM   2263  N   TRP B1457     130.856  25.536  72.617  1.00  0.00           N  
ATOM   2264  CA  TRP B1457     130.136  24.782  71.598  1.00  0.00           C  
ATOM   2265  C   TRP B1457     130.919  24.581  70.301  1.00  0.00           C  
ATOM   2266  O   TRP B1457     132.107  24.911  70.223  1.00  0.00           O  
ATOM   2267  CB  TRP B1457     128.810  25.480  71.303  1.00  0.00           C  
ATOM   2268  CG  TRP B1457     128.191  26.107  72.520  1.00  0.00           C  
ATOM   2269  CD1 TRP B1457     128.750  27.058  73.330  1.00  0.00           C  
ATOM   2270  CD2 TRP B1457     126.877  25.868  73.032  1.00  0.00           C  
ATOM   2271  NE1 TRP B1457     127.865  27.429  74.309  1.00  0.00           N  
ATOM   2272  CE2 TRP B1457     126.706  26.718  74.151  1.00  0.00           C  
ATOM   2273  CE3 TRP B1457     125.823  25.024  72.652  1.00  0.00           C  
ATOM   2274  CZ2 TRP B1457     125.525  26.748  74.895  1.00  0.00           C  
ATOM   2275  CZ3 TRP B1457     124.649  25.054  73.389  1.00  0.00           C  
ATOM   2276  CH2 TRP B1457     124.509  25.914  74.500  1.00  0.00           C  
ATOM   2277  N   LEU B1458     130.245  24.015  69.297  1.00  0.00           N  
ATOM   2278  CA  LEU B1458     130.842  23.778  67.987  1.00  0.00           C  
ATOM   2279  C   LEU B1458     130.330  24.845  67.048  1.00  0.00           C  
ATOM   2280  O   LEU B1458     131.054  25.333  66.191  1.00  0.00           O  
ATOM   2281  CB  LEU B1458     130.433  22.421  67.458  1.00  0.00           C  
ATOM   2282  CG  LEU B1458     130.833  21.302  68.397  1.00  0.00           C  
ATOM   2283  CD1 LEU B1458     130.336  20.011  67.834  1.00  0.00           C  
ATOM   2284  CD2 LEU B1458     132.332  21.270  68.559  1.00  0.00           C  
ATOM   2285  N   ASP B1459     129.063  25.196  67.222  1.00  0.00           N  
ATOM   2286  CA  ASP B1459     128.420  26.221  66.410  1.00  0.00           C  
ATOM   2287  C   ASP B1459     129.328  27.435  66.249  1.00  0.00           C  
ATOM   2288  O   ASP B1459     129.492  28.231  67.165  1.00  0.00           O  
ATOM   2289  CB  ASP B1459     127.103  26.642  67.063  1.00  0.00           C  
ATOM   2290  CG  ASP B1459     126.379  27.733  66.284  1.00  0.00           C  
ATOM   2291  OD1 ASP B1459     125.186  27.990  66.593  1.00  0.00           O  
ATOM   2292  OD2 ASP B1459     127.002  28.335  65.375  1.00  0.00           O  
ATOM   2293  N   PRO B1460     129.902  27.607  65.057  1.00  0.00           N  
ATOM   2294  CA  PRO B1460     130.804  28.714  64.740  1.00  0.00           C  
ATOM   2295  C   PRO B1460     130.251  30.076  65.112  1.00  0.00           C  
ATOM   2296  O   PRO B1460     130.929  30.889  65.739  1.00  0.00           O  
ATOM   2297  CB  PRO B1460     131.017  28.560  63.238  1.00  0.00           C  
ATOM   2298  CG  PRO B1460     129.731  27.996  62.783  1.00  0.00           C  
ATOM   2299  CD  PRO B1460     129.458  26.938  63.826  1.00  0.00           C  
ATOM   2300  N   TYR B1461     129.017  30.328  64.713  1.00  0.00           N  
ATOM   2301  CA  TYR B1461     128.404  31.593  65.031  1.00  0.00           C  
ATOM   2302  C   TYR B1461     127.916  31.574  66.467  1.00  0.00           C  
ATOM   2303  O   TYR B1461     126.913  32.199  66.791  1.00  0.00           O  
ATOM   2304  CB  TYR B1461     127.245  31.871  64.083  1.00  0.00           C  
ATOM   2305  CG  TYR B1461     127.674  32.356  62.721  1.00  0.00           C  
ATOM   2306  CD1 TYR B1461     128.733  31.755  62.049  1.00  0.00           C  
ATOM   2307  CD2 TYR B1461     127.000  33.402  62.086  1.00  0.00           C  
ATOM   2308  CE1 TYR B1461     129.116  32.183  60.763  1.00  0.00           C  
ATOM   2309  CE2 TYR B1461     127.369  33.840  60.805  1.00  0.00           C  
ATOM   2310  CZ  TYR B1461     128.426  33.230  60.143  1.00  0.00           C  
ATOM   2311  OH  TYR B1461     128.775  33.668  58.870  1.00  0.00           O  
ATOM   2312  N   GLN B1462     128.623  30.848  67.326  1.00  0.00           N  
ATOM   2313  CA  GLN B1462     128.266  30.768  68.745  1.00  0.00           C  
ATOM   2314  C   GLN B1462     129.523  30.505  69.570  1.00  0.00           C  
ATOM   2315  O   GLN B1462     129.486  30.462  70.800  1.00  0.00           O  
ATOM   2316  CB  GLN B1462     127.226  29.660  68.991  1.00  0.00           C  
ATOM   2317  CG  GLN B1462     126.753  29.544  70.454  1.00  0.00           C  
ATOM   2318  CD  GLN B1462     125.476  28.717  70.627  1.00  0.00           C  
ATOM   2319  OE1 GLN B1462     125.035  28.463  71.752  1.00  0.00           O  
ATOM   2320  NE2 GLN B1462     124.873  28.306  69.513  1.00  0.00           N  
ATOM   2321  N   THR B1463     130.636  30.332  68.865  1.00  0.00           N  
ATOM   2322  CA  THR B1463     131.942  30.077  69.472  1.00  0.00           C  
ATOM   2323  C   THR B1463     133.008  30.206  68.394  1.00  0.00           C  
ATOM   2324  O   THR B1463     133.353  29.228  67.732  1.00  0.00           O  
ATOM   2325  CB  THR B1463     132.044  28.655  70.073  1.00  0.00           C  
ATOM   2326  OG1 THR B1463     131.245  28.570  71.260  1.00  0.00           O  
ATOM   2327  CG2 THR B1463     133.495  28.318  70.405  1.00  0.00           C  
ATOM   2328  N   SER B1465     133.515  31.420  68.219  1.00  0.00           N  
ATOM   2329  CA  SER B1465     134.545  31.700  67.227  1.00  0.00           C  
ATOM   2330  C   SER B1465     135.483  30.496  67.039  1.00  0.00           C  
ATOM   2331  O   SER B1465     135.894  29.849  68.011  1.00  0.00           O  
ATOM   2332  CB  SER B1465     135.337  32.943  67.665  1.00  0.00           C  
ATOM   2333  OG  SER B1465     136.263  33.358  66.677  1.00  0.00           O  
ATOM   2334  N   VAL B1467     135.790  30.179  65.784  1.00  0.00           N  
ATOM   2335  CA  VAL B1467     136.678  29.069  65.489  1.00  0.00           C  
ATOM   2336  C   VAL B1467     137.915  29.307  66.309  1.00  0.00           C  
ATOM   2337  O   VAL B1467     138.411  28.416  67.000  1.00  0.00           O  
ATOM   2338  CB  VAL B1467     137.063  29.056  64.021  1.00  0.00           C  
ATOM   2339  CG1 VAL B1467     135.960  28.438  63.222  1.00  0.00           C  
ATOM   2340  CG2 VAL B1467     137.314  30.475  63.540  1.00  0.00           C  
ATOM   2341  N   PHE B1506     138.385  30.546  66.236  1.00  0.00           N  
ATOM   2342  CA  PHE B1506     139.570  30.973  66.954  1.00  0.00           C  
ATOM   2343  C   PHE B1506     139.446  30.693  68.443  1.00  0.00           C  
ATOM   2344  O   PHE B1506     140.328  30.078  69.056  1.00  0.00           O  
ATOM   2345  CB  PHE B1506     139.802  32.463  66.753  1.00  0.00           C  
ATOM   2346  CG  PHE B1506     141.078  32.936  67.348  1.00  0.00           C  
ATOM   2347  CD1 PHE B1506     142.277  32.753  66.674  1.00  0.00           C  
ATOM   2348  CD2 PHE B1506     141.101  33.480  68.622  1.00  0.00           C  
ATOM   2349  CE1 PHE B1506     143.476  33.112  67.254  1.00  0.00           C  
ATOM   2350  CE2 PHE B1506     142.294  33.840  69.210  1.00  0.00           C  
ATOM   2351  CZ  PHE B1506     143.486  33.652  68.528  1.00  0.00           C  
ATOM   2352  N   ASP B1507     138.349  31.173  69.020  1.00  0.00           N  
ATOM   2353  CA  ASP B1507     138.086  30.977  70.436  1.00  0.00           C  
ATOM   2354  C   ASP B1507     138.107  29.462  70.704  1.00  0.00           C  
ATOM   2355  O   ASP B1507     138.724  29.006  71.676  1.00  0.00           O  
ATOM   2356  CB  ASP B1507     136.728  31.612  70.834  1.00  0.00           C  
ATOM   2357  CG  ASP B1507     136.727  33.161  70.740  1.00  0.00           C  
ATOM   2358  OD1 ASP B1507     135.736  33.803  71.171  1.00  0.00           O  
ATOM   2359  OD2 ASP B1507     137.711  33.739  70.232  1.00  0.00           O  
ATOM   2360  N   PHE B1508     137.459  28.685  69.831  1.00  0.00           N  
ATOM   2361  CA  PHE B1508     137.440  27.232  69.986  1.00  0.00           C  
ATOM   2362  C   PHE B1508     138.892  26.766  69.991  1.00  0.00           C  
ATOM   2363  O   PHE B1508     139.421  26.339  71.019  1.00  0.00           O  
ATOM   2364  CB  PHE B1508     136.677  26.564  68.829  1.00  0.00           C  
ATOM   2365  CG  PHE B1508     136.577  25.049  68.941  1.00  0.00           C  
ATOM   2366  CD1 PHE B1508     135.865  24.448  69.981  1.00  0.00           C  
ATOM   2367  CD2 PHE B1508     137.194  24.224  68.001  1.00  0.00           C  
ATOM   2368  CE1 PHE B1508     135.770  23.048  70.078  1.00  0.00           C  
ATOM   2369  CE2 PHE B1508     137.102  22.825  68.093  1.00  0.00           C  
ATOM   2370  CZ  PHE B1508     136.391  22.241  69.133  1.00  0.00           C  
ATOM   2371  N   TYR B1509     139.537  26.873  68.837  1.00  0.00           N  
ATOM   2372  CA  TYR B1509     140.928  26.471  68.697  1.00  0.00           C  
ATOM   2373  C   TYR B1509     141.651  26.665  69.999  1.00  0.00           C  
ATOM   2374  O   TYR B1509     142.317  25.768  70.510  1.00  0.00           O  
ATOM   2375  CB  TYR B1509     141.632  27.321  67.647  1.00  0.00           C  
ATOM   2376  CG  TYR B1509     143.036  26.856  67.360  1.00  0.00           C  
ATOM   2377  CD1 TYR B1509     143.302  25.502  67.178  1.00  0.00           C  
ATOM   2378  CD2 TYR B1509     144.087  27.758  67.227  1.00  0.00           C  
ATOM   2379  CE1 TYR B1509     144.568  25.049  66.870  1.00  0.00           C  
ATOM   2380  CE2 TYR B1509     145.368  27.311  66.915  1.00  0.00           C  
ATOM   2381  CZ  TYR B1509     145.597  25.949  66.737  1.00  0.00           C  
ATOM   2382  OH  TYR B1509     146.845  25.465  66.425  1.00  0.00           O  
ATOM   2383  N   GLY B1510     141.509  27.870  70.525  1.00  0.00           N  
ATOM   2384  CA  GLY B1510     142.158  28.215  71.764  1.00  0.00           C  
ATOM   2385  C   GLY B1510     141.921  27.224  72.876  1.00  0.00           C  
ATOM   2386  O   GLY B1510     142.867  26.704  73.462  1.00  0.00           O  
ATOM   2387  N   TYR B1511     140.656  26.960  73.166  1.00  0.00           N  
ATOM   2388  CA  TYR B1511     140.303  26.040  74.235  1.00  0.00           C  
ATOM   2389  C   TYR B1511     141.261  24.866  74.334  1.00  0.00           C  
ATOM   2390  O   TYR B1511     141.397  24.250  75.394  1.00  0.00           O  
ATOM   2391  CB  TYR B1511     138.892  25.505  74.032  1.00  0.00           C  
ATOM   2392  CG  TYR B1511     138.285  24.864  75.266  1.00  0.00           C  
ATOM   2393  CD1 TYR B1511     137.113  24.114  75.170  1.00  0.00           C  
ATOM   2394  CD2 TYR B1511     138.828  25.080  76.540  1.00  0.00           C  
ATOM   2395  CE1 TYR B1511     136.483  23.602  76.302  1.00  0.00           C  
ATOM   2396  CE2 TYR B1511     138.204  24.573  77.686  1.00  0.00           C  
ATOM   2397  CZ  TYR B1511     137.025  23.838  77.557  1.00  0.00           C  
ATOM   2398  OH  TYR B1511     136.358  23.379  78.676  1.00  0.00           O  
ATOM   2399  N   PHE B1516     141.918  24.546  73.227  1.00  0.00           N  
ATOM   2400  CA  PHE B1516     142.855  23.444  73.241  1.00  0.00           C  
ATOM   2401  C   PHE B1516     144.287  23.909  73.272  1.00  0.00           C  
ATOM   2402  O   PHE B1516     145.016  23.586  74.209  1.00  0.00           O  
ATOM   2403  CB  PHE B1516     142.635  22.538  72.040  1.00  0.00           C  
ATOM   2404  CG  PHE B1516     141.302  21.882  72.043  1.00  0.00           C  
ATOM   2405  CD1 PHE B1516     140.153  22.615  71.752  1.00  0.00           C  
ATOM   2406  CD2 PHE B1516     141.174  20.544  72.388  1.00  0.00           C  
ATOM   2407  CE1 PHE B1516     138.878  22.021  71.808  1.00  0.00           C  
ATOM   2408  CE2 PHE B1516     139.907  19.938  72.450  1.00  0.00           C  
ATOM   2409  CZ  PHE B1516     138.755  20.680  72.158  1.00  0.00           C  
ATOM   2410  N   VAL B1517     144.689  24.676  72.263  1.00  0.00           N  
ATOM   2411  CA  VAL B1517     146.067  25.170  72.182  1.00  0.00           C  
ATOM   2412  C   VAL B1517     146.606  25.555  73.559  1.00  0.00           C  
ATOM   2413  O   VAL B1517     147.817  25.524  73.792  1.00  0.00           O  
ATOM   2414  CB  VAL B1517     146.188  26.402  71.253  1.00  0.00           C  
ATOM   2415  CG1 VAL B1517     145.689  27.652  71.971  1.00  0.00           C  
ATOM   2416  CG2 VAL B1517     147.636  26.575  70.804  1.00  0.00           C  
ATOM   2417  N   ARG B1518     145.702  25.925  74.464  1.00  0.00           N  
ATOM   2418  CA  ARG B1518     146.086  26.297  75.817  1.00  0.00           C  
ATOM   2419  C   ARG B1518     145.463  25.316  76.809  1.00  0.00           C  
ATOM   2420  O   ARG B1518     144.264  25.360  77.082  1.00  0.00           O  
ATOM   2421  CB  ARG B1518     145.630  27.727  76.126  1.00  0.00           C  
ATOM   2422  CG  ARG B1518     146.042  28.773  75.080  1.00  0.00           C  
ATOM   2423  CD  ARG B1518     145.510  30.155  75.454  1.00  0.00           C  
ATOM   2424  NE  ARG B1518     144.093  30.108  75.832  1.00  0.00           N  
ATOM   2425  CZ  ARG B1518     143.074  30.057  74.974  1.00  0.00           C  
ATOM   2426  NH1 ARG B1518     143.299  30.055  73.667  1.00  0.00           N  
ATOM   2427  NH2 ARG B1518     141.825  29.992  75.424  1.00  0.00           N  
ATOM   2428  N   ARG B1527     146.291  24.415  77.321  1.00  0.00           N  
ATOM   2429  CA  ARG B1527     145.866  23.419  78.293  1.00  0.00           C  
ATOM   2430  C   ARG B1527     147.098  22.854  78.990  1.00  0.00           C  
ATOM   2431  O   ARG B1527     148.208  22.910  78.452  1.00  0.00           O  
ATOM   2432  CB  ARG B1527     145.077  22.299  77.613  1.00  0.00           C  
ATOM   2433  CG  ARG B1527     143.619  22.647  77.331  1.00  0.00           C  
ATOM   2434  CD  ARG B1527     142.697  22.222  78.462  1.00  0.00           C  
ATOM   2435  NE  ARG B1527     143.282  22.469  79.777  1.00  0.00           N  
ATOM   2436  CZ  ARG B1527     142.650  23.073  80.779  1.00  0.00           C  
ATOM   2437  NH1 ARG B1527     141.406  23.502  80.618  1.00  0.00           N  
ATOM   2438  NH2 ARG B1527     143.259  23.247  81.946  1.00  0.00           N  
ATOM   2439  N   SER B1528     146.889  22.318  80.192  1.00  0.00           N  
ATOM   2440  CA  SER B1528     147.961  21.746  81.015  1.00  0.00           C  
ATOM   2441  C   SER B1528     149.052  21.027  80.213  1.00  0.00           C  
ATOM   2442  O   SER B1528     148.768  20.106  79.447  1.00  0.00           O  
ATOM   2443  CB  SER B1528     147.366  20.777  82.051  1.00  0.00           C  
ATOM   2444  OG  SER B1528     146.383  21.402  82.867  1.00  0.00           O  
ATOM   2445  N   ASP B1549     150.299  21.452  80.398  1.00  0.00           N  
ATOM   2446  CA  ASP B1549     151.429  20.845  79.703  1.00  0.00           C  
ATOM   2447  C   ASP B1549     151.451  19.344  79.956  1.00  0.00           C  
ATOM   2448  O   ASP B1549     152.079  18.586  79.221  1.00  0.00           O  
ATOM   2449  CB  ASP B1549     152.740  21.464  80.190  1.00  0.00           C  
ATOM   2450  CG  ASP B1549     152.922  22.898  79.723  1.00  0.00           C  
ATOM   2451  OD1 ASP B1549     153.080  23.106  78.497  1.00  0.00           O  
ATOM   2452  OD2 ASP B1549     152.909  23.812  80.584  1.00  0.00           O  
ATOM   2453  N   GLN B1563     150.771  18.929  81.016  1.00  0.00           N  
ATOM   2454  CA  GLN B1563     150.685  17.524  81.376  1.00  0.00           C  
ATOM   2455  C   GLN B1563     149.472  16.908  80.676  1.00  0.00           C  
ATOM   2456  O   GLN B1563     149.563  15.831  80.095  1.00  0.00           O  
ATOM   2457  CB  GLN B1563     150.557  17.388  82.898  1.00  0.00           C  
ATOM   2458  CG  GLN B1563     149.454  18.260  83.506  1.00  0.00           C  
ATOM   2459  CD  GLN B1563     148.044  17.708  83.267  1.00  0.00           C  
ATOM   2460  OE1 GLN B1563     147.041  18.406  83.460  1.00  0.00           O  
ATOM   2461  NE2 GLN B1563     147.966  16.447  82.858  1.00  0.00           N  
ATOM   2462  N   GLU B1569     148.345  17.614  80.717  1.00  0.00           N  
ATOM   2463  CA  GLU B1569     147.102  17.147  80.111  1.00  0.00           C  
ATOM   2464  C   GLU B1569     147.244  16.693  78.667  1.00  0.00           C  
ATOM   2465  O   GLU B1569     146.571  15.759  78.238  1.00  0.00           O  
ATOM   2466  CB  GLU B1569     146.040  18.241  80.189  1.00  0.00           C  
ATOM   2467  CG  GLU B1569     145.077  18.085  81.346  1.00  0.00           C  
ATOM   2468  CD  GLU B1569     144.026  19.176  81.371  1.00  0.00           C  
ATOM   2469  OE1 GLU B1569     143.682  19.686  80.281  1.00  0.00           O  
ATOM   2470  OE2 GLU B1569     143.535  19.514  82.473  1.00  0.00           O  
ATOM   2471  N   VAL B1594     148.123  17.354  77.922  1.00  0.00           N  
ATOM   2472  CA  VAL B1594     148.345  17.036  76.515  1.00  0.00           C  
ATOM   2473  C   VAL B1594     148.241  15.553  76.211  1.00  0.00           C  
ATOM   2474  O   VAL B1594     147.501  15.146  75.315  1.00  0.00           O  
ATOM   2475  CB  VAL B1594     149.725  17.535  76.043  1.00  0.00           C  
ATOM   2476  CG1 VAL B1594     150.836  16.886  76.858  1.00  0.00           C  
ATOM   2477  CG2 VAL B1594     149.897  17.224  74.581  1.00  0.00           C  
ATOM   2478  N   GLU B1596     148.995  14.762  76.967  1.00  0.00           N  
ATOM   2479  CA  GLU B1596     149.030  13.314  76.820  1.00  0.00           C  
ATOM   2480  C   GLU B1596     147.630  12.749  76.668  1.00  0.00           C  
ATOM   2481  O   GLU B1596     147.068  12.736  75.575  1.00  0.00           O  
ATOM   2482  CB  GLU B1596     149.696  12.680  78.045  1.00  0.00           C  
ATOM   2483  CG  GLU B1596     149.695  11.142  78.070  1.00  0.00           C  
ATOM   2484  CD  GLU B1596     150.737  10.517  77.147  1.00  0.00           C  
ATOM   2485  OE1 GLU B1596     150.864   9.268  77.154  1.00  0.00           O  
ATOM   2486  OE2 GLU B1596     151.425  11.271  76.419  1.00  0.00           O  
ATOM   2487  N   ASN B1601     147.077  12.282  77.780  1.00  0.00           N  
ATOM   2488  CA  ASN B1601     145.745  11.701  77.806  1.00  0.00           C  
ATOM   2489  C   ASN B1601     144.710  12.491  76.984  1.00  0.00           C  
ATOM   2490  O   ASN B1601     143.662  11.952  76.615  1.00  0.00           O  
ATOM   2491  CB  ASN B1601     145.298  11.578  79.259  1.00  0.00           C  
ATOM   2492  CG  ASN B1601     145.444  12.878  80.012  1.00  0.00           C  
ATOM   2493  OD1 ASN B1601     146.445  13.586  79.859  1.00  0.00           O  
ATOM   2494  ND2 ASN B1601     144.451  13.203  80.835  1.00  0.00           N  
ATOM   2495  N   LEU B1602     145.001  13.758  76.692  1.00  0.00           N  
ATOM   2496  CA  LEU B1602     144.085  14.579  75.903  1.00  0.00           C  
ATOM   2497  C   LEU B1602     144.223  14.286  74.419  1.00  0.00           C  
ATOM   2498  O   LEU B1602     143.290  14.502  73.649  1.00  0.00           O  
ATOM   2499  CB  LEU B1602     144.316  16.064  76.174  1.00  0.00           C  
ATOM   2500  CG  LEU B1602     143.418  16.626  77.280  1.00  0.00           C  
ATOM   2501  CD1 LEU B1602     143.785  18.074  77.564  1.00  0.00           C  
ATOM   2502  CD2 LEU B1602     141.957  16.503  76.859  1.00  0.00           C  
ATOM   2503  N   LEU B1603     145.392  13.801  74.019  1.00  0.00           N  
ATOM   2504  CA  LEU B1603     145.614  13.435  72.627  1.00  0.00           C  
ATOM   2505  C   LEU B1603     144.916  12.095  72.362  1.00  0.00           C  
ATOM   2506  O   LEU B1603     144.270  11.908  71.328  1.00  0.00           O  
ATOM   2507  CB  LEU B1603     147.111  13.304  72.333  1.00  0.00           C  
ATOM   2508  CG  LEU B1603     147.846  14.550  71.837  1.00  0.00           C  
ATOM   2509  CD1 LEU B1603     149.339  14.284  71.783  1.00  0.00           C  
ATOM   2510  CD2 LEU B1603     147.342  14.916  70.464  1.00  0.00           C  
ATOM   2511  N   LYS B1604     145.047  11.168  73.308  1.00  0.00           N  
ATOM   2512  CA  LYS B1604     144.431   9.845  73.197  1.00  0.00           C  
ATOM   2513  C   LYS B1604     142.907   9.941  73.097  1.00  0.00           C  
ATOM   2514  O   LYS B1604     142.264   9.142  72.413  1.00  0.00           O  
ATOM   2515  CB  LYS B1604     144.766   8.991  74.430  1.00  0.00           C  
ATOM   2516  CG  LYS B1604     146.246   8.771  74.735  1.00  0.00           C  
ATOM   2517  CD  LYS B1604     146.394   8.184  76.129  1.00  0.00           C  
ATOM   2518  CE  LYS B1604     147.813   7.766  76.405  1.00  0.00           C  
ATOM   2519  NZ  LYS B1604     147.913   7.388  77.834  1.00  0.00           N  
ATOM   2520  N   LEU B1613     142.338  10.920  73.792  1.00  0.00           N  
ATOM   2521  CA  LEU B1613     140.895  11.087  73.824  1.00  0.00           C  
ATOM   2522  C   LEU B1613     140.277  11.924  72.716  1.00  0.00           C  
ATOM   2523  O   LEU B1613     139.097  11.775  72.425  1.00  0.00           O  
ATOM   2524  CB  LEU B1613     140.472  11.644  75.188  1.00  0.00           C  
ATOM   2525  CG  LEU B1613     140.612  10.689  76.383  1.00  0.00           C  
ATOM   2526  CD1 LEU B1613     140.192  11.395  77.659  1.00  0.00           C  
ATOM   2527  CD2 LEU B1613     139.756   9.449  76.162  1.00  0.00           C  
ATOM   2528  N   PHE B1614     141.046  12.795  72.081  1.00  0.00           N  
ATOM   2529  CA  PHE B1614     140.447  13.611  71.042  1.00  0.00           C  
ATOM   2530  C   PHE B1614     141.083  13.591  69.669  1.00  0.00           C  
ATOM   2531  O   PHE B1614     140.775  14.443  68.837  1.00  0.00           O  
ATOM   2532  CB  PHE B1614     140.333  15.048  71.519  1.00  0.00           C  
ATOM   2533  CG  PHE B1614     139.427  15.213  72.695  1.00  0.00           C  
ATOM   2534  CD1 PHE B1614     139.801  14.745  73.949  1.00  0.00           C  
ATOM   2535  CD2 PHE B1614     138.195  15.851  72.551  1.00  0.00           C  
ATOM   2536  CE1 PHE B1614     138.959  14.900  75.049  1.00  0.00           C  
ATOM   2537  CE2 PHE B1614     137.343  16.014  73.640  1.00  0.00           C  
ATOM   2538  CZ  PHE B1614     137.728  15.542  74.894  1.00  0.00           C  
ATOM   2539  N   THR B1615     141.970  12.634  69.416  1.00  0.00           N  
ATOM   2540  CA  THR B1615     142.588  12.542  68.100  1.00  0.00           C  
ATOM   2541  C   THR B1615     142.736  11.098  67.713  1.00  0.00           C  
ATOM   2542  O   THR B1615     143.129  10.254  68.516  1.00  0.00           O  
ATOM   2543  CB  THR B1615     143.978  13.137  68.055  1.00  0.00           C  
ATOM   2544  OG1 THR B1615     144.926  12.128  68.416  1.00  0.00           O  
ATOM   2545  CG2 THR B1615     144.085  14.294  69.019  1.00  0.00           C  
ATOM   2546  N   PHE B1616     142.428  10.828  66.459  1.00  0.00           N  
ATOM   2547  CA  PHE B1616     142.520   9.491  65.929  1.00  0.00           C  
ATOM   2548  C   PHE B1616     143.966   9.292  65.507  1.00  0.00           C  
ATOM   2549  O   PHE B1616     144.259   8.849  64.396  1.00  0.00           O  
ATOM   2550  CB  PHE B1616     141.568   9.397  64.760  1.00  0.00           C  
ATOM   2551  CG  PHE B1616     140.323  10.161  64.991  1.00  0.00           C  
ATOM   2552  CD1 PHE B1616     139.310   9.630  65.776  1.00  0.00           C  
ATOM   2553  CD2 PHE B1616     140.205  11.460  64.520  1.00  0.00           C  
ATOM   2554  CE1 PHE B1616     138.193  10.388  66.104  1.00  0.00           C  
ATOM   2555  CE2 PHE B1616     139.095  12.227  64.841  1.00  0.00           C  
ATOM   2556  CZ  PHE B1616     138.082  11.689  65.637  1.00  0.00           C  
ATOM   2557  N   MET B1617     144.873   9.649  66.411  1.00  0.00           N  
ATOM   2558  CA  MET B1617     146.305   9.518  66.166  1.00  0.00           C  
ATOM   2559  C   MET B1617     146.829   8.224  66.760  1.00  0.00           C  
ATOM   2560  O   MET B1617     146.616   7.948  67.944  1.00  0.00           O  
ATOM   2561  CB  MET B1617     147.055  10.692  66.786  1.00  0.00           C  
ATOM   2562  CG  MET B1617     147.114  11.923  65.909  1.00  0.00           C  
ATOM   2563  SD  MET B1617     147.681  13.369  66.828  1.00  0.00           S  
ATOM   2564  CE  MET B1617     149.004  12.648  67.878  1.00  0.00           C  
ATOM   2565  N   PRO B1619     147.518   7.408  65.943  1.00  0.00           N  
ATOM   2566  CA  PRO B1619     148.074   6.132  66.415  1.00  0.00           C  
ATOM   2567  C   PRO B1619     148.961   6.320  67.659  1.00  0.00           C  
ATOM   2568  O   PRO B1619     149.870   7.156  67.653  1.00  0.00           O  
ATOM   2569  CB  PRO B1619     148.852   5.627  65.200  1.00  0.00           C  
ATOM   2570  CG  PRO B1619     148.043   6.169  64.039  1.00  0.00           C  
ATOM   2571  CD  PRO B1619     147.733   7.581  64.494  1.00  0.00           C  
ATOM   2572  N   ILE B1620     148.687   5.555  68.719  1.00  0.00           N  
ATOM   2573  CA  ILE B1620     149.453   5.648  69.967  1.00  0.00           C  
ATOM   2574  C   ILE B1620     150.918   5.863  69.619  1.00  0.00           C  
ATOM   2575  O   ILE B1620     151.645   6.630  70.265  1.00  0.00           O  
ATOM   2576  CB  ILE B1620     149.338   4.349  70.817  1.00  0.00           C  
ATOM   2577  CG1 ILE B1620     150.102   3.195  70.148  1.00  0.00           C  
ATOM   2578  CG2 ILE B1620     147.879   3.998  71.031  1.00  0.00           C  
ATOM   2579  CD1 ILE B1620     149.610   2.790  68.767  1.00  0.00           C  
ATOM   2580  N   SER B1621     151.325   5.171  68.566  1.00  0.00           N  
ATOM   2581  CA  SER B1621     152.676   5.230  68.058  1.00  0.00           C  
ATOM   2582  C   SER B1621     153.194   6.688  67.998  1.00  0.00           C  
ATOM   2583  O   SER B1621     153.780   7.203  68.967  1.00  0.00           O  
ATOM   2584  CB  SER B1621     152.685   4.567  66.674  1.00  0.00           C  
ATOM   2585  OG  SER B1621     151.845   3.410  66.652  1.00  0.00           O  
ATOM   2586  N   GLU B1622     152.960   7.364  66.876  1.00  0.00           N  
ATOM   2587  CA  GLU B1622     153.429   8.736  66.718  1.00  0.00           C  
ATOM   2588  C   GLU B1622     152.716   9.735  67.634  1.00  0.00           C  
ATOM   2589  O   GLU B1622     153.022  10.925  67.600  1.00  0.00           O  
ATOM   2590  CB  GLU B1622     153.317   9.175  65.249  1.00  0.00           C  
ATOM   2591  CG  GLU B1622     152.145  10.093  64.952  1.00  0.00           C  
ATOM   2592  CD  GLU B1622     150.793   9.435  65.192  1.00  0.00           C  
ATOM   2593  OE1 GLU B1622     149.769  10.154  65.244  1.00  0.00           O  
ATOM   2594  OE2 GLU B1622     150.749   8.195  65.320  1.00  0.00           O  
ATOM   2595  N   ILE B1632     151.774   9.263  68.449  1.00  0.00           N  
ATOM   2596  CA  ILE B1632     151.075  10.157  69.369  1.00  0.00           C  
ATOM   2597  C   ILE B1632     152.138  10.597  70.362  1.00  0.00           C  
ATOM   2598  O   ILE B1632     152.163  11.755  70.797  1.00  0.00           O  
ATOM   2599  CB  ILE B1632     149.915   9.444  70.129  1.00  0.00           C  
ATOM   2600  CG1 ILE B1632     148.912  10.474  70.638  1.00  0.00           C  
ATOM   2601  CG2 ILE B1632     150.431   8.710  71.356  1.00  0.00           C  
ATOM   2602  CD1 ILE B1632     147.712   9.852  71.309  1.00  0.00           C  
ATOM   2603  N   THR B1635     153.031   9.663  70.696  1.00  0.00           N  
ATOM   2604  CA  THR B1635     154.125   9.936  71.633  1.00  0.00           C  
ATOM   2605  C   THR B1635     155.157  10.844  70.974  1.00  0.00           C  
ATOM   2606  O   THR B1635     155.807  11.652  71.646  1.00  0.00           O  
ATOM   2607  CB  THR B1635     154.849   8.646  72.082  1.00  0.00           C  
ATOM   2608  OG1 THR B1635     153.884   7.633  72.386  1.00  0.00           O  
ATOM   2609  CG2 THR B1635     155.694   8.922  73.332  1.00  0.00           C  
ATOM   2610  N   LYS B1636     155.319  10.697  69.659  1.00  0.00           N  
ATOM   2611  CA  LYS B1636     156.265  11.546  68.930  1.00  0.00           C  
ATOM   2612  C   LYS B1636     155.941  13.005  69.206  1.00  0.00           C  
ATOM   2613  O   LYS B1636     156.821  13.819  69.500  1.00  0.00           O  
ATOM   2614  CB  LYS B1636     156.162  11.311  67.428  1.00  0.00           C  
ATOM   2615  CG  LYS B1636     156.636  12.506  66.623  1.00  0.00           C  
ATOM   2616  CD  LYS B1636     158.052  12.911  67.013  1.00  0.00           C  
ATOM   2617  CE  LYS B1636     159.031  11.795  66.696  1.00  0.00           C  
ATOM   2618  NZ  LYS B1636     160.436  12.145  67.023  1.00  0.00           N  
ATOM   2619  N   THR B1637     154.661  13.324  69.076  1.00  0.00           N  
ATOM   2620  CA  THR B1637     154.185  14.668  69.318  1.00  0.00           C  
ATOM   2621  C   THR B1637     154.628  15.052  70.729  1.00  0.00           C  
ATOM   2622  O   THR B1637     154.922  16.215  70.997  1.00  0.00           O  
ATOM   2623  CB  THR B1637     152.646  14.729  69.177  1.00  0.00           C  
ATOM   2624  OG1 THR B1637     152.258  14.060  67.969  1.00  0.00           O  
ATOM   2625  CG2 THR B1637     152.167  16.172  69.104  1.00  0.00           C  
ATOM   2626  N   MET B1638     154.701  14.074  71.629  1.00  0.00           N  
ATOM   2627  CA  MET B1638     155.149  14.360  72.992  1.00  0.00           C  
ATOM   2628  C   MET B1638     156.661  14.590  73.066  1.00  0.00           C  
ATOM   2629  O   MET B1638     157.164  15.138  74.047  1.00  0.00           O  
ATOM   2630  CB  MET B1638     154.759  13.222  73.935  1.00  0.00           C  
ATOM   2631  CG  MET B1638     153.268  13.122  74.168  1.00  0.00           C  
ATOM   2632  SD  MET B1638     152.608  14.690  74.730  1.00  0.00           S  
ATOM   2633  CE  MET B1638     153.458  14.854  76.314  1.00  0.00           C  
ATOM   2634  N   GLU B1639     157.372  14.176  72.019  1.00  0.00           N  
ATOM   2635  CA  GLU B1639     158.828  14.323  71.941  1.00  0.00           C  
ATOM   2636  C   GLU B1639     159.227  15.755  71.633  1.00  0.00           C  
ATOM   2637  O   GLU B1639     160.183  16.286  72.202  1.00  0.00           O  
ATOM   2638  CB  GLU B1639     159.398  13.423  70.847  1.00  0.00           C  
ATOM   2639  CG  GLU B1639     160.539  12.539  71.319  1.00  0.00           C  
ATOM   2640  CD  GLU B1639     160.073  11.480  72.304  1.00  0.00           C  
ATOM   2641  OE1 GLU B1639     159.506  11.855  73.358  1.00  0.00           O  
ATOM   2642  OE2 GLU B1639     160.271  10.276  72.019  1.00  0.00           O  
ATOM   2643  N   GLU B1640     158.499  16.356  70.697  1.00  0.00           N  
ATOM   2644  CA  GLU B1640     158.719  17.740  70.282  1.00  0.00           C  
ATOM   2645  C   GLU B1640     158.248  18.697  71.365  1.00  0.00           C  
ATOM   2646  O   GLU B1640     158.863  19.737  71.619  1.00  0.00           O  
ATOM   2647  CB  GLU B1640     157.926  18.042  69.013  1.00  0.00           C  
ATOM   2648  CG  GLU B1640     158.428  17.341  67.785  1.00  0.00           C  
ATOM   2649  CD  GLU B1640     159.823  17.780  67.433  1.00  0.00           C  
ATOM   2650  OE1 GLU B1640     160.728  17.566  68.271  1.00  0.00           O  
ATOM   2651  OE2 GLU B1640     160.012  18.341  66.328  1.00  0.00           O  
ATOM   2652  N   HIS B1641     157.127  18.339  71.981  1.00  0.00           N  
ATOM   2653  CA  HIS B1641     156.547  19.155  73.030  1.00  0.00           C  
ATOM   2654  C   HIS B1641     157.479  19.330  74.218  1.00  0.00           C  
ATOM   2655  O   HIS B1641     157.699  20.455  74.657  1.00  0.00           O  
ATOM   2656  CB  HIS B1641     155.224  18.558  73.518  1.00  0.00           C  
ATOM   2657  CG  HIS B1641     154.586  19.338  74.628  1.00  0.00           C  
ATOM   2658  ND1 HIS B1641     154.160  20.642  74.474  1.00  0.00           N  
ATOM   2659  CD2 HIS B1641     154.332  19.011  75.917  1.00  0.00           C  
ATOM   2660  CE1 HIS B1641     153.673  21.083  75.619  1.00  0.00           C  
ATOM   2661  NE2 HIS B1641     153.765  20.113  76.512  1.00  0.00           N  
ATOM   2662  N   ILE B1642     158.027  18.228  74.737  1.00  0.00           N  
ATOM   2663  CA  ILE B1642     158.923  18.296  75.899  1.00  0.00           C  
ATOM   2664  C   ILE B1642     160.277  18.979  75.668  1.00  0.00           C  
ATOM   2665  O   ILE B1642     160.949  19.356  76.629  1.00  0.00           O  
ATOM   2666  CB  ILE B1642     159.144  16.888  76.521  1.00  0.00           C  
ATOM   2667  CG1 ILE B1642     159.872  15.954  75.538  1.00  0.00           C  
ATOM   2668  CG2 ILE B1642     157.788  16.311  76.939  1.00  0.00           C  
ATOM   2669  CD1 ILE B1642     161.388  16.156  75.450  1.00  0.00           C  
ATOM   2670  N   LYS B1662     160.685  19.133  74.410  1.00  0.00           N  
ATOM   2671  CA  LYS B1662     161.936  19.819  74.129  1.00  0.00           C  
ATOM   2672  C   LYS B1662     161.700  21.291  74.415  1.00  0.00           C  
ATOM   2673  O   LYS B1662     162.645  22.064  74.528  1.00  0.00           O  
ATOM   2674  CB  LYS B1662     162.364  19.642  72.673  1.00  0.00           C  
ATOM   2675  CG  LYS B1662     162.956  18.284  72.381  1.00  0.00           C  
ATOM   2676  CD  LYS B1662     163.831  18.315  71.137  1.00  0.00           C  
ATOM   2677  CE  LYS B1662     165.021  19.254  71.307  1.00  0.00           C  
ATOM   2678  NZ  LYS B1662     165.924  19.205  70.130  1.00  0.00           N  
ATOM   2679  N   ASP B1663     160.426  21.666  74.523  1.00  0.00           N  
ATOM   2680  CA  ASP B1663     160.026  23.046  74.822  1.00  0.00           C  
ATOM   2681  C   ASP B1663     158.601  23.109  75.377  1.00  0.00           C  
ATOM   2682  O   ASP B1663     157.638  23.316  74.622  1.00  0.00           O  
ATOM   2683  CB  ASP B1663     160.121  23.938  73.571  1.00  0.00           C  
ATOM   2684  CG  ASP B1663     159.731  25.399  73.853  1.00  0.00           C  
ATOM   2685  OD1 ASP B1663     159.933  26.265  72.970  1.00  0.00           O  
ATOM   2686  OD2 ASP B1663     159.214  25.684  74.956  1.00  0.00           O  
ATOM   2687  N   PRO B1664     158.451  22.940  76.708  1.00  0.00           N  
ATOM   2688  CA  PRO B1664     157.137  22.978  77.360  1.00  0.00           C  
ATOM   2689  C   PRO B1664     156.296  24.208  76.961  1.00  0.00           C  
ATOM   2690  O   PRO B1664     155.161  24.075  76.476  1.00  0.00           O  
ATOM   2691  CB  PRO B1664     157.497  22.956  78.850  1.00  0.00           C  
ATOM   2692  CG  PRO B1664     158.763  22.137  78.871  1.00  0.00           C  
ATOM   2693  CD  PRO B1664     159.522  22.721  77.703  1.00  0.00           C  
ATOM   2694  N   SER B1665     156.868  25.398  77.139  1.00  0.00           N  
ATOM   2695  CA  SER B1665     156.176  26.648  76.824  1.00  0.00           C  
ATOM   2696  C   SER B1665     156.034  26.952  75.332  1.00  0.00           C  
ATOM   2697  O   SER B1665     155.748  28.090  74.956  1.00  0.00           O  
ATOM   2698  CB  SER B1665     156.862  27.833  77.527  1.00  0.00           C  
ATOM   2699  OG  SER B1665     158.202  28.004  77.094  1.00  0.00           O  
ATOM   2700  N   LYS B1666     156.227  25.945  74.484  1.00  0.00           N  
ATOM   2701  CA  LYS B1666     156.086  26.154  73.050  1.00  0.00           C  
ATOM   2702  C   LYS B1666     154.773  25.542  72.574  1.00  0.00           C  
ATOM   2703  O   LYS B1666     154.328  25.804  71.450  1.00  0.00           O  
ATOM   2704  CB  LYS B1666     157.242  25.518  72.280  1.00  0.00           C  
ATOM   2705  CG  LYS B1666     157.753  26.359  71.100  1.00  0.00           C  
ATOM   2706  CD  LYS B1666     156.627  26.981  70.271  1.00  0.00           C  
ATOM   2707  CE  LYS B1666     156.638  28.505  70.356  1.00  0.00           C  
ATOM   2708  NZ  LYS B1666     156.334  29.024  71.723  1.00  0.00           N  
ATOM   2709  N   ARG B1667     154.160  24.724  73.429  1.00  0.00           N  
ATOM   2710  CA  ARG B1667     152.891  24.077  73.090  1.00  0.00           C  
ATOM   2711  C   ARG B1667     152.966  23.332  71.750  1.00  0.00           C  
ATOM   2712  O   ARG B1667     152.034  23.389  70.936  1.00  0.00           O  
ATOM   2713  CB  ARG B1667     151.771  25.116  73.008  1.00  0.00           C  
ATOM   2714  CG  ARG B1667     151.614  26.002  74.224  1.00  0.00           C  
ATOM   2715  CD  ARG B1667     150.838  27.277  73.866  1.00  0.00           C  
ATOM   2716  NE  ARG B1667     151.546  28.128  72.896  1.00  0.00           N  
ATOM   2717  CZ  ARG B1667     151.563  27.947  71.571  1.00  0.00           C  
ATOM   2718  NH1 ARG B1667     150.903  26.939  71.020  1.00  0.00           N  
ATOM   2719  NH2 ARG B1667     152.254  28.773  70.788  1.00  0.00           N  
ATOM   2720  N   VAL B1668     154.074  22.640  71.515  1.00  0.00           N  
ATOM   2721  CA  VAL B1668     154.230  21.892  70.275  1.00  0.00           C  
ATOM   2722  C   VAL B1668     153.077  20.886  70.171  1.00  0.00           C  
ATOM   2723  O   VAL B1668     152.412  20.783  69.136  1.00  0.00           O  
ATOM   2724  CB  VAL B1668     155.565  21.133  70.257  1.00  0.00           C  
ATOM   2725  CG1 VAL B1668     155.954  20.835  68.830  1.00  0.00           C  
ATOM   2726  CG2 VAL B1668     156.640  21.939  70.976  1.00  0.00           C  
ATOM   2727  N   ALA B1669     152.834  20.164  71.263  1.00  0.00           N  
ATOM   2728  CA  ALA B1669     151.770  19.167  71.314  1.00  0.00           C  
ATOM   2729  C   ALA B1669     150.393  19.812  71.344  1.00  0.00           C  
ATOM   2730  O   ALA B1669     149.450  19.267  70.785  1.00  0.00           O  
ATOM   2731  CB  ALA B1669     151.952  18.274  72.531  1.00  0.00           C  
ATOM   2732  N   GLN B1670     150.275  20.965  71.994  1.00  0.00           N  
ATOM   2733  CA  GLN B1670     148.992  21.654  72.069  1.00  0.00           C  
ATOM   2734  C   GLN B1670     148.479  22.059  70.701  1.00  0.00           C  
ATOM   2735  O   GLN B1670     147.277  22.085  70.467  1.00  0.00           O  
ATOM   2736  CB  GLN B1670     149.086  22.896  72.955  1.00  0.00           C  
ATOM   2737  CG  GLN B1670     148.842  22.625  74.430  1.00  0.00           C  
ATOM   2738  CD  GLN B1670     149.985  21.890  75.097  1.00  0.00           C  
ATOM   2739  OE1 GLN B1670     150.885  22.505  75.668  1.00  0.00           O  
ATOM   2740  NE2 GLN B1670     149.962  20.566  75.019  1.00  0.00           N  
ATOM   2741  N   HIS B1671     149.393  22.388  69.799  1.00  0.00           N  
ATOM   2742  CA  HIS B1671     149.008  22.778  68.450  1.00  0.00           C  
ATOM   2743  C   HIS B1671     148.493  21.564  67.701  1.00  0.00           C  
ATOM   2744  O   HIS B1671     147.446  21.630  67.049  1.00  0.00           O  
ATOM   2745  CB  HIS B1671     150.202  23.366  67.705  1.00  0.00           C  
ATOM   2746  CG  HIS B1671     150.124  24.846  67.524  1.00  0.00           C  
ATOM   2747  ND1 HIS B1671     149.434  25.433  66.487  1.00  0.00           N  
ATOM   2748  CD2 HIS B1671     150.620  25.861  68.270  1.00  0.00           C  
ATOM   2749  CE1 HIS B1671     149.510  26.747  66.602  1.00  0.00           C  
ATOM   2750  NE2 HIS B1671     150.224  27.033  67.675  1.00  0.00           N  
ATOM   2751  N   THR B1672     149.235  20.458  67.800  1.00  0.00           N  
ATOM   2752  CA  THR B1672     148.854  19.216  67.129  1.00  0.00           C  
ATOM   2753  C   THR B1672     147.524  18.675  67.687  1.00  0.00           C  
ATOM   2754  O   THR B1672     146.644  18.270  66.918  1.00  0.00           O  
ATOM   2755  CB  THR B1672     149.974  18.138  67.250  1.00  0.00           C  
ATOM   2756  OG1 THR B1672     151.231  18.701  66.847  1.00  0.00           O  
ATOM   2757  CG2 THR B1672     149.675  16.958  66.335  1.00  0.00           C  
ATOM   2758  N   LEU B1673     147.370  18.678  69.011  1.00  0.00           N  
ATOM   2759  CA  LEU B1673     146.127  18.210  69.624  1.00  0.00           C  
ATOM   2760  C   LEU B1673     144.999  19.221  69.401  1.00  0.00           C  
ATOM   2761  O   LEU B1673     143.845  18.847  69.180  1.00  0.00           O  
ATOM   2762  CB  LEU B1673     146.324  17.964  71.119  1.00  0.00           C  
ATOM   2763  CG  LEU B1673     145.068  17.825  71.980  1.00  0.00           C  
ATOM   2764  CD1 LEU B1673     144.028  16.976  71.301  1.00  0.00           C  
ATOM   2765  CD2 LEU B1673     145.465  17.210  73.299  1.00  0.00           C  
ATOM   2766  N   ALA B1684     145.324  20.505  69.459  1.00  0.00           N  
ATOM   2767  CA  ALA B1684     144.313  21.517  69.217  1.00  0.00           C  
ATOM   2768  C   ALA B1684     143.845  21.392  67.764  1.00  0.00           C  
ATOM   2769  O   ALA B1684     142.651  21.284  67.501  1.00  0.00           O  
ATOM   2770  CB  ALA B1684     144.879  22.894  69.460  1.00  0.00           C  
ATOM   2771  N   ARG B1685     144.785  21.400  66.822  1.00  0.00           N  
ATOM   2772  CA  ARG B1685     144.452  21.280  65.397  1.00  0.00           C  
ATOM   2773  C   ARG B1685     143.497  20.115  65.096  1.00  0.00           C  
ATOM   2774  O   ARG B1685     142.431  20.306  64.502  1.00  0.00           O  
ATOM   2775  CB  ARG B1685     145.740  21.133  64.578  1.00  0.00           C  
ATOM   2776  CG  ARG B1685     145.543  20.755  63.120  1.00  0.00           C  
ATOM   2777  CD  ARG B1685     146.561  21.459  62.234  1.00  0.00           C  
ATOM   2778  NE  ARG B1685     147.883  21.572  62.851  1.00  0.00           N  
ATOM   2779  CZ  ARG B1685     148.615  20.541  63.265  1.00  0.00           C  
ATOM   2780  NH1 ARG B1685     148.154  19.305  63.132  1.00  0.00           N  
ATOM   2781  NH2 ARG B1685     149.810  20.745  63.810  1.00  0.00           N  
ATOM   2782  N   GLU B1686     143.889  18.912  65.505  1.00  0.00           N  
ATOM   2783  CA  GLU B1686     143.072  17.723  65.299  1.00  0.00           C  
ATOM   2784  C   GLU B1686     141.617  18.014  65.586  1.00  0.00           C  
ATOM   2785  O   GLU B1686     140.771  17.899  64.715  1.00  0.00           O  
ATOM   2786  CB  GLU B1686     143.537  16.589  66.211  1.00  0.00           C  
ATOM   2787  CG  GLU B1686     144.778  15.911  65.724  1.00  0.00           C  
ATOM   2788  CD  GLU B1686     144.587  15.397  64.335  1.00  0.00           C  
ATOM   2789  OE1 GLU B1686     143.711  14.525  64.154  1.00  0.00           O  
ATOM   2790  OE2 GLU B1686     145.297  15.876  63.429  1.00  0.00           O  
ATOM   2791  N   VAL B1687     141.329  18.398  66.818  1.00  0.00           N  
ATOM   2792  CA  VAL B1687     139.963  18.692  67.191  1.00  0.00           C  
ATOM   2793  C   VAL B1687     139.285  19.644  66.218  1.00  0.00           C  
ATOM   2794  O   VAL B1687     138.208  19.353  65.714  1.00  0.00           O  
ATOM   2795  CB  VAL B1687     139.908  19.298  68.583  1.00  0.00           C  
ATOM   2796  CG1 VAL B1687     138.471  19.624  68.954  1.00  0.00           C  
ATOM   2797  CG2 VAL B1687     140.533  18.332  69.577  1.00  0.00           C  
ATOM   2798  N   VAL B1690     139.913  20.782  65.957  1.00  0.00           N  
ATOM   2799  CA  VAL B1690     139.344  21.773  65.048  1.00  0.00           C  
ATOM   2800  C   VAL B1690     139.074  21.185  63.676  1.00  0.00           C  
ATOM   2801  O   VAL B1690     137.981  21.329  63.118  1.00  0.00           O  
ATOM   2802  CB  VAL B1690     140.290  22.981  64.874  1.00  0.00           C  
ATOM   2803  CG1 VAL B1690     139.842  23.846  63.700  1.00  0.00           C  
ATOM   2804  CG2 VAL B1690     140.303  23.807  66.146  1.00  0.00           C  
ATOM   2805  N   THR B1691     140.091  20.535  63.130  1.00  0.00           N  
ATOM   2806  CA  THR B1691     139.979  19.927  61.821  1.00  0.00           C  
ATOM   2807  C   THR B1691     138.798  18.951  61.799  1.00  0.00           C  
ATOM   2808  O   THR B1691     137.987  18.952  60.877  1.00  0.00           O  
ATOM   2809  CB  THR B1691     141.269  19.181  61.479  1.00  0.00           C  
ATOM   2810  OG1 THR B1691     142.395  19.947  61.928  1.00  0.00           O  
ATOM   2811  CG2 THR B1691     141.369  18.964  59.975  1.00  0.00           C  
ATOM   2812  N   LEU B1692     138.700  18.121  62.827  1.00  0.00           N  
ATOM   2813  CA  LEU B1692     137.617  17.155  62.901  1.00  0.00           C  
ATOM   2814  C   LEU B1692     136.259  17.817  62.874  1.00  0.00           C  
ATOM   2815  O   LEU B1692     135.420  17.478  62.056  1.00  0.00           O  
ATOM   2816  CB  LEU B1692     137.728  16.330  64.178  1.00  0.00           C  
ATOM   2817  CG  LEU B1692     136.428  15.643  64.596  1.00  0.00           C  
ATOM   2818  CD1 LEU B1692     135.943  14.778  63.461  1.00  0.00           C  
ATOM   2819  CD2 LEU B1692     136.640  14.819  65.855  1.00  0.00           C  
ATOM   2820  N   VAL B1693     136.047  18.765  63.775  1.00  0.00           N  
ATOM   2821  CA  VAL B1693     134.762  19.438  63.870  1.00  0.00           C  
ATOM   2822  C   VAL B1693     134.666  20.739  63.092  1.00  0.00           C  
ATOM   2823  O   VAL B1693     133.704  21.488  63.255  1.00  0.00           O  
ATOM   2824  CB  VAL B1693     134.400  19.726  65.351  1.00  0.00           C  
ATOM   2825  CG1 VAL B1693     132.954  20.225  65.466  1.00  0.00           C  
ATOM   2826  CG2 VAL B1693     134.585  18.467  66.178  1.00  0.00           C  
ATOM   2827  N   HIS B1694     135.645  21.016  62.242  1.00  0.00           N  
ATOM   2828  CA  HIS B1694     135.606  22.246  61.464  1.00  0.00           C  
ATOM   2829  C   HIS B1694     136.398  22.185  60.172  1.00  0.00           C  
ATOM   2830  O   HIS B1694     136.538  23.190  59.486  1.00  0.00           O  
ATOM   2831  CB  HIS B1694     136.088  23.427  62.308  1.00  0.00           C  
ATOM   2832  CG  HIS B1694     135.039  23.995  63.211  1.00  0.00           C  
ATOM   2833  ND1 HIS B1694     133.983  24.751  62.743  1.00  0.00           N  
ATOM   2834  CD2 HIS B1694     134.883  23.922  64.556  1.00  0.00           C  
ATOM   2835  CE1 HIS B1694     133.224  25.119  63.761  1.00  0.00           C  
ATOM   2836  NE2 HIS B1694     133.748  24.628  64.872  1.00  0.00           N  
ATOM   2837  N   GLY B1695     136.922  21.010  59.843  1.00  0.00           N  
ATOM   2838  CA  GLY B1695     137.672  20.848  58.606  1.00  0.00           C  
ATOM   2839  C   GLY B1695     139.099  21.355  58.622  1.00  0.00           C  
ATOM   2840  O   GLY B1695     139.454  22.202  59.438  1.00  0.00           O  
ATOM   2841  N   LYS B1696     139.920  20.843  57.709  1.00  0.00           N  
ATOM   2842  CA  LYS B1696     141.320  21.254  57.638  1.00  0.00           C  
ATOM   2843  C   LYS B1696     141.460  22.734  57.294  1.00  0.00           C  
ATOM   2844  O   LYS B1696     142.176  23.472  57.973  1.00  0.00           O  
ATOM   2845  CB  LYS B1696     142.081  20.419  56.595  1.00  0.00           C  
ATOM   2846  CG  LYS B1696     141.509  20.527  55.186  1.00  0.00           C  
ATOM   2847  CD  LYS B1696     142.539  20.210  54.105  1.00  0.00           C  
ATOM   2848  CE  LYS B1696     141.962  20.478  52.711  1.00  0.00           C  
ATOM   2849  NZ  LYS B1696     142.990  20.375  51.634  1.00  0.00           N  
ATOM   2850  N   GLN B1697     140.773  23.161  56.239  1.00  0.00           N  
ATOM   2851  CA  GLN B1697     140.841  24.547  55.796  1.00  0.00           C  
ATOM   2852  C   GLN B1697     140.743  25.489  56.973  1.00  0.00           C  
ATOM   2853  O   GLN B1697     141.419  26.512  57.030  1.00  0.00           O  
ATOM   2854  CB  GLN B1697     139.727  24.843  54.788  1.00  0.00           C  
ATOM   2855  CG  GLN B1697     140.249  25.115  53.378  1.00  0.00           C  
ATOM   2856  CD  GLN B1697     139.492  24.353  52.300  1.00  0.00           C  
ATOM   2857  OE1 GLN B1697     138.303  24.589  52.073  1.00  0.00           O  
ATOM   2858  NE2 GLN B1697     140.183  23.430  51.631  1.00  0.00           N  
ATOM   2859  N   GLU B1698     139.903  25.135  57.926  1.00  0.00           N  
ATOM   2860  CA  GLU B1698     139.761  25.977  59.083  1.00  0.00           C  
ATOM   2861  C   GLU B1698     140.856  25.681  60.086  1.00  0.00           C  
ATOM   2862  O   GLU B1698     141.380  26.588  60.726  1.00  0.00           O  
ATOM   2863  CB  GLU B1698     138.404  25.764  59.727  1.00  0.00           C  
ATOM   2864  CG  GLU B1698     138.269  26.538  61.011  1.00  0.00           C  
ATOM   2865  CD  GLU B1698     138.608  28.003  60.824  1.00  0.00           C  
ATOM   2866  OE1 GLU B1698     138.833  28.697  61.842  1.00  0.00           O  
ATOM   2867  OE2 GLU B1698     138.640  28.455  59.654  1.00  0.00           O  
ATOM   2868  N   ALA B1708     141.196  24.404  60.225  1.00  0.00           N  
ATOM   2869  CA  ALA B1708     142.240  23.999  61.157  1.00  0.00           C  
ATOM   2870  C   ALA B1708     143.419  24.951  60.998  1.00  0.00           C  
ATOM   2871  O   ALA B1708     143.968  25.446  61.984  1.00  0.00           O  
ATOM   2872  CB  ALA B1708     142.673  22.566  60.873  1.00  0.00           C  
ATOM   2873  N   SER B1716     143.790  25.213  59.746  1.00  0.00           N  
ATOM   2874  CA  SER B1716     144.892  26.118  59.443  1.00  0.00           C  
ATOM   2875  C   SER B1716     144.530  27.549  59.780  1.00  0.00           C  
ATOM   2876  O   SER B1716     145.099  28.131  60.697  1.00  0.00           O  
ATOM   2877  CB  SER B1716     145.269  26.047  57.969  1.00  0.00           C  
ATOM   2878  OG  SER B1716     146.406  25.231  57.790  1.00  0.00           O  
ATOM   2879  N   ALA B1717     143.591  28.113  59.024  1.00  0.00           N  
ATOM   2880  CA  ALA B1717     143.134  29.486  59.231  1.00  0.00           C  
ATOM   2881  C   ALA B1717     143.139  29.902  60.710  1.00  0.00           C  
ATOM   2882  O   ALA B1717     143.544  31.017  61.064  1.00  0.00           O  
ATOM   2883  CB  ALA B1717     141.741  29.640  58.658  1.00  0.00           C  
ATOM   2884  N   ALA B1718     142.681  28.994  61.566  1.00  0.00           N  
ATOM   2885  CA  ALA B1718     142.628  29.232  63.003  1.00  0.00           C  
ATOM   2886  C   ALA B1718     144.032  29.296  63.594  1.00  0.00           C  
ATOM   2887  O   ALA B1718     144.396  30.265  64.261  1.00  0.00           O  
ATOM   2888  CB  ALA B1718     141.836  28.126  63.674  1.00  0.00           C  
ATOM   2889  N   GLU B1719     144.813  28.250  63.355  1.00  0.00           N  
ATOM   2890  CA  GLU B1719     146.183  28.200  63.843  1.00  0.00           C  
ATOM   2891  C   GLU B1719     146.896  29.513  63.513  1.00  0.00           C  
ATOM   2892  O   GLU B1719     147.599  30.073  64.350  1.00  0.00           O  
ATOM   2893  CB  GLU B1719     146.922  27.019  63.201  1.00  0.00           C  
ATOM   2894  CG  GLU B1719     148.388  26.881  63.608  1.00  0.00           C  
ATOM   2895  CD  GLU B1719     148.995  25.546  63.188  1.00  0.00           C  
ATOM   2896  OE1 GLU B1719     150.176  25.291  63.515  1.00  0.00           O  
ATOM   2897  OE2 GLU B1719     148.288  24.751  62.532  1.00  0.00           O  
ATOM   2898  N   ASP B1720     146.700  29.999  62.291  1.00  0.00           N  
ATOM   2899  CA  ASP B1720     147.314  31.243  61.842  1.00  0.00           C  
ATOM   2900  C   ASP B1720     147.032  32.372  62.800  1.00  0.00           C  
ATOM   2901  O   ASP B1720     147.951  32.998  63.319  1.00  0.00           O  
ATOM   2902  CB  ASP B1720     146.794  31.634  60.463  1.00  0.00           C  
ATOM   2903  CG  ASP B1720     147.274  30.699  59.384  1.00  0.00           C  
ATOM   2904  OD1 ASP B1720     148.503  30.455  59.341  1.00  0.00           O  
ATOM   2905  OD2 ASP B1720     146.430  30.219  58.587  1.00  0.00           O  
ATOM   2906  N   GLN B1721     145.755  32.651  63.018  1.00  0.00           N  
ATOM   2907  CA  GLN B1721     145.408  33.715  63.929  1.00  0.00           C  
ATOM   2908  C   GLN B1721     146.102  33.454  65.263  1.00  0.00           C  
ATOM   2909  O   GLN B1721     146.707  34.355  65.835  1.00  0.00           O  
ATOM   2910  CB  GLN B1721     143.907  33.763  64.125  1.00  0.00           C  
ATOM   2911  CG  GLN B1721     143.109  33.898  62.865  1.00  0.00           C  
ATOM   2912  CD  GLN B1721     141.647  33.716  63.150  1.00  0.00           C  
ATOM   2913  OE1 GLN B1721     141.059  34.458  63.937  1.00  0.00           O  
ATOM   2914  NE2 GLN B1721     141.047  32.715  62.530  1.00  0.00           N  
ATOM   2915  N   HIS B1722     146.039  32.220  65.751  1.00  0.00           N  
ATOM   2916  CA  HIS B1722     146.677  31.900  67.026  1.00  0.00           C  
ATOM   2917  C   HIS B1722     148.203  31.747  66.929  1.00  0.00           C  
ATOM   2918  O   HIS B1722     148.869  31.305  67.882  1.00  0.00           O  
ATOM   2919  CB  HIS B1722     146.033  30.643  67.621  1.00  0.00           C  
ATOM   2920  CG  HIS B1722     145.310  30.891  68.915  1.00  0.00           C  
ATOM   2921  ND1 HIS B1722     145.923  31.446  70.022  1.00  0.00           N  
ATOM   2922  CD2 HIS B1722     144.028  30.645  69.280  1.00  0.00           C  
ATOM   2923  CE1 HIS B1722     145.051  31.531  71.011  1.00  0.00           C  
ATOM   2924  NE2 HIS B1722     143.894  31.053  70.587  1.00  0.00           N  
ATOM   2925  N   ARG B1727     148.748  32.137  65.777  1.00  0.00           N  
ATOM   2926  CA  ARG B1727     150.192  32.063  65.501  1.00  0.00           C  
ATOM   2927  C   ARG B1727     150.836  33.447  65.254  1.00  0.00           C  
ATOM   2928  O   ARG B1727     152.048  33.524  65.014  1.00  0.00           O  
ATOM   2929  CB  ARG B1727     150.441  31.179  64.262  1.00  0.00           C  
ATOM   2930  CG  ARG B1727     150.795  29.715  64.578  1.00  0.00           C  
ATOM   2931  CD  ARG B1727     152.273  29.423  64.303  1.00  0.00           C  
ATOM   2932  NE  ARG B1727     152.695  28.190  64.960  1.00  0.00           N  
ATOM   2933  CZ  ARG B1727     152.779  28.036  66.280  1.00  0.00           C  
ATOM   2934  NH1 ARG B1727     152.476  29.041  67.096  1.00  0.00           N  
ATOM   2935  NH2 ARG B1727     153.154  26.871  66.789  1.00  0.00           N  
ATOM   2936  N   MET B1728     150.045  34.520  65.342  1.00  0.00           N  
ATOM   2937  CA  MET B1728     150.509  35.891  65.070  1.00  0.00           C  
ATOM   2938  C   MET B1728     151.554  36.416  66.071  1.00  0.00           C  
ATOM   2939  O   MET B1728     152.026  35.632  66.880  1.00  0.00           O  
ATOM   2940  CB  MET B1728     149.302  36.832  65.003  1.00  0.00           C  
ATOM   2941  CG  MET B1728     148.453  36.569  63.735  1.00  0.00           C  
ATOM   2942  SD  MET B1728     149.201  37.277  62.256  1.00  0.00           S  
ATOM   2943  CE  MET B1728     150.838  36.408  62.140  1.00  0.00           C  
ATOM   2944  N   MET B1755     151.957  37.684  66.020  1.00  0.00           N  
ATOM   2945  CA  MET B1755     153.016  38.169  66.949  1.00  0.00           C  
ATOM   2946  C   MET B1755     152.460  38.585  68.329  1.00  0.00           C  
ATOM   2947  O   MET B1755     152.987  38.184  69.420  1.00  0.00           O  
ATOM   2948  CB  MET B1755     153.667  39.376  66.307  1.00  0.00           C  
ATOM   2949  CG  MET B1755     155.221  39.435  66.332  1.00  0.00           C  
ATOM   2950  SD  MET B1755     155.965  37.804  66.650  1.00  0.00           S  
ATOM   2951  CE  MET B1755     157.158  37.968  68.062  1.00  0.00           C  
TER
END
