# Supplementary material for: Backbone Brackets and Arginine Tweezers delineate Class I and Class II aminoacyl tRNA synthetases
Source: PLoS Comput Biol. 2018 Apr 16;14(4):e1006101. doi: 10.1371/journal.pcbi.1006101 (PMC5919687; doi:10.1371/journal.pcbi.1006101)
Supplement: S11 File — All structures of Class I aaRS with residues renumbered according to the MSA. (GZ) [file pcbi.1006101.s023.tar.gz › 2rkj_E_renum.pdb]

ATOM      1  N   PRO E 183      54.424 -35.892  42.996  1.00  0.00           N  
ATOM      2  CA  PRO E 183      55.123 -35.105  44.040  1.00  0.00           C  
ATOM      3  C   PRO E 183      54.230 -34.885  45.259  1.00  0.00           C  
ATOM      4  O   PRO E 183      53.129 -35.439  45.351  1.00  0.00           O  
ATOM      5  CB  PRO E 183      55.510 -33.773  43.408  1.00  0.00           C  
ATOM      6  CG  PRO E 183      54.458 -33.652  42.293  1.00  0.00           C  
ATOM      7  CD  PRO E 183      54.262 -35.084  41.774  1.00  0.00           C  
ATOM      8  N   LYS E 184      54.723 -34.075  46.194  1.00  0.00           N  
ATOM      9  CA  LYS E 184      53.992 -33.740  47.416  1.00  0.00           C  
ATOM     10  C   LYS E 184      52.712 -33.002  47.039  1.00  0.00           C  
ATOM     11  O   LYS E 184      51.692 -33.107  47.722  1.00  0.00           O  
ATOM     12  CB  LYS E 184      54.850 -32.839  48.314  1.00  0.00           C  
ATOM     13  CG  LYS E 184      55.298 -31.530  47.647  1.00  0.00           C  
ATOM     14  CD  LYS E 184      56.767 -31.566  47.232  1.00  0.00           C  
ATOM     15  CE  LYS E 184      57.128 -30.334  46.425  1.00  0.00           C  
ATOM     16  NZ  LYS E 184      56.329 -30.284  45.171  1.00  0.00           N  
ATOM     17  N   TYR E 185      52.794 -32.238  45.952  1.00  0.00           N  
ATOM     18  CA  TYR E 185      51.660 -31.477  45.445  1.00  0.00           C  
ATOM     19  C   TYR E 185      50.499 -32.438  45.134  1.00  0.00           C  
ATOM     20  O   TYR E 185      49.342 -32.186  45.518  1.00  0.00           O  
ATOM     21  CB  TYR E 185      52.089 -30.674  44.191  1.00  0.00           C  
ATOM     22  CG  TYR E 185      50.940 -30.206  43.316  1.00  0.00           C  
ATOM     23  CD1 TYR E 185      49.817 -29.589  43.876  1.00  0.00           C  
ATOM     24  CD2 TYR E 185      50.940 -30.446  41.942  1.00  0.00           C  
ATOM     25  CE1 TYR E 185      48.718 -29.234  43.099  1.00  0.00           C  
ATOM     26  CE2 TYR E 185      49.845 -30.093  41.153  1.00  0.00           C  
ATOM     27  CZ  TYR E 185      48.735 -29.492  41.744  1.00  0.00           C  
ATOM     28  OH  TYR E 185      47.624 -29.171  40.998  1.00  0.00           O  
ATOM     29  N   THR E 186      50.817 -33.547  44.463  1.00  0.00           N  
ATOM     30  CA  THR E 186      49.816 -34.554  44.101  1.00  0.00           C  
ATOM     31  C   THR E 186      49.237 -35.177  45.376  1.00  0.00           C  
ATOM     32  O   THR E 186      48.108 -35.676  45.387  1.00  0.00           O  
ATOM     33  CB  THR E 186      50.432 -35.682  43.219  1.00  0.00           C  
ATOM     34  OG1 THR E 186      51.176 -35.110  42.130  1.00  0.00           O  
ATOM     35  CG2 THR E 186      49.329 -36.564  42.652  1.00  0.00           C  
ATOM     36  N   ALA E 187      50.021 -35.122  46.451  1.00  0.00           N  
ATOM     37  CA  ALA E 187      49.626 -35.668  47.749  1.00  0.00           C  
ATOM     38  C   ALA E 187      48.369 -35.000  48.341  1.00  0.00           C  
ATOM     39  O   ALA E 187      47.437 -35.676  48.797  1.00  0.00           O  
ATOM     40  CB  ALA E 187      50.808 -35.552  48.735  1.00  0.00           C  
ATOM     41  N   LYS E 188      48.352 -33.673  48.336  1.00  0.00           N  
ATOM     42  CA  LYS E 188      47.226 -32.926  48.874  1.00  0.00           C  
ATOM     43  C   LYS E 188      46.033 -33.138  47.960  1.00  0.00           C  
ATOM     44  O   LYS E 188      44.901 -33.283  48.417  1.00  0.00           O  
ATOM     45  CB  LYS E 188      47.583 -31.445  48.946  1.00  0.00           C  
ATOM     46  CG  LYS E 188      49.032 -31.190  49.356  1.00  0.00           C  
ATOM     47  CD  LYS E 188      49.196 -29.818  49.977  1.00  0.00           C  
ATOM     48  CE  LYS E 188      48.600 -29.782  51.378  1.00  0.00           C  
ATOM     49  NZ  LYS E 188      47.195 -30.278  51.428  1.00  0.00           N  
ATOM     50  N   ILE E 189      46.308 -33.162  46.660  1.00  0.00           N  
ATOM     51  CA  ILE E 189      45.274 -33.361  45.653  1.00  0.00           C  
ATOM     52  C   ILE E 189      44.373 -34.545  45.993  1.00  0.00           C  
ATOM     53  O   ILE E 189      43.154 -34.406  46.100  1.00  0.00           O  
ATOM     54  CB  ILE E 189      45.900 -33.605  44.255  1.00  0.00           C  
ATOM     55  CG1 ILE E 189      46.573 -32.326  43.748  1.00  0.00           C  
ATOM     56  CG2 ILE E 189      44.827 -34.068  43.269  1.00  0.00           C  
ATOM     57  CD1 ILE E 189      45.608 -31.210  43.395  1.00  0.00           C  
ATOM     58  N   ASN E 190      44.981 -35.711  46.160  1.00  0.00           N  
ATOM     59  CA  ASN E 190      44.232 -36.919  46.471  1.00  0.00           C  
ATOM     60  C   ASN E 190      43.588 -36.821  47.849  1.00  0.00           C  
ATOM     61  O   ASN E 190      42.520 -37.385  48.104  1.00  0.00           O  
ATOM     62  CB  ASN E 190      45.173 -38.117  46.394  1.00  0.00           C  
ATOM     63  CG  ASN E 190      45.933 -38.169  45.074  1.00  0.00           C  
ATOM     64  OD1 ASN E 190      45.329 -38.253  43.995  1.00  0.00           O  
ATOM     65  ND2 ASN E 190      47.263 -38.112  45.152  1.00  0.00           N  
ATOM     66  N   GLU E 191      44.249 -36.096  48.737  1.00  0.00           N  
ATOM     67  CA  GLU E 191      43.735 -35.898  50.077  1.00  0.00           C  
ATOM     68  C   GLU E 191      42.394 -35.186  49.950  1.00  0.00           C  
ATOM     69  O   GLU E 191      41.421 -35.527  50.628  1.00  0.00           O  
ATOM     70  CB  GLU E 191      44.708 -35.034  50.859  1.00  0.00           C  
ATOM     71  CG  GLU E 191      44.233 -34.648  52.229  1.00  0.00           C  
ATOM     72  CD  GLU E 191      45.172 -33.660  52.883  1.00  0.00           C  
ATOM     73  OE1 GLU E 191      44.913 -33.269  54.044  1.00  0.00           O  
ATOM     74  OE2 GLU E 191      46.168 -33.274  52.228  1.00  0.00           O  
ATOM     75  N   ALA E 193      42.353 -34.197  49.063  1.00  0.00           N  
ATOM     76  CA  ALA E 193      41.140 -33.428  48.828  1.00  0.00           C  
ATOM     77  C   ALA E 193      40.016 -34.327  48.328  1.00  0.00           C  
ATOM     78  O   ALA E 193      38.867 -34.181  48.733  1.00  0.00           O  
ATOM     79  CB  ALA E 193      41.410 -32.315  47.819  1.00  0.00           C  
ATOM     80  N   GLU E 196      40.345 -35.262  47.448  1.00  0.00           N  
ATOM     81  CA  GLU E 196      39.337 -36.162  46.916  1.00  0.00           C  
ATOM     82  C   GLU E 196      38.523 -36.780  48.027  1.00  0.00           C  
ATOM     83  O   GLU E 196      37.297 -36.720  48.005  1.00  0.00           O  
ATOM     84  CB  GLU E 196      39.991 -37.268  46.103  1.00  0.00           C  
ATOM     85  CG  GLU E 196      39.445 -37.372  44.710  1.00  0.00           C  
ATOM     86  CD  GLU E 196      39.344 -36.017  44.071  1.00  0.00           C  
ATOM     87  OE1 GLU E 196      38.355 -35.309  44.370  1.00  0.00           O  
ATOM     88  OE2 GLU E 196      40.262 -35.660  43.295  1.00  0.00           O  
ATOM     89  N   GLU E 197      39.218 -37.378  48.994  1.00  0.00           N  
ATOM     90  CA  GLU E 197      38.567 -38.026  50.138  1.00  0.00           C  
ATOM     91  C   GLU E 197      37.628 -37.063  50.848  1.00  0.00           C  
ATOM     92  O   GLU E 197      36.452 -37.368  51.068  1.00  0.00           O  
ATOM     93  CB  GLU E 197      39.602 -38.526  51.155  1.00  0.00           C  
ATOM     94  CG  GLU E 197      40.508 -39.637  50.662  1.00  0.00           C  
ATOM     95  CD  GLU E 197      41.335 -40.244  51.778  1.00  0.00           C  
ATOM     96  OE1 GLU E 197      42.133 -41.159  51.481  1.00  0.00           O  
ATOM     97  OE2 GLU E 197      41.185 -39.811  52.947  1.00  0.00           O  
ATOM     98  N   ASN E 198      38.169 -35.908  51.226  1.00  0.00           N  
ATOM     99  CA  ASN E 198      37.390 -34.885  51.914  1.00  0.00           C  
ATOM    100  C   ASN E 198      36.051 -34.711  51.193  1.00  0.00           C  
ATOM    101  O   ASN E 198      34.975 -34.848  51.791  1.00  0.00           O  
ATOM    102  CB  ASN E 198      38.160 -33.557  51.904  1.00  0.00           C  
ATOM    103  CG  ASN E 198      39.552 -33.674  52.519  1.00  0.00           C  
ATOM    104  OD1 ASN E 198      40.383 -32.771  52.383  1.00  0.00           O  
ATOM    105  ND2 ASN E 198      39.807 -34.784  53.204  1.00  0.00           N  
ATOM    106  N   TRP E 199      36.146 -34.427  49.895  1.00  0.00           N  
ATOM    107  CA  TRP E 199      34.989 -34.210  49.036  1.00  0.00           C  
ATOM    108  C   TRP E 199      34.057 -35.418  49.048  1.00  0.00           C  
ATOM    109  O   TRP E 199      32.907 -35.343  48.614  1.00  0.00           O  
ATOM    110  CB  TRP E 199      35.466 -33.909  47.605  1.00  0.00           C  
ATOM    111  CG  TRP E 199      34.398 -33.355  46.716  1.00  0.00           C  
ATOM    112  CD1 TRP E 199      33.691 -34.028  45.766  1.00  0.00           C  
ATOM    113  CD2 TRP E 199      33.872 -32.028  46.742  1.00  0.00           C  
ATOM    114  NE1 TRP E 199      32.749 -33.204  45.201  1.00  0.00           N  
ATOM    115  CE2 TRP E 199      32.835 -31.967  45.788  1.00  0.00           C  
ATOM    116  CE3 TRP E 199      34.165 -30.880  47.491  1.00  0.00           C  
ATOM    117  CZ2 TRP E 199      32.096 -30.806  45.552  1.00  0.00           C  
ATOM    118  CZ3 TRP E 199      33.429 -29.723  47.259  1.00  0.00           C  
ATOM    119  CH2 TRP E 199      32.403 -29.697  46.301  1.00  0.00           C  
ATOM    120  N   GLN E 200      34.553 -36.536  49.551  1.00  0.00           N  
ATOM    121  CA  GLN E 200      33.731 -37.723  49.607  1.00  0.00           C  
ATOM    122  C   GLN E 200      32.944 -37.746  50.908  1.00  0.00           C  
ATOM    123  O   GLN E 200      31.797 -38.168  50.924  1.00  0.00           O  
ATOM    124  CB  GLN E 200      34.602 -38.972  49.450  1.00  0.00           C  
ATOM    125  CG  GLN E 200      35.437 -38.949  48.172  1.00  0.00           C  
ATOM    126  CD  GLN E 200      34.608 -38.649  46.929  1.00  0.00           C  
ATOM    127  OE1 GLN E 200      35.136 -38.127  45.941  1.00  0.00           O  
ATOM    128  NE2 GLN E 200      33.309 -38.986  46.966  1.00  0.00           N  
ATOM    129  N   ALA E 201      33.547 -37.286  52.000  1.00  0.00           N  
ATOM    130  CA  ALA E 201      32.831 -37.260  53.267  1.00  0.00           C  
ATOM    131  C   ALA E 201      31.644 -36.369  52.997  1.00  0.00           C  
ATOM    132  O   ALA E 201      30.564 -36.552  53.556  1.00  0.00           O  
ATOM    133  CB  ALA E 201      33.693 -36.661  54.354  1.00  0.00           C  
ATOM    134  N   ARG E 202      31.875 -35.401  52.116  1.00  0.00           N  
ATOM    135  CA  ARG E 202      30.861 -34.439  51.704  1.00  0.00           C  
ATOM    136  C   ARG E 202      29.806 -35.111  50.821  1.00  0.00           C  
ATOM    137  O   ARG E 202      28.602 -35.046  51.108  1.00  0.00           O  
ATOM    138  CB  ARG E 202      31.518 -33.277  50.939  1.00  0.00           C  
ATOM    139  CG  ARG E 202      30.528 -32.349  50.229  1.00  0.00           C  
ATOM    140  CD  ARG E 202      31.211 -31.229  49.448  1.00  0.00           C  
ATOM    141  NE  ARG E 202      30.256 -30.563  48.563  1.00  0.00           N  
ATOM    142  CZ  ARG E 202      29.597 -31.172  47.579  1.00  0.00           C  
ATOM    143  NH1 ARG E 202      29.789 -32.463  47.341  1.00  0.00           N  
ATOM    144  NH2 ARG E 202      28.724 -30.498  46.845  1.00  0.00           N  
ATOM    145  N   ALA E 203      30.260 -35.749  49.745  1.00  0.00           N  
ATOM    146  CA  ALA E 203      29.355 -36.437  48.831  1.00  0.00           C  
ATOM    147  C   ALA E 203      28.473 -37.385  49.645  1.00  0.00           C  
ATOM    148  O   ALA E 203      27.355 -37.725  49.243  1.00  0.00           O  
ATOM    149  CB  ALA E 203      30.161 -37.217  47.790  1.00  0.00           C  
ATOM    150  N   GLU E 204      28.988 -37.788  50.806  1.00  0.00           N  
ATOM    151  CA  GLU E 204      28.284 -38.702  51.702  1.00  0.00           C  
ATOM    152  C   GLU E 204      27.143 -37.992  52.414  1.00  0.00           C  
ATOM    153  O   GLU E 204      25.976 -38.344  52.249  1.00  0.00           O  
ATOM    154  CB  GLU E 204      29.252 -39.281  52.740  1.00  0.00           C  
ATOM    155  CG  GLU E 204      28.735 -40.561  53.383  1.00  0.00           C  
ATOM    156  CD  GLU E 204      28.668 -41.737  52.399  1.00  0.00           C  
ATOM    157  OE1 GLU E 204      29.569 -42.606  52.461  1.00  0.00           O  
ATOM    158  OE2 GLU E 204      27.727 -41.789  51.563  1.00  0.00           O  
ATOM    159  N   ALA E 205      27.491 -37.001  53.221  1.00  0.00           N  
ATOM    160  CA  ALA E 205      26.492 -36.237  53.933  1.00  0.00           C  
ATOM    161  C   ALA E 205      25.303 -35.999  53.004  1.00  0.00           C  
ATOM    162  O   ALA E 205      24.171 -36.301  53.357  1.00  0.00           O  
ATOM    163  CB  ALA E 205      27.085 -34.915  54.384  1.00  0.00           C  
ATOM    164  N   ILE E 206      25.562 -35.481  51.807  1.00  0.00           N  
ATOM    165  CA  ILE E 206      24.487 -35.214  50.856  1.00  0.00           C  
ATOM    166  C   ILE E 206      23.697 -36.474  50.531  1.00  0.00           C  
ATOM    167  O   ILE E 206      22.476 -36.418  50.350  1.00  0.00           O  
ATOM    168  CB  ILE E 206      25.019 -34.639  49.533  1.00  0.00           C  
ATOM    169  CG1 ILE E 206      25.937 -33.447  49.802  1.00  0.00           C  
ATOM    170  CG2 ILE E 206      23.847 -34.192  48.673  1.00  0.00           C  
ATOM    171  CD1 ILE E 206      26.579 -32.863  48.556  1.00  0.00           C  
ATOM    172  N   LYS E 207      24.400 -37.604  50.449  1.00  0.00           N  
ATOM    173  CA  LYS E 207      23.776 -38.895  50.147  1.00  0.00           C  
ATOM    174  C   LYS E 207      22.698 -39.239  51.178  1.00  0.00           C  
ATOM    175  O   LYS E 207      21.664 -39.822  50.837  1.00  0.00           O  
ATOM    176  CB  LYS E 207      24.838 -40.011  50.103  1.00  0.00           C  
ATOM    177  CG  LYS E 207      24.296 -41.392  49.706  1.00  0.00           C  
ATOM    178  CD  LYS E 207      25.388 -42.463  49.599  1.00  0.00           C  
ATOM    179  CE  LYS E 207      26.367 -42.173  48.476  1.00  0.00           C  
ATOM    180  NZ  LYS E 207      27.397 -43.234  48.344  1.00  0.00           N  
ATOM    181  N   LYS E 208      22.947 -38.885  52.437  1.00  0.00           N  
ATOM    182  CA  LYS E 208      21.987 -39.139  53.510  1.00  0.00           C  
ATOM    183  C   LYS E 208      21.391 -37.809  53.978  1.00  0.00           C  
ATOM    184  O   LYS E 208      21.026 -37.661  55.149  1.00  0.00           O  
ATOM    185  CB  LYS E 208      22.660 -39.840  54.699  1.00  0.00           C  
ATOM    186  CG  LYS E 208      23.203 -41.233  54.413  1.00  0.00           C  
ATOM    187  CD  LYS E 208      24.593 -41.198  53.787  1.00  0.00           C  
ATOM    188  CE  LYS E 208      25.654 -40.650  54.748  1.00  0.00           C  
ATOM    189  NZ  LYS E 208      25.617 -39.166  54.905  1.00  0.00           N  
ATOM    190  N   GLY E 209      21.313 -36.848  53.056  1.00  0.00           N  
ATOM    191  CA  GLY E 209      20.772 -35.534  53.365  1.00  0.00           C  
ATOM    192  C   GLY E 209      21.347 -34.917  54.630  1.00  0.00           C  
ATOM    193  O   GLY E 209      20.702 -34.088  55.280  1.00  0.00           O  
ATOM    194  N   LYS E 210      22.565 -35.318  54.979  1.00  0.00           N  
ATOM    195  CA  LYS E 210      23.228 -34.807  56.175  1.00  0.00           C  
ATOM    196  C   LYS E 210      23.620 -33.332  56.004  1.00  0.00           C  
ATOM    197  O   LYS E 210      23.699 -32.583  56.987  1.00  0.00           O  
ATOM    198  CB  LYS E 210      24.457 -35.670  56.498  1.00  0.00           C  
ATOM    199  CG  LYS E 210      24.152 -37.170  56.563  1.00  0.00           C  
ATOM    200  CD  LYS E 210      25.137 -37.924  57.448  1.00  0.00           C  
ATOM    201  CE  LYS E 210      24.796 -37.745  58.922  1.00  0.00           C  
ATOM    202  NZ  LYS E 210      24.715 -36.308  59.307  1.00  0.00           N  
ATOM    203  N   LYS E 211      23.868 -32.933  54.754  1.00  0.00           N  
ATOM    204  CA  LYS E 211      24.218 -31.549  54.396  1.00  0.00           C  
ATOM    205  C   LYS E 211      23.566 -31.274  53.042  1.00  0.00           C  
ATOM    206  O   LYS E 211      23.595 -32.129  52.151  1.00  0.00           O  
ATOM    207  CB  LYS E 211      25.738 -31.352  54.282  1.00  0.00           C  
ATOM    208  CG  LYS E 211      26.154 -29.893  54.117  1.00  0.00           C  
ATOM    209  CD  LYS E 211      25.803 -29.098  55.357  1.00  0.00           C  
ATOM    210  CE  LYS E 211      25.922 -27.621  55.114  1.00  0.00           C  
ATOM    211  NZ  LYS E 211      24.947 -27.215  54.079  1.00  0.00           N  
ATOM    212  N   GLN E 212      22.977 -30.091  52.883  1.00  0.00           N  
ATOM    213  CA  GLN E 212      22.298 -29.758  51.628  1.00  0.00           C  
ATOM    214  C   GLN E 212      23.210 -29.834  50.400  1.00  0.00           C  
ATOM    215  O   GLN E 212      24.419 -29.585  50.502  1.00  0.00           O  
ATOM    216  CB  GLN E 212      21.675 -28.354  51.696  1.00  0.00           C  
ATOM    217  CG  GLN E 212      20.931 -27.976  50.409  1.00  0.00           C  
ATOM    218  CD  GLN E 212      20.484 -26.531  50.361  1.00  0.00           C  
ATOM    219  OE1 GLN E 212      21.300 -25.610  50.436  1.00  0.00           O  
ATOM    220  NE2 GLN E 212      19.178 -26.325  50.224  1.00  0.00           N  
ATOM    221  N   ASN E 214      22.630 -30.184  49.246  1.00  0.00           N  
ATOM    222  CA  ASN E 214      23.400 -30.247  48.005  1.00  0.00           C  
ATOM    223  C   ASN E 214      23.480 -28.844  47.431  1.00  0.00           C  
ATOM    224  O   ASN E 214      22.454 -28.184  47.240  1.00  0.00           O  
ATOM    225  CB  ASN E 214      22.748 -31.154  46.960  1.00  0.00           C  
ATOM    226  CG  ASN E 214      23.633 -31.349  45.732  1.00  0.00           C  
ATOM    227  OD1 ASN E 214      23.208 -31.924  44.731  1.00  0.00           O  
ATOM    228  ND2 ASN E 214      24.877 -30.876  45.812  1.00  0.00           N  
ATOM    229  N   THR E 215      24.707 -28.402  47.168  1.00  0.00           N  
ATOM    230  CA  THR E 215      24.972 -27.086  46.607  1.00  0.00           C  
ATOM    231  C   THR E 215      23.894 -26.750  45.584  1.00  0.00           C  
ATOM    232  O   THR E 215      23.470 -25.597  45.460  1.00  0.00           O  
ATOM    233  CB  THR E 215      26.339 -27.068  45.905  1.00  0.00           C  
ATOM    234  OG1 THR E 215      27.336 -27.600  46.786  1.00  0.00           O  
ATOM    235  CG2 THR E 215      26.715 -25.651  45.509  1.00  0.00           C  
ATOM    236  N   TRP E 216      23.460 -27.773  44.850  1.00  0.00           N  
ATOM    237  CA  TRP E 216      22.430 -27.595  43.838  1.00  0.00           C  
ATOM    238  C   TRP E 216      21.102 -27.252  44.474  1.00  0.00           C  
ATOM    239  O   TRP E 216      20.439 -26.303  44.057  1.00  0.00           O  
ATOM    240  CB  TRP E 216      22.252 -28.851  42.989  1.00  0.00           C  
ATOM    241  CG  TRP E 216      21.085 -28.731  42.051  1.00  0.00           C  
ATOM    242  CD1 TRP E 216      19.894 -29.400  42.130  1.00  0.00           C  
ATOM    243  CD2 TRP E 216      20.981 -27.860  40.915  1.00  0.00           C  
ATOM    244  NE1 TRP E 216      19.055 -28.999  41.113  1.00  0.00           N  
ATOM    245  CE2 TRP E 216      19.696 -28.052  40.353  1.00  0.00           C  
ATOM    246  CE3 TRP E 216      21.845 -26.930  40.321  1.00  0.00           C  
ATOM    247  CZ2 TRP E 216      19.255 -27.354  39.217  1.00  0.00           C  
ATOM    248  CZ3 TRP E 216      21.407 -26.235  39.192  1.00  0.00           C  
ATOM    249  CH2 TRP E 216      20.120 -26.452  38.654  1.00  0.00           C  
ATOM    250  N   ASP E 217      20.705 -28.028  45.476  1.00  0.00           N  
ATOM    251  CA  ASP E 217      19.444 -27.761  46.147  1.00  0.00           C  
ATOM    252  C   ASP E 217      19.559 -26.448  46.918  1.00  0.00           C  
ATOM    253  O   ASP E 217      18.586 -25.943  47.485  1.00  0.00           O  
ATOM    254  CB  ASP E 217      19.076 -28.918  47.071  1.00  0.00           C  
ATOM    255  CG  ASP E 217      17.585 -29.196  47.074  1.00  0.00           C  
ATOM    256  OD1 ASP E 217      16.883 -28.676  47.969  1.00  0.00           O  
ATOM    257  OD2 ASP E 217      17.114 -29.920  46.163  1.00  0.00           O  
ATOM    258  N   LEU E 218      20.765 -25.893  46.927  1.00  0.00           N  
ATOM    259  CA  LEU E 218      21.003 -24.623  47.581  1.00  0.00           C  
ATOM    260  C   LEU E 218      20.529 -23.561  46.589  1.00  0.00           C  
ATOM    261  O   LEU E 218      19.933 -22.550  46.977  1.00  0.00           O  
ATOM    262  CB  LEU E 218      22.488 -24.460  47.879  1.00  0.00           C  
ATOM    263  CG  LEU E 218      22.798 -23.222  48.704  1.00  0.00           C  
ATOM    264  CD1 LEU E 218      24.119 -23.405  49.415  1.00  0.00           C  
ATOM    265  CD2 LEU E 218      22.800 -22.002  47.807  1.00  0.00           C  
ATOM    266  N   PHE E 219      20.793 -23.825  45.305  1.00  0.00           N  
ATOM    267  CA  PHE E 219      20.407 -22.953  44.182  1.00  0.00           C  
ATOM    268  C   PHE E 219      18.891 -22.907  44.031  1.00  0.00           C  
ATOM    269  O   PHE E 219      18.325 -21.925  43.545  1.00  0.00           O  
ATOM    270  CB  PHE E 219      21.003 -23.467  42.859  1.00  0.00           C  
ATOM    271  CG  PHE E 219      22.504 -23.345  42.763  1.00  0.00           C  
ATOM    272  CD1 PHE E 219      23.187 -23.919  41.695  1.00  0.00           C  
ATOM    273  CD2 PHE E 219      23.232 -22.653  43.731  1.00  0.00           C  
ATOM    274  CE1 PHE E 219      24.563 -23.803  41.588  1.00  0.00           C  
ATOM    275  CE2 PHE E 219      24.609 -22.532  43.630  1.00  0.00           C  
ATOM    276  CZ  PHE E 219      25.275 -23.110  42.558  1.00  0.00           C  
ATOM    277  N   GLU E 220      18.245 -23.995  44.423  1.00  0.00           N  
ATOM    278  CA  GLU E 220      16.801 -24.077  44.354  1.00  0.00           C  
ATOM    279  C   GLU E 220      16.229 -23.370  45.574  1.00  0.00           C  
ATOM    280  O   GLU E 220      15.092 -22.891  45.545  1.00  0.00           O  
ATOM    281  CB  GLU E 220      16.341 -25.539  44.349  1.00  0.00           C  
ATOM    282  CG  GLU E 220      16.801 -26.343  43.145  1.00  0.00           C  
ATOM    283  CD  GLU E 220      16.248 -25.806  41.833  1.00  0.00           C  
ATOM    284  OE1 GLU E 220      16.389 -24.592  41.580  1.00  0.00           O  
ATOM    285  OE2 GLU E 220      15.680 -26.598  41.048  1.00  0.00           O  
ATOM    286  N   GLU E 221      17.026 -23.291  46.641  1.00  0.00           N  
ATOM    287  CA  GLU E 221      16.566 -22.656  47.869  1.00  0.00           C  
ATOM    288  C   GLU E 221      16.686 -21.140  47.899  1.00  0.00           C  
ATOM    289  O   GLU E 221      16.228 -20.495  48.838  1.00  0.00           O  
ATOM    290  CB  GLU E 221      17.283 -23.236  49.085  1.00  0.00           C  
ATOM    291  CG  GLU E 221      16.744 -22.656  50.381  1.00  0.00           C  
ATOM    292  CD  GLU E 221      17.298 -23.319  51.615  1.00  0.00           C  
ATOM    293  OE1 GLU E 221      18.533 -23.339  51.762  1.00  0.00           O  
ATOM    294  OE2 GLU E 221      16.499 -23.813  52.441  1.00  0.00           O  
ATOM    295  N   ARG E 222      17.305 -20.561  46.885  1.00  0.00           N  
ATOM    296  CA  ARG E 222      17.420 -19.119  46.858  1.00  0.00           C  
ATOM    297  C   ARG E 222      16.834 -18.620  45.555  1.00  0.00           C  
ATOM    298  O   ARG E 222      16.700 -17.420  45.345  1.00  0.00           O  
ATOM    299  CB  ARG E 222      18.875 -18.721  46.994  1.00  0.00           C  
ATOM    300  CG  ARG E 222      19.587 -19.507  48.072  1.00  0.00           C  
ATOM    301  CD  ARG E 222      21.017 -19.040  48.222  1.00  0.00           C  
ATOM    302  NE  ARG E 222      21.098 -17.833  49.033  1.00  0.00           N  
ATOM    303  CZ  ARG E 222      20.822 -17.800  50.330  1.00  0.00           C  
ATOM    304  NH1 ARG E 222      20.452 -18.902  50.954  1.00  0.00           N  
ATOM    305  NH2 ARG E 222      20.916 -16.669  51.005  1.00  0.00           N  
ATOM    306  N   GLY E 224      16.483 -19.567  44.689  1.00  0.00           N  
ATOM    307  CA  GLY E 224      15.883 -19.243  43.404  1.00  0.00           C  
ATOM    308  C   GLY E 224      16.800 -18.886  42.243  1.00  0.00           C  
ATOM    309  O   GLY E 224      16.461 -18.011  41.446  1.00  0.00           O  
ATOM    310  N   TYR E 225      17.943 -19.557  42.117  1.00  0.00           N  
ATOM    311  CA  TYR E 225      18.872 -19.252  41.029  1.00  0.00           C  
ATOM    312  C   TYR E 225      18.651 -20.109  39.787  1.00  0.00           C  
ATOM    313  O   TYR E 225      19.502 -20.139  38.901  1.00  0.00           O  
ATOM    314  CB  TYR E 225      20.331 -19.433  41.484  1.00  0.00           C  
ATOM    315  CG  TYR E 225      20.761 -18.547  42.636  1.00  0.00           C  
ATOM    316  CD1 TYR E 225      20.634 -17.161  42.565  1.00  0.00           C  
ATOM    317  CD2 TYR E 225      21.306 -19.097  43.796  1.00  0.00           C  
ATOM    318  CE1 TYR E 225      21.041 -16.346  43.623  1.00  0.00           C  
ATOM    319  CE2 TYR E 225      21.716 -18.291  44.860  1.00  0.00           C  
ATOM    320  CZ  TYR E 225      21.581 -16.920  44.767  1.00  0.00           C  
ATOM    321  OH  TYR E 225      21.995 -16.137  45.820  1.00  0.00           O  
ATOM    322  N   VAL E 226      17.515 -20.790  39.696  1.00  0.00           N  
ATOM    323  CA  VAL E 226      17.291 -21.651  38.543  1.00  0.00           C  
ATOM    324  C   VAL E 226      16.107 -21.295  37.662  1.00  0.00           C  
ATOM    325  O   VAL E 226      14.964 -21.501  38.044  1.00  0.00           O  
ATOM    326  CB  VAL E 226      17.135 -23.106  38.994  1.00  0.00           C  
ATOM    327  CG1 VAL E 226      17.150 -24.027  37.791  1.00  0.00           C  
ATOM    328  CG2 VAL E 226      18.248 -23.457  39.960  1.00  0.00           C  
ATOM    329  N   LYS E 227      16.386 -20.771  36.473  1.00  0.00           N  
ATOM    330  CA  LYS E 227      15.330 -20.406  35.524  1.00  0.00           C  
ATOM    331  C   LYS E 227      15.139 -21.577  34.561  1.00  0.00           C  
ATOM    332  O   LYS E 227      14.057 -22.162  34.474  1.00  0.00           O  
ATOM    333  CB  LYS E 227      15.726 -19.152  34.730  1.00  0.00           C  
ATOM    334  CG  LYS E 227      14.685 -18.675  33.706  1.00  0.00           C  
ATOM    335  CD  LYS E 227      15.267 -17.639  32.734  1.00  0.00           C  
ATOM    336  CE  LYS E 227      14.199 -17.037  31.821  1.00  0.00           C  
ATOM    337  NZ  LYS E 227      13.253 -16.129  32.552  1.00  0.00           N  
ATOM    338  N   ASP E 228      16.204 -21.901  33.833  1.00  0.00           N  
ATOM    339  CA  ASP E 228      16.198 -23.009  32.887  1.00  0.00           C  
ATOM    340  C   ASP E 228      17.415 -23.906  33.128  1.00  0.00           C  
ATOM    341  O   ASP E 228      18.326 -23.555  33.892  1.00  0.00           O  
ATOM    342  CB  ASP E 228      16.201 -22.492  31.442  1.00  0.00           C  
ATOM    343  CG  ASP E 228      14.804 -22.349  30.870  1.00  0.00           C  
ATOM    344  OD1 ASP E 228      14.062 -21.469  31.338  1.00  0.00           O  
ATOM    345  OD2 ASP E 228      14.440 -23.122  29.958  1.00  0.00           O  
ATOM    346  N   THR E 229      17.418 -25.076  32.496  1.00  0.00           N  
ATOM    347  CA  THR E 229      18.534 -25.992  32.645  1.00  0.00           C  
ATOM    348  C   THR E 229      18.864 -26.776  31.378  1.00  0.00           C  
ATOM    349  O   THR E 229      17.996 -27.367  30.720  1.00  0.00           O  
ATOM    350  CB  THR E 229      18.319 -26.988  33.813  1.00  0.00           C  
ATOM    351  OG1 THR E 229      17.093 -27.702  33.622  1.00  0.00           O  
ATOM    352  CG2 THR E 229      18.285 -26.254  35.145  1.00  0.00           C  
ATOM    353  N   ALA E 230      20.147 -26.730  31.036  1.00  0.00           N  
ATOM    354  CA  ALA E 230      20.697 -27.435  29.887  1.00  0.00           C  
ATOM    355  C   ALA E 230      21.426 -28.580  30.556  1.00  0.00           C  
ATOM    356  O   ALA E 230      22.647 -28.540  30.757  1.00  0.00           O  
ATOM    357  CB  ALA E 230      21.686 -26.555  29.127  1.00  0.00           C  
ATOM    358  N   GLY E 231      20.644 -29.584  30.930  1.00  0.00           N  
ATOM    359  CA  GLY E 231      21.180 -30.749  31.603  1.00  0.00           C  
ATOM    360  C   GLY E 231      20.202 -31.190  32.672  1.00  0.00           C  
ATOM    361  O   GLY E 231      19.860 -30.411  33.568  1.00  0.00           O  
ATOM    362  N   THR E 232      19.736 -32.431  32.560  1.00  0.00           N  
ATOM    363  CA  THR E 232      18.793 -32.995  33.512  1.00  0.00           C  
ATOM    364  C   THR E 232      18.943 -32.332  34.891  1.00  0.00           C  
ATOM    365  O   THR E 232      19.935 -32.559  35.590  1.00  0.00           O  
ATOM    366  CB  THR E 232      18.996 -34.524  33.587  1.00  0.00           C  
ATOM    367  OG1 THR E 232      20.327 -34.850  33.170  1.00  0.00           O  
ATOM    368  CG2 THR E 232      18.024 -35.227  32.647  1.00  0.00           C  
ATOM    369  N   LYS E 233      17.965 -31.487  35.248  1.00  0.00           N  
ATOM    370  CA  LYS E 233      17.962 -30.760  36.522  1.00  0.00           C  
ATOM    371  C   LYS E 233      18.552 -31.687  37.572  1.00  0.00           C  
ATOM    372  O   LYS E 233      19.398 -31.298  38.375  1.00  0.00           O  
ATOM    373  CB  LYS E 233      16.533 -30.371  36.935  1.00  0.00           C  
ATOM    374  CG  LYS E 233      15.652 -29.852  35.812  1.00  0.00           C  
ATOM    375  CD  LYS E 233      14.940 -30.981  35.097  1.00  0.00           C  
ATOM    376  CE  LYS E 233      14.118 -30.460  33.941  1.00  0.00           C  
ATOM    377  NZ  LYS E 233      13.057 -31.432  33.579  1.00  0.00           N  
ATOM    378  N   GLU E 234      18.102 -32.935  37.519  1.00  0.00           N  
ATOM    379  CA  GLU E 234      18.521 -33.997  38.426  1.00  0.00           C  
ATOM    380  C   GLU E 234      19.987 -34.347  38.233  1.00  0.00           C  
ATOM    381  O   GLU E 234      20.794 -34.218  39.154  1.00  0.00           O  
ATOM    382  CB  GLU E 234      17.674 -35.247  38.172  1.00  0.00           C  
ATOM    383  CG  GLU E 234      16.267 -34.961  37.610  1.00  0.00           C  
ATOM    384  CD  GLU E 234      16.252 -34.772  36.089  1.00  0.00           C  
ATOM    385  OE1 GLU E 234      16.599 -35.740  35.368  1.00  0.00           O  
ATOM    386  OE2 GLU E 234      15.892 -33.664  35.617  1.00  0.00           O  
ATOM    387  N   HIS E 235      20.315 -34.818  37.034  1.00  0.00           N  
ATOM    388  CA  HIS E 235      21.685 -35.177  36.717  1.00  0.00           C  
ATOM    389  C   HIS E 235      22.609 -34.121  37.315  1.00  0.00           C  
ATOM    390  O   HIS E 235      23.458 -34.425  38.160  1.00  0.00           O  
ATOM    391  CB  HIS E 235      21.863 -35.252  35.194  1.00  0.00           C  
ATOM    392  CG  HIS E 235      23.291 -35.159  34.730  1.00  0.00           C  
ATOM    393  ND1 HIS E 235      24.305 -35.932  35.259  1.00  0.00           N  
ATOM    394  CD2 HIS E 235      23.866 -34.399  33.766  1.00  0.00           C  
ATOM    395  CE1 HIS E 235      25.440 -35.652  34.641  1.00  0.00           C  
ATOM    396  NE2 HIS E 235      25.202 -34.725  33.730  1.00  0.00           N  
ATOM    397  N   ILE E 236      22.419 -32.877  36.885  1.00  0.00           N  
ATOM    398  CA  ILE E 236      23.228 -31.761  37.356  1.00  0.00           C  
ATOM    399  C   ILE E 236      23.512 -31.902  38.841  1.00  0.00           C  
ATOM    400  O   ILE E 236      24.647 -31.797  39.289  1.00  0.00           O  
ATOM    401  CB  ILE E 236      22.504 -30.436  37.144  1.00  0.00           C  
ATOM    402  CG1 ILE E 236      21.956 -30.358  35.721  1.00  0.00           C  
ATOM    403  CG2 ILE E 236      23.459 -29.292  37.406  1.00  0.00           C  
ATOM    404  CD1 ILE E 236      21.151 -29.099  35.465  1.00  0.00           C  
ATOM    405  N   ALA E 237      22.456 -32.147  39.599  1.00  0.00           N  
ATOM    406  CA  ALA E 237      22.569 -32.300  41.037  1.00  0.00           C  
ATOM    407  C   ALA E 237      23.634 -33.304  41.413  1.00  0.00           C  
ATOM    408  O   ALA E 237      24.574 -32.982  42.139  1.00  0.00           O  
ATOM    409  CB  ALA E 237      21.237 -32.737  41.612  1.00  0.00           C  
ATOM    410  N   GLU E 238      23.468 -34.528  40.923  1.00  0.00           N  
ATOM    411  CA  GLU E 238      24.404 -35.598  41.220  1.00  0.00           C  
ATOM    412  C   GLU E 238      25.811 -35.160  40.850  1.00  0.00           C  
ATOM    413  O   GLU E 238      26.725 -35.244  41.668  1.00  0.00           O  
ATOM    414  CB  GLU E 238      24.022 -36.878  40.465  1.00  0.00           C  
ATOM    415  CG  GLU E 238      24.706 -38.139  41.002  1.00  0.00           C  
ATOM    416  CD  GLU E 238      24.498 -38.352  42.510  1.00  0.00           C  
ATOM    417  OE1 GLU E 238      25.054 -39.333  43.047  1.00  0.00           O  
ATOM    418  OE2 GLU E 238      23.787 -37.551  43.161  1.00  0.00           O  
ATOM    419  N   LEU E 240      25.981 -34.680  39.624  1.00  0.00           N  
ATOM    420  CA  LEU E 240      27.287 -34.216  39.173  1.00  0.00           C  
ATOM    421  C   LEU E 240      27.938 -33.299  40.227  1.00  0.00           C  
ATOM    422  O   LEU E 240      29.166 -33.276  40.360  1.00  0.00           O  
ATOM    423  CB  LEU E 240      27.135 -33.471  37.839  1.00  0.00           C  
ATOM    424  CG  LEU E 240      28.378 -32.842  37.205  1.00  0.00           C  
ATOM    425  CD1 LEU E 240      29.419 -33.907  36.939  1.00  0.00           C  
ATOM    426  CD2 LEU E 240      27.986 -32.145  35.914  1.00  0.00           C  
ATOM    427  N   MET E 241      27.109 -32.568  40.981  1.00  0.00           N  
ATOM    428  CA  MET E 241      27.586 -31.636  42.012  1.00  0.00           C  
ATOM    429  C   MET E 241      27.871 -32.262  43.361  1.00  0.00           C  
ATOM    430  O   MET E 241      28.898 -31.996  43.974  1.00  0.00           O  
ATOM    431  CB  MET E 241      26.584 -30.515  42.224  1.00  0.00           C  
ATOM    432  CG  MET E 241      26.439 -29.611  41.044  1.00  0.00           C  
ATOM    433  SD  MET E 241      25.445 -28.202  41.490  1.00  0.00           S  
ATOM    434  CE  MET E 241      26.612 -27.266  42.438  1.00  0.00           C  
ATOM    435  N   ARG E 243      26.934 -33.059  43.850  1.00  0.00           N  
ATOM    436  CA  ARG E 243      27.125 -33.738  45.124  1.00  0.00           C  
ATOM    437  C   ARG E 243      28.427 -34.537  45.000  1.00  0.00           C  
ATOM    438  O   ARG E 243      29.298 -34.500  45.878  1.00  0.00           O  
ATOM    439  CB  ARG E 243      25.945 -34.699  45.376  1.00  0.00           C  
ATOM    440  CG  ARG E 243      26.072 -35.605  46.614  1.00  0.00           C  
ATOM    441  CD  ARG E 243      24.991 -36.702  46.637  1.00  0.00           C  
ATOM    442  NE  ARG E 243      25.294 -37.823  45.744  1.00  0.00           N  
ATOM    443  CZ  ARG E 243      25.918 -38.939  46.122  1.00  0.00           C  
ATOM    444  NH1 ARG E 243      26.306 -39.097  47.382  1.00  0.00           N  
ATOM    445  NH2 ARG E 243      26.165 -39.899  45.237  1.00  0.00           N  
ATOM    446  N   THR E 244      28.536 -35.230  43.866  1.00  0.00           N  
ATOM    447  CA  THR E 244      29.651 -36.113  43.525  1.00  0.00           C  
ATOM    448  C   THR E 244      31.034 -35.506  43.335  1.00  0.00           C  
ATOM    449  O   THR E 244      31.821 -35.431  44.280  1.00  0.00           O  
ATOM    450  CB  THR E 244      29.329 -36.940  42.240  1.00  0.00           C  
ATOM    451  OG1 THR E 244      29.148 -36.055  41.125  1.00  0.00           O  
ATOM    452  CG2 THR E 244      28.062 -37.775  42.438  1.00  0.00           C  
ATOM    453  N   ARG E 245      31.326 -35.101  42.100  1.00  0.00           N  
ATOM    454  CA  ARG E 245      32.624 -34.538  41.745  1.00  0.00           C  
ATOM    455  C   ARG E 245      32.830 -33.116  42.259  1.00  0.00           C  
ATOM    456  O   ARG E 245      31.878 -32.433  42.620  1.00  0.00           O  
ATOM    457  CB  ARG E 245      32.806 -34.557  40.217  1.00  0.00           C  
ATOM    458  CG  ARG E 245      32.437 -35.882  39.518  1.00  0.00           C  
ATOM    459  CD  ARG E 245      32.899 -35.912  38.037  1.00  0.00           C  
ATOM    460  NE  ARG E 245      32.232 -36.950  37.244  1.00  0.00           N  
ATOM    461  CZ  ARG E 245      32.561 -37.283  35.998  1.00  0.00           C  
ATOM    462  NH1 ARG E 245      33.560 -36.667  35.378  1.00  0.00           N  
ATOM    463  NH2 ARG E 245      31.882 -38.231  35.370  1.00  0.00           N  
ATOM    464  N   ARG E 265      34.085 -32.687  42.296  1.00  0.00           N  
ATOM    465  CA  ARG E 265      34.433 -31.346  42.736  1.00  0.00           C  
ATOM    466  C   ARG E 265      34.474 -30.489  41.468  1.00  0.00           C  
ATOM    467  O   ARG E 265      35.466 -29.823  41.187  1.00  0.00           O  
ATOM    468  CB  ARG E 265      35.804 -31.379  43.417  1.00  0.00           C  
ATOM    469  CG  ARG E 265      36.329 -30.026  43.848  1.00  0.00           C  
ATOM    470  CD  ARG E 265      37.780 -30.095  44.280  1.00  0.00           C  
ATOM    471  NE  ARG E 265      37.948 -30.891  45.486  1.00  0.00           N  
ATOM    472  CZ  ARG E 265      37.596 -30.493  46.704  1.00  0.00           C  
ATOM    473  NH1 ARG E 265      37.057 -29.298  46.887  1.00  0.00           N  
ATOM    474  NH2 ARG E 265      37.774 -31.298  47.742  1.00  0.00           N  
ATOM    475  N   ILE E 266      33.380 -30.509  40.710  1.00  0.00           N  
ATOM    476  CA  ILE E 266      33.294 -29.780  39.444  1.00  0.00           C  
ATOM    477  C   ILE E 266      33.600 -28.293  39.477  1.00  0.00           C  
ATOM    478  O   ILE E 266      33.783 -27.703  40.536  1.00  0.00           O  
ATOM    479  CB  ILE E 266      31.913 -29.931  38.789  1.00  0.00           C  
ATOM    480  CG1 ILE E 266      30.862 -29.288  39.671  1.00  0.00           C  
ATOM    481  CG2 ILE E 266      31.584 -31.397  38.564  1.00  0.00           C  
ATOM    482  CD1 ILE E 266      29.920 -28.428  38.895  1.00  0.00           C  
ATOM    483  N   GLY E 267      33.643 -27.704  38.285  1.00  0.00           N  
ATOM    484  CA  GLY E 267      33.925 -26.293  38.153  1.00  0.00           C  
ATOM    485  C   GLY E 267      32.943 -25.627  37.217  1.00  0.00           C  
ATOM    486  O   GLY E 267      32.250 -26.303  36.457  1.00  0.00           O  
ATOM    487  N   ALA E 268      32.892 -24.298  37.280  1.00  0.00           N  
ATOM    488  CA  ALA E 268      31.995 -23.501  36.450  1.00  0.00           C  
ATOM    489  C   ALA E 268      32.535 -22.091  36.264  1.00  0.00           C  
ATOM    490  O   ALA E 268      33.570 -21.739  36.822  1.00  0.00           O  
ATOM    491  CB  ALA E 268      30.629 -23.443  37.079  1.00  0.00           C  
ATOM    492  N   TYR E 269      31.817 -21.280  35.495  1.00  0.00           N  
ATOM    493  CA  TYR E 269      32.258 -19.920  35.228  1.00  0.00           C  
ATOM    494  C   TYR E 269      31.122 -19.008  34.782  1.00  0.00           C  
ATOM    495  O   TYR E 269      30.029 -19.476  34.482  1.00  0.00           O  
ATOM    496  CB  TYR E 269      33.324 -19.950  34.136  1.00  0.00           C  
ATOM    497  CG  TYR E 269      32.788 -19.895  32.712  1.00  0.00           C  
ATOM    498  CD1 TYR E 269      32.941 -18.739  31.941  1.00  0.00           C  
ATOM    499  CD2 TYR E 269      32.165 -21.000  32.119  1.00  0.00           C  
ATOM    500  CE1 TYR E 269      32.495 -18.675  30.603  1.00  0.00           C  
ATOM    501  CE2 TYR E 269      31.711 -20.950  30.774  1.00  0.00           C  
ATOM    502  CZ  TYR E 269      31.882 -19.779  30.020  1.00  0.00           C  
ATOM    503  OH  TYR E 269      31.455 -19.697  28.698  1.00  0.00           O  
ATOM    504  N   VAL E 270      31.385 -17.702  34.743  1.00  0.00           N  
ATOM    505  CA  VAL E 270      30.395 -16.724  34.284  1.00  0.00           C  
ATOM    506  C   VAL E 270      31.078 -15.676  33.414  1.00  0.00           C  
ATOM    507  O   VAL E 270      32.005 -15.000  33.859  1.00  0.00           O  
ATOM    508  CB  VAL E 270      29.698 -16.010  35.439  1.00  0.00           C  
ATOM    509  CG1 VAL E 270      28.874 -14.863  34.893  1.00  0.00           C  
ATOM    510  CG2 VAL E 270      28.809 -16.986  36.184  1.00  0.00           C  
ATOM    511  N   GLY E 272      30.607 -15.551  32.174  1.00  0.00           N  
ATOM    512  CA  GLY E 272      31.191 -14.616  31.224  1.00  0.00           C  
ATOM    513  C   GLY E 272      30.594 -13.229  31.246  1.00  0.00           C  
ATOM    514  O   GLY E 272      29.382 -13.066  31.365  1.00  0.00           O  
ATOM    515  N   ILE E 273      31.455 -12.226  31.115  1.00  0.00           N  
ATOM    516  CA  ILE E 273      31.015 -10.844  31.140  1.00  0.00           C  
ATOM    517  C   ILE E 273      31.595 -10.051  29.985  1.00  0.00           C  
ATOM    518  O   ILE E 273      32.808  -9.857  29.896  1.00  0.00           O  
ATOM    519  CB  ILE E 273      31.442 -10.155  32.435  1.00  0.00           C  
ATOM    520  CG1 ILE E 273      31.499 -11.168  33.575  1.00  0.00           C  
ATOM    521  CG2 ILE E 273      30.447  -9.075  32.785  1.00  0.00           C  
ATOM    522  CD1 ILE E 273      32.029 -10.587  34.864  1.00  0.00           C  
ATOM    523  N   ASP E 274      30.710  -9.594  29.107  1.00  0.00           N  
ATOM    524  CA  ASP E 274      31.094  -8.801  27.944  1.00  0.00           C  
ATOM    525  C   ASP E 274      31.612  -7.447  28.414  1.00  0.00           C  
ATOM    526  O   ASP E 274      30.829  -6.604  28.845  1.00  0.00           O  
ATOM    527  CB  ASP E 274      29.876  -8.582  27.036  1.00  0.00           C  
ATOM    528  CG  ASP E 274      29.439  -9.848  26.318  1.00  0.00           C  
ATOM    529  OD1 ASP E 274      30.159 -10.273  25.385  1.00  0.00           O  
ATOM    530  OD2 ASP E 274      28.381 -10.414  26.689  1.00  0.00           O  
ATOM    531  N   PRO E 275      32.935  -7.218  28.333  1.00  0.00           N  
ATOM    532  CA  PRO E 275      33.527  -5.948  28.762  1.00  0.00           C  
ATOM    533  C   PRO E 275      33.207  -4.755  27.861  1.00  0.00           C  
ATOM    534  O   PRO E 275      34.118  -4.053  27.411  1.00  0.00           O  
ATOM    535  CB  PRO E 275      35.021  -6.264  28.798  1.00  0.00           C  
ATOM    536  CG  PRO E 275      35.170  -7.203  27.683  1.00  0.00           C  
ATOM    537  CD  PRO E 275      33.985  -8.136  27.865  1.00  0.00           C  
ATOM    538  N   THR E 276      31.914  -4.533  27.611  1.00  0.00           N  
ATOM    539  CA  THR E 276      31.447  -3.419  26.783  1.00  0.00           C  
ATOM    540  C   THR E 276      31.345  -2.136  27.618  1.00  0.00           C  
ATOM    541  O   THR E 276      31.706  -1.058  27.157  1.00  0.00           O  
ATOM    542  CB  THR E 276      30.062  -3.711  26.159  1.00  0.00           C  
ATOM    543  OG1 THR E 276      29.077  -3.795  27.199  1.00  0.00           O  
ATOM    544  CG2 THR E 276      30.097  -5.022  25.363  1.00  0.00           C  
ATOM    545  N   ALA E 277      30.856  -2.260  28.849  1.00  0.00           N  
ATOM    546  CA  ALA E 277      30.720  -1.119  29.755  1.00  0.00           C  
ATOM    547  C   ALA E 277      31.970  -0.967  30.608  1.00  0.00           C  
ATOM    548  O   ALA E 277      32.684  -1.926  30.838  1.00  0.00           O  
ATOM    549  CB  ALA E 277      29.530  -1.320  30.656  1.00  0.00           C  
ATOM    550  N   PRO E 278      32.261   0.249  31.077  1.00  0.00           N  
ATOM    551  CA  PRO E 278      33.450   0.442  31.909  1.00  0.00           C  
ATOM    552  C   PRO E 278      33.126   0.174  33.367  1.00  0.00           C  
ATOM    553  O   PRO E 278      33.771   0.696  34.275  1.00  0.00           O  
ATOM    554  CB  PRO E 278      33.829   1.890  31.644  1.00  0.00           C  
ATOM    555  CG  PRO E 278      32.521   2.521  31.417  1.00  0.00           C  
ATOM    556  CD  PRO E 278      31.775   1.535  30.560  1.00  0.00           C  
ATOM    557  N   SER E 279      32.098  -0.639  33.567  1.00  0.00           N  
ATOM    558  CA  SER E 279      31.652  -1.041  34.895  1.00  0.00           C  
ATOM    559  C   SER E 279      30.428  -1.938  34.847  1.00  0.00           C  
ATOM    560  O   SER E 279      29.506  -1.710  34.059  1.00  0.00           O  
ATOM    561  CB  SER E 279      31.307   0.160  35.768  1.00  0.00           C  
ATOM    562  OG  SER E 279      30.628  -0.295  36.931  1.00  0.00           O  
ATOM    563  N   LEU E 280      30.418  -2.957  35.700  1.00  0.00           N  
ATOM    564  CA  LEU E 280      29.294  -3.867  35.749  1.00  0.00           C  
ATOM    565  C   LEU E 280      28.231  -3.211  36.575  1.00  0.00           C  
ATOM    566  O   LEU E 280      28.508  -2.295  37.344  1.00  0.00           O  
ATOM    567  CB  LEU E 280      29.682  -5.192  36.395  1.00  0.00           C  
ATOM    568  CG  LEU E 280      30.669  -6.021  35.587  1.00  0.00           C  
ATOM    569  CD1 LEU E 280      32.057  -5.475  35.814  1.00  0.00           C  
ATOM    570  CD2 LEU E 280      30.607  -7.471  35.993  1.00  0.00           C  
ATOM    571  N   HIS E 281      27.004  -3.664  36.393  1.00  0.00           N  
ATOM    572  CA  HIS E 281      25.912  -3.131  37.165  1.00  0.00           C  
ATOM    573  C   HIS E 281      25.302  -4.288  37.916  1.00  0.00           C  
ATOM    574  O   HIS E 281      25.619  -5.443  37.660  1.00  0.00           O  
ATOM    575  CB  HIS E 281      24.885  -2.453  36.257  1.00  0.00           C  
ATOM    576  CG  HIS E 281      24.361  -3.327  35.159  1.00  0.00           C  
ATOM    577  ND1 HIS E 281      23.169  -4.015  35.256  1.00  0.00           N  
ATOM    578  CD2 HIS E 281      24.864  -3.614  33.935  1.00  0.00           C  
ATOM    579  CE1 HIS E 281      22.959  -4.688  34.137  1.00  0.00           C  
ATOM    580  NE2 HIS E 281      23.972  -4.462  33.319  1.00  0.00           N  
ATOM    581  N   VAL E 282      24.438  -3.973  38.860  1.00  0.00           N  
ATOM    582  CA  VAL E 282      23.800  -4.995  39.648  1.00  0.00           C  
ATOM    583  C   VAL E 282      23.302  -6.219  38.841  1.00  0.00           C  
ATOM    584  O   VAL E 282      23.462  -7.353  39.292  1.00  0.00           O  
ATOM    585  CB  VAL E 282      22.659  -4.357  40.449  1.00  0.00           C  
ATOM    586  CG1 VAL E 282      23.229  -3.302  41.391  1.00  0.00           C  
ATOM    587  CG2 VAL E 282      21.654  -3.709  39.494  1.00  0.00           C  
ATOM    588  N   GLY E 283      22.727  -5.998  37.655  1.00  0.00           N  
ATOM    589  CA  GLY E 283      22.209  -7.094  36.830  1.00  0.00           C  
ATOM    590  C   GLY E 283      23.122  -8.297  36.641  1.00  0.00           C  
ATOM    591  O   GLY E 283      22.662  -9.390  36.290  1.00  0.00           O  
ATOM    592  N   HIS E 284      24.417  -8.079  36.881  1.00  0.00           N  
ATOM    593  CA  HIS E 284      25.469  -9.099  36.761  1.00  0.00           C  
ATOM    594  C   HIS E 284      25.672  -9.837  38.091  1.00  0.00           C  
ATOM    595  O   HIS E 284      26.177 -10.963  38.130  1.00  0.00           O  
ATOM    596  CB  HIS E 284      26.806  -8.440  36.368  1.00  0.00           C  
ATOM    597  CG  HIS E 284      26.799  -7.774  35.023  1.00  0.00           C  
ATOM    598  ND1 HIS E 284      27.672  -6.757  34.695  1.00  0.00           N  
ATOM    599  CD2 HIS E 284      26.039  -7.989  33.921  1.00  0.00           C  
ATOM    600  CE1 HIS E 284      27.447  -6.372  33.451  1.00  0.00           C  
ATOM    601  NE2 HIS E 284      26.462  -7.103  32.959  1.00  0.00           N  
ATOM    602  N   LEU E 285      25.291  -9.173  39.178  1.00  0.00           N  
ATOM    603  CA  LEU E 285      25.427  -9.720  40.522  1.00  0.00           C  
ATOM    604  C   LEU E 285      24.558 -10.958  40.704  1.00  0.00           C  
ATOM    605  O   LEU E 285      24.871 -11.834  41.514  1.00  0.00           O  
ATOM    606  CB  LEU E 285      25.052  -8.651  41.560  1.00  0.00           C  
ATOM    607  CG  LEU E 285      25.804  -7.317  41.454  1.00  0.00           C  
ATOM    608  CD1 LEU E 285      25.050  -6.245  42.176  1.00  0.00           C  
ATOM    609  CD2 LEU E 285      27.186  -7.445  42.033  1.00  0.00           C  
ATOM    610  N   LEU E 286      23.477 -11.048  39.938  1.00  0.00           N  
ATOM    611  CA  LEU E 286      22.613 -12.196  40.092  1.00  0.00           C  
ATOM    612  C   LEU E 286      23.345 -13.503  39.797  1.00  0.00           C  
ATOM    613  O   LEU E 286      23.558 -14.320  40.690  1.00  0.00           O  
ATOM    614  CB  LEU E 286      21.378 -12.067  39.195  1.00  0.00           C  
ATOM    615  CG  LEU E 286      20.331 -13.181  39.362  1.00  0.00           C  
ATOM    616  CD1 LEU E 286      19.692 -13.123  40.754  1.00  0.00           C  
ATOM    617  CD2 LEU E 286      19.264 -13.038  38.293  1.00  0.00           C  
ATOM    618  N   PRO E 288      23.778 -13.699  38.547  1.00  0.00           N  
ATOM    619  CA  PRO E 288      24.477 -14.929  38.165  1.00  0.00           C  
ATOM    620  C   PRO E 288      25.810 -15.197  38.856  1.00  0.00           C  
ATOM    621  O   PRO E 288      26.308 -16.321  38.839  1.00  0.00           O  
ATOM    622  CB  PRO E 288      24.629 -14.770  36.660  1.00  0.00           C  
ATOM    623  CG  PRO E 288      24.888 -13.315  36.540  1.00  0.00           C  
ATOM    624  CD  PRO E 288      23.843 -12.711  37.457  1.00  0.00           C  
ATOM    625  N   LEU E 289      26.394 -14.181  39.468  1.00  0.00           N  
ATOM    626  CA  LEU E 289      27.669 -14.392  40.122  1.00  0.00           C  
ATOM    627  C   LEU E 289      27.488 -14.988  41.499  1.00  0.00           C  
ATOM    628  O   LEU E 289      28.383 -15.637  42.035  1.00  0.00           O  
ATOM    629  CB  LEU E 289      28.441 -13.082  40.205  1.00  0.00           C  
ATOM    630  CG  LEU E 289      28.880 -12.553  38.846  1.00  0.00           C  
ATOM    631  CD1 LEU E 289      29.825 -11.392  39.029  1.00  0.00           C  
ATOM    632  CD2 LEU E 289      29.574 -13.655  38.083  1.00  0.00           C  
ATOM    633  N   MET E 290      26.314 -14.770  42.069  1.00  0.00           N  
ATOM    634  CA  MET E 290      26.030 -15.295  43.384  1.00  0.00           C  
ATOM    635  C   MET E 290      26.161 -16.809  43.428  1.00  0.00           C  
ATOM    636  O   MET E 290      27.002 -17.332  44.147  1.00  0.00           O  
ATOM    637  CB  MET E 290      24.637 -14.863  43.817  1.00  0.00           C  
ATOM    638  CG  MET E 290      24.578 -13.416  44.227  1.00  0.00           C  
ATOM    639  SD  MET E 290      25.515 -13.160  45.731  1.00  0.00           S  
ATOM    640  CE  MET E 290      24.258 -13.526  46.985  1.00  0.00           C  
ATOM    641  N   PRO E 291      25.354 -17.537  42.638  1.00  0.00           N  
ATOM    642  CA  PRO E 291      25.463 -19.001  42.672  1.00  0.00           C  
ATOM    643  C   PRO E 291      26.881 -19.492  42.434  1.00  0.00           C  
ATOM    644  O   PRO E 291      27.280 -20.545  42.937  1.00  0.00           O  
ATOM    645  CB  PRO E 291      24.484 -19.454  41.585  1.00  0.00           C  
ATOM    646  CG  PRO E 291      24.517 -18.333  40.621  1.00  0.00           C  
ATOM    647  CD  PRO E 291      24.496 -17.111  41.520  1.00  0.00           C  
ATOM    648  N   LEU E 292      27.643 -18.728  41.664  1.00  0.00           N  
ATOM    649  CA  LEU E 292      29.023 -19.100  41.398  1.00  0.00           C  
ATOM    650  C   LEU E 292      29.684 -19.050  42.762  1.00  0.00           C  
ATOM    651  O   LEU E 292      30.206 -20.051  43.266  1.00  0.00           O  
ATOM    652  CB  LEU E 292      29.694 -18.079  40.468  1.00  0.00           C  
ATOM    653  CG  LEU E 292      31.078 -18.442  39.897  1.00  0.00           C  
ATOM    654  CD1 LEU E 292      30.919 -19.578  38.899  1.00  0.00           C  
ATOM    655  CD2 LEU E 292      31.717 -17.244  39.211  1.00  0.00           C  
ATOM    656  N   PHE E 293      29.630 -17.858  43.347  1.00  0.00           N  
ATOM    657  CA  PHE E 293      30.191 -17.588  44.658  1.00  0.00           C  
ATOM    658  C   PHE E 293      29.870 -18.709  45.624  1.00  0.00           C  
ATOM    659  O   PHE E 293      30.767 -19.286  46.246  1.00  0.00           O  
ATOM    660  CB  PHE E 293      29.635 -16.269  45.180  1.00  0.00           C  
ATOM    661  CG  PHE E 293      30.221 -15.079  44.513  1.00  0.00           C  
ATOM    662  CD1 PHE E 293      29.594 -13.856  44.582  1.00  0.00           C  
ATOM    663  CD2 PHE E 293      31.423 -15.176  43.835  1.00  0.00           C  
ATOM    664  CE1 PHE E 293      30.158 -12.744  43.986  1.00  0.00           C  
ATOM    665  CE2 PHE E 293      31.990 -14.072  43.240  1.00  0.00           C  
ATOM    666  CZ  PHE E 293      31.356 -12.851  43.315  1.00  0.00           C  
ATOM    667  N   TRP E 294      28.586 -19.019  45.750  1.00  0.00           N  
ATOM    668  CA  TRP E 294      28.179 -20.092  46.641  1.00  0.00           C  
ATOM    669  C   TRP E 294      29.004 -21.351  46.313  1.00  0.00           C  
ATOM    670  O   TRP E 294      29.631 -21.933  47.200  1.00  0.00           O  
ATOM    671  CB  TRP E 294      26.664 -20.345  46.508  1.00  0.00           C  
ATOM    672  CG  TRP E 294      25.781 -19.367  47.313  1.00  0.00           C  
ATOM    673  CD1 TRP E 294      24.884 -18.450  46.811  1.00  0.00           C  
ATOM    674  CD2 TRP E 294      25.707 -19.249  48.750  1.00  0.00           C  
ATOM    675  NE1 TRP E 294      24.261 -17.780  47.844  1.00  0.00           N  
ATOM    676  CE2 TRP E 294      24.745 -18.249  49.039  1.00  0.00           C  
ATOM    677  CE3 TRP E 294      26.358 -19.894  49.816  1.00  0.00           C  
ATOM    678  CZ2 TRP E 294      24.423 -17.881  50.358  1.00  0.00           C  
ATOM    679  CZ3 TRP E 294      26.036 -19.526  51.123  1.00  0.00           C  
ATOM    680  CH2 TRP E 294      25.076 -18.530  51.380  1.00  0.00           C  
ATOM    681  N   MET E 295      29.032 -21.754  45.045  1.00  0.00           N  
ATOM    682  CA  MET E 295      29.810 -22.926  44.667  1.00  0.00           C  
ATOM    683  C   MET E 295      31.224 -22.803  45.194  1.00  0.00           C  
ATOM    684  O   MET E 295      31.835 -23.789  45.589  1.00  0.00           O  
ATOM    685  CB  MET E 295      29.853 -23.073  43.158  1.00  0.00           C  
ATOM    686  CG  MET E 295      28.514 -23.406  42.584  1.00  0.00           C  
ATOM    687  SD  MET E 295      28.603 -24.033  40.925  1.00  0.00           S  
ATOM    688  CE  MET E 295      29.279 -25.669  41.196  1.00  0.00           C  
ATOM    689  N   TYR E 296      31.733 -21.576  45.196  1.00  0.00           N  
ATOM    690  CA  TYR E 296      33.079 -21.285  45.674  1.00  0.00           C  
ATOM    691  C   TYR E 296      33.181 -21.512  47.166  1.00  0.00           C  
ATOM    692  O   TYR E 296      34.176 -22.018  47.673  1.00  0.00           O  
ATOM    693  CB  TYR E 296      33.430 -19.834  45.381  1.00  0.00           C  
ATOM    694  CG  TYR E 296      34.761 -19.403  45.949  1.00  0.00           C  
ATOM    695  CD1 TYR E 296      35.916 -20.139  45.697  1.00  0.00           C  
ATOM    696  CD2 TYR E 296      34.881 -18.222  46.682  1.00  0.00           C  
ATOM    697  CE1 TYR E 296      37.164 -19.705  46.156  1.00  0.00           C  
ATOM    698  CE2 TYR E 296      36.124 -17.777  47.144  1.00  0.00           C  
ATOM    699  CZ  TYR E 296      37.258 -18.520  46.874  1.00  0.00           C  
ATOM    700  OH  TYR E 296      38.485 -18.054  47.291  1.00  0.00           O  
ATOM    701  N   LEU E 297      32.138 -21.111  47.868  1.00  0.00           N  
ATOM    702  CA  LEU E 297      32.098 -21.258  49.301  1.00  0.00           C  
ATOM    703  C   LEU E 297      32.057 -22.730  49.683  1.00  0.00           C  
ATOM    704  O   LEU E 297      32.350 -23.073  50.830  1.00  0.00           O  
ATOM    705  CB  LEU E 297      30.875 -20.534  49.832  1.00  0.00           C  
ATOM    706  CG  LEU E 297      30.785 -19.144  49.215  1.00  0.00           C  
ATOM    707  CD1 LEU E 297      29.470 -18.468  49.569  1.00  0.00           C  
ATOM    708  CD2 LEU E 297      31.972 -18.348  49.695  1.00  0.00           C  
ATOM    709  N   GLU E 298      31.700 -23.590  48.719  1.00  0.00           N  
ATOM    710  CA  GLU E 298      31.622 -25.047  48.937  1.00  0.00           C  
ATOM    711  C   GLU E 298      32.936 -25.781  48.627  1.00  0.00           C  
ATOM    712  O   GLU E 298      33.156 -26.905  49.103  1.00  0.00           O  
ATOM    713  CB  GLU E 298      30.471 -25.669  48.117  1.00  0.00           C  
ATOM    714  CG  GLU E 298      29.099 -25.611  48.803  1.00  0.00           C  
ATOM    715  CD  GLU E 298      29.008 -26.473  50.075  1.00  0.00           C  
ATOM    716  OE1 GLU E 298      27.978 -26.374  50.787  1.00  0.00           O  
ATOM    717  OE2 GLU E 298      29.954 -27.251  50.360  1.00  0.00           O  
ATOM    718  N   GLY E 305      33.803 -25.145  47.837  1.00  0.00           N  
ATOM    719  CA  GLY E 305      35.086 -25.744  47.507  1.00  0.00           C  
ATOM    720  C   GLY E 305      35.310 -26.070  46.044  1.00  0.00           C  
ATOM    721  O   GLY E 305      36.393 -26.532  45.681  1.00  0.00           O  
ATOM    722  N   TYR E 306      34.301 -25.835  45.206  1.00  0.00           N  
ATOM    723  CA  TYR E 306      34.410 -26.118  43.777  1.00  0.00           C  
ATOM    724  C   TYR E 306      35.503 -25.272  43.099  1.00  0.00           C  
ATOM    725  O   TYR E 306      36.370 -24.700  43.768  1.00  0.00           O  
ATOM    726  CB  TYR E 306      33.062 -25.878  43.082  1.00  0.00           C  
ATOM    727  CG  TYR E 306      31.904 -26.694  43.629  1.00  0.00           C  
ATOM    728  CD1 TYR E 306      31.186 -26.277  44.757  1.00  0.00           C  
ATOM    729  CD2 TYR E 306      31.514 -27.878  43.006  1.00  0.00           C  
ATOM    730  CE1 TYR E 306      30.098 -27.022  45.250  1.00  0.00           C  
ATOM    731  CE2 TYR E 306      30.429 -28.632  43.491  1.00  0.00           C  
ATOM    732  CZ  TYR E 306      29.725 -28.199  44.611  1.00  0.00           C  
ATOM    733  OH  TYR E 306      28.654 -28.949  45.061  1.00  0.00           O  
ATOM    734  N   LYS E 307      35.464 -25.208  41.770  1.00  0.00           N  
ATOM    735  CA  LYS E 307      36.439 -24.440  40.999  1.00  0.00           C  
ATOM    736  C   LYS E 307      35.637 -23.463  40.174  1.00  0.00           C  
ATOM    737  O   LYS E 307      35.068 -23.829  39.145  1.00  0.00           O  
ATOM    738  CB  LYS E 307      37.225 -25.351  40.054  1.00  0.00           C  
ATOM    739  CG  LYS E 307      37.891 -26.524  40.721  1.00  0.00           C  
ATOM    740  CD  LYS E 307      38.443 -27.492  39.701  1.00  0.00           C  
ATOM    741  CE  LYS E 307      39.003 -28.716  40.399  1.00  0.00           C  
ATOM    742  NZ  LYS E 307      40.013 -28.342  41.436  1.00  0.00           N  
ATOM    743  N   ALA E 308      35.585 -22.219  40.619  1.00  0.00           N  
ATOM    744  CA  ALA E 308      34.813 -21.220  39.901  1.00  0.00           C  
ATOM    745  C   ALA E 308      35.699 -20.172  39.266  1.00  0.00           C  
ATOM    746  O   ALA E 308      36.780 -19.869  39.776  1.00  0.00           O  
ATOM    747  CB  ALA E 308      33.834 -20.554  40.842  1.00  0.00           C  
ATOM    748  N   PHE E 309      35.226 -19.613  38.156  1.00  0.00           N  
ATOM    749  CA  PHE E 309      35.967 -18.579  37.453  1.00  0.00           C  
ATOM    750  C   PHE E 309      35.002 -17.603  36.813  1.00  0.00           C  
ATOM    751  O   PHE E 309      33.830 -17.914  36.592  1.00  0.00           O  
ATOM    752  CB  PHE E 309      36.855 -19.186  36.370  1.00  0.00           C  
ATOM    753  CG  PHE E 309      37.826 -20.204  36.882  1.00  0.00           C  
ATOM    754  CD1 PHE E 309      37.968 -21.427  36.232  1.00  0.00           C  
ATOM    755  CD2 PHE E 309      38.588 -19.955  38.020  1.00  0.00           C  
ATOM    756  CE1 PHE E 309      38.855 -22.396  36.717  1.00  0.00           C  
ATOM    757  CE2 PHE E 309      39.474 -20.913  38.515  1.00  0.00           C  
ATOM    758  CZ  PHE E 309      39.610 -22.137  37.864  1.00  0.00           C  
ATOM    759  N   THR E 310      35.524 -16.421  36.517  1.00  0.00           N  
ATOM    760  CA  THR E 310      34.766 -15.351  35.898  1.00  0.00           C  
ATOM    761  C   THR E 310      35.476 -14.980  34.590  1.00  0.00           C  
ATOM    762  O   THR E 310      36.499 -14.295  34.598  1.00  0.00           O  
ATOM    763  CB  THR E 310      34.722 -14.130  36.840  1.00  0.00           C  
ATOM    764  OG1 THR E 310      36.060 -13.771  37.204  1.00  0.00           O  
ATOM    765  CG2 THR E 310      33.943 -14.453  38.115  1.00  0.00           C  
ATOM    766  N   LEU E 311      34.936 -15.433  33.466  1.00  0.00           N  
ATOM    767  CA  LEU E 311      35.548 -15.160  32.174  1.00  0.00           C  
ATOM    768  C   LEU E 311      35.204 -13.790  31.616  1.00  0.00           C  
ATOM    769  O   LEU E 311      34.036 -13.444  31.447  1.00  0.00           O  
ATOM    770  CB  LEU E 311      35.127 -16.226  31.171  1.00  0.00           C  
ATOM    771  CG  LEU E 311      35.872 -16.288  29.836  1.00  0.00           C  
ATOM    772  CD1 LEU E 311      37.283 -16.829  30.057  1.00  0.00           C  
ATOM    773  CD2 LEU E 311      35.104 -17.191  28.868  1.00  0.00           C  
ATOM    774  N   ILE E 312      36.232 -13.010  31.323  1.00  0.00           N  
ATOM    775  CA  ILE E 312      36.028 -11.686  30.764  1.00  0.00           C  
ATOM    776  C   ILE E 312      36.074 -11.848  29.269  1.00  0.00           C  
ATOM    777  O   ILE E 312      36.923 -12.573  28.758  1.00  0.00           O  
ATOM    778  CB  ILE E 312      37.147 -10.746  31.142  1.00  0.00           C  
ATOM    779  CG1 ILE E 312      37.356 -10.795  32.652  1.00  0.00           C  
ATOM    780  CG2 ILE E 312      36.820  -9.340  30.653  1.00  0.00           C  
ATOM    781  CD1 ILE E 312      38.576 -10.043  33.121  1.00  0.00           C  
ATOM    782  N   GLY E 313      35.184 -11.154  28.569  1.00  0.00           N  
ATOM    783  CA  GLY E 313      35.137 -11.261  27.119  1.00  0.00           C  
ATOM    784  C   GLY E 313      35.989 -10.278  26.327  1.00  0.00           C  
ATOM    785  O   GLY E 313      35.637  -9.899  25.197  1.00  0.00           O  
ATOM    786  N   GLY E 314      37.114  -9.884  26.922  1.00  0.00           N  
ATOM    787  CA  GLY E 314      38.031  -8.945  26.295  1.00  0.00           C  
ATOM    788  C   GLY E 314      38.064  -8.925  24.775  1.00  0.00           C  
ATOM    789  O   GLY E 314      38.284  -7.873  24.180  1.00  0.00           O  
ATOM    790  N   SER E 315      37.872 -10.075  24.139  1.00  0.00           N  
ATOM    791  CA  SER E 315      37.874 -10.120  22.694  1.00  0.00           C  
ATOM    792  C   SER E 315      36.438 -10.166  22.242  1.00  0.00           C  
ATOM    793  O   SER E 315      36.050  -9.436  21.357  1.00  0.00           O  
ATOM    794  CB  SER E 315      38.640 -11.338  22.192  1.00  0.00           C  
ATOM    795  OG  SER E 315      40.003 -11.236  22.553  1.00  0.00           O  
ATOM    796  N   THR E 316      35.631 -10.995  22.876  1.00  0.00           N  
ATOM    797  CA  THR E 316      34.232 -11.092  22.486  1.00  0.00           C  
ATOM    798  C   THR E 316      33.522  -9.748  22.368  1.00  0.00           C  
ATOM    799  O   THR E 316      32.690  -9.559  21.482  1.00  0.00           O  
ATOM    800  CB  THR E 316      33.429 -11.905  23.477  1.00  0.00           C  
ATOM    801  OG1 THR E 316      32.608 -11.021  24.253  1.00  0.00           O  
ATOM    802  CG2 THR E 316      34.354 -12.669  24.393  1.00  0.00           C  
ATOM    803  N   ALA E 317      33.814  -8.831  23.281  1.00  0.00           N  
ATOM    804  CA  ALA E 317      33.180  -7.528  23.233  1.00  0.00           C  
ATOM    805  C   ALA E 317      33.268  -7.011  21.804  1.00  0.00           C  
ATOM    806  O   ALA E 317      32.286  -6.512  21.259  1.00  0.00           O  
ATOM    807  CB  ALA E 317      33.875  -6.579  24.177  1.00  0.00           C  
ATOM    808  N   LYS E 333      34.445  -7.171  21.194  1.00  0.00           N  
ATOM    809  CA  LYS E 333      34.709  -6.713  19.815  1.00  0.00           C  
ATOM    810  C   LYS E 333      33.667  -7.187  18.782  1.00  0.00           C  
ATOM    811  O   LYS E 333      33.595  -6.662  17.668  1.00  0.00           O  
ATOM    812  CB  LYS E 333      36.116  -7.159  19.356  1.00  0.00           C  
ATOM    813  CG  LYS E 333      37.235  -6.917  20.377  1.00  0.00           C  
ATOM    814  CD  LYS E 333      38.570  -7.574  19.971  1.00  0.00           C  
ATOM    815  CE  LYS E 333      39.601  -7.533  21.115  1.00  0.00           C  
ATOM    816  NZ  LYS E 333      40.948  -8.097  20.772  1.00  0.00           N  
ATOM    817  N   ILE E 335      32.879  -8.190  19.147  1.00  0.00           N  
ATOM    818  CA  ILE E 335      31.850  -8.701  18.265  1.00  0.00           C  
ATOM    819  C   ILE E 335      30.541  -8.460  18.975  1.00  0.00           C  
ATOM    820  O   ILE E 335      29.602  -7.937  18.381  1.00  0.00           O  
ATOM    821  CB  ILE E 335      32.024 -10.209  17.995  1.00  0.00           C  
ATOM    822  CG1 ILE E 335      33.264 -10.441  17.139  1.00  0.00           C  
ATOM    823  CG2 ILE E 335      30.802 -10.766  17.293  1.00  0.00           C  
ATOM    824  CD1 ILE E 335      33.300  -9.639  15.856  1.00  0.00           C  
ATOM    825  N   GLY E 336      30.496  -8.839  20.253  1.00  0.00           N  
ATOM    826  CA  GLY E 336      29.302  -8.658  21.066  1.00  0.00           C  
ATOM    827  C   GLY E 336      28.234  -9.731  20.918  1.00  0.00           C  
ATOM    828  O   GLY E 336      27.984 -10.229  19.821  1.00  0.00           O  
ATOM    829  N   ASP E 345      27.594 -10.084  22.026  1.00  0.00           N  
ATOM    830  CA  ASP E 345      26.552 -11.099  22.002  1.00  0.00           C  
ATOM    831  C   ASP E 345      25.370 -10.672  21.152  1.00  0.00           C  
ATOM    832  O   ASP E 345      24.585  -9.809  21.557  1.00  0.00           O  
ATOM    833  CB  ASP E 345      26.067 -11.401  23.424  1.00  0.00           C  
ATOM    834  CG  ASP E 345      24.931 -12.424  23.464  1.00  0.00           C  
ATOM    835  OD1 ASP E 345      24.623 -12.921  24.568  1.00  0.00           O  
ATOM    836  OD2 ASP E 345      24.339 -12.728  22.408  1.00  0.00           O  
ATOM    837  N   PRO E 407      25.233 -11.269  19.953  1.00  0.00           N  
ATOM    838  CA  PRO E 407      24.128 -10.949  19.049  1.00  0.00           C  
ATOM    839  C   PRO E 407      22.783 -11.521  19.551  1.00  0.00           C  
ATOM    840  O   PRO E 407      22.103 -12.277  18.842  1.00  0.00           O  
ATOM    841  CB  PRO E 407      24.593 -11.548  17.714  1.00  0.00           C  
ATOM    842  CG  PRO E 407      25.440 -12.687  18.120  1.00  0.00           C  
ATOM    843  CD  PRO E 407      26.218 -12.138  19.282  1.00  0.00           C  
ATOM    844  N   THR E 408      22.415 -11.155  20.782  1.00  0.00           N  
ATOM    845  CA  THR E 408      21.166 -11.606  21.382  1.00  0.00           C  
ATOM    846  C   THR E 408      20.144 -10.475  21.260  1.00  0.00           C  
ATOM    847  O   THR E 408      20.000  -9.641  22.155  1.00  0.00           O  
ATOM    848  CB  THR E 408      21.378 -12.008  22.864  1.00  0.00           C  
ATOM    849  OG1 THR E 408      20.126 -12.410  23.431  1.00  0.00           O  
ATOM    850  CG2 THR E 408      21.981 -10.856  23.661  1.00  0.00           C  
ATOM    851  N   GLY E 418      19.453 -10.445  20.123  1.00  0.00           N  
ATOM    852  CA  GLY E 418      18.466  -9.412  19.880  1.00  0.00           C  
ATOM    853  C   GLY E 418      18.531  -8.869  18.465  1.00  0.00           C  
ATOM    854  O   GLY E 418      17.958  -9.456  17.545  1.00  0.00           O  
ATOM    855  N   ASP E 422      40.013   1.995  22.399  1.00  0.00           N  
ATOM    856  CA  ASP E 422      39.742   2.454  23.763  1.00  0.00           C  
ATOM    857  C   ASP E 422      39.028   1.350  24.535  1.00  0.00           C  
ATOM    858  O   ASP E 422      38.901   1.381  25.776  1.00  0.00           O  
ATOM    859  CB  ASP E 422      38.827   3.674  23.745  1.00  0.00           C  
ATOM    860  CG  ASP E 422      37.353   3.291  23.807  1.00  0.00           C  
ATOM    861  OD1 ASP E 422      36.878   2.607  22.872  1.00  0.00           O  
ATOM    862  OD2 ASP E 422      36.677   3.663  24.794  1.00  0.00           O  
ATOM    863  N   ALA E 423      38.524   0.387  23.775  1.00  0.00           N  
ATOM    864  CA  ALA E 423      37.808  -0.741  24.348  1.00  0.00           C  
ATOM    865  C   ALA E 423      38.604  -1.302  25.524  1.00  0.00           C  
ATOM    866  O   ALA E 423      38.037  -1.876  26.462  1.00  0.00           O  
ATOM    867  CB  ALA E 423      37.605  -1.810  23.284  1.00  0.00           C  
ATOM    868  N   THR E 424      39.922  -1.113  25.457  1.00  0.00           N  
ATOM    869  CA  THR E 424      40.849  -1.581  26.483  1.00  0.00           C  
ATOM    870  C   THR E 424      40.435  -1.009  27.813  1.00  0.00           C  
ATOM    871  O   THR E 424      40.221  -1.739  28.782  1.00  0.00           O  
ATOM    872  CB  THR E 424      42.280  -1.088  26.241  1.00  0.00           C  
ATOM    873  OG1 THR E 424      42.532  -1.004  24.835  1.00  0.00           O  
ATOM    874  CG2 THR E 424      43.280  -2.038  26.890  1.00  0.00           C  
ATOM    875  N   MET E 425      40.355   0.318  27.845  1.00  0.00           N  
ATOM    876  CA  MET E 425      39.966   1.049  29.041  1.00  0.00           C  
ATOM    877  C   MET E 425      38.853   0.284  29.716  1.00  0.00           C  
ATOM    878  O   MET E 425      38.930  -0.030  30.903  1.00  0.00           O  
ATOM    879  CB  MET E 425      39.467   2.440  28.670  1.00  0.00           C  
ATOM    880  CG  MET E 425      38.706   3.120  29.778  1.00  0.00           C  
ATOM    881  SD  MET E 425      37.534   4.269  29.080  1.00  0.00           S  
ATOM    882  CE  MET E 425      36.117   3.160  28.687  1.00  0.00           C  
ATOM    883  N   ASN E 426      37.814  -0.022  28.953  1.00  0.00           N  
ATOM    884  CA  ASN E 426      36.718  -0.771  29.534  1.00  0.00           C  
ATOM    885  C   ASN E 426      37.247  -2.086  30.105  1.00  0.00           C  
ATOM    886  O   ASN E 426      37.325  -2.252  31.324  1.00  0.00           O  
ATOM    887  CB  ASN E 426      35.642  -1.016  28.481  1.00  0.00           C  
ATOM    888  CG  ASN E 426      34.899   0.253  28.116  1.00  0.00           C  
ATOM    889  OD1 ASN E 426      34.060   0.736  28.877  1.00  0.00           O  
ATOM    890  ND2 ASN E 426      35.218   0.813  26.957  1.00  0.00           N  
ATOM    891  N   MET E 427      37.628  -3.004  29.223  1.00  0.00           N  
ATOM    892  CA  MET E 427      38.161  -4.305  29.623  1.00  0.00           C  
ATOM    893  C   MET E 427      38.999  -4.236  30.910  1.00  0.00           C  
ATOM    894  O   MET E 427      38.849  -5.069  31.803  1.00  0.00           O  
ATOM    895  CB  MET E 427      39.014  -4.867  28.485  1.00  0.00           C  
ATOM    896  CG  MET E 427      39.492  -6.297  28.668  1.00  0.00           C  
ATOM    897  SD  MET E 427      40.695  -6.744  27.382  1.00  0.00           S  
ATOM    898  CE  MET E 427      42.287  -6.676  28.319  1.00  0.00           C  
ATOM    899  N   THR E 429      39.874  -3.238  30.998  1.00  0.00           N  
ATOM    900  CA  THR E 429      40.741  -3.057  32.159  1.00  0.00           C  
ATOM    901  C   THR E 429      39.930  -2.939  33.430  1.00  0.00           C  
ATOM    902  O   THR E 429      39.942  -3.826  34.279  1.00  0.00           O  
ATOM    903  CB  THR E 429      41.566  -1.779  32.037  1.00  0.00           C  
ATOM    904  OG1 THR E 429      42.164  -1.724  30.739  1.00  0.00           O  
ATOM    905  CG2 THR E 429      42.651  -1.742  33.104  1.00  0.00           C  
ATOM    906  N   LYS E 431      39.241  -1.812  33.553  1.00  0.00           N  
ATOM    907  CA  LYS E 431      38.399  -1.533  34.706  1.00  0.00           C  
ATOM    908  C   LYS E 431      37.725  -2.819  35.161  1.00  0.00           C  
ATOM    909  O   LYS E 431      38.012  -3.340  36.238  1.00  0.00           O  
ATOM    910  CB  LYS E 431      37.331  -0.489  34.335  1.00  0.00           C  
ATOM    911  CG  LYS E 431      37.568   0.947  34.866  1.00  0.00           C  
ATOM    912  CD  LYS E 431      38.354   1.879  33.913  1.00  0.00           C  
ATOM    913  CE  LYS E 431      38.522   3.291  34.533  1.00  0.00           C  
ATOM    914  NZ  LYS E 431      39.317   4.263  33.712  1.00  0.00           N  
ATOM    915  N   ILE E 432      36.838  -3.324  34.312  1.00  0.00           N  
ATOM    916  CA  ILE E 432      36.098  -4.545  34.573  1.00  0.00           C  
ATOM    917  C   ILE E 432      36.906  -5.610  35.286  1.00  0.00           C  
ATOM    918  O   ILE E 432      36.457  -6.142  36.296  1.00  0.00           O  
ATOM    919  CB  ILE E 432      35.599  -5.149  33.286  1.00  0.00           C  
ATOM    920  CG1 ILE E 432      34.730  -4.130  32.560  1.00  0.00           C  
ATOM    921  CG2 ILE E 432      34.851  -6.433  33.585  1.00  0.00           C  
ATOM    922  CD1 ILE E 432      34.934  -4.131  31.069  1.00  0.00           C  
ATOM    923  N   HIS E 433      38.080  -5.945  34.746  1.00  0.00           N  
ATOM    924  CA  HIS E 433      38.942  -6.959  35.369  1.00  0.00           C  
ATOM    925  C   HIS E 433      38.978  -6.639  36.843  1.00  0.00           C  
ATOM    926  O   HIS E 433      38.342  -7.302  37.667  1.00  0.00           O  
ATOM    927  CB  HIS E 433      40.392  -6.899  34.837  1.00  0.00           C  
ATOM    928  CG  HIS E 433      41.338  -7.853  35.520  1.00  0.00           C  
ATOM    929  ND1 HIS E 433      41.488  -9.165  35.128  1.00  0.00           N  
ATOM    930  CD2 HIS E 433      42.162  -7.688  36.582  1.00  0.00           C  
ATOM    931  CE1 HIS E 433      42.361  -9.766  35.916  1.00  0.00           C  
ATOM    932  NE2 HIS E 433      42.784  -8.892  36.807  1.00  0.00           N  
ATOM    933  N   TYR E 434      39.728  -5.593  37.157  1.00  0.00           N  
ATOM    934  CA  TYR E 434      39.870  -5.161  38.521  1.00  0.00           C  
ATOM    935  C   TYR E 434      38.524  -5.237  39.256  1.00  0.00           C  
ATOM    936  O   TYR E 434      38.414  -5.899  40.292  1.00  0.00           O  
ATOM    937  CB  TYR E 434      40.447  -3.743  38.550  1.00  0.00           C  
ATOM    938  CG  TYR E 434      40.785  -3.302  39.940  1.00  0.00           C  
ATOM    939  CD1 TYR E 434      41.338  -2.049  40.190  1.00  0.00           C  
ATOM    940  CD2 TYR E 434      40.491  -4.130  41.025  1.00  0.00           C  
ATOM    941  CE1 TYR E 434      41.579  -1.634  41.499  1.00  0.00           C  
ATOM    942  CE2 TYR E 434      40.720  -3.739  42.317  1.00  0.00           C  
ATOM    943  CZ  TYR E 434      41.258  -2.495  42.559  1.00  0.00           C  
ATOM    944  OH  TYR E 434      41.440  -2.135  43.872  1.00  0.00           O  
ATOM    945  N   GLN E 435      37.504  -4.585  38.705  1.00  0.00           N  
ATOM    946  CA  GLN E 435      36.172  -4.573  39.313  1.00  0.00           C  
ATOM    947  C   GLN E 435      35.791  -5.983  39.789  1.00  0.00           C  
ATOM    948  O   GLN E 435      35.257  -6.153  40.890  1.00  0.00           O  
ATOM    949  CB  GLN E 435      35.140  -4.019  38.297  1.00  0.00           C  
ATOM    950  CG  GLN E 435      33.830  -3.424  38.895  1.00  0.00           C  
ATOM    951  CD  GLN E 435      32.944  -2.690  37.856  1.00  0.00           C  
ATOM    952  OE1 GLN E 435      31.754  -2.443  38.096  1.00  0.00           O  
ATOM    953  NE2 GLN E 435      33.530  -2.336  36.714  1.00  0.00           N  
ATOM    954  N   LEU E 436      36.092  -6.992  38.976  1.00  0.00           N  
ATOM    955  CA  LEU E 436      35.775  -8.370  39.333  1.00  0.00           C  
ATOM    956  C   LEU E 436      36.635  -8.883  40.492  1.00  0.00           C  
ATOM    957  O   LEU E 436      36.107  -9.428  41.460  1.00  0.00           O  
ATOM    958  CB  LEU E 436      35.924  -9.285  38.109  1.00  0.00           C  
ATOM    959  CG  LEU E 436      34.703  -9.456  37.196  1.00  0.00           C  
ATOM    960  CD1 LEU E 436      35.152  -9.803  35.788  1.00  0.00           C  
ATOM    961  CD2 LEU E 436      33.799 -10.537  37.758  1.00  0.00           C  
ATOM    962  N   LYS E 437      37.950  -8.706  40.417  1.00  0.00           N  
ATOM    963  CA  LYS E 437      38.811  -9.181  41.496  1.00  0.00           C  
ATOM    964  C   LYS E 437      38.336  -8.621  42.826  1.00  0.00           C  
ATOM    965  O   LYS E 437      38.225  -9.352  43.807  1.00  0.00           O  
ATOM    966  CB  LYS E 437      40.254  -8.766  41.249  1.00  0.00           C  
ATOM    967  CG  LYS E 437      41.217  -9.174  42.345  1.00  0.00           C  
ATOM    968  CD  LYS E 437      42.604  -8.641  42.017  1.00  0.00           C  
ATOM    969  CE  LYS E 437      43.635  -8.934  43.099  1.00  0.00           C  
ATOM    970  NZ  LYS E 437      44.924  -8.242  42.783  1.00  0.00           N  
ATOM    971  N   LYS E 438      38.051  -7.323  42.848  1.00  0.00           N  
ATOM    972  CA  LYS E 438      37.567  -6.659  44.060  1.00  0.00           C  
ATOM    973  C   LYS E 438      36.473  -7.523  44.718  1.00  0.00           C  
ATOM    974  O   LYS E 438      36.550  -7.863  45.903  1.00  0.00           O  
ATOM    975  CB  LYS E 438      37.018  -5.252  43.708  1.00  0.00           C  
ATOM    976  CG  LYS E 438      36.940  -4.223  44.890  1.00  0.00           C  
ATOM    977  CD  LYS E 438      36.606  -2.753  44.457  1.00  0.00           C  
ATOM    978  CE  LYS E 438      35.172  -2.565  43.934  1.00  0.00           C  
ATOM    979  NZ  LYS E 438      34.994  -1.186  43.396  1.00  0.00           N  
ATOM    980  N   LEU E 439      35.458  -7.883  43.944  1.00  0.00           N  
ATOM    981  CA  LEU E 439      34.385  -8.708  44.475  1.00  0.00           C  
ATOM    982  C   LEU E 439      34.938  -9.915  45.223  1.00  0.00           C  
ATOM    983  O   LEU E 439      34.609 -10.118  46.387  1.00  0.00           O  
ATOM    984  CB  LEU E 439      33.491  -9.194  43.349  1.00  0.00           C  
ATOM    985  CG  LEU E 439      32.122  -8.559  43.186  1.00  0.00           C  
ATOM    986  CD1 LEU E 439      32.220  -7.056  42.929  1.00  0.00           C  
ATOM    987  CD2 LEU E 439      31.453  -9.277  42.031  1.00  0.00           C  
ATOM    988  N   TRP E 444      35.771 -10.717  44.557  1.00  0.00           N  
ATOM    989  CA  TRP E 444      36.332 -11.900  45.208  1.00  0.00           C  
ATOM    990  C   TRP E 444      36.996 -11.459  46.510  1.00  0.00           C  
ATOM    991  O   TRP E 444      36.768 -12.049  47.563  1.00  0.00           O  
ATOM    992  CB  TRP E 444      37.369 -12.618  44.317  1.00  0.00           C  
ATOM    993  CG  TRP E 444      36.847 -13.257  43.023  1.00  0.00           C  
ATOM    994  CD1 TRP E 444      37.086 -12.827  41.751  1.00  0.00           C  
ATOM    995  CD2 TRP E 444      36.026 -14.435  42.893  1.00  0.00           C  
ATOM    996  NE1 TRP E 444      36.472 -13.655  40.840  1.00  0.00           N  
ATOM    997  CE2 TRP E 444      35.815 -14.647  41.512  1.00  0.00           C  
ATOM    998  CE3 TRP E 444      35.452 -15.325  43.804  1.00  0.00           C  
ATOM    999  CZ2 TRP E 444      35.052 -15.711  41.023  1.00  0.00           C  
ATOM   1000  CZ3 TRP E 444      34.691 -16.387  43.313  1.00  0.00           C  
ATOM   1001  CH2 TRP E 444      34.500 -16.567  41.935  1.00  0.00           C  
ATOM   1002  N   GLU E 445      37.805 -10.407  46.429  1.00  0.00           N  
ATOM   1003  CA  GLU E 445      38.513  -9.864  47.591  1.00  0.00           C  
ATOM   1004  C   GLU E 445      37.558  -9.740  48.779  1.00  0.00           C  
ATOM   1005  O   GLU E 445      37.952  -9.856  49.944  1.00  0.00           O  
ATOM   1006  CB  GLU E 445      39.106  -8.489  47.233  1.00  0.00           C  
ATOM   1007  CG  GLU E 445      39.967  -8.489  45.944  1.00  0.00           C  
ATOM   1008  CD  GLU E 445      40.556  -7.115  45.578  1.00  0.00           C  
ATOM   1009  OE1 GLU E 445      41.265  -6.517  46.422  1.00  0.00           O  
ATOM   1010  OE2 GLU E 445      40.319  -6.642  44.440  1.00  0.00           O  
ATOM   1011  N   ASN E 446      36.291  -9.516  48.458  1.00  0.00           N  
ATOM   1012  CA  ASN E 446      35.243  -9.387  49.456  1.00  0.00           C  
ATOM   1013  C   ASN E 446      34.563 -10.730  49.680  1.00  0.00           C  
ATOM   1014  O   ASN E 446      34.256 -11.091  50.813  1.00  0.00           O  
ATOM   1015  CB  ASN E 446      34.208  -8.376  48.992  1.00  0.00           C  
ATOM   1016  CG  ASN E 446      34.806  -7.022  48.743  1.00  0.00           C  
ATOM   1017  OD1 ASN E 446      34.188  -6.174  48.097  1.00  0.00           O  
ATOM   1018  ND2 ASN E 446      36.016  -6.801  49.260  1.00  0.00           N  
ATOM   1019  N   VAL E 447      34.311 -11.464  48.600  1.00  0.00           N  
ATOM   1020  CA  VAL E 447      33.675 -12.764  48.727  1.00  0.00           C  
ATOM   1021  C   VAL E 447      34.495 -13.575  49.734  1.00  0.00           C  
ATOM   1022  O   VAL E 447      33.938 -14.245  50.595  1.00  0.00           O  
ATOM   1023  CB  VAL E 447      33.597 -13.470  47.358  1.00  0.00           C  
ATOM   1024  CG1 VAL E 447      32.868 -14.791  47.487  1.00  0.00           C  
ATOM   1025  CG2 VAL E 447      32.862 -12.578  46.368  1.00  0.00           C  
ATOM   1026  N   ASP E 448      35.818 -13.496  49.640  1.00  0.00           N  
ATOM   1027  CA  ASP E 448      36.688 -14.194  50.585  1.00  0.00           C  
ATOM   1028  C   ASP E 448      36.416 -13.651  51.984  1.00  0.00           C  
ATOM   1029  O   ASP E 448      35.898 -14.362  52.851  1.00  0.00           O  
ATOM   1030  CB  ASP E 448      38.162 -13.956  50.245  1.00  0.00           C  
ATOM   1031  CG  ASP E 448      38.646 -14.822  49.111  1.00  0.00           C  
ATOM   1032  OD1 ASP E 448      39.770 -14.591  48.619  1.00  0.00           O  
ATOM   1033  OD2 ASP E 448      37.903 -15.740  48.717  1.00  0.00           O  
ATOM   1034  N   THR E 449      36.779 -12.383  52.190  1.00  0.00           N  
ATOM   1035  CA  THR E 449      36.587 -11.711  53.471  1.00  0.00           C  
ATOM   1036  C   THR E 449      35.248 -12.139  54.063  1.00  0.00           C  
ATOM   1037  O   THR E 449      35.140 -12.450  55.258  1.00  0.00           O  
ATOM   1038  CB  THR E 449      36.660 -10.163  53.292  1.00  0.00           C  
ATOM   1039  OG1 THR E 449      35.827  -9.754  52.201  1.00  0.00           O  
ATOM   1040  CG2 THR E 449      38.083  -9.733  52.986  1.00  0.00           C  
ATOM   1041  N   GLN E 450      34.240 -12.179  53.197  1.00  0.00           N  
ATOM   1042  CA  GLN E 450      32.900 -12.590  53.577  1.00  0.00           C  
ATOM   1043  C   GLN E 450      32.936 -14.068  53.979  1.00  0.00           C  
ATOM   1044  O   GLN E 450      32.619 -14.407  55.118  1.00  0.00           O  
ATOM   1045  CB  GLN E 450      31.926 -12.374  52.402  1.00  0.00           C  
ATOM   1046  CG  GLN E 450      31.049 -11.127  52.504  1.00  0.00           C  
ATOM   1047  CD  GLN E 450      29.726 -11.392  53.193  1.00  0.00           C  
ATOM   1048  OE1 GLN E 450      28.892 -12.143  52.689  1.00  0.00           O  
ATOM   1049  NE2 GLN E 450      29.527 -10.775  54.350  1.00  0.00           N  
ATOM   1050  N   MET E 451      33.350 -14.931  53.048  1.00  0.00           N  
ATOM   1051  CA  MET E 451      33.413 -16.385  53.266  1.00  0.00           C  
ATOM   1052  C   MET E 451      33.989 -16.803  54.605  1.00  0.00           C  
ATOM   1053  O   MET E 451      33.353 -17.528  55.374  1.00  0.00           O  
ATOM   1054  CB  MET E 451      34.232 -17.070  52.164  1.00  0.00           C  
ATOM   1055  CG  MET E 451      34.323 -18.582  52.337  1.00  0.00           C  
ATOM   1056  SD  MET E 451      35.676 -19.303  51.422  1.00  0.00           S  
ATOM   1057  CE  MET E 451      37.100 -18.811  52.444  1.00  0.00           C  
ATOM   1058  N   ARG E 452      35.212 -16.360  54.861  1.00  0.00           N  
ATOM   1059  CA  ARG E 452      35.895 -16.684  56.096  1.00  0.00           C  
ATOM   1060  C   ARG E 452      35.083 -16.150  57.267  1.00  0.00           C  
ATOM   1061  O   ARG E 452      34.807 -16.867  58.231  1.00  0.00           O  
ATOM   1062  CB  ARG E 452      37.286 -16.066  56.063  1.00  0.00           C  
ATOM   1063  CG  ARG E 452      37.961 -16.211  54.695  1.00  0.00           C  
ATOM   1064  CD  ARG E 452      39.400 -15.726  54.734  1.00  0.00           C  
ATOM   1065  NE  ARG E 452      39.529 -14.477  55.490  1.00  0.00           N  
ATOM   1066  CZ  ARG E 452      39.260 -13.266  55.009  1.00  0.00           C  
ATOM   1067  NH1 ARG E 452      38.850 -13.133  53.755  1.00  0.00           N  
ATOM   1068  NH2 ARG E 452      39.392 -12.190  55.785  1.00  0.00           N  
ATOM   1069  N   ALA E 453      34.679 -14.892  57.162  1.00  0.00           N  
ATOM   1070  CA  ALA E 453      33.891 -14.260  58.203  1.00  0.00           C  
ATOM   1071  C   ALA E 453      32.556 -14.980  58.525  1.00  0.00           C  
ATOM   1072  O   ALA E 453      32.376 -15.447  59.657  1.00  0.00           O  
ATOM   1073  CB  ALA E 453      33.642 -12.803  57.827  1.00  0.00           C  
ATOM   1074  N   ARG E 454      31.639 -15.083  57.550  1.00  0.00           N  
ATOM   1075  CA  ARG E 454      30.327 -15.727  57.768  1.00  0.00           C  
ATOM   1076  C   ARG E 454      30.430 -17.190  58.133  1.00  0.00           C  
ATOM   1077  O   ARG E 454      29.486 -17.965  57.942  1.00  0.00           O  
ATOM   1078  CB  ARG E 454      29.415 -15.580  56.547  1.00  0.00           C  
ATOM   1079  CG  ARG E 454      29.142 -14.139  56.179  1.00  0.00           C  
ATOM   1080  CD  ARG E 454      27.783 -13.950  55.534  1.00  0.00           C  
ATOM   1081  NE  ARG E 454      26.703 -14.322  56.445  1.00  0.00           N  
ATOM   1082  CZ  ARG E 454      25.459 -13.853  56.369  1.00  0.00           C  
ATOM   1083  NH1 ARG E 454      25.129 -12.986  55.418  1.00  0.00           N  
ATOM   1084  NH2 ARG E 454      24.542 -14.249  57.247  1.00  0.00           N  
ATOM   1085  N   GLY E 455      31.597 -17.546  58.660  1.00  0.00           N  
ATOM   1086  CA  GLY E 455      31.870 -18.900  59.096  1.00  0.00           C  
ATOM   1087  C   GLY E 455      32.019 -19.942  58.008  1.00  0.00           C  
ATOM   1088  O   GLY E 455      31.070 -20.680  57.731  1.00  0.00           O  
ATOM   1089  N   TYR E 456      33.203 -20.004  57.396  1.00  0.00           N  
ATOM   1090  CA  TYR E 456      33.496 -20.981  56.346  1.00  0.00           C  
ATOM   1091  C   TYR E 456      34.883 -21.552  56.587  1.00  0.00           C  
ATOM   1092  O   TYR E 456      35.759 -20.855  57.101  1.00  0.00           O  
ATOM   1093  CB  TYR E 456      33.394 -20.342  54.951  1.00  0.00           C  
ATOM   1094  CG  TYR E 456      31.973 -20.310  54.449  1.00  0.00           C  
ATOM   1095  CD1 TYR E 456      30.984 -19.609  55.149  1.00  0.00           C  
ATOM   1096  CD2 TYR E 456      31.586 -21.080  53.358  1.00  0.00           C  
ATOM   1097  CE1 TYR E 456      29.639 -19.687  54.789  1.00  0.00           C  
ATOM   1098  CE2 TYR E 456      30.243 -21.168  52.983  1.00  0.00           C  
ATOM   1099  CZ  TYR E 456      29.269 -20.473  53.707  1.00  0.00           C  
ATOM   1100  OH  TYR E 456      27.926 -20.589  53.376  1.00  0.00           O  
ATOM   1101  N   GLU E 457      35.074 -22.823  56.237  1.00  0.00           N  
ATOM   1102  CA  GLU E 457      36.359 -23.488  56.450  1.00  0.00           C  
ATOM   1103  C   GLU E 457      37.361 -23.367  55.314  1.00  0.00           C  
ATOM   1104  O   GLU E 457      36.996 -23.314  54.137  1.00  0.00           O  
ATOM   1105  CB  GLU E 457      36.161 -24.978  56.784  1.00  0.00           C  
ATOM   1106  CG  GLU E 457      35.889 -25.271  58.278  1.00  0.00           C  
ATOM   1107  CD  GLU E 457      36.433 -26.629  58.746  1.00  0.00           C  
ATOM   1108  OE1 GLU E 457      35.947 -27.686  58.263  1.00  0.00           O  
ATOM   1109  OE2 GLU E 457      37.352 -26.629  59.602  1.00  0.00           O  
ATOM   1110  N   ALA E 458      38.632 -23.334  55.701  1.00  0.00           N  
ATOM   1111  CA  ALA E 458      39.730 -23.217  54.767  1.00  0.00           C  
ATOM   1112  C   ALA E 458      39.952 -24.539  54.049  1.00  0.00           C  
ATOM   1113  O   ALA E 458      40.386 -25.515  54.657  1.00  0.00           O  
ATOM   1114  CB  ALA E 458      40.981 -22.809  55.511  1.00  0.00           C  
ATOM   1115  N   ASP E 459      39.637 -24.562  52.756  1.00  0.00           N  
ATOM   1116  CA  ASP E 459      39.808 -25.755  51.928  1.00  0.00           C  
ATOM   1117  C   ASP E 459      40.941 -25.456  50.953  1.00  0.00           C  
ATOM   1118  O   ASP E 459      40.922 -24.449  50.241  1.00  0.00           O  
ATOM   1119  CB  ASP E 459      38.505 -26.078  51.159  1.00  0.00           C  
ATOM   1120  CG  ASP E 459      38.519 -27.464  50.493  1.00  0.00           C  
ATOM   1121  OD1 ASP E 459      39.291 -27.680  49.535  1.00  0.00           O  
ATOM   1122  OD2 ASP E 459      37.742 -28.341  50.927  1.00  0.00           O  
ATOM   1123  N   TRP E 460      41.935 -26.332  50.950  1.00  0.00           N  
ATOM   1124  CA  TRP E 460      43.082 -26.205  50.073  1.00  0.00           C  
ATOM   1125  C   TRP E 460      42.630 -26.258  48.613  1.00  0.00           C  
ATOM   1126  O   TRP E 460      42.789 -25.293  47.863  1.00  0.00           O  
ATOM   1127  CB  TRP E 460      44.043 -27.353  50.348  1.00  0.00           C  
ATOM   1128  CG  TRP E 460      45.232 -27.357  49.460  1.00  0.00           C  
ATOM   1129  CD1 TRP E 460      46.390 -26.654  49.638  1.00  0.00           C  
ATOM   1130  CD2 TRP E 460      45.396 -28.113  48.248  1.00  0.00           C  
ATOM   1131  NE1 TRP E 460      47.268 -26.928  48.613  1.00  0.00           N  
ATOM   1132  CE2 TRP E 460      46.682 -27.817  47.745  1.00  0.00           C  
ATOM   1133  CE3 TRP E 460      44.579 -29.006  47.534  1.00  0.00           C  
ATOM   1134  CZ2 TRP E 460      47.175 -28.392  46.563  1.00  0.00           C  
ATOM   1135  CZ3 TRP E 460      45.071 -29.575  46.358  1.00  0.00           C  
ATOM   1136  CH2 TRP E 460      46.355 -29.262  45.886  1.00  0.00           C  
ATOM   1137  N   ALA E 461      42.064 -27.399  48.225  1.00  0.00           N  
ATOM   1138  CA  ALA E 461      41.577 -27.632  46.864  1.00  0.00           C  
ATOM   1139  C   ALA E 461      40.677 -26.527  46.302  1.00  0.00           C  
ATOM   1140  O   ALA E 461      40.612 -26.348  45.080  1.00  0.00           O  
ATOM   1141  CB  ALA E 461      40.838 -28.971  46.804  1.00  0.00           C  
ATOM   1142  N   ARG E 463      39.980 -25.803  47.184  1.00  0.00           N  
ATOM   1143  CA  ARG E 463      39.074 -24.727  46.769  1.00  0.00           C  
ATOM   1144  C   ARG E 463      39.748 -23.906  45.671  1.00  0.00           C  
ATOM   1145  O   ARG E 463      40.961 -23.675  45.715  1.00  0.00           O  
ATOM   1146  CB  ARG E 463      38.719 -23.834  47.963  1.00  0.00           C  
ATOM   1147  CG  ARG E 463      37.424 -23.071  47.781  1.00  0.00           C  
ATOM   1148  CD  ARG E 463      37.164 -22.124  48.941  1.00  0.00           C  
ATOM   1149  NE  ARG E 463      36.832 -22.811  50.187  1.00  0.00           N  
ATOM   1150  CZ  ARG E 463      35.644 -22.739  50.786  1.00  0.00           C  
ATOM   1151  NH1 ARG E 463      35.426 -23.394  51.923  1.00  0.00           N  
ATOM   1152  NH2 ARG E 463      34.672 -22.013  50.246  1.00  0.00           N  
ATOM   1153  N   LYS E 471      38.971 -23.463  44.686  1.00  0.00           N  
ATOM   1154  CA  LYS E 471      39.572 -22.722  43.592  1.00  0.00           C  
ATOM   1155  C   LYS E 471      38.716 -21.700  42.868  1.00  0.00           C  
ATOM   1156  O   LYS E 471      37.661 -22.020  42.315  1.00  0.00           O  
ATOM   1157  CB  LYS E 471      40.117 -23.701  42.562  1.00  0.00           C  
ATOM   1158  CG  LYS E 471      41.099 -23.074  41.599  1.00  0.00           C  
ATOM   1159  CD  LYS E 471      42.428 -22.768  42.291  1.00  0.00           C  
ATOM   1160  CE  LYS E 471      43.423 -22.202  41.301  1.00  0.00           C  
ATOM   1161  NZ  LYS E 471      43.417 -23.015  40.056  1.00  0.00           N  
ATOM   1162  N   ARG E 472      39.224 -20.472  42.852  1.00  0.00           N  
ATOM   1163  CA  ARG E 472      38.576 -19.344  42.192  1.00  0.00           C  
ATOM   1164  C   ARG E 472      39.576 -18.688  41.233  1.00  0.00           C  
ATOM   1165  O   ARG E 472      40.738 -19.093  41.165  1.00  0.00           O  
ATOM   1166  CB  ARG E 472      38.123 -18.307  43.227  1.00  0.00           C  
ATOM   1167  CG  ARG E 472      39.248 -17.435  43.797  1.00  0.00           C  
ATOM   1168  CD  ARG E 472      38.685 -16.341  44.701  1.00  0.00           C  
ATOM   1169  NE  ARG E 472      39.695 -15.391  45.171  1.00  0.00           N  
ATOM   1170  CZ  ARG E 472      40.395 -14.573  44.385  1.00  0.00           C  
ATOM   1171  NH1 ARG E 472      40.215 -14.575  43.067  1.00  0.00           N  
ATOM   1172  NH2 ARG E 472      41.268 -13.734  44.927  1.00  0.00           N  
ATOM   1173  N   GLY E 473      39.127 -17.673  40.499  1.00  0.00           N  
ATOM   1174  CA  GLY E 473      40.020 -16.991  39.580  1.00  0.00           C  
ATOM   1175  C   GLY E 473      39.333 -16.185  38.494  1.00  0.00           C  
ATOM   1176  O   GLY E 473      38.132 -16.345  38.253  1.00  0.00           O  
ATOM   1177  N   ILE E 474      40.105 -15.321  37.832  1.00  0.00           N  
ATOM   1178  CA  ILE E 474      39.591 -14.471  36.756  1.00  0.00           C  
ATOM   1179  C   ILE E 474      40.306 -14.713  35.425  1.00  0.00           C  
ATOM   1180  O   ILE E 474      41.524 -14.577  35.326  1.00  0.00           O  
ATOM   1181  CB  ILE E 474      39.742 -12.978  37.084  1.00  0.00           C  
ATOM   1182  CG1 ILE E 474      39.046 -12.640  38.405  1.00  0.00           C  
ATOM   1183  CG2 ILE E 474      39.145 -12.158  35.963  1.00  0.00           C  
ATOM   1184  CD1 ILE E 474      39.746 -13.176  39.649  1.00  0.00           C  
ATOM   1185  N   VAL E 475      39.539 -15.049  34.396  1.00  0.00           N  
ATOM   1186  CA  VAL E 475      40.116 -15.315  33.089  1.00  0.00           C  
ATOM   1187  C   VAL E 475      39.695 -14.276  32.098  1.00  0.00           C  
ATOM   1188  O   VAL E 475      38.762 -13.514  32.333  1.00  0.00           O  
ATOM   1189  CB  VAL E 475      39.642 -16.632  32.502  1.00  0.00           C  
ATOM   1190  CG1 VAL E 475      40.557 -17.053  31.378  1.00  0.00           C  
ATOM   1191  CG2 VAL E 475      39.576 -17.671  33.562  1.00  0.00           C  
ATOM   1192  N   ASN E 476      40.370 -14.304  30.957  1.00  0.00           N  
ATOM   1193  CA  ASN E 476      40.120 -13.382  29.863  1.00  0.00           C  
ATOM   1194  C   ASN E 476      40.136 -14.161  28.542  1.00  0.00           C  
ATOM   1195  O   ASN E 476      41.194 -14.600  28.089  1.00  0.00           O  
ATOM   1196  CB  ASN E 476      41.214 -12.320  29.850  1.00  0.00           C  
ATOM   1197  CG  ASN E 476      40.826 -11.106  29.059  1.00  0.00           C  
ATOM   1198  OD1 ASN E 476      40.297 -11.217  27.955  1.00  0.00           O  
ATOM   1199  ND2 ASN E 476      41.094  -9.931  29.614  1.00  0.00           N  
ATOM   1200  N   ASN E 477      38.968 -14.321  27.925  1.00  0.00           N  
ATOM   1201  CA  ASN E 477      38.854 -15.066  26.669  1.00  0.00           C  
ATOM   1202  C   ASN E 477      39.912 -14.652  25.652  1.00  0.00           C  
ATOM   1203  O   ASN E 477      40.265 -15.428  24.764  1.00  0.00           O  
ATOM   1204  CB  ASN E 477      37.480 -14.854  26.039  1.00  0.00           C  
ATOM   1205  CG  ASN E 477      37.380 -13.526  25.309  1.00  0.00           C  
ATOM   1206  OD1 ASN E 477      37.573 -12.466  25.903  1.00  0.00           O  
ATOM   1207  ND2 ASN E 477      37.092 -13.577  24.012  1.00  0.00           N  
ATOM   1208  N   ASN E 478      40.412 -13.428  25.771  1.00  0.00           N  
ATOM   1209  CA  ASN E 478      41.413 -12.953  24.832  1.00  0.00           C  
ATOM   1210  C   ASN E 478      42.658 -13.825  24.931  1.00  0.00           C  
ATOM   1211  O   ASN E 478      43.233 -14.212  23.914  1.00  0.00           O  
ATOM   1212  CB  ASN E 478      41.740 -11.475  25.102  1.00  0.00           C  
ATOM   1213  CG  ASN E 478      42.637 -11.273  26.311  1.00  0.00           C  
ATOM   1214  OD1 ASN E 478      42.558 -12.006  27.294  1.00  0.00           O  
ATOM   1215  ND2 ASN E 478      43.487 -10.255  26.247  1.00  0.00           N  
ATOM   1216  N   HIS E 479      43.047 -14.146  26.162  1.00  0.00           N  
ATOM   1217  CA  HIS E 479      44.210 -14.981  26.461  1.00  0.00           C  
ATOM   1218  C   HIS E 479      44.580 -15.993  25.375  1.00  0.00           C  
ATOM   1219  O   HIS E 479      45.759 -16.190  25.069  1.00  0.00           O  
ATOM   1220  CB  HIS E 479      43.952 -15.708  27.772  1.00  0.00           C  
ATOM   1221  CG  HIS E 479      44.849 -16.878  28.005  1.00  0.00           C  
ATOM   1222  ND1 HIS E 479      46.210 -16.751  28.176  1.00  0.00           N  
ATOM   1223  CD2 HIS E 479      44.570 -18.197  28.133  1.00  0.00           C  
ATOM   1224  CE1 HIS E 479      46.730 -17.944  28.406  1.00  0.00           C  
ATOM   1225  NE2 HIS E 479      45.757 -18.838  28.385  1.00  0.00           N  
ATOM   1226  N   TRP E 482      43.570 -16.640  24.805  1.00  0.00           N  
ATOM   1227  CA  TRP E 482      43.796 -17.616  23.750  1.00  0.00           C  
ATOM   1228  C   TRP E 482      43.320 -17.106  22.384  1.00  0.00           C  
ATOM   1229  O   TRP E 482      44.025 -17.255  21.391  1.00  0.00           O  
ATOM   1230  CB  TRP E 482      43.105 -18.950  24.105  1.00  0.00           C  
ATOM   1231  CG  TRP E 482      41.672 -18.811  24.587  1.00  0.00           C  
ATOM   1232  CD1 TRP E 482      40.614 -18.283  23.893  1.00  0.00           C  
ATOM   1233  CD2 TRP E 482      41.161 -19.163  25.881  1.00  0.00           C  
ATOM   1234  NE1 TRP E 482      39.481 -18.277  24.676  1.00  0.00           N  
ATOM   1235  CE2 TRP E 482      39.786 -18.810  25.900  1.00  0.00           C  
ATOM   1236  CE3 TRP E 482      41.728 -19.737  27.025  1.00  0.00           C  
ATOM   1237  CZ2 TRP E 482      38.972 -19.013  27.021  1.00  0.00           C  
ATOM   1238  CZ3 TRP E 482      40.916 -19.939  28.140  1.00  0.00           C  
ATOM   1239  CH2 TRP E 482      39.551 -19.575  28.127  1.00  0.00           C  
ATOM   1240  N   TRP E 485      42.139 -16.488  22.351  1.00  0.00           N  
ATOM   1241  CA  TRP E 485      41.549 -15.972  21.118  1.00  0.00           C  
ATOM   1242  C   TRP E 485      42.442 -15.032  20.341  1.00  0.00           C  
ATOM   1243  O   TRP E 485      42.286 -14.879  19.123  1.00  0.00           O  
ATOM   1244  CB  TRP E 485      40.233 -15.258  21.419  1.00  0.00           C  
ATOM   1245  CG  TRP E 485      39.099 -16.199  21.604  1.00  0.00           C  
ATOM   1246  CD1 TRP E 485      38.318 -16.332  22.713  1.00  0.00           C  
ATOM   1247  CD2 TRP E 485      38.624 -17.166  20.657  1.00  0.00           C  
ATOM   1248  NE1 TRP E 485      37.384 -17.324  22.520  1.00  0.00           N  
ATOM   1249  CE2 TRP E 485      37.547 -17.852  21.264  1.00  0.00           C  
ATOM   1250  CE3 TRP E 485      39.000 -17.519  19.350  1.00  0.00           C  
ATOM   1251  CZ2 TRP E 485      36.844 -18.873  20.616  1.00  0.00           C  
ATOM   1252  CZ3 TRP E 485      38.302 -18.534  18.704  1.00  0.00           C  
ATOM   1253  CH2 TRP E 485      37.234 -19.198  19.340  1.00  0.00           C  
ATOM   1254  N   ASN E 486      43.378 -14.405  21.043  1.00  0.00           N  
ATOM   1255  CA  ASN E 486      44.281 -13.452  20.414  1.00  0.00           C  
ATOM   1256  C   ASN E 486      45.238 -14.097  19.436  1.00  0.00           C  
ATOM   1257  O   ASN E 486      45.706 -13.466  18.493  1.00  0.00           O  
ATOM   1258  CB  ASN E 486      45.039 -12.662  21.485  1.00  0.00           C  
ATOM   1259  CG  ASN E 486      44.531 -11.220  21.614  1.00  0.00           C  
ATOM   1260  OD1 ASN E 486      44.944 -10.338  20.856  1.00  0.00           O  
ATOM   1261  ND2 ASN E 486      43.616 -10.982  22.558  1.00  0.00           N  
ATOM   1262  N   LYS E 489      45.517 -15.368  19.642  1.00  0.00           N  
ATOM   1263  CA  LYS E 489      46.400 -16.054  18.737  1.00  0.00           C  
ATOM   1264  C   LYS E 489      45.710 -17.298  18.197  1.00  0.00           C  
ATOM   1265  O   LYS E 489      46.175 -17.896  17.228  1.00  0.00           O  
ATOM   1266  CB  LYS E 489      47.685 -16.423  19.460  1.00  0.00           C  
ATOM   1267  CG  LYS E 489      48.924 -16.057  18.681  1.00  0.00           C  
ATOM   1268  CD  LYS E 489      50.158 -16.633  19.337  1.00  0.00           C  
ATOM   1269  CE  LYS E 489      51.395 -16.418  18.481  1.00  0.00           C  
ATOM   1270  NZ  LYS E 489      52.554 -17.239  18.951  1.00  0.00           N  
ATOM   1271  N   GLN E 490      44.587 -17.664  18.816  1.00  0.00           N  
ATOM   1272  CA  GLN E 490      43.821 -18.851  18.427  1.00  0.00           C  
ATOM   1273  C   GLN E 490      43.561 -18.959  16.939  1.00  0.00           C  
ATOM   1274  O   GLN E 490      42.696 -18.273  16.390  1.00  0.00           O  
ATOM   1275  CB  GLN E 490      42.483 -18.905  19.166  1.00  0.00           C  
ATOM   1276  CG  GLN E 490      41.628 -20.112  18.805  1.00  0.00           C  
ATOM   1277  CD  GLN E 490      42.413 -21.409  18.824  1.00  0.00           C  
ATOM   1278  OE1 GLN E 490      43.136 -21.724  17.878  1.00  0.00           O  
ATOM   1279  NE2 GLN E 490      42.282 -22.166  19.912  1.00  0.00           N  
ATOM   1280  N   PRO E 494      44.310 -19.840  16.268  1.00  0.00           N  
ATOM   1281  CA  PRO E 494      44.181 -20.063  14.832  1.00  0.00           C  
ATOM   1282  C   PRO E 494      42.808 -20.579  14.508  1.00  0.00           C  
ATOM   1283  O   PRO E 494      42.194 -21.303  15.290  1.00  0.00           O  
ATOM   1284  CB  PRO E 494      45.259 -21.092  14.542  1.00  0.00           C  
ATOM   1285  CG  PRO E 494      46.290 -20.792  15.581  1.00  0.00           C  
ATOM   1286  CD  PRO E 494      45.449 -20.598  16.807  1.00  0.00           C  
ATOM   1287  N   MET E 495      42.342 -20.205  13.333  1.00  0.00           N  
ATOM   1288  CA  MET E 495      41.032 -20.594  12.874  1.00  0.00           C  
ATOM   1289  C   MET E 495      41.041 -22.033  12.405  1.00  0.00           C  
ATOM   1290  O   MET E 495      40.096 -22.781  12.637  1.00  0.00           O  
ATOM   1291  CB  MET E 495      40.624 -19.669  11.737  1.00  0.00           C  
ATOM   1292  CG  MET E 495      39.174 -19.725  11.337  1.00  0.00           C  
ATOM   1293  SD  MET E 495      38.897 -18.415  10.153  1.00  0.00           S  
ATOM   1294  CE  MET E 495      39.129 -16.946  11.190  1.00  0.00           C  
ATOM   1295  N   LEU E 496      42.113 -22.426  11.739  1.00  0.00           N  
ATOM   1296  CA  LEU E 496      42.197 -23.790  11.247  1.00  0.00           C  
ATOM   1297  C   LEU E 496      41.827 -24.725  12.397  1.00  0.00           C  
ATOM   1298  O   LEU E 496      40.973 -25.597  12.258  1.00  0.00           O  
ATOM   1299  CB  LEU E 496      43.618 -24.084  10.737  1.00  0.00           C  
ATOM   1300  CG  LEU E 496      43.804 -24.776   9.373  1.00  0.00           C  
ATOM   1301  CD1 LEU E 496      45.224 -24.542   8.895  1.00  0.00           C  
ATOM   1302  CD2 LEU E 496      43.495 -26.271   9.458  1.00  0.00           C  
ATOM   1303  N   GLU E 498      42.459 -24.509  13.543  1.00  0.00           N  
ATOM   1304  CA  GLU E 498      42.220 -25.321  14.726  1.00  0.00           C  
ATOM   1305  C   GLU E 498      40.732 -25.494  14.970  1.00  0.00           C  
ATOM   1306  O   GLU E 498      40.205 -26.608  14.937  1.00  0.00           O  
ATOM   1307  CB  GLU E 498      42.852 -24.649  15.940  1.00  0.00           C  
ATOM   1308  CG  GLU E 498      42.718 -25.434  17.233  1.00  0.00           C  
ATOM   1309  CD  GLU E 498      43.851 -26.428  17.447  1.00  0.00           C  
ATOM   1310  OE1 GLU E 498      43.868 -27.107  18.504  1.00  0.00           O  
ATOM   1311  OE2 GLU E 498      44.729 -26.524  16.561  1.00  0.00           O  
ATOM   1312  N   VAL E 499      40.070 -24.367  15.213  1.00  0.00           N  
ATOM   1313  CA  VAL E 499      38.635 -24.335  15.487  1.00  0.00           C  
ATOM   1314  C   VAL E 499      37.826 -24.967  14.368  1.00  0.00           C  
ATOM   1315  O   VAL E 499      37.261 -26.049  14.530  1.00  0.00           O  
ATOM   1316  CB  VAL E 499      38.118 -22.887  15.661  1.00  0.00           C  
ATOM   1317  CG1 VAL E 499      36.650 -22.908  16.056  1.00  0.00           C  
ATOM   1318  CG2 VAL E 499      38.949 -22.146  16.698  1.00  0.00           C  
ATOM   1319  N   LEU E 500      37.771 -24.270  13.237  1.00  0.00           N  
ATOM   1320  CA  LEU E 500      37.024 -24.728  12.076  1.00  0.00           C  
ATOM   1321  C   LEU E 500      37.124 -26.240  11.880  1.00  0.00           C  
ATOM   1322  O   LEU E 500      36.175 -26.875  11.419  1.00  0.00           O  
ATOM   1323  CB  LEU E 500      37.497 -23.984  10.816  1.00  0.00           C  
ATOM   1324  CG  LEU E 500      36.718 -22.720  10.419  1.00  0.00           C  
ATOM   1325  CD1 LEU E 500      37.452 -21.961   9.327  1.00  0.00           C  
ATOM   1326  CD2 LEU E 500      35.324 -23.108   9.949  1.00  0.00           C  
ATOM   1327  N   ARG E 501      38.257 -26.827  12.247  1.00  0.00           N  
ATOM   1328  CA  ARG E 501      38.407 -28.263  12.077  1.00  0.00           C  
ATOM   1329  C   ARG E 501      37.954 -29.000  13.330  1.00  0.00           C  
ATOM   1330  O   ARG E 501      37.030 -29.808  13.264  1.00  0.00           O  
ATOM   1331  CB  ARG E 501      39.861 -28.608  11.723  1.00  0.00           C  
ATOM   1332  CG  ARG E 501      40.011 -29.755  10.709  1.00  0.00           C  
ATOM   1333  CD  ARG E 501      41.444 -29.863  10.137  1.00  0.00           C  
ATOM   1334  NE  ARG E 501      42.474 -29.929  11.178  1.00  0.00           N  
ATOM   1335  CZ  ARG E 501      43.759 -30.218  10.967  1.00  0.00           C  
ATOM   1336  NH1 ARG E 501      44.203 -30.477   9.744  1.00  0.00           N  
ATOM   1337  NH2 ARG E 501      44.608 -30.249  11.987  1.00  0.00           N  
ATOM   1338  N   ARG E 502      38.578 -28.699  14.468  1.00  0.00           N  
ATOM   1339  CA  ARG E 502      38.229 -29.350  15.730  1.00  0.00           C  
ATOM   1340  C   ARG E 502      36.733 -29.381  16.058  1.00  0.00           C  
ATOM   1341  O   ARG E 502      36.310 -30.157  16.914  1.00  0.00           O  
ATOM   1342  CB  ARG E 502      38.986 -28.702  16.894  1.00  0.00           C  
ATOM   1343  CG  ARG E 502      40.383 -29.242  17.103  1.00  0.00           C  
ATOM   1344  CD  ARG E 502      40.357 -30.713  17.512  1.00  0.00           C  
ATOM   1345  NE  ARG E 502      39.991 -30.950  18.915  1.00  0.00           N  
ATOM   1346  CZ  ARG E 502      40.820 -30.841  19.956  1.00  0.00           C  
ATOM   1347  NH1 ARG E 502      42.087 -30.489  19.783  1.00  0.00           N  
ATOM   1348  NH2 ARG E 502      40.390 -31.112  21.180  1.00  0.00           N  
ATOM   1349  N   VAL E 503      35.931 -28.549  15.397  1.00  0.00           N  
ATOM   1350  CA  VAL E 503      34.491 -28.532  15.659  1.00  0.00           C  
ATOM   1351  C   VAL E 503      33.653 -28.233  14.437  1.00  0.00           C  
ATOM   1352  O   VAL E 503      32.510 -28.664  14.350  1.00  0.00           O  
ATOM   1353  CB  VAL E 503      34.111 -27.493  16.726  1.00  0.00           C  
ATOM   1354  CG1 VAL E 503      34.771 -27.840  18.030  1.00  0.00           C  
ATOM   1355  CG2 VAL E 503      34.520 -26.106  16.279  1.00  0.00           C  
ATOM   1356  N   GLY E 840      34.225 -27.485  13.502  1.00  0.00           N  
ATOM   1357  CA  GLY E 840      33.513 -27.106  12.292  1.00  0.00           C  
ATOM   1358  C   GLY E 840      32.728 -28.200  11.604  1.00  0.00           C  
ATOM   1359  O   GLY E 840      31.657 -27.937  11.061  1.00  0.00           O  
ATOM   1360  N   HIS E 841      33.255 -29.421  11.621  1.00  0.00           N  
ATOM   1361  CA  HIS E 841      32.587 -30.553  10.982  1.00  0.00           C  
ATOM   1362  C   HIS E 841      31.374 -31.019  11.783  1.00  0.00           C  
ATOM   1363  O   HIS E 841      30.452 -31.630  11.233  1.00  0.00           O  
ATOM   1364  CB  HIS E 841      33.535 -31.749  10.845  1.00  0.00           C  
ATOM   1365  CG  HIS E 841      34.784 -31.474  10.066  1.00  0.00           C  
ATOM   1366  ND1 HIS E 841      35.481 -32.474   9.425  1.00  0.00           N  
ATOM   1367  CD2 HIS E 841      35.492 -30.336   9.871  1.00  0.00           C  
ATOM   1368  CE1 HIS E 841      36.567 -31.966   8.869  1.00  0.00           C  
ATOM   1369  NE2 HIS E 841      36.597 -30.671   9.124  1.00  0.00           N  
ATOM   1370  N   ALA E 844      31.392 -30.734  13.084  1.00  0.00           N  
ATOM   1371  CA  ALA E 844      30.326 -31.146  13.994  1.00  0.00           C  
ATOM   1372  C   ALA E 844      29.094 -30.253  14.002  1.00  0.00           C  
ATOM   1373  O   ALA E 844      27.968 -30.742  14.058  1.00  0.00           O  
ATOM   1374  CB  ALA E 844      30.879 -31.273  15.410  1.00  0.00           C  
ATOM   1375  N   LEU E 845      29.294 -28.945  13.970  1.00  0.00           N  
ATOM   1376  CA  LEU E 845      28.151 -28.048  13.968  1.00  0.00           C  
ATOM   1377  C   LEU E 845      27.598 -27.946  12.555  1.00  0.00           C  
ATOM   1378  O   LEU E 845      28.271 -28.303  11.589  1.00  0.00           O  
ATOM   1379  CB  LEU E 845      28.552 -26.655  14.465  1.00  0.00           C  
ATOM   1380  CG  LEU E 845      28.768 -26.399  15.963  1.00  0.00           C  
ATOM   1381  CD1 LEU E 845      27.436 -26.476  16.698  1.00  0.00           C  
ATOM   1382  CD2 LEU E 845      29.773 -27.399  16.521  1.00  0.00           C  
ATOM   1383  N   ARG E 846      26.361 -27.468  12.451  1.00  0.00           N  
ATOM   1384  CA  ARG E 846      25.691 -27.282  11.166  1.00  0.00           C  
ATOM   1385  C   ARG E 846      24.831 -26.023  11.301  1.00  0.00           C  
ATOM   1386  O   ARG E 846      24.019 -25.907  12.222  1.00  0.00           O  
ATOM   1387  CB  ARG E 846      24.822 -28.508  10.821  1.00  0.00           C  
ATOM   1388  CG  ARG E 846      24.347 -28.577   9.355  1.00  0.00           C  
ATOM   1389  CD  ARG E 846      22.846 -28.245   9.198  1.00  0.00           C  
ATOM   1390  NE  ARG E 846      22.454 -27.997   7.803  1.00  0.00           N  
ATOM   1391  CZ  ARG E 846      21.237 -27.613   7.407  1.00  0.00           C  
ATOM   1392  NH1 ARG E 846      20.267 -27.430   8.294  1.00  0.00           N  
ATOM   1393  NH2 ARG E 846      20.988 -27.391   6.120  1.00  0.00           N  
ATOM   1394  N   ILE E 847      25.030 -25.080  10.385  1.00  0.00           N  
ATOM   1395  CA  ILE E 847      24.309 -23.815  10.392  1.00  0.00           C  
ATOM   1396  C   ILE E 847      22.825 -23.986  10.637  1.00  0.00           C  
ATOM   1397  O   ILE E 847      22.125 -23.004  10.857  1.00  0.00           O  
ATOM   1398  CB  ILE E 847      24.496 -23.058   9.056  1.00  0.00           C  
ATOM   1399  CG1 ILE E 847      23.513 -23.565   7.997  1.00  0.00           C  
ATOM   1400  CG2 ILE E 847      25.899 -23.267   8.538  1.00  0.00           C  
ATOM   1401  CD1 ILE E 847      22.207 -22.773   7.929  1.00  0.00           C  
ATOM   1402  N   GLY E 848      22.353 -25.231  10.576  1.00  0.00           N  
ATOM   1403  CA  GLY E 848      20.945 -25.535  10.789  1.00  0.00           C  
ATOM   1404  C   GLY E 848      20.452 -25.040  12.133  1.00  0.00           C  
ATOM   1405  O   GLY E 848      19.917 -23.931  12.213  1.00  0.00           O  
ATOM   1406  N   PRO E 849      20.593 -25.835  13.207  1.00  0.00           N  
ATOM   1407  CA  PRO E 849      20.125 -25.352  14.508  1.00  0.00           C  
ATOM   1408  C   PRO E 849      20.802 -24.034  14.912  1.00  0.00           C  
ATOM   1409  O   PRO E 849      20.700 -23.604  16.058  1.00  0.00           O  
ATOM   1410  CB  PRO E 849      20.461 -26.510  15.437  1.00  0.00           C  
ATOM   1411  CG  PRO E 849      20.209 -27.687  14.559  1.00  0.00           C  
ATOM   1412  CD  PRO E 849      20.883 -27.278  13.265  1.00  0.00           C  
ATOM   1413  N   MET E 850      21.495 -23.405  13.959  1.00  0.00           N  
ATOM   1414  CA  MET E 850      22.163 -22.118  14.174  1.00  0.00           C  
ATOM   1415  C   MET E 850      21.352 -21.002  13.504  1.00  0.00           C  
ATOM   1416  O   MET E 850      20.896 -20.059  14.157  1.00  0.00           O  
ATOM   1417  CB  MET E 850      23.590 -22.136  13.596  1.00  0.00           C  
ATOM   1418  CG  MET E 850      24.639 -22.805  14.496  1.00  0.00           C  
ATOM   1419  SD  MET E 850      26.349 -22.353  14.097  1.00  0.00           S  
ATOM   1420  CE  MET E 850      26.568 -20.893  15.124  1.00  0.00           C  
ATOM   1421  N   LEU E 851      21.190 -21.115  12.191  1.00  0.00           N  
ATOM   1422  CA  LEU E 851      20.421 -20.148  11.429  1.00  0.00           C  
ATOM   1423  C   LEU E 851      18.962 -20.250  11.852  1.00  0.00           C  
ATOM   1424  O   LEU E 851      18.202 -19.299  11.717  1.00  0.00           O  
ATOM   1425  CB  LEU E 851      20.573 -20.425   9.932  1.00  0.00           C  
ATOM   1426  CG  LEU E 851      19.392 -20.153   8.996  1.00  0.00           C  
ATOM   1427  CD1 LEU E 851      19.890 -20.093   7.572  1.00  0.00           C  
ATOM   1428  CD2 LEU E 851      18.344 -21.243   9.132  1.00  0.00           C  
ATOM   1429  N   SER E1160      18.572 -21.414  12.365  1.00  0.00           N  
ATOM   1430  CA  SER E1160      17.195 -21.615  12.824  1.00  0.00           C  
ATOM   1431  C   SER E1160      17.005 -20.967  14.202  1.00  0.00           C  
ATOM   1432  O   SER E1160      15.874 -20.650  14.596  1.00  0.00           O  
ATOM   1433  CB  SER E1160      16.857 -23.121  12.900  1.00  0.00           C  
ATOM   1434  OG  SER E1160      15.545 -23.358  13.406  1.00  0.00           O  
ATOM   1435  N   ARG E1161      18.111 -20.759  14.923  1.00  0.00           N  
ATOM   1436  CA  ARG E1161      18.052 -20.161  16.264  1.00  0.00           C  
ATOM   1437  C   ARG E1161      17.178 -18.918  16.175  1.00  0.00           C  
ATOM   1438  O   ARG E1161      17.489 -17.989  15.438  1.00  0.00           O  
ATOM   1439  CB  ARG E1161      19.461 -19.792  16.769  1.00  0.00           C  
ATOM   1440  CG  ARG E1161      19.838 -20.378  18.150  1.00  0.00           C  
ATOM   1441  CD  ARG E1161      18.903 -19.911  19.263  1.00  0.00           C  
ATOM   1442  NE  ARG E1161      19.478 -18.856  20.095  1.00  0.00           N  
ATOM   1443  CZ  ARG E1161      18.796 -18.182  21.018  1.00  0.00           C  
ATOM   1444  NH1 ARG E1161      17.509 -18.446  21.229  1.00  0.00           N  
ATOM   1445  NH2 ARG E1161      19.398 -17.239  21.734  1.00  0.00           N  
ATOM   1446  N   ASP E1162      16.081 -18.905  16.918  1.00  0.00           N  
ATOM   1447  CA  ASP E1162      15.171 -17.777  16.865  1.00  0.00           C  
ATOM   1448  C   ASP E1162      15.831 -16.443  17.163  1.00  0.00           C  
ATOM   1449  O   ASP E1162      15.803 -15.533  16.332  1.00  0.00           O  
ATOM   1450  CB  ASP E1162      14.005 -17.993  17.824  1.00  0.00           C  
ATOM   1451  CG  ASP E1162      12.893 -16.990  17.609  1.00  0.00           C  
ATOM   1452  OD1 ASP E1162      12.652 -16.648  16.430  1.00  0.00           O  
ATOM   1453  OD2 ASP E1162      12.259 -16.557  18.602  1.00  0.00           O  
ATOM   1454  N   THR E1163      16.417 -16.328  18.352  1.00  0.00           N  
ATOM   1455  CA  THR E1163      17.073 -15.094  18.774  1.00  0.00           C  
ATOM   1456  C   THR E1163      17.786 -14.401  17.607  1.00  0.00           C  
ATOM   1457  O   THR E1163      17.468 -13.257  17.245  1.00  0.00           O  
ATOM   1458  CB  THR E1163      18.082 -15.378  19.909  1.00  0.00           C  
ATOM   1459  OG1 THR E1163      17.396 -15.973  21.019  1.00  0.00           O  
ATOM   1460  CG2 THR E1163      18.747 -14.097  20.368  1.00  0.00           C  
ATOM   1461  N   VAL E1164      18.728 -15.116  17.000  1.00  0.00           N  
ATOM   1462  CA  VAL E1164      19.492 -14.577  15.880  1.00  0.00           C  
ATOM   1463  C   VAL E1164      18.726 -14.593  14.543  1.00  0.00           C  
ATOM   1464  O   VAL E1164      18.666 -13.568  13.861  1.00  0.00           O  
ATOM   1465  CB  VAL E1164      20.845 -15.329  15.709  1.00  0.00           C  
ATOM   1466  CG1 VAL E1164      21.867 -14.409  15.066  1.00  0.00           C  
ATOM   1467  CG2 VAL E1164      21.353 -15.819  17.053  1.00  0.00           C  
ATOM   1468  N   LYS E1165      18.144 -15.736  14.168  1.00  0.00           N  
ATOM   1469  CA  LYS E1165      17.389 -15.847  12.908  1.00  0.00           C  
ATOM   1470  C   LYS E1165      16.415 -14.693  12.793  1.00  0.00           C  
ATOM   1471  O   LYS E1165      16.220 -14.116  11.717  1.00  0.00           O  
ATOM   1472  CB  LYS E1165      16.588 -17.151  12.835  1.00  0.00           C  
ATOM   1473  CG  LYS E1165      15.806 -17.281  11.533  1.00  0.00           C  
ATOM   1474  CD  LYS E1165      14.837 -18.441  11.550  1.00  0.00           C  
ATOM   1475  CE  LYS E1165      13.830 -18.298  12.669  1.00  0.00           C  
ATOM   1476  NZ  LYS E1165      13.223 -16.951  12.659  1.00  0.00           N  
ATOM   1477  N   ASN E1166      15.792 -14.375  13.919  1.00  0.00           N  
ATOM   1478  CA  ASN E1166      14.849 -13.281  13.972  1.00  0.00           C  
ATOM   1479  C   ASN E1166      15.554 -11.989  13.595  1.00  0.00           C  
ATOM   1480  O   ASN E1166      14.939 -11.099  13.024  1.00  0.00           O  
ATOM   1481  CB  ASN E1166      14.271 -13.138  15.372  1.00  0.00           C  
ATOM   1482  CG  ASN E1166      13.209 -12.068  15.448  1.00  0.00           C  
ATOM   1483  OD1 ASN E1166      13.137 -11.327  16.426  1.00  0.00           O  
ATOM   1484  ND2 ASN E1166      12.368 -11.986  14.418  1.00  0.00           N  
ATOM   1485  N   LYS E1168      16.840 -11.876  13.913  1.00  0.00           N  
ATOM   1486  CA  LYS E1168      17.571 -10.658  13.566  1.00  0.00           C  
ATOM   1487  C   LYS E1168      17.650 -10.383  12.067  1.00  0.00           C  
ATOM   1488  O   LYS E1168      17.665  -9.227  11.657  1.00  0.00           O  
ATOM   1489  CB  LYS E1168      18.995 -10.691  14.112  1.00  0.00           C  
ATOM   1490  CG  LYS E1168      19.770  -9.390  13.873  1.00  0.00           C  
ATOM   1491  CD  LYS E1168      19.168  -8.210  14.650  1.00  0.00           C  
ATOM   1492  CE  LYS E1168      20.132  -7.014  14.709  1.00  0.00           C  
ATOM   1493  NZ  LYS E1168      19.750  -5.982  15.746  1.00  0.00           N  
ATOM   1494  N   MET E1169      17.715 -11.431  11.251  1.00  0.00           N  
ATOM   1495  CA  MET E1169      17.805 -11.261   9.802  1.00  0.00           C  
ATOM   1496  C   MET E1169      16.482 -10.821   9.246  1.00  0.00           C  
ATOM   1497  O   MET E1169      16.413  -9.934   8.398  1.00  0.00           O  
ATOM   1498  CB  MET E1169      18.172 -12.563   9.143  1.00  0.00           C  
ATOM   1499  CG  MET E1169      19.119 -13.355   9.958  1.00  0.00           C  
ATOM   1500  SD  MET E1169      19.517 -14.813   9.058  1.00  0.00           S  
ATOM   1501  CE  MET E1169      20.673 -14.129   7.852  1.00  0.00           C  
ATOM   1502  N   THR E1170      15.428 -11.476   9.713  1.00  0.00           N  
ATOM   1503  CA  THR E1170      14.085 -11.134   9.273  1.00  0.00           C  
ATOM   1504  C   THR E1170      13.715  -9.742   9.809  1.00  0.00           C  
ATOM   1505  O   THR E1170      13.668  -8.762   9.051  1.00  0.00           O  
ATOM   1506  CB  THR E1170      13.038 -12.204   9.744  1.00  0.00           C  
ATOM   1507  OG1 THR E1170      13.349 -12.656  11.072  1.00  0.00           O  
ATOM   1508  CG2 THR E1170      13.035 -13.396   8.794  1.00  0.00           C  
ATOM   1509  N   GLN E1171      13.475  -9.665  11.118  1.00  0.00           N  
ATOM   1510  CA  GLN E1171      13.120  -8.411  11.786  1.00  0.00           C  
ATOM   1511  C   GLN E1171      14.393  -7.679  12.210  1.00  0.00           C  
ATOM   1512  O   GLN E1171      14.720  -7.607  13.397  1.00  0.00           O  
ATOM   1513  CB  GLN E1171      12.253  -8.689  13.024  1.00  0.00           C  
ATOM   1514  CG  GLN E1171      11.061  -9.616  12.771  1.00  0.00           C  
ATOM   1515  CD  GLN E1171       9.997  -9.013  11.853  1.00  0.00           C  
ATOM   1516  OE1 GLN E1171       9.229  -9.741  11.223  1.00  0.00           O  
ATOM   1517  NE2 GLN E1171       9.939  -7.683  11.785  1.00  0.00           N  
ATOM   1518  N   GLY E1177      15.111  -7.145  11.231  1.00  0.00           N  
ATOM   1519  CA  GLY E1177      16.333  -6.431  11.529  1.00  0.00           C  
ATOM   1520  C   GLY E1177      17.111  -6.160  10.261  1.00  0.00           C  
ATOM   1521  O   GLY E1177      16.592  -6.347   9.154  1.00  0.00           O  
ATOM   1522  N   ASP E1178      18.354  -5.709  10.426  1.00  0.00           N  
ATOM   1523  CA  ASP E1178      19.237  -5.417   9.294  1.00  0.00           C  
ATOM   1524  C   ASP E1178      19.735  -6.739   8.729  1.00  0.00           C  
ATOM   1525  O   ASP E1178      19.734  -6.959   7.510  1.00  0.00           O  
ATOM   1526  CB  ASP E1178      20.459  -4.590   9.739  1.00  0.00           C  
ATOM   1527  CG  ASP E1178      21.566  -5.449  10.385  1.00  0.00           C  
ATOM   1528  OD1 ASP E1178      21.360  -5.959  11.511  1.00  0.00           O  
ATOM   1529  OD2 ASP E1178      22.644  -5.617   9.761  1.00  0.00           O  
ATOM   1530  N   GLY E1191      20.158  -7.609   9.645  1.00  0.00           N  
ATOM   1531  CA  GLY E1191      20.682  -8.910   9.286  1.00  0.00           C  
ATOM   1532  C   GLY E1191      21.686  -9.367  10.324  1.00  0.00           C  
ATOM   1533  O   GLY E1191      21.451  -9.254  11.531  1.00  0.00           O  
ATOM   1534  N   VAL E1192      22.827  -9.854   9.859  1.00  0.00           N  
ATOM   1535  CA  VAL E1192      23.839 -10.353  10.769  1.00  0.00           C  
ATOM   1536  C   VAL E1192      25.188 -10.476  10.074  1.00  0.00           C  
ATOM   1537  O   VAL E1192      25.254 -10.837   8.905  1.00  0.00           O  
ATOM   1538  CB  VAL E1192      23.420 -11.733  11.293  1.00  0.00           C  
ATOM   1539  CG1 VAL E1192      23.141 -12.648  10.118  1.00  0.00           C  
ATOM   1540  CG2 VAL E1192      24.502 -12.327  12.167  1.00  0.00           C  
ATOM   1541  N   SER E1193      26.259 -10.177  10.803  1.00  0.00           N  
ATOM   1542  CA  SER E1193      27.618 -10.262  10.268  1.00  0.00           C  
ATOM   1543  C   SER E1193      28.232 -11.599  10.644  1.00  0.00           C  
ATOM   1544  O   SER E1193      28.006 -12.100  11.749  1.00  0.00           O  
ATOM   1545  CB  SER E1193      28.499  -9.175  10.856  1.00  0.00           C  
ATOM   1546  OG  SER E1193      29.283  -9.724  11.901  1.00  0.00           O  
ATOM   1547  N   PHE E1194      29.041 -12.155   9.745  1.00  0.00           N  
ATOM   1548  CA  PHE E1194      29.668 -13.448   9.997  1.00  0.00           C  
ATOM   1549  C   PHE E1194      30.146 -13.526  11.427  1.00  0.00           C  
ATOM   1550  O   PHE E1194      30.165 -14.594  12.028  1.00  0.00           O  
ATOM   1551  CB  PHE E1194      30.852 -13.683   9.067  1.00  0.00           C  
ATOM   1552  CG  PHE E1194      31.172 -15.137   8.867  1.00  0.00           C  
ATOM   1553  CD1 PHE E1194      30.955 -15.741   7.630  1.00  0.00           C  
ATOM   1554  CD2 PHE E1194      31.659 -15.912   9.917  1.00  0.00           C  
ATOM   1555  CE1 PHE E1194      31.214 -17.102   7.441  1.00  0.00           C  
ATOM   1556  CE2 PHE E1194      31.921 -17.272   9.742  1.00  0.00           C  
ATOM   1557  CZ  PHE E1194      31.700 -17.871   8.501  1.00  0.00           C  
ATOM   1558  N   ALA E1195      30.537 -12.384  11.969  1.00  0.00           N  
ATOM   1559  CA  ALA E1195      30.996 -12.334  13.342  1.00  0.00           C  
ATOM   1560  C   ALA E1195      29.864 -12.784  14.254  1.00  0.00           C  
ATOM   1561  O   ALA E1195      29.971 -13.796  14.936  1.00  0.00           O  
ATOM   1562  CB  ALA E1195      31.414 -10.932  13.694  1.00  0.00           C  
ATOM   1563  N   GLU E1196      28.772 -12.032  14.257  1.00  0.00           N  
ATOM   1564  CA  GLU E1196      27.642 -12.375  15.098  1.00  0.00           C  
ATOM   1565  C   GLU E1196      27.298 -13.859  14.997  1.00  0.00           C  
ATOM   1566  O   GLU E1196      27.188 -14.535  16.014  1.00  0.00           O  
ATOM   1567  CB  GLU E1196      26.416 -11.575  14.698  1.00  0.00           C  
ATOM   1568  CG  GLU E1196      26.663 -10.138  14.315  1.00  0.00           C  
ATOM   1569  CD  GLU E1196      25.380  -9.466  13.831  1.00  0.00           C  
ATOM   1570  OE1 GLU E1196      25.442  -8.319  13.333  1.00  0.00           O  
ATOM   1571  OE2 GLU E1196      24.297 -10.087  13.953  1.00  0.00           O  
ATOM   1572  N   PHE E1198      27.116 -14.359  13.773  1.00  0.00           N  
ATOM   1573  CA  PHE E1198      26.772 -15.770  13.560  1.00  0.00           C  
ATOM   1574  C   PHE E1198      27.760 -16.679  14.281  1.00  0.00           C  
ATOM   1575  O   PHE E1198      27.371 -17.686  14.875  1.00  0.00           O  
ATOM   1576  CB  PHE E1198      26.775 -16.113  12.059  1.00  0.00           C  
ATOM   1577  CG  PHE E1198      26.389 -17.544  11.749  1.00  0.00           C  
ATOM   1578  CD1 PHE E1198      26.931 -18.194  10.647  1.00  0.00           C  
ATOM   1579  CD2 PHE E1198      25.471 -18.232  12.541  1.00  0.00           C  
ATOM   1580  CE1 PHE E1198      26.568 -19.506  10.335  1.00  0.00           C  
ATOM   1581  CE2 PHE E1198      25.100 -19.548  12.236  1.00  0.00           C  
ATOM   1582  CZ  PHE E1198      25.649 -20.185  11.133  1.00  0.00           C  
ATOM   1583  N   THR E1199      29.037 -16.311  14.234  1.00  0.00           N  
ATOM   1584  CA  THR E1199      30.093 -17.099  14.864  1.00  0.00           C  
ATOM   1585  C   THR E1199      30.224 -16.877  16.362  1.00  0.00           C  
ATOM   1586  O   THR E1199      30.706 -17.759  17.069  1.00  0.00           O  
ATOM   1587  CB  THR E1199      31.462 -16.793  14.252  1.00  0.00           C  
ATOM   1588  OG1 THR E1199      31.349 -16.735  12.825  1.00  0.00           O  
ATOM   1589  CG2 THR E1199      32.458 -17.871  14.640  1.00  0.00           C  
ATOM   1590  N   TYR E1200      29.814 -15.702  16.842  1.00  0.00           N  
ATOM   1591  CA  TYR E1200      29.914 -15.384  18.269  1.00  0.00           C  
ATOM   1592  C   TYR E1200      29.593 -16.603  19.100  1.00  0.00           C  
ATOM   1593  O   TYR E1200      30.405 -17.053  19.916  1.00  0.00           O  
ATOM   1594  CB  TYR E1200      28.951 -14.265  18.671  1.00  0.00           C  
ATOM   1595  CG  TYR E1200      28.935 -13.993  20.170  1.00  0.00           C  
ATOM   1596  CD1 TYR E1200      29.660 -12.931  20.719  1.00  0.00           C  
ATOM   1597  CD2 TYR E1200      28.195 -14.799  21.037  1.00  0.00           C  
ATOM   1598  CE1 TYR E1200      29.642 -12.680  22.087  1.00  0.00           C  
ATOM   1599  CE2 TYR E1200      28.175 -14.558  22.402  1.00  0.00           C  
ATOM   1600  CZ  TYR E1200      28.897 -13.499  22.917  1.00  0.00           C  
ATOM   1601  OH  TYR E1200      28.855 -13.262  24.268  1.00  0.00           O  
ATOM   1602  N   PRO E1201      28.386 -17.150  18.915  1.00  0.00           N  
ATOM   1603  CA  PRO E1201      28.102 -18.325  19.729  1.00  0.00           C  
ATOM   1604  C   PRO E1201      29.279 -19.295  19.671  1.00  0.00           C  
ATOM   1605  O   PRO E1201      29.899 -19.578  20.699  1.00  0.00           O  
ATOM   1606  CB  PRO E1201      26.817 -18.883  19.100  1.00  0.00           C  
ATOM   1607  CG  PRO E1201      26.854 -18.374  17.678  1.00  0.00           C  
ATOM   1608  CD  PRO E1201      27.369 -16.970  17.862  1.00  0.00           C  
ATOM   1609  N   ILE E1202      29.614 -19.753  18.462  1.00  0.00           N  
ATOM   1610  CA  ILE E1202      30.709 -20.706  18.264  1.00  0.00           C  
ATOM   1611  C   ILE E1202      31.889 -20.430  19.203  1.00  0.00           C  
ATOM   1612  O   ILE E1202      32.470 -21.352  19.773  1.00  0.00           O  
ATOM   1613  CB  ILE E1202      31.221 -20.712  16.781  1.00  0.00           C  
ATOM   1614  CG1 ILE E1202      30.073 -20.996  15.798  1.00  0.00           C  
ATOM   1615  CG2 ILE E1202      32.282 -21.786  16.616  1.00  0.00           C  
ATOM   1616  CD1 ILE E1202      29.426 -22.384  15.931  1.00  0.00           C  
ATOM   1617  N   MET E1203      32.234 -19.163  19.381  1.00  0.00           N  
ATOM   1618  CA  MET E1203      33.347 -18.833  20.249  1.00  0.00           C  
ATOM   1619  C   MET E1203      32.987 -19.052  21.688  1.00  0.00           C  
ATOM   1620  O   MET E1203      33.783 -19.599  22.452  1.00  0.00           O  
ATOM   1621  CB  MET E1203      33.763 -17.392  20.045  1.00  0.00           C  
ATOM   1622  CG  MET E1203      34.471 -17.184  18.730  1.00  0.00           C  
ATOM   1623  SD  MET E1203      34.900 -15.475  18.392  1.00  0.00           S  
ATOM   1624  CE  MET E1203      33.513 -14.944  17.351  1.00  0.00           C  
ATOM   1625  N   GLN E1204      31.784 -18.611  22.052  1.00  0.00           N  
ATOM   1626  CA  GLN E1204      31.285 -18.761  23.419  1.00  0.00           C  
ATOM   1627  C   GLN E1204      31.391 -20.229  23.815  1.00  0.00           C  
ATOM   1628  O   GLN E1204      31.491 -20.566  25.001  1.00  0.00           O  
ATOM   1629  CB  GLN E1204      29.812 -18.313  23.531  1.00  0.00           C  
ATOM   1630  CG  GLN E1204      29.235 -18.389  24.966  1.00  0.00           C  
ATOM   1631  CD  GLN E1204      29.043 -17.018  25.614  1.00  0.00           C  
ATOM   1632  OE1 GLN E1204      28.185 -16.243  25.191  1.00  0.00           O  
ATOM   1633  NE2 GLN E1204      29.843 -16.715  26.642  1.00  0.00           N  
ATOM   1634  N   GLY E1205      31.361 -21.094  22.803  1.00  0.00           N  
ATOM   1635  CA  GLY E1205      31.451 -22.525  23.028  1.00  0.00           C  
ATOM   1636  C   GLY E1205      32.891 -22.988  23.094  1.00  0.00           C  
ATOM   1637  O   GLY E1205      33.209 -23.936  23.816  1.00  0.00           O  
ATOM   1638  N   TRP E1206      33.765 -22.325  22.339  1.00  0.00           N  
ATOM   1639  CA  TRP E1206      35.169 -22.690  22.340  1.00  0.00           C  
ATOM   1640  C   TRP E1206      35.695 -22.254  23.670  1.00  0.00           C  
ATOM   1641  O   TRP E1206      36.654 -22.820  24.183  1.00  0.00           O  
ATOM   1642  CB  TRP E1206      35.935 -21.981  21.234  1.00  0.00           C  
ATOM   1643  CG  TRP E1206      37.311 -22.528  21.080  1.00  0.00           C  
ATOM   1644  CD1 TRP E1206      38.433 -22.118  21.729  1.00  0.00           C  
ATOM   1645  CD2 TRP E1206      37.700 -23.640  20.268  1.00  0.00           C  
ATOM   1646  NE1 TRP E1206      39.502 -22.904  21.373  1.00  0.00           N  
ATOM   1647  CE2 TRP E1206      39.079 -23.847  20.471  1.00  0.00           C  
ATOM   1648  CE3 TRP E1206      37.016 -24.481  19.377  1.00  0.00           C  
ATOM   1649  CZ2 TRP E1206      39.790 -24.864  19.828  1.00  0.00           C  
ATOM   1650  CZ3 TRP E1206      37.721 -25.495  18.735  1.00  0.00           C  
ATOM   1651  CH2 TRP E1206      39.096 -25.674  18.962  1.00  0.00           C  
ATOM   1652  N   ASP E1207      35.053 -21.232  24.224  1.00  0.00           N  
ATOM   1653  CA  ASP E1207      35.437 -20.724  25.528  1.00  0.00           C  
ATOM   1654  C   ASP E1207      35.138 -21.792  26.566  1.00  0.00           C  
ATOM   1655  O   ASP E1207      36.039 -22.251  27.272  1.00  0.00           O  
ATOM   1656  CB  ASP E1207      34.675 -19.439  25.859  1.00  0.00           C  
ATOM   1657  CG  ASP E1207      35.362 -18.203  25.318  1.00  0.00           C  
ATOM   1658  OD1 ASP E1207      36.504 -17.915  25.736  1.00  0.00           O  
ATOM   1659  OD2 ASP E1207      34.762 -17.520  24.472  1.00  0.00           O  
ATOM   1660  N   TRP E1208      33.875 -22.196  26.651  1.00  0.00           N  
ATOM   1661  CA  TRP E1208      33.483 -23.219  27.610  1.00  0.00           C  
ATOM   1662  C   TRP E1208      34.523 -24.336  27.599  1.00  0.00           C  
ATOM   1663  O   TRP E1208      35.099 -24.673  28.635  1.00  0.00           O  
ATOM   1664  CB  TRP E1208      32.115 -23.799  27.250  1.00  0.00           C  
ATOM   1665  CG  TRP E1208      31.493 -24.579  28.369  1.00  0.00           C  
ATOM   1666  CD1 TRP E1208      32.141 -25.368  29.283  1.00  0.00           C  
ATOM   1667  CD2 TRP E1208      30.097 -24.677  28.672  1.00  0.00           C  
ATOM   1668  NE1 TRP E1208      31.235 -25.949  30.135  1.00  0.00           N  
ATOM   1669  CE2 TRP E1208      29.973 -25.545  29.786  1.00  0.00           C  
ATOM   1670  CE3 TRP E1208      28.936 -24.116  28.112  1.00  0.00           C  
ATOM   1671  CZ2 TRP E1208      28.732 -25.871  30.350  1.00  0.00           C  
ATOM   1672  CZ3 TRP E1208      27.698 -24.439  28.671  1.00  0.00           C  
ATOM   1673  CH2 TRP E1208      27.609 -25.311  29.783  1.00  0.00           C  
ATOM   1674  N   PHE E1209      34.752 -24.899  26.414  1.00  0.00           N  
ATOM   1675  CA  PHE E1209      35.723 -25.974  26.231  1.00  0.00           C  
ATOM   1676  C   PHE E1209      37.077 -25.558  26.778  1.00  0.00           C  
ATOM   1677  O   PHE E1209      37.622 -26.218  27.661  1.00  0.00           O  
ATOM   1678  CB  PHE E1209      35.859 -26.321  24.742  1.00  0.00           C  
ATOM   1679  CG  PHE E1209      37.005 -27.270  24.417  1.00  0.00           C  
ATOM   1680  CD1 PHE E1209      37.038 -28.570  24.932  1.00  0.00           C  
ATOM   1681  CD2 PHE E1209      38.018 -26.876  23.539  1.00  0.00           C  
ATOM   1682  CE1 PHE E1209      38.060 -29.461  24.567  1.00  0.00           C  
ATOM   1683  CE2 PHE E1209      39.037 -27.758  23.172  1.00  0.00           C  
ATOM   1684  CZ  PHE E1209      39.058 -29.051  23.684  1.00  0.00           C  
ATOM   1685  N   GLU E1210      37.628 -24.471  26.247  1.00  0.00           N  
ATOM   1686  CA  GLU E1210      38.920 -24.010  26.725  1.00  0.00           C  
ATOM   1687  C   GLU E1210      38.953 -24.195  28.239  1.00  0.00           C  
ATOM   1688  O   GLU E1210      39.838 -24.871  28.752  1.00  0.00           O  
ATOM   1689  CB  GLU E1210      39.152 -22.544  26.340  1.00  0.00           C  
ATOM   1690  CG  GLU E1210      39.495 -22.335  24.857  1.00  0.00           C  
ATOM   1691  CD  GLU E1210      40.975 -22.523  24.542  1.00  0.00           C  
ATOM   1692  OE1 GLU E1210      41.330 -22.578  23.346  1.00  0.00           O  
ATOM   1693  OE2 GLU E1210      41.788 -22.601  25.486  1.00  0.00           O  
ATOM   1694  N   LEU E1211      37.967 -23.638  28.944  1.00  0.00           N  
ATOM   1695  CA  LEU E1211      37.900 -23.765  30.403  1.00  0.00           C  
ATOM   1696  C   LEU E1211      37.882 -25.223  30.883  1.00  0.00           C  
ATOM   1697  O   LEU E1211      38.420 -25.543  31.942  1.00  0.00           O  
ATOM   1698  CB  LEU E1211      36.682 -23.013  30.937  1.00  0.00           C  
ATOM   1699  CG  LEU E1211      36.854 -21.501  30.807  1.00  0.00           C  
ATOM   1700  CD1 LEU E1211      35.523 -20.829  30.885  1.00  0.00           C  
ATOM   1701  CD2 LEU E1211      37.772 -20.996  31.896  1.00  0.00           C  
ATOM   1702  N   PHE E1212      37.262 -26.102  30.104  1.00  0.00           N  
ATOM   1703  CA  PHE E1212      37.205 -27.528  30.432  1.00  0.00           C  
ATOM   1704  C   PHE E1212      38.596 -28.111  30.187  1.00  0.00           C  
ATOM   1705  O   PHE E1212      39.196 -28.722  31.064  1.00  0.00           O  
ATOM   1706  CB  PHE E1212      36.184 -28.229  29.523  1.00  0.00           C  
ATOM   1707  CG  PHE E1212      36.155 -29.735  29.658  1.00  0.00           C  
ATOM   1708  CD1 PHE E1212      35.824 -30.531  28.558  1.00  0.00           C  
ATOM   1709  CD2 PHE E1212      36.405 -30.359  30.877  1.00  0.00           C  
ATOM   1710  CE1 PHE E1212      35.751 -31.916  28.671  1.00  0.00           C  
ATOM   1711  CE2 PHE E1212      36.331 -31.750  30.996  1.00  0.00           C  
ATOM   1712  CZ  PHE E1212      35.998 -32.528  29.887  1.00  0.00           C  
ATOM   1713  N   TYR E1213      39.092 -27.895  28.974  1.00  0.00           N  
ATOM   1714  CA  TYR E1213      40.399 -28.368  28.531  1.00  0.00           C  
ATOM   1715  C   TYR E1213      41.517 -27.780  29.372  1.00  0.00           C  
ATOM   1716  O   TYR E1213      42.473 -28.474  29.715  1.00  0.00           O  
ATOM   1717  CB  TYR E1213      40.593 -27.975  27.061  1.00  0.00           C  
ATOM   1718  CG  TYR E1213      41.859 -28.464  26.364  1.00  0.00           C  
ATOM   1719  CD1 TYR E1213      42.311 -29.779  26.513  1.00  0.00           C  
ATOM   1720  CD2 TYR E1213      42.530 -27.637  25.447  1.00  0.00           C  
ATOM   1721  CE1 TYR E1213      43.387 -30.259  25.758  1.00  0.00           C  
ATOM   1722  CE2 TYR E1213      43.602 -28.108  24.690  1.00  0.00           C  
ATOM   1723  CZ  TYR E1213      44.021 -29.415  24.846  1.00  0.00           C  
ATOM   1724  OH  TYR E1213      45.049 -29.877  24.062  1.00  0.00           O  
ATOM   1725  N   GLN E1289      41.390 -26.498  29.699  1.00  0.00           N  
ATOM   1726  CA  GLN E1289      42.398 -25.795  30.489  1.00  0.00           C  
ATOM   1727  C   GLN E1289      42.086 -25.632  31.984  1.00  0.00           C  
ATOM   1728  O   GLN E1289      42.919 -25.117  32.733  1.00  0.00           O  
ATOM   1729  CB  GLN E1289      42.675 -24.402  29.889  1.00  0.00           C  
ATOM   1730  CG  GLN E1289      43.646 -24.377  28.705  1.00  0.00           C  
ATOM   1731  CD  GLN E1289      44.166 -22.970  28.377  1.00  0.00           C  
ATOM   1732  OE1 GLN E1289      44.639 -22.241  29.261  1.00  0.00           O  
ATOM   1733  NE2 GLN E1289      44.095 -22.595  27.099  1.00  0.00           N  
ATOM   1734  N   GLN E1290      40.911 -26.062  32.435  1.00  0.00           N  
ATOM   1735  CA  GLN E1290      40.590 -25.903  33.848  1.00  0.00           C  
ATOM   1736  C   GLN E1290      39.510 -26.781  34.431  1.00  0.00           C  
ATOM   1737  O   GLN E1290      39.023 -26.509  35.526  1.00  0.00           O  
ATOM   1738  CB  GLN E1290      40.240 -24.452  34.141  1.00  0.00           C  
ATOM   1739  CG  GLN E1290      41.385 -23.705  34.753  1.00  0.00           C  
ATOM   1740  CD  GLN E1290      41.882 -24.391  35.992  1.00  0.00           C  
ATOM   1741  OE1 GLN E1290      41.193 -24.434  37.010  1.00  0.00           O  
ATOM   1742  NE2 GLN E1290      43.080 -24.953  35.911  1.00  0.00           N  
ATOM   1743  N   GLY E1291      39.131 -27.827  33.709  1.00  0.00           N  
ATOM   1744  CA  GLY E1291      38.111 -28.734  34.211  1.00  0.00           C  
ATOM   1745  C   GLY E1291      36.813 -28.058  34.605  1.00  0.00           C  
ATOM   1746  O   GLY E1291      36.428 -28.031  35.777  1.00  0.00           O  
ATOM   1747  N   VAL E1292      36.135 -27.510  33.607  1.00  0.00           N  
ATOM   1748  CA  VAL E1292      34.872 -26.831  33.819  1.00  0.00           C  
ATOM   1749  C   VAL E1292      33.731 -27.666  33.270  1.00  0.00           C  
ATOM   1750  O   VAL E1292      33.663 -27.908  32.067  1.00  0.00           O  
ATOM   1751  CB  VAL E1292      34.859 -25.472  33.102  1.00  0.00           C  
ATOM   1752  CG1 VAL E1292      33.434 -24.942  33.019  1.00  0.00           C  
ATOM   1753  CG2 VAL E1292      35.750 -24.491  33.838  1.00  0.00           C  
ATOM   1754  N   GLN E1293      32.832 -28.102  34.146  1.00  0.00           N  
ATOM   1755  CA  GLN E1293      31.688 -28.891  33.705  1.00  0.00           C  
ATOM   1756  C   GLN E1293      30.387 -28.116  33.896  1.00  0.00           C  
ATOM   1757  O   GLN E1293      29.300 -28.699  33.899  1.00  0.00           O  
ATOM   1758  CB  GLN E1293      31.618 -30.212  34.475  1.00  0.00           C  
ATOM   1759  CG  GLN E1293      32.665 -31.234  34.047  1.00  0.00           C  
ATOM   1760  CD  GLN E1293      32.463 -32.597  34.697  1.00  0.00           C  
ATOM   1761  OE1 GLN E1293      32.565 -32.738  35.916  1.00  0.00           O  
ATOM   1762  NE2 GLN E1293      32.172 -33.607  33.882  1.00  0.00           N  
ATOM   1763  N   MET E1294      30.496 -26.796  34.030  1.00  0.00           N  
ATOM   1764  CA  MET E1294      29.316 -25.971  34.247  1.00  0.00           C  
ATOM   1765  C   MET E1294      29.470 -24.496  33.871  1.00  0.00           C  
ATOM   1766  O   MET E1294      30.553 -23.924  33.953  1.00  0.00           O  
ATOM   1767  CB  MET E1294      28.917 -26.090  35.716  1.00  0.00           C  
ATOM   1768  CG  MET E1294      27.655 -25.363  36.101  1.00  0.00           C  
ATOM   1769  SD  MET E1294      27.271 -25.656  37.841  1.00  0.00           S  
ATOM   1770  CE  MET E1294      26.413 -27.210  37.744  1.00  0.00           C  
ATOM   1771  N   GLN E1295      28.370 -23.884  33.453  1.00  0.00           N  
ATOM   1772  CA  GLN E1295      28.374 -22.472  33.094  1.00  0.00           C  
ATOM   1773  C   GLN E1295      27.075 -21.794  33.500  1.00  0.00           C  
ATOM   1774  O   GLN E1295      25.982 -22.185  33.071  1.00  0.00           O  
ATOM   1775  CB  GLN E1295      28.568 -22.269  31.594  1.00  0.00           C  
ATOM   1776  CG  GLN E1295      28.387 -20.808  31.188  1.00  0.00           C  
ATOM   1777  CD  GLN E1295      28.257 -20.604  29.691  1.00  0.00           C  
ATOM   1778  OE1 GLN E1295      29.166 -20.901  28.926  1.00  0.00           O  
ATOM   1779  NE2 GLN E1295      27.117 -20.088  29.270  1.00  0.00           N  
ATOM   1780  N   ILE E1296      27.214 -20.758  34.317  1.00  0.00           N  
ATOM   1781  CA  ILE E1296      26.079 -19.996  34.810  1.00  0.00           C  
ATOM   1782  C   ILE E1296      25.946 -18.712  34.011  1.00  0.00           C  
ATOM   1783  O   ILE E1296      26.927 -17.983  33.840  1.00  0.00           O  
ATOM   1784  CB  ILE E1296      26.280 -19.634  36.276  1.00  0.00           C  
ATOM   1785  CG1 ILE E1296      26.609 -20.897  37.072  1.00  0.00           C  
ATOM   1786  CG2 ILE E1296      25.033 -18.974  36.811  1.00  0.00           C  
ATOM   1787  CD1 ILE E1296      26.947 -20.643  38.520  1.00  0.00           C  
ATOM   1788  N   GLY E1297      24.735 -18.414  33.542  1.00  0.00           N  
ATOM   1789  CA  GLY E1297      24.584 -17.208  32.745  1.00  0.00           C  
ATOM   1790  C   GLY E1297      23.300 -16.402  32.777  1.00  0.00           C  
ATOM   1791  O   GLY E1297      22.458 -16.562  33.660  1.00  0.00           O  
ATOM   1792  N   GLY E1298      23.177 -15.513  31.795  1.00  0.00           N  
ATOM   1793  CA  GLY E1298      22.011 -14.664  31.682  1.00  0.00           C  
ATOM   1794  C   GLY E1298      20.780 -15.465  31.331  1.00  0.00           C  
ATOM   1795  O   GLY E1298      20.863 -16.492  30.655  1.00  0.00           O  
ATOM   1796  N   SER E1299      19.636 -14.985  31.804  1.00  0.00           N  
ATOM   1797  CA  SER E1299      18.351 -15.627  31.575  1.00  0.00           C  
ATOM   1798  C   SER E1299      18.175 -15.951  30.103  1.00  0.00           C  
ATOM   1799  O   SER E1299      17.639 -17.009  29.746  1.00  0.00           O  
ATOM   1800  CB  SER E1299      17.229 -14.689  32.010  1.00  0.00           C  
ATOM   1801  OG  SER E1299      17.644 -13.877  33.094  1.00  0.00           O  
ATOM   1802  N   ASP E1300      18.641 -15.020  29.270  1.00  0.00           N  
ATOM   1803  CA  ASP E1300      18.563 -15.095  27.805  1.00  0.00           C  
ATOM   1804  C   ASP E1300      19.709 -15.888  27.174  1.00  0.00           C  
ATOM   1805  O   ASP E1300      19.707 -16.162  25.959  1.00  0.00           O  
ATOM   1806  CB  ASP E1300      18.587 -13.678  27.228  1.00  0.00           C  
ATOM   1807  CG  ASP E1300      19.932 -12.987  27.440  1.00  0.00           C  
ATOM   1808  OD1 ASP E1300      20.420 -12.977  28.591  1.00  0.00           O  
ATOM   1809  OD2 ASP E1300      20.502 -12.460  26.459  1.00  0.00           O  
ATOM   1810  N   GLN E1301      20.679 -16.236  28.020  1.00  0.00           N  
ATOM   1811  CA  GLN E1301      21.875 -16.965  27.628  1.00  0.00           C  
ATOM   1812  C   GLN E1301      21.677 -18.468  27.490  1.00  0.00           C  
ATOM   1813  O   GLN E1301      22.635 -19.204  27.299  1.00  0.00           O  
ATOM   1814  CB  GLN E1301      22.991 -16.675  28.633  1.00  0.00           C  
ATOM   1815  CG  GLN E1301      23.376 -15.190  28.722  1.00  0.00           C  
ATOM   1816  CD  GLN E1301      24.339 -14.735  27.625  1.00  0.00           C  
ATOM   1817  OE1 GLN E1301      24.226 -15.148  26.475  1.00  0.00           O  
ATOM   1818  NE2 GLN E1301      25.281 -13.865  27.981  1.00  0.00           N  
ATOM   1819  N   TYR E1302      20.433 -18.922  27.589  1.00  0.00           N  
ATOM   1820  CA  TYR E1302      20.130 -20.342  27.446  1.00  0.00           C  
ATOM   1821  C   TYR E1302      20.473 -20.743  26.008  1.00  0.00           C  
ATOM   1822  O   TYR E1302      21.318 -21.612  25.783  1.00  0.00           O  
ATOM   1823  CB  TYR E1302      18.638 -20.603  27.716  1.00  0.00           C  
ATOM   1824  CG  TYR E1302      18.232 -22.069  27.844  1.00  0.00           C  
ATOM   1825  CD1 TYR E1302      18.341 -22.741  29.063  1.00  0.00           C  
ATOM   1826  CD2 TYR E1302      17.713 -22.777  26.751  1.00  0.00           C  
ATOM   1827  CE1 TYR E1302      17.937 -24.090  29.195  1.00  0.00           C  
ATOM   1828  CE2 TYR E1302      17.306 -24.128  26.872  1.00  0.00           C  
ATOM   1829  CZ  TYR E1302      17.421 -24.776  28.099  1.00  0.00           C  
ATOM   1830  OH  TYR E1302      17.022 -26.097  28.235  1.00  0.00           O  
ATOM   1831  N   GLY E1303      19.821 -20.091  25.042  1.00  0.00           N  
ATOM   1832  CA  GLY E1303      20.054 -20.387  23.633  1.00  0.00           C  
ATOM   1833  C   GLY E1303      21.526 -20.495  23.287  1.00  0.00           C  
ATOM   1834  O   GLY E1303      21.929 -21.168  22.327  1.00  0.00           O  
ATOM   1835  N   ASN E1304      22.328 -19.819  24.101  1.00  0.00           N  
ATOM   1836  CA  ASN E1304      23.774 -19.797  23.952  1.00  0.00           C  
ATOM   1837  C   ASN E1304      24.426 -20.950  24.717  1.00  0.00           C  
ATOM   1838  O   ASN E1304      25.309 -21.629  24.193  1.00  0.00           O  
ATOM   1839  CB  ASN E1304      24.322 -18.464  24.467  1.00  0.00           C  
ATOM   1840  CG  ASN E1304      23.910 -17.292  23.601  1.00  0.00           C  
ATOM   1841  OD1 ASN E1304      24.694 -16.811  22.784  1.00  0.00           O  
ATOM   1842  ND2 ASN E1304      22.669 -16.833  23.768  1.00  0.00           N  
ATOM   1843  N   ILE E1306      23.991 -21.165  25.957  1.00  0.00           N  
ATOM   1844  CA  ILE E1306      24.548 -22.230  26.781  1.00  0.00           C  
ATOM   1845  C   ILE E1306      24.354 -23.563  26.093  1.00  0.00           C  
ATOM   1846  O   ILE E1306      25.189 -24.454  26.209  1.00  0.00           O  
ATOM   1847  CB  ILE E1306      23.896 -22.270  28.181  1.00  0.00           C  
ATOM   1848  CG1 ILE E1306      24.142 -20.937  28.894  1.00  0.00           C  
ATOM   1849  CG2 ILE E1306      24.480 -23.419  29.005  1.00  0.00           C  
ATOM   1850  CD1 ILE E1306      23.710 -20.909  30.341  1.00  0.00           C  
ATOM   1851  N   ILE E1310      23.250 -23.695  25.371  1.00  0.00           N  
ATOM   1852  CA  ILE E1310      22.980 -24.926  24.650  1.00  0.00           C  
ATOM   1853  C   ILE E1310      23.970 -25.048  23.501  1.00  0.00           C  
ATOM   1854  O   ILE E1310      24.795 -25.962  23.488  1.00  0.00           O  
ATOM   1855  CB  ILE E1310      21.537 -24.959  24.098  1.00  0.00           C  
ATOM   1856  CG1 ILE E1310      20.559 -25.211  25.247  1.00  0.00           C  
ATOM   1857  CG2 ILE E1310      21.396 -26.041  23.034  1.00  0.00           C  
ATOM   1858  CD1 ILE E1310      20.778 -26.528  25.973  1.00  0.00           C  
ATOM   1859  N   SER E1312      23.898 -24.122  22.547  1.00  0.00           N  
ATOM   1860  CA  SER E1312      24.808 -24.143  21.396  1.00  0.00           C  
ATOM   1861  C   SER E1312      26.291 -24.291  21.790  1.00  0.00           C  
ATOM   1862  O   SER E1312      27.078 -24.944  21.086  1.00  0.00           O  
ATOM   1863  CB  SER E1312      24.602 -22.872  20.566  1.00  0.00           C  
ATOM   1864  OG  SER E1312      24.485 -21.734  21.406  1.00  0.00           O  
ATOM   1865  N   GLY E1314      26.670 -23.680  22.910  1.00  0.00           N  
ATOM   1866  CA  GLY E1314      28.044 -23.781  23.366  1.00  0.00           C  
ATOM   1867  C   GLY E1314      28.347 -25.241  23.620  1.00  0.00           C  
ATOM   1868  O   GLY E1314      29.323 -25.795  23.097  1.00  0.00           O  
ATOM   1869  N   LEU E1316      27.484 -25.854  24.430  1.00  0.00           N  
ATOM   1870  CA  LEU E1316      27.583 -27.263  24.782  1.00  0.00           C  
ATOM   1871  C   LEU E1316      28.045 -28.052  23.571  1.00  0.00           C  
ATOM   1872  O   LEU E1316      29.175 -28.547  23.542  1.00  0.00           O  
ATOM   1873  CB  LEU E1316      26.218 -27.789  25.248  1.00  0.00           C  
ATOM   1874  CG  LEU E1316      25.702 -27.321  26.613  1.00  0.00           C  
ATOM   1875  CD1 LEU E1316      24.294 -27.845  26.854  1.00  0.00           C  
ATOM   1876  CD2 LEU E1316      26.640 -27.820  27.693  1.00  0.00           C  
ATOM   1877  N   GLU E1317      27.163 -28.158  22.577  1.00  0.00           N  
ATOM   1878  CA  GLU E1317      27.470 -28.879  21.352  1.00  0.00           C  
ATOM   1879  C   GLU E1317      28.938 -28.658  20.986  1.00  0.00           C  
ATOM   1880  O   GLU E1317      29.699 -29.616  20.858  1.00  0.00           O  
ATOM   1881  CB  GLU E1317      26.564 -28.408  20.203  1.00  0.00           C  
ATOM   1882  CG  GLU E1317      25.076 -28.693  20.399  1.00  0.00           C  
ATOM   1883  CD  GLU E1317      24.245 -28.309  19.181  1.00  0.00           C  
ATOM   1884  OE1 GLU E1317      24.292 -27.128  18.765  1.00  0.00           O  
ATOM   1885  OE2 GLU E1317      23.544 -29.191  18.640  1.00  0.00           O  
ATOM   1886  N   VAL E1318      29.340 -27.398  20.848  1.00  0.00           N  
ATOM   1887  CA  VAL E1318      30.714 -27.084  20.497  1.00  0.00           C  
ATOM   1888  C   VAL E1318      31.697 -27.686  21.492  1.00  0.00           C  
ATOM   1889  O   VAL E1318      32.732 -28.229  21.109  1.00  0.00           O  
ATOM   1890  CB  VAL E1318      30.916 -25.576  20.421  1.00  0.00           C  
ATOM   1891  CG1 VAL E1318      32.358 -25.269  20.157  1.00  0.00           C  
ATOM   1892  CG2 VAL E1318      30.071 -25.009  19.306  1.00  0.00           C  
ATOM   1893  N   VAL E1319      31.367 -27.587  22.770  1.00  0.00           N  
ATOM   1894  CA  VAL E1319      32.207 -28.141  23.817  1.00  0.00           C  
ATOM   1895  C   VAL E1319      32.590 -29.568  23.470  1.00  0.00           C  
ATOM   1896  O   VAL E1319      33.754 -29.889  23.236  1.00  0.00           O  
ATOM   1897  CB  VAL E1319      31.455 -28.169  25.132  1.00  0.00           C  
ATOM   1898  CG1 VAL E1319      32.288 -28.847  26.194  1.00  0.00           C  
ATOM   1899  CG2 VAL E1319      31.087 -26.761  25.522  1.00  0.00           C  
ATOM   1900  N   LYS E1321      31.580 -30.422  23.443  1.00  0.00           N  
ATOM   1901  CA  LYS E1321      31.755 -31.830  23.129  1.00  0.00           C  
ATOM   1902  C   LYS E1321      32.562 -32.043  21.843  1.00  0.00           C  
ATOM   1903  O   LYS E1321      33.604 -32.694  21.864  1.00  0.00           O  
ATOM   1904  CB  LYS E1321      30.371 -32.493  23.013  1.00  0.00           C  
ATOM   1905  CG  LYS E1321      30.366 -33.987  22.668  1.00  0.00           C  
ATOM   1906  CD  LYS E1321      29.788 -34.842  23.803  1.00  0.00           C  
ATOM   1907  CE  LYS E1321      29.636 -36.315  23.385  1.00  0.00           C  
ATOM   1908  NZ  LYS E1321      29.299 -37.248  24.513  1.00  0.00           N  
ATOM   1909  N   ALA E1322      32.080 -31.486  20.735  1.00  0.00           N  
ATOM   1910  CA  ALA E1322      32.737 -31.631  19.439  1.00  0.00           C  
ATOM   1911  C   ALA E1322      34.251 -31.670  19.557  1.00  0.00           C  
ATOM   1912  O   ALA E1322      34.893 -32.574  19.020  1.00  0.00           O  
ATOM   1913  CB  ALA E1322      32.316 -30.500  18.501  1.00  0.00           C  
ATOM   1914  N   ALA E1323      34.815 -30.689  20.255  1.00  0.00           N  
ATOM   1915  CA  ALA E1323      36.261 -30.622  20.438  1.00  0.00           C  
ATOM   1916  C   ALA E1323      36.743 -31.833  21.234  1.00  0.00           C  
ATOM   1917  O   ALA E1323      37.709 -32.499  20.847  1.00  0.00           O  
ATOM   1918  CB  ALA E1323      36.639 -29.337  21.157  1.00  0.00           C  
ATOM   1919  N   ARG E1324      36.063 -32.115  22.343  1.00  0.00           N  
ATOM   1920  CA  ARG E1324      36.412 -33.249  23.194  1.00  0.00           C  
ATOM   1921  C   ARG E1324      36.438 -34.533  22.369  1.00  0.00           C  
ATOM   1922  O   ARG E1324      37.316 -35.384  22.548  1.00  0.00           O  
ATOM   1923  CB  ARG E1324      35.403 -33.362  24.335  1.00  0.00           C  
ATOM   1924  CG  ARG E1324      35.347 -32.123  25.208  1.00  0.00           C  
ATOM   1925  CD  ARG E1324      34.109 -32.135  26.057  1.00  0.00           C  
ATOM   1926  NE  ARG E1324      34.102 -33.269  26.971  1.00  0.00           N  
ATOM   1927  CZ  ARG E1324      33.055 -33.625  27.707  1.00  0.00           C  
ATOM   1928  NH1 ARG E1324      33.138 -34.673  28.520  1.00  0.00           N  
ATOM   1929  NH2 ARG E1324      31.919 -32.939  27.620  1.00  0.00           N  
ATOM   1930  N   GLU E1325      35.474 -34.658  21.458  1.00  0.00           N  
ATOM   1931  CA  GLU E1325      35.386 -35.821  20.573  1.00  0.00           C  
ATOM   1932  C   GLU E1325      36.652 -35.911  19.723  1.00  0.00           C  
ATOM   1933  O   GLU E1325      37.499 -36.789  19.915  1.00  0.00           O  
ATOM   1934  CB  GLU E1325      34.166 -35.706  19.642  1.00  0.00           C  
ATOM   1935  CG  GLU E1325      32.836 -35.831  20.352  1.00  0.00           C  
ATOM   1936  CD  GLU E1325      32.679 -37.184  21.013  1.00  0.00           C  
ATOM   1937  OE1 GLU E1325      32.517 -38.181  20.270  1.00  0.00           O  
ATOM   1938  OE2 GLU E1325      32.732 -37.248  22.267  1.00  0.00           O  
ATOM   1939  N   SER E1326      36.771 -34.976  18.789  1.00  0.00           N  
ATOM   1940  CA  SER E1326      37.902 -34.917  17.879  1.00  0.00           C  
ATOM   1941  C   SER E1326      39.260 -34.597  18.514  1.00  0.00           C  
ATOM   1942  O   SER E1326      39.995 -33.765  17.989  1.00  0.00           O  
ATOM   1943  CB  SER E1326      37.602 -33.893  16.779  1.00  0.00           C  
ATOM   1944  OG  SER E1326      37.297 -32.620  17.334  1.00  0.00           O  
ATOM   1945  N   GLU E1327      39.604 -35.238  19.628  1.00  0.00           N  
ATOM   1946  CA  GLU E1327      40.901 -34.974  20.240  1.00  0.00           C  
ATOM   1947  C   GLU E1327      41.929 -35.886  19.565  1.00  0.00           C  
ATOM   1948  O   GLU E1327      42.048 -37.058  19.924  1.00  0.00           O  
ATOM   1949  CB  GLU E1327      40.852 -35.254  21.741  1.00  0.00           C  
ATOM   1950  CG  GLU E1327      42.135 -34.899  22.488  1.00  0.00           C  
ATOM   1951  CD  GLU E1327      42.446 -33.414  22.460  1.00  0.00           C  
ATOM   1952  OE1 GLU E1327      41.534 -32.612  22.731  1.00  0.00           O  
ATOM   1953  OE2 GLU E1327      43.603 -33.048  22.178  1.00  0.00           O  
ATOM   1954  N   PRO E1328      42.677 -35.357  18.571  1.00  0.00           N  
ATOM   1955  CA  PRO E1328      43.705 -36.076  17.808  1.00  0.00           C  
ATOM   1956  C   PRO E1328      44.908 -36.512  18.647  1.00  0.00           C  
ATOM   1957  O   PRO E1328      45.996 -36.784  18.130  1.00  0.00           O  
ATOM   1958  CB  PRO E1328      44.071 -35.082  16.710  1.00  0.00           C  
ATOM   1959  CG  PRO E1328      43.918 -33.791  17.393  1.00  0.00           C  
ATOM   1960  CD  PRO E1328      42.624 -33.950  18.141  1.00  0.00           C  
ATOM   1961  N   ASP E1329      44.701 -36.574  19.953  1.00  0.00           N  
ATOM   1962  CA  ASP E1329      45.752 -37.008  20.843  1.00  0.00           C  
ATOM   1963  C   ASP E1329      45.230 -38.171  21.673  1.00  0.00           C  
ATOM   1964  O   ASP E1329      44.276 -38.020  22.436  1.00  0.00           O  
ATOM   1965  CB  ASP E1329      46.184 -35.883  21.770  1.00  0.00           C  
ATOM   1966  CG  ASP E1329      47.425 -36.238  22.546  1.00  0.00           C  
ATOM   1967  OD1 ASP E1329      47.724 -35.558  23.547  1.00  0.00           O  
ATOM   1968  OD2 ASP E1329      48.108 -37.204  22.142  1.00  0.00           O  
ATOM   1969  N   PRO E1330      45.850 -39.353  21.528  1.00  0.00           N  
ATOM   1970  CA  PRO E1330      45.475 -40.576  22.254  1.00  0.00           C  
ATOM   1971  C   PRO E1330      45.656 -40.502  23.781  1.00  0.00           C  
ATOM   1972  O   PRO E1330      44.790 -40.954  24.534  1.00  0.00           O  
ATOM   1973  CB  PRO E1330      46.364 -41.639  21.611  1.00  0.00           C  
ATOM   1974  CG  PRO E1330      47.598 -40.853  21.223  1.00  0.00           C  
ATOM   1975  CD  PRO E1330      46.994 -39.601  20.629  1.00  0.00           C  
ATOM   1976  N   GLN E1331      46.784 -39.946  24.225  1.00  0.00           N  
ATOM   1977  CA  GLN E1331      47.080 -39.798  25.650  1.00  0.00           C  
ATOM   1978  C   GLN E1331      46.259 -38.659  26.247  1.00  0.00           C  
ATOM   1979  O   GLN E1331      46.040 -38.609  27.458  1.00  0.00           O  
ATOM   1980  CB  GLN E1331      48.576 -39.542  25.853  1.00  0.00           C  
ATOM   1981  CG  GLN E1331      49.174 -38.596  24.834  1.00  0.00           C  
ATOM   1982  CD  GLN E1331      50.688 -38.578  24.872  1.00  0.00           C  
ATOM   1983  OE1 GLN E1331      51.289 -38.140  25.850  1.00  0.00           O  
ATOM   1984  NE2 GLN E1331      51.314 -39.058  23.803  1.00  0.00           N  
ATOM   1985  N   GLU E1332      45.808 -37.743  25.391  1.00  0.00           N  
ATOM   1986  CA  GLU E1332      44.978 -36.628  25.838  1.00  0.00           C  
ATOM   1987  C   GLU E1332      43.488 -36.958  25.717  1.00  0.00           C  
ATOM   1988  O   GLU E1332      42.640 -36.257  26.287  1.00  0.00           O  
ATOM   1989  CB  GLU E1332      45.283 -35.361  25.042  1.00  0.00           C  
ATOM   1990  CG  GLU E1332      46.147 -34.351  25.795  1.00  0.00           C  
ATOM   1991  CD  GLU E1332      45.524 -33.873  27.116  1.00  0.00           C  
ATOM   1992  OE1 GLU E1332      44.334 -33.469  27.123  1.00  0.00           O  
ATOM   1993  OE2 GLU E1332      46.235 -33.888  28.148  1.00  0.00           O  
ATOM   1994  N   ARG E1333      43.170 -38.012  24.965  1.00  0.00           N  
ATOM   1995  CA  ARG E1333      41.783 -38.450  24.804  1.00  0.00           C  
ATOM   1996  C   ARG E1333      41.332 -39.037  26.145  1.00  0.00           C  
ATOM   1997  O   ARG E1333      40.164 -38.926  26.544  1.00  0.00           O  
ATOM   1998  CB  ARG E1333      41.681 -39.510  23.703  1.00  0.00           C  
ATOM   1999  CG  ARG E1333      41.524 -38.952  22.299  1.00  0.00           C  
ATOM   2000  CD  ARG E1333      41.507 -40.078  21.281  1.00  0.00           C  
ATOM   2001  NE  ARG E1333      40.476 -41.079  21.564  1.00  0.00           N  
ATOM   2002  CZ  ARG E1333      39.168 -40.836  21.580  1.00  0.00           C  
ATOM   2003  NH1 ARG E1333      38.718 -39.614  21.332  1.00  0.00           N  
ATOM   2004  NH2 ARG E1333      38.307 -41.816  21.832  1.00  0.00           N  
ATOM   2005  N   LYS E1334      42.293 -39.649  26.834  1.00  0.00           N  
ATOM   2006  CA  LYS E1334      42.092 -40.260  28.147  1.00  0.00           C  
ATOM   2007  C   LYS E1334      41.557 -39.202  29.122  1.00  0.00           C  
ATOM   2008  O   LYS E1334      41.105 -39.512  30.227  1.00  0.00           O  
ATOM   2009  CB  LYS E1334      43.431 -40.805  28.677  1.00  0.00           C  
ATOM   2010  CG  LYS E1334      44.281 -41.528  27.631  1.00  0.00           C  
ATOM   2011  CD  LYS E1334      45.611 -42.029  28.200  1.00  0.00           C  
ATOM   2012  CE  LYS E1334      46.419 -40.909  28.833  1.00  0.00           C  
ATOM   2013  NZ  LYS E1334      47.807 -41.338  29.140  1.00  0.00           N  
ATOM   2014  N   TYR E1335      41.626 -37.947  28.700  1.00  0.00           N  
ATOM   2015  CA  TYR E1335      41.172 -36.831  29.511  1.00  0.00           C  
ATOM   2016  C   TYR E1335      39.878 -36.277  28.929  1.00  0.00           C  
ATOM   2017  O   TYR E1335      38.778 -36.675  29.318  1.00  0.00           O  
ATOM   2018  CB  TYR E1335      42.258 -35.735  29.537  1.00  0.00           C  
ATOM   2019  CG  TYR E1335      43.459 -36.023  30.440  1.00  0.00           C  
ATOM   2020  CD1 TYR E1335      44.066 -37.287  30.472  1.00  0.00           C  
ATOM   2021  CD2 TYR E1335      43.982 -35.024  31.268  1.00  0.00           C  
ATOM   2022  CE1 TYR E1335      45.159 -37.543  31.314  1.00  0.00           C  
ATOM   2023  CE2 TYR E1335      45.069 -35.270  32.106  1.00  0.00           C  
ATOM   2024  CZ  TYR E1335      45.650 -36.524  32.129  1.00  0.00           C  
ATOM   2025  OH  TYR E1335      46.704 -36.737  32.988  1.00  0.00           O  
ATOM   2026  N   VAL E1336      40.035 -35.378  27.966  1.00  0.00           N  
ATOM   2027  CA  VAL E1336      38.924 -34.707  27.309  1.00  0.00           C  
ATOM   2028  C   VAL E1336      37.712 -35.543  26.890  1.00  0.00           C  
ATOM   2029  O   VAL E1336      36.571 -35.190  27.207  1.00  0.00           O  
ATOM   2030  CB  VAL E1336      39.435 -33.933  26.072  1.00  0.00           C  
ATOM   2031  CG1 VAL E1336      40.585 -33.017  26.480  1.00  0.00           C  
ATOM   2032  CG2 VAL E1336      39.887 -34.903  24.989  1.00  0.00           C  
ATOM   2033  N   THR E1337      37.956 -36.642  26.182  1.00  0.00           N  
ATOM   2034  CA  THR E1337      36.879 -37.495  25.684  1.00  0.00           C  
ATOM   2035  C   THR E1337      35.790 -37.847  26.699  1.00  0.00           C  
ATOM   2036  O   THR E1337      36.085 -38.284  27.820  1.00  0.00           O  
ATOM   2037  CB  THR E1337      37.452 -38.796  25.067  1.00  0.00           C  
ATOM   2038  OG1 THR E1337      38.247 -38.466  23.919  1.00  0.00           O  
ATOM   2039  CG2 THR E1337      36.327 -39.731  24.636  1.00  0.00           C  
ATOM   2040  N   PRO E1338      34.509 -37.648  26.308  1.00  0.00           N  
ATOM   2041  CA  PRO E1338      33.335 -37.928  27.139  1.00  0.00           C  
ATOM   2042  C   PRO E1338      33.374 -39.343  27.680  1.00  0.00           C  
ATOM   2043  O   PRO E1338      32.777 -40.260  27.105  1.00  0.00           O  
ATOM   2044  CB  PRO E1338      32.174 -37.716  26.175  1.00  0.00           C  
ATOM   2045  CG  PRO E1338      32.677 -36.627  25.306  1.00  0.00           C  
ATOM   2046  CD  PRO E1338      34.087 -37.080  25.013  1.00  0.00           C  
ATOM   2047  N   LYS E1339      34.092 -39.505  28.785  1.00  0.00           N  
ATOM   2048  CA  LYS E1339      34.236 -40.794  29.436  1.00  0.00           C  
ATOM   2049  C   LYS E1339      32.917 -41.165  30.127  1.00  0.00           C  
ATOM   2050  O   LYS E1339      31.898 -41.384  29.455  1.00  0.00           O  
ATOM   2051  CB  LYS E1339      35.390 -40.717  30.442  1.00  0.00           C  
ATOM   2052  CG  LYS E1339      36.723 -40.318  29.809  1.00  0.00           C  
ATOM   2053  CD  LYS E1339      37.707 -39.779  30.844  1.00  0.00           C  
ATOM   2054  CE  LYS E1339      37.964 -40.777  31.983  1.00  0.00           C  
ATOM   2055  NZ  LYS E1339      38.938 -40.247  32.999  1.00  0.00           N  
ATOM   2056  N   THR E1340      32.937 -41.219  31.461  1.00  0.00           N  
ATOM   2057  CA  THR E1340      31.754 -41.560  32.265  1.00  0.00           C  
ATOM   2058  C   THR E1340      30.524 -40.701  31.899  1.00  0.00           C  
ATOM   2059  O   THR E1340      30.667 -39.577  31.407  1.00  0.00           O  
ATOM   2060  CB  THR E1340      32.095 -41.462  33.806  1.00  0.00           C  
ATOM   2061  OG1 THR E1340      30.905 -41.225  34.570  1.00  0.00           O  
ATOM   2062  CG2 THR E1340      33.127 -40.366  34.066  1.00  0.00           C  
ATOM   2063  N   ALA E1341      29.323 -41.243  32.108  1.00  0.00           N  
ATOM   2064  CA  ALA E1341      28.095 -40.521  31.788  1.00  0.00           C  
ATOM   2065  C   ALA E1341      28.053 -39.172  32.511  1.00  0.00           C  
ATOM   2066  O   ALA E1341      27.715 -38.151  31.910  1.00  0.00           O  
ATOM   2067  CB  ALA E1341      26.884 -41.364  32.163  1.00  0.00           C  
ATOM   2068  N   LEU E1342      28.413 -39.179  33.796  1.00  0.00           N  
ATOM   2069  CA  LEU E1342      28.435 -37.973  34.637  1.00  0.00           C  
ATOM   2070  C   LEU E1342      29.446 -36.932  34.153  1.00  0.00           C  
ATOM   2071  O   LEU E1342      29.352 -35.750  34.491  1.00  0.00           O  
ATOM   2072  CB  LEU E1342      28.767 -38.354  36.086  1.00  0.00           C  
ATOM   2073  CG  LEU E1342      27.714 -39.123  36.892  1.00  0.00           C  
ATOM   2074  CD1 LEU E1342      28.408 -39.981  37.932  1.00  0.00           C  
ATOM   2075  CD2 LEU E1342      26.729 -38.151  37.536  1.00  0.00           C  
ATOM   2076  N   ASP E1344      30.414 -37.395  33.370  1.00  0.00           N  
ATOM   2077  CA  ASP E1344      31.470 -36.559  32.805  1.00  0.00           C  
ATOM   2078  C   ASP E1344      30.870 -35.621  31.759  1.00  0.00           C  
ATOM   2079  O   ASP E1344      31.495 -35.346  30.733  1.00  0.00           O  
ATOM   2080  CB  ASP E1344      32.522 -37.462  32.146  1.00  0.00           C  
ATOM   2081  CG  ASP E1344      33.761 -36.711  31.713  1.00  0.00           C  
ATOM   2082  OD1 ASP E1344      34.459 -37.195  30.798  1.00  0.00           O  
ATOM   2083  OD2 ASP E1344      34.046 -35.649  32.296  1.00  0.00           O  
ATOM   2084  N   GLU E1345      29.656 -35.140  32.024  1.00  0.00           N  
ATOM   2085  CA  GLU E1345      28.962 -34.243  31.103  1.00  0.00           C  
ATOM   2086  C   GLU E1345      28.830 -32.816  31.652  1.00  0.00           C  
ATOM   2087  O   GLU E1345      28.428 -32.620  32.803  1.00  0.00           O  
ATOM   2088  CB  GLU E1345      27.561 -34.794  30.767  1.00  0.00           C  
ATOM   2089  CG  GLU E1345      27.543 -36.090  29.947  1.00  0.00           C  
ATOM   2090  CD  GLU E1345      28.452 -36.035  28.728  1.00  0.00           C  
ATOM   2091  OE1 GLU E1345      28.365 -35.049  27.961  1.00  0.00           O  
ATOM   2092  OE2 GLU E1345      29.249 -36.982  28.535  1.00  0.00           O  
ATOM   2093  N   CYS E1347      29.166 -31.829  30.818  1.00  0.00           N  
ATOM   2094  CA  CYS E1347      29.082 -30.415  31.191  1.00  0.00           C  
ATOM   2095  C   CYS E1347      27.642 -29.939  31.142  1.00  0.00           C  
ATOM   2096  O   CYS E1347      26.982 -30.030  30.106  1.00  0.00           O  
ATOM   2097  CB  CYS E1347      29.893 -29.564  30.231  1.00  0.00           C  
ATOM   2098  SG  CYS E1347      31.514 -30.214  29.949  1.00  0.00           S  
ATOM   2099  N   VAL E1348      27.165 -29.408  32.260  1.00  0.00           N  
ATOM   2100  CA  VAL E1348      25.796 -28.930  32.344  1.00  0.00           C  
ATOM   2101  C   VAL E1348      25.780 -27.465  32.760  1.00  0.00           C  
ATOM   2102  O   VAL E1348      26.789 -26.937  33.215  1.00  0.00           O  
ATOM   2103  CB  VAL E1348      25.010 -29.766  33.369  1.00  0.00           C  
ATOM   2104  CG1 VAL E1348      24.996 -31.233  32.943  1.00  0.00           C  
ATOM   2105  CG2 VAL E1348      25.648 -29.624  34.745  1.00  0.00           C  
ATOM   2106  N   GLY E1349      24.638 -26.806  32.597  1.00  0.00           N  
ATOM   2107  CA  GLY E1349      24.548 -25.406  32.979  1.00  0.00           C  
ATOM   2108  C   GLY E1349      23.156 -24.977  33.407  1.00  0.00           C  
ATOM   2109  O   GLY E1349      22.203 -25.767  33.343  1.00  0.00           O  
ATOM   2110  N   PHE E1350      23.027 -23.730  33.857  1.00  0.00           N  
ATOM   2111  CA  PHE E1350      21.725 -23.216  34.269  1.00  0.00           C  
ATOM   2112  C   PHE E1350      21.671 -21.695  34.235  1.00  0.00           C  
ATOM   2113  O   PHE E1350      22.572 -21.007  34.728  1.00  0.00           O  
ATOM   2114  CB  PHE E1350      21.347 -23.738  35.659  1.00  0.00           C  
ATOM   2115  CG  PHE E1350      22.226 -23.224  36.768  1.00  0.00           C  
ATOM   2116  CD1 PHE E1350      21.813 -22.166  37.575  1.00  0.00           C  
ATOM   2117  CD2 PHE E1350      23.468 -23.800  37.019  1.00  0.00           C  
ATOM   2118  CE1 PHE E1350      22.630 -21.694  38.628  1.00  0.00           C  
ATOM   2119  CE2 PHE E1350      24.288 -23.335  38.066  1.00  0.00           C  
ATOM   2120  CZ  PHE E1350      23.866 -22.279  38.867  1.00  0.00           C  
ATOM   2121  N   THR E1351      20.612 -21.184  33.610  1.00  0.00           N  
ATOM   2122  CA  THR E1351      20.397 -19.746  33.476  1.00  0.00           C  
ATOM   2123  C   THR E1351      19.614 -19.231  34.671  1.00  0.00           C  
ATOM   2124  O   THR E1351      18.493 -19.666  34.919  1.00  0.00           O  
ATOM   2125  CB  THR E1351      19.609 -19.369  32.152  1.00  0.00           C  
ATOM   2126  OG1 THR E1351      18.437 -20.188  32.008  1.00  0.00           O  
ATOM   2127  CG2 THR E1351      20.498 -19.531  30.923  1.00  0.00           C  
ATOM   2128  N   VAL E1352      20.217 -18.321  35.427  1.00  0.00           N  
ATOM   2129  CA  VAL E1352      19.543 -17.743  36.576  1.00  0.00           C  
ATOM   2130  C   VAL E1352      18.365 -16.969  36.022  1.00  0.00           C  
ATOM   2131  O   VAL E1352      18.400 -16.531  34.875  1.00  0.00           O  
ATOM   2132  CB  VAL E1352      20.457 -16.778  37.326  1.00  0.00           C  
ATOM   2133  CG1 VAL E1352      21.495 -17.557  38.103  1.00  0.00           C  
ATOM   2134  CG2 VAL E1352      21.139 -15.848  36.341  1.00  0.00           C  
ATOM   2135  N   PRO E1356      17.305 -16.788  36.824  1.00  0.00           N  
ATOM   2136  CA  PRO E1356      16.130 -16.048  36.342  1.00  0.00           C  
ATOM   2137  C   PRO E1356      16.327 -14.544  36.051  1.00  0.00           C  
ATOM   2138  O   PRO E1356      17.190 -13.884  36.639  1.00  0.00           O  
ATOM   2139  CB  PRO E1356      15.080 -16.313  37.436  1.00  0.00           C  
ATOM   2140  CG  PRO E1356      15.917 -16.510  38.676  1.00  0.00           C  
ATOM   2141  CD  PRO E1356      17.052 -17.371  38.156  1.00  0.00           C  
ATOM   2142  N   LEU E1360      15.523 -14.028  35.118  1.00  0.00           N  
ATOM   2143  CA  LEU E1360      15.537 -12.614  34.729  1.00  0.00           C  
ATOM   2144  C   LEU E1360      14.683 -11.855  35.761  1.00  0.00           C  
ATOM   2145  O   LEU E1360      13.466 -12.056  35.805  1.00  0.00           O  
ATOM   2146  CB  LEU E1360      14.908 -12.466  33.337  1.00  0.00           C  
ATOM   2147  CG  LEU E1360      14.631 -11.046  32.850  1.00  0.00           C  
ATOM   2148  CD1 LEU E1360      15.928 -10.431  32.360  1.00  0.00           C  
ATOM   2149  CD2 LEU E1360      13.595 -11.069  31.742  1.00  0.00           C  
ATOM   2150  N   LEU E1361      15.292 -11.001  36.589  1.00  0.00           N  
ATOM   2151  CA  LEU E1361      14.514 -10.264  37.597  1.00  0.00           C  
ATOM   2152  C   LEU E1361      14.114  -8.840  37.196  1.00  0.00           C  
ATOM   2153  O   LEU E1361      14.635  -8.278  36.231  1.00  0.00           O  
ATOM   2154  CB  LEU E1361      15.260 -10.212  38.939  1.00  0.00           C  
ATOM   2155  CG  LEU E1361      14.913 -11.208  40.056  1.00  0.00           C  
ATOM   2156  CD1 LEU E1361      13.398 -11.313  40.201  1.00  0.00           C  
ATOM   2157  CD2 LEU E1361      15.510 -12.564  39.756  1.00  0.00           C  
ATOM   2158  N   THR E1365      13.166  -8.277  37.943  1.00  0.00           N  
ATOM   2159  CA  THR E1365      12.677  -6.918  37.715  1.00  0.00           C  
ATOM   2160  C   THR E1365      12.232  -6.337  39.066  1.00  0.00           C  
ATOM   2161  O   THR E1365      12.178  -7.056  40.078  1.00  0.00           O  
ATOM   2162  CB  THR E1365      11.475  -6.882  36.699  1.00  0.00           C  
ATOM   2163  OG1 THR E1365      10.475  -7.828  37.097  1.00  0.00           O  
ATOM   2164  CG2 THR E1365      11.942  -7.200  35.274  1.00  0.00           C  
ATOM   2165  N   ASP E1366      11.930  -5.038  39.082  1.00  0.00           N  
ATOM   2166  CA  ASP E1366      11.483  -4.359  40.302  1.00  0.00           C  
ATOM   2167  C   ASP E1366       9.959  -4.510  40.528  1.00  0.00           C  
ATOM   2168  O   ASP E1366       9.179  -4.538  39.565  1.00  0.00           O  
ATOM   2169  CB  ASP E1366      11.917  -2.869  40.270  1.00  0.00           C  
ATOM   2170  CG  ASP E1366      11.141  -2.018  39.252  1.00  0.00           C  
ATOM   2171  OD1 ASP E1366       9.938  -1.741  39.477  1.00  0.00           O  
ATOM   2172  OD2 ASP E1366      11.751  -1.610  38.237  1.00  0.00           O  
ATOM   2173  N   SER E1368       9.550  -4.624  41.797  1.00  0.00           N  
ATOM   2174  CA  SER E1368       8.141  -4.810  42.183  1.00  0.00           C  
ATOM   2175  C   SER E1368       7.112  -4.181  41.230  1.00  0.00           C  
ATOM   2176  O   SER E1368       5.980  -4.663  41.116  1.00  0.00           O  
ATOM   2177  CB  SER E1368       7.919  -4.291  43.614  1.00  0.00           C  
ATOM   2178  OG  SER E1368       6.695  -4.764  44.158  1.00  0.00           O  
ATOM   2179  N   SER E1369       7.515  -3.118  40.539  1.00  0.00           N  
ATOM   2180  CA  SER E1369       6.646  -2.426  39.593  1.00  0.00           C  
ATOM   2181  C   SER E1369       6.689  -3.073  38.191  1.00  0.00           C  
ATOM   2182  O   SER E1369       5.913  -3.990  37.889  1.00  0.00           O  
ATOM   2183  CB  SER E1369       7.060  -0.952  39.517  1.00  0.00           C  
ATOM   2184  OG  SER E1369       6.004  -0.143  39.032  1.00  0.00           O  
ATOM   2185  N   GLY E1370       7.601  -2.596  37.343  1.00  0.00           N  
ATOM   2186  CA  GLY E1370       7.717  -3.133  35.998  1.00  0.00           C  
ATOM   2187  C   GLY E1370       9.081  -2.946  35.355  1.00  0.00           C  
ATOM   2188  O   GLY E1370       9.514  -3.798  34.582  1.00  0.00           O  
ATOM   2189  N   ALA E1373       9.762  -1.844  35.667  1.00  0.00           N  
ATOM   2190  CA  ALA E1373      11.081  -1.566  35.096  1.00  0.00           C  
ATOM   2191  C   ALA E1373      12.013  -2.761  35.271  1.00  0.00           C  
ATOM   2192  O   ALA E1373      12.186  -3.263  36.380  1.00  0.00           O  
ATOM   2193  CB  ALA E1373      11.688  -0.326  35.749  1.00  0.00           C  
ATOM   2194  N   LYS E1412      12.611  -3.216  34.173  1.00  0.00           N  
ATOM   2195  CA  LYS E1412      13.516  -4.365  34.216  1.00  0.00           C  
ATOM   2196  C   LYS E1412      14.530  -4.231  35.360  1.00  0.00           C  
ATOM   2197  O   LYS E1412      14.733  -3.138  35.906  1.00  0.00           O  
ATOM   2198  CB  LYS E1412      14.240  -4.510  32.868  1.00  0.00           C  
ATOM   2199  CG  LYS E1412      14.050  -5.870  32.183  1.00  0.00           C  
ATOM   2200  CD  LYS E1412      15.150  -6.863  32.545  1.00  0.00           C  
ATOM   2201  CE  LYS E1412      16.504  -6.461  31.956  1.00  0.00           C  
ATOM   2202  NZ  LYS E1412      17.044  -5.187  32.519  1.00  0.00           N  
ATOM   2203  N   PHE E1415      15.165  -5.338  35.733  1.00  0.00           N  
ATOM   2204  CA  PHE E1415      16.137  -5.295  36.819  1.00  0.00           C  
ATOM   2205  C   PHE E1415      17.498  -4.764  36.394  1.00  0.00           C  
ATOM   2206  O   PHE E1415      18.023  -5.113  35.330  1.00  0.00           O  
ATOM   2207  CB  PHE E1415      16.331  -6.672  37.428  1.00  0.00           C  
ATOM   2208  CG  PHE E1415      16.727  -6.631  38.857  1.00  0.00           C  
ATOM   2209  CD1 PHE E1415      17.162  -7.775  39.501  1.00  0.00           C  
ATOM   2210  CD2 PHE E1415      16.636  -5.442  39.571  1.00  0.00           C  
ATOM   2211  CE1 PHE E1415      17.495  -7.745  40.841  1.00  0.00           C  
ATOM   2212  CE2 PHE E1415      16.966  -5.400  40.908  1.00  0.00           C  
ATOM   2213  CZ  PHE E1415      17.399  -6.552  41.548  1.00  0.00           C  
ATOM   2214  N   GLY E1416      18.081  -3.929  37.245  1.00  0.00           N  
ATOM   2215  CA  GLY E1416      19.370  -3.363  36.922  1.00  0.00           C  
ATOM   2216  C   GLY E1416      19.232  -1.936  36.449  1.00  0.00           C  
ATOM   2217  O   GLY E1416      20.082  -1.114  36.762  1.00  0.00           O  
ATOM   2218  N   LYS E1417      18.161  -1.634  35.708  1.00  0.00           N  
ATOM   2219  CA  LYS E1417      17.937  -0.269  35.195  1.00  0.00           C  
ATOM   2220  C   LYS E1417      17.174   0.606  36.233  1.00  0.00           C  
ATOM   2221  O   LYS E1417      16.398   0.091  37.057  1.00  0.00           O  
ATOM   2222  CB  LYS E1417      17.135  -0.289  33.853  1.00  0.00           C  
ATOM   2223  CG  LYS E1417      17.560  -1.284  32.732  1.00  0.00           C  
ATOM   2224  CD  LYS E1417      18.903  -0.969  32.074  1.00  0.00           C  
ATOM   2225  CE  LYS E1417      19.996  -1.858  32.653  1.00  0.00           C  
ATOM   2226  NZ  LYS E1417      19.571  -3.290  32.628  1.00  0.00           N  
ATOM   2227  N   SER E1442      17.405   1.922  36.192  1.00  0.00           N  
ATOM   2228  CA  SER E1442      16.733   2.859  37.097  1.00  0.00           C  
ATOM   2229  C   SER E1442      16.349   4.167  36.403  1.00  0.00           C  
ATOM   2230  O   SER E1442      17.194   5.054  36.200  1.00  0.00           O  
ATOM   2231  CB  SER E1442      17.611   3.179  38.302  1.00  0.00           C  
ATOM   2232  OG  SER E1442      16.967   4.126  39.139  1.00  0.00           O  
ATOM   2233  N   ALA E1444      15.061   4.268  36.059  1.00  0.00           N  
ATOM   2234  CA  ALA E1444      14.480   5.427  35.370  1.00  0.00           C  
ATOM   2235  C   ALA E1444      14.975   5.477  33.921  1.00  0.00           C  
ATOM   2236  O   ALA E1444      14.181   5.572  32.968  1.00  0.00           O  
ATOM   2237  CB  ALA E1444      14.846   6.716  36.107  1.00  0.00           C  
ATOM   2238  N   GLY E1450      16.298   5.409  33.776  1.00  0.00           N  
ATOM   2239  CA  GLY E1450      16.927   5.416  32.468  1.00  0.00           C  
ATOM   2240  C   GLY E1450      18.117   4.467  32.424  1.00  0.00           C  
ATOM   2241  O   GLY E1450      18.052   3.379  31.831  1.00  0.00           O  
ATOM   2242  N   ASN E1452      19.208   4.891  33.059  1.00  0.00           N  
ATOM   2243  CA  ASN E1452      20.435   4.104  33.115  1.00  0.00           C  
ATOM   2244  C   ASN E1452      20.221   2.909  34.033  1.00  0.00           C  
ATOM   2245  O   ASN E1452      19.163   2.289  33.989  1.00  0.00           O  
ATOM   2246  CB  ASN E1452      21.610   4.960  33.622  1.00  0.00           C  
ATOM   2247  CG  ASN E1452      22.698   5.173  32.559  1.00  0.00           C  
ATOM   2248  OD1 ASN E1452      22.442   5.715  31.481  1.00  0.00           O  
ATOM   2249  ND2 ASN E1452      23.918   4.748  32.870  1.00  0.00           N  
ATOM   2250  N   ALA E1455      21.211   2.595  34.865  1.00  0.00           N  
ATOM   2251  CA  ALA E1455      21.109   1.448  35.757  1.00  0.00           C  
ATOM   2252  C   ALA E1455      21.798   1.670  37.085  1.00  0.00           C  
ATOM   2253  O   ALA E1455      22.385   2.726  37.330  1.00  0.00           O  
ATOM   2254  CB  ALA E1455      21.690   0.218  35.083  1.00  0.00           C  
ATOM   2255  N   ILE E1456      21.726   0.648  37.934  1.00  0.00           N  
ATOM   2256  CA  ILE E1456      22.327   0.686  39.268  1.00  0.00           C  
ATOM   2257  C   ILE E1456      23.813   0.349  39.191  1.00  0.00           C  
ATOM   2258  O   ILE E1456      24.250  -0.653  39.769  1.00  0.00           O  
ATOM   2259  CB  ILE E1456      21.646  -0.341  40.227  1.00  0.00           C  
ATOM   2260  CG1 ILE E1456      20.117  -0.185  40.181  1.00  0.00           C  
ATOM   2261  CG2 ILE E1456      22.162  -0.146  41.653  1.00  0.00           C  
ATOM   2262  CD1 ILE E1456      19.373  -1.271  39.400  1.00  0.00           C  
ATOM   2263  N   TRP E1457      24.581   1.176  38.482  1.00  0.00           N  
ATOM   2264  CA  TRP E1457      26.014   0.941  38.327  1.00  0.00           C  
ATOM   2265  C   TRP E1457      26.694   0.485  39.590  1.00  0.00           C  
ATOM   2266  O   TRP E1457      26.096   0.476  40.670  1.00  0.00           O  
ATOM   2267  CB  TRP E1457      26.725   2.195  37.841  1.00  0.00           C  
ATOM   2268  CG  TRP E1457      26.399   2.480  36.476  1.00  0.00           C  
ATOM   2269  CD1 TRP E1457      25.764   3.578  36.005  1.00  0.00           C  
ATOM   2270  CD2 TRP E1457      26.596   1.610  35.366  1.00  0.00           C  
ATOM   2271  NE1 TRP E1457      25.539   3.449  34.659  1.00  0.00           N  
ATOM   2272  CE2 TRP E1457      26.041   2.245  34.239  1.00  0.00           C  
ATOM   2273  CE3 TRP E1457      27.183   0.346  35.214  1.00  0.00           C  
ATOM   2274  CZ2 TRP E1457      26.054   1.663  32.965  1.00  0.00           C  
ATOM   2275  CZ3 TRP E1457      27.196  -0.235  33.951  1.00  0.00           C  
ATOM   2276  CH2 TRP E1457      26.633   0.426  32.842  1.00  0.00           C  
ATOM   2277  N   LEU E1458      27.959   0.109  39.436  1.00  0.00           N  
ATOM   2278  CA  LEU E1458      28.786  -0.329  40.552  1.00  0.00           C  
ATOM   2279  C   LEU E1458      29.865   0.718  40.788  1.00  0.00           C  
ATOM   2280  O   LEU E1458      30.298   0.935  41.923  1.00  0.00           O  
ATOM   2281  CB  LEU E1458      29.431  -1.674  40.239  1.00  0.00           C  
ATOM   2282  CG  LEU E1458      28.498  -2.872  40.360  1.00  0.00           C  
ATOM   2283  CD1 LEU E1458      29.191  -4.105  39.812  1.00  0.00           C  
ATOM   2284  CD2 LEU E1458      28.101  -3.063  41.822  1.00  0.00           C  
ATOM   2285  N   ASP E1459      30.284   1.370  39.703  1.00  0.00           N  
ATOM   2286  CA  ASP E1459      31.318   2.410  39.756  1.00  0.00           C  
ATOM   2287  C   ASP E1459      30.857   3.551  40.660  1.00  0.00           C  
ATOM   2288  O   ASP E1459      29.861   4.217  40.386  1.00  0.00           O  
ATOM   2289  CB  ASP E1459      31.602   2.970  38.351  1.00  0.00           C  
ATOM   2290  CG  ASP E1459      33.059   3.389  38.163  1.00  0.00           C  
ATOM   2291  OD1 ASP E1459      33.879   2.530  37.779  1.00  0.00           O  
ATOM   2292  OD2 ASP E1459      33.387   4.571  38.403  1.00  0.00           O  
ATOM   2293  N   PRO E1460      31.588   3.798  41.743  1.00  0.00           N  
ATOM   2294  CA  PRO E1460      31.227   4.866  42.669  1.00  0.00           C  
ATOM   2295  C   PRO E1460      31.032   6.230  42.002  1.00  0.00           C  
ATOM   2296  O   PRO E1460      30.069   6.937  42.298  1.00  0.00           O  
ATOM   2297  CB  PRO E1460      32.378   4.845  43.659  1.00  0.00           C  
ATOM   2298  CG  PRO E1460      33.523   4.372  42.828  1.00  0.00           C  
ATOM   2299  CD  PRO E1460      32.922   3.261  42.047  1.00  0.00           C  
ATOM   2300  N   TYR E1461      31.943   6.600  41.106  1.00  0.00           N  
ATOM   2301  CA  TYR E1461      31.835   7.881  40.415  1.00  0.00           C  
ATOM   2302  C   TYR E1461      30.823   7.802  39.273  1.00  0.00           C  
ATOM   2303  O   TYR E1461      30.991   8.424  38.224  1.00  0.00           O  
ATOM   2304  CB  TYR E1461      33.201   8.331  39.869  1.00  0.00           C  
ATOM   2305  CG  TYR E1461      34.218   8.772  40.920  1.00  0.00           C  
ATOM   2306  CD1 TYR E1461      33.813   9.371  42.114  1.00  0.00           C  
ATOM   2307  CD2 TYR E1461      35.594   8.638  40.693  1.00  0.00           C  
ATOM   2308  CE1 TYR E1461      34.754   9.829  43.061  1.00  0.00           C  
ATOM   2309  CE2 TYR E1461      36.546   9.095  41.635  1.00  0.00           C  
ATOM   2310  CZ  TYR E1461      36.117   9.689  42.819  1.00  0.00           C  
ATOM   2311  OH  TYR E1461      37.036  10.131  43.760  1.00  0.00           O  
ATOM   2312  N   GLN E1462      29.771   7.024  39.491  1.00  0.00           N  
ATOM   2313  CA  GLN E1462      28.706   6.848  38.508  1.00  0.00           C  
ATOM   2314  C   GLN E1462      27.457   6.341  39.199  1.00  0.00           C  
ATOM   2315  O   GLN E1462      26.422   6.134  38.562  1.00  0.00           O  
ATOM   2316  CB  GLN E1462      29.095   5.829  37.452  1.00  0.00           C  
ATOM   2317  CG  GLN E1462      30.092   6.295  36.443  1.00  0.00           C  
ATOM   2318  CD  GLN E1462      30.323   5.229  35.407  1.00  0.00           C  
ATOM   2319  OE1 GLN E1462      29.377   4.739  34.792  1.00  0.00           O  
ATOM   2320  NE2 GLN E1462      31.580   4.850  35.212  1.00  0.00           N  
ATOM   2321  N   THR E1463      27.579   6.115  40.502  1.00  0.00           N  
ATOM   2322  CA  THR E1463      26.476   5.630  41.327  1.00  0.00           C  
ATOM   2323  C   THR E1463      26.953   5.685  42.783  1.00  0.00           C  
ATOM   2324  O   THR E1463      27.375   4.682  43.355  1.00  0.00           O  
ATOM   2325  CB  THR E1463      26.060   4.158  40.948  1.00  0.00           C  
ATOM   2326  OG1 THR E1463      25.663   4.091  39.568  1.00  0.00           O  
ATOM   2327  CG2 THR E1463      24.890   3.686  41.820  1.00  0.00           C  
ATOM   2328  N   SER E1465      26.903   6.874  43.371  1.00  0.00           N  
ATOM   2329  CA  SER E1465      27.331   7.042  44.745  1.00  0.00           C  
ATOM   2330  C   SER E1465      26.882   5.930  45.634  1.00  0.00           C  
ATOM   2331  O   SER E1465      25.778   5.411  45.512  1.00  0.00           O  
ATOM   2332  CB  SER E1465      26.792   8.320  45.359  1.00  0.00           C  
ATOM   2333  OG  SER E1465      26.818   8.206  46.779  1.00  0.00           O  
ATOM   2334  N   VAL E1467      27.764   5.595  46.552  1.00  0.00           N  
ATOM   2335  CA  VAL E1467      27.512   4.576  47.540  1.00  0.00           C  
ATOM   2336  C   VAL E1467      26.103   4.774  48.093  1.00  0.00           C  
ATOM   2337  O   VAL E1467      25.357   3.811  48.293  1.00  0.00           O  
ATOM   2338  CB  VAL E1467      28.526   4.725  48.661  1.00  0.00           C  
ATOM   2339  CG1 VAL E1467      29.875   4.200  48.211  1.00  0.00           C  
ATOM   2340  CG2 VAL E1467      28.653   6.199  49.022  1.00  0.00           C  
ATOM   2341  N   PHE E1506      25.748   6.032  48.340  1.00  0.00           N  
ATOM   2342  CA  PHE E1506      24.429   6.364  48.859  1.00  0.00           C  
ATOM   2343  C   PHE E1506      23.363   5.790  47.933  1.00  0.00           C  
ATOM   2344  O   PHE E1506      22.602   4.897  48.329  1.00  0.00           O  
ATOM   2345  CB  PHE E1506      24.269   7.882  48.955  1.00  0.00           C  
ATOM   2346  CG  PHE E1506      22.918   8.328  49.459  1.00  0.00           C  
ATOM   2347  CD1 PHE E1506      22.486   7.980  50.736  1.00  0.00           C  
ATOM   2348  CD2 PHE E1506      22.095   9.131  48.670  1.00  0.00           C  
ATOM   2349  CE1 PHE E1506      21.264   8.432  51.224  1.00  0.00           C  
ATOM   2350  CE2 PHE E1506      20.864   9.591  49.149  1.00  0.00           C  
ATOM   2351  CZ  PHE E1506      20.449   9.238  50.431  1.00  0.00           C  
ATOM   2352  N   ASP E1507      23.325   6.307  46.702  1.00  0.00           N  
ATOM   2353  CA  ASP E1507      22.368   5.873  45.678  1.00  0.00           C  
ATOM   2354  C   ASP E1507      22.287   4.362  45.588  1.00  0.00           C  
ATOM   2355  O   ASP E1507      21.207   3.798  45.385  1.00  0.00           O  
ATOM   2356  CB  ASP E1507      22.759   6.432  44.314  1.00  0.00           C  
ATOM   2357  CG  ASP E1507      22.701   7.933  44.275  1.00  0.00           C  
ATOM   2358  OD1 ASP E1507      21.592   8.482  44.447  1.00  0.00           O  
ATOM   2359  OD2 ASP E1507      23.762   8.560  44.078  1.00  0.00           O  
ATOM   2360  N   PHE E1508      23.440   3.712  45.717  1.00  0.00           N  
ATOM   2361  CA  PHE E1508      23.497   2.256  45.694  1.00  0.00           C  
ATOM   2362  C   PHE E1508      22.566   1.829  46.839  1.00  0.00           C  
ATOM   2363  O   PHE E1508      21.456   1.335  46.610  1.00  0.00           O  
ATOM   2364  CB  PHE E1508      24.939   1.783  45.953  1.00  0.00           C  
ATOM   2365  CG  PHE E1508      25.220   0.385  45.476  1.00  0.00           C  
ATOM   2366  CD1 PHE E1508      24.950   0.017  44.156  1.00  0.00           C  
ATOM   2367  CD2 PHE E1508      25.775  -0.556  46.335  1.00  0.00           C  
ATOM   2368  CE1 PHE E1508      25.218  -1.264  43.707  1.00  0.00           C  
ATOM   2369  CE2 PHE E1508      26.047  -1.839  45.895  1.00  0.00           C  
ATOM   2370  CZ  PHE E1508      25.772  -2.194  44.577  1.00  0.00           C  
ATOM   2371  N   TYR E1509      23.014   2.060  48.068  1.00  0.00           N  
ATOM   2372  CA  TYR E1509      22.230   1.725  49.239  1.00  0.00           C  
ATOM   2373  C   TYR E1509      20.746   1.990  48.960  1.00  0.00           C  
ATOM   2374  O   TYR E1509      19.872   1.277  49.441  1.00  0.00           O  
ATOM   2375  CB  TYR E1509      22.708   2.561  50.418  1.00  0.00           C  
ATOM   2376  CG  TYR E1509      22.108   2.105  51.705  1.00  0.00           C  
ATOM   2377  CD1 TYR E1509      22.560   0.950  52.344  1.00  0.00           C  
ATOM   2378  CD2 TYR E1509      21.034   2.780  52.254  1.00  0.00           C  
ATOM   2379  CE1 TYR E1509      21.937   0.475  53.512  1.00  0.00           C  
ATOM   2380  CE2 TYR E1509      20.404   2.321  53.411  1.00  0.00           C  
ATOM   2381  CZ  TYR E1509      20.854   1.170  54.037  1.00  0.00           C  
ATOM   2382  OH  TYR E1509      20.197   0.722  55.166  1.00  0.00           O  
ATOM   2383  N   GLY E1510      20.485   3.011  48.151  1.00  0.00           N  
ATOM   2384  CA  GLY E1510      19.128   3.374  47.781  1.00  0.00           C  
ATOM   2385  C   GLY E1510      18.288   2.339  47.037  1.00  0.00           C  
ATOM   2386  O   GLY E1510      17.361   1.797  47.630  1.00  0.00           O  
ATOM   2387  N   TYR E1511      18.587   2.064  45.759  1.00  0.00           N  
ATOM   2388  CA  TYR E1511      17.812   1.094  44.954  1.00  0.00           C  
ATOM   2389  C   TYR E1511      17.581  -0.245  45.647  1.00  0.00           C  
ATOM   2390  O   TYR E1511      16.723  -1.030  45.220  1.00  0.00           O  
ATOM   2391  CB  TYR E1511      18.473   0.864  43.580  1.00  0.00           C  
ATOM   2392  CG  TYR E1511      17.742  -0.098  42.642  1.00  0.00           C  
ATOM   2393  CD1 TYR E1511      17.916  -1.478  42.748  1.00  0.00           C  
ATOM   2394  CD2 TYR E1511      16.905   0.381  41.620  1.00  0.00           C  
ATOM   2395  CE1 TYR E1511      17.284  -2.361  41.861  1.00  0.00           C  
ATOM   2396  CE2 TYR E1511      16.265  -0.496  40.724  1.00  0.00           C  
ATOM   2397  CZ  TYR E1511      16.460  -1.866  40.849  1.00  0.00           C  
ATOM   2398  OH  TYR E1511      15.835  -2.730  39.967  1.00  0.00           O  
ATOM   2399  N   PHE E1516      18.347  -0.501  46.712  1.00  0.00           N  
ATOM   2400  CA  PHE E1516      18.200  -1.736  47.491  1.00  0.00           C  
ATOM   2401  C   PHE E1516      17.188  -1.524  48.619  1.00  0.00           C  
ATOM   2402  O   PHE E1516      16.231  -2.291  48.756  1.00  0.00           O  
ATOM   2403  CB  PHE E1516      19.550  -2.202  48.067  1.00  0.00           C  
ATOM   2404  CG  PHE E1516      20.472  -2.780  47.035  1.00  0.00           C  
ATOM   2405  CD1 PHE E1516      21.791  -3.104  47.350  1.00  0.00           C  
ATOM   2406  CD2 PHE E1516      20.024  -2.969  45.722  1.00  0.00           C  
ATOM   2407  CE1 PHE E1516      22.661  -3.604  46.365  1.00  0.00           C  
ATOM   2408  CE2 PHE E1516      20.879  -3.468  44.727  1.00  0.00           C  
ATOM   2409  CZ  PHE E1516      22.205  -3.786  45.048  1.00  0.00           C  
ATOM   2410  N   VAL E1517      17.384  -0.480  49.421  1.00  0.00           N  
ATOM   2411  CA  VAL E1517      16.452  -0.197  50.504  1.00  0.00           C  
ATOM   2412  C   VAL E1517      15.104   0.176  49.893  1.00  0.00           C  
ATOM   2413  O   VAL E1517      14.075   0.144  50.553  1.00  0.00           O  
ATOM   2414  CB  VAL E1517      16.945   0.966  51.363  1.00  0.00           C  
ATOM   2415  CG1 VAL E1517      16.955   2.243  50.550  1.00  0.00           C  
ATOM   2416  CG2 VAL E1517      16.061   1.110  52.576  1.00  0.00           C  
ATOM   2417  N   ARG E1518      15.127   0.515  48.612  1.00  0.00           N  
ATOM   2418  CA  ARG E1518      13.926   0.902  47.896  1.00  0.00           C  
ATOM   2419  C   ARG E1518      12.914  -0.246  47.835  1.00  0.00           C  
ATOM   2420  O   ARG E1518      11.786  -0.098  48.292  1.00  0.00           O  
ATOM   2421  CB  ARG E1518      14.296   1.380  46.471  1.00  0.00           C  
ATOM   2422  CG  ARG E1518      13.386   2.496  45.873  1.00  0.00           C  
ATOM   2423  CD  ARG E1518      13.959   3.134  44.575  1.00  0.00           C  
ATOM   2424  NE  ARG E1518      13.374   2.602  43.343  1.00  0.00           N  
ATOM   2425  CZ  ARG E1518      13.832   2.862  42.121  1.00  0.00           C  
ATOM   2426  NH1 ARG E1518      14.883   3.647  41.954  1.00  0.00           N  
ATOM   2427  NH2 ARG E1518      13.247   2.330  41.061  1.00  0.00           N  
ATOM   2428  N   ARG E1527      13.314  -1.392  47.296  1.00  0.00           N  
ATOM   2429  CA  ARG E1527      12.395  -2.519  47.162  1.00  0.00           C  
ATOM   2430  C   ARG E1527      11.433  -2.722  48.322  1.00  0.00           C  
ATOM   2431  O   ARG E1527      11.837  -2.781  49.483  1.00  0.00           O  
ATOM   2432  CB  ARG E1527      13.165  -3.807  46.912  1.00  0.00           C  
ATOM   2433  CG  ARG E1527      14.014  -3.797  45.647  1.00  0.00           C  
ATOM   2434  CD  ARG E1527      13.253  -3.285  44.448  1.00  0.00           C  
ATOM   2435  NE  ARG E1527      13.807  -2.012  44.006  1.00  0.00           N  
ATOM   2436  CZ  ARG E1527      13.202  -1.188  43.159  1.00  0.00           C  
ATOM   2437  NH1 ARG E1527      12.014  -1.503  42.662  1.00  0.00           N  
ATOM   2438  NH2 ARG E1527      13.785  -0.047  42.808  1.00  0.00           N  
ATOM   2439  N   SER E1528      10.150  -2.833  47.980  1.00  0.00           N  
ATOM   2440  CA  SER E1528       9.088  -3.020  48.963  1.00  0.00           C  
ATOM   2441  C   SER E1528       9.153  -4.406  49.585  1.00  0.00           C  
ATOM   2442  O   SER E1528       9.998  -5.231  49.220  1.00  0.00           O  
ATOM   2443  CB  SER E1528       7.698  -2.793  48.330  1.00  0.00           C  
ATOM   2444  OG  SER E1528       7.388  -3.763  47.338  1.00  0.00           O  
ATOM   2445  N   ASP E1549       8.231  -4.652  50.512  1.00  0.00           N  
ATOM   2446  CA  ASP E1549       8.148  -5.908  51.261  1.00  0.00           C  
ATOM   2447  C   ASP E1549       7.628  -7.134  50.476  1.00  0.00           C  
ATOM   2448  O   ASP E1549       7.841  -8.290  50.883  1.00  0.00           O  
ATOM   2449  CB  ASP E1549       7.289  -5.675  52.518  1.00  0.00           C  
ATOM   2450  CG  ASP E1549       7.643  -4.368  53.249  1.00  0.00           C  
ATOM   2451  OD1 ASP E1549       7.107  -4.139  54.358  1.00  0.00           O  
ATOM   2452  OD2 ASP E1549       8.446  -3.565  52.716  1.00  0.00           O  
ATOM   2453  N   GLN E1563       6.953  -6.874  49.357  1.00  0.00           N  
ATOM   2454  CA  GLN E1563       6.408  -7.933  48.512  1.00  0.00           C  
ATOM   2455  C   GLN E1563       7.540  -8.790  47.948  1.00  0.00           C  
ATOM   2456  O   GLN E1563       7.460 -10.025  47.928  1.00  0.00           O  
ATOM   2457  CB  GLN E1563       5.611  -7.315  47.365  1.00  0.00           C  
ATOM   2458  CG  GLN E1563       4.913  -8.323  46.481  1.00  0.00           C  
ATOM   2459  CD  GLN E1563       4.751  -7.810  45.068  1.00  0.00           C  
ATOM   2460  OE1 GLN E1563       5.734  -7.652  44.337  1.00  0.00           O  
ATOM   2461  NE2 GLN E1563       3.511  -7.533  44.675  1.00  0.00           N  
ATOM   2462  N   GLU E1569       8.598  -8.121  47.499  1.00  0.00           N  
ATOM   2463  CA  GLU E1569       9.740  -8.815  46.930  1.00  0.00           C  
ATOM   2464  C   GLU E1569      10.889  -9.033  47.919  1.00  0.00           C  
ATOM   2465  O   GLU E1569      11.650  -9.986  47.773  1.00  0.00           O  
ATOM   2466  CB  GLU E1569      10.267  -8.063  45.694  1.00  0.00           C  
ATOM   2467  CG  GLU E1569       9.663  -6.683  45.450  1.00  0.00           C  
ATOM   2468  CD  GLU E1569      10.605  -5.758  44.692  1.00  0.00           C  
ATOM   2469  OE1 GLU E1569      11.090  -6.137  43.601  1.00  0.00           O  
ATOM   2470  OE2 GLU E1569      10.860  -4.646  45.197  1.00  0.00           O  
ATOM   2471  N   VAL E1594      11.016  -8.171  48.926  1.00  0.00           N  
ATOM   2472  CA  VAL E1594      12.114  -8.300  49.887  1.00  0.00           C  
ATOM   2473  C   VAL E1594      12.420  -9.732  50.285  1.00  0.00           C  
ATOM   2474  O   VAL E1594      13.573 -10.058  50.563  1.00  0.00           O  
ATOM   2475  CB  VAL E1594      11.867  -7.514  51.186  1.00  0.00           C  
ATOM   2476  CG1 VAL E1594      10.688  -8.109  51.953  1.00  0.00           C  
ATOM   2477  CG2 VAL E1594      13.132  -7.547  52.040  1.00  0.00           C  
ATOM   2478  N   GLU E1596      11.393 -10.581  50.325  1.00  0.00           N  
ATOM   2479  CA  GLU E1596      11.597 -11.979  50.687  1.00  0.00           C  
ATOM   2480  C   GLU E1596      12.411 -12.693  49.604  1.00  0.00           C  
ATOM   2481  O   GLU E1596      13.570 -13.061  49.827  1.00  0.00           O  
ATOM   2482  CB  GLU E1596      10.258 -12.705  50.883  1.00  0.00           C  
ATOM   2483  CG  GLU E1596      10.447 -14.168  51.277  1.00  0.00           C  
ATOM   2484  CD  GLU E1596      11.323 -14.337  52.529  1.00  0.00           C  
ATOM   2485  OE1 GLU E1596      10.824 -14.072  53.642  1.00  0.00           O  
ATOM   2486  OE2 GLU E1596      12.509 -14.727  52.411  1.00  0.00           O  
ATOM   2487  N   ASN E1601      11.795 -12.873  48.434  1.00  0.00           N  
ATOM   2488  CA  ASN E1601      12.417 -13.539  47.279  1.00  0.00           C  
ATOM   2489  C   ASN E1601      13.770 -12.912  46.875  1.00  0.00           C  
ATOM   2490  O   ASN E1601      14.695 -13.624  46.469  1.00  0.00           O  
ATOM   2491  CB  ASN E1601      11.449 -13.510  46.068  1.00  0.00           C  
ATOM   2492  CG  ASN E1601      10.092 -14.180  46.359  1.00  0.00           C  
ATOM   2493  OD1 ASN E1601       9.940 -15.393  46.209  1.00  0.00           O  
ATOM   2494  ND2 ASN E1601       9.107 -13.381  46.778  1.00  0.00           N  
ATOM   2495  N   LEU E1602      13.880 -11.587  46.994  1.00  0.00           N  
ATOM   2496  CA  LEU E1602      15.103 -10.878  46.629  1.00  0.00           C  
ATOM   2497  C   LEU E1602      16.137 -10.827  47.753  1.00  0.00           C  
ATOM   2498  O   LEU E1602      17.295 -10.466  47.532  1.00  0.00           O  
ATOM   2499  CB  LEU E1602      14.770  -9.463  46.135  1.00  0.00           C  
ATOM   2500  CG  LEU E1602      14.022  -9.372  44.787  1.00  0.00           C  
ATOM   2501  CD1 LEU E1602      13.657  -7.923  44.482  1.00  0.00           C  
ATOM   2502  CD2 LEU E1602      14.879  -9.937  43.658  1.00  0.00           C  
ATOM   2503  N   LEU E1603      15.729 -11.197  48.958  1.00  0.00           N  
ATOM   2504  CA  LEU E1603      16.664 -11.222  50.072  1.00  0.00           C  
ATOM   2505  C   LEU E1603      17.489 -12.503  49.959  1.00  0.00           C  
ATOM   2506  O   LEU E1603      18.696 -12.512  50.205  1.00  0.00           O  
ATOM   2507  CB  LEU E1603      15.912 -11.224  51.395  1.00  0.00           C  
ATOM   2508  CG  LEU E1603      16.796 -11.354  52.635  1.00  0.00           C  
ATOM   2509  CD1 LEU E1603      17.711 -10.138  52.757  1.00  0.00           C  
ATOM   2510  CD2 LEU E1603      15.909 -11.485  53.863  1.00  0.00           C  
ATOM   2511  N   LYS E1604      16.809 -13.582  49.578  1.00  0.00           N  
ATOM   2512  CA  LYS E1604      17.414 -14.904  49.412  1.00  0.00           C  
ATOM   2513  C   LYS E1604      18.312 -14.934  48.188  1.00  0.00           C  
ATOM   2514  O   LYS E1604      19.172 -15.807  48.051  1.00  0.00           O  
ATOM   2515  CB  LYS E1604      16.323 -15.967  49.220  1.00  0.00           C  
ATOM   2516  CG  LYS E1604      15.181 -15.940  50.247  1.00  0.00           C  
ATOM   2517  CD  LYS E1604      14.042 -16.906  49.858  1.00  0.00           C  
ATOM   2518  CE  LYS E1604      13.460 -16.592  48.466  1.00  0.00           C  
ATOM   2519  NZ  LYS E1604      12.354 -17.510  48.047  1.00  0.00           N  
ATOM   2520  N   LEU E1613      18.084 -13.989  47.284  1.00  0.00           N  
ATOM   2521  CA  LEU E1613      18.863 -13.922  46.064  1.00  0.00           C  
ATOM   2522  C   LEU E1613      20.197 -13.205  46.192  1.00  0.00           C  
ATOM   2523  O   LEU E1613      21.179 -13.668  45.623  1.00  0.00           O  
ATOM   2524  CB  LEU E1613      18.049 -13.272  44.932  1.00  0.00           C  
ATOM   2525  CG  LEU E1613      17.101 -14.147  44.104  1.00  0.00           C  
ATOM   2526  CD1 LEU E1613      16.333 -13.294  43.092  1.00  0.00           C  
ATOM   2527  CD2 LEU E1613      17.908 -15.215  43.389  1.00  0.00           C  
ATOM   2528  N   PHE E1614      20.267 -12.108  46.944  1.00  0.00           N  
ATOM   2529  CA  PHE E1614      21.533 -11.390  47.001  1.00  0.00           C  
ATOM   2530  C   PHE E1614      22.285 -11.238  48.290  1.00  0.00           C  
ATOM   2531  O   PHE E1614      23.080 -10.316  48.438  1.00  0.00           O  
ATOM   2532  CB  PHE E1614      21.359 -10.019  46.369  1.00  0.00           C  
ATOM   2533  CG  PHE E1614      20.936 -10.088  44.936  1.00  0.00           C  
ATOM   2534  CD1 PHE E1614      19.628 -10.437  44.605  1.00  0.00           C  
ATOM   2535  CD2 PHE E1614      21.856  -9.865  43.907  1.00  0.00           C  
ATOM   2536  CE1 PHE E1614      19.232 -10.574  43.273  1.00  0.00           C  
ATOM   2537  CE2 PHE E1614      21.474 -10.000  42.566  1.00  0.00           C  
ATOM   2538  CZ  PHE E1614      20.155 -10.353  42.251  1.00  0.00           C  
ATOM   2539  N   THR E1615      22.064 -12.142  49.222  1.00  0.00           N  
ATOM   2540  CA  THR E1615      22.782 -12.052  50.475  1.00  0.00           C  
ATOM   2541  C   THR E1615      23.404 -13.398  50.735  1.00  0.00           C  
ATOM   2542  O   THR E1615      22.880 -14.419  50.290  1.00  0.00           O  
ATOM   2543  CB  THR E1615      21.847 -11.715  51.638  1.00  0.00           C  
ATOM   2544  OG1 THR E1615      21.022 -12.845  51.938  1.00  0.00           O  
ATOM   2545  CG2 THR E1615      20.952 -10.565  51.264  1.00  0.00           C  
ATOM   2546  N   PHE E1616      24.529 -13.405  51.441  1.00  0.00           N  
ATOM   2547  CA  PHE E1616      25.193 -14.658  51.773  1.00  0.00           C  
ATOM   2548  C   PHE E1616      24.750 -15.066  53.182  1.00  0.00           C  
ATOM   2549  O   PHE E1616      25.577 -15.293  54.062  1.00  0.00           O  
ATOM   2550  CB  PHE E1616      26.717 -14.488  51.722  1.00  0.00           C  
ATOM   2551  CG  PHE E1616      27.293 -14.464  50.327  1.00  0.00           C  
ATOM   2552  CD1 PHE E1616      27.101 -15.534  49.455  1.00  0.00           C  
ATOM   2553  CD2 PHE E1616      28.059 -13.389  49.902  1.00  0.00           C  
ATOM   2554  CE1 PHE E1616      27.667 -15.531  48.183  1.00  0.00           C  
ATOM   2555  CE2 PHE E1616      28.626 -13.382  48.634  1.00  0.00           C  
ATOM   2556  CZ  PHE E1616      28.429 -14.454  47.774  1.00  0.00           C  
ATOM   2557  N   MET E1617      23.437 -15.172  53.380  1.00  0.00           N  
ATOM   2558  CA  MET E1617      22.862 -15.516  54.682  1.00  0.00           C  
ATOM   2559  C   MET E1617      22.013 -16.799  54.673  1.00  0.00           C  
ATOM   2560  O   MET E1617      21.128 -16.972  53.828  1.00  0.00           O  
ATOM   2561  CB  MET E1617      22.033 -14.320  55.174  1.00  0.00           C  
ATOM   2562  CG  MET E1617      21.332 -14.496  56.512  1.00  0.00           C  
ATOM   2563  SD  MET E1617      21.105 -12.886  57.322  1.00  0.00           S  
ATOM   2564  CE  MET E1617      19.869 -12.064  56.218  1.00  0.00           C  
ATOM   2565  N   PRO E1619      22.280 -17.717  55.620  1.00  0.00           N  
ATOM   2566  CA  PRO E1619      21.546 -18.981  55.721  1.00  0.00           C  
ATOM   2567  C   PRO E1619      20.062 -18.698  55.741  1.00  0.00           C  
ATOM   2568  O   PRO E1619      19.618 -17.922  56.586  1.00  0.00           O  
ATOM   2569  CB  PRO E1619      22.029 -19.550  57.050  1.00  0.00           C  
ATOM   2570  CG  PRO E1619      23.426 -19.050  57.120  1.00  0.00           C  
ATOM   2571  CD  PRO E1619      23.277 -17.614  56.698  1.00  0.00           C  
ATOM   2572  N   ILE E1620      19.301 -19.302  54.820  1.00  0.00           N  
ATOM   2573  CA  ILE E1620      17.845 -19.087  54.780  1.00  0.00           C  
ATOM   2574  C   ILE E1620      17.375 -19.198  56.231  1.00  0.00           C  
ATOM   2575  O   ILE E1620      16.345 -18.630  56.619  1.00  0.00           O  
ATOM   2576  CB  ILE E1620      17.082 -20.162  53.907  1.00  0.00           C  
ATOM   2577  CG1 ILE E1620      17.564 -20.120  52.452  1.00  0.00           C  
ATOM   2578  CG2 ILE E1620      15.557 -19.897  53.938  1.00  0.00           C  
ATOM   2579  CD1 ILE E1620      17.082 -18.918  51.661  1.00  0.00           C  
ATOM   2580  N   SER E1621      18.161 -19.927  57.027  1.00  0.00           N  
ATOM   2581  CA  SER E1621      17.883 -20.124  58.445  1.00  0.00           C  
ATOM   2582  C   SER E1621      17.778 -18.747  59.129  1.00  0.00           C  
ATOM   2583  O   SER E1621      16.735 -18.368  59.694  1.00  0.00           O  
ATOM   2584  CB  SER E1621      19.011 -20.964  59.082  1.00  0.00           C  
ATOM   2585  OG  SER E1621      19.987 -21.381  58.129  1.00  0.00           O  
ATOM   2586  N   GLU E1622      18.865 -17.991  59.052  1.00  0.00           N  
ATOM   2587  CA  GLU E1622      18.893 -16.675  59.645  1.00  0.00           C  
ATOM   2588  C   GLU E1622      18.036 -15.683  58.862  1.00  0.00           C  
ATOM   2589  O   GLU E1622      17.578 -14.683  59.411  1.00  0.00           O  
ATOM   2590  CB  GLU E1622      20.333 -16.183  59.732  1.00  0.00           C  
ATOM   2591  CG  GLU E1622      20.438 -14.830  60.386  1.00  0.00           C  
ATOM   2592  CD  GLU E1622      19.463 -14.676  61.548  1.00  0.00           C  
ATOM   2593  OE1 GLU E1622      19.458 -15.559  62.432  1.00  0.00           O  
ATOM   2594  OE2 GLU E1622      18.704 -13.677  61.577  1.00  0.00           O  
ATOM   2595  N   ILE E1632      17.817 -15.963  57.580  1.00  0.00           N  
ATOM   2596  CA  ILE E1632      17.007 -15.089  56.725  1.00  0.00           C  
ATOM   2597  C   ILE E1632      15.604 -14.914  57.275  1.00  0.00           C  
ATOM   2598  O   ILE E1632      15.146 -13.791  57.485  1.00  0.00           O  
ATOM   2599  CB  ILE E1632      16.894 -15.631  55.258  1.00  0.00           C  
ATOM   2600  CG1 ILE E1632      17.909 -14.909  54.364  1.00  0.00           C  
ATOM   2601  CG2 ILE E1632      15.457 -15.451  54.708  1.00  0.00           C  
ATOM   2602  CD1 ILE E1632      17.863 -15.319  52.903  1.00  0.00           C  
ATOM   2603  N   THR E1635      14.921 -16.031  57.498  1.00  0.00           N  
ATOM   2604  CA  THR E1635      13.563 -15.993  58.013  1.00  0.00           C  
ATOM   2605  C   THR E1635      13.528 -15.325  59.380  1.00  0.00           C  
ATOM   2606  O   THR E1635      12.464 -14.913  59.840  1.00  0.00           O  
ATOM   2607  CB  THR E1635      12.963 -17.407  58.107  1.00  0.00           C  
ATOM   2608  OG1 THR E1635      13.041 -18.036  56.819  1.00  0.00           O  
ATOM   2609  CG2 THR E1635      11.496 -17.339  58.538  1.00  0.00           C  
ATOM   2610  N   LYS E1636      14.691 -15.211  60.022  1.00  0.00           N  
ATOM   2611  CA  LYS E1636      14.784 -14.557  61.336  1.00  0.00           C  
ATOM   2612  C   LYS E1636      14.690 -13.020  61.213  1.00  0.00           C  
ATOM   2613  O   LYS E1636      14.078 -12.322  62.038  1.00  0.00           O  
ATOM   2614  CB  LYS E1636      16.100 -14.961  62.009  1.00  0.00           C  
ATOM   2615  CG  LYS E1636      16.322 -14.359  63.387  1.00  0.00           C  
ATOM   2616  CD  LYS E1636      15.091 -14.496  64.301  1.00  0.00           C  
ATOM   2617  CE  LYS E1636      14.629 -15.947  64.523  1.00  0.00           C  
ATOM   2618  NZ  LYS E1636      13.868 -16.523  63.374  1.00  0.00           N  
ATOM   2619  N   THR E1637      15.310 -12.505  60.166  1.00  0.00           N  
ATOM   2620  CA  THR E1637      15.289 -11.089  59.896  1.00  0.00           C  
ATOM   2621  C   THR E1637      13.908 -10.767  59.338  1.00  0.00           C  
ATOM   2622  O   THR E1637      13.296  -9.774  59.720  1.00  0.00           O  
ATOM   2623  CB  THR E1637      16.376 -10.757  58.889  1.00  0.00           C  
ATOM   2624  OG1 THR E1637      17.647 -11.010  59.490  1.00  0.00           O  
ATOM   2625  CG2 THR E1637      16.304  -9.322  58.470  1.00  0.00           C  
ATOM   2626  N   MET E1638      13.419 -11.636  58.453  1.00  0.00           N  
ATOM   2627  CA  MET E1638      12.102 -11.488  57.830  1.00  0.00           C  
ATOM   2628  C   MET E1638      10.937 -11.606  58.825  1.00  0.00           C  
ATOM   2629  O   MET E1638       9.967 -10.848  58.733  1.00  0.00           O  
ATOM   2630  CB  MET E1638      11.918 -12.530  56.716  1.00  0.00           C  
ATOM   2631  CG  MET E1638      12.483 -12.128  55.366  1.00  0.00           C  
ATOM   2632  SD  MET E1638      11.702 -10.619  54.753  1.00  0.00           S  
ATOM   2633  CE  MET E1638      10.030 -11.223  54.274  1.00  0.00           C  
ATOM   2634  N   GLU E1639      11.027 -12.563  59.754  1.00  0.00           N  
ATOM   2635  CA  GLU E1639       9.989 -12.785  60.779  1.00  0.00           C  
ATOM   2636  C   GLU E1639       9.974 -11.620  61.775  1.00  0.00           C  
ATOM   2637  O   GLU E1639       9.000 -11.432  62.518  1.00  0.00           O  
ATOM   2638  CB  GLU E1639      10.245 -14.105  61.520  1.00  0.00           C  
ATOM   2639  CG  GLU E1639       9.337 -14.371  62.708  1.00  0.00           C  
ATOM   2640  CD  GLU E1639      10.053 -15.141  63.796  1.00  0.00           C  
ATOM   2641  OE1 GLU E1639      10.658 -16.191  63.495  1.00  0.00           O  
ATOM   2642  OE2 GLU E1639      10.016 -14.691  64.955  1.00  0.00           O  
ATOM   2643  N   GLU E1640      11.071 -10.860  61.784  1.00  0.00           N  
ATOM   2644  CA  GLU E1640      11.208  -9.685  62.639  1.00  0.00           C  
ATOM   2645  C   GLU E1640      10.622  -8.477  61.913  1.00  0.00           C  
ATOM   2646  O   GLU E1640       9.922  -7.641  62.497  1.00  0.00           O  
ATOM   2647  CB  GLU E1640      12.678  -9.408  62.940  1.00  0.00           C  
ATOM   2648  CG  GLU E1640      12.980  -7.919  63.122  1.00  0.00           C  
ATOM   2649  CD  GLU E1640      12.141  -7.254  64.219  1.00  0.00           C  
ATOM   2650  OE1 GLU E1640      12.340  -7.590  65.409  1.00  0.00           O  
ATOM   2651  OE2 GLU E1640      11.286  -6.393  63.892  1.00  0.00           O  
ATOM   2652  N   HIS E1641      10.945  -8.389  60.630  1.00  0.00           N  
ATOM   2653  CA  HIS E1641      10.460  -7.311  59.796  1.00  0.00           C  
ATOM   2654  C   HIS E1641       8.933  -7.334  59.699  1.00  0.00           C  
ATOM   2655  O   HIS E1641       8.307  -6.300  59.917  1.00  0.00           O  
ATOM   2656  CB  HIS E1641      11.078  -7.411  58.398  1.00  0.00           C  
ATOM   2657  CG  HIS E1641      10.308  -6.681  57.343  1.00  0.00           C  
ATOM   2658  ND1 HIS E1641      10.099  -5.319  57.382  1.00  0.00           N  
ATOM   2659  CD2 HIS E1641       9.663  -7.128  56.239  1.00  0.00           C  
ATOM   2660  CE1 HIS E1641       9.355  -4.961  56.351  1.00  0.00           C  
ATOM   2661  NE2 HIS E1641       9.076  -6.040  55.641  1.00  0.00           N  
ATOM   2662  N   ILE E1642       8.341  -8.501  59.395  1.00  0.00           N  
ATOM   2663  CA  ILE E1642       6.876  -8.639  59.244  1.00  0.00           C  
ATOM   2664  C   ILE E1642       6.010  -8.250  60.452  1.00  0.00           C  
ATOM   2665  O   ILE E1642       4.780  -8.208  60.338  1.00  0.00           O  
ATOM   2666  CB  ILE E1642       6.464 -10.077  58.779  1.00  0.00           C  
ATOM   2667  CG1 ILE E1642       7.000 -11.138  59.751  1.00  0.00           C  
ATOM   2668  CG2 ILE E1642       6.938 -10.312  57.345  1.00  0.00           C  
ATOM   2669  CD1 ILE E1642       6.156 -11.347  61.008  1.00  0.00           C  
ATOM   2670  N   LYS E1662       6.646  -7.969  61.594  1.00  0.00           N  
ATOM   2671  CA  LYS E1662       5.936  -7.540  62.802  1.00  0.00           C  
ATOM   2672  C   LYS E1662       6.107  -6.021  62.952  1.00  0.00           C  
ATOM   2673  O   LYS E1662       5.859  -5.446  64.012  1.00  0.00           O  
ATOM   2674  CB  LYS E1662       6.487  -8.264  64.033  1.00  0.00           C  
ATOM   2675  CG  LYS E1662       6.311  -9.768  63.972  1.00  0.00           C  
ATOM   2676  CD  LYS E1662       6.984 -10.444  65.132  1.00  0.00           C  
ATOM   2677  CE  LYS E1662       7.029 -11.936  64.910  1.00  0.00           C  
ATOM   2678  NZ  LYS E1662       7.737 -12.599  66.030  1.00  0.00           N  
ATOM   2679  N   ASP E1663       6.531  -5.393  61.857  1.00  0.00           N  
ATOM   2680  CA  ASP E1663       6.749  -3.950  61.768  1.00  0.00           C  
ATOM   2681  C   ASP E1663       7.155  -3.573  60.329  1.00  0.00           C  
ATOM   2682  O   ASP E1663       8.265  -3.063  60.102  1.00  0.00           O  
ATOM   2683  CB  ASP E1663       7.847  -3.525  62.739  1.00  0.00           C  
ATOM   2684  CG  ASP E1663       7.893  -2.031  62.929  1.00  0.00           C  
ATOM   2685  OD1 ASP E1663       8.641  -1.574  63.815  1.00  0.00           O  
ATOM   2686  OD2 ASP E1663       7.177  -1.316  62.194  1.00  0.00           O  
ATOM   2687  N   PRO E1664       6.255  -3.818  59.340  1.00  0.00           N  
ATOM   2688  CA  PRO E1664       6.512  -3.515  57.922  1.00  0.00           C  
ATOM   2689  C   PRO E1664       6.940  -2.071  57.696  1.00  0.00           C  
ATOM   2690  O   PRO E1664       7.903  -1.797  56.981  1.00  0.00           O  
ATOM   2691  CB  PRO E1664       5.171  -3.834  57.242  1.00  0.00           C  
ATOM   2692  CG  PRO E1664       4.602  -4.924  58.101  1.00  0.00           C  
ATOM   2693  CD  PRO E1664       4.901  -4.392  59.498  1.00  0.00           C  
ATOM   2694  N   SER E1665       6.212  -1.157  58.326  1.00  0.00           N  
ATOM   2695  CA  SER E1665       6.463   0.274  58.215  1.00  0.00           C  
ATOM   2696  C   SER E1665       7.921   0.695  58.435  1.00  0.00           C  
ATOM   2697  O   SER E1665       8.511   1.393  57.598  1.00  0.00           O  
ATOM   2698  CB  SER E1665       5.555   1.019  59.203  1.00  0.00           C  
ATOM   2699  OG  SER E1665       4.190   0.664  59.015  1.00  0.00           O  
ATOM   2700  N   LYS E1666       8.492   0.276  59.561  1.00  0.00           N  
ATOM   2701  CA  LYS E1666       9.864   0.631  59.893  1.00  0.00           C  
ATOM   2702  C   LYS E1666      10.858   0.025  58.923  1.00  0.00           C  
ATOM   2703  O   LYS E1666      12.002   0.474  58.835  1.00  0.00           O  
ATOM   2704  CB  LYS E1666      10.189   0.191  61.317  1.00  0.00           C  
ATOM   2705  CG  LYS E1666       9.190   0.709  62.327  1.00  0.00           C  
ATOM   2706  CD  LYS E1666       8.912   2.178  62.108  1.00  0.00           C  
ATOM   2707  CE  LYS E1666       7.671   2.623  62.858  1.00  0.00           C  
ATOM   2708  NZ  LYS E1666       7.327   4.039  62.540  1.00  0.00           N  
ATOM   2709  N   ARG E1667      10.408  -0.998  58.201  1.00  0.00           N  
ATOM   2710  CA  ARG E1667      11.218  -1.698  57.202  1.00  0.00           C  
ATOM   2711  C   ARG E1667      12.611  -2.124  57.685  1.00  0.00           C  
ATOM   2712  O   ARG E1667      13.629  -1.699  57.133  1.00  0.00           O  
ATOM   2713  CB  ARG E1667      11.348  -0.839  55.932  1.00  0.00           C  
ATOM   2714  CG  ARG E1667      10.019  -0.333  55.371  1.00  0.00           C  
ATOM   2715  CD  ARG E1667      10.144  -0.034  53.898  1.00  0.00           C  
ATOM   2716  NE  ARG E1667      11.295   0.819  53.637  1.00  0.00           N  
ATOM   2717  CZ  ARG E1667      12.067   0.712  52.562  1.00  0.00           C  
ATOM   2718  NH1 ARG E1667      11.808  -0.219  51.649  1.00  0.00           N  
ATOM   2719  NH2 ARG E1667      13.093   1.539  52.396  1.00  0.00           N  
ATOM   2720  N   VAL E1668      12.647  -2.979  58.705  1.00  0.00           N  
ATOM   2721  CA  VAL E1668      13.905  -3.465  59.258  1.00  0.00           C  
ATOM   2722  C   VAL E1668      14.591  -4.364  58.231  1.00  0.00           C  
ATOM   2723  O   VAL E1668      15.819  -4.388  58.137  1.00  0.00           O  
ATOM   2724  CB  VAL E1668      13.664  -4.281  60.549  1.00  0.00           C  
ATOM   2725  CG1 VAL E1668      14.812  -4.054  61.517  1.00  0.00           C  
ATOM   2726  CG2 VAL E1668      12.315  -3.906  61.173  1.00  0.00           C  
ATOM   2727  N   ALA E1669      13.777  -5.087  57.458  1.00  0.00           N  
ATOM   2728  CA  ALA E1669      14.254  -6.013  56.428  1.00  0.00           C  
ATOM   2729  C   ALA E1669      14.826  -5.316  55.211  1.00  0.00           C  
ATOM   2730  O   ALA E1669      15.761  -5.815  54.592  1.00  0.00           O  
ATOM   2731  CB  ALA E1669      13.128  -6.943  55.986  1.00  0.00           C  
ATOM   2732  N   GLN E1670      14.248  -4.177  54.851  1.00  0.00           N  
ATOM   2733  CA  GLN E1670      14.728  -3.437  53.697  1.00  0.00           C  
ATOM   2734  C   GLN E1670      16.031  -2.708  54.025  1.00  0.00           C  
ATOM   2735  O   GLN E1670      16.919  -2.607  53.173  1.00  0.00           O  
ATOM   2736  CB  GLN E1670      13.659  -2.448  53.217  1.00  0.00           C  
ATOM   2737  CG  GLN E1670      12.474  -3.100  52.505  1.00  0.00           C  
ATOM   2738  CD  GLN E1670      11.680  -4.007  53.415  1.00  0.00           C  
ATOM   2739  OE1 GLN E1670      11.139  -3.565  54.429  1.00  0.00           O  
ATOM   2740  NE2 GLN E1670      11.605  -5.285  53.061  1.00  0.00           N  
ATOM   2741  N   HIS E1671      16.153  -2.216  55.259  1.00  0.00           N  
ATOM   2742  CA  HIS E1671      17.366  -1.504  55.687  1.00  0.00           C  
ATOM   2743  C   HIS E1671      18.551  -2.465  55.828  1.00  0.00           C  
ATOM   2744  O   HIS E1671      19.706  -2.096  55.593  1.00  0.00           O  
ATOM   2745  CB  HIS E1671      17.128  -0.769  57.019  1.00  0.00           C  
ATOM   2746  CG  HIS E1671      16.342   0.508  56.886  1.00  0.00           C  
ATOM   2747  ND1 HIS E1671      16.811   1.611  56.200  1.00  0.00           N  
ATOM   2748  CD2 HIS E1671      15.113   0.852  57.347  1.00  0.00           C  
ATOM   2749  CE1 HIS E1671      15.906   2.575  56.241  1.00  0.00           C  
ATOM   2750  NE2 HIS E1671      14.866   2.139  56.931  1.00  0.00           N  
ATOM   2751  N   THR E1672      18.252  -3.702  56.204  1.00  0.00           N  
ATOM   2752  CA  THR E1672      19.274  -4.721  56.361  1.00  0.00           C  
ATOM   2753  C   THR E1672      19.719  -5.289  54.999  1.00  0.00           C  
ATOM   2754  O   THR E1672      20.891  -5.185  54.656  1.00  0.00           O  
ATOM   2755  CB  THR E1672      18.758  -5.822  57.296  1.00  0.00           C  
ATOM   2756  OG1 THR E1672      18.433  -5.229  58.560  1.00  0.00           O  
ATOM   2757  CG2 THR E1672      19.803  -6.905  57.498  1.00  0.00           C  
ATOM   2758  N   LEU E1673      18.804  -5.862  54.212  1.00  0.00           N  
ATOM   2759  CA  LEU E1673      19.161  -6.410  52.887  1.00  0.00           C  
ATOM   2760  C   LEU E1673      19.975  -5.434  52.067  1.00  0.00           C  
ATOM   2761  O   LEU E1673      20.878  -5.827  51.337  1.00  0.00           O  
ATOM   2762  CB  LEU E1673      17.918  -6.782  52.053  1.00  0.00           C  
ATOM   2763  CG  LEU E1673      18.123  -7.197  50.574  1.00  0.00           C  
ATOM   2764  CD1 LEU E1673      16.852  -7.857  50.037  1.00  0.00           C  
ATOM   2765  CD2 LEU E1673      18.502  -5.991  49.707  1.00  0.00           C  
ATOM   2766  N   ALA E1684      19.626  -4.160  52.140  1.00  0.00           N  
ATOM   2767  CA  ALA E1684      20.378  -3.185  51.383  1.00  0.00           C  
ATOM   2768  C   ALA E1684      21.788  -3.140  51.963  1.00  0.00           C  
ATOM   2769  O   ALA E1684      22.746  -3.375  51.234  1.00  0.00           O  
ATOM   2770  CB  ALA E1684      19.717  -1.808  51.457  1.00  0.00           C  
ATOM   2771  N   ARG E1685      21.924  -2.867  53.265  1.00  0.00           N  
ATOM   2772  CA  ARG E1685      23.256  -2.797  53.876  1.00  0.00           C  
ATOM   2773  C   ARG E1685      24.124  -4.007  53.568  1.00  0.00           C  
ATOM   2774  O   ARG E1685      25.327  -3.869  53.355  1.00  0.00           O  
ATOM   2775  CB  ARG E1685      23.176  -2.636  55.395  1.00  0.00           C  
ATOM   2776  CG  ARG E1685      24.410  -3.198  56.106  1.00  0.00           C  
ATOM   2777  CD  ARG E1685      24.508  -2.772  57.566  1.00  0.00           C  
ATOM   2778  NE  ARG E1685      23.271  -2.992  58.317  1.00  0.00           N  
ATOM   2779  CZ  ARG E1685      22.717  -4.182  58.548  1.00  0.00           C  
ATOM   2780  NH1 ARG E1685      23.285  -5.289  58.087  1.00  0.00           N  
ATOM   2781  NH2 ARG E1685      21.586  -4.269  59.242  1.00  0.00           N  
ATOM   2782  N   GLU E1686      23.516  -5.190  53.554  1.00  0.00           N  
ATOM   2783  CA  GLU E1686      24.246  -6.428  53.271  1.00  0.00           C  
ATOM   2784  C   GLU E1686      24.911  -6.445  51.883  1.00  0.00           C  
ATOM   2785  O   GLU E1686      26.116  -6.667  51.781  1.00  0.00           O  
ATOM   2786  CB  GLU E1686      23.317  -7.652  53.402  1.00  0.00           C  
ATOM   2787  CG  GLU E1686      22.869  -8.008  54.833  1.00  0.00           C  
ATOM   2788  CD  GLU E1686      23.546  -9.264  55.389  1.00  0.00           C  
ATOM   2789  OE1 GLU E1686      23.467 -10.331  54.733  1.00  0.00           O  
ATOM   2790  OE2 GLU E1686      24.145  -9.183  56.488  1.00  0.00           O  
ATOM   2791  N   VAL E1687      24.138  -6.215  50.820  1.00  0.00           N  
ATOM   2792  CA  VAL E1687      24.692  -6.229  49.461  1.00  0.00           C  
ATOM   2793  C   VAL E1687      25.685  -5.084  49.178  1.00  0.00           C  
ATOM   2794  O   VAL E1687      26.567  -5.220  48.327  1.00  0.00           O  
ATOM   2795  CB  VAL E1687      23.573  -6.187  48.391  1.00  0.00           C  
ATOM   2796  CG1 VAL E1687      24.158  -6.500  47.037  1.00  0.00           C  
ATOM   2797  CG2 VAL E1687      22.480  -7.186  48.719  1.00  0.00           C  
ATOM   2798  N   VAL E1690      25.541  -3.961  49.883  1.00  0.00           N  
ATOM   2799  CA  VAL E1690      26.444  -2.817  49.708  1.00  0.00           C  
ATOM   2800  C   VAL E1690      27.806  -3.204  50.262  1.00  0.00           C  
ATOM   2801  O   VAL E1690      28.845  -2.721  49.822  1.00  0.00           O  
ATOM   2802  CB  VAL E1690      25.968  -1.572  50.487  1.00  0.00           C  
ATOM   2803  CG1 VAL E1690      27.009  -0.486  50.403  1.00  0.00           C  
ATOM   2804  CG2 VAL E1690      24.661  -1.062  49.919  1.00  0.00           C  
ATOM   2805  N   THR E1691      27.789  -4.071  51.258  1.00  0.00           N  
ATOM   2806  CA  THR E1691      29.020  -4.535  51.865  1.00  0.00           C  
ATOM   2807  C   THR E1691      29.769  -5.335  50.804  1.00  0.00           C  
ATOM   2808  O   THR E1691      30.784  -4.908  50.289  1.00  0.00           O  
ATOM   2809  CB  THR E1691      28.723  -5.454  53.074  1.00  0.00           C  
ATOM   2810  OG1 THR E1691      27.728  -4.845  53.912  1.00  0.00           O  
ATOM   2811  CG2 THR E1691      29.996  -5.705  53.883  1.00  0.00           C  
ATOM   2812  N   LEU E1692      29.230  -6.498  50.469  1.00  0.00           N  
ATOM   2813  CA  LEU E1692      29.826  -7.395  49.489  1.00  0.00           C  
ATOM   2814  C   LEU E1692      30.480  -6.666  48.334  1.00  0.00           C  
ATOM   2815  O   LEU E1692      31.618  -6.957  47.978  1.00  0.00           O  
ATOM   2816  CB  LEU E1692      28.758  -8.355  48.955  1.00  0.00           C  
ATOM   2817  CG  LEU E1692      29.126  -9.565  48.089  1.00  0.00           C  
ATOM   2818  CD1 LEU E1692      30.095 -10.509  48.821  1.00  0.00           C  
ATOM   2819  CD2 LEU E1692      27.827 -10.295  47.739  1.00  0.00           C  
ATOM   2820  N   VAL E1693      29.768  -5.714  47.749  1.00  0.00           N  
ATOM   2821  CA  VAL E1693      30.330  -4.989  46.619  1.00  0.00           C  
ATOM   2822  C   VAL E1693      31.190  -3.786  47.034  1.00  0.00           C  
ATOM   2823  O   VAL E1693      32.215  -3.506  46.401  1.00  0.00           O  
ATOM   2824  CB  VAL E1693      29.207  -4.518  45.633  1.00  0.00           C  
ATOM   2825  CG1 VAL E1693      29.824  -3.935  44.353  1.00  0.00           C  
ATOM   2826  CG2 VAL E1693      28.298  -5.686  45.286  1.00  0.00           C  
ATOM   2827  N   HIS E1694      30.798  -3.085  48.096  1.00  0.00           N  
ATOM   2828  CA  HIS E1694      31.546  -1.901  48.530  1.00  0.00           C  
ATOM   2829  C   HIS E1694      32.177  -2.005  49.929  1.00  0.00           C  
ATOM   2830  O   HIS E1694      32.561  -1.002  50.523  1.00  0.00           O  
ATOM   2831  CB  HIS E1694      30.642  -0.644  48.463  1.00  0.00           C  
ATOM   2832  CG  HIS E1694      30.548   0.004  47.102  1.00  0.00           C  
ATOM   2833  ND1 HIS E1694      31.628   0.596  46.475  1.00  0.00           N  
ATOM   2834  CD2 HIS E1694      29.484   0.212  46.283  1.00  0.00           C  
ATOM   2835  CE1 HIS E1694      31.234   1.139  45.336  1.00  0.00           C  
ATOM   2836  NE2 HIS E1694      29.937   0.920  45.196  1.00  0.00           N  
ATOM   2837  N   GLY E1695      32.287  -3.210  50.461  1.00  0.00           N  
ATOM   2838  CA  GLY E1695      32.898  -3.379  51.769  1.00  0.00           C  
ATOM   2839  C   GLY E1695      32.133  -2.776  52.928  1.00  0.00           C  
ATOM   2840  O   GLY E1695      31.463  -1.761  52.778  1.00  0.00           O  
ATOM   2841  N   LYS E1696      32.260  -3.398  54.096  1.00  0.00           N  
ATOM   2842  CA  LYS E1696      31.572  -2.956  55.313  1.00  0.00           C  
ATOM   2843  C   LYS E1696      31.801  -1.502  55.755  1.00  0.00           C  
ATOM   2844  O   LYS E1696      30.845  -0.757  56.004  1.00  0.00           O  
ATOM   2845  CB  LYS E1696      31.932  -3.888  56.481  1.00  0.00           C  
ATOM   2846  CG  LYS E1696      33.431  -4.171  56.618  1.00  0.00           C  
ATOM   2847  CD  LYS E1696      33.845  -4.428  58.066  1.00  0.00           C  
ATOM   2848  CE  LYS E1696      33.645  -3.183  58.920  1.00  0.00           C  
ATOM   2849  NZ  LYS E1696      34.127  -3.359  60.317  1.00  0.00           N  
ATOM   2850  N   GLN E1697      33.066  -1.113  55.872  1.00  0.00           N  
ATOM   2851  CA  GLN E1697      33.435   0.228  56.308  1.00  0.00           C  
ATOM   2852  C   GLN E1697      32.512   1.285  55.706  1.00  0.00           C  
ATOM   2853  O   GLN E1697      31.837   2.036  56.414  1.00  0.00           O  
ATOM   2854  CB  GLN E1697      34.893   0.508  55.921  1.00  0.00           C  
ATOM   2855  CG  GLN E1697      35.882  -0.651  56.217  1.00  0.00           C  
ATOM   2856  CD  GLN E1697      35.862  -1.766  55.161  1.00  0.00           C  
ATOM   2857  OE1 GLN E1697      36.527  -2.799  55.315  1.00  0.00           O  
ATOM   2858  NE2 GLN E1697      35.103  -1.555  54.085  1.00  0.00           N  
ATOM   2859  N   GLU E1698      32.476   1.325  54.386  1.00  0.00           N  
ATOM   2860  CA  GLU E1698      31.641   2.281  53.700  1.00  0.00           C  
ATOM   2861  C   GLU E1698      30.163   1.932  53.904  1.00  0.00           C  
ATOM   2862  O   GLU E1698      29.435   2.660  54.584  1.00  0.00           O  
ATOM   2863  CB  GLU E1698      32.007   2.282  52.218  1.00  0.00           C  
ATOM   2864  CG  GLU E1698      31.395   3.411  51.421  1.00  0.00           C  
ATOM   2865  CD  GLU E1698      29.885   3.425  51.520  1.00  0.00           C  
ATOM   2866  OE1 GLU E1698      29.251   2.391  51.208  1.00  0.00           O  
ATOM   2867  OE2 GLU E1698      29.328   4.469  51.919  1.00  0.00           O  
ATOM   2868  N   ALA E1708      29.734   0.814  53.319  1.00  0.00           N  
ATOM   2869  CA  ALA E1708      28.348   0.344  53.397  1.00  0.00           C  
ATOM   2870  C   ALA E1708      27.650   0.679  54.712  1.00  0.00           C  
ATOM   2871  O   ALA E1708      26.428   0.856  54.750  1.00  0.00           O  
ATOM   2872  CB  ALA E1708      28.298  -1.162  53.154  1.00  0.00           C  
ATOM   2873  N   SER E1716      28.427   0.755  55.787  1.00  0.00           N  
ATOM   2874  CA  SER E1716      27.890   1.067  57.103  1.00  0.00           C  
ATOM   2875  C   SER E1716      27.620   2.558  57.178  1.00  0.00           C  
ATOM   2876  O   SER E1716      26.568   2.992  57.651  1.00  0.00           O  
ATOM   2877  CB  SER E1716      28.892   0.676  58.180  1.00  0.00           C  
ATOM   2878  OG  SER E1716      30.112   1.354  57.967  1.00  0.00           O  
ATOM   2879  N   ALA E1717      28.580   3.343  56.708  1.00  0.00           N  
ATOM   2880  CA  ALA E1717      28.437   4.789  56.708  1.00  0.00           C  
ATOM   2881  C   ALA E1717      27.314   5.197  55.761  1.00  0.00           C  
ATOM   2882  O   ALA E1717      26.587   6.161  56.016  1.00  0.00           O  
ATOM   2883  CB  ALA E1717      29.731   5.431  56.279  1.00  0.00           C  
ATOM   2884  N   ALA E1718      27.184   4.453  54.667  1.00  0.00           N  
ATOM   2885  CA  ALA E1718      26.155   4.707  53.660  1.00  0.00           C  
ATOM   2886  C   ALA E1718      24.746   4.505  54.214  1.00  0.00           C  
ATOM   2887  O   ALA E1718      23.761   5.011  53.648  1.00  0.00           O  
ATOM   2888  CB  ALA E1718      26.366   3.798  52.459  1.00  0.00           C  
ATOM   2889  N   GLU E1719      24.654   3.748  55.306  1.00  0.00           N  
ATOM   2890  CA  GLU E1719      23.373   3.487  55.961  1.00  0.00           C  
ATOM   2891  C   GLU E1719      22.997   4.752  56.748  1.00  0.00           C  
ATOM   2892  O   GLU E1719      21.832   5.153  56.798  1.00  0.00           O  
ATOM   2893  CB  GLU E1719      23.508   2.295  56.909  1.00  0.00           C  
ATOM   2894  CG  GLU E1719      22.207   1.783  57.452  1.00  0.00           C  
ATOM   2895  CD  GLU E1719      22.424   0.825  58.587  1.00  0.00           C  
ATOM   2896  OE1 GLU E1719      21.416   0.304  59.094  1.00  0.00           O  
ATOM   2897  OE2 GLU E1719      23.596   0.598  58.974  1.00  0.00           O  
ATOM   2898  N   ASP E1720      24.002   5.380  57.351  1.00  0.00           N  
ATOM   2899  CA  ASP E1720      23.795   6.600  58.123  1.00  0.00           C  
ATOM   2900  C   ASP E1720      23.150   7.675  57.250  1.00  0.00           C  
ATOM   2901  O   ASP E1720      22.215   8.355  57.662  1.00  0.00           O  
ATOM   2902  CB  ASP E1720      25.139   7.087  58.668  1.00  0.00           C  
ATOM   2903  CG  ASP E1720      25.823   6.049  59.555  1.00  0.00           C  
ATOM   2904  OD1 ASP E1720      25.924   4.881  59.132  1.00  0.00           O  
ATOM   2905  OD2 ASP E1720      26.267   6.396  60.671  1.00  0.00           O  
ATOM   2906  N   GLN E1721      23.654   7.818  56.034  1.00  0.00           N  
ATOM   2907  CA  GLN E1721      23.107   8.798  55.117  1.00  0.00           C  
ATOM   2908  C   GLN E1721      21.622   8.531  54.886  1.00  0.00           C  
ATOM   2909  O   GLN E1721      20.784   9.286  55.362  1.00  0.00           O  
ATOM   2910  CB  GLN E1721      23.863   8.765  53.775  1.00  0.00           C  
ATOM   2911  CG  GLN E1721      25.377   9.080  53.869  1.00  0.00           C  
ATOM   2912  CD  GLN E1721      26.107   9.020  52.512  1.00  0.00           C  
ATOM   2913  OE1 GLN E1721      25.741   9.715  51.554  1.00  0.00           O  
ATOM   2914  NE2 GLN E1721      27.149   8.191  52.437  1.00  0.00           N  
ATOM   2915  N   HIS E1722      21.307   7.436  54.192  1.00  0.00           N  
ATOM   2916  CA  HIS E1722      19.914   7.074  53.856  1.00  0.00           C  
ATOM   2917  C   HIS E1722      18.936   6.796  55.048  1.00  0.00           C  
ATOM   2918  O   HIS E1722      17.727   6.739  54.843  1.00  0.00           O  
ATOM   2919  CB  HIS E1722      19.924   5.860  52.896  1.00  0.00           C  
ATOM   2920  CG  HIS E1722      18.918   5.932  51.775  1.00  0.00           C  
ATOM   2921  ND1 HIS E1722      17.571   6.157  51.982  1.00  0.00           N  
ATOM   2922  CD2 HIS E1722      19.058   5.715  50.443  1.00  0.00           C  
ATOM   2923  CE1 HIS E1722      16.926   6.069  50.831  1.00  0.00           C  
ATOM   2924  NE2 HIS E1722      17.805   5.800  49.881  1.00  0.00           N  
ATOM   2925  N   ARG E1727      19.452   6.625  56.269  1.00  0.00           N  
ATOM   2926  CA  ARG E1727      18.603   6.367  57.447  1.00  0.00           C  
ATOM   2927  C   ARG E1727      18.565   7.653  58.336  1.00  0.00           C  
ATOM   2928  O   ARG E1727      18.251   7.597  59.504  1.00  0.00           O  
ATOM   2929  CB  ARG E1727      19.157   5.150  58.255  1.00  0.00           C  
ATOM   2930  CG  ARG E1727      18.426   4.792  59.578  1.00  0.00           C  
ATOM   2931  CD  ARG E1727      19.183   3.749  60.446  1.00  0.00           C  
ATOM   2932  NE  ARG E1727      19.026   2.369  59.982  1.00  0.00           N  
ATOM   2933  CZ  ARG E1727      17.853   1.761  59.829  1.00  0.00           C  
ATOM   2934  NH1 ARG E1727      16.728   2.413  60.097  1.00  0.00           N  
ATOM   2935  NH2 ARG E1727      17.802   0.499  59.419  1.00  0.00           N  
ATOM   2936  N   MET E1728      18.884   8.798  57.736  1.00  0.00           N  
ATOM   2937  CA  MET E1728      19.024  10.089  58.424  1.00  0.00           C  
ATOM   2938  C   MET E1728      17.880  11.130  58.215  1.00  0.00           C  
ATOM   2939  O   MET E1728      16.866  10.763  57.612  1.00  0.00           O  
ATOM   2940  CB  MET E1728      20.405  10.556  58.000  1.00  0.00           C  
ATOM   2941  CG  MET E1728      21.000  11.850  58.552  1.00  0.00           C  
ATOM   2942  SD  MET E1728      20.767  12.340  60.269  1.00  0.00           S  
ATOM   2943  CE  MET E1728      20.369  14.234  60.064  1.00  0.00           C  
ATOM   2944  N   MET E1755      18.025  12.363  58.737  1.00  0.00           N  
ATOM   2945  CA  MET E1755      17.029  13.472  58.588  1.00  0.00           C  
ATOM   2946  C   MET E1755      16.376  13.987  59.910  1.00  0.00           C  
ATOM   2947  O   MET E1755      16.704  15.082  60.479  1.00  0.00           O  
ATOM   2948  CB  MET E1755      15.837  13.063  57.737  1.00  0.00           C  
ATOM   2949  CG  MET E1755      16.102  13.080  56.263  1.00  0.00           C  
ATOM   2950  SD  MET E1755      16.727  14.700  55.956  1.00  0.00           S  
ATOM   2951  CE  MET E1755      18.515  14.322  55.913  1.00  0.00           C  
TER
END
