# Supplementary material for: Backbone Brackets and Arginine Tweezers delineate Class I and Class II aminoacyl tRNA synthetases
Source: PLoS Comput Biol. 2018 Apr 16;14(4):e1006101. doi: 10.1371/journal.pcbi.1006101 (PMC5919687; doi:10.1371/journal.pcbi.1006101)
Supplement: S11 File — All structures of Class I aaRS with residues renumbered according to the MSA. (GZ) [file pcbi.1006101.s023.tar.gz › 2rkj_F_renum.pdb]

ATOM      1  N   PRO F 183      69.393   1.741  -5.958  1.00  0.00           N  
ATOM      2  CA  PRO F 183      70.067   0.447  -6.157  1.00  0.00           C  
ATOM      3  C   PRO F 183      69.773  -0.119  -7.537  1.00  0.00           C  
ATOM      4  O   PRO F 183      68.758   0.201  -8.147  1.00  0.00           O  
ATOM      5  CB  PRO F 183      69.561  -0.481  -5.066  1.00  0.00           C  
ATOM      6  CG  PRO F 183      68.227   0.177  -4.684  1.00  0.00           C  
ATOM      7  CD  PRO F 183      68.494   1.666  -4.792  1.00  0.00           C  
ATOM      8  N   LYS F 184      70.671  -0.961  -8.029  1.00  0.00           N  
ATOM      9  CA  LYS F 184      70.501  -1.576  -9.343  1.00  0.00           C  
ATOM     10  C   LYS F 184      69.177  -2.320  -9.431  1.00  0.00           C  
ATOM     11  O   LYS F 184      68.380  -2.074 -10.339  1.00  0.00           O  
ATOM     12  CB  LYS F 184      71.638  -2.560  -9.629  1.00  0.00           C  
ATOM     13  CG  LYS F 184      71.753  -3.686  -8.604  1.00  0.00           C  
ATOM     14  CD  LYS F 184      72.253  -4.978  -9.231  1.00  0.00           C  
ATOM     15  CE  LYS F 184      71.389  -5.380 -10.430  1.00  0.00           C  
ATOM     16  NZ  LYS F 184      69.935  -5.329 -10.133  1.00  0.00           N  
ATOM     17  N   TYR F 185      68.960  -3.239  -8.487  1.00  0.00           N  
ATOM     18  CA  TYR F 185      67.731  -4.028  -8.440  1.00  0.00           C  
ATOM     19  C   TYR F 185      66.575  -3.087  -8.773  1.00  0.00           C  
ATOM     20  O   TYR F 185      65.672  -3.419  -9.554  1.00  0.00           O  
ATOM     21  CB  TYR F 185      67.526  -4.643  -7.038  1.00  0.00           C  
ATOM     22  CG  TYR F 185      66.182  -5.331  -6.884  1.00  0.00           C  
ATOM     23  CD1 TYR F 185      66.004  -6.658  -7.273  1.00  0.00           C  
ATOM     24  CD2 TYR F 185      65.059  -4.618  -6.455  1.00  0.00           C  
ATOM     25  CE1 TYR F 185      64.743  -7.253  -7.251  1.00  0.00           C  
ATOM     26  CE2 TYR F 185      63.798  -5.203  -6.431  1.00  0.00           C  
ATOM     27  CZ  TYR F 185      63.646  -6.519  -6.833  1.00  0.00           C  
ATOM     28  OH  TYR F 185      62.396  -7.093  -6.840  1.00  0.00           O  
ATOM     29  N   THR F 186      66.633  -1.899  -8.175  1.00  0.00           N  
ATOM     30  CA  THR F 186      65.625  -0.872  -8.376  1.00  0.00           C  
ATOM     31  C   THR F 186      65.462  -0.634  -9.885  1.00  0.00           C  
ATOM     32  O   THR F 186      64.405  -0.890 -10.461  1.00  0.00           O  
ATOM     33  CB  THR F 186      66.032   0.453  -7.628  1.00  0.00           C  
ATOM     34  OG1 THR F 186      65.966   0.261  -6.198  1.00  0.00           O  
ATOM     35  CG2 THR F 186      65.116   1.598  -8.035  1.00  0.00           C  
ATOM     36  N   ALA F 187      66.523  -0.176 -10.528  1.00  0.00           N  
ATOM     37  CA  ALA F 187      66.473   0.081 -11.955  1.00  0.00           C  
ATOM     38  C   ALA F 187      65.884  -1.089 -12.724  1.00  0.00           C  
ATOM     39  O   ALA F 187      65.206  -0.899 -13.731  1.00  0.00           O  
ATOM     40  CB  ALA F 187      67.851   0.371 -12.458  1.00  0.00           C  
ATOM     41  N   LYS F 188      66.153  -2.303 -12.255  1.00  0.00           N  
ATOM     42  CA  LYS F 188      65.643  -3.495 -12.927  1.00  0.00           C  
ATOM     43  C   LYS F 188      64.124  -3.520 -13.004  1.00  0.00           C  
ATOM     44  O   LYS F 188      63.547  -3.584 -14.098  1.00  0.00           O  
ATOM     45  CB  LYS F 188      66.139  -4.775 -12.237  1.00  0.00           C  
ATOM     46  CG  LYS F 188      67.542  -5.239 -12.677  1.00  0.00           C  
ATOM     47  CD  LYS F 188      67.852  -6.670 -12.204  1.00  0.00           C  
ATOM     48  CE  LYS F 188      69.179  -7.207 -12.755  1.00  0.00           C  
ATOM     49  NZ  LYS F 188      69.416  -8.644 -12.401  1.00  0.00           N  
ATOM     50  N   ILE F 189      63.471  -3.479 -11.846  1.00  0.00           N  
ATOM     51  CA  ILE F 189      62.013  -3.497 -11.826  1.00  0.00           C  
ATOM     52  C   ILE F 189      61.505  -2.399 -12.770  1.00  0.00           C  
ATOM     53  O   ILE F 189      60.458  -2.536 -13.411  1.00  0.00           O  
ATOM     54  CB  ILE F 189      61.455  -3.283 -10.377  1.00  0.00           C  
ATOM     55  CG1 ILE F 189      59.935  -3.494 -10.363  1.00  0.00           C  
ATOM     56  CG2 ILE F 189      61.797  -1.887  -9.877  1.00  0.00           C  
ATOM     57  CD1 ILE F 189      59.333  -3.692  -8.982  1.00  0.00           C  
ATOM     58  N   ASN F 190      62.275  -1.322 -12.881  1.00  0.00           N  
ATOM     59  CA  ASN F 190      61.883  -0.221 -13.750  1.00  0.00           C  
ATOM     60  C   ASN F 190      61.923  -0.612 -15.217  1.00  0.00           C  
ATOM     61  O   ASN F 190      61.040  -0.250 -15.994  1.00  0.00           O  
ATOM     62  CB  ASN F 190      62.792   0.984 -13.524  1.00  0.00           C  
ATOM     63  CG  ASN F 190      62.021   2.201 -13.077  1.00  0.00           C  
ATOM     64  OD1 ASN F 190      61.057   2.615 -13.734  1.00  0.00           O  
ATOM     65  ND2 ASN F 190      62.431   2.781 -11.950  1.00  0.00           N  
ATOM     66  N   GLU F 191      62.960  -1.351 -15.585  1.00  0.00           N  
ATOM     67  CA  GLU F 191      63.136  -1.792 -16.953  1.00  0.00           C  
ATOM     68  C   GLU F 191      61.856  -2.404 -17.477  1.00  0.00           C  
ATOM     69  O   GLU F 191      61.156  -1.818 -18.307  1.00  0.00           O  
ATOM     70  CB  GLU F 191      64.244  -2.828 -17.015  1.00  0.00           C  
ATOM     71  CG  GLU F 191      64.659  -3.180 -18.413  1.00  0.00           C  
ATOM     72  CD  GLU F 191      66.097  -2.805 -18.678  1.00  0.00           C  
ATOM     73  OE1 GLU F 191      66.574  -3.052 -19.808  1.00  0.00           O  
ATOM     74  OE2 GLU F 191      66.748  -2.265 -17.753  1.00  0.00           O  
ATOM     75  N   ALA F 193      61.560  -3.595 -16.972  1.00  0.00           N  
ATOM     76  CA  ALA F 193      60.371  -4.332 -17.373  1.00  0.00           C  
ATOM     77  C   ALA F 193      59.143  -3.448 -17.358  1.00  0.00           C  
ATOM     78  O   ALA F 193      58.206  -3.641 -18.136  1.00  0.00           O  
ATOM     79  CB  ALA F 193      60.158  -5.499 -16.447  1.00  0.00           C  
ATOM     80  N   GLU F 196      59.151  -2.484 -16.449  1.00  0.00           N  
ATOM     81  CA  GLU F 196      58.040  -1.563 -16.315  1.00  0.00           C  
ATOM     82  C   GLU F 196      57.819  -0.802 -17.616  1.00  0.00           C  
ATOM     83  O   GLU F 196      56.745  -0.846 -18.224  1.00  0.00           O  
ATOM     84  CB  GLU F 196      58.330  -0.586 -15.180  1.00  0.00           C  
ATOM     85  CG  GLU F 196      57.221   0.403 -14.934  1.00  0.00           C  
ATOM     86  CD  GLU F 196      55.850  -0.203 -15.179  1.00  0.00           C  
ATOM     87  OE1 GLU F 196      55.373  -0.115 -16.336  1.00  0.00           O  
ATOM     88  OE2 GLU F 196      55.261  -0.775 -14.226  1.00  0.00           O  
ATOM     89  N   GLU F 197      58.860  -0.103 -18.033  1.00  0.00           N  
ATOM     90  CA  GLU F 197      58.834   0.679 -19.253  1.00  0.00           C  
ATOM     91  C   GLU F 197      58.316  -0.136 -20.425  1.00  0.00           C  
ATOM     92  O   GLU F 197      57.388   0.281 -21.116  1.00  0.00           O  
ATOM     93  CB  GLU F 197      60.240   1.163 -19.537  1.00  0.00           C  
ATOM     94  CG  GLU F 197      60.821   1.866 -18.349  1.00  0.00           C  
ATOM     95  CD  GLU F 197      62.294   2.064 -18.479  1.00  0.00           C  
ATOM     96  OE1 GLU F 197      62.729   2.570 -19.537  1.00  0.00           O  
ATOM     97  OE2 GLU F 197      63.011   1.715 -17.519  1.00  0.00           O  
ATOM     98  N   ASN F 198      58.926  -1.298 -20.646  1.00  0.00           N  
ATOM     99  CA  ASN F 198      58.519  -2.177 -21.739  1.00  0.00           C  
ATOM    100  C   ASN F 198      57.021  -2.427 -21.678  1.00  0.00           C  
ATOM    101  O   ASN F 198      56.330  -2.346 -22.693  1.00  0.00           O  
ATOM    102  CB  ASN F 198      59.243  -3.522 -21.653  1.00  0.00           C  
ATOM    103  CG  ASN F 198      60.751  -3.375 -21.616  1.00  0.00           C  
ATOM    104  OD1 ASN F 198      61.322  -2.881 -20.638  1.00  0.00           O  
ATOM    105  ND2 ASN F 198      61.406  -3.804 -22.688  1.00  0.00           N  
ATOM    106  N   TRP F 199      56.529  -2.734 -20.480  1.00  0.00           N  
ATOM    107  CA  TRP F 199      55.111  -3.009 -20.286  1.00  0.00           C  
ATOM    108  C   TRP F 199      54.256  -1.926 -20.924  1.00  0.00           C  
ATOM    109  O   TRP F 199      53.160  -2.200 -21.426  1.00  0.00           O  
ATOM    110  CB  TRP F 199      54.768  -3.110 -18.797  1.00  0.00           C  
ATOM    111  CG  TRP F 199      53.496  -3.838 -18.580  1.00  0.00           C  
ATOM    112  CD1 TRP F 199      52.356  -3.365 -18.005  1.00  0.00           C  
ATOM    113  CD2 TRP F 199      53.223  -5.172 -18.980  1.00  0.00           C  
ATOM    114  NE1 TRP F 199      51.386  -4.330 -18.021  1.00  0.00           N  
ATOM    115  CE2 TRP F 199      51.898  -5.459 -18.613  1.00  0.00           C  
ATOM    116  CE3 TRP F 199      53.979  -6.169 -19.608  1.00  0.00           C  
ATOM    117  CZ2 TRP F 199      51.301  -6.691 -18.862  1.00  0.00           C  
ATOM    118  CZ3 TRP F 199      53.392  -7.393 -19.857  1.00  0.00           C  
ATOM    119  CH2 TRP F 199      52.067  -7.648 -19.479  1.00  0.00           C  
ATOM    120  N   GLN F 200      54.760  -0.694 -20.899  1.00  0.00           N  
ATOM    121  CA  GLN F 200      54.037   0.424 -21.492  1.00  0.00           C  
ATOM    122  C   GLN F 200      54.104   0.343 -23.014  1.00  0.00           C  
ATOM    123  O   GLN F 200      53.130   0.650 -23.706  1.00  0.00           O  
ATOM    124  CB  GLN F 200      54.615   1.755 -20.991  1.00  0.00           C  
ATOM    125  CG  GLN F 200      54.346   2.003 -19.518  1.00  0.00           C  
ATOM    126  CD  GLN F 200      52.859   1.986 -19.198  1.00  0.00           C  
ATOM    127  OE1 GLN F 200      52.466   1.828 -18.045  1.00  0.00           O  
ATOM    128  NE2 GLN F 200      52.026   2.157 -20.220  1.00  0.00           N  
ATOM    129  N   ALA F 201      55.254  -0.080 -23.531  1.00  0.00           N  
ATOM    130  CA  ALA F 201      55.430  -0.210 -24.971  1.00  0.00           C  
ATOM    131  C   ALA F 201      54.378  -1.182 -25.475  1.00  0.00           C  
ATOM    132  O   ALA F 201      53.756  -0.956 -26.513  1.00  0.00           O  
ATOM    133  CB  ALA F 201      56.820  -0.737 -25.285  1.00  0.00           C  
ATOM    134  N   ARG F 202      54.188  -2.258 -24.715  1.00  0.00           N  
ATOM    135  CA  ARG F 202      53.216  -3.294 -25.040  1.00  0.00           C  
ATOM    136  C   ARG F 202      51.792  -2.822 -24.759  1.00  0.00           C  
ATOM    137  O   ARG F 202      50.841  -3.225 -25.439  1.00  0.00           O  
ATOM    138  CB  ARG F 202      53.499  -4.559 -24.236  1.00  0.00           C  
ATOM    139  CG  ARG F 202      52.500  -5.647 -24.504  1.00  0.00           C  
ATOM    140  CD  ARG F 202      52.745  -6.848 -23.652  1.00  0.00           C  
ATOM    141  NE  ARG F 202      51.477  -7.348 -23.165  1.00  0.00           N  
ATOM    142  CZ  ARG F 202      50.703  -6.669 -22.332  1.00  0.00           C  
ATOM    143  NH1 ARG F 202      51.085  -5.470 -21.903  1.00  0.00           N  
ATOM    144  NH2 ARG F 202      49.548  -7.186 -21.935  1.00  0.00           N  
ATOM    145  N   ALA F 203      51.647  -1.973 -23.750  1.00  0.00           N  
ATOM    146  CA  ALA F 203      50.342  -1.433 -23.401  1.00  0.00           C  
ATOM    147  C   ALA F 203      49.844  -0.643 -24.607  1.00  0.00           C  
ATOM    148  O   ALA F 203      48.651  -0.610 -24.902  1.00  0.00           O  
ATOM    149  CB  ALA F 203      50.469  -0.527 -22.195  1.00  0.00           C  
ATOM    150  N   GLU F 204      50.789  -0.018 -25.302  1.00  0.00           N  
ATOM    151  CA  GLU F 204      50.514   0.779 -26.490  1.00  0.00           C  
ATOM    152  C   GLU F 204      50.112  -0.078 -27.696  1.00  0.00           C  
ATOM    153  O   GLU F 204      49.162   0.239 -28.408  1.00  0.00           O  
ATOM    154  CB  GLU F 204      51.758   1.598 -26.842  1.00  0.00           C  
ATOM    155  CG  GLU F 204      51.657   2.360 -28.150  1.00  0.00           C  
ATOM    156  CD  GLU F 204      50.597   3.449 -28.109  1.00  0.00           C  
ATOM    157  OE1 GLU F 204      50.725   4.383 -27.284  1.00  0.00           O  
ATOM    158  OE2 GLU F 204      49.633   3.370 -28.899  1.00  0.00           O  
ATOM    159  N   ALA F 205      50.852  -1.156 -27.929  1.00  0.00           N  
ATOM    160  CA  ALA F 205      50.577  -2.046 -29.055  1.00  0.00           C  
ATOM    161  C   ALA F 205      49.120  -2.433 -29.103  1.00  0.00           C  
ATOM    162  O   ALA F 205      48.522  -2.502 -30.172  1.00  0.00           O  
ATOM    163  CB  ALA F 205      51.423  -3.295 -28.957  1.00  0.00           C  
ATOM    164  N   ILE F 206      48.555  -2.724 -27.942  1.00  0.00           N  
ATOM    165  CA  ILE F 206      47.154  -3.084 -27.899  1.00  0.00           C  
ATOM    166  C   ILE F 206      46.362  -1.807 -28.185  1.00  0.00           C  
ATOM    167  O   ILE F 206      45.355  -1.839 -28.905  1.00  0.00           O  
ATOM    168  CB  ILE F 206      46.779  -3.653 -26.516  1.00  0.00           C  
ATOM    169  CG1 ILE F 206      47.682  -4.846 -26.199  1.00  0.00           C  
ATOM    170  CG2 ILE F 206      45.313  -4.080 -26.499  1.00  0.00           C  
ATOM    171  CD1 ILE F 206      47.474  -5.417 -24.819  1.00  0.00           C  
ATOM    172  N   LYS F 207      46.845  -0.684 -27.645  1.00  0.00           N  
ATOM    173  CA  LYS F 207      46.190   0.616 -27.824  1.00  0.00           C  
ATOM    174  C   LYS F 207      46.224   1.094 -29.277  1.00  0.00           C  
ATOM    175  O   LYS F 207      45.432   1.947 -29.677  1.00  0.00           O  
ATOM    176  CB  LYS F 207      46.818   1.678 -26.898  1.00  0.00           C  
ATOM    177  CG  LYS F 207      46.094   3.033 -26.930  1.00  0.00           C  
ATOM    178  CD  LYS F 207      46.325   3.865 -25.669  1.00  0.00           C  
ATOM    179  CE  LYS F 207      45.543   5.178 -25.737  1.00  0.00           C  
ATOM    180  NZ  LYS F 207      44.079   4.971 -26.001  1.00  0.00           N  
ATOM    181  N   LYS F 208      47.138   0.551 -30.070  1.00  0.00           N  
ATOM    182  CA  LYS F 208      47.204   0.930 -31.465  1.00  0.00           C  
ATOM    183  C   LYS F 208      47.182  -0.286 -32.359  1.00  0.00           C  
ATOM    184  O   LYS F 208      47.722  -0.257 -33.464  1.00  0.00           O  
ATOM    185  CB  LYS F 208      48.445   1.755 -31.737  1.00  0.00           C  
ATOM    186  CG  LYS F 208      48.282   3.187 -31.319  1.00  0.00           C  
ATOM    187  CD  LYS F 208      49.492   3.996 -31.718  1.00  0.00           C  
ATOM    188  CE  LYS F 208      49.725   3.930 -33.220  1.00  0.00           C  
ATOM    189  NZ  LYS F 208      50.949   4.680 -33.634  1.00  0.00           N  
ATOM    190  N   GLY F 209      46.550  -1.352 -31.868  1.00  0.00           N  
ATOM    191  CA  GLY F 209      46.434  -2.590 -32.623  1.00  0.00           C  
ATOM    192  C   GLY F 209      47.734  -3.169 -33.159  1.00  0.00           C  
ATOM    193  O   GLY F 209      48.130  -2.896 -34.299  1.00  0.00           O  
ATOM    194  N   LYS F 210      48.406  -3.970 -32.339  1.00  0.00           N  
ATOM    195  CA  LYS F 210      49.657  -4.597 -32.750  1.00  0.00           C  
ATOM    196  C   LYS F 210      49.890  -5.928 -32.043  1.00  0.00           C  
ATOM    197  O   LYS F 210      50.594  -6.795 -32.561  1.00  0.00           O  
ATOM    198  CB  LYS F 210      50.828  -3.636 -32.541  1.00  0.00           C  
ATOM    199  CG  LYS F 210      51.012  -2.707 -33.727  1.00  0.00           C  
ATOM    200  CD  LYS F 210      51.348  -1.298 -33.294  1.00  0.00           C  
ATOM    201  CE  LYS F 210      51.333  -0.344 -34.482  1.00  0.00           C  
ATOM    202  NZ  LYS F 210      51.488   1.074 -34.035  1.00  0.00           N  
ATOM    203  N   LYS F 211      49.301  -6.092 -30.862  1.00  0.00           N  
ATOM    204  CA  LYS F 211      49.416  -7.360 -30.148  1.00  0.00           C  
ATOM    205  C   LYS F 211      48.133  -7.548 -29.362  1.00  0.00           C  
ATOM    206  O   LYS F 211      47.688  -6.648 -28.649  1.00  0.00           O  
ATOM    207  CB  LYS F 211      50.623  -7.386 -29.208  1.00  0.00           C  
ATOM    208  CG  LYS F 211      51.114  -8.803 -28.901  1.00  0.00           C  
ATOM    209  CD  LYS F 211      52.197  -8.797 -27.837  1.00  0.00           C  
ATOM    210  CE  LYS F 211      52.632 -10.209 -27.478  1.00  0.00           C  
ATOM    211  NZ  LYS F 211      53.402 -10.235 -26.203  1.00  0.00           N  
ATOM    212  N   GLN F 212      47.533  -8.720 -29.515  1.00  0.00           N  
ATOM    213  CA  GLN F 212      46.282  -9.032 -28.844  1.00  0.00           C  
ATOM    214  C   GLN F 212      46.405  -8.875 -27.338  1.00  0.00           C  
ATOM    215  O   GLN F 212      47.346  -9.387 -26.728  1.00  0.00           O  
ATOM    216  CB  GLN F 212      45.853 -10.464 -29.185  1.00  0.00           C  
ATOM    217  CG  GLN F 212      44.447 -10.841 -28.730  1.00  0.00           C  
ATOM    218  CD  GLN F 212      43.985 -12.171 -29.311  1.00  0.00           C  
ATOM    219  OE1 GLN F 212      44.574 -13.222 -29.042  1.00  0.00           O  
ATOM    220  NE2 GLN F 212      42.929 -12.127 -30.119  1.00  0.00           N  
ATOM    221  N   ASN F 214      45.463  -8.155 -26.738  1.00  0.00           N  
ATOM    222  CA  ASN F 214      45.501  -7.993 -25.298  1.00  0.00           C  
ATOM    223  C   ASN F 214      45.254  -9.366 -24.710  1.00  0.00           C  
ATOM    224  O   ASN F 214      44.345 -10.085 -25.126  1.00  0.00           O  
ATOM    225  CB  ASN F 214      44.425  -7.032 -24.791  1.00  0.00           C  
ATOM    226  CG  ASN F 214      44.526  -6.792 -23.286  1.00  0.00           C  
ATOM    227  OD1 ASN F 214      43.620  -6.238 -22.664  1.00  0.00           O  
ATOM    228  ND2 ASN F 214      45.641  -7.208 -22.700  1.00  0.00           N  
ATOM    229  N   THR F 215      46.091  -9.725 -23.751  1.00  0.00           N  
ATOM    230  CA  THR F 215      46.015 -11.005 -23.066  1.00  0.00           C  
ATOM    231  C   THR F 215      44.569 -11.482 -22.880  1.00  0.00           C  
ATOM    232  O   THR F 215      44.230 -12.637 -23.176  1.00  0.00           O  
ATOM    233  CB  THR F 215      46.707 -10.876 -21.694  1.00  0.00           C  
ATOM    234  OG1 THR F 215      47.939 -10.153 -21.852  1.00  0.00           O  
ATOM    235  CG2 THR F 215      46.989 -12.248 -21.102  1.00  0.00           C  
ATOM    236  N   TRP F 216      43.725 -10.570 -22.401  1.00  0.00           N  
ATOM    237  CA  TRP F 216      42.320 -10.854 -22.146  1.00  0.00           C  
ATOM    238  C   TRP F 216      41.533 -11.153 -23.405  1.00  0.00           C  
ATOM    239  O   TRP F 216      40.533 -11.872 -23.366  1.00  0.00           O  
ATOM    240  CB  TRP F 216      41.670  -9.691 -21.409  1.00  0.00           C  
ATOM    241  CG  TRP F 216      40.205  -9.804 -21.398  1.00  0.00           C  
ATOM    242  CD1 TRP F 216      39.343  -9.240 -22.277  1.00  0.00           C  
ATOM    243  CD2 TRP F 216      39.414 -10.565 -20.487  1.00  0.00           C  
ATOM    244  NE1 TRP F 216      38.053  -9.597 -21.973  1.00  0.00           N  
ATOM    245  CE2 TRP F 216      38.067 -10.411 -20.875  1.00  0.00           C  
ATOM    246  CE3 TRP F 216      39.712 -11.362 -19.377  1.00  0.00           C  
ATOM    247  CZ2 TRP F 216      37.009 -11.024 -20.192  1.00  0.00           C  
ATOM    248  CZ3 TRP F 216      38.659 -11.975 -18.694  1.00  0.00           C  
ATOM    249  CH2 TRP F 216      37.323 -11.799 -19.106  1.00  0.00           C  
ATOM    250  N   ASP F 217      41.956 -10.576 -24.520  1.00  0.00           N  
ATOM    251  CA  ASP F 217      41.271 -10.849 -25.764  1.00  0.00           C  
ATOM    252  C   ASP F 217      41.680 -12.259 -26.151  1.00  0.00           C  
ATOM    253  O   ASP F 217      40.855 -13.048 -26.609  1.00  0.00           O  
ATOM    254  CB  ASP F 217      41.672  -9.842 -26.845  1.00  0.00           C  
ATOM    255  CG  ASP F 217      40.849  -8.556 -26.780  1.00  0.00           C  
ATOM    256  OD1 ASP F 217      39.602  -8.638 -26.859  1.00  0.00           O  
ATOM    257  OD2 ASP F 217      41.442  -7.464 -26.652  1.00  0.00           O  
ATOM    258  N   LEU F 218      42.953 -12.578 -25.933  1.00  0.00           N  
ATOM    259  CA  LEU F 218      43.453 -13.904 -26.247  1.00  0.00           C  
ATOM    260  C   LEU F 218      42.707 -14.898 -25.382  1.00  0.00           C  
ATOM    261  O   LEU F 218      42.587 -16.068 -25.728  1.00  0.00           O  
ATOM    262  CB  LEU F 218      44.949 -13.997 -25.975  1.00  0.00           C  
ATOM    263  CG  LEU F 218      45.534 -15.368 -26.299  1.00  0.00           C  
ATOM    264  CD1 LEU F 218      46.849 -15.228 -27.036  1.00  0.00           C  
ATOM    265  CD2 LEU F 218      45.701 -16.136 -25.017  1.00  0.00           C  
ATOM    266  N   PHE F 219      42.199 -14.418 -24.252  1.00  0.00           N  
ATOM    267  CA  PHE F 219      41.430 -15.250 -23.327  1.00  0.00           C  
ATOM    268  C   PHE F 219      40.044 -15.620 -23.866  1.00  0.00           C  
ATOM    269  O   PHE F 219      39.740 -16.790 -24.115  1.00  0.00           O  
ATOM    270  CB  PHE F 219      41.255 -14.520 -21.999  1.00  0.00           C  
ATOM    271  CG  PHE F 219      42.383 -14.719 -21.045  1.00  0.00           C  
ATOM    272  CD1 PHE F 219      42.322 -14.176 -19.770  1.00  0.00           C  
ATOM    273  CD2 PHE F 219      43.487 -15.481 -21.397  1.00  0.00           C  
ATOM    274  CE1 PHE F 219      43.341 -14.388 -18.856  1.00  0.00           C  
ATOM    275  CE2 PHE F 219      44.513 -15.700 -20.489  1.00  0.00           C  
ATOM    276  CZ  PHE F 219      44.438 -15.155 -19.213  1.00  0.00           C  
ATOM    277  N   GLU F 220      39.196 -14.609 -24.014  1.00  0.00           N  
ATOM    278  CA  GLU F 220      37.852 -14.813 -24.522  1.00  0.00           C  
ATOM    279  C   GLU F 220      37.900 -15.402 -25.916  1.00  0.00           C  
ATOM    280  O   GLU F 220      36.962 -16.057 -26.350  1.00  0.00           O  
ATOM    281  CB  GLU F 220      37.114 -13.487 -24.582  1.00  0.00           C  
ATOM    282  CG  GLU F 220      36.190 -13.234 -23.424  1.00  0.00           C  
ATOM    283  CD  GLU F 220      35.610 -11.836 -23.479  1.00  0.00           C  
ATOM    284  OE1 GLU F 220      34.605 -11.559 -22.785  1.00  0.00           O  
ATOM    285  OE2 GLU F 220      36.174 -11.007 -24.224  1.00  0.00           O  
ATOM    286  N   GLU F 221      39.003 -15.154 -26.612  1.00  0.00           N  
ATOM    287  CA  GLU F 221      39.200 -15.630 -27.974  1.00  0.00           C  
ATOM    288  C   GLU F 221      39.439 -17.135 -28.042  1.00  0.00           C  
ATOM    289  O   GLU F 221      38.744 -17.847 -28.767  1.00  0.00           O  
ATOM    290  CB  GLU F 221      40.374 -14.873 -28.592  1.00  0.00           C  
ATOM    291  CG  GLU F 221      40.594 -15.069 -30.082  1.00  0.00           C  
ATOM    292  CD  GLU F 221      41.280 -16.380 -30.410  1.00  0.00           C  
ATOM    293  OE1 GLU F 221      40.577 -17.405 -30.540  1.00  0.00           O  
ATOM    294  OE2 GLU F 221      42.527 -16.386 -30.527  1.00  0.00           O  
ATOM    295  N   ARG F 222      40.425 -17.619 -27.293  1.00  0.00           N  
ATOM    296  CA  ARG F 222      40.728 -19.046 -27.288  1.00  0.00           C  
ATOM    297  C   ARG F 222      39.680 -19.768 -26.454  1.00  0.00           C  
ATOM    298  O   ARG F 222      39.858 -20.926 -26.073  1.00  0.00           O  
ATOM    299  CB  ARG F 222      42.138 -19.304 -26.734  1.00  0.00           C  
ATOM    300  CG  ARG F 222      43.240 -18.561 -27.502  1.00  0.00           C  
ATOM    301  CD  ARG F 222      44.638 -18.882 -26.980  1.00  0.00           C  
ATOM    302  NE  ARG F 222      45.151 -20.151 -27.488  1.00  0.00           N  
ATOM    303  CZ  ARG F 222      45.552 -20.343 -28.740  1.00  0.00           C  
ATOM    304  NH1 ARG F 222      45.498 -19.348 -29.610  1.00  0.00           N  
ATOM    305  NH2 ARG F 222      46.011 -21.527 -29.122  1.00  0.00           N  
ATOM    306  N   GLY F 224      38.590 -19.054 -26.174  1.00  0.00           N  
ATOM    307  CA  GLY F 224      37.479 -19.603 -25.418  1.00  0.00           C  
ATOM    308  C   GLY F 224      37.792 -20.095 -24.027  1.00  0.00           C  
ATOM    309  O   GLY F 224      37.358 -21.172 -23.624  1.00  0.00           O  
ATOM    310  N   TYR F 225      38.547 -19.310 -23.281  1.00  0.00           N  
ATOM    311  CA  TYR F 225      38.882 -19.709 -21.936  1.00  0.00           C  
ATOM    312  C   TYR F 225      37.830 -19.139 -21.007  1.00  0.00           C  
ATOM    313  O   TYR F 225      37.682 -19.580 -19.870  1.00  0.00           O  
ATOM    314  CB  TYR F 225      40.264 -19.170 -21.564  1.00  0.00           C  
ATOM    315  CG  TYR F 225      41.430 -20.010 -22.056  1.00  0.00           C  
ATOM    316  CD1 TYR F 225      41.764 -21.211 -21.431  1.00  0.00           C  
ATOM    317  CD2 TYR F 225      42.207 -19.598 -23.135  1.00  0.00           C  
ATOM    318  CE1 TYR F 225      42.849 -21.977 -21.869  1.00  0.00           C  
ATOM    319  CE2 TYR F 225      43.293 -20.361 -23.581  1.00  0.00           C  
ATOM    320  CZ  TYR F 225      43.606 -21.544 -22.945  1.00  0.00           C  
ATOM    321  OH  TYR F 225      44.672 -22.290 -23.385  1.00  0.00           O  
ATOM    322  N   VAL F 226      37.070 -18.173 -21.503  1.00  0.00           N  
ATOM    323  CA  VAL F 226      36.081 -17.536 -20.653  1.00  0.00           C  
ATOM    324  C   VAL F 226      34.635 -17.907 -20.855  1.00  0.00           C  
ATOM    325  O   VAL F 226      34.163 -17.989 -21.984  1.00  0.00           O  
ATOM    326  CB  VAL F 226      36.142 -16.032 -20.782  1.00  0.00           C  
ATOM    327  CG1 VAL F 226      35.590 -15.398 -19.512  1.00  0.00           C  
ATOM    328  CG2 VAL F 226      37.562 -15.598 -21.080  1.00  0.00           C  
ATOM    329  N   LYS F 227      33.936 -18.093 -19.736  1.00  0.00           N  
ATOM    330  CA  LYS F 227      32.515 -18.425 -19.737  1.00  0.00           C  
ATOM    331  C   LYS F 227      31.764 -17.398 -18.884  1.00  0.00           C  
ATOM    332  O   LYS F 227      30.694 -16.934 -19.275  1.00  0.00           O  
ATOM    333  CB  LYS F 227      32.287 -19.846 -19.204  1.00  0.00           C  
ATOM    334  CG  LYS F 227      30.852 -20.370 -19.360  1.00  0.00           C  
ATOM    335  CD  LYS F 227      30.811 -21.898 -19.355  1.00  0.00           C  
ATOM    336  CE  LYS F 227      29.619 -22.424 -18.584  1.00  0.00           C  
ATOM    337  NZ  LYS F 227      29.707 -21.994 -17.157  1.00  0.00           N  
ATOM    338  N   ASP F 228      32.314 -17.045 -17.722  1.00  0.00           N  
ATOM    339  CA  ASP F 228      31.683 -16.034 -16.860  1.00  0.00           C  
ATOM    340  C   ASP F 228      32.739 -15.012 -16.394  1.00  0.00           C  
ATOM    341  O   ASP F 228      33.946 -15.267 -16.504  1.00  0.00           O  
ATOM    342  CB  ASP F 228      31.024 -16.672 -15.624  1.00  0.00           C  
ATOM    343  CG  ASP F 228      30.338 -17.993 -15.922  1.00  0.00           C  
ATOM    344  OD1 ASP F 228      31.021 -19.039 -15.912  1.00  0.00           O  
ATOM    345  OD2 ASP F 228      29.114 -17.985 -16.160  1.00  0.00           O  
ATOM    346  N   THR F 229      32.295 -13.860 -15.882  1.00  0.00           N  
ATOM    347  CA  THR F 229      33.231 -12.843 -15.401  1.00  0.00           C  
ATOM    348  C   THR F 229      32.730 -12.021 -14.234  1.00  0.00           C  
ATOM    349  O   THR F 229      31.540 -11.732 -14.120  1.00  0.00           O  
ATOM    350  CB  THR F 229      33.628 -11.838 -16.487  1.00  0.00           C  
ATOM    351  OG1 THR F 229      34.765 -11.097 -16.030  1.00  0.00           O  
ATOM    352  CG2 THR F 229      32.480 -10.856 -16.768  1.00  0.00           C  
ATOM    353  N   ALA F 230      33.668 -11.644 -13.375  1.00  0.00           N  
ATOM    354  CA  ALA F 230      33.378 -10.822 -12.214  1.00  0.00           C  
ATOM    355  C   ALA F 230      34.149  -9.536 -12.454  1.00  0.00           C  
ATOM    356  O   ALA F 230      35.349  -9.457 -12.176  1.00  0.00           O  
ATOM    357  CB  ALA F 230      33.858 -11.502 -10.944  1.00  0.00           C  
ATOM    358  N   GLY F 231      33.445  -8.544 -12.994  1.00  0.00           N  
ATOM    359  CA  GLY F 231      34.040  -7.259 -13.308  1.00  0.00           C  
ATOM    360  C   GLY F 231      33.639  -6.919 -14.730  1.00  0.00           C  
ATOM    361  O   GLY F 231      33.072  -7.765 -15.431  1.00  0.00           O  
ATOM    362  N   THR F 232      33.924  -5.698 -15.170  1.00  0.00           N  
ATOM    363  CA  THR F 232      33.561  -5.301 -16.531  1.00  0.00           C  
ATOM    364  C   THR F 232      34.440  -5.969 -17.575  1.00  0.00           C  
ATOM    365  O   THR F 232      35.668  -6.006 -17.443  1.00  0.00           O  
ATOM    366  CB  THR F 232      33.703  -3.780 -16.773  1.00  0.00           C  
ATOM    367  OG1 THR F 232      33.514  -3.067 -15.541  1.00  0.00           O  
ATOM    368  CG2 THR F 232      32.680  -3.314 -17.816  1.00  0.00           C  
ATOM    369  N   LYS F 233      33.807  -6.490 -18.617  1.00  0.00           N  
ATOM    370  CA  LYS F 233      34.553  -7.107 -19.693  1.00  0.00           C  
ATOM    371  C   LYS F 233      35.665  -6.115 -20.121  1.00  0.00           C  
ATOM    372  O   LYS F 233      36.812  -6.520 -20.299  1.00  0.00           O  
ATOM    373  CB  LYS F 233      33.590  -7.451 -20.838  1.00  0.00           C  
ATOM    374  CG  LYS F 233      32.219  -6.806 -20.677  1.00  0.00           C  
ATOM    375  CD  LYS F 233      31.092  -7.770 -20.991  1.00  0.00           C  
ATOM    376  CE  LYS F 233      30.252  -8.042 -19.758  1.00  0.00           C  
ATOM    377  NZ  LYS F 233      31.077  -8.611 -18.666  1.00  0.00           N  
ATOM    378  N   GLU F 234      35.351  -4.819 -20.234  1.00  0.00           N  
ATOM    379  CA  GLU F 234      36.358  -3.806 -20.625  1.00  0.00           C  
ATOM    380  C   GLU F 234      37.283  -3.475 -19.471  1.00  0.00           C  
ATOM    381  O   GLU F 234      38.429  -3.065 -19.667  1.00  0.00           O  
ATOM    382  CB  GLU F 234      35.714  -2.488 -21.070  1.00  0.00           C  
ATOM    383  CG  GLU F 234      34.868  -2.550 -22.329  1.00  0.00           C  
ATOM    384  CD  GLU F 234      33.390  -2.758 -22.029  1.00  0.00           C  
ATOM    385  OE1 GLU F 234      32.820  -1.947 -21.257  1.00  0.00           O  
ATOM    386  OE2 GLU F 234      32.800  -3.727 -22.566  1.00  0.00           O  
ATOM    387  N   HIS F 235      36.744  -3.619 -18.268  1.00  0.00           N  
ATOM    388  CA  HIS F 235      37.478  -3.359 -17.042  1.00  0.00           C  
ATOM    389  C   HIS F 235      38.704  -4.258 -17.055  1.00  0.00           C  
ATOM    390  O   HIS F 235      39.839  -3.786 -17.127  1.00  0.00           O  
ATOM    391  CB  HIS F 235      36.607  -3.707 -15.830  1.00  0.00           C  
ATOM    392  CG  HIS F 235      37.117  -3.164 -14.533  1.00  0.00           C  
ATOM    393  ND1 HIS F 235      38.459  -2.962 -14.291  1.00  0.00           N  
ATOM    394  CD2 HIS F 235      36.470  -2.801 -13.399  1.00  0.00           C  
ATOM    395  CE1 HIS F 235      38.618  -2.497 -13.066  1.00  0.00           C  
ATOM    396  NE2 HIS F 235      37.427  -2.390 -12.502  1.00  0.00           N  
ATOM    397  N   ILE F 236      38.458  -5.561 -16.992  1.00  0.00           N  
ATOM    398  CA  ILE F 236      39.526  -6.541 -16.983  1.00  0.00           C  
ATOM    399  C   ILE F 236      40.455  -6.344 -18.170  1.00  0.00           C  
ATOM    400  O   ILE F 236      41.645  -6.638 -18.092  1.00  0.00           O  
ATOM    401  CB  ILE F 236      38.964  -7.943 -17.042  1.00  0.00           C  
ATOM    402  CG1 ILE F 236      37.850  -8.097 -16.011  1.00  0.00           C  
ATOM    403  CG2 ILE F 236      40.063  -8.930 -16.767  1.00  0.00           C  
ATOM    404  CD1 ILE F 236      36.749  -9.032 -16.451  1.00  0.00           C  
ATOM    405  N   ALA F 237      39.908  -5.845 -19.273  1.00  0.00           N  
ATOM    406  CA  ALA F 237      40.705  -5.602 -20.468  1.00  0.00           C  
ATOM    407  C   ALA F 237      41.789  -4.573 -20.168  1.00  0.00           C  
ATOM    408  O   ALA F 237      42.984  -4.888 -20.153  1.00  0.00           O  
ATOM    409  CB  ALA F 237      39.811  -5.101 -21.599  1.00  0.00           C  
ATOM    410  N   GLU F 238      41.356  -3.339 -19.924  1.00  0.00           N  
ATOM    411  CA  GLU F 238      42.275  -2.250 -19.631  1.00  0.00           C  
ATOM    412  C   GLU F 238      43.316  -2.625 -18.572  1.00  0.00           C  
ATOM    413  O   GLU F 238      44.514  -2.401 -18.751  1.00  0.00           O  
ATOM    414  CB  GLU F 238      41.500  -1.010 -19.182  1.00  0.00           C  
ATOM    415  CG  GLU F 238      42.399   0.196 -19.042  1.00  0.00           C  
ATOM    416  CD  GLU F 238      43.266   0.405 -20.285  1.00  0.00           C  
ATOM    417  OE1 GLU F 238      44.372   0.984 -20.160  1.00  0.00           O  
ATOM    418  OE2 GLU F 238      42.840  -0.006 -21.391  1.00  0.00           O  
ATOM    419  N   LEU F 240      42.853  -3.199 -17.471  1.00  0.00           N  
ATOM    420  CA  LEU F 240      43.741  -3.607 -16.393  1.00  0.00           C  
ATOM    421  C   LEU F 240      44.875  -4.484 -16.924  1.00  0.00           C  
ATOM    422  O   LEU F 240      46.021  -4.344 -16.507  1.00  0.00           O  
ATOM    423  CB  LEU F 240      42.940  -4.364 -15.325  1.00  0.00           C  
ATOM    424  CG  LEU F 240      43.616  -4.901 -14.056  1.00  0.00           C  
ATOM    425  CD1 LEU F 240      44.163  -3.764 -13.216  1.00  0.00           C  
ATOM    426  CD2 LEU F 240      42.602  -5.695 -13.253  1.00  0.00           C  
ATOM    427  N   MET F 241      44.566  -5.381 -17.852  1.00  0.00           N  
ATOM    428  CA  MET F 241      45.597  -6.258 -18.382  1.00  0.00           C  
ATOM    429  C   MET F 241      46.495  -5.550 -19.362  1.00  0.00           C  
ATOM    430  O   MET F 241      47.526  -6.087 -19.742  1.00  0.00           O  
ATOM    431  CB  MET F 241      44.980  -7.489 -19.044  1.00  0.00           C  
ATOM    432  CG  MET F 241      44.184  -8.363 -18.080  1.00  0.00           C  
ATOM    433  SD  MET F 241      44.481 -10.152 -18.251  1.00  0.00           S  
ATOM    434  CE  MET F 241      45.883 -10.381 -17.197  1.00  0.00           C  
ATOM    435  N   ARG F 243      46.115  -4.343 -19.767  1.00  0.00           N  
ATOM    436  CA  ARG F 243      46.928  -3.580 -20.716  1.00  0.00           C  
ATOM    437  C   ARG F 243      47.983  -2.730 -20.013  1.00  0.00           C  
ATOM    438  O   ARG F 243      49.080  -2.518 -20.540  1.00  0.00           O  
ATOM    439  CB  ARG F 243      46.047  -2.661 -21.582  1.00  0.00           C  
ATOM    440  CG  ARG F 243      46.806  -1.918 -22.697  1.00  0.00           C  
ATOM    441  CD  ARG F 243      45.867  -1.101 -23.586  1.00  0.00           C  
ATOM    442  NE  ARG F 243      45.452   0.155 -22.969  1.00  0.00           N  
ATOM    443  CZ  ARG F 243      46.231   1.225 -22.872  1.00  0.00           C  
ATOM    444  NH1 ARG F 243      47.462   1.186 -23.357  1.00  0.00           N  
ATOM    445  NH2 ARG F 243      45.788   2.329 -22.286  1.00  0.00           N  
ATOM    446  N   THR F 244      47.654  -2.257 -18.815  1.00  0.00           N  
ATOM    447  CA  THR F 244      48.565  -1.401 -18.067  1.00  0.00           C  
ATOM    448  C   THR F 244      49.026  -1.975 -16.740  1.00  0.00           C  
ATOM    449  O   THR F 244      49.423  -1.220 -15.855  1.00  0.00           O  
ATOM    450  CB  THR F 244      47.913  -0.030 -17.777  1.00  0.00           C  
ATOM    451  OG1 THR F 244      46.948  -0.159 -16.725  1.00  0.00           O  
ATOM    452  CG2 THR F 244      47.212   0.484 -19.012  1.00  0.00           C  
ATOM    453  N   ARG F 245      48.981  -3.296 -16.585  1.00  0.00           N  
ATOM    454  CA  ARG F 245      49.402  -3.888 -15.320  1.00  0.00           C  
ATOM    455  C   ARG F 245      49.790  -5.359 -15.396  1.00  0.00           C  
ATOM    456  O   ARG F 245      48.996  -6.220 -15.795  1.00  0.00           O  
ATOM    457  CB  ARG F 245      48.306  -3.690 -14.269  1.00  0.00           C  
ATOM    458  CG  ARG F 245      48.746  -3.969 -12.845  1.00  0.00           C  
ATOM    459  CD  ARG F 245      47.879  -3.203 -11.865  1.00  0.00           C  
ATOM    460  NE  ARG F 245      47.949  -1.765 -12.107  1.00  0.00           N  
ATOM    461  CZ  ARG F 245      47.281  -0.856 -11.406  1.00  0.00           C  
ATOM    462  NH1 ARG F 245      46.489  -1.236 -10.410  1.00  0.00           N  
ATOM    463  NH2 ARG F 245      47.401   0.431 -11.708  1.00  0.00           N  
ATOM    464  N   ARG F 265      51.034  -5.622 -15.001  1.00  0.00           N  
ATOM    465  CA  ARG F 265      51.600  -6.967 -14.989  1.00  0.00           C  
ATOM    466  C   ARG F 265      50.972  -7.709 -13.804  1.00  0.00           C  
ATOM    467  O   ARG F 265      51.642  -8.440 -13.070  1.00  0.00           O  
ATOM    468  CB  ARG F 265      53.135  -6.887 -14.837  1.00  0.00           C  
ATOM    469  CG  ARG F 265      53.896  -8.160 -15.240  1.00  0.00           C  
ATOM    470  CD  ARG F 265      55.392  -8.008 -15.048  1.00  0.00           C  
ATOM    471  NE  ARG F 265      55.955  -6.911 -15.829  1.00  0.00           N  
ATOM    472  CZ  ARG F 265      56.113  -6.936 -17.146  1.00  0.00           C  
ATOM    473  NH1 ARG F 265      55.750  -8.005 -17.837  1.00  0.00           N  
ATOM    474  NH2 ARG F 265      56.643  -5.893 -17.771  1.00  0.00           N  
ATOM    475  N   ILE F 266      49.671  -7.513 -13.637  1.00  0.00           N  
ATOM    476  CA  ILE F 266      48.927  -8.119 -12.548  1.00  0.00           C  
ATOM    477  C   ILE F 266      49.307  -9.549 -12.225  1.00  0.00           C  
ATOM    478  O   ILE F 266      49.965 -10.234 -12.999  1.00  0.00           O  
ATOM    479  CB  ILE F 266      47.421  -8.109 -12.837  1.00  0.00           C  
ATOM    480  CG1 ILE F 266      47.045  -9.302 -13.723  1.00  0.00           C  
ATOM    481  CG2 ILE F 266      47.036  -6.814 -13.530  1.00  0.00           C  
ATOM    482  CD1 ILE F 266      46.745 -10.593 -12.959  1.00  0.00           C  
ATOM    483  N   GLY F 267      48.844  -9.992 -11.067  1.00  0.00           N  
ATOM    484  CA  GLY F 267      49.096 -11.344 -10.635  1.00  0.00           C  
ATOM    485  C   GLY F 267      47.774 -12.076 -10.567  1.00  0.00           C  
ATOM    486  O   GLY F 267      46.757 -11.504 -10.171  1.00  0.00           O  
ATOM    487  N   ALA F 268      47.784 -13.341 -10.967  1.00  0.00           N  
ATOM    488  CA  ALA F 268      46.583 -14.161 -10.956  1.00  0.00           C  
ATOM    489  C   ALA F 268      46.944 -15.581 -10.530  1.00  0.00           C  
ATOM    490  O   ALA F 268      48.056 -16.058 -10.785  1.00  0.00           O  
ATOM    491  CB  ALA F 268      45.949 -14.164 -12.339  1.00  0.00           C  
ATOM    492  N   TYR F 269      46.005 -16.261  -9.884  1.00  0.00           N  
ATOM    493  CA  TYR F 269      46.278 -17.607  -9.432  1.00  0.00           C  
ATOM    494  C   TYR F 269      45.158 -18.593  -9.702  1.00  0.00           C  
ATOM    495  O   TYR F 269      44.049 -18.214 -10.073  1.00  0.00           O  
ATOM    496  CB  TYR F 269      46.591 -17.577  -7.946  1.00  0.00           C  
ATOM    497  CG  TYR F 269      45.388 -17.652  -7.035  1.00  0.00           C  
ATOM    498  CD1 TYR F 269      45.172 -18.787  -6.253  1.00  0.00           C  
ATOM    499  CD2 TYR F 269      44.497 -16.584  -6.911  1.00  0.00           C  
ATOM    500  CE1 TYR F 269      44.103 -18.868  -5.356  1.00  0.00           C  
ATOM    501  CE2 TYR F 269      43.411 -16.651  -6.008  1.00  0.00           C  
ATOM    502  CZ  TYR F 269      43.223 -17.804  -5.229  1.00  0.00           C  
ATOM    503  OH  TYR F 269      42.176 -17.911  -4.319  1.00  0.00           O  
ATOM    504  N   VAL F 270      45.466 -19.869  -9.510  1.00  0.00           N  
ATOM    505  CA  VAL F 270      44.505 -20.943  -9.719  1.00  0.00           C  
ATOM    506  C   VAL F 270      44.498 -21.864  -8.493  1.00  0.00           C  
ATOM    507  O   VAL F 270      45.499 -22.524  -8.206  1.00  0.00           O  
ATOM    508  CB  VAL F 270      44.875 -21.772 -10.962  1.00  0.00           C  
ATOM    509  CG1 VAL F 270      44.031 -23.028 -11.002  1.00  0.00           C  
ATOM    510  CG2 VAL F 270      44.678 -20.945 -12.231  1.00  0.00           C  
ATOM    511  N   GLY F 272      43.373 -21.912  -7.782  1.00  0.00           N  
ATOM    512  CA  GLY F 272      43.286 -22.740  -6.590  1.00  0.00           C  
ATOM    513  C   GLY F 272      43.060 -24.225  -6.823  1.00  0.00           C  
ATOM    514  O   GLY F 272      42.203 -24.597  -7.617  1.00  0.00           O  
ATOM    515  N   ILE F 273      43.821 -25.072  -6.123  1.00  0.00           N  
ATOM    516  CA  ILE F 273      43.697 -26.532  -6.245  1.00  0.00           C  
ATOM    517  C   ILE F 273      43.842 -27.337  -4.931  1.00  0.00           C  
ATOM    518  O   ILE F 273      44.941 -27.494  -4.381  1.00  0.00           O  
ATOM    519  CB  ILE F 273      44.705 -27.089  -7.274  1.00  0.00           C  
ATOM    520  CG1 ILE F 273      44.357 -26.569  -8.671  1.00  0.00           C  
ATOM    521  CG2 ILE F 273      44.696 -28.606  -7.232  1.00  0.00           C  
ATOM    522  CD1 ILE F 273      45.206 -27.146  -9.790  1.00  0.00           C  
ATOM    523  N   ASP F 274      42.715 -27.853  -4.447  1.00  0.00           N  
ATOM    524  CA  ASP F 274      42.686 -28.643  -3.222  1.00  0.00           C  
ATOM    525  C   ASP F 274      43.191 -30.047  -3.491  1.00  0.00           C  
ATOM    526  O   ASP F 274      42.695 -30.737  -4.385  1.00  0.00           O  
ATOM    527  CB  ASP F 274      41.260 -28.746  -2.667  1.00  0.00           C  
ATOM    528  CG  ASP F 274      40.998 -27.792  -1.513  1.00  0.00           C  
ATOM    529  OD1 ASP F 274      40.916 -26.568  -1.761  1.00  0.00           O  
ATOM    530  OD2 ASP F 274      40.867 -28.274  -0.361  1.00  0.00           O  
ATOM    531  N   PRO F 275      44.190 -30.486  -2.713  1.00  0.00           N  
ATOM    532  CA  PRO F 275      44.813 -31.811  -2.808  1.00  0.00           C  
ATOM    533  C   PRO F 275      43.986 -32.900  -2.128  1.00  0.00           C  
ATOM    534  O   PRO F 275      44.418 -33.507  -1.147  1.00  0.00           O  
ATOM    535  CB  PRO F 275      46.165 -31.601  -2.130  1.00  0.00           C  
ATOM    536  CG  PRO F 275      45.844 -30.599  -1.074  1.00  0.00           C  
ATOM    537  CD  PRO F 275      44.961 -29.610  -1.814  1.00  0.00           C  
ATOM    538  N   THR F 276      42.799 -33.143  -2.667  1.00  0.00           N  
ATOM    539  CA  THR F 276      41.903 -34.140  -2.121  1.00  0.00           C  
ATOM    540  C   THR F 276      42.121 -35.454  -2.822  1.00  0.00           C  
ATOM    541  O   THR F 276      41.599 -36.480  -2.413  1.00  0.00           O  
ATOM    542  CB  THR F 276      40.483 -33.726  -2.342  1.00  0.00           C  
ATOM    543  OG1 THR F 276      40.305 -33.459  -3.736  1.00  0.00           O  
ATOM    544  CG2 THR F 276      40.169 -32.473  -1.538  1.00  0.00           C  
ATOM    545  N   ALA F 277      42.889 -35.412  -3.896  1.00  0.00           N  
ATOM    546  CA  ALA F 277      43.175 -36.613  -4.655  1.00  0.00           C  
ATOM    547  C   ALA F 277      44.678 -36.767  -4.838  1.00  0.00           C  
ATOM    548  O   ALA F 277      45.418 -35.795  -4.760  1.00  0.00           O  
ATOM    549  CB  ALA F 277      42.486 -36.545  -6.001  1.00  0.00           C  
ATOM    550  N   PRO F 278      45.150 -37.996  -5.084  1.00  0.00           N  
ATOM    551  CA  PRO F 278      46.574 -38.275  -5.278  1.00  0.00           C  
ATOM    552  C   PRO F 278      47.071 -37.962  -6.684  1.00  0.00           C  
ATOM    553  O   PRO F 278      48.080 -38.516  -7.125  1.00  0.00           O  
ATOM    554  CB  PRO F 278      46.667 -39.759  -4.962  1.00  0.00           C  
ATOM    555  CG  PRO F 278      45.399 -40.269  -5.553  1.00  0.00           C  
ATOM    556  CD  PRO F 278      44.378 -39.250  -5.068  1.00  0.00           C  
ATOM    557  N   SER F 279      46.361 -37.088  -7.391  1.00  0.00           N  
ATOM    558  CA  SER F 279      46.763 -36.717  -8.741  1.00  0.00           C  
ATOM    559  C   SER F 279      45.824 -35.734  -9.398  1.00  0.00           C  
ATOM    560  O   SER F 279      44.604 -35.843  -9.273  1.00  0.00           O  
ATOM    561  CB  SER F 279      46.861 -37.944  -9.643  1.00  0.00           C  
ATOM    562  OG  SER F 279      47.327 -37.571 -10.932  1.00  0.00           O  
ATOM    563  N   LEU F 280      46.403 -34.780 -10.115  1.00  0.00           N  
ATOM    564  CA  LEU F 280      45.606 -33.792 -10.811  1.00  0.00           C  
ATOM    565  C   LEU F 280      45.042 -34.455 -12.030  1.00  0.00           C  
ATOM    566  O   LEU F 280      45.773 -35.063 -12.815  1.00  0.00           O  
ATOM    567  CB  LEU F 280      46.454 -32.602 -11.224  1.00  0.00           C  
ATOM    568  CG  LEU F 280      47.013 -31.841 -10.026  1.00  0.00           C  
ATOM    569  CD1 LEU F 280      47.713 -30.576 -10.477  1.00  0.00           C  
ATOM    570  CD2 LEU F 280      45.882 -31.487  -9.101  1.00  0.00           C  
ATOM    571  N   HIS F 281      43.730 -34.351 -12.172  1.00  0.00           N  
ATOM    572  CA  HIS F 281      43.049 -34.948 -13.298  1.00  0.00           C  
ATOM    573  C   HIS F 281      43.004 -33.927 -14.425  1.00  0.00           C  
ATOM    574  O   HIS F 281      42.967 -32.721 -14.184  1.00  0.00           O  
ATOM    575  CB  HIS F 281      41.632 -35.358 -12.902  1.00  0.00           C  
ATOM    576  CG  HIS F 281      40.698 -34.201 -12.750  1.00  0.00           C  
ATOM    577  ND1 HIS F 281      39.550 -34.068 -13.501  1.00  0.00           N  
ATOM    578  CD2 HIS F 281      40.764 -33.102 -11.962  1.00  0.00           C  
ATOM    579  CE1 HIS F 281      38.948 -32.934 -13.182  1.00  0.00           C  
ATOM    580  NE2 HIS F 281      39.664 -32.330 -12.251  1.00  0.00           N  
ATOM    581  N   VAL F 282      43.007 -34.429 -15.655  1.00  0.00           N  
ATOM    582  CA  VAL F 282      42.983 -33.596 -16.851  1.00  0.00           C  
ATOM    583  C   VAL F 282      42.090 -32.381 -16.737  1.00  0.00           C  
ATOM    584  O   VAL F 282      42.284 -31.394 -17.433  1.00  0.00           O  
ATOM    585  CB  VAL F 282      42.538 -34.405 -18.090  1.00  0.00           C  
ATOM    586  CG1 VAL F 282      43.610 -35.424 -18.452  1.00  0.00           C  
ATOM    587  CG2 VAL F 282      41.205 -35.099 -17.815  1.00  0.00           C  
ATOM    588  N   GLY F 283      41.109 -32.440 -15.859  1.00  0.00           N  
ATOM    589  CA  GLY F 283      40.230 -31.302 -15.730  1.00  0.00           C  
ATOM    590  C   GLY F 283      40.942 -30.067 -15.230  1.00  0.00           C  
ATOM    591  O   GLY F 283      40.684 -28.955 -15.687  1.00  0.00           O  
ATOM    592  N   HIS F 284      41.848 -30.269 -14.285  1.00  0.00           N  
ATOM    593  CA  HIS F 284      42.591 -29.172 -13.690  1.00  0.00           C  
ATOM    594  C   HIS F 284      43.421 -28.392 -14.702  1.00  0.00           C  
ATOM    595  O   HIS F 284      43.902 -27.305 -14.400  1.00  0.00           O  
ATOM    596  CB  HIS F 284      43.480 -29.714 -12.559  1.00  0.00           C  
ATOM    597  CG  HIS F 284      42.728 -30.030 -11.300  1.00  0.00           C  
ATOM    598  ND1 HIS F 284      43.122 -31.015 -10.420  1.00  0.00           N  
ATOM    599  CD2 HIS F 284      41.616 -29.467 -10.760  1.00  0.00           C  
ATOM    600  CE1 HIS F 284      42.288 -31.046  -9.393  1.00  0.00           C  
ATOM    601  NE2 HIS F 284      41.366 -30.117  -9.575  1.00  0.00           N  
ATOM    602  N   LEU F 285      43.570 -28.938 -15.906  1.00  0.00           N  
ATOM    603  CA  LEU F 285      44.363 -28.294 -16.955  1.00  0.00           C  
ATOM    604  C   LEU F 285      43.748 -26.994 -17.412  1.00  0.00           C  
ATOM    605  O   LEU F 285      44.282 -25.918 -17.173  1.00  0.00           O  
ATOM    606  CB  LEU F 285      44.488 -29.219 -18.161  1.00  0.00           C  
ATOM    607  CG  LEU F 285      45.313 -30.488 -17.960  1.00  0.00           C  
ATOM    608  CD1 LEU F 285      44.920 -31.549 -18.986  1.00  0.00           C  
ATOM    609  CD2 LEU F 285      46.789 -30.134 -18.054  1.00  0.00           C  
ATOM    610  N   LEU F 286      42.616 -27.120 -18.087  1.00  0.00           N  
ATOM    611  CA  LEU F 286      41.890 -25.983 -18.614  1.00  0.00           C  
ATOM    612  C   LEU F 286      42.033 -24.730 -17.782  1.00  0.00           C  
ATOM    613  O   LEU F 286      42.522 -23.721 -18.267  1.00  0.00           O  
ATOM    614  CB  LEU F 286      40.407 -26.307 -18.737  1.00  0.00           C  
ATOM    615  CG  LEU F 286      39.594 -25.046 -19.021  1.00  0.00           C  
ATOM    616  CD1 LEU F 286      39.948 -24.511 -20.401  1.00  0.00           C  
ATOM    617  CD2 LEU F 286      38.110 -25.355 -18.912  1.00  0.00           C  
ATOM    618  N   PRO F 288      41.601 -24.776 -16.514  1.00  0.00           N  
ATOM    619  CA  PRO F 288      41.715 -23.581 -15.676  1.00  0.00           C  
ATOM    620  C   PRO F 288      43.138 -23.026 -15.597  1.00  0.00           C  
ATOM    621  O   PRO F 288      43.352 -21.811 -15.643  1.00  0.00           O  
ATOM    622  CB  PRO F 288      41.183 -24.061 -14.329  1.00  0.00           C  
ATOM    623  CG  PRO F 288      41.523 -25.520 -14.327  1.00  0.00           C  
ATOM    624  CD  PRO F 288      41.167 -25.938 -15.717  1.00  0.00           C  
ATOM    625  N   LEU F 289      44.113 -23.921 -15.485  1.00  0.00           N  
ATOM    626  CA  LEU F 289      45.512 -23.514 -15.402  1.00  0.00           C  
ATOM    627  C   LEU F 289      45.988 -22.959 -16.740  1.00  0.00           C  
ATOM    628  O   LEU F 289      46.698 -21.958 -16.785  1.00  0.00           O  
ATOM    629  CB  LEU F 289      46.389 -24.707 -14.988  1.00  0.00           C  
ATOM    630  CG  LEU F 289      46.228 -25.217 -13.547  1.00  0.00           C  
ATOM    631  CD1 LEU F 289      46.720 -26.642 -13.428  1.00  0.00           C  
ATOM    632  CD2 LEU F 289      46.993 -24.318 -12.598  1.00  0.00           C  
ATOM    633  N   MET F 290      45.573 -23.607 -17.825  1.00  0.00           N  
ATOM    634  CA  MET F 290      45.960 -23.213 -19.178  1.00  0.00           C  
ATOM    635  C   MET F 290      46.077 -21.715 -19.425  1.00  0.00           C  
ATOM    636  O   MET F 290      47.149 -21.221 -19.767  1.00  0.00           O  
ATOM    637  CB  MET F 290      44.995 -23.823 -20.194  1.00  0.00           C  
ATOM    638  CG  MET F 290      45.143 -25.324 -20.357  1.00  0.00           C  
ATOM    639  SD  MET F 290      46.779 -25.756 -20.976  1.00  0.00           S  
ATOM    640  CE  MET F 290      46.789 -24.988 -22.556  1.00  0.00           C  
ATOM    641  N   PRO F 291      44.978 -20.969 -19.261  1.00  0.00           N  
ATOM    642  CA  PRO F 291      45.084 -19.532 -19.495  1.00  0.00           C  
ATOM    643  C   PRO F 291      46.175 -18.939 -18.618  1.00  0.00           C  
ATOM    644  O   PRO F 291      46.984 -18.136 -19.081  1.00  0.00           O  
ATOM    645  CB  PRO F 291      43.698 -19.023 -19.125  1.00  0.00           C  
ATOM    646  CG  PRO F 291      43.311 -19.936 -18.031  1.00  0.00           C  
ATOM    647  CD  PRO F 291      43.708 -21.283 -18.592  1.00  0.00           C  
ATOM    648  N   LEU F 292      46.201 -19.342 -17.352  1.00  0.00           N  
ATOM    649  CA  LEU F 292      47.217 -18.842 -16.436  1.00  0.00           C  
ATOM    650  C   LEU F 292      48.570 -18.940 -17.140  1.00  0.00           C  
ATOM    651  O   LEU F 292      49.255 -17.933 -17.341  1.00  0.00           O  
ATOM    652  CB  LEU F 292      47.236 -19.676 -15.152  1.00  0.00           C  
ATOM    653  CG  LEU F 292      48.080 -19.134 -13.992  1.00  0.00           C  
ATOM    654  CD1 LEU F 292      47.369 -17.958 -13.345  1.00  0.00           C  
ATOM    655  CD2 LEU F 292      48.298 -20.222 -12.955  1.00  0.00           C  
ATOM    656  N   PHE F 293      48.937 -20.160 -17.525  1.00  0.00           N  
ATOM    657  CA  PHE F 293      50.197 -20.405 -18.217  1.00  0.00           C  
ATOM    658  C   PHE F 293      50.395 -19.344 -19.278  1.00  0.00           C  
ATOM    659  O   PHE F 293      51.427 -18.677 -19.322  1.00  0.00           O  
ATOM    660  CB  PHE F 293      50.183 -21.793 -18.863  1.00  0.00           C  
ATOM    661  CG  PHE F 293      50.074 -22.920 -17.869  1.00  0.00           C  
ATOM    662  CD1 PHE F 293      49.317 -24.053 -18.159  1.00  0.00           C  
ATOM    663  CD2 PHE F 293      50.719 -22.847 -16.636  1.00  0.00           C  
ATOM    664  CE1 PHE F 293      49.201 -25.097 -17.234  1.00  0.00           C  
ATOM    665  CE2 PHE F 293      50.607 -23.885 -15.710  1.00  0.00           C  
ATOM    666  CZ  PHE F 293      49.845 -25.010 -16.013  1.00  0.00           C  
ATOM    667  N   TRP F 294      49.394 -19.175 -20.130  1.00  0.00           N  
ATOM    668  CA  TRP F 294      49.509 -18.175 -21.166  1.00  0.00           C  
ATOM    669  C   TRP F 294      49.959 -16.843 -20.576  1.00  0.00           C  
ATOM    670  O   TRP F 294      50.968 -16.286 -20.999  1.00  0.00           O  
ATOM    671  CB  TRP F 294      48.187 -18.030 -21.927  1.00  0.00           C  
ATOM    672  CG  TRP F 294      48.044 -19.072 -22.985  1.00  0.00           C  
ATOM    673  CD1 TRP F 294      47.770 -20.395 -22.797  1.00  0.00           C  
ATOM    674  CD2 TRP F 294      48.303 -18.910 -24.384  1.00  0.00           C  
ATOM    675  NE1 TRP F 294      47.851 -21.067 -23.989  1.00  0.00           N  
ATOM    676  CE2 TRP F 294      48.176 -20.178 -24.980  1.00  0.00           C  
ATOM    677  CE3 TRP F 294      48.630 -17.815 -25.190  1.00  0.00           C  
ATOM    678  CZ2 TRP F 294      48.372 -20.382 -26.348  1.00  0.00           C  
ATOM    679  CZ3 TRP F 294      48.823 -18.019 -26.547  1.00  0.00           C  
ATOM    680  CH2 TRP F 294      48.693 -19.292 -27.112  1.00  0.00           C  
ATOM    681  N   MET F 295      49.241 -16.336 -19.585  1.00  0.00           N  
ATOM    682  CA  MET F 295      49.638 -15.069 -19.000  1.00  0.00           C  
ATOM    683  C   MET F 295      51.122 -15.074 -18.693  1.00  0.00           C  
ATOM    684  O   MET F 295      51.832 -14.133 -19.035  1.00  0.00           O  
ATOM    685  CB  MET F 295      48.840 -14.794 -17.739  1.00  0.00           C  
ATOM    686  CG  MET F 295      47.459 -14.248 -18.021  1.00  0.00           C  
ATOM    687  SD  MET F 295      46.565 -13.973 -16.507  1.00  0.00           S  
ATOM    688  CE  MET F 295      47.647 -12.841 -15.715  1.00  0.00           C  
ATOM    689  N   TYR F 296      51.587 -16.144 -18.059  1.00  0.00           N  
ATOM    690  CA  TYR F 296      53.002 -16.264 -17.720  1.00  0.00           C  
ATOM    691  C   TYR F 296      53.789 -16.087 -18.998  1.00  0.00           C  
ATOM    692  O   TYR F 296      54.798 -15.391 -19.033  1.00  0.00           O  
ATOM    693  CB  TYR F 296      53.307 -17.646 -17.111  1.00  0.00           C  
ATOM    694  CG  TYR F 296      54.771 -17.903 -16.744  1.00  0.00           C  
ATOM    695  CD1 TYR F 296      55.409 -17.185 -15.731  1.00  0.00           C  
ATOM    696  CD2 TYR F 296      55.514 -18.866 -17.418  1.00  0.00           C  
ATOM    697  CE1 TYR F 296      56.746 -17.422 -15.409  1.00  0.00           C  
ATOM    698  CE2 TYR F 296      56.845 -19.105 -17.103  1.00  0.00           C  
ATOM    699  CZ  TYR F 296      57.454 -18.383 -16.107  1.00  0.00           C  
ATOM    700  OH  TYR F 296      58.781 -18.613 -15.847  1.00  0.00           O  
ATOM    701  N   LEU F 297      53.314 -16.718 -20.058  1.00  0.00           N  
ATOM    702  CA  LEU F 297      53.994 -16.620 -21.331  1.00  0.00           C  
ATOM    703  C   LEU F 297      54.069 -15.185 -21.807  1.00  0.00           C  
ATOM    704  O   LEU F 297      55.128 -14.719 -22.221  1.00  0.00           O  
ATOM    705  CB  LEU F 297      53.275 -17.457 -22.376  1.00  0.00           C  
ATOM    706  CG  LEU F 297      53.378 -18.966 -22.198  1.00  0.00           C  
ATOM    707  CD1 LEU F 297      52.494 -19.654 -23.242  1.00  0.00           C  
ATOM    708  CD2 LEU F 297      54.839 -19.389 -22.337  1.00  0.00           C  
ATOM    709  N   GLU F 298      52.948 -14.478 -21.748  1.00  0.00           N  
ATOM    710  CA  GLU F 298      52.938 -13.100 -22.200  1.00  0.00           C  
ATOM    711  C   GLU F 298      53.775 -12.204 -21.296  1.00  0.00           C  
ATOM    712  O   GLU F 298      54.148 -11.101 -21.689  1.00  0.00           O  
ATOM    713  CB  GLU F 298      51.504 -12.582 -22.291  1.00  0.00           C  
ATOM    714  CG  GLU F 298      51.137 -12.069 -23.678  1.00  0.00           C  
ATOM    715  CD  GLU F 298      50.967 -10.563 -23.728  1.00  0.00           C  
ATOM    716  OE1 GLU F 298      50.744 -10.016 -24.825  1.00  0.00           O  
ATOM    717  OE2 GLU F 298      51.047  -9.921 -22.668  1.00  0.00           O  
ATOM    718  N   GLY F 305      54.071 -12.678 -20.087  1.00  0.00           N  
ATOM    719  CA  GLY F 305      54.887 -11.896 -19.168  1.00  0.00           C  
ATOM    720  C   GLY F 305      54.173 -11.299 -17.971  1.00  0.00           C  
ATOM    721  O   GLY F 305      54.273 -10.101 -17.708  1.00  0.00           O  
ATOM    722  N   TYR F 306      53.465 -12.136 -17.229  1.00  0.00           N  
ATOM    723  CA  TYR F 306      52.745 -11.665 -16.069  1.00  0.00           C  
ATOM    724  C   TYR F 306      53.252 -12.270 -14.775  1.00  0.00           C  
ATOM    725  O   TYR F 306      54.354 -12.804 -14.707  1.00  0.00           O  
ATOM    726  CB  TYR F 306      51.261 -11.985 -16.217  1.00  0.00           C  
ATOM    727  CG  TYR F 306      50.499 -11.030 -17.108  1.00  0.00           C  
ATOM    728  CD1 TYR F 306      50.573 -11.121 -18.496  1.00  0.00           C  
ATOM    729  CD2 TYR F 306      49.698 -10.021 -16.553  1.00  0.00           C  
ATOM    730  CE1 TYR F 306      49.864 -10.228 -19.311  1.00  0.00           C  
ATOM    731  CE2 TYR F 306      48.990  -9.125 -17.355  1.00  0.00           C  
ATOM    732  CZ  TYR F 306      49.076  -9.233 -18.727  1.00  0.00           C  
ATOM    733  OH  TYR F 306      48.380  -8.338 -19.503  1.00  0.00           O  
ATOM    734  N   LYS F 307      52.435 -12.145 -13.740  1.00  0.00           N  
ATOM    735  CA  LYS F 307      52.738 -12.706 -12.440  1.00  0.00           C  
ATOM    736  C   LYS F 307      51.675 -13.754 -12.233  1.00  0.00           C  
ATOM    737  O   LYS F 307      50.518 -13.424 -11.992  1.00  0.00           O  
ATOM    738  CB  LYS F 307      52.624 -11.647 -11.355  1.00  0.00           C  
ATOM    739  CG  LYS F 307      53.835 -10.744 -11.255  1.00  0.00           C  
ATOM    740  CD  LYS F 307      53.755  -9.838 -10.033  1.00  0.00           C  
ATOM    741  CE  LYS F 307      54.972  -8.936  -9.942  1.00  0.00           C  
ATOM    742  NZ  LYS F 307      55.135  -8.113 -11.170  1.00  0.00           N  
ATOM    743  N   ALA F 308      52.058 -15.018 -12.345  1.00  0.00           N  
ATOM    744  CA  ALA F 308      51.093 -16.095 -12.191  1.00  0.00           C  
ATOM    745  C   ALA F 308      51.463 -17.043 -11.085  1.00  0.00           C  
ATOM    746  O   ALA F 308      52.642 -17.269 -10.788  1.00  0.00           O  
ATOM    747  CB  ALA F 308      50.935 -16.870 -13.504  1.00  0.00           C  
ATOM    748  N   PHE F 309      50.433 -17.608 -10.476  1.00  0.00           N  
ATOM    749  CA  PHE F 309      50.652 -18.532  -9.400  1.00  0.00           C  
ATOM    750  C   PHE F 309      49.640 -19.643  -9.390  1.00  0.00           C  
ATOM    751  O   PHE F 309      48.586 -19.568 -10.016  1.00  0.00           O  
ATOM    752  CB  PHE F 309      50.570 -17.821  -8.056  1.00  0.00           C  
ATOM    753  CG  PHE F 309      51.438 -16.608  -7.952  1.00  0.00           C  
ATOM    754  CD1 PHE F 309      51.096 -15.428  -8.592  1.00  0.00           C  
ATOM    755  CD2 PHE F 309      52.573 -16.629  -7.150  1.00  0.00           C  
ATOM    756  CE1 PHE F 309      51.884 -14.296  -8.452  1.00  0.00           C  
ATOM    757  CE2 PHE F 309      53.365 -15.501  -7.006  1.00  0.00           C  
ATOM    758  CZ  PHE F 309      53.012 -14.329  -7.646  1.00  0.00           C  
ATOM    759  N   THR F 310      49.991 -20.674  -8.645  1.00  0.00           N  
ATOM    760  CA  THR F 310      49.146 -21.819  -8.452  1.00  0.00           C  
ATOM    761  C   THR F 310      49.176 -21.982  -6.948  1.00  0.00           C  
ATOM    762  O   THR F 310      50.241 -22.000  -6.328  1.00  0.00           O  
ATOM    763  CB  THR F 310      49.719 -23.028  -9.128  1.00  0.00           C  
ATOM    764  OG1 THR F 310      51.070 -23.202  -8.707  1.00  0.00           O  
ATOM    765  CG2 THR F 310      49.691 -22.834 -10.617  1.00  0.00           C  
ATOM    766  N   LEU F 311      47.987 -22.058  -6.370  1.00  0.00           N  
ATOM    767  CA  LEU F 311      47.810 -22.176  -4.932  1.00  0.00           C  
ATOM    768  C   LEU F 311      47.448 -23.588  -4.540  1.00  0.00           C  
ATOM    769  O   LEU F 311      46.570 -24.179  -5.145  1.00  0.00           O  
ATOM    770  CB  LEU F 311      46.681 -21.245  -4.488  1.00  0.00           C  
ATOM    771  CG  LEU F 311      45.998 -21.614  -3.172  1.00  0.00           C  
ATOM    772  CD1 LEU F 311      47.029 -21.516  -2.058  1.00  0.00           C  
ATOM    773  CD2 LEU F 311      44.796 -20.706  -2.905  1.00  0.00           C  
ATOM    774  N   ILE F 312      48.101 -24.133  -3.525  1.00  0.00           N  
ATOM    775  CA  ILE F 312      47.765 -25.478  -3.096  1.00  0.00           C  
ATOM    776  C   ILE F 312      46.961 -25.399  -1.827  1.00  0.00           C  
ATOM    777  O   ILE F 312      47.371 -24.735  -0.883  1.00  0.00           O  
ATOM    778  CB  ILE F 312      48.996 -26.309  -2.806  1.00  0.00           C  
ATOM    779  CG1 ILE F 312      49.730 -26.621  -4.106  1.00  0.00           C  
ATOM    780  CG2 ILE F 312      48.585 -27.589  -2.105  1.00  0.00           C  
ATOM    781  CD1 ILE F 312      50.975 -27.475  -3.916  1.00  0.00           C  
ATOM    782  N   GLY F 313      45.832 -26.099  -1.798  1.00  0.00           N  
ATOM    783  CA  GLY F 313      44.974 -26.072  -0.629  1.00  0.00           C  
ATOM    784  C   GLY F 313      45.272 -27.080   0.469  1.00  0.00           C  
ATOM    785  O   GLY F 313      44.359 -27.596   1.120  1.00  0.00           O  
ATOM    786  N   GLY F 314      46.559 -27.335   0.688  1.00  0.00           N  
ATOM    787  CA  GLY F 314      47.008 -28.288   1.695  1.00  0.00           C  
ATOM    788  C   GLY F 314      46.348 -28.273   3.061  1.00  0.00           C  
ATOM    789  O   GLY F 314      46.658 -29.111   3.905  1.00  0.00           O  
ATOM    790  N   SER F 315      45.459 -27.317   3.295  1.00  0.00           N  
ATOM    791  CA  SER F 315      44.761 -27.245   4.565  1.00  0.00           C  
ATOM    792  C   SER F 315      43.282 -27.189   4.305  1.00  0.00           C  
ATOM    793  O   SER F 315      42.493 -27.706   5.085  1.00  0.00           O  
ATOM    794  CB  SER F 315      45.185 -26.017   5.360  1.00  0.00           C  
ATOM    795  OG  SER F 315      46.389 -26.271   6.061  1.00  0.00           O  
ATOM    796  N   THR F 316      42.904 -26.565   3.199  1.00  0.00           N  
ATOM    797  CA  THR F 316      41.496 -26.462   2.853  1.00  0.00           C  
ATOM    798  C   THR F 316      40.881 -27.812   2.464  1.00  0.00           C  
ATOM    799  O   THR F 316      39.660 -27.941   2.335  1.00  0.00           O  
ATOM    800  CB  THR F 316      41.292 -25.481   1.709  1.00  0.00           C  
ATOM    801  OG1 THR F 316      40.170 -25.897   0.922  1.00  0.00           O  
ATOM    802  CG2 THR F 316      42.519 -25.420   0.851  1.00  0.00           C  
ATOM    803  N   ALA F 317      41.730 -28.815   2.278  1.00  0.00           N  
ATOM    804  CA  ALA F 317      41.264 -30.143   1.914  1.00  0.00           C  
ATOM    805  C   ALA F 317      40.364 -30.693   3.008  1.00  0.00           C  
ATOM    806  O   ALA F 317      39.402 -31.385   2.717  1.00  0.00           O  
ATOM    807  CB  ALA F 317      42.444 -31.065   1.700  1.00  0.00           C  
ATOM    808  N   LYS F 333      40.678 -30.380   4.264  1.00  0.00           N  
ATOM    809  CA  LYS F 333      39.886 -30.851   5.400  1.00  0.00           C  
ATOM    810  C   LYS F 333      38.571 -30.110   5.411  1.00  0.00           C  
ATOM    811  O   LYS F 333      37.880 -30.074   6.421  1.00  0.00           O  
ATOM    812  CB  LYS F 333      40.602 -30.578   6.722  1.00  0.00           C  
ATOM    813  CG  LYS F 333      42.115 -30.671   6.648  1.00  0.00           C  
ATOM    814  CD  LYS F 333      42.591 -32.039   6.177  1.00  0.00           C  
ATOM    815  CE  LYS F 333      44.112 -32.073   5.996  1.00  0.00           C  
ATOM    816  NZ  LYS F 333      44.871 -31.735   7.243  1.00  0.00           N  
ATOM    817  N   ILE F 335      38.241 -29.516   4.273  1.00  0.00           N  
ATOM    818  CA  ILE F 335      37.013 -28.760   4.127  1.00  0.00           C  
ATOM    819  C   ILE F 335      36.406 -28.943   2.746  1.00  0.00           C  
ATOM    820  O   ILE F 335      35.270 -29.390   2.624  1.00  0.00           O  
ATOM    821  CB  ILE F 335      37.266 -27.280   4.345  1.00  0.00           C  
ATOM    822  CG1 ILE F 335      37.835 -27.075   5.746  1.00  0.00           C  
ATOM    823  CG2 ILE F 335      35.988 -26.486   4.096  1.00  0.00           C  
ATOM    824  CD1 ILE F 335      37.021 -27.707   6.843  1.00  0.00           C  
ATOM    825  N   GLY F 336      37.155 -28.576   1.708  1.00  0.00           N  
ATOM    826  CA  GLY F 336      36.664 -28.735   0.346  1.00  0.00           C  
ATOM    827  C   GLY F 336      35.493 -27.861  -0.084  1.00  0.00           C  
ATOM    828  O   GLY F 336      34.628 -27.482   0.714  1.00  0.00           O  
ATOM    829  N   ASP F 345      35.468 -27.544  -1.373  1.00  0.00           N  
ATOM    830  CA  ASP F 345      34.416 -26.716  -1.924  1.00  0.00           C  
ATOM    831  C   ASP F 345      33.084 -27.413  -1.832  1.00  0.00           C  
ATOM    832  O   ASP F 345      32.924 -28.522  -2.323  1.00  0.00           O  
ATOM    833  CB  ASP F 345      34.689 -26.399  -3.393  1.00  0.00           C  
ATOM    834  CG  ASP F 345      33.500 -25.741  -4.074  1.00  0.00           C  
ATOM    835  OD1 ASP F 345      33.276 -24.536  -3.841  1.00  0.00           O  
ATOM    836  OD2 ASP F 345      32.780 -26.431  -4.832  1.00  0.00           O  
ATOM    837  N   PRO F 407      32.119 -26.788  -1.159  1.00  0.00           N  
ATOM    838  CA  PRO F 407      30.802 -27.408  -1.055  1.00  0.00           C  
ATOM    839  C   PRO F 407      29.975 -27.084  -2.302  1.00  0.00           C  
ATOM    840  O   PRO F 407      29.862 -25.920  -2.714  1.00  0.00           O  
ATOM    841  CB  PRO F 407      30.236 -26.799   0.222  1.00  0.00           C  
ATOM    842  CG  PRO F 407      30.911 -25.482   0.297  1.00  0.00           C  
ATOM    843  CD  PRO F 407      32.316 -25.817  -0.073  1.00  0.00           C  
ATOM    844  N   THR F 408      29.409 -28.134  -2.895  1.00  0.00           N  
ATOM    845  CA  THR F 408      28.612 -28.016  -4.116  1.00  0.00           C  
ATOM    846  C   THR F 408      27.802 -29.303  -4.442  1.00  0.00           C  
ATOM    847  O   THR F 408      28.218 -30.118  -5.276  1.00  0.00           O  
ATOM    848  CB  THR F 408      29.553 -27.637  -5.323  1.00  0.00           C  
ATOM    849  OG1 THR F 408      28.810 -27.626  -6.546  1.00  0.00           O  
ATOM    850  CG2 THR F 408      30.706 -28.631  -5.448  1.00  0.00           C  
ATOM    851  N   GLY F 418      26.656 -29.482  -3.778  1.00  0.00           N  
ATOM    852  CA  GLY F 418      25.823 -30.644  -4.036  1.00  0.00           C  
ATOM    853  C   GLY F 418      25.318 -31.310  -2.778  1.00  0.00           C  
ATOM    854  O   GLY F 418      25.872 -32.318  -2.359  1.00  0.00           O  
ATOM    855  N   ASP F 422      48.695 -39.489   5.796  1.00  0.00           N  
ATOM    856  CA  ASP F 422      47.656 -39.964   4.896  1.00  0.00           C  
ATOM    857  C   ASP F 422      47.368 -38.932   3.805  1.00  0.00           C  
ATOM    858  O   ASP F 422      48.193 -38.679   2.911  1.00  0.00           O  
ATOM    859  CB  ASP F 422      46.375 -40.288   5.700  1.00  0.00           C  
ATOM    860  CG  ASP F 422      45.796 -39.072   6.441  1.00  0.00           C  
ATOM    861  OD1 ASP F 422      46.572 -38.316   7.062  1.00  0.00           O  
ATOM    862  OD2 ASP F 422      44.557 -38.881   6.414  1.00  0.00           O  
ATOM    863  N   ALA F 423      46.188 -38.335   3.882  1.00  0.00           N  
ATOM    864  CA  ALA F 423      45.789 -37.319   2.928  1.00  0.00           C  
ATOM    865  C   ALA F 423      46.930 -36.306   2.797  1.00  0.00           C  
ATOM    866  O   ALA F 423      46.988 -35.519   1.847  1.00  0.00           O  
ATOM    867  CB  ALA F 423      44.522 -36.637   3.420  1.00  0.00           C  
ATOM    868  N   THR F 424      47.834 -36.348   3.770  1.00  0.00           N  
ATOM    869  CA  THR F 424      48.989 -35.465   3.816  1.00  0.00           C  
ATOM    870  C   THR F 424      49.823 -35.642   2.578  1.00  0.00           C  
ATOM    871  O   THR F 424      50.243 -34.675   1.948  1.00  0.00           O  
ATOM    872  CB  THR F 424      49.895 -35.788   5.006  1.00  0.00           C  
ATOM    873  OG1 THR F 424      49.126 -35.749   6.213  1.00  0.00           O  
ATOM    874  CG2 THR F 424      51.053 -34.789   5.085  1.00  0.00           C  
ATOM    875  N   MET F 425      50.083 -36.891   2.233  1.00  0.00           N  
ATOM    876  CA  MET F 425      50.889 -37.136   1.064  1.00  0.00           C  
ATOM    877  C   MET F 425      50.084 -36.872  -0.188  1.00  0.00           C  
ATOM    878  O   MET F 425      50.657 -36.576  -1.241  1.00  0.00           O  
ATOM    879  CB  MET F 425      51.439 -38.560   1.069  1.00  0.00           C  
ATOM    880  CG  MET F 425      50.415 -39.671   0.986  1.00  0.00           C  
ATOM    881  SD  MET F 425      51.250 -41.280   0.734  1.00  0.00           S  
ATOM    882  CE  MET F 425      51.647 -41.222  -1.085  1.00  0.00           C  
ATOM    883  N   ASN F 426      48.760 -36.976  -0.074  1.00  0.00           N  
ATOM    884  CA  ASN F 426      47.904 -36.712  -1.231  1.00  0.00           C  
ATOM    885  C   ASN F 426      48.414 -35.408  -1.797  1.00  0.00           C  
ATOM    886  O   ASN F 426      48.758 -35.291  -2.975  1.00  0.00           O  
ATOM    887  CB  ASN F 426      46.448 -36.558  -0.802  1.00  0.00           C  
ATOM    888  CG  ASN F 426      45.640 -37.819  -1.029  1.00  0.00           C  
ATOM    889  OD1 ASN F 426      45.176 -38.079  -2.138  1.00  0.00           O  
ATOM    890  ND2 ASN F 426      45.484 -38.621   0.019  1.00  0.00           N  
ATOM    891  N   MET F 427      48.484 -34.430  -0.916  1.00  0.00           N  
ATOM    892  CA  MET F 427      48.979 -33.128  -1.277  1.00  0.00           C  
ATOM    893  C   MET F 427      50.402 -33.245  -1.856  1.00  0.00           C  
ATOM    894  O   MET F 427      50.642 -32.849  -2.997  1.00  0.00           O  
ATOM    895  CB  MET F 427      48.966 -32.256  -0.033  1.00  0.00           C  
ATOM    896  CG  MET F 427      49.575 -30.899  -0.214  1.00  0.00           C  
ATOM    897  SD  MET F 427      49.979 -30.223   1.399  1.00  0.00           S  
ATOM    898  CE  MET F 427      51.606 -31.099   1.708  1.00  0.00           C  
ATOM    899  N   THR F 429      51.332 -33.798  -1.074  1.00  0.00           N  
ATOM    900  CA  THR F 429      52.715 -33.949  -1.523  1.00  0.00           C  
ATOM    901  C   THR F 429      52.725 -34.297  -2.984  1.00  0.00           C  
ATOM    902  O   THR F 429      53.374 -33.637  -3.776  1.00  0.00           O  
ATOM    903  CB  THR F 429      53.459 -35.063  -0.777  1.00  0.00           C  
ATOM    904  OG1 THR F 429      53.699 -34.661   0.575  1.00  0.00           O  
ATOM    905  CG2 THR F 429      54.787 -35.350  -1.452  1.00  0.00           C  
ATOM    906  N   LYS F 431      51.994 -35.340  -3.341  1.00  0.00           N  
ATOM    907  CA  LYS F 431      51.931 -35.741  -4.734  1.00  0.00           C  
ATOM    908  C   LYS F 431      51.711 -34.517  -5.629  1.00  0.00           C  
ATOM    909  O   LYS F 431      52.550 -34.205  -6.460  1.00  0.00           O  
ATOM    910  CB  LYS F 431      50.810 -36.768  -4.947  1.00  0.00           C  
ATOM    911  CG  LYS F 431      51.130 -38.218  -4.502  1.00  0.00           C  
ATOM    912  CD  LYS F 431      51.876 -39.023  -5.574  1.00  0.00           C  
ATOM    913  CE  LYS F 431      51.577 -40.535  -5.494  1.00  0.00           C  
ATOM    914  NZ  LYS F 431      52.060 -41.212  -4.254  1.00  0.00           N  
ATOM    915  N   ILE F 432      50.603 -33.807  -5.457  1.00  0.00           N  
ATOM    916  CA  ILE F 432      50.352 -32.638  -6.296  1.00  0.00           C  
ATOM    917  C   ILE F 432      51.485 -31.628  -6.335  1.00  0.00           C  
ATOM    918  O   ILE F 432      51.740 -31.027  -7.377  1.00  0.00           O  
ATOM    919  CB  ILE F 432      49.110 -31.884  -5.858  1.00  0.00           C  
ATOM    920  CG1 ILE F 432      47.889 -32.774  -6.023  1.00  0.00           C  
ATOM    921  CG2 ILE F 432      48.953 -30.622  -6.685  1.00  0.00           C  
ATOM    922  CD1 ILE F 432      46.603 -32.076  -5.680  1.00  0.00           C  
ATOM    923  N   HIS F 433      52.138 -31.412  -5.196  1.00  0.00           N  
ATOM    924  CA  HIS F 433      53.252 -30.462  -5.127  1.00  0.00           C  
ATOM    925  C   HIS F 433      54.184 -30.822  -6.296  1.00  0.00           C  
ATOM    926  O   HIS F 433      54.126 -30.188  -7.358  1.00  0.00           O  
ATOM    927  CB  HIS F 433      53.973 -30.598  -3.776  1.00  0.00           C  
ATOM    928  CG  HIS F 433      54.872 -29.447  -3.438  1.00  0.00           C  
ATOM    929  ND1 HIS F 433      54.429 -28.143  -3.382  1.00  0.00           N  
ATOM    930  CD2 HIS F 433      56.178 -29.415  -3.086  1.00  0.00           C  
ATOM    931  CE1 HIS F 433      55.423 -27.359  -3.008  1.00  0.00           C  
ATOM    932  NE2 HIS F 433      56.496 -28.105  -2.822  1.00  0.00           N  
ATOM    933  N   TYR F 434      55.017 -31.850  -6.099  1.00  0.00           N  
ATOM    934  CA  TYR F 434      55.953 -32.366  -7.125  1.00  0.00           C  
ATOM    935  C   TYR F 434      55.289 -32.150  -8.503  1.00  0.00           C  
ATOM    936  O   TYR F 434      55.938 -31.699  -9.451  1.00  0.00           O  
ATOM    937  CB  TYR F 434      56.231 -33.878  -6.818  1.00  0.00           C  
ATOM    938  CG  TYR F 434      57.110 -34.771  -7.740  1.00  0.00           C  
ATOM    939  CD1 TYR F 434      56.975 -36.173  -7.676  1.00  0.00           C  
ATOM    940  CD2 TYR F 434      58.037 -34.254  -8.657  1.00  0.00           C  
ATOM    941  CE1 TYR F 434      57.716 -37.034  -8.490  1.00  0.00           C  
ATOM    942  CE2 TYR F 434      58.797 -35.128  -9.489  1.00  0.00           C  
ATOM    943  CZ  TYR F 434      58.612 -36.519  -9.389  1.00  0.00           C  
ATOM    944  OH  TYR F 434      59.261 -37.430 -10.190  1.00  0.00           O  
ATOM    945  N   GLN F 435      53.985 -32.416  -8.589  1.00  0.00           N  
ATOM    946  CA  GLN F 435      53.267 -32.256  -9.846  1.00  0.00           C  
ATOM    947  C   GLN F 435      53.428 -30.833 -10.369  1.00  0.00           C  
ATOM    948  O   GLN F 435      54.377 -30.534 -11.090  1.00  0.00           O  
ATOM    949  CB  GLN F 435      51.775 -32.640  -9.670  1.00  0.00           C  
ATOM    950  CG  GLN F 435      51.289 -33.801 -10.623  1.00  0.00           C  
ATOM    951  CD  GLN F 435      49.875 -34.362 -10.318  1.00  0.00           C  
ATOM    952  OE1 GLN F 435      49.299 -35.123 -11.122  1.00  0.00           O  
ATOM    953  NE2 GLN F 435      49.325 -33.995  -9.157  1.00  0.00           N  
ATOM    954  N   LEU F 436      52.508 -29.961  -9.997  1.00  0.00           N  
ATOM    955  CA  LEU F 436      52.552 -28.580 -10.428  1.00  0.00           C  
ATOM    956  C   LEU F 436      53.958 -28.156 -10.817  1.00  0.00           C  
ATOM    957  O   LEU F 436      54.166 -27.573 -11.876  1.00  0.00           O  
ATOM    958  CB  LEU F 436      52.017 -27.709  -9.307  1.00  0.00           C  
ATOM    959  CG  LEU F 436      50.596 -28.161  -8.998  1.00  0.00           C  
ATOM    960  CD1 LEU F 436      50.250 -27.897  -7.553  1.00  0.00           C  
ATOM    961  CD2 LEU F 436      49.654 -27.455  -9.945  1.00  0.00           C  
ATOM    962  N   LYS F 437      54.930 -28.466  -9.968  1.00  0.00           N  
ATOM    963  CA  LYS F 437      56.304 -28.100 -10.266  1.00  0.00           C  
ATOM    964  C   LYS F 437      56.671 -28.593 -11.649  1.00  0.00           C  
ATOM    965  O   LYS F 437      56.645 -27.822 -12.614  1.00  0.00           O  
ATOM    966  CB  LYS F 437      57.276 -28.700  -9.243  1.00  0.00           C  
ATOM    967  CG  LYS F 437      57.323 -27.979  -7.892  1.00  0.00           C  
ATOM    968  CD  LYS F 437      58.602 -28.301  -7.089  1.00  0.00           C  
ATOM    969  CE  LYS F 437      59.860 -27.615  -7.660  1.00  0.00           C  
ATOM    970  NZ  LYS F 437      61.110 -27.862  -6.854  1.00  0.00           N  
ATOM    971  N   LYS F 438      57.005 -29.882 -11.725  1.00  0.00           N  
ATOM    972  CA  LYS F 438      57.402 -30.548 -12.975  1.00  0.00           C  
ATOM    973  C   LYS F 438      56.597 -29.927 -14.144  1.00  0.00           C  
ATOM    974  O   LYS F 438      57.165 -29.568 -15.188  1.00  0.00           O  
ATOM    975  CB  LYS F 438      57.160 -32.092 -12.846  1.00  0.00           C  
ATOM    976  CG  LYS F 438      58.011 -33.091 -13.740  1.00  0.00           C  
ATOM    977  CD  LYS F 438      57.523 -34.572 -13.563  1.00  0.00           C  
ATOM    978  CE  LYS F 438      58.072 -35.562 -14.603  1.00  0.00           C  
ATOM    979  NZ  LYS F 438      57.336 -36.859 -14.510  1.00  0.00           N  
ATOM    980  N   LEU F 439      55.287 -29.763 -13.952  1.00  0.00           N  
ATOM    981  CA  LEU F 439      54.446 -29.194 -14.997  1.00  0.00           C  
ATOM    982  C   LEU F 439      54.955 -27.822 -15.357  1.00  0.00           C  
ATOM    983  O   LEU F 439      55.316 -27.557 -16.498  1.00  0.00           O  
ATOM    984  CB  LEU F 439      53.002 -29.064 -14.534  1.00  0.00           C  
ATOM    985  CG  LEU F 439      52.153 -28.452 -15.645  1.00  0.00           C  
ATOM    986  CD1 LEU F 439      51.850 -29.515 -16.663  1.00  0.00           C  
ATOM    987  CD2 LEU F 439      50.870 -27.899 -15.091  1.00  0.00           C  
ATOM    988  N   TRP F 444      54.969 -26.946 -14.364  1.00  0.00           N  
ATOM    989  CA  TRP F 444      55.436 -25.598 -14.573  1.00  0.00           C  
ATOM    990  C   TRP F 444      56.658 -25.675 -15.448  1.00  0.00           C  
ATOM    991  O   TRP F 444      56.748 -25.019 -16.479  1.00  0.00           O  
ATOM    992  CB  TRP F 444      55.788 -24.944 -13.238  1.00  0.00           C  
ATOM    993  CG  TRP F 444      54.670 -24.095 -12.693  1.00  0.00           C  
ATOM    994  CD1 TRP F 444      53.915 -24.340 -11.580  1.00  0.00           C  
ATOM    995  CD2 TRP F 444      54.172 -22.867 -13.250  1.00  0.00           C  
ATOM    996  NE1 TRP F 444      52.980 -23.341 -11.411  1.00  0.00           N  
ATOM    997  CE2 TRP F 444      53.118 -22.427 -12.425  1.00  0.00           C  
ATOM    998  CE3 TRP F 444      54.515 -22.097 -14.370  1.00  0.00           C  
ATOM    999  CZ2 TRP F 444      52.408 -21.253 -12.683  1.00  0.00           C  
ATOM   1000  CZ3 TRP F 444      53.809 -20.932 -14.625  1.00  0.00           C  
ATOM   1001  CH2 TRP F 444      52.769 -20.524 -13.786  1.00  0.00           C  
ATOM   1002  N   GLU F 445      57.586 -26.519 -15.036  1.00  0.00           N  
ATOM   1003  CA  GLU F 445      58.825 -26.699 -15.758  1.00  0.00           C  
ATOM   1004  C   GLU F 445      58.635 -26.748 -17.258  1.00  0.00           C  
ATOM   1005  O   GLU F 445      59.278 -26.009 -17.998  1.00  0.00           O  
ATOM   1006  CB  GLU F 445      59.501 -27.979 -15.304  1.00  0.00           C  
ATOM   1007  CG  GLU F 445      60.995 -27.961 -15.512  1.00  0.00           C  
ATOM   1008  CD  GLU F 445      61.719 -27.085 -14.489  1.00  0.00           C  
ATOM   1009  OE1 GLU F 445      61.763 -27.475 -13.295  1.00  0.00           O  
ATOM   1010  OE2 GLU F 445      62.241 -26.008 -14.879  1.00  0.00           O  
ATOM   1011  N   ASN F 446      57.760 -27.636 -17.704  1.00  0.00           N  
ATOM   1012  CA  ASN F 446      57.498 -27.774 -19.127  1.00  0.00           C  
ATOM   1013  C   ASN F 446      56.866 -26.508 -19.708  1.00  0.00           C  
ATOM   1014  O   ASN F 446      57.185 -26.100 -20.837  1.00  0.00           O  
ATOM   1015  CB  ASN F 446      56.582 -28.974 -19.372  1.00  0.00           C  
ATOM   1016  CG  ASN F 446      57.252 -30.288 -19.043  1.00  0.00           C  
ATOM   1017  OD1 ASN F 446      57.790 -30.462 -17.945  1.00  0.00           O  
ATOM   1018  ND2 ASN F 446      57.223 -31.228 -19.993  1.00  0.00           N  
ATOM   1019  N   VAL F 447      55.963 -25.897 -18.941  1.00  0.00           N  
ATOM   1020  CA  VAL F 447      55.299 -24.679 -19.383  1.00  0.00           C  
ATOM   1021  C   VAL F 447      56.421 -23.730 -19.734  1.00  0.00           C  
ATOM   1022  O   VAL F 447      56.516 -23.239 -20.861  1.00  0.00           O  
ATOM   1023  CB  VAL F 447      54.451 -24.067 -18.265  1.00  0.00           C  
ATOM   1024  CG1 VAL F 447      53.683 -22.865 -18.798  1.00  0.00           C  
ATOM   1025  CG2 VAL F 447      53.510 -25.118 -17.703  1.00  0.00           C  
ATOM   1026  N   ASP F 448      57.286 -23.497 -18.754  1.00  0.00           N  
ATOM   1027  CA  ASP F 448      58.440 -22.634 -18.944  1.00  0.00           C  
ATOM   1028  C   ASP F 448      59.177 -23.187 -20.167  1.00  0.00           C  
ATOM   1029  O   ASP F 448      59.504 -22.457 -21.107  1.00  0.00           O  
ATOM   1030  CB  ASP F 448      59.342 -22.686 -17.699  1.00  0.00           C  
ATOM   1031  CG  ASP F 448      60.565 -21.781 -17.810  1.00  0.00           C  
ATOM   1032  OD1 ASP F 448      60.397 -20.537 -17.858  1.00  0.00           O  
ATOM   1033  OD2 ASP F 448      61.696 -22.323 -17.845  1.00  0.00           O  
ATOM   1034  N   THR F 449      59.408 -24.493 -20.162  1.00  0.00           N  
ATOM   1035  CA  THR F 449      60.103 -25.137 -21.257  1.00  0.00           C  
ATOM   1036  C   THR F 449      59.511 -24.720 -22.607  1.00  0.00           C  
ATOM   1037  O   THR F 449      60.118 -23.947 -23.343  1.00  0.00           O  
ATOM   1038  CB  THR F 449      60.066 -26.654 -21.070  1.00  0.00           C  
ATOM   1039  OG1 THR F 449      60.801 -27.003 -19.886  1.00  0.00           O  
ATOM   1040  CG2 THR F 449      60.669 -27.345 -22.260  1.00  0.00           C  
ATOM   1041  N   GLN F 450      58.325 -25.202 -22.935  1.00  0.00           N  
ATOM   1042  CA  GLN F 450      57.732 -24.816 -24.199  1.00  0.00           C  
ATOM   1043  C   GLN F 450      57.856 -23.307 -24.427  1.00  0.00           C  
ATOM   1044  O   GLN F 450      58.162 -22.875 -25.532  1.00  0.00           O  
ATOM   1045  CB  GLN F 450      56.258 -25.230 -24.255  1.00  0.00           C  
ATOM   1046  CG  GLN F 450      55.998 -26.645 -24.762  1.00  0.00           C  
ATOM   1047  CD  GLN F 450      55.263 -26.669 -26.091  1.00  0.00           C  
ATOM   1048  OE1 GLN F 450      54.129 -26.204 -26.196  1.00  0.00           O  
ATOM   1049  NE2 GLN F 450      55.909 -27.212 -27.114  1.00  0.00           N  
ATOM   1050  N   MET F 451      57.636 -22.506 -23.386  1.00  0.00           N  
ATOM   1051  CA  MET F 451      57.706 -21.047 -23.527  1.00  0.00           C  
ATOM   1052  C   MET F 451      58.853 -20.603 -24.419  1.00  0.00           C  
ATOM   1053  O   MET F 451      58.650 -20.248 -25.582  1.00  0.00           O  
ATOM   1054  CB  MET F 451      57.846 -20.363 -22.161  1.00  0.00           C  
ATOM   1055  CG  MET F 451      58.148 -18.861 -22.241  1.00  0.00           C  
ATOM   1056  SD  MET F 451      58.096 -17.983 -20.651  1.00  0.00           S  
ATOM   1057  CE  MET F 451      59.873 -17.971 -20.136  1.00  0.00           C  
ATOM   1058  N   ARG F 452      60.060 -20.621 -23.861  1.00  0.00           N  
ATOM   1059  CA  ARG F 452      61.254 -20.210 -24.592  1.00  0.00           C  
ATOM   1060  C   ARG F 452      61.402 -21.117 -25.796  1.00  0.00           C  
ATOM   1061  O   ARG F 452      61.958 -20.739 -26.830  1.00  0.00           O  
ATOM   1062  CB  ARG F 452      62.508 -20.334 -23.713  1.00  0.00           C  
ATOM   1063  CG  ARG F 452      62.261 -20.441 -22.212  1.00  0.00           C  
ATOM   1064  CD  ARG F 452      62.846 -21.749 -21.709  1.00  0.00           C  
ATOM   1065  NE  ARG F 452      62.550 -22.806 -22.671  1.00  0.00           N  
ATOM   1066  CZ  ARG F 452      62.808 -24.093 -22.489  1.00  0.00           C  
ATOM   1067  NH1 ARG F 452      63.376 -24.512 -21.362  1.00  0.00           N  
ATOM   1068  NH2 ARG F 452      62.501 -24.959 -23.446  1.00  0.00           N  
ATOM   1069  N   ALA F 453      60.894 -22.327 -25.644  1.00  0.00           N  
ATOM   1070  CA  ALA F 453      60.966 -23.293 -26.704  1.00  0.00           C  
ATOM   1071  C   ALA F 453      60.429 -22.696 -27.997  1.00  0.00           C  
ATOM   1072  O   ALA F 453      60.898 -23.035 -29.079  1.00  0.00           O  
ATOM   1073  CB  ALA F 453      60.179 -24.514 -26.320  1.00  0.00           C  
ATOM   1074  N   ARG F 454      59.462 -21.792 -27.895  1.00  0.00           N  
ATOM   1075  CA  ARG F 454      58.891 -21.198 -29.101  1.00  0.00           C  
ATOM   1076  C   ARG F 454      58.849 -19.672 -29.185  1.00  0.00           C  
ATOM   1077  O   ARG F 454      57.795 -19.041 -29.023  1.00  0.00           O  
ATOM   1078  CB  ARG F 454      57.497 -21.779 -29.338  1.00  0.00           C  
ATOM   1079  CG  ARG F 454      56.752 -22.114 -28.066  1.00  0.00           C  
ATOM   1080  CD  ARG F 454      55.853 -23.328 -28.266  1.00  0.00           C  
ATOM   1081  NE  ARG F 454      54.903 -23.131 -29.357  1.00  0.00           N  
ATOM   1082  CZ  ARG F 454      53.873 -23.933 -29.598  1.00  0.00           C  
ATOM   1083  NH1 ARG F 454      53.665 -24.988 -28.819  1.00  0.00           N  
ATOM   1084  NH2 ARG F 454      53.053 -23.675 -30.612  1.00  0.00           N  
ATOM   1085  N   GLY F 455      60.019 -19.097 -29.456  1.00  0.00           N  
ATOM   1086  CA  GLY F 455      60.161 -17.659 -29.597  1.00  0.00           C  
ATOM   1087  C   GLY F 455      59.575 -16.783 -28.503  1.00  0.00           C  
ATOM   1088  O   GLY F 455      59.016 -15.731 -28.804  1.00  0.00           O  
ATOM   1089  N   TYR F 456      59.698 -17.206 -27.245  1.00  0.00           N  
ATOM   1090  CA  TYR F 456      59.194 -16.436 -26.101  1.00  0.00           C  
ATOM   1091  C   TYR F 456      60.333 -15.784 -25.323  1.00  0.00           C  
ATOM   1092  O   TYR F 456      61.041 -16.464 -24.592  1.00  0.00           O  
ATOM   1093  CB  TYR F 456      58.409 -17.350 -25.162  1.00  0.00           C  
ATOM   1094  CG  TYR F 456      56.940 -17.294 -25.413  1.00  0.00           C  
ATOM   1095  CD1 TYR F 456      56.158 -16.328 -24.802  1.00  0.00           C  
ATOM   1096  CD2 TYR F 456      56.345 -18.141 -26.331  1.00  0.00           C  
ATOM   1097  CE1 TYR F 456      54.827 -16.201 -25.102  1.00  0.00           C  
ATOM   1098  CE2 TYR F 456      55.017 -18.022 -26.639  1.00  0.00           C  
ATOM   1099  CZ  TYR F 456      54.265 -17.049 -26.021  1.00  0.00           C  
ATOM   1100  OH  TYR F 456      52.943 -16.912 -26.327  1.00  0.00           O  
ATOM   1101  N   GLU F 457      60.509 -14.474 -25.459  1.00  0.00           N  
ATOM   1102  CA  GLU F 457      61.593 -13.801 -24.753  1.00  0.00           C  
ATOM   1103  C   GLU F 457      61.314 -13.518 -23.304  1.00  0.00           C  
ATOM   1104  O   GLU F 457      60.432 -12.730 -22.975  1.00  0.00           O  
ATOM   1105  CB  GLU F 457      61.946 -12.493 -25.423  1.00  0.00           C  
ATOM   1106  CG  GLU F 457      62.584 -12.676 -26.756  1.00  0.00           C  
ATOM   1107  CD  GLU F 457      63.040 -11.361 -27.328  1.00  0.00           C  
ATOM   1108  OE1 GLU F 457      62.171 -10.471 -27.513  1.00  0.00           O  
ATOM   1109  OE2 GLU F 457      64.262 -11.220 -27.582  1.00  0.00           O  
ATOM   1110  N   ALA F 458      62.103 -14.147 -22.441  1.00  0.00           N  
ATOM   1111  CA  ALA F 458      61.960 -13.986 -21.005  1.00  0.00           C  
ATOM   1112  C   ALA F 458      61.898 -12.522 -20.589  1.00  0.00           C  
ATOM   1113  O   ALA F 458      62.380 -11.623 -21.285  1.00  0.00           O  
ATOM   1114  CB  ALA F 458      63.095 -14.694 -20.285  1.00  0.00           C  
ATOM   1115  N   ASP F 459      61.292 -12.306 -19.433  1.00  0.00           N  
ATOM   1116  CA  ASP F 459      61.111 -10.981 -18.890  1.00  0.00           C  
ATOM   1117  C   ASP F 459      61.497 -10.980 -17.424  1.00  0.00           C  
ATOM   1118  O   ASP F 459      61.083 -11.842 -16.659  1.00  0.00           O  
ATOM   1119  CB  ASP F 459      59.645 -10.582 -19.043  1.00  0.00           C  
ATOM   1120  CG  ASP F 459      59.302  -9.324 -18.284  1.00  0.00           C  
ATOM   1121  OD1 ASP F 459      58.279  -9.317 -17.556  1.00  0.00           O  
ATOM   1122  OD2 ASP F 459      60.056  -8.340 -18.425  1.00  0.00           O  
ATOM   1123  N   TRP F 460      62.296 -10.008 -17.032  1.00  0.00           N  
ATOM   1124  CA  TRP F 460      62.716  -9.916 -15.655  1.00  0.00           C  
ATOM   1125  C   TRP F 460      61.526 -10.044 -14.711  1.00  0.00           C  
ATOM   1126  O   TRP F 460      61.550 -10.844 -13.788  1.00  0.00           O  
ATOM   1127  CB  TRP F 460      63.395  -8.580 -15.430  1.00  0.00           C  
ATOM   1128  CG  TRP F 460      64.095  -8.499 -14.143  1.00  0.00           C  
ATOM   1129  CD1 TRP F 460      65.435  -8.620 -13.936  1.00  0.00           C  
ATOM   1130  CD2 TRP F 460      63.501  -8.304 -12.858  1.00  0.00           C  
ATOM   1131  NE1 TRP F 460      65.715  -8.512 -12.597  1.00  0.00           N  
ATOM   1132  CE2 TRP F 460      64.546  -8.317 -11.912  1.00  0.00           C  
ATOM   1133  CE3 TRP F 460      62.186  -8.122 -12.412  1.00  0.00           C  
ATOM   1134  CZ2 TRP F 460      64.317  -8.153 -10.542  1.00  0.00           C  
ATOM   1135  CZ3 TRP F 460      61.959  -7.962 -11.049  1.00  0.00           C  
ATOM   1136  CH2 TRP F 460      63.022  -7.978 -10.131  1.00  0.00           C  
ATOM   1137  N   ALA F 461      60.483  -9.258 -14.966  1.00  0.00           N  
ATOM   1138  CA  ALA F 461      59.268  -9.220 -14.140  1.00  0.00           C  
ATOM   1139  C   ALA F 461      58.337 -10.429 -14.218  1.00  0.00           C  
ATOM   1140  O   ALA F 461      57.521 -10.661 -13.321  1.00  0.00           O  
ATOM   1141  CB  ALA F 461      58.485  -7.972 -14.471  1.00  0.00           C  
ATOM   1142  N   ARG F 463      58.432 -11.170 -15.312  1.00  0.00           N  
ATOM   1143  CA  ARG F 463      57.621 -12.363 -15.498  1.00  0.00           C  
ATOM   1144  C   ARG F 463      57.998 -13.332 -14.383  1.00  0.00           C  
ATOM   1145  O   ARG F 463      59.162 -13.703 -14.253  1.00  0.00           O  
ATOM   1146  CB  ARG F 463      57.949 -13.004 -16.855  1.00  0.00           C  
ATOM   1147  CG  ARG F 463      57.258 -14.345 -17.128  1.00  0.00           C  
ATOM   1148  CD  ARG F 463      58.202 -15.404 -17.734  1.00  0.00           C  
ATOM   1149  NE  ARG F 463      58.853 -14.972 -18.969  1.00  0.00           N  
ATOM   1150  CZ  ARG F 463      58.211 -14.524 -20.044  1.00  0.00           C  
ATOM   1151  NH1 ARG F 463      58.895 -14.161 -21.117  1.00  0.00           N  
ATOM   1152  NH2 ARG F 463      56.890 -14.429 -20.051  1.00  0.00           N  
ATOM   1153  N   LYS F 471      57.042 -13.735 -13.562  1.00  0.00           N  
ATOM   1154  CA  LYS F 471      57.384 -14.683 -12.521  1.00  0.00           C  
ATOM   1155  C   LYS F 471      56.248 -15.651 -12.285  1.00  0.00           C  
ATOM   1156  O   LYS F 471      55.076 -15.308 -12.426  1.00  0.00           O  
ATOM   1157  CB  LYS F 471      57.737 -13.971 -11.217  1.00  0.00           C  
ATOM   1158  CG  LYS F 471      58.431 -14.880 -10.201  1.00  0.00           C  
ATOM   1159  CD  LYS F 471      58.563 -14.219  -8.828  1.00  0.00           C  
ATOM   1160  CE  LYS F 471      59.403 -12.945  -8.874  1.00  0.00           C  
ATOM   1161  NZ  LYS F 471      58.757 -11.825  -9.627  1.00  0.00           N  
ATOM   1162  N   ARG F 472      56.615 -16.871 -11.929  1.00  0.00           N  
ATOM   1163  CA  ARG F 472      55.658 -17.927 -11.663  1.00  0.00           C  
ATOM   1164  C   ARG F 472      55.874 -18.343 -10.230  1.00  0.00           C  
ATOM   1165  O   ARG F 472      56.688 -17.754  -9.522  1.00  0.00           O  
ATOM   1166  CB  ARG F 472      55.953 -19.116 -12.550  1.00  0.00           C  
ATOM   1167  CG  ARG F 472      57.383 -19.573 -12.370  1.00  0.00           C  
ATOM   1168  CD  ARG F 472      57.675 -20.865 -13.093  1.00  0.00           C  
ATOM   1169  NE  ARG F 472      59.027 -20.859 -13.649  1.00  0.00           N  
ATOM   1170  CZ  ARG F 472      59.582 -21.883 -14.288  1.00  0.00           C  
ATOM   1171  NH1 ARG F 472      58.905 -23.014 -14.450  1.00  0.00           N  
ATOM   1172  NH2 ARG F 472      60.810 -21.768 -14.780  1.00  0.00           N  
ATOM   1173  N   GLY F 473      55.157 -19.370  -9.800  1.00  0.00           N  
ATOM   1174  CA  GLY F 473      55.344 -19.826  -8.439  1.00  0.00           C  
ATOM   1175  C   GLY F 473      54.176 -20.550  -7.802  1.00  0.00           C  
ATOM   1176  O   GLY F 473      53.015 -20.395  -8.198  1.00  0.00           O  
ATOM   1177  N   ILE F 474      54.495 -21.347  -6.790  1.00  0.00           N  
ATOM   1178  CA  ILE F 474      53.482 -22.105  -6.078  1.00  0.00           C  
ATOM   1179  C   ILE F 474      53.458 -21.733  -4.600  1.00  0.00           C  
ATOM   1180  O   ILE F 474      54.487 -21.406  -3.998  1.00  0.00           O  
ATOM   1181  CB  ILE F 474      53.734 -23.628  -6.171  1.00  0.00           C  
ATOM   1182  CG1 ILE F 474      54.109 -24.030  -7.600  1.00  0.00           C  
ATOM   1183  CG2 ILE F 474      52.483 -24.371  -5.758  1.00  0.00           C  
ATOM   1184  CD1 ILE F 474      55.600 -23.995  -7.884  1.00  0.00           C  
ATOM   1185  N   VAL F 475      52.278 -21.783  -4.010  1.00  0.00           N  
ATOM   1186  CA  VAL F 475      52.189 -21.473  -2.610  1.00  0.00           C  
ATOM   1187  C   VAL F 475      51.127 -22.276  -1.917  1.00  0.00           C  
ATOM   1188  O   VAL F 475      49.985 -22.378  -2.368  1.00  0.00           O  
ATOM   1189  CB  VAL F 475      51.934 -20.025  -2.405  1.00  0.00           C  
ATOM   1190  CG1 VAL F 475      53.217 -19.262  -2.645  1.00  0.00           C  
ATOM   1191  CG2 VAL F 475      50.835 -19.580  -3.344  1.00  0.00           C  
ATOM   1192  N   ASN F 476      51.550 -22.855  -0.803  1.00  0.00           N  
ATOM   1193  CA  ASN F 476      50.723 -23.699   0.038  1.00  0.00           C  
ATOM   1194  C   ASN F 476      49.737 -22.823   0.775  1.00  0.00           C  
ATOM   1195  O   ASN F 476      50.092 -21.726   1.183  1.00  0.00           O  
ATOM   1196  CB  ASN F 476      51.614 -24.401   1.051  1.00  0.00           C  
ATOM   1197  CG  ASN F 476      51.051 -25.703   1.498  1.00  0.00           C  
ATOM   1198  OD1 ASN F 476      49.841 -25.834   1.666  1.00  0.00           O  
ATOM   1199  ND2 ASN F 476      51.922 -26.687   1.707  1.00  0.00           N  
ATOM   1200  N   ASN F 477      48.508 -23.290   0.961  1.00  0.00           N  
ATOM   1201  CA  ASN F 477      47.535 -22.472   1.675  1.00  0.00           C  
ATOM   1202  C   ASN F 477      47.764 -22.572   3.186  1.00  0.00           C  
ATOM   1203  O   ASN F 477      47.491 -21.621   3.922  1.00  0.00           O  
ATOM   1204  CB  ASN F 477      46.093 -22.865   1.295  1.00  0.00           C  
ATOM   1205  CG  ASN F 477      45.635 -24.155   1.946  1.00  0.00           C  
ATOM   1206  OD1 ASN F 477      46.370 -25.138   1.980  1.00  0.00           O  
ATOM   1207  ND2 ASN F 477      44.405 -24.161   2.456  1.00  0.00           N  
ATOM   1208  N   ASN F 478      48.284 -23.708   3.650  1.00  0.00           N  
ATOM   1209  CA  ASN F 478      48.563 -23.876   5.078  1.00  0.00           C  
ATOM   1210  C   ASN F 478      49.622 -22.857   5.443  1.00  0.00           C  
ATOM   1211  O   ASN F 478      49.681 -22.379   6.574  1.00  0.00           O  
ATOM   1212  CB  ASN F 478      49.097 -25.280   5.385  1.00  0.00           C  
ATOM   1213  CG  ASN F 478      50.316 -25.640   4.554  1.00  0.00           C  
ATOM   1214  OD1 ASN F 478      51.304 -24.900   4.503  1.00  0.00           O  
ATOM   1215  ND2 ASN F 478      50.255 -26.794   3.905  1.00  0.00           N  
ATOM   1216  N   HIS F 479      50.451 -22.537   4.451  1.00  0.00           N  
ATOM   1217  CA  HIS F 479      51.542 -21.582   4.587  1.00  0.00           C  
ATOM   1218  C   HIS F 479      51.177 -20.507   5.586  1.00  0.00           C  
ATOM   1219  O   HIS F 479      52.023 -20.039   6.342  1.00  0.00           O  
ATOM   1220  CB  HIS F 479      51.840 -20.946   3.232  1.00  0.00           C  
ATOM   1221  CG  HIS F 479      53.296 -20.812   2.939  1.00  0.00           C  
ATOM   1222  ND1 HIS F 479      54.224 -21.717   3.403  1.00  0.00           N  
ATOM   1223  CD2 HIS F 479      53.982 -19.909   2.202  1.00  0.00           C  
ATOM   1224  CE1 HIS F 479      55.421 -21.376   2.964  1.00  0.00           C  
ATOM   1225  NE2 HIS F 479      55.303 -20.283   2.232  1.00  0.00           N  
ATOM   1226  N   TRP F 482      49.907 -20.121   5.585  1.00  0.00           N  
ATOM   1227  CA  TRP F 482      49.430 -19.101   6.500  1.00  0.00           C  
ATOM   1228  C   TRP F 482      48.407 -19.621   7.500  1.00  0.00           C  
ATOM   1229  O   TRP F 482      48.555 -19.397   8.700  1.00  0.00           O  
ATOM   1230  CB  TRP F 482      48.855 -17.913   5.716  1.00  0.00           C  
ATOM   1231  CG  TRP F 482      47.929 -18.282   4.588  1.00  0.00           C  
ATOM   1232  CD1 TRP F 482      46.611 -18.617   4.678  1.00  0.00           C  
ATOM   1233  CD2 TRP F 482      48.258 -18.329   3.195  1.00  0.00           C  
ATOM   1234  NE1 TRP F 482      46.094 -18.864   3.425  1.00  0.00           N  
ATOM   1235  CE2 TRP F 482      47.084 -18.693   2.497  1.00  0.00           C  
ATOM   1236  CE3 TRP F 482      49.428 -18.096   2.469  1.00  0.00           C  
ATOM   1237  CZ2 TRP F 482      47.050 -18.831   1.107  1.00  0.00           C  
ATOM   1238  CZ3 TRP F 482      49.391 -18.233   1.085  1.00  0.00           C  
ATOM   1239  CH2 TRP F 482      48.208 -18.595   0.420  1.00  0.00           C  
ATOM   1240  N   TRP F 485      47.387 -20.324   7.008  1.00  0.00           N  
ATOM   1241  CA  TRP F 485      46.324 -20.860   7.862  1.00  0.00           C  
ATOM   1242  C   TRP F 485      46.866 -21.595   9.059  1.00  0.00           C  
ATOM   1243  O   TRP F 485      46.251 -21.617  10.126  1.00  0.00           O  
ATOM   1244  CB  TRP F 485      45.435 -21.806   7.070  1.00  0.00           C  
ATOM   1245  CG  TRP F 485      44.520 -21.097   6.155  1.00  0.00           C  
ATOM   1246  CD1 TRP F 485      44.445 -21.233   4.799  1.00  0.00           C  
ATOM   1247  CD2 TRP F 485      43.530 -20.136   6.520  1.00  0.00           C  
ATOM   1248  NE1 TRP F 485      43.465 -20.412   4.295  1.00  0.00           N  
ATOM   1249  CE2 TRP F 485      42.888 -19.726   5.332  1.00  0.00           C  
ATOM   1250  CE3 TRP F 485      43.124 -19.578   7.738  1.00  0.00           C  
ATOM   1251  CZ2 TRP F 485      41.860 -18.789   5.325  1.00  0.00           C  
ATOM   1252  CZ3 TRP F 485      42.106 -18.648   7.732  1.00  0.00           C  
ATOM   1253  CH2 TRP F 485      41.485 -18.262   6.532  1.00  0.00           C  
ATOM   1254  N   ASN F 486      48.029 -22.198   8.864  1.00  0.00           N  
ATOM   1255  CA  ASN F 486      48.693 -22.953   9.907  1.00  0.00           C  
ATOM   1256  C   ASN F 486      48.581 -22.274  11.265  1.00  0.00           C  
ATOM   1257  O   ASN F 486      48.407 -22.931  12.290  1.00  0.00           O  
ATOM   1258  CB  ASN F 486      50.163 -23.140   9.543  1.00  0.00           C  
ATOM   1259  CG  ASN F 486      50.868 -24.104  10.467  1.00  0.00           C  
ATOM   1260  OD1 ASN F 486      51.071 -23.815  11.650  1.00  0.00           O  
ATOM   1261  ND2 ASN F 486      51.242 -25.267   9.934  1.00  0.00           N  
ATOM   1262  N   LYS F 489      48.677 -20.954  11.265  1.00  0.00           N  
ATOM   1263  CA  LYS F 489      48.592 -20.196  12.496  1.00  0.00           C  
ATOM   1264  C   LYS F 489      47.791 -18.893  12.365  1.00  0.00           C  
ATOM   1265  O   LYS F 489      48.030 -17.953  13.126  1.00  0.00           O  
ATOM   1266  CB  LYS F 489      50.007 -19.885  13.004  1.00  0.00           C  
ATOM   1267  CG  LYS F 489      50.532 -20.828  14.092  1.00  0.00           C  
ATOM   1268  CD  LYS F 489      51.848 -20.306  14.680  1.00  0.00           C  
ATOM   1269  CE  LYS F 489      52.198 -20.967  16.018  1.00  0.00           C  
ATOM   1270  NZ  LYS F 489      53.350 -20.293  16.708  1.00  0.00           N  
ATOM   1271  N   GLN F 490      46.838 -18.825  11.431  1.00  0.00           N  
ATOM   1272  CA  GLN F 490      46.057 -17.590  11.263  1.00  0.00           C  
ATOM   1273  C   GLN F 490      45.125 -17.317  12.427  1.00  0.00           C  
ATOM   1274  O   GLN F 490      44.229 -18.114  12.712  1.00  0.00           O  
ATOM   1275  CB  GLN F 490      45.224 -17.605   9.976  1.00  0.00           C  
ATOM   1276  CG  GLN F 490      44.460 -16.296   9.736  1.00  0.00           C  
ATOM   1277  CD  GLN F 490      45.371 -15.100   9.531  1.00  0.00           C  
ATOM   1278  OE1 GLN F 490      44.916 -13.960   9.504  1.00  0.00           O  
ATOM   1279  NE2 GLN F 490      46.662 -15.357   9.375  1.00  0.00           N  
ATOM   1280  N   PRO F 494      45.322 -16.173  13.112  1.00  0.00           N  
ATOM   1281  CA  PRO F 494      44.508 -15.761  14.261  1.00  0.00           C  
ATOM   1282  C   PRO F 494      43.037 -15.609  13.897  1.00  0.00           C  
ATOM   1283  O   PRO F 494      42.696 -14.878  12.972  1.00  0.00           O  
ATOM   1284  CB  PRO F 494      45.146 -14.434  14.677  1.00  0.00           C  
ATOM   1285  CG  PRO F 494      46.593 -14.620  14.294  1.00  0.00           C  
ATOM   1286  CD  PRO F 494      46.459 -15.251  12.926  1.00  0.00           C  
ATOM   1287  N   MET F 495      42.179 -16.311  14.632  1.00  0.00           N  
ATOM   1288  CA  MET F 495      40.742 -16.271  14.401  1.00  0.00           C  
ATOM   1289  C   MET F 495      40.226 -14.848  14.563  1.00  0.00           C  
ATOM   1290  O   MET F 495      39.591 -14.294  13.656  1.00  0.00           O  
ATOM   1291  CB  MET F 495      40.037 -17.192  15.397  1.00  0.00           C  
ATOM   1292  CG  MET F 495      38.524 -17.165  15.325  1.00  0.00           C  
ATOM   1293  SD  MET F 495      37.866 -17.923  13.865  1.00  0.00           S  
ATOM   1294  CE  MET F 495      37.510 -19.596  14.501  1.00  0.00           C  
ATOM   1295  N   LEU F 496      40.510 -14.269  15.729  1.00  0.00           N  
ATOM   1296  CA  LEU F 496      40.089 -12.909  16.061  1.00  0.00           C  
ATOM   1297  C   LEU F 496      40.212 -11.962  14.888  1.00  0.00           C  
ATOM   1298  O   LEU F 496      39.209 -11.538  14.313  1.00  0.00           O  
ATOM   1299  CB  LEU F 496      40.912 -12.366  17.227  1.00  0.00           C  
ATOM   1300  CG  LEU F 496      40.254 -12.538  18.592  1.00  0.00           C  
ATOM   1301  CD1 LEU F 496      41.195 -12.127  19.690  1.00  0.00           C  
ATOM   1302  CD2 LEU F 496      39.017 -11.689  18.648  1.00  0.00           C  
ATOM   1303  N   GLU F 498      41.454 -11.637  14.540  1.00  0.00           N  
ATOM   1304  CA  GLU F 498      41.749 -10.738  13.426  1.00  0.00           C  
ATOM   1305  C   GLU F 498      40.862 -11.001  12.217  1.00  0.00           C  
ATOM   1306  O   GLU F 498      40.012 -10.187  11.864  1.00  0.00           O  
ATOM   1307  CB  GLU F 498      43.214 -10.881  13.018  1.00  0.00           C  
ATOM   1308  CG  GLU F 498      43.560 -10.170  11.732  1.00  0.00           C  
ATOM   1309  CD  GLU F 498      45.040  -9.926  11.605  1.00  0.00           C  
ATOM   1310  OE1 GLU F 498      45.441  -9.357  10.570  1.00  0.00           O  
ATOM   1311  OE2 GLU F 498      45.797 -10.295  12.538  1.00  0.00           O  
ATOM   1312  N   VAL F 499      41.084 -12.139  11.578  1.00  0.00           N  
ATOM   1313  CA  VAL F 499      40.304 -12.535  10.421  1.00  0.00           C  
ATOM   1314  C   VAL F 499      38.859 -12.074  10.607  1.00  0.00           C  
ATOM   1315  O   VAL F 499      38.379 -11.158   9.929  1.00  0.00           O  
ATOM   1316  CB  VAL F 499      40.328 -14.062  10.283  1.00  0.00           C  
ATOM   1317  CG1 VAL F 499      39.783 -14.460   8.946  1.00  0.00           C  
ATOM   1318  CG2 VAL F 499      41.752 -14.583  10.461  1.00  0.00           C  
ATOM   1319  N   LEU F 500      38.183 -12.721  11.547  1.00  0.00           N  
ATOM   1320  CA  LEU F 500      36.807 -12.411  11.871  1.00  0.00           C  
ATOM   1321  C   LEU F 500      36.547 -10.910  11.827  1.00  0.00           C  
ATOM   1322  O   LEU F 500      35.533 -10.467  11.304  1.00  0.00           O  
ATOM   1323  CB  LEU F 500      36.481 -12.956  13.259  1.00  0.00           C  
ATOM   1324  CG  LEU F 500      35.501 -14.121  13.348  1.00  0.00           C  
ATOM   1325  CD1 LEU F 500      35.628 -14.810  14.684  1.00  0.00           C  
ATOM   1326  CD2 LEU F 500      34.096 -13.598  13.138  1.00  0.00           C  
ATOM   1327  N   ARG F 501      37.465 -10.118  12.365  1.00  0.00           N  
ATOM   1328  CA  ARG F 501      37.268  -8.672  12.375  1.00  0.00           C  
ATOM   1329  C   ARG F 501      37.620  -8.053  11.021  1.00  0.00           C  
ATOM   1330  O   ARG F 501      36.797  -7.360  10.421  1.00  0.00           O  
ATOM   1331  CB  ARG F 501      38.092  -8.031  13.512  1.00  0.00           C  
ATOM   1332  CG  ARG F 501      37.437  -6.798  14.154  1.00  0.00           C  
ATOM   1333  CD  ARG F 501      37.807  -6.637  15.629  1.00  0.00           C  
ATOM   1334  NE  ARG F 501      39.233  -6.379  15.832  1.00  0.00           N  
ATOM   1335  CZ  ARG F 501      40.100  -7.248  16.353  1.00  0.00           C  
ATOM   1336  NH1 ARG F 501      39.697  -8.454  16.736  1.00  0.00           N  
ATOM   1337  NH2 ARG F 501      41.378  -6.912  16.500  1.00  0.00           N  
ATOM   1338  N   ARG F 502      38.828  -8.332  10.535  1.00  0.00           N  
ATOM   1339  CA  ARG F 502      39.302  -7.797   9.261  1.00  0.00           C  
ATOM   1340  C   ARG F 502      38.326  -7.990   8.101  1.00  0.00           C  
ATOM   1341  O   ARG F 502      38.625  -7.613   6.972  1.00  0.00           O  
ATOM   1342  CB  ARG F 502      40.659  -8.420   8.880  1.00  0.00           C  
ATOM   1343  CG  ARG F 502      41.886  -7.923   9.667  1.00  0.00           C  
ATOM   1344  CD  ARG F 502      42.147  -6.423   9.482  1.00  0.00           C  
ATOM   1345  NE  ARG F 502      42.737  -6.041   8.194  1.00  0.00           N  
ATOM   1346  CZ  ARG F 502      43.995  -6.289   7.837  1.00  0.00           C  
ATOM   1347  NH1 ARG F 502      44.801  -6.933   8.670  1.00  0.00           N  
ATOM   1348  NH2 ARG F 502      44.458  -5.874   6.659  1.00  0.00           N  
ATOM   1349  N   VAL F 503      37.161  -8.568   8.359  1.00  0.00           N  
ATOM   1350  CA  VAL F 503      36.214  -8.765   7.275  1.00  0.00           C  
ATOM   1351  C   VAL F 503      34.825  -9.131   7.729  1.00  0.00           C  
ATOM   1352  O   VAL F 503      33.851  -8.861   7.032  1.00  0.00           O  
ATOM   1353  CB  VAL F 503      36.693  -9.860   6.334  1.00  0.00           C  
ATOM   1354  CG1 VAL F 503      37.451  -9.259   5.173  1.00  0.00           C  
ATOM   1355  CG2 VAL F 503      37.574 -10.819   7.103  1.00  0.00           C  
ATOM   1356  N   GLY F 840      34.729  -9.745   8.900  1.00  0.00           N  
ATOM   1357  CA  GLY F 840      33.426 -10.162   9.396  1.00  0.00           C  
ATOM   1358  C   GLY F 840      32.443  -9.044   9.657  1.00  0.00           C  
ATOM   1359  O   GLY F 840      31.229  -9.212   9.500  1.00  0.00           O  
ATOM   1360  N   HIS F 841      32.978  -7.897  10.053  1.00  0.00           N  
ATOM   1361  CA  HIS F 841      32.161  -6.742  10.366  1.00  0.00           C  
ATOM   1362  C   HIS F 841      31.454  -6.162   9.157  1.00  0.00           C  
ATOM   1363  O   HIS F 841      30.586  -5.301   9.298  1.00  0.00           O  
ATOM   1364  CB  HIS F 841      33.025  -5.673  11.032  1.00  0.00           C  
ATOM   1365  CG  HIS F 841      33.308  -5.940  12.479  1.00  0.00           C  
ATOM   1366  ND1 HIS F 841      32.385  -5.693  13.474  1.00  0.00           N  
ATOM   1367  CD2 HIS F 841      34.406  -6.434  13.100  1.00  0.00           C  
ATOM   1368  CE1 HIS F 841      32.904  -6.019  14.643  1.00  0.00           C  
ATOM   1369  NE2 HIS F 841      34.131  -6.472  14.445  1.00  0.00           N  
ATOM   1370  N   ALA F 844      31.813  -6.641   7.972  1.00  0.00           N  
ATOM   1371  CA  ALA F 844      31.208  -6.147   6.741  1.00  0.00           C  
ATOM   1372  C   ALA F 844      30.538  -7.238   5.912  1.00  0.00           C  
ATOM   1373  O   ALA F 844      30.032  -6.978   4.816  1.00  0.00           O  
ATOM   1374  CB  ALA F 844      32.254  -5.443   5.914  1.00  0.00           C  
ATOM   1375  N   LEU F 845      30.541  -8.458   6.436  1.00  0.00           N  
ATOM   1376  CA  LEU F 845      29.919  -9.578   5.744  1.00  0.00           C  
ATOM   1377  C   LEU F 845      28.656 -10.056   6.458  1.00  0.00           C  
ATOM   1378  O   LEU F 845      28.653 -10.292   7.668  1.00  0.00           O  
ATOM   1379  CB  LEU F 845      30.918 -10.734   5.595  1.00  0.00           C  
ATOM   1380  CG  LEU F 845      31.692 -10.824   4.267  1.00  0.00           C  
ATOM   1381  CD1 LEU F 845      30.715 -11.177   3.142  1.00  0.00           C  
ATOM   1382  CD2 LEU F 845      32.413  -9.513   3.966  1.00  0.00           C  
ATOM   1383  N   ARG F 846      27.584 -10.184   5.685  1.00  0.00           N  
ATOM   1384  CA  ARG F 846      26.290 -10.622   6.192  1.00  0.00           C  
ATOM   1385  C   ARG F 846      26.070 -12.086   5.798  1.00  0.00           C  
ATOM   1386  O   ARG F 846      26.287 -12.447   4.640  1.00  0.00           O  
ATOM   1387  CB  ARG F 846      25.186  -9.751   5.581  1.00  0.00           C  
ATOM   1388  CG  ARG F 846      25.239  -8.261   5.949  1.00  0.00           C  
ATOM   1389  CD  ARG F 846      24.232  -7.915   7.049  1.00  0.00           C  
ATOM   1390  NE  ARG F 846      22.889  -8.414   6.737  1.00  0.00           N  
ATOM   1391  CZ  ARG F 846      22.178  -8.083   5.655  1.00  0.00           C  
ATOM   1392  NH1 ARG F 846      22.670  -7.236   4.758  1.00  0.00           N  
ATOM   1393  NH2 ARG F 846      20.974  -8.616   5.456  1.00  0.00           N  
ATOM   1394  N   ILE F 847      25.635 -12.924   6.742  1.00  0.00           N  
ATOM   1395  CA  ILE F 847      25.405 -14.339   6.440  1.00  0.00           C  
ATOM   1396  C   ILE F 847      24.205 -14.490   5.508  1.00  0.00           C  
ATOM   1397  O   ILE F 847      23.897 -15.592   5.053  1.00  0.00           O  
ATOM   1398  CB  ILE F 847      25.131 -15.189   7.707  1.00  0.00           C  
ATOM   1399  CG1 ILE F 847      23.640 -15.205   8.005  1.00  0.00           C  
ATOM   1400  CG2 ILE F 847      25.870 -14.624   8.904  1.00  0.00           C  
ATOM   1401  CD1 ILE F 847      23.252 -16.241   9.015  1.00  0.00           C  
ATOM   1402  N   GLY F 848      23.526 -13.379   5.241  1.00  0.00           N  
ATOM   1403  CA  GLY F 848      22.380 -13.399   4.354  1.00  0.00           C  
ATOM   1404  C   GLY F 848      22.759 -13.884   2.967  1.00  0.00           C  
ATOM   1405  O   GLY F 848      22.677 -15.087   2.697  1.00  0.00           O  
ATOM   1406  N   PRO F 849      23.166 -12.975   2.056  1.00  0.00           N  
ATOM   1407  CA  PRO F 849      23.559 -13.331   0.687  1.00  0.00           C  
ATOM   1408  C   PRO F 849      24.621 -14.425   0.657  1.00  0.00           C  
ATOM   1409  O   PRO F 849      24.715 -15.176  -0.309  1.00  0.00           O  
ATOM   1410  CB  PRO F 849      24.058 -12.008   0.122  1.00  0.00           C  
ATOM   1411  CG  PRO F 849      23.131 -11.036   0.767  1.00  0.00           C  
ATOM   1412  CD  PRO F 849      23.128 -11.511   2.212  1.00  0.00           C  
ATOM   1413  N   MET F 850      25.413 -14.512   1.723  1.00  0.00           N  
ATOM   1414  CA  MET F 850      26.456 -15.535   1.836  1.00  0.00           C  
ATOM   1415  C   MET F 850      25.776 -16.921   1.909  1.00  0.00           C  
ATOM   1416  O   MET F 850      26.410 -17.951   1.642  1.00  0.00           O  
ATOM   1417  CB  MET F 850      27.310 -15.274   3.096  1.00  0.00           C  
ATOM   1418  CG  MET F 850      28.824 -15.436   2.909  1.00  0.00           C  
ATOM   1419  SD  MET F 850      29.315 -17.127   2.537  1.00  0.00           S  
ATOM   1420  CE  MET F 850      29.371 -17.096   0.727  1.00  0.00           C  
ATOM   1421  N   LEU F 851      24.484 -16.925   2.268  1.00  0.00           N  
ATOM   1422  CA  LEU F 851      23.674 -18.148   2.370  1.00  0.00           C  
ATOM   1423  C   LEU F 851      22.629 -18.182   1.254  1.00  0.00           C  
ATOM   1424  O   LEU F 851      21.960 -19.191   1.034  1.00  0.00           O  
ATOM   1425  CB  LEU F 851      22.962 -18.211   3.721  1.00  0.00           C  
ATOM   1426  CG  LEU F 851      22.391 -19.573   4.117  1.00  0.00           C  
ATOM   1427  CD1 LEU F 851      22.264 -19.577   5.610  1.00  0.00           C  
ATOM   1428  CD2 LEU F 851      21.057 -19.863   3.450  1.00  0.00           C  
ATOM   1429  N   SER F1160      22.493 -17.062   0.554  1.00  0.00           N  
ATOM   1430  CA  SER F1160      21.543 -16.959  -0.549  1.00  0.00           C  
ATOM   1431  C   SER F1160      22.132 -17.543  -1.821  1.00  0.00           C  
ATOM   1432  O   SER F1160      21.433 -17.732  -2.818  1.00  0.00           O  
ATOM   1433  CB  SER F1160      21.174 -15.499  -0.780  1.00  0.00           C  
ATOM   1434  OG  SER F1160      20.537 -14.970   0.369  1.00  0.00           O  
ATOM   1435  N   ARG F1161      23.433 -17.808  -1.784  1.00  0.00           N  
ATOM   1436  CA  ARG F1161      24.112 -18.395  -2.932  1.00  0.00           C  
ATOM   1437  C   ARG F1161      23.393 -19.720  -3.080  1.00  0.00           C  
ATOM   1438  O   ARG F1161      23.202 -20.435  -2.097  1.00  0.00           O  
ATOM   1439  CB  ARG F1161      25.605 -18.631  -2.637  1.00  0.00           C  
ATOM   1440  CG  ARG F1161      26.404 -17.367  -2.301  1.00  0.00           C  
ATOM   1441  CD  ARG F1161      26.543 -16.447  -3.515  1.00  0.00           C  
ATOM   1442  NE  ARG F1161      27.142 -15.146  -3.187  1.00  0.00           N  
ATOM   1443  CZ  ARG F1161      26.471 -14.079  -2.744  1.00  0.00           C  
ATOM   1444  NH1 ARG F1161      25.155 -14.129  -2.565  1.00  0.00           N  
ATOM   1445  NH2 ARG F1161      27.119 -12.947  -2.490  1.00  0.00           N  
ATOM   1446  N   ASP F1162      22.973 -20.048  -4.292  1.00  0.00           N  
ATOM   1447  CA  ASP F1162      22.253 -21.298  -4.498  1.00  0.00           C  
ATOM   1448  C   ASP F1162      23.078 -22.500  -4.013  1.00  0.00           C  
ATOM   1449  O   ASP F1162      22.566 -23.366  -3.274  1.00  0.00           O  
ATOM   1450  CB  ASP F1162      21.886 -21.450  -5.979  1.00  0.00           C  
ATOM   1451  CG  ASP F1162      20.638 -22.303  -6.188  1.00  0.00           C  
ATOM   1452  OD1 ASP F1162      19.694 -22.170  -5.373  1.00  0.00           O  
ATOM   1453  OD2 ASP F1162      20.592 -23.091  -7.164  1.00  0.00           O  
ATOM   1454  N   THR F1163      24.348 -22.534  -4.429  1.00  0.00           N  
ATOM   1455  CA  THR F1163      25.294 -23.588  -4.059  1.00  0.00           C  
ATOM   1456  C   THR F1163      24.959 -24.118  -2.639  1.00  0.00           C  
ATOM   1457  O   THR F1163      25.027 -25.323  -2.362  1.00  0.00           O  
ATOM   1458  CB  THR F1163      26.749 -23.016  -4.117  1.00  0.00           C  
ATOM   1459  OG1 THR F1163      26.903 -22.206  -5.297  1.00  0.00           O  
ATOM   1460  CG2 THR F1163      27.776 -24.140  -4.144  1.00  0.00           C  
ATOM   1461  N   VAL F1164      24.549 -23.192  -1.771  1.00  0.00           N  
ATOM   1462  CA  VAL F1164      24.181 -23.455  -0.371  1.00  0.00           C  
ATOM   1463  C   VAL F1164      22.767 -23.962  -0.190  1.00  0.00           C  
ATOM   1464  O   VAL F1164      22.556 -25.114   0.165  1.00  0.00           O  
ATOM   1465  CB  VAL F1164      24.244 -22.177   0.490  1.00  0.00           C  
ATOM   1466  CG1 VAL F1164      24.026 -22.531   1.961  1.00  0.00           C  
ATOM   1467  CG2 VAL F1164      25.559 -21.442   0.260  1.00  0.00           C  
ATOM   1468  N   LYS F1165      21.815 -23.052  -0.390  1.00  0.00           N  
ATOM   1469  CA  LYS F1165      20.394 -23.331  -0.256  1.00  0.00           C  
ATOM   1470  C   LYS F1165      20.108 -24.767  -0.625  1.00  0.00           C  
ATOM   1471  O   LYS F1165      19.356 -25.453   0.060  1.00  0.00           O  
ATOM   1472  CB  LYS F1165      19.585 -22.389  -1.149  1.00  0.00           C  
ATOM   1473  CG  LYS F1165      19.675 -20.939  -0.723  1.00  0.00           C  
ATOM   1474  CD  LYS F1165      19.894 -20.010  -1.906  1.00  0.00           C  
ATOM   1475  CE  LYS F1165      18.695 -19.971  -2.832  1.00  0.00           C  
ATOM   1476  NZ  LYS F1165      18.875 -18.958  -3.913  1.00  0.00           N  
ATOM   1477  N   ASN F1166      20.713 -25.232  -1.707  1.00  0.00           N  
ATOM   1478  CA  ASN F1166      20.493 -26.609  -2.108  1.00  0.00           C  
ATOM   1479  C   ASN F1166      21.161 -27.524  -1.105  1.00  0.00           C  
ATOM   1480  O   ASN F1166      20.529 -28.450  -0.597  1.00  0.00           O  
ATOM   1481  CB  ASN F1166      21.051 -26.860  -3.502  1.00  0.00           C  
ATOM   1482  CG  ASN F1166      20.323 -26.067  -4.563  1.00  0.00           C  
ATOM   1483  OD1 ASN F1166      20.623 -26.174  -5.752  1.00  0.00           O  
ATOM   1484  ND2 ASN F1166      19.355 -25.260  -4.139  1.00  0.00           N  
ATOM   1485  N   LYS F1168      22.432 -27.255  -0.808  1.00  0.00           N  
ATOM   1486  CA  LYS F1168      23.174 -28.068   0.151  1.00  0.00           C  
ATOM   1487  C   LYS F1168      22.528 -28.001   1.534  1.00  0.00           C  
ATOM   1488  O   LYS F1168      23.192 -28.215   2.545  1.00  0.00           O  
ATOM   1489  CB  LYS F1168      24.637 -27.609   0.244  1.00  0.00           C  
ATOM   1490  CG  LYS F1168      25.544 -28.527   1.094  1.00  0.00           C  
ATOM   1491  CD  LYS F1168      25.632 -29.954   0.522  1.00  0.00           C  
ATOM   1492  CE  LYS F1168      26.534 -30.874   1.358  1.00  0.00           C  
ATOM   1493  NZ  LYS F1168      26.658 -32.261   0.792  1.00  0.00           N  
ATOM   1494  N   MET F1169      21.230 -27.707   1.574  1.00  0.00           N  
ATOM   1495  CA  MET F1169      20.488 -27.615   2.831  1.00  0.00           C  
ATOM   1496  C   MET F1169      19.077 -28.170   2.659  1.00  0.00           C  
ATOM   1497  O   MET F1169      18.652 -29.070   3.386  1.00  0.00           O  
ATOM   1498  CB  MET F1169      20.393 -26.157   3.288  1.00  0.00           C  
ATOM   1499  CG  MET F1169      21.725 -25.450   3.440  1.00  0.00           C  
ATOM   1500  SD  MET F1169      21.514 -23.675   3.646  1.00  0.00           S  
ATOM   1501  CE  MET F1169      20.491 -23.656   5.126  1.00  0.00           C  
ATOM   1502  N   THR F1170      18.351 -27.612   1.697  1.00  0.00           N  
ATOM   1503  CA  THR F1170      16.990 -28.051   1.416  1.00  0.00           C  
ATOM   1504  C   THR F1170      17.116 -29.440   0.830  1.00  0.00           C  
ATOM   1505  O   THR F1170      16.823 -30.444   1.487  1.00  0.00           O  
ATOM   1506  CB  THR F1170      16.313 -27.156   0.365  1.00  0.00           C  
ATOM   1507  OG1 THR F1170      16.645 -25.784   0.614  1.00  0.00           O  
ATOM   1508  CG2 THR F1170      14.799 -27.325   0.424  1.00  0.00           C  
ATOM   1509  N   GLN F1171      17.550 -29.482  -0.424  1.00  0.00           N  
ATOM   1510  CA  GLN F1171      17.747 -30.745  -1.089  1.00  0.00           C  
ATOM   1511  C   GLN F1171      18.921 -31.412  -0.399  1.00  0.00           C  
ATOM   1512  O   GLN F1171      19.730 -30.744   0.251  1.00  0.00           O  
ATOM   1513  CB  GLN F1171      18.046 -30.541  -2.579  1.00  0.00           C  
ATOM   1514  CG  GLN F1171      16.903 -30.982  -3.472  1.00  0.00           C  
ATOM   1515  CD  GLN F1171      16.367 -32.356  -3.080  1.00  0.00           C  
ATOM   1516  OE1 GLN F1171      15.987 -32.582  -1.928  1.00  0.00           O  
ATOM   1517  NE2 GLN F1171      16.333 -33.277  -4.038  1.00  0.00           N  
ATOM   1518  N   GLY F1177      18.994 -32.732  -0.514  1.00  0.00           N  
ATOM   1519  CA  GLY F1177      20.087 -33.461   0.094  1.00  0.00           C  
ATOM   1520  C   GLY F1177      20.211 -33.309   1.595  1.00  0.00           C  
ATOM   1521  O   GLY F1177      19.214 -33.359   2.324  1.00  0.00           O  
ATOM   1522  N   ASP F1178      21.450 -33.113   2.044  1.00  0.00           N  
ATOM   1523  CA  ASP F1178      21.771 -32.985   3.461  1.00  0.00           C  
ATOM   1524  C   ASP F1178      21.800 -31.568   4.000  1.00  0.00           C  
ATOM   1525  O   ASP F1178      21.015 -30.713   3.590  1.00  0.00           O  
ATOM   1526  CB  ASP F1178      23.121 -33.673   3.765  1.00  0.00           C  
ATOM   1527  CG  ASP F1178      24.293 -33.133   2.913  1.00  0.00           C  
ATOM   1528  OD1 ASP F1178      24.242 -33.204   1.662  1.00  0.00           O  
ATOM   1529  OD2 ASP F1178      25.286 -32.654   3.506  1.00  0.00           O  
ATOM   1530  N   GLY F1191      22.714 -31.346   4.940  1.00  0.00           N  
ATOM   1531  CA  GLY F1191      22.866 -30.043   5.549  1.00  0.00           C  
ATOM   1532  C   GLY F1191      24.232 -29.441   5.274  1.00  0.00           C  
ATOM   1533  O   GLY F1191      25.111 -30.095   4.707  1.00  0.00           O  
ATOM   1534  N   VAL F1192      24.408 -28.184   5.675  1.00  0.00           N  
ATOM   1535  CA  VAL F1192      25.667 -27.475   5.474  1.00  0.00           C  
ATOM   1536  C   VAL F1192      26.349 -27.073   6.786  1.00  0.00           C  
ATOM   1537  O   VAL F1192      25.897 -26.174   7.499  1.00  0.00           O  
ATOM   1538  CB  VAL F1192      25.462 -26.216   4.595  1.00  0.00           C  
ATOM   1539  CG1 VAL F1192      24.362 -25.332   5.163  1.00  0.00           C  
ATOM   1540  CG2 VAL F1192      26.750 -25.445   4.517  1.00  0.00           C  
ATOM   1541  N   SER F1193      27.450 -27.758   7.079  1.00  0.00           N  
ATOM   1542  CA  SER F1193      28.245 -27.534   8.280  1.00  0.00           C  
ATOM   1543  C   SER F1193      28.803 -26.119   8.391  1.00  0.00           C  
ATOM   1544  O   SER F1193      28.787 -25.358   7.425  1.00  0.00           O  
ATOM   1545  CB  SER F1193      29.403 -28.534   8.315  1.00  0.00           C  
ATOM   1546  OG  SER F1193      30.518 -28.002   9.009  1.00  0.00           O  
ATOM   1547  N   PHE F1194      29.305 -25.771   9.574  1.00  0.00           N  
ATOM   1548  CA  PHE F1194      29.867 -24.443   9.784  1.00  0.00           C  
ATOM   1549  C   PHE F1194      31.163 -24.377   9.031  1.00  0.00           C  
ATOM   1550  O   PHE F1194      31.501 -23.368   8.415  1.00  0.00           O  
ATOM   1551  CB  PHE F1194      30.132 -24.175  11.261  1.00  0.00           C  
ATOM   1552  CG  PHE F1194      30.578 -22.769  11.541  1.00  0.00           C  
ATOM   1553  CD1 PHE F1194      30.160 -21.722  10.723  1.00  0.00           C  
ATOM   1554  CD2 PHE F1194      31.393 -22.483  12.629  1.00  0.00           C  
ATOM   1555  CE1 PHE F1194      30.547 -20.416  10.981  1.00  0.00           C  
ATOM   1556  CE2 PHE F1194      31.788 -21.173  12.899  1.00  0.00           C  
ATOM   1557  CZ  PHE F1194      31.363 -20.140  12.074  1.00  0.00           C  
ATOM   1558  N   ALA F1195      31.891 -25.476   9.098  1.00  0.00           N  
ATOM   1559  CA  ALA F1195      33.139 -25.569   8.398  1.00  0.00           C  
ATOM   1560  C   ALA F1195      32.897 -25.167   6.938  1.00  0.00           C  
ATOM   1561  O   ALA F1195      33.131 -24.014   6.557  1.00  0.00           O  
ATOM   1562  CB  ALA F1195      33.648 -26.980   8.480  1.00  0.00           C  
ATOM   1563  N   GLU F1196      32.403 -26.114   6.136  1.00  0.00           N  
ATOM   1564  CA  GLU F1196      32.149 -25.883   4.711  1.00  0.00           C  
ATOM   1565  C   GLU F1196      31.545 -24.519   4.411  1.00  0.00           C  
ATOM   1566  O   GLU F1196      31.849 -23.924   3.375  1.00  0.00           O  
ATOM   1567  CB  GLU F1196      31.262 -26.994   4.106  1.00  0.00           C  
ATOM   1568  CG  GLU F1196      30.037 -27.405   4.925  1.00  0.00           C  
ATOM   1569  CD  GLU F1196      29.096 -28.327   4.159  1.00  0.00           C  
ATOM   1570  OE1 GLU F1196      28.285 -29.016   4.805  1.00  0.00           O  
ATOM   1571  OE2 GLU F1196      29.152 -28.356   2.913  1.00  0.00           O  
ATOM   1572  N   PHE F1198      30.696 -24.021   5.310  1.00  0.00           N  
ATOM   1573  CA  PHE F1198      30.085 -22.712   5.105  1.00  0.00           C  
ATOM   1574  C   PHE F1198      31.203 -21.697   4.957  1.00  0.00           C  
ATOM   1575  O   PHE F1198      31.112 -20.770   4.160  1.00  0.00           O  
ATOM   1576  CB  PHE F1198      29.205 -22.308   6.295  1.00  0.00           C  
ATOM   1577  CG  PHE F1198      28.640 -20.908   6.189  1.00  0.00           C  
ATOM   1578  CD1 PHE F1198      28.641 -20.060   7.288  1.00  0.00           C  
ATOM   1579  CD2 PHE F1198      28.119 -20.431   4.987  1.00  0.00           C  
ATOM   1580  CE1 PHE F1198      28.132 -18.755   7.192  1.00  0.00           C  
ATOM   1581  CE2 PHE F1198      27.609 -19.128   4.885  1.00  0.00           C  
ATOM   1582  CZ  PHE F1198      27.619 -18.291   5.989  1.00  0.00           C  
ATOM   1583  N   THR F1199      32.268 -21.894   5.724  1.00  0.00           N  
ATOM   1584  CA  THR F1199      33.404 -20.985   5.709  1.00  0.00           C  
ATOM   1585  C   THR F1199      34.353 -21.120   4.516  1.00  0.00           C  
ATOM   1586  O   THR F1199      35.108 -20.192   4.234  1.00  0.00           O  
ATOM   1587  CB  THR F1199      34.210 -21.126   7.004  1.00  0.00           C  
ATOM   1588  OG1 THR F1199      33.309 -21.250   8.111  1.00  0.00           O  
ATOM   1589  CG2 THR F1199      35.076 -19.907   7.214  1.00  0.00           C  
ATOM   1590  N   TYR F1200      34.323 -22.256   3.817  1.00  0.00           N  
ATOM   1591  CA  TYR F1200      35.198 -22.445   2.653  1.00  0.00           C  
ATOM   1592  C   TYR F1200      35.170 -21.234   1.723  1.00  0.00           C  
ATOM   1593  O   TYR F1200      36.222 -20.740   1.325  1.00  0.00           O  
ATOM   1594  CB  TYR F1200      34.811 -23.695   1.842  1.00  0.00           C  
ATOM   1595  CG  TYR F1200      35.586 -23.870   0.522  1.00  0.00           C  
ATOM   1596  CD1 TYR F1200      36.694 -24.723   0.433  1.00  0.00           C  
ATOM   1597  CD2 TYR F1200      35.213 -23.175  -0.641  1.00  0.00           C  
ATOM   1598  CE1 TYR F1200      37.417 -24.883  -0.798  1.00  0.00           C  
ATOM   1599  CE2 TYR F1200      35.931 -23.325  -1.871  1.00  0.00           C  
ATOM   1600  CZ  TYR F1200      37.028 -24.179  -1.944  1.00  0.00           C  
ATOM   1601  OH  TYR F1200      37.721 -24.330  -3.144  1.00  0.00           O  
ATOM   1602  N   PRO F1201      33.968 -20.742   1.355  1.00  0.00           N  
ATOM   1603  CA  PRO F1201      33.936 -19.580   0.459  1.00  0.00           C  
ATOM   1604  C   PRO F1201      34.767 -18.404   0.991  1.00  0.00           C  
ATOM   1605  O   PRO F1201      35.498 -17.761   0.229  1.00  0.00           O  
ATOM   1606  CB  PRO F1201      32.434 -19.265   0.342  1.00  0.00           C  
ATOM   1607  CG  PRO F1201      31.874 -19.777   1.624  1.00  0.00           C  
ATOM   1608  CD  PRO F1201      32.609 -21.086   1.804  1.00  0.00           C  
ATOM   1609  N   ILE F1202      34.672 -18.148   2.298  1.00  0.00           N  
ATOM   1610  CA  ILE F1202      35.407 -17.053   2.936  1.00  0.00           C  
ATOM   1611  C   ILE F1202      36.895 -17.327   2.836  1.00  0.00           C  
ATOM   1612  O   ILE F1202      37.672 -16.490   2.398  1.00  0.00           O  
ATOM   1613  CB  ILE F1202      35.044 -16.924   4.421  1.00  0.00           C  
ATOM   1614  CG1 ILE F1202      33.606 -17.393   4.662  1.00  0.00           C  
ATOM   1615  CG2 ILE F1202      35.165 -15.482   4.841  1.00  0.00           C  
ATOM   1616  CD1 ILE F1202      32.543 -16.573   3.937  1.00  0.00           C  
ATOM   1617  N   MET F1203      37.281 -18.518   3.254  1.00  0.00           N  
ATOM   1618  CA  MET F1203      38.663 -18.913   3.199  1.00  0.00           C  
ATOM   1619  C   MET F1203      39.261 -18.544   1.856  1.00  0.00           C  
ATOM   1620  O   MET F1203      40.113 -17.663   1.793  1.00  0.00           O  
ATOM   1621  CB  MET F1203      38.768 -20.410   3.398  1.00  0.00           C  
ATOM   1622  CG  MET F1203      38.206 -20.891   4.702  1.00  0.00           C  
ATOM   1623  SD  MET F1203      39.313 -20.506   6.035  1.00  0.00           S  
ATOM   1624  CE  MET F1203      40.418 -21.905   5.987  1.00  0.00           C  
ATOM   1625  N   GLN F1204      38.797 -19.215   0.790  1.00  0.00           N  
ATOM   1626  CA  GLN F1204      39.294 -19.013  -0.595  1.00  0.00           C  
ATOM   1627  C   GLN F1204      39.347 -17.532  -0.915  1.00  0.00           C  
ATOM   1628  O   GLN F1204      40.094 -17.079  -1.802  1.00  0.00           O  
ATOM   1629  CB  GLN F1204      38.402 -19.747  -1.631  1.00  0.00           C  
ATOM   1630  CG  GLN F1204      38.977 -19.848  -3.077  1.00  0.00           C  
ATOM   1631  CD  GLN F1204      39.650 -21.196  -3.419  1.00  0.00           C  
ATOM   1632  OE1 GLN F1204      40.882 -21.296  -3.483  1.00  0.00           O  
ATOM   1633  NE2 GLN F1204      38.835 -22.227  -3.650  1.00  0.00           N  
ATOM   1634  N   GLY F1205      38.543 -16.781  -0.174  1.00  0.00           N  
ATOM   1635  CA  GLY F1205      38.520 -15.348  -0.358  1.00  0.00           C  
ATOM   1636  C   GLY F1205      39.761 -14.781   0.298  1.00  0.00           C  
ATOM   1637  O   GLY F1205      40.494 -13.978  -0.280  1.00  0.00           O  
ATOM   1638  N   TRP F1206      40.008 -15.222   1.520  1.00  0.00           N  
ATOM   1639  CA  TRP F1206      41.156 -14.749   2.243  1.00  0.00           C  
ATOM   1640  C   TRP F1206      42.395 -15.093   1.479  1.00  0.00           C  
ATOM   1641  O   TRP F1206      43.253 -14.250   1.275  1.00  0.00           O  
ATOM   1642  CB  TRP F1206      41.208 -15.395   3.600  1.00  0.00           C  
ATOM   1643  CG  TRP F1206      42.302 -14.858   4.413  1.00  0.00           C  
ATOM   1644  CD1 TRP F1206      43.587 -15.286   4.427  1.00  0.00           C  
ATOM   1645  CD2 TRP F1206      42.219 -13.795   5.367  1.00  0.00           C  
ATOM   1646  NE1 TRP F1206      44.318 -14.563   5.338  1.00  0.00           N  
ATOM   1647  CE2 TRP F1206      43.494 -13.626   5.932  1.00  0.00           C  
ATOM   1648  CE3 TRP F1206      41.182 -12.946   5.802  1.00  0.00           C  
ATOM   1649  CZ2 TRP F1206      43.776 -12.676   6.911  1.00  0.00           C  
ATOM   1650  CZ3 TRP F1206      41.452 -11.997   6.776  1.00  0.00           C  
ATOM   1651  CH2 TRP F1206      42.740 -11.866   7.316  1.00  0.00           C  
ATOM   1652  N   ASP F1207      42.491 -16.349   1.075  1.00  0.00           N  
ATOM   1653  CA  ASP F1207      43.632 -16.798   0.305  1.00  0.00           C  
ATOM   1654  C   ASP F1207      43.991 -15.708  -0.675  1.00  0.00           C  
ATOM   1655  O   ASP F1207      45.124 -15.212  -0.691  1.00  0.00           O  
ATOM   1656  CB  ASP F1207      43.283 -18.064  -0.471  1.00  0.00           C  
ATOM   1657  CG  ASP F1207      43.468 -19.312   0.353  1.00  0.00           C  
ATOM   1658  OD1 ASP F1207      43.502 -19.188   1.597  1.00  0.00           O  
ATOM   1659  OD2 ASP F1207      43.572 -20.411  -0.241  1.00  0.00           O  
ATOM   1660  N   TRP F1208      43.004 -15.343  -1.489  1.00  0.00           N  
ATOM   1661  CA  TRP F1208      43.181 -14.313  -2.499  1.00  0.00           C  
ATOM   1662  C   TRP F1208      43.892 -13.127  -1.848  1.00  0.00           C  
ATOM   1663  O   TRP F1208      44.997 -12.737  -2.258  1.00  0.00           O  
ATOM   1664  CB  TRP F1208      41.821 -13.879  -3.049  1.00  0.00           C  
ATOM   1665  CG  TRP F1208      41.907 -13.133  -4.344  1.00  0.00           C  
ATOM   1666  CD1 TRP F1208      42.936 -12.343  -4.780  1.00  0.00           C  
ATOM   1667  CD2 TRP F1208      40.899 -13.060  -5.346  1.00  0.00           C  
ATOM   1668  NE1 TRP F1208      42.625 -11.781  -5.991  1.00  0.00           N  
ATOM   1669  CE2 TRP F1208      41.377 -12.204  -6.362  1.00  0.00           C  
ATOM   1670  CE3 TRP F1208      39.633 -13.632  -5.484  1.00  0.00           C  
ATOM   1671  CZ2 TRP F1208      40.634 -11.908  -7.502  1.00  0.00           C  
ATOM   1672  CZ3 TRP F1208      38.893 -13.337  -6.619  1.00  0.00           C  
ATOM   1673  CH2 TRP F1208      39.397 -12.480  -7.614  1.00  0.00           C  
ATOM   1674  N   PHE F1209      43.255 -12.575  -0.816  1.00  0.00           N  
ATOM   1675  CA  PHE F1209      43.807 -11.439  -0.096  1.00  0.00           C  
ATOM   1676  C   PHE F1209      45.301 -11.650   0.089  1.00  0.00           C  
ATOM   1677  O   PHE F1209      46.110 -10.820  -0.326  1.00  0.00           O  
ATOM   1678  CB  PHE F1209      43.110 -11.293   1.252  1.00  0.00           C  
ATOM   1679  CG  PHE F1209      43.673 -10.214   2.097  1.00  0.00           C  
ATOM   1680  CD1 PHE F1209      44.065  -9.012   1.537  1.00  0.00           C  
ATOM   1681  CD2 PHE F1209      43.799 -10.391   3.458  1.00  0.00           C  
ATOM   1682  CE1 PHE F1209      44.583  -8.010   2.323  1.00  0.00           C  
ATOM   1683  CE2 PHE F1209      44.317  -9.391   4.252  1.00  0.00           C  
ATOM   1684  CZ  PHE F1209      44.708  -8.197   3.687  1.00  0.00           C  
ATOM   1685  N   GLU F1210      45.657 -12.776   0.698  1.00  0.00           N  
ATOM   1686  CA  GLU F1210      47.055 -13.115   0.912  1.00  0.00           C  
ATOM   1687  C   GLU F1210      47.834 -12.816  -0.349  1.00  0.00           C  
ATOM   1688  O   GLU F1210      48.649 -11.893  -0.391  1.00  0.00           O  
ATOM   1689  CB  GLU F1210      47.202 -14.602   1.246  1.00  0.00           C  
ATOM   1690  CG  GLU F1210      47.009 -14.935   2.715  1.00  0.00           C  
ATOM   1691  CD  GLU F1210      48.061 -14.287   3.604  1.00  0.00           C  
ATOM   1692  OE1 GLU F1210      47.915 -14.349   4.843  1.00  0.00           O  
ATOM   1693  OE2 GLU F1210      49.037 -13.719   3.067  1.00  0.00           O  
ATOM   1694  N   LEU F1211      47.564 -13.609  -1.378  1.00  0.00           N  
ATOM   1695  CA  LEU F1211      48.230 -13.463  -2.658  1.00  0.00           C  
ATOM   1696  C   LEU F1211      48.313 -12.022  -3.135  1.00  0.00           C  
ATOM   1697  O   LEU F1211      49.335 -11.595  -3.680  1.00  0.00           O  
ATOM   1698  CB  LEU F1211      47.523 -14.325  -3.694  1.00  0.00           C  
ATOM   1699  CG  LEU F1211      47.861 -15.799  -3.505  1.00  0.00           C  
ATOM   1700  CD1 LEU F1211      46.722 -16.660  -3.962  1.00  0.00           C  
ATOM   1701  CD2 LEU F1211      49.125 -16.109  -4.279  1.00  0.00           C  
ATOM   1702  N   PHE F1212      47.245 -11.267  -2.930  1.00  0.00           N  
ATOM   1703  CA  PHE F1212      47.234  -9.876  -3.352  1.00  0.00           C  
ATOM   1704  C   PHE F1212      48.257  -9.079  -2.555  1.00  0.00           C  
ATOM   1705  O   PHE F1212      48.857  -8.113  -3.036  1.00  0.00           O  
ATOM   1706  CB  PHE F1212      45.846  -9.294  -3.138  1.00  0.00           C  
ATOM   1707  CG  PHE F1212      45.784  -7.819  -3.323  1.00  0.00           C  
ATOM   1708  CD1 PHE F1212      45.588  -6.984  -2.231  1.00  0.00           C  
ATOM   1709  CD2 PHE F1212      45.945  -7.257  -4.586  1.00  0.00           C  
ATOM   1710  CE1 PHE F1212      45.549  -5.606  -2.390  1.00  0.00           C  
ATOM   1711  CE2 PHE F1212      45.909  -5.881  -4.760  1.00  0.00           C  
ATOM   1712  CZ  PHE F1212      45.712  -5.052  -3.659  1.00  0.00           C  
ATOM   1713  N   TYR F1213      48.455  -9.525  -1.328  1.00  0.00           N  
ATOM   1714  CA  TYR F1213      49.364  -8.891  -0.406  1.00  0.00           C  
ATOM   1715  C   TYR F1213      50.795  -9.336  -0.567  1.00  0.00           C  
ATOM   1716  O   TYR F1213      51.686  -8.505  -0.695  1.00  0.00           O  
ATOM   1717  CB  TYR F1213      48.892  -9.191   1.001  1.00  0.00           C  
ATOM   1718  CG  TYR F1213      49.785  -8.690   2.097  1.00  0.00           C  
ATOM   1719  CD1 TYR F1213      50.442  -7.466   1.985  1.00  0.00           C  
ATOM   1720  CD2 TYR F1213      49.918  -9.418   3.288  1.00  0.00           C  
ATOM   1721  CE1 TYR F1213      51.205  -6.982   3.031  1.00  0.00           C  
ATOM   1722  CE2 TYR F1213      50.672  -8.945   4.342  1.00  0.00           C  
ATOM   1723  CZ  TYR F1213      51.314  -7.731   4.210  1.00  0.00           C  
ATOM   1724  OH  TYR F1213      52.073  -7.285   5.265  1.00  0.00           O  
ATOM   1725  N   GLN F1289      51.007 -10.647  -0.553  1.00  0.00           N  
ATOM   1726  CA  GLN F1289      52.347 -11.208  -0.675  1.00  0.00           C  
ATOM   1727  C   GLN F1289      52.969 -11.220  -2.073  1.00  0.00           C  
ATOM   1728  O   GLN F1289      54.110 -11.657  -2.213  1.00  0.00           O  
ATOM   1729  CB  GLN F1289      52.395 -12.640  -0.117  1.00  0.00           C  
ATOM   1730  CG  GLN F1289      52.391 -12.756   1.407  1.00  0.00           C  
ATOM   1731  CD  GLN F1289      53.060 -14.034   1.902  1.00  0.00           C  
ATOM   1732  OE1 GLN F1289      54.086 -14.444   1.369  1.00  0.00           O  
ATOM   1733  NE2 GLN F1289      52.492 -14.654   2.933  1.00  0.00           N  
ATOM   1734  N   GLN F1290      52.249 -10.756  -3.099  1.00  0.00           N  
ATOM   1735  CA  GLN F1290      52.792 -10.748  -4.471  1.00  0.00           C  
ATOM   1736  C   GLN F1290      52.150  -9.756  -5.454  1.00  0.00           C  
ATOM   1737  O   GLN F1290      52.746  -9.412  -6.476  1.00  0.00           O  
ATOM   1738  CB  GLN F1290      52.718 -12.158  -5.087  1.00  0.00           C  
ATOM   1739  CG  GLN F1290      53.834 -13.146  -4.687  1.00  0.00           C  
ATOM   1740  CD  GLN F1290      55.206 -12.815  -5.278  1.00  0.00           C  
ATOM   1741  OE1 GLN F1290      55.330 -12.499  -6.459  1.00  0.00           O  
ATOM   1742  NE2 GLN F1290      56.241 -12.910  -4.453  1.00  0.00           N  
ATOM   1743  N   GLY F1291      50.941  -9.299  -5.156  1.00  0.00           N  
ATOM   1744  CA  GLY F1291      50.276  -8.379  -6.061  1.00  0.00           C  
ATOM   1745  C   GLY F1291      49.314  -9.104  -6.991  1.00  0.00           C  
ATOM   1746  O   GLY F1291      49.139  -8.738  -8.154  1.00  0.00           O  
ATOM   1747  N   VAL F1292      48.686 -10.149  -6.469  1.00  0.00           N  
ATOM   1748  CA  VAL F1292      47.734 -10.944  -7.232  1.00  0.00           C  
ATOM   1749  C   VAL F1292      46.357 -10.348  -7.050  1.00  0.00           C  
ATOM   1750  O   VAL F1292      45.790 -10.406  -5.966  1.00  0.00           O  
ATOM   1751  CB  VAL F1292      47.696 -12.392  -6.723  1.00  0.00           C  
ATOM   1752  CG1 VAL F1292      46.780 -13.236  -7.599  1.00  0.00           C  
ATOM   1753  CG2 VAL F1292      49.104 -12.959  -6.688  1.00  0.00           C  
ATOM   1754  N   GLN F1293      45.810  -9.779  -8.108  1.00  0.00           N  
ATOM   1755  CA  GLN F1293      44.497  -9.185  -8.001  1.00  0.00           C  
ATOM   1756  C   GLN F1293      43.545  -9.796  -9.013  1.00  0.00           C  
ATOM   1757  O   GLN F1293      42.813  -9.078  -9.683  1.00  0.00           O  
ATOM   1758  CB  GLN F1293      44.609  -7.685  -8.220  1.00  0.00           C  
ATOM   1759  CG  GLN F1293      45.663  -7.313  -9.235  1.00  0.00           C  
ATOM   1760  CD  GLN F1293      45.448  -5.928  -9.802  1.00  0.00           C  
ATOM   1761  OE1 GLN F1293      46.313  -5.377 -10.470  1.00  0.00           O  
ATOM   1762  NE2 GLN F1293      44.282  -5.361  -9.544  1.00  0.00           N  
ATOM   1763  N   MET F1294      43.540 -11.122  -9.116  1.00  0.00           N  
ATOM   1764  CA  MET F1294      42.674 -11.799 -10.081  1.00  0.00           C  
ATOM   1765  C   MET F1294      42.634 -13.311  -9.908  1.00  0.00           C  
ATOM   1766  O   MET F1294      43.672 -13.972  -9.886  1.00  0.00           O  
ATOM   1767  CB  MET F1294      43.138 -11.484 -11.499  1.00  0.00           C  
ATOM   1768  CG  MET F1294      42.550 -12.395 -12.545  1.00  0.00           C  
ATOM   1769  SD  MET F1294      43.576 -12.392 -14.005  1.00  0.00           S  
ATOM   1770  CE  MET F1294      42.773 -11.125 -14.964  1.00  0.00           C  
ATOM   1771  N   GLN F1295      41.433 -13.864  -9.816  1.00  0.00           N  
ATOM   1772  CA  GLN F1295      41.306 -15.297  -9.649  1.00  0.00           C  
ATOM   1773  C   GLN F1295      40.826 -15.991 -10.907  1.00  0.00           C  
ATOM   1774  O   GLN F1295      40.102 -15.424 -11.716  1.00  0.00           O  
ATOM   1775  CB  GLN F1295      40.361 -15.609  -8.494  1.00  0.00           C  
ATOM   1776  CG  GLN F1295      40.073 -17.085  -8.296  1.00  0.00           C  
ATOM   1777  CD  GLN F1295      40.179 -17.508  -6.841  1.00  0.00           C  
ATOM   1778  OE1 GLN F1295      39.989 -16.698  -5.926  1.00  0.00           O  
ATOM   1779  NE2 GLN F1295      40.474 -18.788  -6.618  1.00  0.00           N  
ATOM   1780  N   ILE F1296      41.250 -17.234 -11.062  1.00  0.00           N  
ATOM   1781  CA  ILE F1296      40.871 -18.031 -12.210  1.00  0.00           C  
ATOM   1782  C   ILE F1296      40.400 -19.367 -11.685  1.00  0.00           C  
ATOM   1783  O   ILE F1296      41.216 -20.190 -11.275  1.00  0.00           O  
ATOM   1784  CB  ILE F1296      42.060 -18.281 -13.104  1.00  0.00           C  
ATOM   1785  CG1 ILE F1296      42.687 -16.950 -13.492  1.00  0.00           C  
ATOM   1786  CG2 ILE F1296      41.628 -19.064 -14.321  1.00  0.00           C  
ATOM   1787  CD1 ILE F1296      43.993 -17.105 -14.208  1.00  0.00           C  
ATOM   1788  N   GLY F1297      39.091 -19.593 -11.707  1.00  0.00           N  
ATOM   1789  CA  GLY F1297      38.582 -20.846 -11.181  1.00  0.00           C  
ATOM   1790  C   GLY F1297      37.747 -21.699 -12.104  1.00  0.00           C  
ATOM   1791  O   GLY F1297      37.428 -21.304 -13.223  1.00  0.00           O  
ATOM   1792  N   GLY F1298      37.400 -22.886 -11.622  1.00  0.00           N  
ATOM   1793  CA  GLY F1298      36.590 -23.786 -12.412  1.00  0.00           C  
ATOM   1794  C   GLY F1298      35.317 -23.079 -12.829  1.00  0.00           C  
ATOM   1795  O   GLY F1298      34.942 -22.081 -12.213  1.00  0.00           O  
ATOM   1796  N   SER F1299      34.664 -23.588 -13.872  1.00  0.00           N  
ATOM   1797  CA  SER F1299      33.419 -23.018 -14.393  1.00  0.00           C  
ATOM   1798  C   SER F1299      32.353 -22.867 -13.307  1.00  0.00           C  
ATOM   1799  O   SER F1299      31.498 -21.972 -13.364  1.00  0.00           O  
ATOM   1800  CB  SER F1299      32.877 -23.903 -15.513  1.00  0.00           C  
ATOM   1801  OG  SER F1299      32.685 -25.223 -15.046  1.00  0.00           O  
ATOM   1802  N   ASP F1300      32.401 -23.759 -12.324  1.00  0.00           N  
ATOM   1803  CA  ASP F1300      31.455 -23.717 -11.222  1.00  0.00           C  
ATOM   1804  C   ASP F1300      31.972 -22.810 -10.099  1.00  0.00           C  
ATOM   1805  O   ASP F1300      31.184 -22.083  -9.493  1.00  0.00           O  
ATOM   1806  CB  ASP F1300      31.209 -25.122 -10.666  1.00  0.00           C  
ATOM   1807  CG  ASP F1300      32.298 -25.569  -9.708  1.00  0.00           C  
ATOM   1808  OD1 ASP F1300      33.455 -25.678 -10.161  1.00  0.00           O  
ATOM   1809  OD2 ASP F1300      32.003 -25.803  -8.508  1.00  0.00           O  
ATOM   1810  N   GLN F1301      33.283 -22.853  -9.827  1.00  0.00           N  
ATOM   1811  CA  GLN F1301      33.901 -22.027  -8.773  1.00  0.00           C  
ATOM   1812  C   GLN F1301      33.557 -20.527  -8.931  1.00  0.00           C  
ATOM   1813  O   GLN F1301      34.050 -19.685  -8.174  1.00  0.00           O  
ATOM   1814  CB  GLN F1301      35.441 -22.220  -8.750  1.00  0.00           C  
ATOM   1815  CG  GLN F1301      35.973 -23.475  -7.993  1.00  0.00           C  
ATOM   1816  CD  GLN F1301      36.253 -23.235  -6.497  1.00  0.00           C  
ATOM   1817  OE1 GLN F1301      35.447 -22.631  -5.801  1.00  0.00           O  
ATOM   1818  NE2 GLN F1301      37.395 -23.726  -6.006  1.00  0.00           N  
ATOM   1819  N   TYR F1302      32.708 -20.204  -9.910  1.00  0.00           N  
ATOM   1820  CA  TYR F1302      32.285 -18.825 -10.154  1.00  0.00           C  
ATOM   1821  C   TYR F1302      31.854 -18.174  -8.848  1.00  0.00           C  
ATOM   1822  O   TYR F1302      32.453 -17.198  -8.400  1.00  0.00           O  
ATOM   1823  CB  TYR F1302      31.102 -18.780 -11.126  1.00  0.00           C  
ATOM   1824  CG  TYR F1302      30.622 -17.369 -11.403  1.00  0.00           C  
ATOM   1825  CD1 TYR F1302      31.348 -16.516 -12.228  1.00  0.00           C  
ATOM   1826  CD2 TYR F1302      29.465 -16.871 -10.812  1.00  0.00           C  
ATOM   1827  CE1 TYR F1302      30.937 -15.200 -12.459  1.00  0.00           C  
ATOM   1828  CE2 TYR F1302      29.046 -15.551 -11.036  1.00  0.00           C  
ATOM   1829  CZ  TYR F1302      29.789 -14.727 -11.860  1.00  0.00           C  
ATOM   1830  OH  TYR F1302      29.392 -13.432 -12.090  1.00  0.00           O  
ATOM   1831  N   GLY F1303      30.802 -18.728  -8.252  1.00  0.00           N  
ATOM   1832  CA  GLY F1303      30.288 -18.209  -6.998  1.00  0.00           C  
ATOM   1833  C   GLY F1303      31.411 -17.857  -6.047  1.00  0.00           C  
ATOM   1834  O   GLY F1303      31.493 -16.734  -5.552  1.00  0.00           O  
ATOM   1835  N   ASN F1304      32.285 -18.820  -5.787  1.00  0.00           N  
ATOM   1836  CA  ASN F1304      33.404 -18.574  -4.899  1.00  0.00           C  
ATOM   1837  C   ASN F1304      34.157 -17.338  -5.361  1.00  0.00           C  
ATOM   1838  O   ASN F1304      34.563 -16.515  -4.547  1.00  0.00           O  
ATOM   1839  CB  ASN F1304      34.351 -19.769  -4.882  1.00  0.00           C  
ATOM   1840  CG  ASN F1304      33.756 -20.967  -4.194  1.00  0.00           C  
ATOM   1841  OD1 ASN F1304      34.466 -21.919  -3.872  1.00  0.00           O  
ATOM   1842  ND2 ASN F1304      32.444 -20.933  -3.964  1.00  0.00           N  
ATOM   1843  N   ILE F1306      34.337 -17.200  -6.669  1.00  0.00           N  
ATOM   1844  CA  ILE F1306      35.051 -16.049  -7.193  1.00  0.00           C  
ATOM   1845  C   ILE F1306      34.370 -14.764  -6.728  1.00  0.00           C  
ATOM   1846  O   ILE F1306      35.025 -13.750  -6.513  1.00  0.00           O  
ATOM   1847  CB  ILE F1306      35.112 -16.081  -8.734  1.00  0.00           C  
ATOM   1848  CG1 ILE F1306      35.574 -17.464  -9.202  1.00  0.00           C  
ATOM   1849  CG2 ILE F1306      36.085 -15.025  -9.237  1.00  0.00           C  
ATOM   1850  CD1 ILE F1306      35.668 -17.628 -10.715  1.00  0.00           C  
ATOM   1851  N   ILE F1310      33.054 -14.812  -6.553  1.00  0.00           N  
ATOM   1852  CA  ILE F1310      32.318 -13.633  -6.107  1.00  0.00           C  
ATOM   1853  C   ILE F1310      32.428 -13.459  -4.597  1.00  0.00           C  
ATOM   1854  O   ILE F1310      32.949 -12.450  -4.123  1.00  0.00           O  
ATOM   1855  CB  ILE F1310      30.831 -13.728  -6.471  1.00  0.00           C  
ATOM   1856  CG1 ILE F1310      30.670 -14.102  -7.953  1.00  0.00           C  
ATOM   1857  CG2 ILE F1310      30.145 -12.415  -6.135  1.00  0.00           C  
ATOM   1858  CD1 ILE F1310      31.415 -13.214  -8.916  1.00  0.00           C  
ATOM   1859  N   SER F1312      31.925 -14.448  -3.857  1.00  0.00           N  
ATOM   1860  CA  SER F1312      31.963 -14.448  -2.394  1.00  0.00           C  
ATOM   1861  C   SER F1312      33.387 -14.119  -1.945  1.00  0.00           C  
ATOM   1862  O   SER F1312      33.619 -13.484  -0.905  1.00  0.00           O  
ATOM   1863  CB  SER F1312      31.570 -15.832  -1.843  1.00  0.00           C  
ATOM   1864  OG  SER F1312      30.265 -16.225  -2.229  1.00  0.00           O  
ATOM   1865  N   GLY F1314      34.345 -14.564  -2.746  1.00  0.00           N  
ATOM   1866  CA  GLY F1314      35.732 -14.317  -2.427  1.00  0.00           C  
ATOM   1867  C   GLY F1314      36.033 -12.842  -2.531  1.00  0.00           C  
ATOM   1868  O   GLY F1314      36.387 -12.199  -1.543  1.00  0.00           O  
ATOM   1869  N   LEU F1316      35.878 -12.303  -3.733  1.00  0.00           N  
ATOM   1870  CA  LEU F1316      36.145 -10.897  -3.966  1.00  0.00           C  
ATOM   1871  C   LEU F1316      35.646 -10.029  -2.831  1.00  0.00           C  
ATOM   1872  O   LEU F1316      36.272  -9.030  -2.487  1.00  0.00           O  
ATOM   1873  CB  LEU F1316      35.519 -10.468  -5.283  1.00  0.00           C  
ATOM   1874  CG  LEU F1316      36.478 -10.727  -6.447  1.00  0.00           C  
ATOM   1875  CD1 LEU F1316      35.741 -10.657  -7.778  1.00  0.00           C  
ATOM   1876  CD2 LEU F1316      37.614  -9.710  -6.380  1.00  0.00           C  
ATOM   1877  N   GLU F1317      34.523 -10.425  -2.242  1.00  0.00           N  
ATOM   1878  CA  GLU F1317      33.940  -9.690  -1.123  1.00  0.00           C  
ATOM   1879  C   GLU F1317      34.946  -9.553   0.004  1.00  0.00           C  
ATOM   1880  O   GLU F1317      35.291  -8.445   0.426  1.00  0.00           O  
ATOM   1881  CB  GLU F1317      32.710 -10.426  -0.593  1.00  0.00           C  
ATOM   1882  CG  GLU F1317      31.471 -10.300  -1.471  1.00  0.00           C  
ATOM   1883  CD  GLU F1317      30.358 -11.275  -1.088  1.00  0.00           C  
ATOM   1884  OE1 GLU F1317      30.078 -11.435   0.126  1.00  0.00           O  
ATOM   1885  OE2 GLU F1317      29.756 -11.872  -2.014  1.00  0.00           O  
ATOM   1886  N   VAL F1318      35.399 -10.694   0.503  1.00  0.00           N  
ATOM   1887  CA  VAL F1318      36.370 -10.695   1.575  1.00  0.00           C  
ATOM   1888  C   VAL F1318      37.585  -9.843   1.202  1.00  0.00           C  
ATOM   1889  O   VAL F1318      38.139  -9.145   2.053  1.00  0.00           O  
ATOM   1890  CB  VAL F1318      36.829 -12.112   1.863  1.00  0.00           C  
ATOM   1891  CG1 VAL F1318      37.815 -12.094   2.995  1.00  0.00           C  
ATOM   1892  CG2 VAL F1318      35.632 -12.988   2.192  1.00  0.00           C  
ATOM   1893  N   VAL F1319      37.981  -9.912  -0.073  1.00  0.00           N  
ATOM   1894  CA  VAL F1319      39.123  -9.168  -0.628  1.00  0.00           C  
ATOM   1895  C   VAL F1319      39.043  -7.677  -0.370  1.00  0.00           C  
ATOM   1896  O   VAL F1319      39.994  -7.065   0.126  1.00  0.00           O  
ATOM   1897  CB  VAL F1319      39.225  -9.365  -2.154  1.00  0.00           C  
ATOM   1898  CG1 VAL F1319      39.979  -8.208  -2.792  1.00  0.00           C  
ATOM   1899  CG2 VAL F1319      39.922 -10.674  -2.448  1.00  0.00           C  
ATOM   1900  N   LYS F1321      37.911  -7.095  -0.749  1.00  0.00           N  
ATOM   1901  CA  LYS F1321      37.667  -5.672  -0.553  1.00  0.00           C  
ATOM   1902  C   LYS F1321      37.787  -5.287   0.931  1.00  0.00           C  
ATOM   1903  O   LYS F1321      38.761  -4.633   1.332  1.00  0.00           O  
ATOM   1904  CB  LYS F1321      36.272  -5.294  -1.086  1.00  0.00           C  
ATOM   1905  CG  LYS F1321      35.923  -3.828  -0.893  1.00  0.00           C  
ATOM   1906  CD  LYS F1321      37.073  -2.953  -1.371  1.00  0.00           C  
ATOM   1907  CE  LYS F1321      36.997  -1.560  -0.784  1.00  0.00           C  
ATOM   1908  NZ  LYS F1321      38.251  -0.793  -1.030  1.00  0.00           N  
ATOM   1909  N   ALA F1322      36.801  -5.700   1.735  1.00  0.00           N  
ATOM   1910  CA  ALA F1322      36.780  -5.408   3.171  1.00  0.00           C  
ATOM   1911  C   ALA F1322      38.167  -5.513   3.786  1.00  0.00           C  
ATOM   1912  O   ALA F1322      38.503  -4.796   4.728  1.00  0.00           O  
ATOM   1913  CB  ALA F1322      35.844  -6.361   3.872  1.00  0.00           C  
ATOM   1914  N   ALA F1323      38.965  -6.425   3.252  1.00  0.00           N  
ATOM   1915  CA  ALA F1323      40.322  -6.619   3.729  1.00  0.00           C  
ATOM   1916  C   ALA F1323      41.188  -5.378   3.469  1.00  0.00           C  
ATOM   1917  O   ALA F1323      41.699  -4.766   4.409  1.00  0.00           O  
ATOM   1918  CB  ALA F1323      40.936  -7.842   3.054  1.00  0.00           C  
ATOM   1919  N   ARG F1324      41.346  -5.008   2.197  1.00  0.00           N  
ATOM   1920  CA  ARG F1324      42.161  -3.855   1.819  1.00  0.00           C  
ATOM   1921  C   ARG F1324      41.741  -2.610   2.583  1.00  0.00           C  
ATOM   1922  O   ARG F1324      42.505  -1.656   2.701  1.00  0.00           O  
ATOM   1923  CB  ARG F1324      42.043  -3.617   0.323  1.00  0.00           C  
ATOM   1924  CG  ARG F1324      42.227  -4.884  -0.455  1.00  0.00           C  
ATOM   1925  CD  ARG F1324      41.824  -4.696  -1.882  1.00  0.00           C  
ATOM   1926  NE  ARG F1324      42.754  -3.836  -2.604  1.00  0.00           N  
ATOM   1927  CZ  ARG F1324      42.651  -3.548  -3.901  1.00  0.00           C  
ATOM   1928  NH1 ARG F1324      43.547  -2.758  -4.477  1.00  0.00           N  
ATOM   1929  NH2 ARG F1324      41.650  -4.041  -4.624  1.00  0.00           N  
ATOM   1930  N   GLU F1325      40.522  -2.641   3.113  1.00  0.00           N  
ATOM   1931  CA  GLU F1325      39.960  -1.536   3.887  1.00  0.00           C  
ATOM   1932  C   GLU F1325      40.330  -1.671   5.351  1.00  0.00           C  
ATOM   1933  O   GLU F1325      40.859  -0.752   5.971  1.00  0.00           O  
ATOM   1934  CB  GLU F1325      38.436  -1.536   3.765  1.00  0.00           C  
ATOM   1935  CG  GLU F1325      37.916  -0.897   2.497  1.00  0.00           C  
ATOM   1936  CD  GLU F1325      37.726   0.599   2.645  1.00  0.00           C  
ATOM   1937  OE1 GLU F1325      36.810   1.007   3.388  1.00  0.00           O  
ATOM   1938  OE2 GLU F1325      38.492   1.364   2.026  1.00  0.00           O  
ATOM   1939  N   SER F1326      40.028  -2.836   5.897  1.00  0.00           N  
ATOM   1940  CA  SER F1326      40.311  -3.124   7.282  1.00  0.00           C  
ATOM   1941  C   SER F1326      41.748  -2.795   7.686  1.00  0.00           C  
ATOM   1942  O   SER F1326      41.997  -2.425   8.835  1.00  0.00           O  
ATOM   1943  CB  SER F1326      40.019  -4.599   7.555  1.00  0.00           C  
ATOM   1944  OG  SER F1326      40.678  -5.429   6.613  1.00  0.00           O  
ATOM   1945  N   GLU F1327      42.691  -2.913   6.756  1.00  0.00           N  
ATOM   1946  CA  GLU F1327      44.081  -2.648   7.098  1.00  0.00           C  
ATOM   1947  C   GLU F1327      44.190  -1.554   8.155  1.00  0.00           C  
ATOM   1948  O   GLU F1327      43.863  -0.400   7.897  1.00  0.00           O  
ATOM   1949  CB  GLU F1327      44.861  -2.256   5.858  1.00  0.00           C  
ATOM   1950  CG  GLU F1327      46.359  -2.108   6.102  1.00  0.00           C  
ATOM   1951  CD  GLU F1327      47.011  -3.340   6.740  1.00  0.00           C  
ATOM   1952  OE1 GLU F1327      46.791  -4.481   6.261  1.00  0.00           O  
ATOM   1953  OE2 GLU F1327      47.767  -3.154   7.720  1.00  0.00           O  
ATOM   1954  N   PRO F1328      44.650  -1.916   9.367  1.00  0.00           N  
ATOM   1955  CA  PRO F1328      44.803  -0.988  10.484  1.00  0.00           C  
ATOM   1956  C   PRO F1328      45.765   0.153  10.206  1.00  0.00           C  
ATOM   1957  O   PRO F1328      45.330   1.293  10.082  1.00  0.00           O  
ATOM   1958  CB  PRO F1328      45.268  -1.893  11.617  1.00  0.00           C  
ATOM   1959  CG  PRO F1328      46.086  -2.890  10.910  1.00  0.00           C  
ATOM   1960  CD  PRO F1328      45.222  -3.226   9.719  1.00  0.00           C  
ATOM   1961  N   ASP F1329      47.062  -0.138  10.101  1.00  0.00           N  
ATOM   1962  CA  ASP F1329      48.032   0.926   9.850  1.00  0.00           C  
ATOM   1963  C   ASP F1329      47.759   1.621   8.527  1.00  0.00           C  
ATOM   1964  O   ASP F1329      47.852   1.008   7.465  1.00  0.00           O  
ATOM   1965  CB  ASP F1329      49.462   0.394   9.862  1.00  0.00           C  
ATOM   1966  CG  ASP F1329      50.488   1.509   9.773  1.00  0.00           C  
ATOM   1967  OD1 ASP F1329      51.597   1.341  10.317  1.00  0.00           O  
ATOM   1968  OD2 ASP F1329      50.190   2.553   9.157  1.00  0.00           O  
ATOM   1969  N   PRO F1330      47.452   2.931   8.581  1.00  0.00           N  
ATOM   1970  CA  PRO F1330      47.144   3.780   7.426  1.00  0.00           C  
ATOM   1971  C   PRO F1330      48.244   3.767   6.389  1.00  0.00           C  
ATOM   1972  O   PRO F1330      48.019   3.388   5.249  1.00  0.00           O  
ATOM   1973  CB  PRO F1330      46.961   5.159   8.050  1.00  0.00           C  
ATOM   1974  CG  PRO F1330      47.985   5.134   9.136  1.00  0.00           C  
ATOM   1975  CD  PRO F1330      47.743   3.769   9.758  1.00  0.00           C  
ATOM   1976  N   GLN F1331      49.437   4.179   6.793  1.00  0.00           N  
ATOM   1977  CA  GLN F1331      50.564   4.216   5.881  1.00  0.00           C  
ATOM   1978  C   GLN F1331      50.504   3.040   4.897  1.00  0.00           C  
ATOM   1979  O   GLN F1331      50.733   3.214   3.697  1.00  0.00           O  
ATOM   1980  CB  GLN F1331      51.881   4.216   6.678  1.00  0.00           C  
ATOM   1981  CG  GLN F1331      52.005   5.391   7.670  1.00  0.00           C  
ATOM   1982  CD  GLN F1331      53.420   5.599   8.225  1.00  0.00           C  
ATOM   1983  OE1 GLN F1331      53.655   6.502   9.042  1.00  0.00           O  
ATOM   1984  NE2 GLN F1331      54.363   4.770   7.783  1.00  0.00           N  
ATOM   1985  N   GLU F1332      50.164   1.854   5.403  1.00  0.00           N  
ATOM   1986  CA  GLU F1332      50.075   0.658   4.565  1.00  0.00           C  
ATOM   1987  C   GLU F1332      48.882   0.771   3.646  1.00  0.00           C  
ATOM   1988  O   GLU F1332      48.967   0.494   2.451  1.00  0.00           O  
ATOM   1989  CB  GLU F1332      49.948  -0.608   5.430  1.00  0.00           C  
ATOM   1990  CG  GLU F1332      51.270  -1.070   6.080  1.00  0.00           C  
ATOM   1991  CD  GLU F1332      51.893  -2.302   5.411  1.00  0.00           C  
ATOM   1992  OE1 GLU F1332      51.236  -3.364   5.476  1.00  0.00           O  
ATOM   1993  OE2 GLU F1332      53.020  -2.215   4.835  1.00  0.00           O  
ATOM   1994  N   ARG F1333      47.763   1.180   4.221  1.00  0.00           N  
ATOM   1995  CA  ARG F1333      46.546   1.347   3.455  1.00  0.00           C  
ATOM   1996  C   ARG F1333      46.905   2.096   2.188  1.00  0.00           C  
ATOM   1997  O   ARG F1333      46.368   1.813   1.120  1.00  0.00           O  
ATOM   1998  CB  ARG F1333      45.515   2.130   4.276  1.00  0.00           C  
ATOM   1999  CG  ARG F1333      44.739   1.289   5.316  1.00  0.00           C  
ATOM   2000  CD  ARG F1333      44.157   2.146   6.469  1.00  0.00           C  
ATOM   2001  NE  ARG F1333      43.595   3.435   6.039  1.00  0.00           N  
ATOM   2002  CZ  ARG F1333      42.491   3.587   5.302  1.00  0.00           C  
ATOM   2003  NH1 ARG F1333      41.803   2.523   4.899  1.00  0.00           N  
ATOM   2004  NH2 ARG F1333      42.079   4.808   4.954  1.00  0.00           N  
ATOM   2005  N   LYS F1334      47.852   3.023   2.315  1.00  0.00           N  
ATOM   2006  CA  LYS F1334      48.304   3.844   1.202  1.00  0.00           C  
ATOM   2007  C   LYS F1334      48.644   3.018  -0.031  1.00  0.00           C  
ATOM   2008  O   LYS F1334      48.730   3.544  -1.144  1.00  0.00           O  
ATOM   2009  CB  LYS F1334      49.530   4.677   1.600  1.00  0.00           C  
ATOM   2010  CG  LYS F1334      49.500   6.081   0.993  1.00  0.00           C  
ATOM   2011  CD  LYS F1334      50.873   6.703   0.764  1.00  0.00           C  
ATOM   2012  CE  LYS F1334      50.710   8.045   0.040  1.00  0.00           C  
ATOM   2013  NZ  LYS F1334      51.974   8.564  -0.562  1.00  0.00           N  
ATOM   2014  N   TYR F1335      48.833   1.723   0.161  1.00  0.00           N  
ATOM   2015  CA  TYR F1335      49.163   0.862  -0.953  1.00  0.00           C  
ATOM   2016  C   TYR F1335      48.083  -0.199  -1.086  1.00  0.00           C  
ATOM   2017  O   TYR F1335      47.426  -0.333  -2.122  1.00  0.00           O  
ATOM   2018  CB  TYR F1335      50.538   0.237  -0.700  1.00  0.00           C  
ATOM   2019  CG  TYR F1335      51.619   1.285  -0.484  1.00  0.00           C  
ATOM   2020  CD1 TYR F1335      51.612   2.107   0.645  1.00  0.00           C  
ATOM   2021  CD2 TYR F1335      52.607   1.505  -1.446  1.00  0.00           C  
ATOM   2022  CE1 TYR F1335      52.557   3.128   0.805  1.00  0.00           C  
ATOM   2023  CE2 TYR F1335      53.557   2.524  -1.296  1.00  0.00           C  
ATOM   2024  CZ  TYR F1335      53.525   3.333  -0.172  1.00  0.00           C  
ATOM   2025  OH  TYR F1335      54.445   4.355  -0.047  1.00  0.00           O  
ATOM   2026  N   VAL F1336      47.881  -0.906   0.012  1.00  0.00           N  
ATOM   2027  CA  VAL F1336      46.929  -1.996   0.113  1.00  0.00           C  
ATOM   2028  C   VAL F1336      45.461  -1.661  -0.106  1.00  0.00           C  
ATOM   2029  O   VAL F1336      44.646  -2.540  -0.390  1.00  0.00           O  
ATOM   2030  CB  VAL F1336      47.072  -2.632   1.476  1.00  0.00           C  
ATOM   2031  CG1 VAL F1336      48.523  -3.029   1.699  1.00  0.00           C  
ATOM   2032  CG2 VAL F1336      46.634  -1.646   2.537  1.00  0.00           C  
ATOM   2033  N   THR F1337      45.116  -0.395   0.042  1.00  0.00           N  
ATOM   2034  CA  THR F1337      43.735  -0.004  -0.136  1.00  0.00           C  
ATOM   2035  C   THR F1337      43.470   0.389  -1.578  1.00  0.00           C  
ATOM   2036  O   THR F1337      44.302   1.038  -2.222  1.00  0.00           O  
ATOM   2037  CB  THR F1337      43.368   1.175   0.785  1.00  0.00           C  
ATOM   2038  OG1 THR F1337      43.654   0.817   2.142  1.00  0.00           O  
ATOM   2039  CG2 THR F1337      41.880   1.523   0.658  1.00  0.00           C  
ATOM   2040  N   PRO F1338      42.302  -0.019  -2.109  1.00  0.00           N  
ATOM   2041  CA  PRO F1338      41.900   0.287  -3.487  1.00  0.00           C  
ATOM   2042  C   PRO F1338      41.799   1.796  -3.723  1.00  0.00           C  
ATOM   2043  O   PRO F1338      40.773   2.409  -3.426  1.00  0.00           O  
ATOM   2044  CB  PRO F1338      40.538  -0.400  -3.613  1.00  0.00           C  
ATOM   2045  CG  PRO F1338      40.657  -1.562  -2.686  1.00  0.00           C  
ATOM   2046  CD  PRO F1338      41.346  -0.954  -1.483  1.00  0.00           C  
ATOM   2047  N   LYS F1339      42.860   2.388  -4.260  1.00  0.00           N  
ATOM   2048  CA  LYS F1339      42.867   3.819  -4.522  1.00  0.00           C  
ATOM   2049  C   LYS F1339      42.114   4.174  -5.815  1.00  0.00           C  
ATOM   2050  O   LYS F1339      40.931   4.504  -5.770  1.00  0.00           O  
ATOM   2051  CB  LYS F1339      44.313   4.317  -4.542  1.00  0.00           C  
ATOM   2052  CG  LYS F1339      45.048   4.005  -3.237  1.00  0.00           C  
ATOM   2053  CD  LYS F1339      46.282   4.864  -3.050  1.00  0.00           C  
ATOM   2054  CE  LYS F1339      47.318   4.601  -4.127  1.00  0.00           C  
ATOM   2055  NZ  LYS F1339      48.474   5.536  -4.013  1.00  0.00           N  
ATOM   2056  N   THR F1340      42.776   4.104  -6.963  1.00  0.00           N  
ATOM   2057  CA  THR F1340      42.103   4.416  -8.219  1.00  0.00           C  
ATOM   2058  C   THR F1340      41.279   3.213  -8.708  1.00  0.00           C  
ATOM   2059  O   THR F1340      41.228   2.184  -8.038  1.00  0.00           O  
ATOM   2060  CB  THR F1340      43.134   4.850  -9.291  1.00  0.00           C  
ATOM   2061  OG1 THR F1340      42.511   4.876 -10.582  1.00  0.00           O  
ATOM   2062  CG2 THR F1340      44.328   3.911  -9.301  1.00  0.00           C  
ATOM   2063  N   ALA F1341      40.617   3.346  -9.855  1.00  0.00           N  
ATOM   2064  CA  ALA F1341      39.814   2.255 -10.402  1.00  0.00           C  
ATOM   2065  C   ALA F1341      40.707   1.123 -10.920  1.00  0.00           C  
ATOM   2066  O   ALA F1341      40.239   0.006 -11.168  1.00  0.00           O  
ATOM   2067  CB  ALA F1341      38.931   2.778 -11.522  1.00  0.00           C  
ATOM   2068  N   LEU F1342      41.996   1.428 -11.078  1.00  0.00           N  
ATOM   2069  CA  LEU F1342      42.999   0.470 -11.561  1.00  0.00           C  
ATOM   2070  C   LEU F1342      43.295  -0.642 -10.536  1.00  0.00           C  
ATOM   2071  O   LEU F1342      43.549  -1.794 -10.905  1.00  0.00           O  
ATOM   2072  CB  LEU F1342      44.320   1.197 -11.930  1.00  0.00           C  
ATOM   2073  CG  LEU F1342      44.460   2.098 -13.179  1.00  0.00           C  
ATOM   2074  CD1 LEU F1342      43.826   3.458 -12.938  1.00  0.00           C  
ATOM   2075  CD2 LEU F1342      45.935   2.277 -13.522  1.00  0.00           C  
ATOM   2076  N   ASP F1344      43.263  -0.289  -9.253  1.00  0.00           N  
ATOM   2077  CA  ASP F1344      43.525  -1.243  -8.173  1.00  0.00           C  
ATOM   2078  C   ASP F1344      42.309  -2.152  -7.949  1.00  0.00           C  
ATOM   2079  O   ASP F1344      41.956  -2.497  -6.816  1.00  0.00           O  
ATOM   2080  CB  ASP F1344      43.864  -0.487  -6.879  1.00  0.00           C  
ATOM   2081  CG  ASP F1344      45.081   0.422  -7.025  1.00  0.00           C  
ATOM   2082  OD1 ASP F1344      45.507   1.021  -6.008  1.00  0.00           O  
ATOM   2083  OD2 ASP F1344      45.607   0.538  -8.154  1.00  0.00           O  
ATOM   2084  N   GLU F1345      41.679  -2.537  -9.051  1.00  0.00           N  
ATOM   2085  CA  GLU F1345      40.506  -3.390  -9.023  1.00  0.00           C  
ATOM   2086  C   GLU F1345      40.855  -4.839  -9.282  1.00  0.00           C  
ATOM   2087  O   GLU F1345      41.426  -5.163 -10.317  1.00  0.00           O  
ATOM   2088  CB  GLU F1345      39.519  -2.916 -10.077  1.00  0.00           C  
ATOM   2089  CG  GLU F1345      38.631  -1.795  -9.616  1.00  0.00           C  
ATOM   2090  CD  GLU F1345      37.504  -2.297  -8.744  1.00  0.00           C  
ATOM   2091  OE1 GLU F1345      36.636  -3.035  -9.259  1.00  0.00           O  
ATOM   2092  OE2 GLU F1345      37.487  -1.959  -7.544  1.00  0.00           O  
ATOM   2093  N   CYS F1347      40.505  -5.710  -8.345  1.00  0.00           N  
ATOM   2094  CA  CYS F1347      40.776  -7.134  -8.494  1.00  0.00           C  
ATOM   2095  C   CYS F1347      39.588  -7.860  -9.131  1.00  0.00           C  
ATOM   2096  O   CYS F1347      38.515  -7.950  -8.542  1.00  0.00           O  
ATOM   2097  CB  CYS F1347      41.112  -7.739  -7.130  1.00  0.00           C  
ATOM   2098  SG  CYS F1347      40.251  -6.936  -5.775  1.00  0.00           S  
ATOM   2099  N   VAL F1348      39.795  -8.368 -10.344  1.00  0.00           N  
ATOM   2100  CA  VAL F1348      38.763  -9.082 -11.089  1.00  0.00           C  
ATOM   2101  C   VAL F1348      39.056 -10.574 -11.172  1.00  0.00           C  
ATOM   2102  O   VAL F1348      40.200 -11.002 -11.029  1.00  0.00           O  
ATOM   2103  CB  VAL F1348      38.638  -8.534 -12.528  1.00  0.00           C  
ATOM   2104  CG1 VAL F1348      38.184  -7.104 -12.482  1.00  0.00           C  
ATOM   2105  CG2 VAL F1348      39.972  -8.635 -13.256  1.00  0.00           C  
ATOM   2106  N   GLY F1349      38.015 -11.365 -11.411  1.00  0.00           N  
ATOM   2107  CA  GLY F1349      38.192 -12.804 -11.519  1.00  0.00           C  
ATOM   2108  C   GLY F1349      37.297 -13.381 -12.600  1.00  0.00           C  
ATOM   2109  O   GLY F1349      36.162 -12.932 -12.780  1.00  0.00           O  
ATOM   2110  N   PHE F1350      37.801 -14.366 -13.335  1.00  0.00           N  
ATOM   2111  CA  PHE F1350      37.004 -14.977 -14.383  1.00  0.00           C  
ATOM   2112  C   PHE F1350      37.030 -16.496 -14.285  1.00  0.00           C  
ATOM   2113  O   PHE F1350      37.931 -17.090 -13.673  1.00  0.00           O  
ATOM   2114  CB  PHE F1350      37.478 -14.504 -15.766  1.00  0.00           C  
ATOM   2115  CG  PHE F1350      38.801 -15.086 -16.205  1.00  0.00           C  
ATOM   2116  CD1 PHE F1350      38.842 -16.213 -17.022  1.00  0.00           C  
ATOM   2117  CD2 PHE F1350      40.006 -14.480 -15.846  1.00  0.00           C  
ATOM   2118  CE1 PHE F1350      40.061 -16.726 -17.473  1.00  0.00           C  
ATOM   2119  CE2 PHE F1350      41.229 -14.988 -16.293  1.00  0.00           C  
ATOM   2120  CZ  PHE F1350      41.254 -16.109 -17.111  1.00  0.00           C  
ATOM   2121  N   THR F1351      36.018 -17.120 -14.878  1.00  0.00           N  
ATOM   2122  CA  THR F1351      35.899 -18.568 -14.858  1.00  0.00           C  
ATOM   2123  C   THR F1351      35.928 -19.195 -16.240  1.00  0.00           C  
ATOM   2124  O   THR F1351      35.278 -18.731 -17.182  1.00  0.00           O  
ATOM   2125  CB  THR F1351      34.606 -19.016 -14.141  1.00  0.00           C  
ATOM   2126  OG1 THR F1351      34.077 -20.179 -14.790  1.00  0.00           O  
ATOM   2127  CG2 THR F1351      33.573 -17.920 -14.174  1.00  0.00           C  
ATOM   2128  N   VAL F1352      36.713 -20.255 -16.348  1.00  0.00           N  
ATOM   2129  CA  VAL F1352      36.823 -20.980 -17.590  1.00  0.00           C  
ATOM   2130  C   VAL F1352      35.484 -21.654 -17.801  1.00  0.00           C  
ATOM   2131  O   VAL F1352      34.653 -21.714 -16.893  1.00  0.00           O  
ATOM   2132  CB  VAL F1352      37.899 -22.071 -17.510  1.00  0.00           C  
ATOM   2133  CG1 VAL F1352      39.272 -21.463 -17.664  1.00  0.00           C  
ATOM   2134  CG2 VAL F1352      37.786 -22.806 -16.175  1.00  0.00           C  
ATOM   2135  N   PRO F1356      35.253 -22.169 -19.009  1.00  0.00           N  
ATOM   2136  CA  PRO F1356      33.997 -22.849 -19.331  1.00  0.00           C  
ATOM   2137  C   PRO F1356      33.863 -24.237 -18.710  1.00  0.00           C  
ATOM   2138  O   PRO F1356      34.791 -24.766 -18.102  1.00  0.00           O  
ATOM   2139  CB  PRO F1356      34.024 -22.906 -20.856  1.00  0.00           C  
ATOM   2140  CG  PRO F1356      35.500 -22.979 -21.161  1.00  0.00           C  
ATOM   2141  CD  PRO F1356      36.058 -21.945 -20.224  1.00  0.00           C  
ATOM   2142  N   LEU F1360      32.681 -24.812 -18.857  1.00  0.00           N  
ATOM   2143  CA  LEU F1360      32.419 -26.149 -18.363  1.00  0.00           C  
ATOM   2144  C   LEU F1360      32.731 -27.074 -19.535  1.00  0.00           C  
ATOM   2145  O   LEU F1360      31.918 -27.192 -20.454  1.00  0.00           O  
ATOM   2146  CB  LEU F1360      30.943 -26.294 -17.986  1.00  0.00           C  
ATOM   2147  CG  LEU F1360      30.413 -27.731 -17.862  1.00  0.00           C  
ATOM   2148  CD1 LEU F1360      30.958 -28.381 -16.604  1.00  0.00           C  
ATOM   2149  CD2 LEU F1360      28.895 -27.720 -17.844  1.00  0.00           C  
ATOM   2150  N   LEU F1361      33.899 -27.715 -19.527  1.00  0.00           N  
ATOM   2151  CA  LEU F1361      34.247 -28.620 -20.625  1.00  0.00           C  
ATOM   2152  C   LEU F1361      33.995 -30.078 -20.267  1.00  0.00           C  
ATOM   2153  O   LEU F1361      34.595 -30.635 -19.343  1.00  0.00           O  
ATOM   2154  CB  LEU F1361      35.702 -28.442 -21.059  1.00  0.00           C  
ATOM   2155  CG  LEU F1361      35.837 -28.381 -22.583  1.00  0.00           C  
ATOM   2156  CD1 LEU F1361      35.044 -27.188 -23.109  1.00  0.00           C  
ATOM   2157  CD2 LEU F1361      37.302 -28.259 -22.971  1.00  0.00           C  
ATOM   2158  N   THR F1365      33.090 -30.682 -21.024  1.00  0.00           N  
ATOM   2159  CA  THR F1365      32.697 -32.064 -20.822  1.00  0.00           C  
ATOM   2160  C   THR F1365      32.775 -32.755 -22.184  1.00  0.00           C  
ATOM   2161  O   THR F1365      32.541 -32.109 -23.221  1.00  0.00           O  
ATOM   2162  CB  THR F1365      31.247 -32.129 -20.271  1.00  0.00           C  
ATOM   2163  OG1 THR F1365      30.346 -31.543 -21.224  1.00  0.00           O  
ATOM   2164  CG2 THR F1365      31.144 -31.358 -18.947  1.00  0.00           C  
ATOM   2165  N   ASP F1366      33.123 -34.050 -22.188  1.00  0.00           N  
ATOM   2166  CA  ASP F1366      33.214 -34.796 -23.450  1.00  0.00           C  
ATOM   2167  C   ASP F1366      31.841 -34.932 -24.094  1.00  0.00           C  
ATOM   2168  O   ASP F1366      30.812 -34.633 -23.471  1.00  0.00           O  
ATOM   2169  CB  ASP F1366      33.883 -36.208 -23.298  1.00  0.00           C  
ATOM   2170  CG  ASP F1366      33.282 -37.080 -22.178  1.00  0.00           C  
ATOM   2171  OD1 ASP F1366      32.086 -36.935 -21.845  1.00  0.00           O  
ATOM   2172  OD2 ASP F1366      34.027 -37.941 -21.646  1.00  0.00           O  
ATOM   2173  N   SER F1368      31.831 -35.359 -25.353  1.00  0.00           N  
ATOM   2174  CA  SER F1368      30.582 -35.537 -26.071  1.00  0.00           C  
ATOM   2175  C   SER F1368      29.750 -36.593 -25.344  1.00  0.00           C  
ATOM   2176  O   SER F1368      28.691 -36.991 -25.822  1.00  0.00           O  
ATOM   2177  CB  SER F1368      30.863 -35.979 -27.512  1.00  0.00           C  
ATOM   2178  OG  SER F1368      31.577 -34.981 -28.222  1.00  0.00           O  
ATOM   2179  N   SER F1369      30.234 -37.023 -24.178  1.00  0.00           N  
ATOM   2180  CA  SER F1369      29.566 -38.039 -23.367  1.00  0.00           C  
ATOM   2181  C   SER F1369      28.713 -37.488 -22.212  1.00  0.00           C  
ATOM   2182  O   SER F1369      28.397 -38.214 -21.269  1.00  0.00           O  
ATOM   2183  CB  SER F1369      30.618 -39.019 -22.821  1.00  0.00           C  
ATOM   2184  OG  SER F1369      30.066 -39.922 -21.875  1.00  0.00           O  
ATOM   2185  N   GLY F1370      28.331 -36.216 -22.284  1.00  0.00           N  
ATOM   2186  CA  GLY F1370      27.521 -35.642 -21.222  1.00  0.00           C  
ATOM   2187  C   GLY F1370      28.122 -35.860 -19.844  1.00  0.00           C  
ATOM   2188  O   GLY F1370      27.434 -35.768 -18.827  1.00  0.00           O  
ATOM   2189  N   ALA F1373      29.414 -36.164 -19.812  1.00  0.00           N  
ATOM   2190  CA  ALA F1373      30.120 -36.387 -18.560  1.00  0.00           C  
ATOM   2191  C   ALA F1373      31.337 -35.469 -18.567  1.00  0.00           C  
ATOM   2192  O   ALA F1373      32.008 -35.351 -19.586  1.00  0.00           O  
ATOM   2193  CB  ALA F1373      30.555 -37.853 -18.451  1.00  0.00           C  
ATOM   2194  N   LYS F1412      31.605 -34.811 -17.439  1.00  0.00           N  
ATOM   2195  CA  LYS F1412      32.749 -33.897 -17.298  1.00  0.00           C  
ATOM   2196  C   LYS F1412      33.948 -34.427 -18.071  1.00  0.00           C  
ATOM   2197  O   LYS F1412      34.163 -35.635 -18.137  1.00  0.00           O  
ATOM   2198  CB  LYS F1412      33.133 -33.749 -15.818  1.00  0.00           C  
ATOM   2199  CG  LYS F1412      31.936 -33.541 -14.896  1.00  0.00           C  
ATOM   2200  CD  LYS F1412      31.107 -32.326 -15.324  1.00  0.00           C  
ATOM   2201  CE  LYS F1412      29.603 -32.620 -15.282  1.00  0.00           C  
ATOM   2202  NZ  LYS F1412      29.123 -33.066 -13.935  1.00  0.00           N  
ATOM   2203  N   PHE F1415      34.739 -33.538 -18.654  1.00  0.00           N  
ATOM   2204  CA  PHE F1415      35.884 -34.012 -19.407  1.00  0.00           C  
ATOM   2205  C   PHE F1415      36.983 -34.552 -18.488  1.00  0.00           C  
ATOM   2206  O   PHE F1415      38.149 -34.634 -18.877  1.00  0.00           O  
ATOM   2207  CB  PHE F1415      36.440 -32.898 -20.292  1.00  0.00           C  
ATOM   2208  CG  PHE F1415      37.169 -33.411 -21.492  1.00  0.00           C  
ATOM   2209  CD1 PHE F1415      38.294 -32.762 -21.981  1.00  0.00           C  
ATOM   2210  CD2 PHE F1415      36.731 -34.567 -22.132  1.00  0.00           C  
ATOM   2211  CE1 PHE F1415      38.981 -33.266 -23.102  1.00  0.00           C  
ATOM   2212  CE2 PHE F1415      37.403 -35.080 -23.250  1.00  0.00           C  
ATOM   2213  CZ  PHE F1415      38.532 -34.431 -23.736  1.00  0.00           C  
ATOM   2214  N   GLY F1416      36.607 -34.937 -17.271  1.00  0.00           N  
ATOM   2215  CA  GLY F1416      37.585 -35.447 -16.327  1.00  0.00           C  
ATOM   2216  C   GLY F1416      37.130 -36.647 -15.517  1.00  0.00           C  
ATOM   2217  O   GLY F1416      37.963 -37.344 -14.939  1.00  0.00           O  
ATOM   2218  N   LYS F1417      35.820 -36.887 -15.471  1.00  0.00           N  
ATOM   2219  CA  LYS F1417      35.248 -38.021 -14.729  1.00  0.00           C  
ATOM   2220  C   LYS F1417      34.770 -39.128 -15.690  1.00  0.00           C  
ATOM   2221  O   LYS F1417      33.758 -39.797 -15.431  1.00  0.00           O  
ATOM   2222  CB  LYS F1417      34.067 -37.545 -13.871  1.00  0.00           C  
ATOM   2223  CG  LYS F1417      34.350 -36.290 -13.064  1.00  0.00           C  
ATOM   2224  CD  LYS F1417      34.368 -36.570 -11.578  1.00  0.00           C  
ATOM   2225  CE  LYS F1417      35.529 -37.454 -11.186  1.00  0.00           C  
ATOM   2226  NZ  LYS F1417      35.766 -37.370  -9.728  1.00  0.00           N  
ATOM   2227  N   SER F1442      35.508 -39.305 -16.790  1.00  0.00           N  
ATOM   2228  CA  SER F1442      35.197 -40.303 -17.823  1.00  0.00           C  
ATOM   2229  C   SER F1442      36.091 -41.535 -17.674  1.00  0.00           C  
ATOM   2230  O   SER F1442      36.911 -41.606 -16.756  1.00  0.00           O  
ATOM   2231  CB  SER F1442      35.376 -39.705 -19.227  1.00  0.00           C  
ATOM   2232  OG  SER F1442      34.201 -39.847 -20.010  1.00  0.00           O  
ATOM   2233  N   ALA F1444      35.939 -42.493 -18.587  1.00  0.00           N  
ATOM   2234  CA  ALA F1444      36.699 -43.745 -18.548  1.00  0.00           C  
ATOM   2235  C   ALA F1444      36.095 -44.629 -17.456  1.00  0.00           C  
ATOM   2236  O   ALA F1444      34.877 -44.634 -17.262  1.00  0.00           O  
ATOM   2237  CB  ALA F1444      38.173 -43.476 -18.253  1.00  0.00           C  
ATOM   2238  N   GLY F1450      36.938 -45.371 -16.741  1.00  0.00           N  
ATOM   2239  CA  GLY F1450      36.438 -46.230 -15.672  1.00  0.00           C  
ATOM   2240  C   GLY F1450      36.140 -45.475 -14.378  1.00  0.00           C  
ATOM   2241  O   GLY F1450      35.448 -45.987 -13.481  1.00  0.00           O  
ATOM   2242  N   ASN F1452      36.677 -44.254 -14.297  1.00  0.00           N  
ATOM   2243  CA  ASN F1452      36.519 -43.353 -13.151  1.00  0.00           C  
ATOM   2244  C   ASN F1452      36.872 -41.920 -13.584  1.00  0.00           C  
ATOM   2245  O   ASN F1452      35.993 -41.045 -13.687  1.00  0.00           O  
ATOM   2246  CB  ASN F1452      37.424 -43.819 -11.990  1.00  0.00           C  
ATOM   2247  CG  ASN F1452      37.805 -42.693 -11.044  1.00  0.00           C  
ATOM   2248  OD1 ASN F1452      36.977 -41.850 -10.692  1.00  0.00           O  
ATOM   2249  ND2 ASN F1452      39.066 -42.685 -10.615  1.00  0.00           N  
ATOM   2250  N   ALA F1455      38.157 -41.698 -13.858  1.00  0.00           N  
ATOM   2251  CA  ALA F1455      38.641 -40.391 -14.289  1.00  0.00           C  
ATOM   2252  C   ALA F1455      39.753 -40.510 -15.337  1.00  0.00           C  
ATOM   2253  O   ALA F1455      40.020 -41.589 -15.867  1.00  0.00           O  
ATOM   2254  CB  ALA F1455      39.143 -39.596 -13.075  1.00  0.00           C  
ATOM   2255  N   ILE F1456      40.382 -39.382 -15.639  1.00  0.00           N  
ATOM   2256  CA  ILE F1456      41.475 -39.342 -16.592  1.00  0.00           C  
ATOM   2257  C   ILE F1456      42.527 -38.512 -15.908  1.00  0.00           C  
ATOM   2258  O   ILE F1456      42.457 -37.292 -15.938  1.00  0.00           O  
ATOM   2259  CB  ILE F1456      41.105 -38.609 -17.863  1.00  0.00           C  
ATOM   2260  CG1 ILE F1456      39.747 -39.080 -18.370  1.00  0.00           C  
ATOM   2261  CG2 ILE F1456      42.201 -38.810 -18.874  1.00  0.00           C  
ATOM   2262  CD1 ILE F1456      38.579 -38.387 -17.709  1.00  0.00           C  
ATOM   2263  N   TRP F1457      43.509 -39.154 -15.300  1.00  0.00           N  
ATOM   2264  CA  TRP F1457      44.525 -38.399 -14.582  1.00  0.00           C  
ATOM   2265  C   TRP F1457      45.820 -38.185 -15.376  1.00  0.00           C  
ATOM   2266  O   TRP F1457      45.890 -38.500 -16.568  1.00  0.00           O  
ATOM   2267  CB  TRP F1457      44.829 -39.108 -13.259  1.00  0.00           C  
ATOM   2268  CG  TRP F1457      43.625 -39.751 -12.626  1.00  0.00           C  
ATOM   2269  CD1 TRP F1457      42.816 -40.699 -13.184  1.00  0.00           C  
ATOM   2270  CD2 TRP F1457      43.121 -39.519 -11.308  1.00  0.00           C  
ATOM   2271  NE1 TRP F1457      41.843 -41.079 -12.293  1.00  0.00           N  
ATOM   2272  CE2 TRP F1457      42.010 -40.375 -11.124  1.00  0.00           C  
ATOM   2273  CE3 TRP F1457      43.508 -38.687 -10.246  1.00  0.00           C  
ATOM   2274  CZ2 TRP F1457      41.273 -40.410  -9.945  1.00  0.00           C  
ATOM   2275  CZ3 TRP F1457      42.779 -38.721  -9.071  1.00  0.00           C  
ATOM   2276  CH2 TRP F1457      41.677 -39.584  -8.926  1.00  0.00           C  
ATOM   2277  N   LEU F1458      46.827 -37.623 -14.705  1.00  0.00           N  
ATOM   2278  CA  LEU F1458      48.137 -37.381 -15.299  1.00  0.00           C  
ATOM   2279  C   LEU F1458      49.078 -38.464 -14.809  1.00  0.00           C  
ATOM   2280  O   LEU F1458      49.917 -38.956 -15.557  1.00  0.00           O  
ATOM   2281  CB  LEU F1458      48.663 -36.033 -14.861  1.00  0.00           C  
ATOM   2282  CG  LEU F1458      47.716 -34.919 -15.253  1.00  0.00           C  
ATOM   2283  CD1 LEU F1458      48.293 -33.640 -14.748  1.00  0.00           C  
ATOM   2284  CD2 LEU F1458      47.533 -34.875 -16.760  1.00  0.00           C  
ATOM   2285  N   ASP F1459      48.924 -38.822 -13.538  1.00  0.00           N  
ATOM   2286  CA  ASP F1459      49.733 -39.863 -12.910  1.00  0.00           C  
ATOM   2287  C   ASP F1459      49.885 -41.069 -13.835  1.00  0.00           C  
ATOM   2288  O   ASP F1459      48.964 -41.866 -13.998  1.00  0.00           O  
ATOM   2289  CB  ASP F1459      49.090 -40.298 -11.588  1.00  0.00           C  
ATOM   2290  CG  ASP F1459      49.874 -41.397 -10.881  1.00  0.00           C  
ATOM   2291  OD1 ASP F1459      49.576 -41.669  -9.693  1.00  0.00           O  
ATOM   2292  OD2 ASP F1459      50.779 -41.991 -11.513  1.00  0.00           O  
ATOM   2293  N   PRO F1460      51.076 -41.232 -14.421  1.00  0.00           N  
ATOM   2294  CA  PRO F1460      51.391 -42.324 -15.340  1.00  0.00           C  
ATOM   2295  C   PRO F1460      51.026 -43.681 -14.791  1.00  0.00           C  
ATOM   2296  O   PRO F1460      50.391 -44.482 -15.470  1.00  0.00           O  
ATOM   2297  CB  PRO F1460      52.891 -42.171 -15.554  1.00  0.00           C  
ATOM   2298  CG  PRO F1460      53.352 -41.635 -14.259  1.00  0.00           C  
ATOM   2299  CD  PRO F1460      52.313 -40.578 -13.968  1.00  0.00           C  
ATOM   2300  N   TYR F1461      51.438 -43.947 -13.562  1.00  0.00           N  
ATOM   2301  CA  TYR F1461      51.118 -45.220 -12.959  1.00  0.00           C  
ATOM   2302  C   TYR F1461      49.688 -45.206 -12.455  1.00  0.00           C  
ATOM   2303  O   TYR F1461      49.381 -45.843 -11.454  1.00  0.00           O  
ATOM   2304  CB  TYR F1461      52.075 -45.519 -11.812  1.00  0.00           C  
ATOM   2305  CG  TYR F1461      53.437 -46.003 -12.259  1.00  0.00           C  
ATOM   2306  CD1 TYR F1461      54.105 -45.388 -13.310  1.00  0.00           C  
ATOM   2307  CD2 TYR F1461      54.074 -47.064 -11.606  1.00  0.00           C  
ATOM   2308  CE1 TYR F1461      55.387 -45.818 -13.703  1.00  0.00           C  
ATOM   2309  CE2 TYR F1461      55.352 -47.499 -11.988  1.00  0.00           C  
ATOM   2310  CZ  TYR F1461      56.005 -46.876 -13.034  1.00  0.00           C  
ATOM   2311  OH  TYR F1461      57.268 -47.312 -13.394  1.00  0.00           O  
ATOM   2312  N   GLN F1462      48.821 -44.468 -13.146  1.00  0.00           N  
ATOM   2313  CA  GLN F1462      47.408 -44.387 -12.781  1.00  0.00           C  
ATOM   2314  C   GLN F1462      46.573 -44.117 -14.028  1.00  0.00           C  
ATOM   2315  O   GLN F1462      45.345 -44.084 -13.982  1.00  0.00           O  
ATOM   2316  CB  GLN F1462      47.176 -43.288 -11.733  1.00  0.00           C  
ATOM   2317  CG  GLN F1462      45.720 -43.184 -11.249  1.00  0.00           C  
ATOM   2318  CD  GLN F1462      45.556 -42.372  -9.965  1.00  0.00           C  
ATOM   2319  OE1 GLN F1462      44.433 -42.119  -9.515  1.00  0.00           O  
ATOM   2320  NE2 GLN F1462      46.674 -41.970  -9.366  1.00  0.00           N  
ATOM   2321  N   THR F1463      47.268 -43.934 -15.143  1.00  0.00           N  
ATOM   2322  CA  THR F1463      46.652 -43.677 -16.442  1.00  0.00           C  
ATOM   2323  C   THR F1463      47.722 -43.802 -17.520  1.00  0.00           C  
ATOM   2324  O   THR F1463      48.388 -42.823 -17.862  1.00  0.00           O  
ATOM   2325  CB  THR F1463      46.050 -42.259 -16.528  1.00  0.00           C  
ATOM   2326  OG1 THR F1463      44.875 -42.182 -15.710  1.00  0.00           O  
ATOM   2327  CG2 THR F1463      45.699 -41.911 -17.983  1.00  0.00           C  
ATOM   2328  N   SER F1465      47.887 -45.012 -18.041  1.00  0.00           N  
ATOM   2329  CA  SER F1465      48.871 -45.289 -19.076  1.00  0.00           C  
ATOM   2330  C   SER F1465      49.045 -44.078 -19.999  1.00  0.00           C  
ATOM   2331  O   SER F1465      48.064 -43.437 -20.391  1.00  0.00           O  
ATOM   2332  CB  SER F1465      48.419 -46.515 -19.876  1.00  0.00           C  
ATOM   2333  OG  SER F1465      49.399 -46.930 -20.803  1.00  0.00           O  
ATOM   2334  N   VAL F1467      50.295 -43.743 -20.312  1.00  0.00           N  
ATOM   2335  CA  VAL F1467      50.581 -42.623 -21.207  1.00  0.00           C  
ATOM   2336  C   VAL F1467      49.758 -42.848 -22.457  1.00  0.00           C  
ATOM   2337  O   VAL F1467      49.073 -41.952 -22.952  1.00  0.00           O  
ATOM   2338  CB  VAL F1467      52.059 -42.598 -21.602  1.00  0.00           C  
ATOM   2339  CG1 VAL F1467      52.875 -41.999 -20.482  1.00  0.00           C  
ATOM   2340  CG2 VAL F1467      52.542 -44.017 -21.895  1.00  0.00           C  
ATOM   2341  N   PHE F1506      49.834 -44.080 -22.945  1.00  0.00           N  
ATOM   2342  CA  PHE F1506      49.109 -44.502 -24.125  1.00  0.00           C  
ATOM   2343  C   PHE F1506      47.617 -44.228 -23.974  1.00  0.00           C  
ATOM   2344  O   PHE F1506      46.999 -43.605 -24.842  1.00  0.00           O  
ATOM   2345  CB  PHE F1506      49.306 -45.990 -24.355  1.00  0.00           C  
ATOM   2346  CG  PHE F1506      48.707 -46.460 -25.619  1.00  0.00           C  
ATOM   2347  CD1 PHE F1506      49.373 -46.272 -26.817  1.00  0.00           C  
ATOM   2348  CD2 PHE F1506      47.434 -47.003 -25.634  1.00  0.00           C  
ATOM   2349  CE1 PHE F1506      48.790 -46.625 -28.015  1.00  0.00           C  
ATOM   2350  CE2 PHE F1506      46.838 -47.359 -26.825  1.00  0.00           C  
ATOM   2351  CZ  PHE F1506      47.516 -47.165 -28.024  1.00  0.00           C  
ATOM   2352  N   ASP F1507      47.045 -44.720 -22.874  1.00  0.00           N  
ATOM   2353  CA  ASP F1507      45.625 -44.529 -22.585  1.00  0.00           C  
ATOM   2354  C   ASP F1507      45.350 -43.019 -22.579  1.00  0.00           C  
ATOM   2355  O   ASP F1507      44.367 -42.563 -23.169  1.00  0.00           O  
ATOM   2356  CB  ASP F1507      45.243 -45.175 -21.228  1.00  0.00           C  
ATOM   2357  CG  ASP F1507      45.356 -46.723 -21.235  1.00  0.00           C  
ATOM   2358  OD1 ASP F1507      44.941 -47.379 -20.246  1.00  0.00           O  
ATOM   2359  OD2 ASP F1507      45.865 -47.290 -22.225  1.00  0.00           O  
ATOM   2360  N   PHE F1508      46.225 -42.249 -21.928  1.00  0.00           N  
ATOM   2361  CA  PHE F1508      46.078 -40.793 -21.901  1.00  0.00           C  
ATOM   2362  C   PHE F1508      46.071 -40.316 -23.359  1.00  0.00           C  
ATOM   2363  O   PHE F1508      45.038 -39.880 -23.872  1.00  0.00           O  
ATOM   2364  CB  PHE F1508      47.247 -40.130 -21.144  1.00  0.00           C  
ATOM   2365  CG  PHE F1508      47.139 -38.613 -21.033  1.00  0.00           C  
ATOM   2366  CD1 PHE F1508      46.103 -38.019 -20.307  1.00  0.00           C  
ATOM   2367  CD2 PHE F1508      48.074 -37.781 -21.656  1.00  0.00           C  
ATOM   2368  CE1 PHE F1508      46.002 -36.619 -20.201  1.00  0.00           C  
ATOM   2369  CE2 PHE F1508      47.979 -36.381 -21.554  1.00  0.00           C  
ATOM   2370  CZ  PHE F1508      46.939 -35.804 -20.826  1.00  0.00           C  
ATOM   2371  N   TYR F1509      47.224 -40.416 -24.021  1.00  0.00           N  
ATOM   2372  CA  TYR F1509      47.360 -40.001 -25.413  1.00  0.00           C  
ATOM   2373  C   TYR F1509      46.065 -40.182 -26.138  1.00  0.00           C  
ATOM   2374  O   TYR F1509      45.563 -39.278 -26.803  1.00  0.00           O  
ATOM   2375  CB  TYR F1509      48.393 -40.845 -26.127  1.00  0.00           C  
ATOM   2376  CG  TYR F1509      48.647 -40.362 -27.524  1.00  0.00           C  
ATOM   2377  CD1 TYR F1509      48.829 -39.007 -27.776  1.00  0.00           C  
ATOM   2378  CD2 TYR F1509      48.772 -41.253 -28.585  1.00  0.00           C  
ATOM   2379  CE1 TYR F1509      49.137 -38.542 -29.038  1.00  0.00           C  
ATOM   2380  CE2 TYR F1509      49.082 -40.798 -29.864  1.00  0.00           C  
ATOM   2381  CZ  TYR F1509      49.265 -39.437 -30.079  1.00  0.00           C  
ATOM   2382  OH  TYR F1509      49.582 -38.958 -31.328  1.00  0.00           O  
ATOM   2383  N   GLY F1510      45.540 -41.389 -26.001  1.00  0.00           N  
ATOM   2384  CA  GLY F1510      44.288 -41.733 -26.632  1.00  0.00           C  
ATOM   2385  C   GLY F1510      43.168 -40.744 -26.366  1.00  0.00           C  
ATOM   2386  O   GLY F1510      42.577 -40.212 -27.307  1.00  0.00           O  
ATOM   2387  N   TYR F1511      42.870 -40.494 -25.093  1.00  0.00           N  
ATOM   2388  CA  TYR F1511      41.806 -39.568 -24.720  1.00  0.00           C  
ATOM   2389  C   TYR F1511      41.701 -38.381 -25.668  1.00  0.00           C  
ATOM   2390  O   TYR F1511      40.646 -37.760 -25.780  1.00  0.00           O  
ATOM   2391  CB  TYR F1511      42.034 -39.040 -23.316  1.00  0.00           C  
ATOM   2392  CG  TYR F1511      40.812 -38.403 -22.703  1.00  0.00           C  
ATOM   2393  CD1 TYR F1511      40.917 -37.659 -21.526  1.00  0.00           C  
ATOM   2394  CD2 TYR F1511      39.536 -38.621 -23.239  1.00  0.00           C  
ATOM   2395  CE1 TYR F1511      39.785 -37.153 -20.879  1.00  0.00           C  
ATOM   2396  CE2 TYR F1511      38.388 -38.121 -22.601  1.00  0.00           C  
ATOM   2397  CZ  TYR F1511      38.524 -37.390 -21.413  1.00  0.00           C  
ATOM   2398  OH  TYR F1511      37.413 -36.932 -20.730  1.00  0.00           O  
ATOM   2399  N   PHE F1516      42.801 -38.054 -26.336  1.00  0.00           N  
ATOM   2400  CA  PHE F1516      42.788 -36.949 -27.275  1.00  0.00           C  
ATOM   2401  C   PHE F1516      42.752 -37.406 -28.717  1.00  0.00           C  
ATOM   2402  O   PHE F1516      41.814 -37.081 -29.443  1.00  0.00           O  
ATOM   2403  CB  PHE F1516      43.989 -36.049 -27.047  1.00  0.00           C  
ATOM   2404  CG  PHE F1516      43.990 -35.409 -25.704  1.00  0.00           C  
ATOM   2405  CD1 PHE F1516      44.294 -36.152 -24.566  1.00  0.00           C  
ATOM   2406  CD2 PHE F1516      43.635 -34.076 -25.557  1.00  0.00           C  
ATOM   2407  CE1 PHE F1516      44.245 -35.573 -23.289  1.00  0.00           C  
ATOM   2408  CE2 PHE F1516      43.582 -33.487 -24.288  1.00  0.00           C  
ATOM   2409  CZ  PHE F1516      43.888 -34.239 -23.151  1.00  0.00           C  
ATOM   2410  N   VAL F1517      43.758 -38.171 -29.132  1.00  0.00           N  
ATOM   2411  CA  VAL F1517      43.824 -38.654 -30.510  1.00  0.00           C  
ATOM   2412  C   VAL F1517      42.445 -39.033 -31.042  1.00  0.00           C  
ATOM   2413  O   VAL F1517      42.192 -38.996 -32.243  1.00  0.00           O  
ATOM   2414  CB  VAL F1517      44.748 -39.878 -30.639  1.00  0.00           C  
ATOM   2415  CG1 VAL F1517      44.034 -41.126 -30.152  1.00  0.00           C  
ATOM   2416  CG2 VAL F1517      45.189 -40.039 -32.080  1.00  0.00           C  
ATOM   2417  N   ARG F1518      41.555 -39.405 -30.136  1.00  0.00           N  
ATOM   2418  CA  ARG F1518      40.205 -39.771 -30.518  1.00  0.00           C  
ATOM   2419  C   ARG F1518      39.213 -38.794 -29.875  1.00  0.00           C  
ATOM   2420  O   ARG F1518      38.939 -38.859 -28.672  1.00  0.00           O  
ATOM   2421  CB  ARG F1518      39.898 -41.208 -30.073  1.00  0.00           C  
ATOM   2422  CG  ARG F1518      40.940 -42.259 -30.492  1.00  0.00           C  
ATOM   2423  CD  ARG F1518      40.558 -43.649 -29.969  1.00  0.00           C  
ATOM   2424  NE  ARG F1518      40.184 -43.616 -28.550  1.00  0.00           N  
ATOM   2425  CZ  ARG F1518      41.046 -43.575 -27.535  1.00  0.00           C  
ATOM   2426  NH1 ARG F1518      42.352 -43.572 -27.774  1.00  0.00           N  
ATOM   2427  NH2 ARG F1518      40.603 -43.513 -26.281  1.00  0.00           N  
ATOM   2428  N   ARG F1527      38.700 -37.877 -30.689  1.00  0.00           N  
ATOM   2429  CA  ARG F1527      37.725 -36.885 -30.246  1.00  0.00           C  
ATOM   2430  C   ARG F1527      37.014 -36.305 -31.460  1.00  0.00           C  
ATOM   2431  O   ARG F1527      37.551 -36.343 -32.566  1.00  0.00           O  
ATOM   2432  CB  ARG F1527      38.406 -35.771 -29.451  1.00  0.00           C  
ATOM   2433  CG  ARG F1527      38.693 -36.138 -27.999  1.00  0.00           C  
ATOM   2434  CD  ARG F1527      37.568 -35.718 -27.063  1.00  0.00           C  
ATOM   2435  NE  ARG F1527      36.245 -35.966 -27.626  1.00  0.00           N  
ATOM   2436  CZ  ARG F1527      35.254 -36.590 -26.989  1.00  0.00           C  
ATOM   2437  NH1 ARG F1527      35.423 -37.044 -25.753  1.00  0.00           N  
ATOM   2438  NH2 ARG F1527      34.085 -36.762 -27.592  1.00  0.00           N  
ATOM   2439  N   SER F1528      35.809 -35.776 -31.241  1.00  0.00           N  
ATOM   2440  CA  SER F1528      34.971 -35.203 -32.301  1.00  0.00           C  
ATOM   2441  C   SER F1528      35.760 -34.476 -33.377  1.00  0.00           C  
ATOM   2442  O   SER F1528      36.525 -33.559 -33.078  1.00  0.00           O  
ATOM   2443  CB  SER F1528      33.946 -34.243 -31.701  1.00  0.00           C  
ATOM   2444  OG  SER F1528      33.142 -34.892 -30.732  1.00  0.00           O  
ATOM   2445  N   ASP F1549      35.562 -34.890 -34.629  1.00  0.00           N  
ATOM   2446  CA  ASP F1549      36.254 -34.286 -35.766  1.00  0.00           C  
ATOM   2447  C   ASP F1549      36.004 -32.789 -35.771  1.00  0.00           C  
ATOM   2448  O   ASP F1549      36.735 -32.018 -36.397  1.00  0.00           O  
ATOM   2449  CB  ASP F1549      35.758 -34.893 -37.085  1.00  0.00           C  
ATOM   2450  CG  ASP F1549      36.235 -36.327 -37.296  1.00  0.00           C  
ATOM   2451  OD1 ASP F1549      37.459 -36.538 -37.464  1.00  0.00           O  
ATOM   2452  OD2 ASP F1549      35.379 -37.242 -37.298  1.00  0.00           O  
ATOM   2453  N   GLN F1563      34.951 -32.388 -35.073  1.00  0.00           N  
ATOM   2454  CA  GLN F1563      34.594 -30.986 -34.973  1.00  0.00           C  
ATOM   2455  C   GLN F1563      35.308 -30.381 -33.762  1.00  0.00           C  
ATOM   2456  O   GLN F1563      35.899 -29.304 -33.852  1.00  0.00           O  
ATOM   2457  CB  GLN F1563      33.074 -30.855 -34.831  1.00  0.00           C  
ATOM   2458  CG  GLN F1563      32.477 -31.735 -33.732  1.00  0.00           C  
ATOM   2459  CD  GLN F1563      32.726 -31.192 -32.324  1.00  0.00           C  
ATOM   2460  OE1 GLN F1563      32.547 -31.900 -31.336  1.00  0.00           O  
ATOM   2461  NE2 GLN F1563      33.129 -29.927 -32.232  1.00  0.00           N  
ATOM   2462  N   GLU F1569      35.269 -31.099 -32.641  1.00  0.00           N  
ATOM   2463  CA  GLU F1569      35.881 -30.644 -31.404  1.00  0.00           C  
ATOM   2464  C   GLU F1569      37.317 -30.180 -31.561  1.00  0.00           C  
ATOM   2465  O   GLU F1569      37.747 -29.249 -30.880  1.00  0.00           O  
ATOM   2466  CB  GLU F1569      35.822 -31.749 -30.355  1.00  0.00           C  
ATOM   2467  CG  GLU F1569      34.679 -31.595 -29.380  1.00  0.00           C  
ATOM   2468  CD  GLU F1569      34.670 -32.690 -28.339  1.00  0.00           C  
ATOM   2469  OE1 GLU F1569      35.764 -33.202 -28.021  1.00  0.00           O  
ATOM   2470  OE2 GLU F1569      33.579 -33.030 -27.833  1.00  0.00           O  
ATOM   2471  N   VAL F1594      38.053 -30.823 -32.462  1.00  0.00           N  
ATOM   2472  CA  VAL F1594      39.460 -30.492 -32.699  1.00  0.00           C  
ATOM   2473  C   VAL F1594      39.769 -29.008 -32.590  1.00  0.00           C  
ATOM   2474  O   VAL F1594      40.681 -28.601 -31.863  1.00  0.00           O  
ATOM   2475  CB  VAL F1594      39.923 -30.966 -34.084  1.00  0.00           C  
ATOM   2476  CG1 VAL F1594      39.097 -30.304 -35.173  1.00  0.00           C  
ATOM   2477  CG2 VAL F1594      41.392 -30.649 -34.258  1.00  0.00           C  
ATOM   2478  N   GLU F1596      39.008 -28.216 -33.331  1.00  0.00           N  
ATOM   2479  CA  GLU F1596      39.159 -26.773 -33.340  1.00  0.00           C  
ATOM   2480  C   GLU F1596      39.322 -26.220 -31.925  1.00  0.00           C  
ATOM   2481  O   GLU F1596      40.423 -26.210 -31.369  1.00  0.00           O  
ATOM   2482  CB  GLU F1596      37.932 -26.141 -33.993  1.00  0.00           C  
ATOM   2483  CG  GLU F1596      37.902 -24.608 -33.979  1.00  0.00           C  
ATOM   2484  CD  GLU F1596      38.808 -23.972 -35.030  1.00  0.00           C  
ATOM   2485  OE1 GLU F1596      38.794 -22.725 -35.156  1.00  0.00           O  
ATOM   2486  OE2 GLU F1596      39.532 -24.716 -35.730  1.00  0.00           O  
ATOM   2487  N   ASN F1601      38.214 -25.758 -31.357  1.00  0.00           N  
ATOM   2488  CA  ASN F1601      38.193 -25.185 -30.020  1.00  0.00           C  
ATOM   2489  C   ASN F1601      39.019 -25.982 -28.999  1.00  0.00           C  
ATOM   2490  O   ASN F1601      39.388 -25.449 -27.949  1.00  0.00           O  
ATOM   2491  CB  ASN F1601      36.742 -25.063 -29.560  1.00  0.00           C  
ATOM   2492  CG  ASN F1601      35.983 -26.361 -29.714  1.00  0.00           C  
ATOM   2493  OD1 ASN F1601      36.128 -27.056 -30.720  1.00  0.00           O  
ATOM   2494  ND2 ASN F1601      35.164 -26.697 -28.723  1.00  0.00           N  
ATOM   2495  N   LEU F1602      39.312 -27.248 -29.299  1.00  0.00           N  
ATOM   2496  CA  LEU F1602      40.112 -28.080 -28.395  1.00  0.00           C  
ATOM   2497  C   LEU F1602      41.600 -27.789 -28.549  1.00  0.00           C  
ATOM   2498  O   LEU F1602      42.380 -28.024 -27.630  1.00  0.00           O  
ATOM   2499  CB  LEU F1602      39.842 -29.567 -28.631  1.00  0.00           C  
ATOM   2500  CG  LEU F1602      38.747 -30.149 -27.742  1.00  0.00           C  
ATOM   2501  CD1 LEU F1602      38.458 -31.595 -28.113  1.00  0.00           C  
ATOM   2502  CD2 LEU F1602      39.194 -30.034 -26.301  1.00  0.00           C  
ATOM   2503  N   LEU F1603      41.991 -27.290 -29.717  1.00  0.00           N  
ATOM   2504  CA  LEU F1603      43.378 -26.923 -29.953  1.00  0.00           C  
ATOM   2505  C   LEU F1603      43.641 -25.591 -29.244  1.00  0.00           C  
ATOM   2506  O   LEU F1603      44.676 -25.414 -28.604  1.00  0.00           O  
ATOM   2507  CB  LEU F1603      43.650 -26.777 -31.448  1.00  0.00           C  
ATOM   2508  CG  LEU F1603      44.139 -28.018 -32.186  1.00  0.00           C  
ATOM   2509  CD1 LEU F1603      44.164 -27.743 -33.681  1.00  0.00           C  
ATOM   2510  CD2 LEU F1603      45.524 -28.386 -31.691  1.00  0.00           C  
ATOM   2511  N   LYS F1604      42.695 -24.659 -29.353  1.00  0.00           N  
ATOM   2512  CA  LYS F1604      42.810 -23.338 -28.716  1.00  0.00           C  
ATOM   2513  C   LYS F1604      42.919 -23.433 -27.191  1.00  0.00           C  
ATOM   2514  O   LYS F1604      43.590 -22.626 -26.542  1.00  0.00           O  
ATOM   2515  CB  LYS F1604      41.575 -22.484 -29.027  1.00  0.00           C  
ATOM   2516  CG  LYS F1604      41.250 -22.266 -30.492  1.00  0.00           C  
ATOM   2517  CD  LYS F1604      39.842 -21.687 -30.617  1.00  0.00           C  
ATOM   2518  CE  LYS F1604      39.541 -21.239 -32.031  1.00  0.00           C  
ATOM   2519  NZ  LYS F1604      38.107 -20.850 -32.121  1.00  0.00           N  
ATOM   2520  N   LEU F1613      42.230 -24.416 -26.627  1.00  0.00           N  
ATOM   2521  CA  LEU F1613      42.210 -24.598 -25.191  1.00  0.00           C  
ATOM   2522  C   LEU F1613      43.326 -25.444 -24.592  1.00  0.00           C  
ATOM   2523  O   LEU F1613      43.624 -25.305 -23.411  1.00  0.00           O  
ATOM   2524  CB  LEU F1613      40.855 -25.172 -24.765  1.00  0.00           C  
ATOM   2525  CG  LEU F1613      39.662 -24.229 -24.897  1.00  0.00           C  
ATOM   2526  CD1 LEU F1613      38.395 -24.941 -24.476  1.00  0.00           C  
ATOM   2527  CD2 LEU F1613      39.898 -23.002 -24.038  1.00  0.00           C  
ATOM   2528  N   PHE F1614      43.961 -26.313 -25.371  1.00  0.00           N  
ATOM   2529  CA  PHE F1614      45.009 -27.141 -24.778  1.00  0.00           C  
ATOM   2530  C   PHE F1614      46.390 -27.120 -25.422  1.00  0.00           C  
ATOM   2531  O   PHE F1614      47.239 -27.964 -25.121  1.00  0.00           O  
ATOM   2532  CB  PHE F1614      44.528 -28.584 -24.672  1.00  0.00           C  
ATOM   2533  CG  PHE F1614      43.354 -28.759 -23.761  1.00  0.00           C  
ATOM   2534  CD1 PHE F1614      42.096 -28.289 -24.122  1.00  0.00           C  
ATOM   2535  CD2 PHE F1614      43.507 -29.408 -22.539  1.00  0.00           C  
ATOM   2536  CE1 PHE F1614      41.003 -28.447 -23.274  1.00  0.00           C  
ATOM   2537  CE2 PHE F1614      42.427 -29.572 -21.685  1.00  0.00           C  
ATOM   2538  CZ  PHE F1614      41.169 -29.097 -22.054  1.00  0.00           C  
ATOM   2539  N   THR F1615      46.625 -26.164 -26.309  1.00  0.00           N  
ATOM   2540  CA  THR F1615      47.932 -26.066 -26.946  1.00  0.00           C  
ATOM   2541  C   THR F1615      48.317 -24.614 -27.090  1.00  0.00           C  
ATOM   2542  O   THR F1615      47.501 -23.773 -27.484  1.00  0.00           O  
ATOM   2543  CB  THR F1615      47.958 -26.654 -28.353  1.00  0.00           C  
ATOM   2544  OG1 THR F1615      47.591 -25.638 -29.299  1.00  0.00           O  
ATOM   2545  CG2 THR F1615      46.999 -27.813 -28.457  1.00  0.00           C  
ATOM   2546  N   PHE F1616      49.576 -24.334 -26.788  1.00  0.00           N  
ATOM   2547  CA  PHE F1616      50.113 -22.992 -26.875  1.00  0.00           C  
ATOM   2548  C   PHE F1616      50.520 -22.783 -28.315  1.00  0.00           C  
ATOM   2549  O   PHE F1616      51.627 -22.339 -28.602  1.00  0.00           O  
ATOM   2550  CB  PHE F1616      51.291 -22.902 -25.930  1.00  0.00           C  
ATOM   2551  CG  PHE F1616      51.068 -23.677 -24.680  1.00  0.00           C  
ATOM   2552  CD1 PHE F1616      50.274 -23.161 -23.658  1.00  0.00           C  
ATOM   2553  CD2 PHE F1616      51.534 -24.982 -24.573  1.00  0.00           C  
ATOM   2554  CE1 PHE F1616      49.943 -23.936 -22.547  1.00  0.00           C  
ATOM   2555  CE2 PHE F1616      51.209 -25.768 -23.468  1.00  0.00           C  
ATOM   2556  CZ  PHE F1616      50.409 -25.243 -22.454  1.00  0.00           C  
ATOM   2557  N   MET F1617      49.602 -23.130 -29.215  1.00  0.00           N  
ATOM   2558  CA  MET F1617      49.816 -22.996 -30.646  1.00  0.00           C  
ATOM   2559  C   MET F1617      49.215 -21.703 -31.152  1.00  0.00           C  
ATOM   2560  O   MET F1617      48.032 -21.427 -30.922  1.00  0.00           O  
ATOM   2561  CB  MET F1617      49.180 -24.166 -31.390  1.00  0.00           C  
ATOM   2562  CG  MET F1617      50.057 -25.397 -31.479  1.00  0.00           C  
ATOM   2563  SD  MET F1617      49.123 -26.832 -32.037  1.00  0.00           S  
ATOM   2564  CE  MET F1617      48.088 -26.106 -33.349  1.00  0.00           C  
ATOM   2565  N   PRO F1619      50.030 -20.882 -31.842  1.00  0.00           N  
ATOM   2566  CA  PRO F1619      49.554 -19.602 -32.385  1.00  0.00           C  
ATOM   2567  C   PRO F1619      48.296 -19.786 -33.262  1.00  0.00           C  
ATOM   2568  O   PRO F1619      48.294 -20.612 -34.179  1.00  0.00           O  
ATOM   2569  CB  PRO F1619      50.765 -19.093 -33.181  1.00  0.00           C  
ATOM   2570  CG  PRO F1619      51.943 -19.644 -32.388  1.00  0.00           C  
ATOM   2571  CD  PRO F1619      51.481 -21.057 -32.076  1.00  0.00           C  
ATOM   2572  N   ILE F1620      47.232 -19.031 -32.970  1.00  0.00           N  
ATOM   2573  CA  ILE F1620      45.979 -19.114 -33.733  1.00  0.00           C  
ATOM   2574  C   ILE F1620      46.316 -19.316 -35.198  1.00  0.00           C  
ATOM   2575  O   ILE F1620      45.658 -20.074 -35.921  1.00  0.00           O  
ATOM   2576  CB  ILE F1620      45.136 -17.815 -33.603  1.00  0.00           C  
ATOM   2577  CG1 ILE F1620      45.801 -16.649 -34.359  1.00  0.00           C  
ATOM   2578  CG2 ILE F1620      44.943 -17.475 -32.138  1.00  0.00           C  
ATOM   2579  CD1 ILE F1620      47.183 -16.230 -33.869  1.00  0.00           C  
ATOM   2580  N   SER F1621      47.371 -18.621 -35.607  1.00  0.00           N  
ATOM   2581  CA  SER F1621      47.887 -18.661 -36.964  1.00  0.00           C  
ATOM   2582  C   SER F1621      47.944 -20.114 -37.510  1.00  0.00           C  
ATOM   2583  O   SER F1621      46.970 -20.630 -38.102  1.00  0.00           O  
ATOM   2584  CB  SER F1621      49.285 -17.999 -36.971  1.00  0.00           C  
ATOM   2585  OG  SER F1621      49.334 -16.842 -36.130  1.00  0.00           O  
ATOM   2586  N   GLU F1622      49.076 -20.781 -37.300  1.00  0.00           N  
ATOM   2587  CA  GLU F1622      49.233 -22.147 -37.782  1.00  0.00           C  
ATOM   2588  C   GLU F1622      48.307 -23.150 -37.065  1.00  0.00           C  
ATOM   2589  O   GLU F1622      48.335 -24.340 -37.380  1.00  0.00           O  
ATOM   2590  CB  GLU F1622      50.709 -22.586 -37.677  1.00  0.00           C  
ATOM   2591  CG  GLU F1622      51.027 -23.511 -36.513  1.00  0.00           C  
ATOM   2592  CD  GLU F1622      50.799 -22.858 -35.156  1.00  0.00           C  
ATOM   2593  OE1 GLU F1622      50.751 -23.582 -34.133  1.00  0.00           O  
ATOM   2594  OE2 GLU F1622      50.676 -21.616 -35.110  1.00  0.00           O  
ATOM   2595  N   ILE F1632      47.490 -22.684 -36.112  1.00  0.00           N  
ATOM   2596  CA  ILE F1632      46.569 -23.582 -35.409  1.00  0.00           C  
ATOM   2597  C   ILE F1632      45.561 -24.015 -36.464  1.00  0.00           C  
ATOM   2598  O   ILE F1632      45.117 -25.170 -36.497  1.00  0.00           O  
ATOM   2599  CB  ILE F1632      45.826 -22.877 -34.237  1.00  0.00           C  
ATOM   2600  CG1 ILE F1632      45.343 -23.919 -33.231  1.00  0.00           C  
ATOM   2601  CG2 ILE F1632      44.597 -22.138 -34.738  1.00  0.00           C  
ATOM   2602  CD1 ILE F1632      44.690 -23.312 -32.015  1.00  0.00           C  
ATOM   2603  N   THR F1635      45.225 -23.074 -37.344  1.00  0.00           N  
ATOM   2604  CA  THR F1635      44.290 -23.340 -38.432  1.00  0.00           C  
ATOM   2605  C   THR F1635      44.948 -24.236 -39.475  1.00  0.00           C  
ATOM   2606  O   THR F1635      44.276 -25.037 -40.131  1.00  0.00           O  
ATOM   2607  CB  THR F1635      43.849 -22.055 -39.133  1.00  0.00           C  
ATOM   2608  OG1 THR F1635      43.553 -21.057 -38.151  1.00  0.00           O  
ATOM   2609  CG2 THR F1635      42.597 -22.320 -39.970  1.00  0.00           C  
ATOM   2610  N   LYS F1636      46.258 -24.083 -39.650  1.00  0.00           N  
ATOM   2611  CA  LYS F1636      46.979 -24.933 -40.606  1.00  0.00           C  
ATOM   2612  C   LYS F1636      46.701 -26.401 -40.301  1.00  0.00           C  
ATOM   2613  O   LYS F1636      46.398 -27.209 -41.191  1.00  0.00           O  
ATOM   2614  CB  LYS F1636      48.487 -24.707 -40.507  1.00  0.00           C  
ATOM   2615  CG  LYS F1636      49.303 -25.902 -41.003  1.00  0.00           C  
ATOM   2616  CD  LYS F1636      48.901 -26.305 -42.420  1.00  0.00           C  
ATOM   2617  CE  LYS F1636      49.210 -25.187 -43.399  1.00  0.00           C  
ATOM   2618  NZ  LYS F1636      48.860 -25.520 -44.806  1.00  0.00           N  
ATOM   2619  N   THR F1637      46.846 -26.731 -39.024  1.00  0.00           N  
ATOM   2620  CA  THR F1637      46.613 -28.077 -38.551  1.00  0.00           C  
ATOM   2621  C   THR F1637      45.198 -28.457 -38.987  1.00  0.00           C  
ATOM   2622  O   THR F1637      44.924 -29.616 -39.291  1.00  0.00           O  
ATOM   2623  CB  THR F1637      46.770 -28.147 -37.008  1.00  0.00           C  
ATOM   2624  OG1 THR F1637      47.988 -27.489 -36.626  1.00  0.00           O  
ATOM   2625  CG2 THR F1637      46.846 -29.594 -36.541  1.00  0.00           C  
ATOM   2626  N   MET F1638      44.302 -27.476 -39.044  1.00  0.00           N  
ATOM   2627  CA  MET F1638      42.940 -27.759 -39.484  1.00  0.00           C  
ATOM   2628  C   MET F1638      42.862 -27.975 -41.001  1.00  0.00           C  
ATOM   2629  O   MET F1638      41.882 -28.526 -41.506  1.00  0.00           O  
ATOM   2630  CB  MET F1638      42.001 -26.625 -39.067  1.00  0.00           C  
ATOM   2631  CG  MET F1638      41.781 -26.543 -37.563  1.00  0.00           C  
ATOM   2632  SD  MET F1638      41.218 -28.125 -36.887  1.00  0.00           S  
ATOM   2633  CE  MET F1638      39.613 -28.278 -37.743  1.00  0.00           C  
ATOM   2634  N   GLU F1639      43.905 -27.555 -41.714  1.00  0.00           N  
ATOM   2635  CA  GLU F1639      43.968 -27.690 -43.169  1.00  0.00           C  
ATOM   2636  C   GLU F1639      44.267 -29.116 -43.583  1.00  0.00           C  
ATOM   2637  O   GLU F1639      43.685 -29.641 -44.534  1.00  0.00           O  
ATOM   2638  CB  GLU F1639      45.055 -26.787 -43.733  1.00  0.00           C  
ATOM   2639  CG  GLU F1639      44.576 -25.897 -44.861  1.00  0.00           C  
ATOM   2640  CD  GLU F1639      43.596 -24.842 -44.386  1.00  0.00           C  
ATOM   2641  OE1 GLU F1639      42.555 -25.219 -43.809  1.00  0.00           O  
ATOM   2642  OE2 GLU F1639      43.867 -23.637 -44.588  1.00  0.00           O  
ATOM   2643  N   GLU F1640      45.210 -29.720 -42.870  1.00  0.00           N  
ATOM   2644  CA  GLU F1640      45.616 -31.100 -43.108  1.00  0.00           C  
ATOM   2645  C   GLU F1640      44.538 -32.065 -42.633  1.00  0.00           C  
ATOM   2646  O   GLU F1640      44.287 -33.102 -43.253  1.00  0.00           O  
ATOM   2647  CB  GLU F1640      46.895 -31.411 -42.336  1.00  0.00           C  
ATOM   2648  CG  GLU F1640      48.118 -30.714 -42.843  1.00  0.00           C  
ATOM   2649  CD  GLU F1640      48.460 -31.154 -44.239  1.00  0.00           C  
ATOM   2650  OE1 GLU F1640      47.617 -30.942 -45.136  1.00  0.00           O  
ATOM   2651  OE2 GLU F1640      49.561 -31.716 -44.437  1.00  0.00           O  
ATOM   2652  N   HIS F1641      43.924 -31.723 -41.504  1.00  0.00           N  
ATOM   2653  CA  HIS F1641      42.883 -32.553 -40.920  1.00  0.00           C  
ATOM   2654  C   HIS F1641      41.680 -32.718 -41.834  1.00  0.00           C  
ATOM   2655  O   HIS F1641      41.229 -33.838 -42.054  1.00  0.00           O  
ATOM   2656  CB  HIS F1641      42.419 -31.971 -39.587  1.00  0.00           C  
ATOM   2657  CG  HIS F1641      41.318 -32.753 -38.952  1.00  0.00           C  
ATOM   2658  ND1 HIS F1641      41.478 -34.060 -38.545  1.00  0.00           N  
ATOM   2659  CD2 HIS F1641      40.031 -32.429 -38.687  1.00  0.00           C  
ATOM   2660  CE1 HIS F1641      40.335 -34.508 -38.057  1.00  0.00           C  
ATOM   2661  NE2 HIS F1641      39.441 -33.538 -38.133  1.00  0.00           N  
ATOM   2662  N   ILE F1642      41.163 -31.612 -42.369  1.00  0.00           N  
ATOM   2663  CA  ILE F1642      39.997 -31.672 -43.251  1.00  0.00           C  
ATOM   2664  C   ILE F1642      40.220 -32.345 -44.607  1.00  0.00           C  
ATOM   2665  O   ILE F1642      39.246 -32.721 -45.263  1.00  0.00           O  
ATOM   2666  CB  ILE F1642      39.378 -30.268 -43.468  1.00  0.00           C  
ATOM   2667  CG1 ILE F1642      40.362 -29.330 -44.195  1.00  0.00           C  
ATOM   2668  CG2 ILE F1642      38.965 -29.701 -42.113  1.00  0.00           C  
ATOM   2669  CD1 ILE F1642      40.442 -29.497 -45.724  1.00  0.00           C  
ATOM   2670  N   LYS F1662      41.477 -32.487 -45.039  1.00  0.00           N  
ATOM   2671  CA  LYS F1662      41.755 -33.172 -46.306  1.00  0.00           C  
ATOM   2672  C   LYS F1662      41.477 -34.657 -46.086  1.00  0.00           C  
ATOM   2673  O   LYS F1662      41.369 -35.427 -47.039  1.00  0.00           O  
ATOM   2674  CB  LYS F1662      43.208 -32.983 -46.752  1.00  0.00           C  
ATOM   2675  CG  LYS F1662      43.491 -31.620 -47.334  1.00  0.00           C  
ATOM   2676  CD  LYS F1662      44.729 -31.651 -48.210  1.00  0.00           C  
ATOM   2677  CE  LYS F1662      44.545 -32.578 -49.407  1.00  0.00           C  
ATOM   2678  NZ  LYS F1662      45.726 -32.518 -50.319  1.00  0.00           N  
ATOM   2679  N   ASP F1663      41.367 -35.043 -44.815  1.00  0.00           N  
ATOM   2680  CA  ASP F1663      41.072 -36.421 -44.431  1.00  0.00           C  
ATOM   2681  C   ASP F1663      40.531 -36.485 -43.006  1.00  0.00           C  
ATOM   2682  O   ASP F1663      41.300 -36.686 -42.053  1.00  0.00           O  
ATOM   2683  CB  ASP F1663      42.321 -37.300 -44.532  1.00  0.00           C  
ATOM   2684  CG  ASP F1663      42.041 -38.749 -44.164  1.00  0.00           C  
ATOM   2685  OD1 ASP F1663      42.925 -39.606 -44.366  1.00  0.00           O  
ATOM   2686  OD2 ASP F1663      40.934 -39.037 -43.666  1.00  0.00           O  
ATOM   2687  N   PRO F1664      39.200 -36.319 -42.843  1.00  0.00           N  
ATOM   2688  CA  PRO F1664      38.557 -36.360 -41.521  1.00  0.00           C  
ATOM   2689  C   PRO F1664      38.953 -37.598 -40.681  1.00  0.00           C  
ATOM   2690  O   PRO F1664      39.434 -37.472 -39.540  1.00  0.00           O  
ATOM   2691  CB  PRO F1664      37.067 -36.331 -41.869  1.00  0.00           C  
ATOM   2692  CG  PRO F1664      37.043 -35.511 -43.129  1.00  0.00           C  
ATOM   2693  CD  PRO F1664      38.200 -36.087 -43.903  1.00  0.00           C  
ATOM   2694  N   SER F1665      38.773 -38.787 -41.259  1.00  0.00           N  
ATOM   2695  CA  SER F1665      39.094 -40.048 -40.578  1.00  0.00           C  
ATOM   2696  C   SER F1665      40.594 -40.354 -40.445  1.00  0.00           C  
ATOM   2697  O   SER F1665      40.966 -41.496 -40.157  1.00  0.00           O  
ATOM   2698  CB  SER F1665      38.393 -41.232 -41.278  1.00  0.00           C  
ATOM   2699  OG  SER F1665      38.807 -41.377 -42.631  1.00  0.00           O  
ATOM   2700  N   LYS F1666      41.448 -39.350 -40.654  1.00  0.00           N  
ATOM   2701  CA  LYS F1666      42.890 -39.546 -40.525  1.00  0.00           C  
ATOM   2702  C   LYS F1666      43.377 -38.944 -39.214  1.00  0.00           C  
ATOM   2703  O   LYS F1666      44.504 -39.211 -38.784  1.00  0.00           O  
ATOM   2704  CB  LYS F1666      43.653 -38.894 -41.678  1.00  0.00           C  
ATOM   2705  CG  LYS F1666      44.812 -39.742 -42.204  1.00  0.00           C  
ATOM   2706  CD  LYS F1666      45.643 -40.373 -41.089  1.00  0.00           C  
ATOM   2707  CE  LYS F1666      45.565 -41.895 -41.122  1.00  0.00           C  
ATOM   2708  NZ  LYS F1666      44.207 -42.413 -40.818  1.00  0.00           N  
ATOM   2709  N   ARG F1667      42.528 -38.129 -38.587  1.00  0.00           N  
ATOM   2710  CA  ARG F1667      42.864 -37.491 -37.310  1.00  0.00           C  
ATOM   2711  C   ARG F1667      44.195 -36.742 -37.384  1.00  0.00           C  
ATOM   2712  O   ARG F1667      45.017 -36.800 -36.457  1.00  0.00           O  
ATOM   2713  CB  ARG F1667      42.951 -38.543 -36.200  1.00  0.00           C  
ATOM   2714  CG  ARG F1667      41.724 -39.434 -36.040  1.00  0.00           C  
ATOM   2715  CD  ARG F1667      42.091 -40.721 -35.285  1.00  0.00           C  
ATOM   2716  NE  ARG F1667      43.066 -41.563 -36.007  1.00  0.00           N  
ATOM   2717  CZ  ARG F1667      44.394 -41.383 -36.030  1.00  0.00           C  
ATOM   2718  NH1 ARG F1667      44.951 -40.379 -35.362  1.00  0.00           N  
ATOM   2719  NH2 ARG F1667      45.173 -42.210 -36.732  1.00  0.00           N  
ATOM   2720  N   VAL F1668      44.412 -36.043 -38.489  1.00  0.00           N  
ATOM   2721  CA  VAL F1668      45.648 -35.302 -38.648  1.00  0.00           C  
ATOM   2722  C   VAL F1668      45.760 -34.312 -37.486  1.00  0.00           C  
ATOM   2723  O   VAL F1668      46.796 -34.218 -36.818  1.00  0.00           O  
ATOM   2724  CB  VAL F1668      45.658 -34.536 -39.982  1.00  0.00           C  
ATOM   2725  CG1 VAL F1668      47.087 -34.245 -40.384  1.00  0.00           C  
ATOM   2726  CG2 VAL F1668      44.931 -35.336 -41.056  1.00  0.00           C  
ATOM   2727  N   ALA F1669      44.669 -33.597 -37.236  1.00  0.00           N  
ATOM   2728  CA  ALA F1669      44.636 -32.609 -36.174  1.00  0.00           C  
ATOM   2729  C   ALA F1669      44.627 -33.262 -34.806  1.00  0.00           C  
ATOM   2730  O   ALA F1669      45.201 -32.723 -33.862  1.00  0.00           O  
ATOM   2731  CB  ALA F1669      43.421 -31.714 -36.338  1.00  0.00           C  
ATOM   2732  N   GLN F1670      43.984 -34.421 -34.698  1.00  0.00           N  
ATOM   2733  CA  GLN F1670      43.918 -35.120 -33.418  1.00  0.00           C  
ATOM   2734  C   GLN F1670      45.294 -35.525 -32.917  1.00  0.00           C  
ATOM   2735  O   GLN F1670      45.544 -35.555 -31.713  1.00  0.00           O  
ATOM   2736  CB  GLN F1670      43.022 -36.363 -33.505  1.00  0.00           C  
ATOM   2737  CG  GLN F1670      41.544 -36.096 -33.233  1.00  0.00           C  
ATOM   2738  CD  GLN F1670      40.873 -35.353 -34.363  1.00  0.00           C  
ATOM   2739  OE1 GLN F1670      40.298 -35.964 -35.265  1.00  0.00           O  
ATOM   2740  NE2 GLN F1670      40.956 -34.027 -34.332  1.00  0.00           N  
ATOM   2741  N   HIS F1671      46.188 -35.842 -33.840  1.00  0.00           N  
ATOM   2742  CA  HIS F1671      47.534 -36.225 -33.457  1.00  0.00           C  
ATOM   2743  C   HIS F1671      48.287 -35.005 -32.934  1.00  0.00           C  
ATOM   2744  O   HIS F1671      48.944 -35.062 -31.890  1.00  0.00           O  
ATOM   2745  CB  HIS F1671      48.259 -36.812 -34.659  1.00  0.00           C  
ATOM   2746  CG  HIS F1671      48.438 -38.294 -34.586  1.00  0.00           C  
ATOM   2747  ND1 HIS F1671      49.487 -38.885 -33.916  1.00  0.00           N  
ATOM   2748  CD2 HIS F1671      47.688 -39.307 -35.081  1.00  0.00           C  
ATOM   2749  CE1 HIS F1671      49.377 -40.199 -34.004  1.00  0.00           C  
ATOM   2750  NE2 HIS F1671      48.294 -40.481 -34.705  1.00  0.00           N  
ATOM   2751  N   THR F1672      48.178 -33.898 -33.662  1.00  0.00           N  
ATOM   2752  CA  THR F1672      48.855 -32.671 -33.268  1.00  0.00           C  
ATOM   2753  C   THR F1672      48.313 -32.149 -31.934  1.00  0.00           C  
ATOM   2754  O   THR F1672      49.082 -31.763 -31.057  1.00  0.00           O  
ATOM   2755  CB  THR F1672      48.717 -31.591 -34.368  1.00  0.00           C  
ATOM   2756  OG1 THR F1672      49.107 -32.144 -35.634  1.00  0.00           O  
ATOM   2757  CG2 THR F1672      49.625 -30.411 -34.066  1.00  0.00           C  
ATOM   2758  N   LEU F1673      46.995 -32.148 -31.775  1.00  0.00           N  
ATOM   2759  CA  LEU F1673      46.403 -31.687 -30.530  1.00  0.00           C  
ATOM   2760  C   LEU F1673      46.637 -32.702 -29.421  1.00  0.00           C  
ATOM   2761  O   LEU F1673      46.880 -32.330 -28.277  1.00  0.00           O  
ATOM   2762  CB  LEU F1673      44.908 -31.431 -30.711  1.00  0.00           C  
ATOM   2763  CG  LEU F1673      44.048 -31.295 -29.451  1.00  0.00           C  
ATOM   2764  CD1 LEU F1673      44.737 -30.455 -28.414  1.00  0.00           C  
ATOM   2765  CD2 LEU F1673      42.719 -30.671 -29.826  1.00  0.00           C  
ATOM   2766  N   ALA F1684      46.573 -33.985 -29.752  1.00  0.00           N  
ATOM   2767  CA  ALA F1684      46.810 -35.006 -28.743  1.00  0.00           C  
ATOM   2768  C   ALA F1684      48.263 -34.893 -28.287  1.00  0.00           C  
ATOM   2769  O   ALA F1684      48.541 -34.808 -27.094  1.00  0.00           O  
ATOM   2770  CB  ALA F1684      46.544 -36.397 -29.306  1.00  0.00           C  
ATOM   2771  N   ARG F1685      49.190 -34.879 -29.237  1.00  0.00           N  
ATOM   2772  CA  ARG F1685      50.610 -34.774 -28.913  1.00  0.00           C  
ATOM   2773  C   ARG F1685      50.912 -33.621 -27.949  1.00  0.00           C  
ATOM   2774  O   ARG F1685      51.514 -33.825 -26.891  1.00  0.00           O  
ATOM   2775  CB  ARG F1685      51.415 -34.612 -30.203  1.00  0.00           C  
ATOM   2776  CG  ARG F1685      52.874 -34.243 -30.006  1.00  0.00           C  
ATOM   2777  CD  ARG F1685      53.760 -34.929 -31.042  1.00  0.00           C  
ATOM   2778  NE  ARG F1685      53.133 -35.029 -32.363  1.00  0.00           N  
ATOM   2779  CZ  ARG F1685      52.703 -33.994 -33.080  1.00  0.00           C  
ATOM   2780  NH1 ARG F1685      52.828 -32.763 -32.602  1.00  0.00           N  
ATOM   2781  NH2 ARG F1685      52.153 -34.189 -34.276  1.00  0.00           N  
ATOM   2782  N   GLU F1686      50.489 -32.415 -28.320  1.00  0.00           N  
ATOM   2783  CA  GLU F1686      50.703 -31.229 -27.496  1.00  0.00           C  
ATOM   2784  C   GLU F1686      50.446 -31.522 -26.043  1.00  0.00           C  
ATOM   2785  O   GLU F1686      51.327 -31.397 -25.206  1.00  0.00           O  
ATOM   2786  CB  GLU F1686      49.783 -30.096 -27.937  1.00  0.00           C  
ATOM   2787  CG  GLU F1686      50.263 -29.412 -29.183  1.00  0.00           C  
ATOM   2788  CD  GLU F1686      51.667 -28.895 -29.011  1.00  0.00           C  
ATOM   2789  OE1 GLU F1686      51.863 -28.033 -28.124  1.00  0.00           O  
ATOM   2790  OE2 GLU F1686      52.572 -29.356 -29.745  1.00  0.00           O  
ATOM   2791  N   VAL F1687      49.221 -31.914 -25.748  1.00  0.00           N  
ATOM   2792  CA  VAL F1687      48.861 -32.225 -24.381  1.00  0.00           C  
ATOM   2793  C   VAL F1687      49.836 -33.184 -23.725  1.00  0.00           C  
ATOM   2794  O   VAL F1687      50.354 -32.898 -22.652  1.00  0.00           O  
ATOM   2795  CB  VAL F1687      47.471 -32.837 -24.318  1.00  0.00           C  
ATOM   2796  CG1 VAL F1687      47.105 -33.183 -22.880  1.00  0.00           C  
ATOM   2797  CG2 VAL F1687      46.478 -31.863 -24.918  1.00  0.00           C  
ATOM   2798  N   VAL F1690      50.080 -34.323 -24.358  1.00  0.00           N  
ATOM   2799  CA  VAL F1690      50.998 -35.311 -23.806  1.00  0.00           C  
ATOM   2800  C   VAL F1690      52.380 -34.724 -23.543  1.00  0.00           C  
ATOM   2801  O   VAL F1690      52.951 -34.879 -22.457  1.00  0.00           O  
ATOM   2802  CB  VAL F1690      51.160 -36.500 -24.760  1.00  0.00           C  
ATOM   2803  CG1 VAL F1690      52.356 -37.359 -24.331  1.00  0.00           C  
ATOM   2804  CG2 VAL F1690      49.878 -37.322 -24.773  1.00  0.00           C  
ATOM   2805  N   THR F1691      52.922 -34.064 -24.557  1.00  0.00           N  
ATOM   2806  CA  THR F1691      54.231 -33.451 -24.450  1.00  0.00           C  
ATOM   2807  C   THR F1691      54.260 -32.485 -23.264  1.00  0.00           C  
ATOM   2808  O   THR F1691      55.189 -32.492 -22.460  1.00  0.00           O  
ATOM   2809  CB  THR F1691      54.558 -32.690 -25.735  1.00  0.00           C  
ATOM   2810  OG1 THR F1691      54.106 -33.449 -26.865  1.00  0.00           O  
ATOM   2811  CG2 THR F1691      56.057 -32.467 -25.845  1.00  0.00           C  
ATOM   2812  N   LEU F1692      53.232 -31.655 -23.157  1.00  0.00           N  
ATOM   2813  CA  LEU F1692      53.155 -30.702 -22.066  1.00  0.00           C  
ATOM   2814  C   LEU F1692      53.187 -31.382 -20.707  1.00  0.00           C  
ATOM   2815  O   LEU F1692      54.016 -31.058 -19.873  1.00  0.00           O  
ATOM   2816  CB  LEU F1692      51.879 -29.874 -22.171  1.00  0.00           C  
ATOM   2817  CG  LEU F1692      51.483 -29.206 -20.858  1.00  0.00           C  
ATOM   2818  CD1 LEU F1692      52.615 -28.335 -20.361  1.00  0.00           C  
ATOM   2819  CD2 LEU F1692      50.235 -28.390 -21.069  1.00  0.00           C  
ATOM   2820  N   VAL F1693      52.281 -32.326 -20.488  1.00  0.00           N  
ATOM   2821  CA  VAL F1693      52.202 -33.012 -19.207  1.00  0.00           C  
ATOM   2822  C   VAL F1693      52.974 -34.315 -19.130  1.00  0.00           C  
ATOM   2823  O   VAL F1693      52.802 -35.077 -18.180  1.00  0.00           O  
ATOM   2824  CB  VAL F1693      50.742 -33.300 -18.834  1.00  0.00           C  
ATOM   2825  CG1 VAL F1693      50.651 -33.811 -17.408  1.00  0.00           C  
ATOM   2826  CG2 VAL F1693      49.924 -32.043 -18.990  1.00  0.00           C  
ATOM   2827  N   HIS F1694      53.827 -34.578 -20.115  1.00  0.00           N  
ATOM   2828  CA  HIS F1694      54.615 -35.810 -20.106  1.00  0.00           C  
ATOM   2829  C   HIS F1694      55.910 -35.744 -20.910  1.00  0.00           C  
ATOM   2830  O   HIS F1694      56.596 -36.751 -21.059  1.00  0.00           O  
ATOM   2831  CB  HIS F1694      53.763 -36.989 -20.587  1.00  0.00           C  
ATOM   2832  CG  HIS F1694      52.863 -37.559 -19.532  1.00  0.00           C  
ATOM   2833  ND1 HIS F1694      53.335 -38.330 -18.490  1.00  0.00           N  
ATOM   2834  CD2 HIS F1694      51.520 -37.481 -19.363  1.00  0.00           C  
ATOM   2835  CE1 HIS F1694      52.321 -38.705 -17.729  1.00  0.00           C  
ATOM   2836  NE2 HIS F1694      51.209 -38.203 -18.236  1.00  0.00           N  
ATOM   2837  N   GLY F1695      56.236 -34.562 -21.424  1.00  0.00           N  
ATOM   2838  CA  GLY F1695      57.468 -34.386 -22.180  1.00  0.00           C  
ATOM   2839  C   GLY F1695      57.436 -34.885 -23.612  1.00  0.00           C  
ATOM   2840  O   GLY F1695      56.608 -35.730 -23.963  1.00  0.00           O  
ATOM   2841  N   LYS F1696      58.344 -34.370 -24.440  1.00  0.00           N  
ATOM   2842  CA  LYS F1696      58.407 -34.765 -25.845  1.00  0.00           C  
ATOM   2843  C   LYS F1696      58.752 -36.238 -26.010  1.00  0.00           C  
ATOM   2844  O   LYS F1696      58.074 -36.964 -26.737  1.00  0.00           O  
ATOM   2845  CB  LYS F1696      59.440 -33.921 -26.594  1.00  0.00           C  
ATOM   2846  CG  LYS F1696      60.840 -34.032 -26.024  1.00  0.00           C  
ATOM   2847  CD  LYS F1696      61.910 -33.700 -27.059  1.00  0.00           C  
ATOM   2848  CE  LYS F1696      63.315 -33.967 -26.507  1.00  0.00           C  
ATOM   2849  NZ  LYS F1696      64.387 -33.860 -27.542  1.00  0.00           N  
ATOM   2850  N   GLN F1697      59.810 -36.674 -25.331  1.00  0.00           N  
ATOM   2851  CA  GLN F1697      60.256 -38.062 -25.411  1.00  0.00           C  
ATOM   2852  C   GLN F1697      59.080 -39.008 -25.310  1.00  0.00           C  
ATOM   2853  O   GLN F1697      59.026 -40.029 -25.991  1.00  0.00           O  
ATOM   2854  CB  GLN F1697      61.268 -38.373 -24.303  1.00  0.00           C  
ATOM   2855  CG  GLN F1697      62.673 -38.650 -24.829  1.00  0.00           C  
ATOM   2856  CD  GLN F1697      63.760 -37.898 -24.073  1.00  0.00           C  
ATOM   2857  OE1 GLN F1697      63.999 -38.145 -22.888  1.00  0.00           O  
ATOM   2858  NE2 GLN F1697      64.427 -36.971 -24.762  1.00  0.00           N  
ATOM   2859  N   GLU F1698      58.128 -38.666 -24.459  1.00  0.00           N  
ATOM   2860  CA  GLU F1698      56.966 -39.507 -24.310  1.00  0.00           C  
ATOM   2861  C   GLU F1698      55.954 -39.199 -25.397  1.00  0.00           C  
ATOM   2862  O   GLU F1698      55.314 -40.102 -25.930  1.00  0.00           O  
ATOM   2863  CB  GLU F1698      56.332 -39.308 -22.942  1.00  0.00           C  
ATOM   2864  CG  GLU F1698      55.056 -40.090 -22.800  1.00  0.00           C  
ATOM   2865  CD  GLU F1698      55.246 -41.552 -23.160  1.00  0.00           C  
ATOM   2866  OE1 GLU F1698      54.231 -42.246 -23.403  1.00  0.00           O  
ATOM   2867  OE2 GLU F1698      56.413 -42.006 -23.193  1.00  0.00           O  
ATOM   2868  N   ALA F1708      55.811 -37.920 -25.724  1.00  0.00           N  
ATOM   2869  CA  ALA F1708      54.875 -37.508 -26.761  1.00  0.00           C  
ATOM   2870  C   ALA F1708      55.023 -38.449 -27.952  1.00  0.00           C  
ATOM   2871  O   ALA F1708      54.035 -38.940 -28.506  1.00  0.00           O  
ATOM   2872  CB  ALA F1708      55.162 -36.075 -27.181  1.00  0.00           C  
ATOM   2873  N   SER F1716      56.272 -38.703 -28.330  1.00  0.00           N  
ATOM   2874  CA  SER F1716      56.565 -39.594 -29.441  1.00  0.00           C  
ATOM   2875  C   SER F1716      56.225 -41.028 -29.087  1.00  0.00           C  
ATOM   2876  O   SER F1716      55.296 -41.604 -29.651  1.00  0.00           O  
ATOM   2877  CB  SER F1716      58.043 -39.511 -29.825  1.00  0.00           C  
ATOM   2878  OG  SER F1716      58.228 -38.671 -30.947  1.00  0.00           O  
ATOM   2879  N   ALA F1717      56.988 -41.596 -28.156  1.00  0.00           N  
ATOM   2880  CA  ALA F1717      56.794 -42.974 -27.708  1.00  0.00           C  
ATOM   2881  C   ALA F1717      55.319 -43.389 -27.711  1.00  0.00           C  
ATOM   2882  O   ALA F1717      54.962 -44.495 -28.141  1.00  0.00           O  
ATOM   2883  CB  ALA F1717      57.382 -43.141 -26.311  1.00  0.00           C  
ATOM   2884  N   ALA F1718      54.469 -42.488 -27.229  1.00  0.00           N  
ATOM   2885  CA  ALA F1718      53.038 -42.736 -27.169  1.00  0.00           C  
ATOM   2886  C   ALA F1718      52.439 -42.781 -28.571  1.00  0.00           C  
ATOM   2887  O   ALA F1718      51.769 -43.750 -28.939  1.00  0.00           O  
ATOM   2888  CB  ALA F1718      52.368 -41.657 -26.348  1.00  0.00           C  
ATOM   2889  N   GLU F1719      52.679 -41.728 -29.348  1.00  0.00           N  
ATOM   2890  CA  GLU F1719      52.174 -41.666 -30.712  1.00  0.00           C  
ATOM   2891  C   GLU F1719      52.494 -42.972 -31.442  1.00  0.00           C  
ATOM   2892  O   GLU F1719      51.646 -43.525 -32.147  1.00  0.00           O  
ATOM   2893  CB  GLU F1719      52.800 -40.479 -31.447  1.00  0.00           C  
ATOM   2894  CG  GLU F1719      52.375 -40.344 -32.903  1.00  0.00           C  
ATOM   2895  CD  GLU F1719      52.787 -39.012 -33.505  1.00  0.00           C  
ATOM   2896  OE1 GLU F1719      52.457 -38.755 -34.685  1.00  0.00           O  
ATOM   2897  OE2 GLU F1719      53.440 -38.223 -32.788  1.00  0.00           O  
ATOM   2898  N   ASP F1720      53.716 -43.464 -31.254  1.00  0.00           N  
ATOM   2899  CA  ASP F1720      54.159 -44.707 -31.877  1.00  0.00           C  
ATOM   2900  C   ASP F1720      53.202 -45.844 -31.598  1.00  0.00           C  
ATOM   2901  O   ASP F1720      52.676 -46.460 -32.519  1.00  0.00           O  
ATOM   2902  CB  ASP F1720      55.542 -45.102 -31.369  1.00  0.00           C  
ATOM   2903  CG  ASP F1720      56.619 -44.172 -31.856  1.00  0.00           C  
ATOM   2904  OD1 ASP F1720      56.654 -43.922 -33.081  1.00  0.00           O  
ATOM   2905  OD2 ASP F1720      57.427 -43.703 -31.019  1.00  0.00           O  
ATOM   2906  N   GLN F1721      52.987 -46.140 -30.324  1.00  0.00           N  
ATOM   2907  CA  GLN F1721      52.079 -47.213 -29.985  1.00  0.00           C  
ATOM   2908  C   GLN F1721      50.738 -46.944 -30.665  1.00  0.00           C  
ATOM   2909  O   GLN F1721      50.157 -47.842 -31.261  1.00  0.00           O  
ATOM   2910  CB  GLN F1721      51.892 -47.287 -28.483  1.00  0.00           C  
ATOM   2911  CG  GLN F1721      53.158 -47.419 -27.691  1.00  0.00           C  
ATOM   2912  CD  GLN F1721      52.887 -47.249 -26.219  1.00  0.00           C  
ATOM   2913  OE1 GLN F1721      52.110 -47.997 -25.636  1.00  0.00           O  
ATOM   2914  NE2 GLN F1721      53.513 -46.254 -25.609  1.00  0.00           N  
ATOM   2915  N   HIS F1722      50.251 -45.708 -30.596  1.00  0.00           N  
ATOM   2916  CA  HIS F1722      48.972 -45.374 -31.220  1.00  0.00           C  
ATOM   2917  C   HIS F1722      49.054 -45.199 -32.737  1.00  0.00           C  
ATOM   2918  O   HIS F1722      48.098 -44.740 -33.382  1.00  0.00           O  
ATOM   2919  CB  HIS F1722      48.388 -44.121 -30.569  1.00  0.00           C  
ATOM   2920  CG  HIS F1722      47.103 -44.371 -29.836  1.00  0.00           C  
ATOM   2921  ND1 HIS F1722      45.993 -44.924 -30.441  1.00  0.00           N  
ATOM   2922  CD2 HIS F1722      46.749 -44.134 -28.549  1.00  0.00           C  
ATOM   2923  CE1 HIS F1722      45.011 -45.015 -29.561  1.00  0.00           C  
ATOM   2924  NE2 HIS F1722      45.445 -44.543 -28.405  1.00  0.00           N  
ATOM   2925  N   ARG F1727      50.198 -45.586 -33.299  1.00  0.00           N  
ATOM   2926  CA  ARG F1727      50.466 -45.495 -34.744  1.00  0.00           C  
ATOM   2927  C   ARG F1727      50.716 -46.873 -35.403  1.00  0.00           C  
ATOM   2928  O   ARG F1727      50.961 -46.938 -36.619  1.00  0.00           O  
ATOM   2929  CB  ARG F1727      51.703 -44.608 -34.992  1.00  0.00           C  
ATOM   2930  CG  ARG F1727      51.388 -43.140 -35.329  1.00  0.00           C  
ATOM   2931  CD  ARG F1727      51.665 -42.834 -36.801  1.00  0.00           C  
ATOM   2932  NE  ARG F1727      51.001 -41.604 -37.209  1.00  0.00           N  
ATOM   2933  CZ  ARG F1727      49.679 -41.458 -37.283  1.00  0.00           C  
ATOM   2934  NH1 ARG F1727      48.867 -42.469 -36.981  1.00  0.00           N  
ATOM   2935  NH2 ARG F1727      49.166 -40.293 -37.651  1.00  0.00           N  
ATOM   2936  N   MET F1728      50.628 -47.955 -34.621  1.00  0.00           N  
ATOM   2937  CA  MET F1728      50.900 -49.328 -35.098  1.00  0.00           C  
ATOM   2938  C   MET F1728      49.886 -49.852 -36.144  1.00  0.00           C  
ATOM   2939  O   MET F1728      49.066 -49.072 -36.605  1.00  0.00           O  
ATOM   2940  CB  MET F1728      50.981 -50.280 -33.891  1.00  0.00           C  
ATOM   2941  CG  MET F1728      52.265 -50.026 -33.050  1.00  0.00           C  
ATOM   2942  SD  MET F1728      53.729 -50.759 -33.834  1.00  0.00           S  
ATOM   2943  CE  MET F1728      53.843 -49.842 -35.467  1.00  0.00           C  
ATOM   2944  N   MET F1755      49.936 -51.117 -36.556  1.00  0.00           N  
ATOM   2945  CA  MET F1755      49.001 -51.588 -37.610  1.00  0.00           C  
ATOM   2946  C   MET F1755      47.631 -51.992 -37.034  1.00  0.00           C  
ATOM   2947  O   MET F1755      46.536 -51.577 -37.536  1.00  0.00           O  
ATOM   2948  CB  MET F1755      49.637 -52.794 -38.270  1.00  0.00           C  
ATOM   2949  CG  MET F1755      49.617 -52.844 -39.824  1.00  0.00           C  
ATOM   2950  SD  MET F1755      49.297 -51.208 -40.564  1.00  0.00           S  
ATOM   2951  CE  MET F1755      47.861 -51.349 -41.743  1.00  0.00           C  
TER
END
