# Supplementary material for: Backbone Brackets and Arginine Tweezers delineate Class I and Class II aminoacyl tRNA synthetases
Source: PLoS Comput Biol. 2018 Apr 16;14(4):e1006101. doi: 10.1371/journal.pcbi.1006101 (PMC5919687; doi:10.1371/journal.pcbi.1006101)
Supplement: S11 File — All structures of Class I aaRS with residues renumbered according to the MSA. (GZ) [file pcbi.1006101.s023.tar.gz › 2rkj_I_renum.pdb]

ATOM      1  N   PRO I 183      60.364 -39.552 160.685  1.00  0.00           N  
ATOM      2  CA  PRO I 183      59.655 -40.334 161.721  1.00  0.00           C  
ATOM      3  C   PRO I 183      60.537 -40.552 162.947  1.00  0.00           C  
ATOM      4  O   PRO I 183      61.632 -39.994 163.045  1.00  0.00           O  
ATOM      5  CB  PRO I 183      59.274 -41.665 161.086  1.00  0.00           C  
ATOM      6  CG  PRO I 183      60.330 -41.788 159.985  1.00  0.00           C  
ATOM      7  CD  PRO I 183      60.528 -40.361 159.465  1.00  0.00           C  
ATOM      8  N   LYS I 184      60.041 -41.362 163.880  1.00  0.00           N  
ATOM      9  CA  LYS I 184      60.765 -41.700 165.109  1.00  0.00           C  
ATOM     10  C   LYS I 184      62.043 -42.450 164.744  1.00  0.00           C  
ATOM     11  O   LYS I 184      63.058 -42.357 165.439  1.00  0.00           O  
ATOM     12  CB  LYS I 184      59.899 -42.599 166.002  1.00  0.00           C  
ATOM     13  CG  LYS I 184      59.456 -43.909 165.330  1.00  0.00           C  
ATOM     14  CD  LYS I 184      57.989 -43.873 164.897  1.00  0.00           C  
ATOM     15  CE  LYS I 184      57.628 -45.107 164.087  1.00  0.00           C  
ATOM     16  NZ  LYS I 184      58.438 -45.161 162.840  1.00  0.00           N  
ATOM     17  N   TYR I 185      61.965 -43.213 163.655  1.00  0.00           N  
ATOM     18  CA  TYR I 185      63.099 -43.981 163.154  1.00  0.00           C  
ATOM     19  C   TYR I 185      64.271 -43.024 162.850  1.00  0.00           C  
ATOM     20  O   TYR I 185      65.425 -43.282 163.242  1.00  0.00           O  
ATOM     21  CB  TYR I 185      62.674 -44.783 161.897  1.00  0.00           C  
ATOM     22  CG  TYR I 185      63.829 -45.251 161.032  1.00  0.00           C  
ATOM     23  CD1 TYR I 185      64.947 -45.868 161.602  1.00  0.00           C  
ATOM     24  CD2 TYR I 185      63.839 -45.010 159.655  1.00  0.00           C  
ATOM     25  CE1 TYR I 185      66.055 -46.223 160.829  1.00  0.00           C  
ATOM     26  CE2 TYR I 185      64.944 -45.363 158.868  1.00  0.00           C  
ATOM     27  CZ  TYR I 185      66.050 -45.965 159.465  1.00  0.00           C  
ATOM     28  OH  TYR I 185      67.162 -46.287 158.712  1.00  0.00           O  
ATOM     29  N   THR I 186      63.962 -41.911 162.176  1.00  0.00           N  
ATOM     30  CA  THR I 186      64.967 -40.903 161.818  1.00  0.00           C  
ATOM     31  C   THR I 186      65.540 -40.280 163.094  1.00  0.00           C  
ATOM     32  O   THR I 186      66.672 -39.785 163.105  1.00  0.00           O  
ATOM     33  CB  THR I 186      64.359 -39.767 160.936  1.00  0.00           C  
ATOM     34  OG1 THR I 186      63.610 -40.332 159.846  1.00  0.00           O  
ATOM     35  CG2 THR I 186      65.471 -38.887 160.376  1.00  0.00           C  
ATOM     36  N   ALA I 187      64.748 -40.333 164.167  1.00  0.00           N  
ATOM     37  CA  ALA I 187      65.130 -39.787 165.471  1.00  0.00           C  
ATOM     38  C   ALA I 187      66.379 -40.461 166.069  1.00  0.00           C  
ATOM     39  O   ALA I 187      67.313 -39.788 166.531  1.00  0.00           O  
ATOM     40  CB  ALA I 187      63.939 -39.900 166.451  1.00  0.00           C  
ATOM     41  N   LYS I 188      66.390 -41.789 166.061  1.00  0.00           N  
ATOM     42  CA  LYS I 188      67.512 -42.541 166.604  1.00  0.00           C  
ATOM     43  C   LYS I 188      68.718 -42.330 165.699  1.00  0.00           C  
ATOM     44  O   LYS I 188      69.852 -42.189 166.168  1.00  0.00           O  
ATOM     45  CB  LYS I 188      67.145 -44.024 166.670  1.00  0.00           C  
ATOM     46  CG  LYS I 188      65.692 -44.272 167.067  1.00  0.00           C  
ATOM     47  CD  LYS I 188      65.526 -45.637 167.684  1.00  0.00           C  
ATOM     48  CE  LYS I 188      66.114 -45.666 169.087  1.00  0.00           C  
ATOM     49  NZ  LYS I 188      67.525 -45.181 169.144  1.00  0.00           N  
ATOM     50  N   ILE I 189      68.450 -42.300 164.396  1.00  0.00           N  
ATOM     51  CA  ILE I 189      69.488 -42.104 163.394  1.00  0.00           C  
ATOM     52  C   ILE I 189      70.387 -40.927 163.743  1.00  0.00           C  
ATOM     53  O   ILE I 189      71.602 -41.073 163.867  1.00  0.00           O  
ATOM     54  CB  ILE I 189      68.873 -41.857 161.994  1.00  0.00           C  
ATOM     55  CG1 ILE I 189      68.205 -43.136 161.484  1.00  0.00           C  
ATOM     56  CG2 ILE I 189      69.951 -41.396 161.014  1.00  0.00           C  
ATOM     57  CD1 ILE I 189      69.176 -44.252 161.137  1.00  0.00           C  
ATOM     58  N   ASN I 190      69.783 -39.758 163.903  1.00  0.00           N  
ATOM     59  CA  ASN I 190      70.536 -38.553 164.223  1.00  0.00           C  
ATOM     60  C   ASN I 190      71.170 -38.650 165.610  1.00  0.00           C  
ATOM     61  O   ASN I 190      72.236 -38.082 165.873  1.00  0.00           O  
ATOM     62  CB  ASN I 190      69.602 -37.350 164.130  1.00  0.00           C  
ATOM     63  CG  ASN I 190      68.852 -37.303 162.799  1.00  0.00           C  
ATOM     64  OD1 ASN I 190      69.465 -37.227 161.726  1.00  0.00           O  
ATOM     65  ND2 ASN I 190      67.520 -37.353 162.864  1.00  0.00           N  
ATOM     66  N   GLU I 191      70.504 -39.376 166.494  1.00  0.00           N  
ATOM     67  CA  GLU I 191      71.008 -39.577 167.837  1.00  0.00           C  
ATOM     68  C   GLU I 191      72.348 -40.292 167.718  1.00  0.00           C  
ATOM     69  O   GLU I 191      73.319 -39.954 168.396  1.00  0.00           O  
ATOM     70  CB  GLU I 191      70.029 -40.440 168.609  1.00  0.00           C  
ATOM     71  CG  GLU I 191      70.494 -40.830 169.981  1.00  0.00           C  
ATOM     72  CD  GLU I 191      69.547 -41.816 170.631  1.00  0.00           C  
ATOM     73  OE1 GLU I 191      69.797 -42.211 171.792  1.00  0.00           O  
ATOM     74  OE2 GLU I 191      68.552 -42.195 169.974  1.00  0.00           O  
ATOM     75  N   ALA I 193      72.388 -41.284 166.838  1.00  0.00           N  
ATOM     76  CA  ALA I 193      73.602 -42.052 166.608  1.00  0.00           C  
ATOM     77  C   ALA I 193      74.734 -41.154 166.114  1.00  0.00           C  
ATOM     78  O   ALA I 193      75.880 -41.302 166.523  1.00  0.00           O  
ATOM     79  CB  ALA I 193      73.335 -43.163 165.594  1.00  0.00           C  
ATOM     80  N   GLU I 196      74.415 -40.221 165.229  1.00  0.00           N  
ATOM     81  CA  GLU I 196      75.429 -39.324 164.701  1.00  0.00           C  
ATOM     82  C   GLU I 196      76.235 -38.710 165.821  1.00  0.00           C  
ATOM     83  O   GLU I 196      77.461 -38.778 165.811  1.00  0.00           O  
ATOM     84  CB  GLU I 196      74.782 -38.214 163.882  1.00  0.00           C  
ATOM     85  CG  GLU I 196      75.342 -38.107 162.496  1.00  0.00           C  
ATOM     86  CD  GLU I 196      75.451 -39.459 161.861  1.00  0.00           C  
ATOM     87  OE1 GLU I 196      76.441 -40.165 162.169  1.00  0.00           O  
ATOM     88  OE2 GLU I 196      74.537 -39.815 161.081  1.00  0.00           O  
ATOM     89  N   GLU I 197      75.535 -38.110 166.784  1.00  0.00           N  
ATOM     90  CA  GLU I 197      76.180 -37.464 167.932  1.00  0.00           C  
ATOM     91  C   GLU I 197      77.112 -38.423 168.651  1.00  0.00           C  
ATOM     92  O   GLU I 197      78.283 -38.115 168.887  1.00  0.00           O  
ATOM     93  CB  GLU I 197      75.140 -36.963 168.942  1.00  0.00           C  
ATOM     94  CG  GLU I 197      74.238 -35.849 168.442  1.00  0.00           C  
ATOM     95  CD  GLU I 197      73.399 -35.238 169.555  1.00  0.00           C  
ATOM     96  OE1 GLU I 197      72.608 -34.317 169.253  1.00  0.00           O  
ATOM     97  OE2 GLU I 197      73.533 -35.675 170.725  1.00  0.00           O  
ATOM     98  N   ASN I 198      76.568 -39.579 169.019  1.00  0.00           N  
ATOM     99  CA  ASN I 198      77.338 -40.603 169.714  1.00  0.00           C  
ATOM    100  C   ASN I 198      78.679 -40.782 169.004  1.00  0.00           C  
ATOM    101  O   ASN I 198      79.747 -40.650 169.611  1.00  0.00           O  
ATOM    102  CB  ASN I 198      76.565 -41.930 169.703  1.00  0.00           C  
ATOM    103  CG  ASN I 198      75.165 -41.809 170.307  1.00  0.00           C  
ATOM    104  OD1 ASN I 198      74.334 -42.710 170.165  1.00  0.00           O  
ATOM    105  ND2 ASN I 198      74.906 -40.699 170.988  1.00  0.00           N  
ATOM    106  N   TRP I 199      78.594 -41.066 167.704  1.00  0.00           N  
ATOM    107  CA  TRP I 199      79.753 -41.285 166.847  1.00  0.00           C  
ATOM    108  C   TRP I 199      80.689 -40.083 166.861  1.00  0.00           C  
ATOM    109  O   TRP I 199      81.841 -40.168 166.429  1.00  0.00           O  
ATOM    110  CB  TRP I 199      79.285 -41.581 165.414  1.00  0.00           C  
ATOM    111  CG  TRP I 199      80.362 -42.139 164.536  1.00  0.00           C  
ATOM    112  CD1 TRP I 199      81.077 -41.468 163.592  1.00  0.00           C  
ATOM    113  CD2 TRP I 199      80.890 -43.471 164.569  1.00  0.00           C  
ATOM    114  NE1 TRP I 199      82.021 -42.297 163.033  1.00  0.00           N  
ATOM    115  CE2 TRP I 199      81.927 -43.534 163.616  1.00  0.00           C  
ATOM    116  CE3 TRP I 199      80.586 -44.619 165.311  1.00  0.00           C  
ATOM    117  CZ2 TRP I 199      82.667 -44.700 163.388  1.00  0.00           C  
ATOM    118  CZ3 TRP I 199      81.322 -45.778 165.084  1.00  0.00           C  
ATOM    119  CH2 TRP I 199      82.349 -45.808 164.130  1.00  0.00           C  
ATOM    120  N   GLN I 200      80.193 -38.958 167.359  1.00  0.00           N  
ATOM    121  CA  GLN I 200      81.016 -37.765 167.428  1.00  0.00           C  
ATOM    122  C   GLN I 200      81.793 -37.736 168.743  1.00  0.00           C  
ATOM    123  O   GLN I 200      82.941 -37.306 168.767  1.00  0.00           O  
ATOM    124  CB  GLN I 200      80.152 -36.514 167.260  1.00  0.00           C  
ATOM    125  CG  GLN I 200      79.333 -36.541 165.977  1.00  0.00           C  
ATOM    126  CD  GLN I 200      80.172 -36.851 164.741  1.00  0.00           C  
ATOM    127  OE1 GLN I 200      79.657 -37.378 163.750  1.00  0.00           O  
ATOM    128  NE2 GLN I 200      81.463 -36.516 164.789  1.00  0.00           N  
ATOM    129  N   ALA I 201      81.181 -38.193 169.834  1.00  0.00           N  
ATOM    130  CA  ALA I 201      81.892 -38.230 171.108  1.00  0.00           C  
ATOM    131  C   ALA I 201      83.083 -39.134 170.846  1.00  0.00           C  
ATOM    132  O   ALA I 201      84.160 -38.953 171.416  1.00  0.00           O  
ATOM    133  CB  ALA I 201      81.017 -38.824 172.190  1.00  0.00           C  
ATOM    134  N   ARG I 202      82.859 -40.108 169.963  1.00  0.00           N  
ATOM    135  CA  ARG I 202      83.872 -41.079 169.545  1.00  0.00           C  
ATOM    136  C   ARG I 202      84.936 -40.409 168.667  1.00  0.00           C  
ATOM    137  O   ARG I 202      86.135 -40.472 168.964  1.00  0.00           O  
ATOM    138  CB  ARG I 202      83.213 -42.233 168.768  1.00  0.00           C  
ATOM    139  CG  ARG I 202      84.200 -43.153 168.060  1.00  0.00           C  
ATOM    140  CD  ARG I 202      83.513 -44.260 167.280  1.00  0.00           C  
ATOM    141  NE  ARG I 202      84.466 -44.936 166.406  1.00  0.00           N  
ATOM    142  CZ  ARG I 202      85.136 -44.332 165.428  1.00  0.00           C  
ATOM    143  NH1 ARG I 202      84.950 -43.041 165.197  1.00  0.00           N  
ATOM    144  NH2 ARG I 202      86.006 -45.009 164.692  1.00  0.00           N  
ATOM    145  N   ALA I 203      84.494 -39.775 167.582  1.00  0.00           N  
ATOM    146  CA  ALA I 203      85.408 -39.083 166.678  1.00  0.00           C  
ATOM    147  C   ALA I 203      86.284 -38.133 167.497  1.00  0.00           C  
ATOM    148  O   ALA I 203      87.403 -37.793 167.096  1.00  0.00           O  
ATOM    149  CB  ALA I 203      84.611 -38.301 165.634  1.00  0.00           C  
ATOM    150  N   GLU I 204      85.761 -37.724 168.655  1.00  0.00           N  
ATOM    151  CA  GLU I 204      86.458 -36.811 169.559  1.00  0.00           C  
ATOM    152  C   GLU I 204      87.593 -37.528 170.283  1.00  0.00           C  
ATOM    153  O   GLU I 204      88.762 -37.180 170.132  1.00  0.00           O  
ATOM    154  CB  GLU I 204      85.480 -36.225 170.589  1.00  0.00           C  
ATOM    155  CG  GLU I 204      85.997 -34.946 171.235  1.00  0.00           C  
ATOM    156  CD  GLU I 204      86.073 -33.774 170.249  1.00  0.00           C  
ATOM    157  OE1 GLU I 204      85.169 -32.907 170.296  1.00  0.00           O  
ATOM    158  OE2 GLU I 204      87.023 -33.720 169.427  1.00  0.00           O  
ATOM    159  N   ALA I 205      87.237 -38.524 171.082  1.00  0.00           N  
ATOM    160  CA  ALA I 205      88.230 -39.289 171.803  1.00  0.00           C  
ATOM    161  C   ALA I 205      89.419 -39.526 170.885  1.00  0.00           C  
ATOM    162  O   ALA I 205      90.545 -39.227 171.248  1.00  0.00           O  
ATOM    163  CB  ALA I 205      87.638 -40.611 172.249  1.00  0.00           C  
ATOM    164  N   ILE I 206      89.166 -40.043 169.686  1.00  0.00           N  
ATOM    165  CA  ILE I 206      90.246 -40.312 168.742  1.00  0.00           C  
ATOM    166  C   ILE I 206      91.041 -39.056 168.422  1.00  0.00           C  
ATOM    167  O   ILE I 206      92.262 -39.119 168.248  1.00  0.00           O  
ATOM    168  CB  ILE I 206      89.726 -40.880 167.415  1.00  0.00           C  
ATOM    169  CG1 ILE I 206      88.810 -42.073 167.676  1.00  0.00           C  
ATOM    170  CG2 ILE I 206      90.899 -41.335 166.568  1.00  0.00           C  
ATOM    171  CD1 ILE I 206      88.177 -42.646 166.426  1.00  0.00           C  
ATOM    172  N   LYS I 207      90.341 -37.923 168.335  1.00  0.00           N  
ATOM    173  CA  LYS I 207      90.971 -36.633 168.038  1.00  0.00           C  
ATOM    174  C   LYS I 207      92.042 -36.287 169.076  1.00  0.00           C  
ATOM    175  O   LYS I 207      93.078 -35.703 168.738  1.00  0.00           O  
ATOM    176  CB  LYS I 207      89.916 -35.513 167.983  1.00  0.00           C  
ATOM    177  CG  LYS I 207      90.470 -34.133 167.599  1.00  0.00           C  
ATOM    178  CD  LYS I 207      89.379 -33.064 167.488  1.00  0.00           C  
ATOM    179  CE  LYS I 207      88.400 -33.357 166.351  1.00  0.00           C  
ATOM    180  NZ  LYS I 207      87.361 -32.296 166.205  1.00  0.00           N  
ATOM    181  N   LYS I 208      91.782 -36.638 170.336  1.00  0.00           N  
ATOM    182  CA  LYS I 208      92.734 -36.387 171.418  1.00  0.00           C  
ATOM    183  C   LYS I 208      93.322 -37.719 171.892  1.00  0.00           C  
ATOM    184  O   LYS I 208      93.676 -37.864 173.071  1.00  0.00           O  
ATOM    185  CB  LYS I 208      92.060 -35.683 172.607  1.00  0.00           C  
ATOM    186  CG  LYS I 208      91.524 -34.290 172.321  1.00  0.00           C  
ATOM    187  CD  LYS I 208      90.140 -34.325 171.678  1.00  0.00           C  
ATOM    188  CE  LYS I 208      89.071 -34.867 172.632  1.00  0.00           C  
ATOM    189  NZ  LYS I 208      89.108 -36.349 172.788  1.00  0.00           N  
ATOM    190  N   GLY I 209      93.408 -38.683 170.968  1.00  0.00           N  
ATOM    191  CA  GLY I 209      93.943 -40.003 171.278  1.00  0.00           C  
ATOM    192  C   GLY I 209      93.359 -40.619 172.543  1.00  0.00           C  
ATOM    193  O   GLY I 209      93.999 -41.452 173.202  1.00  0.00           O  
ATOM    194  N   LYS I 210      92.138 -40.212 172.884  1.00  0.00           N  
ATOM    195  CA  LYS I 210      91.465 -40.715 174.076  1.00  0.00           C  
ATOM    196  C   LYS I 210      91.071 -42.184 173.900  1.00  0.00           C  
ATOM    197  O   LYS I 210      90.987 -42.927 174.882  1.00  0.00           O  
ATOM    198  CB  LYS I 210      90.236 -39.853 174.387  1.00  0.00           C  
ATOM    199  CG  LYS I 210      90.547 -38.357 174.449  1.00  0.00           C  
ATOM    200  CD  LYS I 210      89.563 -37.597 175.328  1.00  0.00           C  
ATOM    201  CE  LYS I 210      89.889 -37.785 176.801  1.00  0.00           C  
ATOM    202  NZ  LYS I 210      89.961 -39.227 177.180  1.00  0.00           N  
ATOM    203  N   LYS I 211      90.826 -42.582 172.648  1.00  0.00           N  
ATOM    204  CA  LYS I 211      90.480 -43.966 172.281  1.00  0.00           C  
ATOM    205  C   LYS I 211      91.143 -44.251 170.927  1.00  0.00           C  
ATOM    206  O   LYS I 211      91.127 -43.403 170.028  1.00  0.00           O  
ATOM    207  CB  LYS I 211      88.960 -44.163 172.164  1.00  0.00           C  
ATOM    208  CG  LYS I 211      88.547 -45.624 171.995  1.00  0.00           C  
ATOM    209  CD  LYS I 211      88.878 -46.423 173.239  1.00  0.00           C  
ATOM    210  CE  LYS I 211      88.758 -47.901 172.989  1.00  0.00           C  
ATOM    211  NZ  LYS I 211      89.738 -48.313 171.957  1.00  0.00           N  
ATOM    212  N   GLN I 212      91.728 -45.435 170.778  1.00  0.00           N  
ATOM    213  CA  GLN I 212      92.410 -45.769 169.532  1.00  0.00           C  
ATOM    214  C   GLN I 212      91.503 -45.696 168.302  1.00  0.00           C  
ATOM    215  O   GLN I 212      90.294 -45.944 168.397  1.00  0.00           O  
ATOM    216  CB  GLN I 212      93.031 -47.172 169.613  1.00  0.00           C  
ATOM    217  CG  GLN I 212      93.787 -47.554 168.336  1.00  0.00           C  
ATOM    218  CD  GLN I 212      94.237 -49.004 168.294  1.00  0.00           C  
ATOM    219  OE1 GLN I 212      93.421 -49.927 168.362  1.00  0.00           O  
ATOM    220  NE2 GLN I 212      95.544 -49.212 168.167  1.00  0.00           N  
ATOM    221  N   ASN I 214      92.090 -45.344 167.153  1.00  0.00           N  
ATOM    222  CA  ASN I 214      91.334 -45.287 165.903  1.00  0.00           C  
ATOM    223  C   ASN I 214      91.253 -46.695 165.320  1.00  0.00           C  
ATOM    224  O   ASN I 214      92.276 -47.360 165.116  1.00  0.00           O  
ATOM    225  CB  ASN I 214      91.995 -44.374 164.863  1.00  0.00           C  
ATOM    226  CG  ASN I 214      91.118 -44.175 163.622  1.00  0.00           C  
ATOM    227  OD1 ASN I 214      91.551 -43.597 162.622  1.00  0.00           O  
ATOM    228  ND2 ASN I 214      89.872 -44.651 163.691  1.00  0.00           N  
ATOM    229  N   THR I 215      90.028 -47.137 165.060  1.00  0.00           N  
ATOM    230  CA  THR I 215      89.773 -48.450 164.495  1.00  0.00           C  
ATOM    231  C   THR I 215      90.853 -48.788 163.480  1.00  0.00           C  
ATOM    232  O   THR I 215      91.272 -49.941 163.362  1.00  0.00           O  
ATOM    233  CB  THR I 215      88.427 -48.463 163.791  1.00  0.00           C  
ATOM    234  OG1 THR I 215      87.428 -47.930 164.668  1.00  0.00           O  
ATOM    235  CG2 THR I 215      88.061 -49.870 163.397  1.00  0.00           C  
ATOM    236  N   TRP I 216      91.293 -47.767 162.748  1.00  0.00           N  
ATOM    237  CA  TRP I 216      92.328 -47.946 161.742  1.00  0.00           C  
ATOM    238  C   TRP I 216      93.649 -48.285 162.386  1.00  0.00           C  
ATOM    239  O   TRP I 216      94.315 -49.231 161.977  1.00  0.00           O  
ATOM    240  CB  TRP I 216      92.513 -46.691 160.889  1.00  0.00           C  
ATOM    241  CG  TRP I 216      93.692 -46.810 159.964  1.00  0.00           C  
ATOM    242  CD1 TRP I 216      94.888 -46.149 160.058  1.00  0.00           C  
ATOM    243  CD2 TRP I 216      93.801 -47.675 158.832  1.00  0.00           C  
ATOM    244  NE1 TRP I 216      95.734 -46.551 159.049  1.00  0.00           N  
ATOM    245  CE2 TRP I 216      95.091 -47.488 158.281  1.00  0.00           C  
ATOM    246  CE3 TRP I 216      92.935 -48.591 158.226  1.00  0.00           C  
ATOM    247  CZ2 TRP I 216      95.535 -48.187 157.152  1.00  0.00           C  
ATOM    248  CZ3 TRP I 216      93.376 -49.287 157.104  1.00  0.00           C  
ATOM    249  CH2 TRP I 216      94.665 -49.079 156.578  1.00  0.00           C  
ATOM    250  N   ASP I 217      94.041 -47.507 163.385  1.00  0.00           N  
ATOM    251  CA  ASP I 217      95.299 -47.776 164.054  1.00  0.00           C  
ATOM    252  C   ASP I 217      95.170 -49.094 164.821  1.00  0.00           C  
ATOM    253  O   ASP I 217      96.136 -49.609 165.393  1.00  0.00           O  
ATOM    254  CB  ASP I 217      95.663 -46.617 164.981  1.00  0.00           C  
ATOM    255  CG  ASP I 217      97.157 -46.340 164.997  1.00  0.00           C  
ATOM    256  OD1 ASP I 217      97.853 -46.857 165.901  1.00  0.00           O  
ATOM    257  OD2 ASP I 217      97.633 -45.617 164.088  1.00  0.00           O  
ATOM    258  N   LEU I 218      93.962 -49.644 164.818  1.00  0.00           N  
ATOM    259  CA  LEU I 218      93.719 -50.911 165.478  1.00  0.00           C  
ATOM    260  C   LEU I 218      94.205 -51.973 164.499  1.00  0.00           C  
ATOM    261  O   LEU I 218      94.807 -52.981 164.890  1.00  0.00           O  
ATOM    262  CB  LEU I 218      92.231 -51.069 165.762  1.00  0.00           C  
ATOM    263  CG  LEU I 218      91.917 -52.301 166.591  1.00  0.00           C  
ATOM    264  CD1 LEU I 218      90.595 -52.121 167.296  1.00  0.00           C  
ATOM    265  CD2 LEU I 218      91.912 -53.514 165.691  1.00  0.00           C  
ATOM    266  N   PHE I 219      93.944 -51.710 163.217  1.00  0.00           N  
ATOM    267  CA  PHE I 219      94.340 -52.583 162.106  1.00  0.00           C  
ATOM    268  C   PHE I 219      95.856 -52.633 161.964  1.00  0.00           C  
ATOM    269  O   PHE I 219      96.422 -53.617 161.485  1.00  0.00           O  
ATOM    270  CB  PHE I 219      93.753 -52.073 160.782  1.00  0.00           C  
ATOM    271  CG  PHE I 219      92.252 -52.190 160.682  1.00  0.00           C  
ATOM    272  CD1 PHE I 219      91.576 -51.618 159.605  1.00  0.00           C  
ATOM    273  CD2 PHE I 219      91.516 -52.879 161.647  1.00  0.00           C  
ATOM    274  CE1 PHE I 219      90.195 -51.730 159.489  1.00  0.00           C  
ATOM    275  CE2 PHE I 219      90.140 -52.994 161.536  1.00  0.00           C  
ATOM    276  CZ  PHE I 219      89.479 -52.419 160.455  1.00  0.00           C  
ATOM    277  N   GLU I 220      96.504 -51.545 162.355  1.00  0.00           N  
ATOM    278  CA  GLU I 220      97.948 -51.471 162.290  1.00  0.00           C  
ATOM    279  C   GLU I 220      98.506 -52.180 163.515  1.00  0.00           C  
ATOM    280  O   GLU I 220      99.642 -52.664 163.494  1.00  0.00           O  
ATOM    281  CB  GLU I 220      98.414 -50.011 162.284  1.00  0.00           C  
ATOM    282  CG  GLU I 220      97.955 -49.207 161.080  1.00  0.00           C  
ATOM    283  CD  GLU I 220      98.517 -49.746 159.777  1.00  0.00           C  
ATOM    284  OE1 GLU I 220      98.387 -50.964 159.530  1.00  0.00           O  
ATOM    285  OE2 GLU I 220      99.083 -48.951 158.996  1.00  0.00           O  
ATOM    286  N   GLU I 221      97.699 -52.258 164.575  1.00  0.00           N  
ATOM    287  CA  GLU I 221      98.147 -52.893 165.807  1.00  0.00           C  
ATOM    288  C   GLU I 221      98.025 -54.408 165.836  1.00  0.00           C  
ATOM    289  O   GLU I 221      98.474 -55.062 166.775  1.00  0.00           O  
ATOM    290  CB  GLU I 221      97.419 -52.312 167.016  1.00  0.00           C  
ATOM    291  CG  GLU I 221      97.957 -52.885 168.320  1.00  0.00           C  
ATOM    292  CD  GLU I 221      97.402 -52.213 169.554  1.00  0.00           C  
ATOM    293  OE1 GLU I 221      96.164 -52.185 169.687  1.00  0.00           O  
ATOM    294  OE2 GLU I 221      98.201 -51.724 170.390  1.00  0.00           O  
ATOM    295  N   ARG I 222      97.417 -54.979 164.815  1.00  0.00           N  
ATOM    296  CA  ARG I 222      97.299 -56.419 164.791  1.00  0.00           C  
ATOM    297  C   ARG I 222      97.887 -56.924 163.494  1.00  0.00           C  
ATOM    298  O   ARG I 222      98.016 -58.126 163.279  1.00  0.00           O  
ATOM    299  CB  ARG I 222      95.843 -56.803 164.917  1.00  0.00           C  
ATOM    300  CG  ARG I 222      95.133 -56.016 165.998  1.00  0.00           C  
ATOM    301  CD  ARG I 222      93.700 -56.490 166.138  1.00  0.00           C  
ATOM    302  NE  ARG I 222      93.606 -57.701 166.946  1.00  0.00           N  
ATOM    303  CZ  ARG I 222      93.870 -57.735 168.245  1.00  0.00           C  
ATOM    304  NH1 ARG I 222      94.238 -56.628 168.863  1.00  0.00           N  
ATOM    305  NH2 ARG I 222      93.768 -58.867 168.920  1.00  0.00           N  
ATOM    306  N   GLY I 224      98.243 -55.977 162.632  1.00  0.00           N  
ATOM    307  CA  GLY I 224      98.849 -56.302 161.352  1.00  0.00           C  
ATOM    308  C   GLY I 224      97.939 -56.661 160.187  1.00  0.00           C  
ATOM    309  O   GLY I 224      98.283 -57.544 159.399  1.00  0.00           O  
ATOM    310  N   TYR I 225      96.799 -55.985 160.049  1.00  0.00           N  
ATOM    311  CA  TYR I 225      95.875 -56.284 158.952  1.00  0.00           C  
ATOM    312  C   TYR I 225      96.108 -55.424 157.713  1.00  0.00           C  
ATOM    313  O   TYR I 225      95.265 -55.385 156.823  1.00  0.00           O  
ATOM    314  CB  TYR I 225      94.413 -56.102 159.399  1.00  0.00           C  
ATOM    315  CG  TYR I 225      93.977 -56.985 160.552  1.00  0.00           C  
ATOM    316  CD1 TYR I 225      94.102 -58.370 160.484  1.00  0.00           C  
ATOM    317  CD2 TYR I 225      93.425 -56.433 161.708  1.00  0.00           C  
ATOM    318  CE1 TYR I 225      93.688 -59.181 161.536  1.00  0.00           C  
ATOM    319  CE2 TYR I 225      93.007 -57.237 162.765  1.00  0.00           C  
ATOM    320  CZ  TYR I 225      93.140 -58.606 162.672  1.00  0.00           C  
ATOM    321  OH  TYR I 225      92.718 -59.394 163.718  1.00  0.00           O  
ATOM    322  N   VAL I 226      97.247 -54.752 157.631  1.00  0.00           N  
ATOM    323  CA  VAL I 226      97.485 -53.896 156.484  1.00  0.00           C  
ATOM    324  C   VAL I 226      98.677 -54.257 155.611  1.00  0.00           C  
ATOM    325  O   VAL I 226      99.820 -54.058 156.012  1.00  0.00           O  
ATOM    326  CB  VAL I 226      97.647 -52.449 156.940  1.00  0.00           C  
ATOM    327  CG1 VAL I 226      97.650 -51.523 155.735  1.00  0.00           C  
ATOM    328  CG2 VAL I 226      96.530 -52.096 157.901  1.00  0.00           C  
ATOM    329  N   LYS I 227      98.406 -54.773 154.413  1.00  0.00           N  
ATOM    330  CA  LYS I 227      99.466 -55.139 153.463  1.00  0.00           C  
ATOM    331  C   LYS I 227      99.665 -53.970 152.501  1.00  0.00           C  
ATOM    332  O   LYS I 227     100.750 -53.394 152.405  1.00  0.00           O  
ATOM    333  CB  LYS I 227      99.075 -56.392 152.664  1.00  0.00           C  
ATOM    334  CG  LYS I 227     100.126 -56.872 151.652  1.00  0.00           C  
ATOM    335  CD  LYS I 227      99.550 -57.914 150.690  1.00  0.00           C  
ATOM    336  CE  LYS I 227     100.624 -58.512 149.786  1.00  0.00           C  
ATOM    337  NZ  LYS I 227     101.561 -59.419 150.524  1.00  0.00           N  
ATOM    338  N   ASP I 228      98.600 -53.636 151.782  1.00  0.00           N  
ATOM    339  CA  ASP I 228      98.626 -52.531 150.843  1.00  0.00           C  
ATOM    340  C   ASP I 228      97.413 -51.640 151.072  1.00  0.00           C  
ATOM    341  O   ASP I 228      96.498 -51.995 151.818  1.00  0.00           O  
ATOM    342  CB  ASP I 228      98.631 -53.051 149.403  1.00  0.00           C  
ATOM    343  CG  ASP I 228     100.036 -53.209 148.843  1.00  0.00           C  
ATOM    344  OD1 ASP I 228     100.779 -54.090 149.322  1.00  0.00           O  
ATOM    345  OD2 ASP I 228     100.400 -52.444 147.923  1.00  0.00           O  
ATOM    346  N   THR I 229      97.418 -50.471 150.443  1.00  0.00           N  
ATOM    347  CA  THR I 229      96.305 -49.549 150.573  1.00  0.00           C  
ATOM    348  C   THR I 229      95.977 -48.762 149.304  1.00  0.00           C  
ATOM    349  O   THR I 229      96.842 -48.165 148.652  1.00  0.00           O  
ATOM    350  CB  THR I 229      96.518 -48.557 151.733  1.00  0.00           C  
ATOM    351  OG1 THR I 229      97.746 -47.845 151.549  1.00  0.00           O  
ATOM    352  CG2 THR I 229      96.551 -49.293 153.052  1.00  0.00           C  
ATOM    353  N   ALA I 230      94.698 -48.806 148.956  1.00  0.00           N  
ATOM    354  CA  ALA I 230      94.168 -48.099 147.804  1.00  0.00           C  
ATOM    355  C   ALA I 230      93.438 -46.956 148.470  1.00  0.00           C  
ATOM    356  O   ALA I 230      92.219 -46.996 148.669  1.00  0.00           O  
ATOM    357  CB  ALA I 230      93.187 -48.972 147.036  1.00  0.00           C  
ATOM    358  N   GLY I 231      94.217 -45.953 148.846  1.00  0.00           N  
ATOM    359  CA  GLY I 231      93.673 -44.788 149.511  1.00  0.00           C  
ATOM    360  C   GLY I 231      94.647 -44.351 150.579  1.00  0.00           C  
ATOM    361  O   GLY I 231      94.990 -45.129 151.471  1.00  0.00           O  
ATOM    362  N   THR I 232      95.112 -43.112 150.472  1.00  0.00           N  
ATOM    363  CA  THR I 232      96.051 -42.553 151.432  1.00  0.00           C  
ATOM    364  C   THR I 232      95.895 -43.213 152.813  1.00  0.00           C  
ATOM    365  O   THR I 232      94.904 -42.981 153.512  1.00  0.00           O  
ATOM    366  CB  THR I 232      95.848 -41.024 151.503  1.00  0.00           C  
ATOM    367  OG1 THR I 232      94.522 -40.699 151.065  1.00  0.00           O  
ATOM    368  CG2 THR I 232      96.833 -40.322 150.576  1.00  0.00           C  
ATOM    369  N   LYS I 233      96.869 -44.058 153.177  1.00  0.00           N  
ATOM    370  CA  LYS I 233      96.857 -44.779 154.452  1.00  0.00           C  
ATOM    371  C   LYS I 233      96.266 -43.851 155.498  1.00  0.00           C  
ATOM    372  O   LYS I 233      95.415 -44.236 156.295  1.00  0.00           O  
ATOM    373  CB  LYS I 233      98.278 -45.176 154.876  1.00  0.00           C  
ATOM    374  CG  LYS I 233      99.162 -45.701 153.760  1.00  0.00           C  
ATOM    375  CD  LYS I 233      99.883 -44.571 153.045  1.00  0.00           C  
ATOM    376  CE  LYS I 233     100.722 -45.085 151.892  1.00  0.00           C  
ATOM    377  NZ  LYS I 233     101.796 -44.113 151.540  1.00  0.00           N  
ATOM    378  N   GLU I 234      96.718 -42.605 155.449  1.00  0.00           N  
ATOM    379  CA  GLU I 234      96.296 -41.543 156.357  1.00  0.00           C  
ATOM    380  C   GLU I 234      94.829 -41.191 156.158  1.00  0.00           C  
ATOM    381  O   GLU I 234      94.017 -41.314 157.074  1.00  0.00           O  
ATOM    382  CB  GLU I 234      97.148 -40.294 156.110  1.00  0.00           C  
ATOM    383  CG  GLU I 234      98.558 -40.581 155.555  1.00  0.00           C  
ATOM    384  CD  GLU I 234      98.585 -40.767 154.034  1.00  0.00           C  
ATOM    385  OE1 GLU I 234      98.253 -39.796 153.313  1.00  0.00           O  
ATOM    386  OE2 GLU I 234      98.940 -41.877 153.563  1.00  0.00           O  
ATOM    387  N   HIS I 235      94.506 -40.728 154.956  1.00  0.00           N  
ATOM    388  CA  HIS I 235      93.137 -40.366 154.629  1.00  0.00           C  
ATOM    389  C   HIS I 235      92.204 -41.415 155.222  1.00  0.00           C  
ATOM    390  O   HIS I 235      91.349 -41.112 156.060  1.00  0.00           O  
ATOM    391  CB  HIS I 235      92.971 -40.294 153.101  1.00  0.00           C  
ATOM    392  CG  HIS I 235      91.548 -40.378 152.624  1.00  0.00           C  
ATOM    393  ND1 HIS I 235      90.531 -39.606 153.150  1.00  0.00           N  
ATOM    394  CD2 HIS I 235      90.979 -41.130 151.650  1.00  0.00           C  
ATOM    395  CE1 HIS I 235      89.400 -39.880 152.523  1.00  0.00           C  
ATOM    396  NE2 HIS I 235      89.644 -40.801 151.607  1.00  0.00           N  
ATOM    397  N   ILE I 236      92.398 -42.656 154.795  1.00  0.00           N  
ATOM    398  CA  ILE I 236      91.583 -43.766 155.257  1.00  0.00           C  
ATOM    399  C   ILE I 236      91.287 -43.621 156.733  1.00  0.00           C  
ATOM    400  O   ILE I 236      90.149 -43.720 157.169  1.00  0.00           O  
ATOM    401  CB  ILE I 236      92.306 -45.094 155.052  1.00  0.00           C  
ATOM    402  CG1 ILE I 236      92.863 -45.178 153.628  1.00  0.00           C  
ATOM    403  CG2 ILE I 236      91.347 -46.237 155.310  1.00  0.00           C  
ATOM    404  CD1 ILE I 236      93.657 -46.446 153.363  1.00  0.00           C  
ATOM    405  N   ALA I 237      92.340 -43.377 157.495  1.00  0.00           N  
ATOM    406  CA  ALA I 237      92.222 -43.221 158.932  1.00  0.00           C  
ATOM    407  C   ALA I 237      91.159 -42.213 159.299  1.00  0.00           C  
ATOM    408  O   ALA I 237      90.216 -42.531 160.021  1.00  0.00           O  
ATOM    409  CB  ALA I 237      93.556 -42.785 159.517  1.00  0.00           C  
ATOM    410  N   GLU I 238      91.331 -40.992 158.807  1.00  0.00           N  
ATOM    411  CA  GLU I 238      90.398 -39.921 159.100  1.00  0.00           C  
ATOM    412  C   GLU I 238      88.997 -40.358 158.716  1.00  0.00           C  
ATOM    413  O   GLU I 238      88.078 -40.276 159.524  1.00  0.00           O  
ATOM    414  CB  GLU I 238      90.793 -38.645 158.352  1.00  0.00           C  
ATOM    415  CG  GLU I 238      90.110 -37.386 158.878  1.00  0.00           C  
ATOM    416  CD  GLU I 238      90.308 -37.172 160.381  1.00  0.00           C  
ATOM    417  OE1 GLU I 238      89.744 -36.188 160.913  1.00  0.00           O  
ATOM    418  OE2 GLU I 238      91.017 -37.976 161.033  1.00  0.00           O  
ATOM    419  N   LEU I 240      88.836 -40.840 157.492  1.00  0.00           N  
ATOM    420  CA  LEU I 240      87.534 -41.300 157.041  1.00  0.00           C  
ATOM    421  C   LEU I 240      86.869 -42.212 158.090  1.00  0.00           C  
ATOM    422  O   LEU I 240      85.641 -42.229 158.216  1.00  0.00           O  
ATOM    423  CB  LEU I 240      87.693 -42.048 155.717  1.00  0.00           C  
ATOM    424  CG  LEU I 240      86.448 -42.670 155.074  1.00  0.00           C  
ATOM    425  CD1 LEU I 240      85.407 -41.599 154.798  1.00  0.00           C  
ATOM    426  CD2 LEU I 240      86.846 -43.366 153.777  1.00  0.00           C  
ATOM    427  N   MET I 241      87.687 -42.949 158.848  1.00  0.00           N  
ATOM    428  CA  MET I 241      87.195 -43.878 159.877  1.00  0.00           C  
ATOM    429  C   MET I 241      86.898 -43.254 161.225  1.00  0.00           C  
ATOM    430  O   MET I 241      85.865 -43.524 161.826  1.00  0.00           O  
ATOM    431  CB  MET I 241      88.191 -45.003 160.094  1.00  0.00           C  
ATOM    432  CG  MET I 241      88.351 -45.904 158.907  1.00  0.00           C  
ATOM    433  SD  MET I 241      89.352 -47.302 159.356  1.00  0.00           S  
ATOM    434  CE  MET I 241      88.167 -48.252 160.306  1.00  0.00           C  
ATOM    435  N   ARG I 243      87.835 -42.461 161.722  1.00  0.00           N  
ATOM    436  CA  ARG I 243      87.643 -41.777 162.994  1.00  0.00           C  
ATOM    437  C   ARG I 243      86.348 -40.972 162.860  1.00  0.00           C  
ATOM    438  O   ARG I 243      85.477 -41.005 163.731  1.00  0.00           O  
ATOM    439  CB  ARG I 243      88.822 -40.816 163.256  1.00  0.00           C  
ATOM    440  CG  ARG I 243      88.684 -39.907 164.496  1.00  0.00           C  
ATOM    441  CD  ARG I 243      89.764 -38.815 164.533  1.00  0.00           C  
ATOM    442  NE  ARG I 243      89.472 -37.698 163.636  1.00  0.00           N  
ATOM    443  CZ  ARG I 243      88.850 -36.581 164.008  1.00  0.00           C  
ATOM    444  NH1 ARG I 243      88.458 -36.426 165.263  1.00  0.00           N  
ATOM    445  NH2 ARG I 243      88.610 -35.620 163.125  1.00  0.00           N  
ATOM    446  N   THR I 244      86.244 -40.280 161.726  1.00  0.00           N  
ATOM    447  CA  THR I 244      85.131 -39.395 161.380  1.00  0.00           C  
ATOM    448  C   THR I 244      83.749 -39.997 161.176  1.00  0.00           C  
ATOM    449  O   THR I 244      82.950 -40.063 162.106  1.00  0.00           O  
ATOM    450  CB  THR I 244      85.460 -38.574 160.100  1.00  0.00           C  
ATOM    451  OG1 THR I 244      85.647 -39.464 158.989  1.00  0.00           O  
ATOM    452  CG2 THR I 244      86.729 -37.735 160.304  1.00  0.00           C  
ATOM    453  N   ARG I 245      83.470 -40.403 159.941  1.00  0.00           N  
ATOM    454  CA  ARG I 245      82.175 -40.962 159.580  1.00  0.00           C  
ATOM    455  C   ARG I 245      81.965 -42.381 160.093  1.00  0.00           C  
ATOM    456  O   ARG I 245      82.917 -43.065 160.464  1.00  0.00           O  
ATOM    457  CB  ARG I 245      82.003 -40.945 158.051  1.00  0.00           C  
ATOM    458  CG  ARG I 245      82.380 -39.621 157.355  1.00  0.00           C  
ATOM    459  CD  ARG I 245      81.928 -39.590 155.870  1.00  0.00           C  
ATOM    460  NE  ARG I 245      82.599 -38.551 155.081  1.00  0.00           N  
ATOM    461  CZ  ARG I 245      82.279 -38.222 153.831  1.00  0.00           C  
ATOM    462  NH1 ARG I 245      81.285 -38.840 153.200  1.00  0.00           N  
ATOM    463  NH2 ARG I 245      82.966 -37.275 153.211  1.00  0.00           N  
ATOM    464  N   ARG I 265      80.706 -42.807 160.119  1.00  0.00           N  
ATOM    465  CA  ARG I 265      80.342 -44.147 160.551  1.00  0.00           C  
ATOM    466  C   ARG I 265      80.298 -45.001 159.282  1.00  0.00           C  
ATOM    467  O   ARG I 265      79.299 -45.659 158.992  1.00  0.00           O  
ATOM    468  CB  ARG I 265      78.967 -44.116 161.224  1.00  0.00           C  
ATOM    469  CG  ARG I 265      78.435 -45.476 161.654  1.00  0.00           C  
ATOM    470  CD  ARG I 265      76.980 -45.402 162.078  1.00  0.00           C  
ATOM    471  NE  ARG I 265      76.804 -44.606 163.286  1.00  0.00           N  
ATOM    472  CZ  ARG I 265      77.149 -45.003 164.506  1.00  0.00           C  
ATOM    473  NH1 ARG I 265      77.688 -46.199 164.694  1.00  0.00           N  
ATOM    474  NH2 ARG I 265      76.965 -44.197 165.540  1.00  0.00           N  
ATOM    475  N   ILE I 266      81.395 -44.982 158.530  1.00  0.00           N  
ATOM    476  CA  ILE I 266      81.491 -45.715 157.268  1.00  0.00           C  
ATOM    477  C   ILE I 266      81.184 -47.212 157.308  1.00  0.00           C  
ATOM    478  O   ILE I 266      81.006 -47.808 158.372  1.00  0.00           O  
ATOM    479  CB  ILE I 266      82.888 -45.562 156.627  1.00  0.00           C  
ATOM    480  CG1 ILE I 266      83.939 -46.214 157.523  1.00  0.00           C  
ATOM    481  CG2 ILE I 266      83.206 -44.093 156.391  1.00  0.00           C  
ATOM    482  CD1 ILE I 266      84.904 -47.094 156.764  1.00  0.00           C  
ATOM    483  N   GLY I 267      81.136 -47.804 156.117  1.00  0.00           N  
ATOM    484  CA  GLY I 267      80.861 -49.220 155.983  1.00  0.00           C  
ATOM    485  C   GLY I 267      81.851 -49.892 155.057  1.00  0.00           C  
ATOM    486  O   GLY I 267      82.553 -49.228 154.290  1.00  0.00           O  
ATOM    487  N   ALA I 268      81.905 -51.218 155.132  1.00  0.00           N  
ATOM    488  CA  ALA I 268      82.811 -52.006 154.305  1.00  0.00           C  
ATOM    489  C   ALA I 268      82.262 -53.415 154.105  1.00  0.00           C  
ATOM    490  O   ALA I 268      81.211 -53.754 154.641  1.00  0.00           O  
ATOM    491  CB  ALA I 268      84.178 -52.064 154.949  1.00  0.00           C  
ATOM    492  N   TYR I 269      82.978 -54.236 153.341  1.00  0.00           N  
ATOM    493  CA  TYR I 269      82.531 -55.595 153.067  1.00  0.00           C  
ATOM    494  C   TYR I 269      83.665 -56.511 152.631  1.00  0.00           C  
ATOM    495  O   TYR I 269      84.763 -56.049 152.338  1.00  0.00           O  
ATOM    496  CB  TYR I 269      81.479 -55.563 151.965  1.00  0.00           C  
ATOM    497  CG  TYR I 269      82.028 -55.616 150.546  1.00  0.00           C  
ATOM    498  CD1 TYR I 269      81.872 -56.766 149.770  1.00  0.00           C  
ATOM    499  CD2 TYR I 269      82.659 -54.510 149.958  1.00  0.00           C  
ATOM    500  CE1 TYR I 269      82.320 -56.826 148.435  1.00  0.00           C  
ATOM    501  CE2 TYR I 269      83.118 -54.556 148.615  1.00  0.00           C  
ATOM    502  CZ  TYR I 269      82.941 -55.725 147.858  1.00  0.00           C  
ATOM    503  OH  TYR I 269      83.364 -55.812 146.535  1.00  0.00           O  
ATOM    504  N   VAL I 270      83.396 -57.812 152.590  1.00  0.00           N  
ATOM    505  CA  VAL I 270      84.391 -58.784 152.140  1.00  0.00           C  
ATOM    506  C   VAL I 270      83.719 -59.829 151.260  1.00  0.00           C  
ATOM    507  O   VAL I 270      82.794 -60.505 151.696  1.00  0.00           O  
ATOM    508  CB  VAL I 270      85.078 -59.497 153.300  1.00  0.00           C  
ATOM    509  CG1 VAL I 270      85.901 -60.645 152.756  1.00  0.00           C  
ATOM    510  CG2 VAL I 270      85.967 -58.522 154.059  1.00  0.00           C  
ATOM    511  N   GLY I 272      84.198 -59.953 150.024  1.00  0.00           N  
ATOM    512  CA  GLY I 272      83.621 -60.888 149.072  1.00  0.00           C  
ATOM    513  C   GLY I 272      84.217 -62.277 149.101  1.00  0.00           C  
ATOM    514  O   GLY I 272      85.430 -62.446 149.233  1.00  0.00           O  
ATOM    515  N   ILE I 273      83.352 -63.278 148.965  1.00  0.00           N  
ATOM    516  CA  ILE I 273      83.781 -64.668 148.988  1.00  0.00           C  
ATOM    517  C   ILE I 273      83.201 -65.462 147.826  1.00  0.00           C  
ATOM    518  O   ILE I 273      81.989 -65.657 147.728  1.00  0.00           O  
ATOM    519  CB  ILE I 273      83.346 -65.354 150.279  1.00  0.00           C  
ATOM    520  CG1 ILE I 273      83.288 -64.338 151.416  1.00  0.00           C  
ATOM    521  CG2 ILE I 273      84.333 -66.441 150.635  1.00  0.00           C  
ATOM    522  CD1 ILE I 273      82.748 -64.917 152.698  1.00  0.00           C  
ATOM    523  N   ASP I 274      84.089 -65.919 146.951  1.00  0.00           N  
ATOM    524  CA  ASP I 274      83.714 -66.711 145.781  1.00  0.00           C  
ATOM    525  C   ASP I 274      83.188 -68.063 146.250  1.00  0.00           C  
ATOM    526  O   ASP I 274      83.960 -68.913 146.687  1.00  0.00           O  
ATOM    527  CB  ASP I 274      84.943 -66.936 144.880  1.00  0.00           C  
ATOM    528  CG  ASP I 274      85.397 -65.671 144.165  1.00  0.00           C  
ATOM    529  OD1 ASP I 274      84.680 -65.247 143.226  1.00  0.00           O  
ATOM    530  OD2 ASP I 274      86.462 -65.109 144.540  1.00  0.00           O  
ATOM    531  N   PRO I 275      81.871 -68.284 146.163  1.00  0.00           N  
ATOM    532  CA  PRO I 275      81.277 -69.551 146.592  1.00  0.00           C  
ATOM    533  C   PRO I 275      81.600 -70.747 145.697  1.00  0.00           C  
ATOM    534  O   PRO I 275      80.693 -71.449 145.245  1.00  0.00           O  
ATOM    535  CB  PRO I 275      79.789 -69.234 146.618  1.00  0.00           C  
ATOM    536  CG  PRO I 275      79.654 -68.293 145.505  1.00  0.00           C  
ATOM    537  CD  PRO I 275      80.830 -67.362 145.693  1.00  0.00           C  
ATOM    538  N   THR I 276      82.892 -70.975 145.458  1.00  0.00           N  
ATOM    539  CA  THR I 276      83.356 -72.087 144.631  1.00  0.00           C  
ATOM    540  C   THR I 276      83.446 -73.367 145.461  1.00  0.00           C  
ATOM    541  O   THR I 276      83.086 -74.442 144.995  1.00  0.00           O  
ATOM    542  CB  THR I 276      84.752 -71.797 144.016  1.00  0.00           C  
ATOM    543  OG1 THR I 276      85.732 -71.714 145.062  1.00  0.00           O  
ATOM    544  CG2 THR I 276      84.730 -70.480 143.222  1.00  0.00           C  
ATOM    545  N   ALA I 277      83.924 -73.243 146.693  1.00  0.00           N  
ATOM    546  CA  ALA I 277      84.058 -74.386 147.590  1.00  0.00           C  
ATOM    547  C   ALA I 277      82.796 -74.539 148.433  1.00  0.00           C  
ATOM    548  O   ALA I 277      82.074 -73.580 148.632  1.00  0.00           O  
ATOM    549  CB  ALA I 277      85.262 -74.179 148.501  1.00  0.00           C  
ATOM    550  N   PRO I 278      82.494 -75.755 148.910  1.00  0.00           N  
ATOM    551  CA  PRO I 278      81.300 -75.951 149.737  1.00  0.00           C  
ATOM    552  C   PRO I 278      81.625 -75.687 151.206  1.00  0.00           C  
ATOM    553  O   PRO I 278      80.979 -76.211 152.111  1.00  0.00           O  
ATOM    554  CB  PRO I 278      80.925 -77.399 149.467  1.00  0.00           C  
ATOM    555  CG  PRO I 278      82.233 -78.028 149.262  1.00  0.00           C  
ATOM    556  CD  PRO I 278      82.984 -77.044 148.402  1.00  0.00           C  
ATOM    557  N   SER I 279      82.657 -74.876 151.414  1.00  0.00           N  
ATOM    558  CA  SER I 279      83.100 -74.470 152.741  1.00  0.00           C  
ATOM    559  C   SER I 279      84.324 -73.569 152.696  1.00  0.00           C  
ATOM    560  O   SER I 279      85.247 -73.793 151.912  1.00  0.00           O  
ATOM    561  CB  SER I 279      83.434 -75.670 153.614  1.00  0.00           C  
ATOM    562  OG  SER I 279      84.100 -75.221 154.785  1.00  0.00           O  
ATOM    563  N   LEU I 280      84.328 -72.547 153.543  1.00  0.00           N  
ATOM    564  CA  LEU I 280      85.454 -71.641 153.599  1.00  0.00           C  
ATOM    565  C   LEU I 280      86.509 -72.301 154.441  1.00  0.00           C  
ATOM    566  O   LEU I 280      86.216 -73.212 155.212  1.00  0.00           O  
ATOM    567  CB  LEU I 280      85.066 -70.316 154.239  1.00  0.00           C  
ATOM    568  CG  LEU I 280      84.089 -69.490 153.416  1.00  0.00           C  
ATOM    569  CD1 LEU I 280      82.694 -70.023 153.622  1.00  0.00           C  
ATOM    570  CD2 LEU I 280      84.157 -68.043 153.828  1.00  0.00           C  
ATOM    571  N   HIS I 281      87.744 -71.856 154.272  1.00  0.00           N  
ATOM    572  CA  HIS I 281      88.836 -72.392 155.051  1.00  0.00           C  
ATOM    573  C   HIS I 281      89.440 -71.235 155.804  1.00  0.00           C  
ATOM    574  O   HIS I 281      89.122 -70.080 155.548  1.00  0.00           O  
ATOM    575  CB  HIS I 281      89.872 -73.075 154.150  1.00  0.00           C  
ATOM    576  CG  HIS I 281      90.404 -72.203 153.055  1.00  0.00           C  
ATOM    577  ND1 HIS I 281      91.597 -71.518 153.158  1.00  0.00           N  
ATOM    578  CD2 HIS I 281      89.908 -71.908 151.831  1.00  0.00           C  
ATOM    579  CE1 HIS I 281      91.812 -70.839 152.045  1.00  0.00           C  
ATOM    580  NE2 HIS I 281      90.801 -71.058 151.223  1.00  0.00           N  
ATOM    581  N   VAL I 282      90.295 -71.551 156.755  1.00  0.00           N  
ATOM    582  CA  VAL I 282      90.932 -70.530 157.547  1.00  0.00           C  
ATOM    583  C   VAL I 282      91.440 -69.310 156.748  1.00  0.00           C  
ATOM    584  O   VAL I 282      91.281 -68.177 157.201  1.00  0.00           O  
ATOM    585  CB  VAL I 282      92.063 -71.167 158.354  1.00  0.00           C  
ATOM    586  CG1 VAL I 282      91.480 -72.223 159.285  1.00  0.00           C  
ATOM    587  CG2 VAL I 282      93.076 -71.811 157.412  1.00  0.00           C  
ATOM    588  N   GLY I 283      92.023 -69.533 155.565  1.00  0.00           N  
ATOM    589  CA  GLY I 283      92.546 -68.438 154.740  1.00  0.00           C  
ATOM    590  C   GLY I 283      91.636 -67.228 154.539  1.00  0.00           C  
ATOM    591  O   GLY I 283      92.097 -66.132 154.187  1.00  0.00           O  
ATOM    592  N   HIS I 284      90.338 -67.442 154.769  1.00  0.00           N  
ATOM    593  CA  HIS I 284      89.286 -66.421 154.642  1.00  0.00           C  
ATOM    594  C   HIS I 284      89.077 -65.682 155.974  1.00  0.00           C  
ATOM    595  O   HIS I 284      88.588 -64.549 156.014  1.00  0.00           O  
ATOM    596  CB  HIS I 284      87.951 -67.083 154.243  1.00  0.00           C  
ATOM    597  CG  HIS I 284      87.967 -67.752 152.899  1.00  0.00           C  
ATOM    598  ND1 HIS I 284      87.090 -68.763 152.564  1.00  0.00           N  
ATOM    599  CD2 HIS I 284      88.738 -67.543 151.803  1.00  0.00           C  
ATOM    600  CE1 HIS I 284      87.322 -69.149 151.323  1.00  0.00           C  
ATOM    601  NE2 HIS I 284      88.315 -68.425 150.838  1.00  0.00           N  
ATOM    602  N   LEU I 285      89.434 -66.355 157.062  1.00  0.00           N  
ATOM    603  CA  LEU I 285      89.293 -65.803 158.398  1.00  0.00           C  
ATOM    604  C   LEU I 285      90.170 -64.566 158.580  1.00  0.00           C  
ATOM    605  O   LEU I 285      89.847 -63.686 159.382  1.00  0.00           O  
ATOM    606  CB  LEU I 285      89.659 -66.872 159.432  1.00  0.00           C  
ATOM    607  CG  LEU I 285      88.909 -68.202 159.315  1.00  0.00           C  
ATOM    608  CD1 LEU I 285      89.661 -69.280 160.048  1.00  0.00           C  
ATOM    609  CD2 LEU I 285      87.525 -68.061 159.880  1.00  0.00           C  
ATOM    610  N   LEU I 286      91.267 -64.480 157.830  1.00  0.00           N  
ATOM    611  CA  LEU I 286      92.136 -63.330 157.992  1.00  0.00           C  
ATOM    612  C   LEU I 286      91.409 -62.022 157.687  1.00  0.00           C  
ATOM    613  O   LEU I 286      91.197 -61.193 158.574  1.00  0.00           O  
ATOM    614  CB  LEU I 286      93.379 -63.461 157.107  1.00  0.00           C  
ATOM    615  CG  LEU I 286      94.424 -62.350 157.283  1.00  0.00           C  
ATOM    616  CD1 LEU I 286      95.049 -62.416 158.675  1.00  0.00           C  
ATOM    617  CD2 LEU I 286      95.500 -62.496 156.223  1.00  0.00           C  
ATOM    618  N   PRO I 288      90.976 -61.837 156.436  1.00  0.00           N  
ATOM    619  CA  PRO I 288      90.282 -60.607 156.054  1.00  0.00           C  
ATOM    620  C   PRO I 288      88.941 -60.333 156.737  1.00  0.00           C  
ATOM    621  O   PRO I 288      88.438 -59.211 156.718  1.00  0.00           O  
ATOM    622  CB  PRO I 288      90.144 -60.767 154.550  1.00  0.00           C  
ATOM    623  CG  PRO I 288      89.884 -62.225 154.431  1.00  0.00           C  
ATOM    624  CD  PRO I 288      90.918 -62.824 155.344  1.00  0.00           C  
ATOM    625  N   LEU I 289      88.352 -61.347 157.342  1.00  0.00           N  
ATOM    626  CA  LEU I 289      87.077 -61.127 157.984  1.00  0.00           C  
ATOM    627  C   LEU I 289      87.247 -60.534 159.356  1.00  0.00           C  
ATOM    628  O   LEU I 289      86.339 -59.897 159.881  1.00  0.00           O  
ATOM    629  CB  LEU I 289      86.305 -62.429 158.074  1.00  0.00           C  
ATOM    630  CG  LEU I 289      85.878 -62.955 156.712  1.00  0.00           C  
ATOM    631  CD1 LEU I 289      84.929 -64.118 156.888  1.00  0.00           C  
ATOM    632  CD2 LEU I 289      85.194 -61.848 155.945  1.00  0.00           C  
ATOM    633  N   MET I 290      88.419 -60.748 159.935  1.00  0.00           N  
ATOM    634  CA  MET I 290      88.707 -60.227 161.257  1.00  0.00           C  
ATOM    635  C   MET I 290      88.585 -58.711 161.305  1.00  0.00           C  
ATOM    636  O   MET I 290      87.743 -58.186 162.033  1.00  0.00           O  
ATOM    637  CB  MET I 290      90.100 -60.663 161.703  1.00  0.00           C  
ATOM    638  CG  MET I 290      90.161 -62.112 162.126  1.00  0.00           C  
ATOM    639  SD  MET I 290      89.220 -62.369 163.617  1.00  0.00           S  
ATOM    640  CE  MET I 290      90.463 -62.006 164.868  1.00  0.00           C  
ATOM    641  N   PRO I 291      89.402 -57.984 160.517  1.00  0.00           N  
ATOM    642  CA  PRO I 291      89.299 -56.520 160.552  1.00  0.00           C  
ATOM    643  C   PRO I 291      87.872 -56.020 160.297  1.00  0.00           C  
ATOM    644  O   PRO I 291      87.474 -54.962 160.795  1.00  0.00           O  
ATOM    645  CB  PRO I 291      90.296 -56.075 159.478  1.00  0.00           C  
ATOM    646  CG  PRO I 291      90.257 -57.193 158.514  1.00  0.00           C  
ATOM    647  CD  PRO I 291      90.273 -58.410 159.408  1.00  0.00           C  
ATOM    648  N   LEU I 292      87.105 -56.782 159.523  1.00  0.00           N  
ATOM    649  CA  LEU I 292      85.721 -56.412 159.250  1.00  0.00           C  
ATOM    650  C   LEU I 292      85.045 -56.458 160.610  1.00  0.00           C  
ATOM    651  O   LEU I 292      84.515 -55.455 161.106  1.00  0.00           O  
ATOM    652  CB  LEU I 292      85.065 -57.436 158.320  1.00  0.00           C  
ATOM    653  CG  LEU I 292      83.696 -57.060 157.740  1.00  0.00           C  
ATOM    654  CD1 LEU I 292      83.872 -55.921 156.743  1.00  0.00           C  
ATOM    655  CD2 LEU I 292      83.062 -58.257 157.045  1.00  0.00           C  
ATOM    656  N   PHE I 293      85.095 -57.651 161.200  1.00  0.00           N  
ATOM    657  CA  PHE I 293      84.534 -57.923 162.515  1.00  0.00           C  
ATOM    658  C   PHE I 293      84.860 -56.806 163.484  1.00  0.00           C  
ATOM    659  O   PHE I 293      83.964 -56.220 164.094  1.00  0.00           O  
ATOM    660  CB  PHE I 293      85.084 -59.244 163.040  1.00  0.00           C  
ATOM    661  CG  PHE I 293      84.498 -60.435 162.368  1.00  0.00           C  
ATOM    662  CD1 PHE I 293      85.123 -61.661 162.438  1.00  0.00           C  
ATOM    663  CD2 PHE I 293      83.302 -60.337 161.683  1.00  0.00           C  
ATOM    664  CE1 PHE I 293      84.562 -62.772 161.836  1.00  0.00           C  
ATOM    665  CE2 PHE I 293      82.741 -61.440 161.084  1.00  0.00           C  
ATOM    666  CZ  PHE I 293      83.372 -62.662 161.160  1.00  0.00           C  
ATOM    667  N   TRP I 294      86.146 -56.513 163.630  1.00  0.00           N  
ATOM    668  CA  TRP I 294      86.547 -55.438 164.516  1.00  0.00           C  
ATOM    669  C   TRP I 294      85.719 -54.178 164.171  1.00  0.00           C  
ATOM    670  O   TRP I 294      85.084 -53.594 165.052  1.00  0.00           O  
ATOM    671  CB  TRP I 294      88.060 -55.183 164.389  1.00  0.00           C  
ATOM    672  CG  TRP I 294      88.924 -56.156 165.189  1.00  0.00           C  
ATOM    673  CD1 TRP I 294      89.818 -57.073 164.692  1.00  0.00           C  
ATOM    674  CD2 TRP I 294      88.990 -56.273 166.625  1.00  0.00           C  
ATOM    675  NE1 TRP I 294      90.434 -57.745 165.727  1.00  0.00           N  
ATOM    676  CE2 TRP I 294      89.945 -57.275 166.921  1.00  0.00           C  
ATOM    677  CE3 TRP I 294      88.335 -55.626 167.687  1.00  0.00           C  
ATOM    678  CZ2 TRP I 294      90.262 -57.643 168.242  1.00  0.00           C  
ATOM    679  CZ3 TRP I 294      88.651 -55.992 168.997  1.00  0.00           C  
ATOM    680  CH2 TRP I 294      89.605 -56.991 169.260  1.00  0.00           C  
ATOM    681  N   MET I 295      85.691 -53.776 162.899  1.00  0.00           N  
ATOM    682  CA  MET I 295      84.914 -52.599 162.509  1.00  0.00           C  
ATOM    683  C   MET I 295      83.498 -52.714 163.026  1.00  0.00           C  
ATOM    684  O   MET I 295      82.886 -51.731 163.417  1.00  0.00           O  
ATOM    685  CB  MET I 295      84.883 -52.447 160.994  1.00  0.00           C  
ATOM    686  CG  MET I 295      86.233 -52.106 160.417  1.00  0.00           C  
ATOM    687  SD  MET I 295      86.147 -51.478 158.747  1.00  0.00           S  
ATOM    688  CE  MET I 295      85.485 -49.838 159.035  1.00  0.00           C  
ATOM    689  N   TYR I 296      82.989 -53.935 163.026  1.00  0.00           N  
ATOM    690  CA  TYR I 296      81.645 -54.214 163.500  1.00  0.00           C  
ATOM    691  C   TYR I 296      81.532 -53.985 164.991  1.00  0.00           C  
ATOM    692  O   TYR I 296      80.532 -53.481 165.492  1.00  0.00           O  
ATOM    693  CB  TYR I 296      81.292 -55.660 163.208  1.00  0.00           C  
ATOM    694  CG  TYR I 296      79.963 -56.085 163.774  1.00  0.00           C  
ATOM    695  CD1 TYR I 296      78.813 -55.347 163.521  1.00  0.00           C  
ATOM    696  CD2 TYR I 296      79.838 -57.263 164.504  1.00  0.00           C  
ATOM    697  CE1 TYR I 296      77.562 -55.777 163.971  1.00  0.00           C  
ATOM    698  CE2 TYR I 296      78.591 -57.704 164.960  1.00  0.00           C  
ATOM    699  CZ  TYR I 296      77.459 -56.959 164.687  1.00  0.00           C  
ATOM    700  OH  TYR I 296      76.226 -57.419 165.099  1.00  0.00           O  
ATOM    701  N   LEU I 297      82.571 -54.382 165.702  1.00  0.00           N  
ATOM    702  CA  LEU I 297      82.603 -54.237 167.141  1.00  0.00           C  
ATOM    703  C   LEU I 297      82.646 -52.763 167.527  1.00  0.00           C  
ATOM    704  O   LEU I 297      82.342 -52.410 168.668  1.00  0.00           O  
ATOM    705  CB  LEU I 297      83.822 -54.973 167.681  1.00  0.00           C  
ATOM    706  CG  LEU I 297      83.917 -56.368 167.066  1.00  0.00           C  
ATOM    707  CD1 LEU I 297      85.234 -57.044 167.423  1.00  0.00           C  
ATOM    708  CD2 LEU I 297      82.724 -57.165 167.540  1.00  0.00           C  
ATOM    709  N   GLU I 298      83.016 -51.909 166.568  1.00  0.00           N  
ATOM    710  CA  GLU I 298      83.097 -50.458 166.795  1.00  0.00           C  
ATOM    711  C   GLU I 298      81.782 -49.726 166.467  1.00  0.00           C  
ATOM    712  O   GLU I 298      81.562 -48.601 166.935  1.00  0.00           O  
ATOM    713  CB  GLU I 298      84.259 -49.837 165.986  1.00  0.00           C  
ATOM    714  CG  GLU I 298      85.635 -49.896 166.672  1.00  0.00           C  
ATOM    715  CD  GLU I 298      85.721 -49.042 167.937  1.00  0.00           C  
ATOM    716  OE1 GLU I 298      86.747 -49.135 168.649  1.00  0.00           O  
ATOM    717  OE2 GLU I 298      84.770 -48.276 168.219  1.00  0.00           O  
ATOM    718  N   GLY I 305      80.917 -50.357 165.671  1.00  0.00           N  
ATOM    719  CA  GLY I 305      79.645 -49.740 165.327  1.00  0.00           C  
ATOM    720  C   GLY I 305      79.436 -49.410 163.861  1.00  0.00           C  
ATOM    721  O   GLY I 305      78.360 -48.941 163.492  1.00  0.00           O  
ATOM    722  N   TYR I 306      80.448 -49.648 163.026  1.00  0.00           N  
ATOM    723  CA  TYR I 306      80.351 -49.369 161.591  1.00  0.00           C  
ATOM    724  C   TYR I 306      79.259 -50.212 160.905  1.00  0.00           C  
ATOM    725  O   TYR I 306      78.382 -50.772 161.569  1.00  0.00           O  
ATOM    726  CB  TYR I 306      81.702 -49.616 160.901  1.00  0.00           C  
ATOM    727  CG  TYR I 306      82.856 -48.802 161.456  1.00  0.00           C  
ATOM    728  CD1 TYR I 306      83.557 -49.216 162.589  1.00  0.00           C  
ATOM    729  CD2 TYR I 306      83.255 -47.618 160.839  1.00  0.00           C  
ATOM    730  CE1 TYR I 306      84.640 -48.467 163.092  1.00  0.00           C  
ATOM    731  CE2 TYR I 306      84.332 -46.861 161.333  1.00  0.00           C  
ATOM    732  CZ  TYR I 306      85.022 -47.289 162.455  1.00  0.00           C  
ATOM    733  OH  TYR I 306      86.095 -46.543 162.903  1.00  0.00           O  
ATOM    734  N   LYS I 307      79.312 -50.288 159.577  1.00  0.00           N  
ATOM    735  CA  LYS I 307      78.339 -51.053 158.799  1.00  0.00           C  
ATOM    736  C   LYS I 307      79.139 -52.027 157.977  1.00  0.00           C  
ATOM    737  O   LYS I 307      79.713 -51.663 156.952  1.00  0.00           O  
ATOM    738  CB  LYS I 307      77.562 -50.142 157.854  1.00  0.00           C  
ATOM    739  CG  LYS I 307      76.893 -48.962 158.524  1.00  0.00           C  
ATOM    740  CD  LYS I 307      76.343 -47.989 157.500  1.00  0.00           C  
ATOM    741  CE  LYS I 307      75.786 -46.760 158.191  1.00  0.00           C  
ATOM    742  NZ  LYS I 307      74.770 -47.133 159.215  1.00  0.00           N  
ATOM    743  N   ALA I 308      79.176 -53.269 158.423  1.00  0.00           N  
ATOM    744  CA  ALA I 308      79.946 -54.270 157.718  1.00  0.00           C  
ATOM    745  C   ALA I 308      79.060 -55.316 157.079  1.00  0.00           C  
ATOM    746  O   ALA I 308      77.976 -55.611 157.582  1.00  0.00           O  
ATOM    747  CB  ALA I 308      80.923 -54.936 158.679  1.00  0.00           C  
ATOM    748  N   PHE I 309      79.537 -55.877 155.970  1.00  0.00           N  
ATOM    749  CA  PHE I 309      78.809 -56.914 155.258  1.00  0.00           C  
ATOM    750  C   PHE I 309      79.779 -57.897 154.625  1.00  0.00           C  
ATOM    751  O   PHE I 309      80.958 -57.594 154.403  1.00  0.00           O  
ATOM    752  CB  PHE I 309      77.927 -56.302 154.173  1.00  0.00           C  
ATOM    753  CG  PHE I 309      76.967 -55.276 154.683  1.00  0.00           C  
ATOM    754  CD1 PHE I 309      76.836 -54.056 154.034  1.00  0.00           C  
ATOM    755  CD2 PHE I 309      76.199 -55.521 155.814  1.00  0.00           C  
ATOM    756  CE1 PHE I 309      75.957 -53.089 154.508  1.00  0.00           C  
ATOM    757  CE2 PHE I 309      75.319 -54.564 156.300  1.00  0.00           C  
ATOM    758  CZ  PHE I 309      75.195 -53.343 155.644  1.00  0.00           C  
ATOM    759  N   THR I 310      79.254 -59.079 154.335  1.00  0.00           N  
ATOM    760  CA  THR I 310      80.013 -60.153 153.725  1.00  0.00           C  
ATOM    761  C   THR I 310      79.309 -60.525 152.413  1.00  0.00           C  
ATOM    762  O   THR I 310      78.284 -61.207 152.417  1.00  0.00           O  
ATOM    763  CB  THR I 310      80.046 -61.369 154.665  1.00  0.00           C  
ATOM    764  OG1 THR I 310      78.707 -61.721 155.023  1.00  0.00           O  
ATOM    765  CG2 THR I 310      80.815 -61.049 155.934  1.00  0.00           C  
ATOM    766  N   LEU I 311      79.861 -60.074 151.291  1.00  0.00           N  
ATOM    767  CA  LEU I 311      79.259 -60.340 149.991  1.00  0.00           C  
ATOM    768  C   LEU I 311      79.600 -61.707 149.439  1.00  0.00           C  
ATOM    769  O   LEU I 311      80.767 -62.057 149.279  1.00  0.00           O  
ATOM    770  CB  LEU I 311      79.695 -59.278 148.982  1.00  0.00           C  
ATOM    771  CG  LEU I 311      78.960 -59.209 147.640  1.00  0.00           C  
ATOM    772  CD1 LEU I 311      77.548 -58.670 147.842  1.00  0.00           C  
ATOM    773  CD2 LEU I 311      79.733 -58.299 146.689  1.00  0.00           C  
ATOM    774  N   ILE I 312      78.568 -62.478 149.141  1.00  0.00           N  
ATOM    775  CA  ILE I 312      78.764 -63.800 148.579  1.00  0.00           C  
ATOM    776  C   ILE I 312      78.736 -63.641 147.078  1.00  0.00           C  
ATOM    777  O   ILE I 312      77.895 -62.912 146.556  1.00  0.00           O  
ATOM    778  CB  ILE I 312      77.633 -64.733 148.952  1.00  0.00           C  
ATOM    779  CG1 ILE I 312      77.412 -64.686 150.461  1.00  0.00           C  
ATOM    780  CG2 ILE I 312      77.955 -66.144 148.462  1.00  0.00           C  
ATOM    781  CD1 ILE I 312      76.188 -65.439 150.913  1.00  0.00           C  
ATOM    782  N   GLY I 313      79.634 -64.337 146.385  1.00  0.00           N  
ATOM    783  CA  GLY I 313      79.692 -64.230 144.935  1.00  0.00           C  
ATOM    784  C   GLY I 313      78.836 -65.204 144.140  1.00  0.00           C  
ATOM    785  O   GLY I 313      79.191 -65.576 143.014  1.00  0.00           O  
ATOM    786  N   GLY I 314      77.704 -65.595 144.722  1.00  0.00           N  
ATOM    787  CA  GLY I 314      76.787 -66.530 144.087  1.00  0.00           C  
ATOM    788  C   GLY I 314      76.764 -66.559 142.569  1.00  0.00           C  
ATOM    789  O   GLY I 314      76.535 -67.609 141.966  1.00  0.00           O  
ATOM    790  N   SER I 315      76.974 -65.411 141.941  1.00  0.00           N  
ATOM    791  CA  SER I 315      76.984 -65.370 140.498  1.00  0.00           C  
ATOM    792  C   SER I 315      78.424 -65.330 140.049  1.00  0.00           C  
ATOM    793  O   SER I 315      78.815 -66.062 139.160  1.00  0.00           O  
ATOM    794  CB  SER I 315      76.223 -64.151 139.990  1.00  0.00           C  
ATOM    795  OG  SER I 315      74.857 -64.253 140.342  1.00  0.00           O  
ATOM    796  N   THR I 316      79.229 -64.501 140.689  1.00  0.00           N  
ATOM    797  CA  THR I 316      80.632 -64.404 140.309  1.00  0.00           C  
ATOM    798  C   THR I 316      81.337 -65.749 140.192  1.00  0.00           C  
ATOM    799  O   THR I 316      82.168 -65.939 139.309  1.00  0.00           O  
ATOM    800  CB  THR I 316      81.431 -63.592 141.309  1.00  0.00           C  
ATOM    801  OG1 THR I 316      82.248 -64.476 142.088  1.00  0.00           O  
ATOM    802  CG2 THR I 316      80.499 -62.828 142.219  1.00  0.00           C  
ATOM    803  N   ALA I 317      81.041 -66.666 141.103  1.00  0.00           N  
ATOM    804  CA  ALA I 317      81.670 -67.971 141.058  1.00  0.00           C  
ATOM    805  C   ALA I 317      81.576 -68.487 139.628  1.00  0.00           C  
ATOM    806  O   ALA I 317      82.556 -68.989 139.088  1.00  0.00           O  
ATOM    807  CB  ALA I 317      80.972 -68.920 142.008  1.00  0.00           C  
ATOM    808  N   LYS I 333      80.404 -68.325 139.012  1.00  0.00           N  
ATOM    809  CA  LYS I 333      80.149 -68.783 137.637  1.00  0.00           C  
ATOM    810  C   LYS I 333      81.194 -68.312 136.614  1.00  0.00           C  
ATOM    811  O   LYS I 333      81.257 -68.834 135.501  1.00  0.00           O  
ATOM    812  CB  LYS I 333      78.755 -68.333 137.172  1.00  0.00           C  
ATOM    813  CG  LYS I 333      77.636 -68.573 138.187  1.00  0.00           C  
ATOM    814  CD  LYS I 333      76.297 -67.919 137.774  1.00  0.00           C  
ATOM    815  CE  LYS I 333      75.255 -67.968 138.915  1.00  0.00           C  
ATOM    816  NZ  LYS I 333      73.914 -67.405 138.569  1.00  0.00           N  
ATOM    817  N   ILE I 335      81.991 -67.315 136.981  1.00  0.00           N  
ATOM    818  CA  ILE I 335      83.035 -66.806 136.106  1.00  0.00           C  
ATOM    819  C   ILE I 335      84.344 -67.052 136.820  1.00  0.00           C  
ATOM    820  O   ILE I 335      85.288 -67.579 136.235  1.00  0.00           O  
ATOM    821  CB  ILE I 335      82.869 -65.301 135.841  1.00  0.00           C  
ATOM    822  CG1 ILE I 335      81.635 -65.070 134.978  1.00  0.00           C  
ATOM    823  CG2 ILE I 335      84.093 -64.746 135.149  1.00  0.00           C  
ATOM    824  CD1 ILE I 335      81.611 -65.874 133.689  1.00  0.00           C  
ATOM    825  N   GLY I 336      84.379 -66.674 138.096  1.00  0.00           N  
ATOM    826  CA  GLY I 336      85.566 -66.863 138.918  1.00  0.00           C  
ATOM    827  C   GLY I 336      86.636 -65.793 138.777  1.00  0.00           C  
ATOM    828  O   GLY I 336      86.891 -65.303 137.679  1.00  0.00           O  
ATOM    829  N   ASP I 345      87.272 -65.437 139.890  1.00  0.00           N  
ATOM    830  CA  ASP I 345      88.317 -64.423 139.875  1.00  0.00           C  
ATOM    831  C   ASP I 345      89.506 -64.853 139.032  1.00  0.00           C  
ATOM    832  O   ASP I 345      90.286 -65.718 139.433  1.00  0.00           O  
ATOM    833  CB  ASP I 345      88.787 -64.119 141.302  1.00  0.00           C  
ATOM    834  CG  ASP I 345      89.919 -63.096 141.348  1.00  0.00           C  
ATOM    835  OD1 ASP I 345      90.215 -62.601 142.457  1.00  0.00           O  
ATOM    836  OD2 ASP I 345      90.517 -62.791 140.292  1.00  0.00           O  
ATOM    837  N   PRO I 407      89.651 -64.255 137.842  1.00  0.00           N  
ATOM    838  CA  PRO I 407      90.759 -64.581 136.949  1.00  0.00           C  
ATOM    839  C   PRO I 407      92.096 -64.011 137.458  1.00  0.00           C  
ATOM    840  O   PRO I 407      92.781 -63.253 136.762  1.00  0.00           O  
ATOM    841  CB  PRO I 407      90.304 -63.988 135.611  1.00  0.00           C  
ATOM    842  CG  PRO I 407      89.457 -62.840 136.011  1.00  0.00           C  
ATOM    843  CD  PRO I 407      88.671 -63.385 137.168  1.00  0.00           C  
ATOM    844  N   THR I 408      92.454 -64.382 138.685  1.00  0.00           N  
ATOM    845  CA  THR I 408      93.699 -63.930 139.289  1.00  0.00           C  
ATOM    846  C   THR I 408      94.720 -65.064 139.174  1.00  0.00           C  
ATOM    847  O   THR I 408      94.857 -65.896 140.076  1.00  0.00           O  
ATOM    848  CB  THR I 408      93.479 -63.524 140.775  1.00  0.00           C  
ATOM    849  OG1 THR I 408      94.728 -63.122 141.351  1.00  0.00           O  
ATOM    850  CG2 THR I 408      92.872 -64.683 141.579  1.00  0.00           C  
ATOM    851  N   GLY I 418      95.419 -65.098 138.041  1.00  0.00           N  
ATOM    852  CA  GLY I 418      96.408 -66.134 137.805  1.00  0.00           C  
ATOM    853  C   GLY I 418      96.356 -66.680 136.391  1.00  0.00           C  
ATOM    854  O   GLY I 418      96.941 -66.099 135.475  1.00  0.00           O  
ATOM    855  N   ASP I 422      74.806 -77.471 140.183  1.00  0.00           N  
ATOM    856  CA  ASP I 422      75.071 -77.932 141.551  1.00  0.00           C  
ATOM    857  C   ASP I 422      75.788 -76.833 142.332  1.00  0.00           C  
ATOM    858  O   ASP I 422      75.918 -76.868 143.576  1.00  0.00           O  
ATOM    859  CB  ASP I 422      75.983 -79.156 141.542  1.00  0.00           C  
ATOM    860  CG  ASP I 422      77.462 -78.774 141.622  1.00  0.00           C  
ATOM    861  OD1 ASP I 422      77.946 -78.085 140.690  1.00  0.00           O  
ATOM    862  OD2 ASP I 422      78.129 -79.149 142.619  1.00  0.00           O  
ATOM    863  N   ALA I 423      76.298 -75.874 141.574  1.00  0.00           N  
ATOM    864  CA  ALA I 423      77.015 -74.754 142.151  1.00  0.00           C  
ATOM    865  C   ALA I 423      76.216 -74.193 143.319  1.00  0.00           C  
ATOM    866  O   ALA I 423      76.779 -73.621 144.256  1.00  0.00           O  
ATOM    867  CB  ALA I 423      77.218 -73.689 141.094  1.00  0.00           C  
ATOM    868  N   THR I 424      74.896 -74.373 143.242  1.00  0.00           N  
ATOM    869  CA  THR I 424      73.962 -73.900 144.261  1.00  0.00           C  
ATOM    870  C   THR I 424      74.363 -74.473 145.595  1.00  0.00           C  
ATOM    871  O   THR I 424      74.570 -73.743 146.570  1.00  0.00           O  
ATOM    872  CB  THR I 424      72.525 -74.385 144.003  1.00  0.00           C  
ATOM    873  OG1 THR I 424      72.284 -74.466 142.594  1.00  0.00           O  
ATOM    874  CG2 THR I 424      71.524 -73.428 144.645  1.00  0.00           C  
ATOM    875  N   MET I 425      74.440 -75.801 145.624  1.00  0.00           N  
ATOM    876  CA  MET I 425      74.816 -76.536 146.819  1.00  0.00           C  
ATOM    877  C   MET I 425      75.925 -75.769 147.509  1.00  0.00           C  
ATOM    878  O   MET I 425      75.837 -75.452 148.699  1.00  0.00           O  
ATOM    879  CB  MET I 425      75.313 -77.929 146.448  1.00  0.00           C  
ATOM    880  CG  MET I 425      76.069 -78.612 147.560  1.00  0.00           C  
ATOM    881  SD  MET I 425      77.249 -79.754 146.867  1.00  0.00           S  
ATOM    882  CE  MET I 425      78.665 -78.654 146.498  1.00  0.00           C  
ATOM    883  N   ASN I 426      76.974 -75.464 146.754  1.00  0.00           N  
ATOM    884  CA  ASN I 426      78.070 -74.714 147.348  1.00  0.00           C  
ATOM    885  C   ASN I 426      77.538 -73.394 147.916  1.00  0.00           C  
ATOM    886  O   ASN I 426      77.446 -73.225 149.130  1.00  0.00           O  
ATOM    887  CB  ASN I 426      79.156 -74.474 146.302  1.00  0.00           C  
ATOM    888  CG  ASN I 426      79.892 -75.746 145.941  1.00  0.00           C  
ATOM    889  OD1 ASN I 426      80.725 -76.233 146.713  1.00  0.00           O  
ATOM    890  ND2 ASN I 426      79.575 -76.306 144.772  1.00  0.00           N  
ATOM    891  N   MET I 427      77.169 -72.475 147.032  1.00  0.00           N  
ATOM    892  CA  MET I 427      76.633 -71.178 147.429  1.00  0.00           C  
ATOM    893  C   MET I 427      75.789 -71.247 148.703  1.00  0.00           C  
ATOM    894  O   MET I 427      75.933 -70.413 149.589  1.00  0.00           O  
ATOM    895  CB  MET I 427      75.782 -70.622 146.291  1.00  0.00           C  
ATOM    896  CG  MET I 427      75.298 -69.189 146.471  1.00  0.00           C  
ATOM    897  SD  MET I 427      74.083 -68.735 145.183  1.00  0.00           S  
ATOM    898  CE  MET I 427      72.519 -68.798 146.095  1.00  0.00           C  
ATOM    899  N   THR I 429      74.913 -72.244 148.784  1.00  0.00           N  
ATOM    900  CA  THR I 429      74.034 -72.424 149.938  1.00  0.00           C  
ATOM    901  C   THR I 429      74.829 -72.547 151.217  1.00  0.00           C  
ATOM    902  O   THR I 429      74.806 -71.661 152.072  1.00  0.00           O  
ATOM    903  CB  THR I 429      73.207 -73.698 149.813  1.00  0.00           C  
ATOM    904  OG1 THR I 429      72.615 -73.751 148.514  1.00  0.00           O  
ATOM    905  CG2 THR I 429      72.115 -73.729 150.873  1.00  0.00           C  
ATOM    906  N   LYS I 431      75.513 -73.678 151.345  1.00  0.00           N  
ATOM    907  CA  LYS I 431      76.344 -73.961 152.509  1.00  0.00           C  
ATOM    908  C   LYS I 431      77.025 -72.668 152.973  1.00  0.00           C  
ATOM    909  O   LYS I 431      76.736 -72.144 154.053  1.00  0.00           O  
ATOM    910  CB  LYS I 431      77.411 -75.014 152.147  1.00  0.00           C  
ATOM    911  CG  LYS I 431      77.167 -76.443 152.675  1.00  0.00           C  
ATOM    912  CD  LYS I 431      76.389 -77.365 151.715  1.00  0.00           C  
ATOM    913  CE  LYS I 431      76.212 -78.772 152.332  1.00  0.00           C  
ATOM    914  NZ  LYS I 431      75.419 -79.738 151.504  1.00  0.00           N  
ATOM    915  N   ILE I 432      77.916 -72.160 152.128  1.00  0.00           N  
ATOM    916  CA  ILE I 432      78.663 -70.940 152.393  1.00  0.00           C  
ATOM    917  C   ILE I 432      77.852 -69.875 153.100  1.00  0.00           C  
ATOM    918  O   ILE I 432      78.294 -69.348 154.113  1.00  0.00           O  
ATOM    919  CB  ILE I 432      79.176 -70.333 151.106  1.00  0.00           C  
ATOM    920  CG1 ILE I 432      80.039 -71.355 150.376  1.00  0.00           C  
ATOM    921  CG2 ILE I 432      79.944 -69.062 151.417  1.00  0.00           C  
ATOM    922  CD1 ILE I 432      79.837 -71.365 148.878  1.00  0.00           C  
ATOM    923  N   HIS I 433      76.684 -69.538 152.552  1.00  0.00           N  
ATOM    924  CA  HIS I 433      75.823 -68.524 153.168  1.00  0.00           C  
ATOM    925  C   HIS I 433      75.770 -68.848 154.634  1.00  0.00           C  
ATOM    926  O   HIS I 433      76.396 -68.191 155.462  1.00  0.00           O  
ATOM    927  CB  HIS I 433      74.384 -68.578 152.630  1.00  0.00           C  
ATOM    928  CG  HIS I 433      73.443 -67.622 153.311  1.00  0.00           C  
ATOM    929  ND1 HIS I 433      73.298 -66.309 152.916  1.00  0.00           N  
ATOM    930  CD2 HIS I 433      72.608 -67.785 154.366  1.00  0.00           C  
ATOM    931  CE1 HIS I 433      72.416 -65.707 153.694  1.00  0.00           C  
ATOM    932  NE2 HIS I 433      71.982 -66.581 154.583  1.00  0.00           N  
ATOM    933  N   TYR I 434      75.011 -69.887 154.940  1.00  0.00           N  
ATOM    934  CA  TYR I 434      74.862 -70.315 156.302  1.00  0.00           C  
ATOM    935  C   TYR I 434      76.201 -70.246 157.049  1.00  0.00           C  
ATOM    936  O   TYR I 434      76.300 -69.591 158.092  1.00  0.00           O  
ATOM    937  CB  TYR I 434      74.278 -71.729 156.329  1.00  0.00           C  
ATOM    938  CG  TYR I 434      73.932 -72.167 157.720  1.00  0.00           C  
ATOM    939  CD1 TYR I 434      73.370 -73.419 157.969  1.00  0.00           C  
ATOM    940  CD2 TYR I 434      74.221 -71.337 158.807  1.00  0.00           C  
ATOM    941  CE1 TYR I 434      73.116 -73.830 159.276  1.00  0.00           C  
ATOM    942  CE2 TYR I 434      73.980 -71.725 160.098  1.00  0.00           C  
ATOM    943  CZ  TYR I 434      73.433 -72.969 160.338  1.00  0.00           C  
ATOM    944  OH  TYR I 434      73.243 -73.335 161.652  1.00  0.00           O  
ATOM    945  N   GLN I 435      77.227 -70.899 156.504  1.00  0.00           N  
ATOM    946  CA  GLN I 435      78.555 -70.920 157.127  1.00  0.00           C  
ATOM    947  C   GLN I 435      78.944 -69.509 157.614  1.00  0.00           C  
ATOM    948  O   GLN I 435      79.483 -69.339 158.720  1.00  0.00           O  
ATOM    949  CB  GLN I 435      79.590 -71.485 156.120  1.00  0.00           C  
ATOM    950  CG  GLN I 435      80.896 -72.079 156.733  1.00  0.00           C  
ATOM    951  CD  GLN I 435      81.793 -72.819 155.703  1.00  0.00           C  
ATOM    952  OE1 GLN I 435      82.984 -73.070 155.957  1.00  0.00           O  
ATOM    953  NE2 GLN I 435      81.216 -73.174 154.550  1.00  0.00           N  
ATOM    954  N   LEU I 436      78.644 -68.498 156.799  1.00  0.00           N  
ATOM    955  CA  LEU I 436      78.961 -67.117 157.152  1.00  0.00           C  
ATOM    956  C   LEU I 436      78.100 -66.604 158.304  1.00  0.00           C  
ATOM    957  O   LEU I 436      78.623 -66.062 159.272  1.00  0.00           O  
ATOM    958  CB  LEU I 436      78.815 -66.202 155.926  1.00  0.00           C  
ATOM    959  CG  LEU I 436      80.042 -66.033 155.017  1.00  0.00           C  
ATOM    960  CD1 LEU I 436      79.608 -65.691 153.604  1.00  0.00           C  
ATOM    961  CD2 LEU I 436      80.948 -64.947 155.584  1.00  0.00           C  
ATOM    962  N   LYS I 437      76.788 -66.780 158.223  1.00  0.00           N  
ATOM    963  CA  LYS I 437      75.923 -66.304 159.295  1.00  0.00           C  
ATOM    964  C   LYS I 437      76.383 -66.864 160.628  1.00  0.00           C  
ATOM    965  O   LYS I 437      76.481 -66.135 161.615  1.00  0.00           O  
ATOM    966  CB  LYS I 437      74.480 -66.716 159.038  1.00  0.00           C  
ATOM    967  CG  LYS I 437      73.505 -66.298 160.127  1.00  0.00           C  
ATOM    968  CD  LYS I 437      72.116 -66.816 159.783  1.00  0.00           C  
ATOM    969  CE  LYS I 437      71.079 -66.527 160.857  1.00  0.00           C  
ATOM    970  NZ  LYS I 437      69.787 -67.217 160.530  1.00  0.00           N  
ATOM    971  N   LYS I 438      76.668 -68.162 160.647  1.00  0.00           N  
ATOM    972  CA  LYS I 438      77.138 -68.830 161.860  1.00  0.00           C  
ATOM    973  C   LYS I 438      78.225 -67.965 162.524  1.00  0.00           C  
ATOM    974  O   LYS I 438      78.135 -67.616 163.707  1.00  0.00           O  
ATOM    975  CB  LYS I 438      77.689 -70.240 161.509  1.00  0.00           C  
ATOM    976  CG  LYS I 438      77.765 -71.276 162.690  1.00  0.00           C  
ATOM    977  CD  LYS I 438      78.092 -72.743 162.255  1.00  0.00           C  
ATOM    978  CE  LYS I 438      79.523 -72.928 161.752  1.00  0.00           C  
ATOM    979  NZ  LYS I 438      79.688 -74.292 161.202  1.00  0.00           N  
ATOM    980  N   LEU I 439      79.248 -67.609 161.755  1.00  0.00           N  
ATOM    981  CA  LEU I 439      80.320 -66.788 162.293  1.00  0.00           C  
ATOM    982  C   LEU I 439      79.765 -65.580 163.045  1.00  0.00           C  
ATOM    983  O   LEU I 439      80.079 -65.377 164.215  1.00  0.00           O  
ATOM    984  CB  LEU I 439      81.227 -66.308 161.168  1.00  0.00           C  
ATOM    985  CG  LEU I 439      82.596 -66.948 161.012  1.00  0.00           C  
ATOM    986  CD1 LEU I 439      82.492 -68.446 160.740  1.00  0.00           C  
ATOM    987  CD2 LEU I 439      83.279 -66.234 159.879  1.00  0.00           C  
ATOM    988  N   TRP I 444      78.939 -64.778 162.375  1.00  0.00           N  
ATOM    989  CA  TRP I 444      78.376 -63.596 163.023  1.00  0.00           C  
ATOM    990  C   TRP I 444      77.705 -64.039 164.323  1.00  0.00           C  
ATOM    991  O   TRP I 444      77.937 -63.462 165.383  1.00  0.00           O  
ATOM    992  CB  TRP I 444      77.344 -62.879 162.122  1.00  0.00           C  
ATOM    993  CG  TRP I 444      77.877 -62.239 160.829  1.00  0.00           C  
ATOM    994  CD1 TRP I 444      77.643 -62.668 159.549  1.00  0.00           C  
ATOM    995  CD2 TRP I 444      78.701 -61.062 160.705  1.00  0.00           C  
ATOM    996  NE1 TRP I 444      78.263 -61.839 158.643  1.00  0.00           N  
ATOM    997  CE2 TRP I 444      78.919 -60.847 159.323  1.00  0.00           C  
ATOM    998  CE3 TRP I 444      79.275 -60.172 161.624  1.00  0.00           C  
ATOM    999  CZ2 TRP I 444      79.688 -59.781 158.840  1.00  0.00           C  
ATOM   1000  CZ3 TRP I 444      80.042 -59.108 161.140  1.00  0.00           C  
ATOM   1001  CH2 TRP I 444      80.238 -58.925 159.762  1.00  0.00           C  
ATOM   1002  N   GLU I 445      76.885 -65.081 164.231  1.00  0.00           N  
ATOM   1003  CA  GLU I 445      76.168 -65.616 165.386  1.00  0.00           C  
ATOM   1004  C   GLU I 445      77.114 -65.740 166.579  1.00  0.00           C  
ATOM   1005  O   GLU I 445      76.714 -65.623 167.742  1.00  0.00           O  
ATOM   1006  CB  GLU I 445      75.574 -66.985 165.024  1.00  0.00           C  
ATOM   1007  CG  GLU I 445      74.729 -66.979 163.728  1.00  0.00           C  
ATOM   1008  CD  GLU I 445      74.138 -68.349 163.355  1.00  0.00           C  
ATOM   1009  OE1 GLU I 445      73.416 -68.943 164.193  1.00  0.00           O  
ATOM   1010  OE2 GLU I 445      74.385 -68.824 162.218  1.00  0.00           O  
ATOM   1011  N   ASN I 446      78.383 -65.963 166.264  1.00  0.00           N  
ATOM   1012  CA  ASN I 446      79.421 -66.099 167.270  1.00  0.00           C  
ATOM   1013  C   ASN I 446      80.098 -64.757 167.508  1.00  0.00           C  
ATOM   1014  O   ASN I 446      80.392 -64.396 168.649  1.00  0.00           O  
ATOM   1015  CB  ASN I 446      80.463 -67.114 166.807  1.00  0.00           C  
ATOM   1016  CG  ASN I 446      79.867 -68.480 166.560  1.00  0.00           C  
ATOM   1017  OD1 ASN I 446      80.492 -69.339 165.921  1.00  0.00           O  
ATOM   1018  ND2 ASN I 446      78.651 -68.698 167.074  1.00  0.00           N  
ATOM   1019  N   VAL I 447      80.353 -64.025 166.427  1.00  0.00           N  
ATOM   1020  CA  VAL I 447      80.996 -62.729 166.553  1.00  0.00           C  
ATOM   1021  C   VAL I 447      80.173 -61.916 167.558  1.00  0.00           C  
ATOM   1022  O   VAL I 447      80.718 -61.248 168.430  1.00  0.00           O  
ATOM   1023  CB  VAL I 447      81.096 -62.022 165.172  1.00  0.00           C  
ATOM   1024  CG1 VAL I 447      81.834 -60.703 165.309  1.00  0.00           C  
ATOM   1025  CG2 VAL I 447      81.841 -62.919 164.183  1.00  0.00           C  
ATOM   1026  N   ASP I 448      78.856 -62.002 167.456  1.00  0.00           N  
ATOM   1027  CA  ASP I 448      77.994 -61.298 168.389  1.00  0.00           C  
ATOM   1028  C   ASP I 448      78.262 -61.841 169.779  1.00  0.00           C  
ATOM   1029  O   ASP I 448      78.781 -61.132 170.643  1.00  0.00           O  
ATOM   1030  CB  ASP I 448      76.528 -61.532 168.044  1.00  0.00           C  
ATOM   1031  CG  ASP I 448      76.050 -60.655 166.920  1.00  0.00           C  
ATOM   1032  OD1 ASP I 448      74.929 -60.884 166.416  1.00  0.00           O  
ATOM   1033  OD2 ASP I 448      76.796 -59.727 166.548  1.00  0.00           O  
ATOM   1034  N   THR I 449      77.897 -63.108 169.980  1.00  0.00           N  
ATOM   1035  CA  THR I 449      78.076 -63.781 171.266  1.00  0.00           C  
ATOM   1036  C   THR I 449      79.410 -63.358 171.874  1.00  0.00           C  
ATOM   1037  O   THR I 449      79.509 -63.044 173.071  1.00  0.00           O  
ATOM   1038  CB  THR I 449      77.996 -65.326 171.090  1.00  0.00           C  
ATOM   1039  OG1 THR I 449      78.837 -65.736 170.008  1.00  0.00           O  
ATOM   1040  CG2 THR I 449      76.567 -65.756 170.773  1.00  0.00           C  
ATOM   1041  N   GLN I 450      80.422 -63.325 171.016  1.00  0.00           N  
ATOM   1042  CA  GLN I 450      81.754 -62.917 171.410  1.00  0.00           C  
ATOM   1043  C   GLN I 450      81.717 -61.440 171.807  1.00  0.00           C  
ATOM   1044  O   GLN I 450      82.027 -61.105 172.949  1.00  0.00           O  
ATOM   1045  CB  GLN I 450      82.735 -63.133 170.249  1.00  0.00           C  
ATOM   1046  CG  GLN I 450      83.607 -64.375 170.358  1.00  0.00           C  
ATOM   1047  CD  GLN I 450      84.925 -64.103 171.057  1.00  0.00           C  
ATOM   1048  OE1 GLN I 450      85.757 -63.343 170.565  1.00  0.00           O  
ATOM   1049  NE2 GLN I 450      85.120 -64.723 172.210  1.00  0.00           N  
ATOM   1050  N   MET I 451      81.312 -60.572 170.874  1.00  0.00           N  
ATOM   1051  CA  MET I 451      81.250 -59.114 171.091  1.00  0.00           C  
ATOM   1052  C   MET I 451      80.661 -58.689 172.428  1.00  0.00           C  
ATOM   1053  O   MET I 451      81.287 -57.959 173.200  1.00  0.00           O  
ATOM   1054  CB  MET I 451      80.446 -58.426 169.980  1.00  0.00           C  
ATOM   1055  CG  MET I 451      80.351 -56.916 170.156  1.00  0.00           C  
ATOM   1056  SD  MET I 451      78.998 -56.203 169.217  1.00  0.00           S  
ATOM   1057  CE  MET I 451      77.586 -56.682 170.235  1.00  0.00           C  
ATOM   1058  N   ARG I 452      79.438 -59.132 172.680  1.00  0.00           N  
ATOM   1059  CA  ARG I 452      78.752 -58.806 173.912  1.00  0.00           C  
ATOM   1060  C   ARG I 452      79.555 -59.346 175.087  1.00  0.00           C  
ATOM   1061  O   ARG I 452      79.826 -58.634 176.054  1.00  0.00           O  
ATOM   1062  CB  ARG I 452      77.363 -59.422 173.872  1.00  0.00           C  
ATOM   1063  CG  ARG I 452      76.697 -59.273 172.503  1.00  0.00           C  
ATOM   1064  CD  ARG I 452      75.253 -59.756 172.533  1.00  0.00           C  
ATOM   1065  NE  ARG I 452      75.111 -61.008 173.283  1.00  0.00           N  
ATOM   1066  CZ  ARG I 452      75.377 -62.218 172.801  1.00  0.00           C  
ATOM   1067  NH1 ARG I 452      75.797 -62.354 171.550  1.00  0.00           N  
ATOM   1068  NH2 ARG I 452      75.235 -63.293 173.573  1.00  0.00           N  
ATOM   1069  N   ALA I 453      79.958 -60.604 174.986  1.00  0.00           N  
ATOM   1070  CA  ALA I 453      80.739 -61.235 176.033  1.00  0.00           C  
ATOM   1071  C   ALA I 453      82.075 -60.521 176.370  1.00  0.00           C  
ATOM   1072  O   ALA I 453      82.252 -60.056 177.500  1.00  0.00           O  
ATOM   1073  CB  ALA I 453      80.985 -62.690 175.659  1.00  0.00           C  
ATOM   1074  N   ARG I 454      82.999 -60.423 175.405  1.00  0.00           N  
ATOM   1075  CA  ARG I 454      84.312 -59.785 175.631  1.00  0.00           C  
ATOM   1076  C   ARG I 454      84.207 -58.321 175.993  1.00  0.00           C  
ATOM   1077  O   ARG I 454      85.150 -57.544 175.808  1.00  0.00           O  
ATOM   1078  CB  ARG I 454      85.230 -59.934 174.411  1.00  0.00           C  
ATOM   1079  CG  ARG I 454      85.501 -61.379 174.031  1.00  0.00           C  
ATOM   1080  CD  ARG I 454      86.865 -61.569 173.395  1.00  0.00           C  
ATOM   1081  NE  ARG I 454      87.939 -61.199 174.314  1.00  0.00           N  
ATOM   1082  CZ  ARG I 454      89.183 -61.667 174.245  1.00  0.00           C  
ATOM   1083  NH1 ARG I 454      89.521 -62.533 173.296  1.00  0.00           N  
ATOM   1084  NH2 ARG I 454      90.092 -61.273 175.129  1.00  0.00           N  
ATOM   1085  N   GLY I 455      83.038 -57.964 176.508  1.00  0.00           N  
ATOM   1086  CA  GLY I 455      82.772 -56.605 176.930  1.00  0.00           C  
ATOM   1087  C   GLY I 455      82.634 -55.560 175.838  1.00  0.00           C  
ATOM   1088  O   GLY I 455      83.587 -54.824 175.559  1.00  0.00           O  
ATOM   1089  N   TYR I 456      81.451 -55.495 175.225  1.00  0.00           N  
ATOM   1090  CA  TYR I 456      81.165 -54.518 174.177  1.00  0.00           C  
ATOM   1091  C   TYR I 456      79.774 -53.948 174.412  1.00  0.00           C  
ATOM   1092  O   TYR I 456      78.894 -54.647 174.916  1.00  0.00           O  
ATOM   1093  CB  TYR I 456      81.276 -55.159 172.783  1.00  0.00           C  
ATOM   1094  CG  TYR I 456      82.703 -55.188 172.292  1.00  0.00           C  
ATOM   1095  CD1 TYR I 456      83.688 -55.883 173.002  1.00  0.00           C  
ATOM   1096  CD2 TYR I 456      83.097 -54.426 171.198  1.00  0.00           C  
ATOM   1097  CE1 TYR I 456      85.035 -55.809 172.650  1.00  0.00           C  
ATOM   1098  CE2 TYR I 456      84.443 -54.341 170.832  1.00  0.00           C  
ATOM   1099  CZ  TYR I 456      85.411 -55.032 171.566  1.00  0.00           C  
ATOM   1100  OH  TYR I 456      86.754 -54.925 171.243  1.00  0.00           O  
ATOM   1101  N   GLU I 457      79.589 -52.672 174.069  1.00  0.00           N  
ATOM   1102  CA  GLU I 457      78.302 -51.998 174.266  1.00  0.00           C  
ATOM   1103  C   GLU I 457      77.307 -52.117 173.122  1.00  0.00           C  
ATOM   1104  O   GLU I 457      77.676 -52.170 171.946  1.00  0.00           O  
ATOM   1105  CB  GLU I 457      78.504 -50.507 174.594  1.00  0.00           C  
ATOM   1106  CG  GLU I 457      78.774 -50.223 176.081  1.00  0.00           C  
ATOM   1107  CD  GLU I 457      78.233 -48.869 176.547  1.00  0.00           C  
ATOM   1108  OE1 GLU I 457      78.728 -47.819 176.057  1.00  0.00           O  
ATOM   1109  OE2 GLU I 457      77.311 -48.868 177.404  1.00  0.00           O  
ATOM   1110  N   ALA I 458      76.035 -52.145 173.498  1.00  0.00           N  
ATOM   1111  CA  ALA I 458      74.948 -52.261 172.552  1.00  0.00           C  
ATOM   1112  C   ALA I 458      74.732 -50.940 171.828  1.00  0.00           C  
ATOM   1113  O   ALA I 458      74.297 -49.959 172.427  1.00  0.00           O  
ATOM   1114  CB  ALA I 458      73.691 -52.674 173.284  1.00  0.00           C  
ATOM   1115  N   ASP I 459      75.051 -50.920 170.537  1.00  0.00           N  
ATOM   1116  CA  ASP I 459      74.887 -49.727 169.713  1.00  0.00           C  
ATOM   1117  C   ASP I 459      73.765 -50.022 168.729  1.00  0.00           C  
ATOM   1118  O   ASP I 459      73.786 -51.024 168.016  1.00  0.00           O  
ATOM   1119  CB  ASP I 459      76.194 -49.407 168.954  1.00  0.00           C  
ATOM   1120  CG  ASP I 459      76.189 -48.019 168.283  1.00  0.00           C  
ATOM   1121  OD1 ASP I 459      75.431 -47.808 167.309  1.00  0.00           O  
ATOM   1122  OD2 ASP I 459      76.958 -47.138 168.731  1.00  0.00           O  
ATOM   1123  N   TRP I 460      72.775 -49.145 168.720  1.00  0.00           N  
ATOM   1124  CA  TRP I 460      71.638 -49.274 167.834  1.00  0.00           C  
ATOM   1125  C   TRP I 460      72.106 -49.225 166.381  1.00  0.00           C  
ATOM   1126  O   TRP I 460      71.955 -50.189 165.632  1.00  0.00           O  
ATOM   1127  CB  TRP I 460      70.676 -48.123 168.097  1.00  0.00           C  
ATOM   1128  CG  TRP I 460      69.491 -48.108 167.207  1.00  0.00           C  
ATOM   1129  CD1 TRP I 460      68.333 -48.806 167.375  1.00  0.00           C  
ATOM   1130  CD2 TRP I 460      69.334 -47.349 166.000  1.00  0.00           C  
ATOM   1131  NE1 TRP I 460      67.460 -48.527 166.351  1.00  0.00           N  
ATOM   1132  CE2 TRP I 460      68.051 -47.638 165.490  1.00  0.00           C  
ATOM   1133  CE3 TRP I 460      70.157 -46.457 165.295  1.00  0.00           C  
ATOM   1134  CZ2 TRP I 460      67.564 -47.060 164.307  1.00  0.00           C  
ATOM   1135  CZ3 TRP I 460      69.672 -45.884 164.117  1.00  0.00           C  
ATOM   1136  CH2 TRP I 460      68.388 -46.191 163.637  1.00  0.00           C  
ATOM   1137  N   ALA I 461      72.679 -48.087 166.001  1.00  0.00           N  
ATOM   1138  CA  ALA I 461      73.172 -47.851 164.647  1.00  0.00           C  
ATOM   1139  C   ALA I 461      74.065 -48.957 164.095  1.00  0.00           C  
ATOM   1140  O   ALA I 461      74.129 -49.143 162.877  1.00  0.00           O  
ATOM   1141  CB  ALA I 461      73.917 -46.512 164.590  1.00  0.00           C  
ATOM   1142  N   ARG I 463      74.752 -49.680 164.982  1.00  0.00           N  
ATOM   1143  CA  ARG I 463      75.652 -50.757 164.565  1.00  0.00           C  
ATOM   1144  C   ARG I 463      74.983 -51.573 163.461  1.00  0.00           C  
ATOM   1145  O   ARG I 463      73.770 -51.798 163.493  1.00  0.00           O  
ATOM   1146  CB  ARG I 463      76.004 -51.652 165.758  1.00  0.00           C  
ATOM   1147  CG  ARG I 463      77.303 -52.425 165.586  1.00  0.00           C  
ATOM   1148  CD  ARG I 463      77.554 -53.378 166.744  1.00  0.00           C  
ATOM   1149  NE  ARG I 463      77.875 -52.685 167.988  1.00  0.00           N  
ATOM   1150  CZ  ARG I 463      79.060 -52.750 168.588  1.00  0.00           C  
ATOM   1151  NH1 ARG I 463      79.277 -52.091 169.719  1.00  0.00           N  
ATOM   1152  NH2 ARG I 463      80.030 -53.478 168.058  1.00  0.00           N  
ATOM   1153  N   LYS I 471      75.764 -52.019 162.483  1.00  0.00           N  
ATOM   1154  CA  LYS I 471      75.171 -52.758 161.384  1.00  0.00           C  
ATOM   1155  C   LYS I 471      76.033 -53.785 160.662  1.00  0.00           C  
ATOM   1156  O   LYS I 471      77.094 -53.465 160.110  1.00  0.00           O  
ATOM   1157  CB  LYS I 471      74.636 -51.776 160.352  1.00  0.00           C  
ATOM   1158  CG  LYS I 471      73.659 -52.398 159.385  1.00  0.00           C  
ATOM   1159  CD  LYS I 471      72.325 -52.697 160.066  1.00  0.00           C  
ATOM   1160  CE  LYS I 471      71.340 -53.268 159.061  1.00  0.00           C  
ATOM   1161  NZ  LYS I 471      71.353 -52.459 157.808  1.00  0.00           N  
ATOM   1162  N   ARG I 472      75.526 -55.016 160.644  1.00  0.00           N  
ATOM   1163  CA  ARG I 472      76.173 -56.150 159.987  1.00  0.00           C  
ATOM   1164  C   ARG I 472      75.180 -56.803 159.018  1.00  0.00           C  
ATOM   1165  O   ARG I 472      74.021 -56.396 158.937  1.00  0.00           O  
ATOM   1166  CB  ARG I 472      76.615 -57.191 161.023  1.00  0.00           C  
ATOM   1167  CG  ARG I 472      75.483 -58.050 161.587  1.00  0.00           C  
ATOM   1168  CD  ARG I 472      76.037 -59.138 162.491  1.00  0.00           C  
ATOM   1169  NE  ARG I 472      75.025 -60.084 162.960  1.00  0.00           N  
ATOM   1170  CZ  ARG I 472      74.334 -60.907 162.174  1.00  0.00           C  
ATOM   1171  NH1 ARG I 472      74.532 -60.906 160.860  1.00  0.00           N  
ATOM   1172  NH2 ARG I 472      73.458 -61.751 162.710  1.00  0.00           N  
ATOM   1173  N   GLY I 473      75.631 -57.819 158.290  1.00  0.00           N  
ATOM   1174  CA  GLY I 473      74.742 -58.494 157.363  1.00  0.00           C  
ATOM   1175  C   GLY I 473      75.436 -59.301 156.281  1.00  0.00           C  
ATOM   1176  O   GLY I 473      76.637 -59.147 156.043  1.00  0.00           O  
ATOM   1177  N   ILE I 474      74.666 -60.160 155.616  1.00  0.00           N  
ATOM   1178  CA  ILE I 474      75.189 -61.008 154.548  1.00  0.00           C  
ATOM   1179  C   ILE I 474      74.485 -60.768 153.216  1.00  0.00           C  
ATOM   1180  O   ILE I 474      73.270 -60.908 153.108  1.00  0.00           O  
ATOM   1181  CB  ILE I 474      75.027 -62.498 154.873  1.00  0.00           C  
ATOM   1182  CG1 ILE I 474      75.716 -62.841 156.198  1.00  0.00           C  
ATOM   1183  CG2 ILE I 474      75.625 -63.322 153.749  1.00  0.00           C  
ATOM   1184  CD1 ILE I 474      75.012 -62.301 157.433  1.00  0.00           C  
ATOM   1185  N   VAL I 475      75.257 -60.435 152.193  1.00  0.00           N  
ATOM   1186  CA  VAL I 475      74.682 -60.175 150.882  1.00  0.00           C  
ATOM   1187  C   VAL I 475      75.102 -61.222 149.884  1.00  0.00           C  
ATOM   1188  O   VAL I 475      76.029 -61.998 150.121  1.00  0.00           O  
ATOM   1189  CB  VAL I 475      75.155 -58.848 150.301  1.00  0.00           C  
ATOM   1190  CG1 VAL I 475      74.249 -58.430 149.156  1.00  0.00           C  
ATOM   1191  CG2 VAL I 475      75.215 -57.803 151.376  1.00  0.00           C  
ATOM   1192  N   ASN I 476      74.433 -61.187 148.739  1.00  0.00           N  
ATOM   1193  CA  ASN I 476      74.692 -62.104 147.650  1.00  0.00           C  
ATOM   1194  C   ASN I 476      74.689 -61.321 146.332  1.00  0.00           C  
ATOM   1195  O   ASN I 476      73.639 -60.873 145.878  1.00  0.00           O  
ATOM   1196  CB  ASN I 476      73.601 -63.160 147.633  1.00  0.00           C  
ATOM   1197  CG  ASN I 476      73.993 -64.372 146.851  1.00  0.00           C  
ATOM   1198  OD1 ASN I 476      74.529 -64.261 145.749  1.00  0.00           O  
ATOM   1199  ND2 ASN I 476      73.720 -65.549 147.406  1.00  0.00           N  
ATOM   1200  N   ASN I 477      75.862 -61.164 145.723  1.00  0.00           N  
ATOM   1201  CA  ASN I 477      75.989 -60.418 144.470  1.00  0.00           C  
ATOM   1202  C   ASN I 477      74.933 -60.825 143.449  1.00  0.00           C  
ATOM   1203  O   ASN I 477      74.579 -60.042 142.568  1.00  0.00           O  
ATOM   1204  CB  ASN I 477      77.369 -60.640 143.848  1.00  0.00           C  
ATOM   1205  CG  ASN I 477      77.472 -61.974 143.119  1.00  0.00           C  
ATOM   1206  OD1 ASN I 477      77.273 -63.031 143.710  1.00  0.00           O  
ATOM   1207  ND2 ASN I 477      77.774 -61.926 141.829  1.00  0.00           N  
ATOM   1208  N   ASN I 478      74.433 -62.050 143.560  1.00  0.00           N  
ATOM   1209  CA  ASN I 478      73.435 -62.524 142.614  1.00  0.00           C  
ATOM   1210  C   ASN I 478      72.192 -61.649 142.706  1.00  0.00           C  
ATOM   1211  O   ASN I 478      71.623 -61.261 141.688  1.00  0.00           O  
ATOM   1212  CB  ASN I 478      73.101 -64.003 142.879  1.00  0.00           C  
ATOM   1213  CG  ASN I 478      72.197 -64.205 144.083  1.00  0.00           C  
ATOM   1214  OD1 ASN I 478      72.272 -63.470 145.067  1.00  0.00           O  
ATOM   1215  ND2 ASN I 478      71.344 -65.224 144.013  1.00  0.00           N  
ATOM   1216  N   HIS I 479      71.799 -61.325 143.933  1.00  0.00           N  
ATOM   1217  CA  HIS I 479      70.635 -60.489 144.219  1.00  0.00           C  
ATOM   1218  C   HIS I 479      70.274 -59.477 143.132  1.00  0.00           C  
ATOM   1219  O   HIS I 479      69.098 -59.277 142.819  1.00  0.00           O  
ATOM   1220  CB  HIS I 479      70.884 -59.765 145.529  1.00  0.00           C  
ATOM   1221  CG  HIS I 479      69.986 -58.597 145.754  1.00  0.00           C  
ATOM   1222  ND1 HIS I 479      68.624 -58.725 145.913  1.00  0.00           N  
ATOM   1223  CD2 HIS I 479      70.263 -57.279 145.884  1.00  0.00           C  
ATOM   1224  CE1 HIS I 479      68.101 -57.532 146.138  1.00  0.00           C  
ATOM   1225  NE2 HIS I 479      69.074 -56.638 146.126  1.00  0.00           N  
ATOM   1226  N   TRP I 482      71.290 -58.834 142.571  1.00  0.00           N  
ATOM   1227  CA  TRP I 482      71.079 -57.857 141.515  1.00  0.00           C  
ATOM   1228  C   TRP I 482      71.560 -58.369 140.151  1.00  0.00           C  
ATOM   1229  O   TRP I 482      70.857 -58.212 139.155  1.00  0.00           O  
ATOM   1230  CB  TRP I 482      71.776 -56.530 141.871  1.00  0.00           C  
ATOM   1231  CG  TRP I 482      73.196 -56.678 142.363  1.00  0.00           C  
ATOM   1232  CD1 TRP I 482      74.252 -57.206 141.679  1.00  0.00           C  
ATOM   1233  CD2 TRP I 482      73.699 -56.326 143.656  1.00  0.00           C  
ATOM   1234  NE1 TRP I 482      75.379 -57.216 142.465  1.00  0.00           N  
ATOM   1235  CE2 TRP I 482      75.068 -56.682 143.688  1.00  0.00           C  
ATOM   1236  CE3 TRP I 482      73.127 -55.753 144.797  1.00  0.00           C  
ATOM   1237  CZ2 TRP I 482      75.874 -56.479 144.808  1.00  0.00           C  
ATOM   1238  CZ3 TRP I 482      73.928 -55.550 145.913  1.00  0.00           C  
ATOM   1239  CH2 TRP I 482      75.287 -55.916 145.911  1.00  0.00           C  
ATOM   1240  N   TRP I 485      72.740 -58.994 140.117  1.00  0.00           N  
ATOM   1241  CA  TRP I 485      73.339 -59.517 138.883  1.00  0.00           C  
ATOM   1242  C   TRP I 485      72.458 -60.458 138.100  1.00  0.00           C  
ATOM   1243  O   TRP I 485      72.627 -60.619 136.890  1.00  0.00           O  
ATOM   1244  CB  TRP I 485      74.651 -60.234 139.186  1.00  0.00           C  
ATOM   1245  CG  TRP I 485      75.780 -59.290 139.387  1.00  0.00           C  
ATOM   1246  CD1 TRP I 485      76.552 -59.155 140.506  1.00  0.00           C  
ATOM   1247  CD2 TRP I 485      76.269 -58.326 138.445  1.00  0.00           C  
ATOM   1248  NE1 TRP I 485      77.490 -58.163 140.321  1.00  0.00           N  
ATOM   1249  CE2 TRP I 485      77.338 -57.636 139.064  1.00  0.00           C  
ATOM   1250  CE3 TRP I 485      75.904 -57.972 137.140  1.00  0.00           C  
ATOM   1251  CZ2 TRP I 485      78.050 -56.621 138.420  1.00  0.00           C  
ATOM   1252  CZ3 TRP I 485      76.613 -56.960 136.499  1.00  0.00           C  
ATOM   1253  CH2 TRP I 485      77.671 -56.296 137.143  1.00  0.00           C  
ATOM   1254  N   ASN I 486      71.519 -61.083 138.795  1.00  0.00           N  
ATOM   1255  CA  ASN I 486      70.616 -62.030 138.164  1.00  0.00           C  
ATOM   1256  C   ASN I 486      69.664 -61.377 137.180  1.00  0.00           C  
ATOM   1257  O   ASN I 486      69.201 -62.011 136.239  1.00  0.00           O  
ATOM   1258  CB  ASN I 486      69.843 -62.812 139.231  1.00  0.00           C  
ATOM   1259  CG  ASN I 486      70.335 -64.257 139.365  1.00  0.00           C  
ATOM   1260  OD1 ASN I 486      69.920 -65.134 138.604  1.00  0.00           O  
ATOM   1261  ND2 ASN I 486      71.240 -64.502 140.319  1.00  0.00           N  
ATOM   1262  N   LYS I 489      69.379 -60.103 137.386  1.00  0.00           N  
ATOM   1263  CA  LYS I 489      68.499 -59.407 136.478  1.00  0.00           C  
ATOM   1264  C   LYS I 489      69.194 -58.168 135.942  1.00  0.00           C  
ATOM   1265  O   LYS I 489      68.742 -57.570 134.971  1.00  0.00           O  
ATOM   1266  CB  LYS I 489      67.215 -59.027 137.196  1.00  0.00           C  
ATOM   1267  CG  LYS I 489      65.982 -59.391 136.411  1.00  0.00           C  
ATOM   1268  CD  LYS I 489      64.742 -58.817 137.060  1.00  0.00           C  
ATOM   1269  CE  LYS I 489      63.513 -59.024 136.185  1.00  0.00           C  
ATOM   1270  NZ  LYS I 489      62.353 -58.198 136.645  1.00  0.00           N  
ATOM   1271  N   GLN I 490      70.310 -57.806 136.569  1.00  0.00           N  
ATOM   1272  CA  GLN I 490      71.076 -56.624 136.184  1.00  0.00           C  
ATOM   1273  C   GLN I 490      71.344 -56.523 134.702  1.00  0.00           C  
ATOM   1274  O   GLN I 490      72.196 -57.219 134.155  1.00  0.00           O  
ATOM   1275  CB  GLN I 490      72.408 -56.568 136.932  1.00  0.00           C  
ATOM   1276  CG  GLN I 490      73.274 -55.357 136.583  1.00  0.00           C  
ATOM   1277  CD  GLN I 490      72.497 -54.058 136.599  1.00  0.00           C  
ATOM   1278  OE1 GLN I 490      71.777 -53.741 135.654  1.00  0.00           O  
ATOM   1279  NE2 GLN I 490      72.632 -53.304 137.681  1.00  0.00           N  
ATOM   1280  N   PRO I 494      70.612 -55.636 134.031  1.00  0.00           N  
ATOM   1281  CA  PRO I 494      70.751 -55.415 132.596  1.00  0.00           C  
ATOM   1282  C   PRO I 494      72.136 -54.901 132.277  1.00  0.00           C  
ATOM   1283  O   PRO I 494      72.745 -54.175 133.065  1.00  0.00           O  
ATOM   1284  CB  PRO I 494      69.679 -54.378 132.299  1.00  0.00           C  
ATOM   1285  CG  PRO I 494      68.639 -54.673 133.333  1.00  0.00           C  
ATOM   1286  CD  PRO I 494      69.474 -54.876 134.566  1.00  0.00           C  
ATOM   1287  N   MET I 495      72.615 -55.278 131.105  1.00  0.00           N  
ATOM   1288  CA  MET I 495      73.931 -54.891 130.653  1.00  0.00           C  
ATOM   1289  C   MET I 495      73.918 -53.454 130.176  1.00  0.00           C  
ATOM   1290  O   MET I 495      74.865 -52.712 130.408  1.00  0.00           O  
ATOM   1291  CB  MET I 495      74.348 -55.820 129.528  1.00  0.00           C  
ATOM   1292  CG  MET I 495      75.797 -55.770 129.144  1.00  0.00           C  
ATOM   1293  SD  MET I 495      76.092 -57.095 127.975  1.00  0.00           S  
ATOM   1294  CE  MET I 495      75.830 -58.545 128.984  1.00  0.00           C  
ATOM   1295  N   LEU I 496      72.843 -53.059 129.509  1.00  0.00           N  
ATOM   1296  CA  LEU I 496      72.757 -51.695 129.016  1.00  0.00           C  
ATOM   1297  C   LEU I 496      73.125 -50.760 130.162  1.00  0.00           C  
ATOM   1298  O   LEU I 496      73.983 -49.887 130.022  1.00  0.00           O  
ATOM   1299  CB  LEU I 496      71.340 -51.403 128.512  1.00  0.00           C  
ATOM   1300  CG  LEU I 496      71.176 -50.711 127.145  1.00  0.00           C  
ATOM   1301  CD1 LEU I 496      69.757 -50.941 126.649  1.00  0.00           C  
ATOM   1302  CD2 LEU I 496      71.495 -49.211 127.225  1.00  0.00           C  
ATOM   1303  N   GLU I 498      72.484 -50.971 131.305  1.00  0.00           N  
ATOM   1304  CA  GLU I 498      72.725 -50.163 132.498  1.00  0.00           C  
ATOM   1305  C   GLU I 498      74.219 -49.993 132.760  1.00  0.00           C  
ATOM   1306  O   GLU I 498      74.754 -48.881 132.737  1.00  0.00           O  
ATOM   1307  CB  GLU I 498      72.082 -50.834 133.710  1.00  0.00           C  
ATOM   1308  CG  GLU I 498      72.214 -50.050 134.999  1.00  0.00           C  
ATOM   1309  CD  GLU I 498      71.086 -49.050 135.196  1.00  0.00           C  
ATOM   1310  OE1 GLU I 498      71.069 -48.362 136.241  1.00  0.00           O  
ATOM   1311  OE2 GLU I 498      70.211 -48.956 134.311  1.00  0.00           O  
ATOM   1312  N   VAL I 499      74.877 -51.119 133.013  1.00  0.00           N  
ATOM   1313  CA  VAL I 499      76.308 -51.153 133.290  1.00  0.00           C  
ATOM   1314  C   VAL I 499      77.124 -50.520 132.169  1.00  0.00           C  
ATOM   1315  O   VAL I 499      77.688 -49.437 132.332  1.00  0.00           O  
ATOM   1316  CB  VAL I 499      76.812 -52.605 133.459  1.00  0.00           C  
ATOM   1317  CG1 VAL I 499      78.275 -52.596 133.858  1.00  0.00           C  
ATOM   1318  CG2 VAL I 499      75.974 -53.345 134.493  1.00  0.00           C  
ATOM   1319  N   LEU I 500      77.185 -51.218 131.037  1.00  0.00           N  
ATOM   1320  CA  LEU I 500      77.939 -50.764 129.876  1.00  0.00           C  
ATOM   1321  C   LEU I 500      77.848 -49.259 129.678  1.00  0.00           C  
ATOM   1322  O   LEU I 500      78.807 -48.634 129.226  1.00  0.00           O  
ATOM   1323  CB  LEU I 500      77.469 -51.502 128.610  1.00  0.00           C  
ATOM   1324  CG  LEU I 500      78.245 -52.770 128.218  1.00  0.00           C  
ATOM   1325  CD1 LEU I 500      77.512 -53.530 127.122  1.00  0.00           C  
ATOM   1326  CD2 LEU I 500      79.649 -52.383 127.758  1.00  0.00           C  
ATOM   1327  N   ARG I 501      76.710 -48.668 130.031  1.00  0.00           N  
ATOM   1328  CA  ARG I 501      76.562 -47.231 129.866  1.00  0.00           C  
ATOM   1329  C   ARG I 501      77.015 -46.497 131.132  1.00  0.00           C  
ATOM   1330  O   ARG I 501      77.950 -45.690 131.079  1.00  0.00           O  
ATOM   1331  CB  ARG I 501      75.108 -46.882 129.501  1.00  0.00           C  
ATOM   1332  CG  ARG I 501      74.971 -45.733 128.494  1.00  0.00           C  
ATOM   1333  CD  ARG I 501      73.552 -45.621 127.916  1.00  0.00           C  
ATOM   1334  NE  ARG I 501      72.523 -45.544 128.952  1.00  0.00           N  
ATOM   1335  CZ  ARG I 501      71.242 -45.251 128.732  1.00  0.00           C  
ATOM   1336  NH1 ARG I 501      70.803 -44.999 127.505  1.00  0.00           N  
ATOM   1337  NH2 ARG I 501      70.390 -45.208 129.745  1.00  0.00           N  
ATOM   1338  N   ARG I 502      76.386 -46.799 132.267  1.00  0.00           N  
ATOM   1339  CA  ARG I 502      76.732 -46.151 133.535  1.00  0.00           C  
ATOM   1340  C   ARG I 502      78.229 -46.112 133.870  1.00  0.00           C  
ATOM   1341  O   ARG I 502      78.657 -45.331 134.723  1.00  0.00           O  
ATOM   1342  CB  ARG I 502      75.964 -46.804 134.693  1.00  0.00           C  
ATOM   1343  CG  ARG I 502      74.561 -46.256 134.891  1.00  0.00           C  
ATOM   1344  CD  ARG I 502      74.590 -44.778 135.304  1.00  0.00           C  
ATOM   1345  NE  ARG I 502      74.955 -44.539 136.708  1.00  0.00           N  
ATOM   1346  CZ  ARG I 502      74.119 -44.641 137.742  1.00  0.00           C  
ATOM   1347  NH1 ARG I 502      72.852 -44.986 137.556  1.00  0.00           N  
ATOM   1348  NH2 ARG I 502      74.544 -44.378 138.969  1.00  0.00           N  
ATOM   1349  N   VAL I 503      79.028 -46.942 133.209  1.00  0.00           N  
ATOM   1350  CA  VAL I 503      80.459 -46.956 133.478  1.00  0.00           C  
ATOM   1351  C   VAL I 503      81.300 -47.267 132.258  1.00  0.00           C  
ATOM   1352  O   VAL I 503      82.442 -46.841 132.176  1.00  0.00           O  
ATOM   1353  CB  VAL I 503      80.832 -47.994 134.558  1.00  0.00           C  
ATOM   1354  CG1 VAL I 503      80.170 -47.649 135.866  1.00  0.00           C  
ATOM   1355  CG2 VAL I 503      80.422 -49.378 134.109  1.00  0.00           C  
ATOM   1356  N   GLY I 840      80.734 -48.018 131.319  1.00  0.00           N  
ATOM   1357  CA  GLY I 840      81.460 -48.408 130.120  1.00  0.00           C  
ATOM   1358  C   GLY I 840      82.256 -47.320 129.437  1.00  0.00           C  
ATOM   1359  O   GLY I 840      83.331 -47.591 128.903  1.00  0.00           O  
ATOM   1360  N   HIS I 841      81.734 -46.095 129.452  1.00  0.00           N  
ATOM   1361  CA  HIS I 841      82.406 -44.959 128.814  1.00  0.00           C  
ATOM   1362  C   HIS I 841      83.620 -44.495 129.625  1.00  0.00           C  
ATOM   1363  O   HIS I 841      84.555 -43.893 129.080  1.00  0.00           O  
ATOM   1364  CB  HIS I 841      81.458 -43.753 128.669  1.00  0.00           C  
ATOM   1365  CG  HIS I 841      80.212 -44.021 127.879  1.00  0.00           C  
ATOM   1366  ND1 HIS I 841      79.523 -43.017 127.233  1.00  0.00           N  
ATOM   1367  CD2 HIS I 841      79.501 -45.156 127.675  1.00  0.00           C  
ATOM   1368  CE1 HIS I 841      78.441 -43.522 126.667  1.00  0.00           C  
ATOM   1369  NE2 HIS I 841      78.403 -44.818 126.920  1.00  0.00           N  
ATOM   1370  N   ALA I 844      83.590 -44.774 130.928  1.00  0.00           N  
ATOM   1371  CA  ALA I 844      84.649 -44.363 131.844  1.00  0.00           C  
ATOM   1372  C   ALA I 844      85.875 -45.261 131.858  1.00  0.00           C  
ATOM   1373  O   ALA I 844      86.999 -44.772 131.919  1.00  0.00           O  
ATOM   1374  CB  ALA I 844      84.087 -44.229 133.255  1.00  0.00           C  
ATOM   1375  N   LEU I 845      85.670 -46.571 131.821  1.00  0.00           N  
ATOM   1376  CA  LEU I 845      86.804 -47.479 131.823  1.00  0.00           C  
ATOM   1377  C   LEU I 845      87.365 -47.575 130.413  1.00  0.00           C  
ATOM   1378  O   LEU I 845      86.701 -47.213 129.441  1.00  0.00           O  
ATOM   1379  CB  LEU I 845      86.392 -48.874 132.314  1.00  0.00           C  
ATOM   1380  CG  LEU I 845      86.179 -49.128 133.812  1.00  0.00           C  
ATOM   1381  CD1 LEU I 845      87.508 -49.048 134.555  1.00  0.00           C  
ATOM   1382  CD2 LEU I 845      85.179 -48.123 134.360  1.00  0.00           C  
ATOM   1383  N   ARG I 846      88.602 -48.050 130.318  1.00  0.00           N  
ATOM   1384  CA  ARG I 846      89.284 -48.232 129.039  1.00  0.00           C  
ATOM   1385  C   ARG I 846      90.142 -49.496 129.182  1.00  0.00           C  
ATOM   1386  O   ARG I 846      90.952 -49.610 130.112  1.00  0.00           O  
ATOM   1387  CB  ARG I 846      90.158 -47.005 128.705  1.00  0.00           C  
ATOM   1388  CG  ARG I 846      90.647 -46.945 127.245  1.00  0.00           C  
ATOM   1389  CD  ARG I 846      92.148 -47.286 127.100  1.00  0.00           C  
ATOM   1390  NE  ARG I 846      92.544 -47.544 125.706  1.00  0.00           N  
ATOM   1391  CZ  ARG I 846      93.761 -47.935 125.318  1.00  0.00           C  
ATOM   1392  NH1 ARG I 846      94.721 -48.118 126.215  1.00  0.00           N  
ATOM   1393  NH2 ARG I 846      94.019 -48.159 124.032  1.00  0.00           N  
ATOM   1394  N   ILE I 847      89.949 -50.442 128.265  1.00  0.00           N  
ATOM   1395  CA  ILE I 847      90.672 -51.713 128.278  1.00  0.00           C  
ATOM   1396  C   ILE I 847      92.165 -51.547 128.534  1.00  0.00           C  
ATOM   1397  O   ILE I 847      92.865 -52.532 128.761  1.00  0.00           O  
ATOM   1398  CB  ILE I 847      90.489 -52.475 126.944  1.00  0.00           C  
ATOM   1399  CG1 ILE I 847      91.481 -51.974 125.895  1.00  0.00           C  
ATOM   1400  CG2 ILE I 847      89.088 -52.271 126.420  1.00  0.00           C  
ATOM   1401  CD1 ILE I 847      92.777 -52.776 125.844  1.00  0.00           C  
ATOM   1402  N   GLY I 848      92.642 -50.303 128.477  1.00  0.00           N  
ATOM   1403  CA  GLY I 848      94.048 -50.000 128.700  1.00  0.00           C  
ATOM   1404  C   GLY I 848      94.525 -50.500 130.044  1.00  0.00           C  
ATOM   1405  O   GLY I 848      95.053 -51.608 130.134  1.00  0.00           O  
ATOM   1406  N   PRO I 849      94.373 -49.707 131.113  1.00  0.00           N  
ATOM   1407  CA  PRO I 849      94.828 -50.197 132.416  1.00  0.00           C  
ATOM   1408  C   PRO I 849      94.144 -51.512 132.818  1.00  0.00           C  
ATOM   1409  O   PRO I 849      94.234 -51.941 133.966  1.00  0.00           O  
ATOM   1410  CB  PRO I 849      94.495 -49.039 133.345  1.00  0.00           C  
ATOM   1411  CG  PRO I 849      94.750 -47.853 132.459  1.00  0.00           C  
ATOM   1412  CD  PRO I 849      94.089 -48.263 131.162  1.00  0.00           C  
ATOM   1413  N   MET I 850      93.456 -52.136 131.865  1.00  0.00           N  
ATOM   1414  CA  MET I 850      92.788 -53.417 132.085  1.00  0.00           C  
ATOM   1415  C   MET I 850      93.594 -54.530 131.413  1.00  0.00           C  
ATOM   1416  O   MET I 850      94.035 -55.473 132.066  1.00  0.00           O  
ATOM   1417  CB  MET I 850      91.368 -53.402 131.510  1.00  0.00           C  
ATOM   1418  CG  MET I 850      90.324 -52.732 132.409  1.00  0.00           C  
ATOM   1419  SD  MET I 850      88.606 -53.176 132.000  1.00  0.00           S  
ATOM   1420  CE  MET I 850      88.378 -54.651 133.025  1.00  0.00           C  
ATOM   1421  N   LEU I 851      93.770 -54.416 130.100  1.00  0.00           N  
ATOM   1422  CA  LEU I 851      94.538 -55.389 129.342  1.00  0.00           C  
ATOM   1423  C   LEU I 851      95.995 -55.290 129.768  1.00  0.00           C  
ATOM   1424  O   LEU I 851      96.753 -56.242 129.634  1.00  0.00           O  
ATOM   1425  CB  LEU I 851      94.392 -55.117 127.844  1.00  0.00           C  
ATOM   1426  CG  LEU I 851      95.582 -55.394 126.925  1.00  0.00           C  
ATOM   1427  CD1 LEU I 851      95.098 -55.450 125.503  1.00  0.00           C  
ATOM   1428  CD2 LEU I 851      96.633 -54.311 127.068  1.00  0.00           C  
ATOM   1429  N   SER I1160      96.385 -54.128 130.284  1.00  0.00           N  
ATOM   1430  CA  SER I1160      97.758 -53.933 130.753  1.00  0.00           C  
ATOM   1431  C   SER I1160      97.943 -54.582 132.131  1.00  0.00           C  
ATOM   1432  O   SER I1160      99.075 -54.900 132.526  1.00  0.00           O  
ATOM   1433  CB  SER I1160      98.096 -52.434 130.840  1.00  0.00           C  
ATOM   1434  OG  SER I1160      99.408 -52.216 131.349  1.00  0.00           O  
ATOM   1435  N   ARG I1161      96.833 -54.787 132.850  1.00  0.00           N  
ATOM   1436  CA  ARG I1161      96.879 -55.384 134.195  1.00  0.00           C  
ATOM   1437  C   ARG I1161      97.748 -56.631 134.112  1.00  0.00           C  
ATOM   1438  O   ARG I1161      97.440 -57.561 133.371  1.00  0.00           O  
ATOM   1439  CB  ARG I1161      95.463 -55.746 134.696  1.00  0.00           C  
ATOM   1440  CG  ARG I1161      95.084 -55.157 136.075  1.00  0.00           C  
ATOM   1441  CD  ARG I1161      96.014 -55.633 137.192  1.00  0.00           C  
ATOM   1442  NE  ARG I1161      95.432 -56.688 138.020  1.00  0.00           N  
ATOM   1443  CZ  ARG I1161      96.105 -57.366 138.949  1.00  0.00           C  
ATOM   1444  NH1 ARG I1161      97.391 -57.105 139.170  1.00  0.00           N  
ATOM   1445  NH2 ARG I1161      95.490 -58.302 139.663  1.00  0.00           N  
ATOM   1446  N   ASP I1162      98.841 -56.646 134.862  1.00  0.00           N  
ATOM   1447  CA  ASP I1162      99.748 -57.775 134.815  1.00  0.00           C  
ATOM   1448  C   ASP I1162      99.082 -59.111 135.109  1.00  0.00           C  
ATOM   1449  O   ASP I1162      99.113 -60.018 134.274  1.00  0.00           O  
ATOM   1450  CB  ASP I1162     100.910 -57.561 135.780  1.00  0.00           C  
ATOM   1451  CG  ASP I1162     102.021 -58.567 135.571  1.00  0.00           C  
ATOM   1452  OD1 ASP I1162     102.264 -58.915 134.391  1.00  0.00           O  
ATOM   1453  OD2 ASP I1162     102.651 -58.998 136.568  1.00  0.00           O  
ATOM   1454  N   THR I1163      98.488 -59.226 136.296  1.00  0.00           N  
ATOM   1455  CA  THR I1163      97.825 -60.459 136.716  1.00  0.00           C  
ATOM   1456  C   THR I1163      97.115 -61.151 135.543  1.00  0.00           C  
ATOM   1457  O   THR I1163      97.428 -62.298 135.186  1.00  0.00           O  
ATOM   1458  CB  THR I1163      96.810 -60.169 137.848  1.00  0.00           C  
ATOM   1459  OG1 THR I1163      97.491 -59.576 138.963  1.00  0.00           O  
ATOM   1460  CG2 THR I1163      96.137 -61.447 138.302  1.00  0.00           C  
ATOM   1461  N   VAL I1164      96.182 -60.433 134.925  1.00  0.00           N  
ATOM   1462  CA  VAL I1164      95.424 -60.975 133.801  1.00  0.00           C  
ATOM   1463  C   VAL I1164      96.196 -60.957 132.471  1.00  0.00           C  
ATOM   1464  O   VAL I1164      96.251 -61.978 131.788  1.00  0.00           O  
ATOM   1465  CB  VAL I1164      94.071 -60.226 133.619  1.00  0.00           C  
ATOM   1466  CG1 VAL I1164      93.049 -61.148 132.958  1.00  0.00           C  
ATOM   1467  CG2 VAL I1164      93.558 -59.730 134.968  1.00  0.00           C  
ATOM   1468  N   LYS I1165      96.785 -59.814 132.102  1.00  0.00           N  
ATOM   1469  CA  LYS I1165      97.547 -59.703 130.847  1.00  0.00           C  
ATOM   1470  C   LYS I1165      98.519 -60.854 130.738  1.00  0.00           C  
ATOM   1471  O   LYS I1165      98.721 -61.429 129.664  1.00  0.00           O  
ATOM   1472  CB  LYS I1165      98.354 -58.405 130.779  1.00  0.00           C  
ATOM   1473  CG  LYS I1165      99.146 -58.275 129.477  1.00  0.00           C  
ATOM   1474  CD  LYS I1165     100.117 -57.114 129.506  1.00  0.00           C  
ATOM   1475  CE  LYS I1165     101.117 -57.267 130.636  1.00  0.00           C  
ATOM   1476  NZ  LYS I1165     101.719 -58.624 130.631  1.00  0.00           N  
ATOM   1477  N   ASN I1166      99.137 -61.169 131.866  1.00  0.00           N  
ATOM   1478  CA  ASN I1166     100.076 -62.266 131.925  1.00  0.00           C  
ATOM   1479  C   ASN I1166      99.361 -63.559 131.542  1.00  0.00           C  
ATOM   1480  O   ASN I1166      99.975 -64.456 130.974  1.00  0.00           O  
ATOM   1481  CB  ASN I1166     100.649 -62.407 133.332  1.00  0.00           C  
ATOM   1482  CG  ASN I1166     101.713 -63.487 133.421  1.00  0.00           C  
ATOM   1483  OD1 ASN I1166     101.774 -64.234 134.400  1.00  0.00           O  
ATOM   1484  ND2 ASN I1166     102.565 -63.568 132.398  1.00  0.00           N  
ATOM   1485  N   LYS I1168      98.071 -63.669 131.848  1.00  0.00           N  
ATOM   1486  CA  LYS I1168      97.342 -64.889 131.497  1.00  0.00           C  
ATOM   1487  C   LYS I1168      97.270 -65.171 129.996  1.00  0.00           C  
ATOM   1488  O   LYS I1168      97.255 -66.327 129.582  1.00  0.00           O  
ATOM   1489  CB  LYS I1168      95.917 -64.853 132.037  1.00  0.00           C  
ATOM   1490  CG  LYS I1168      95.143 -66.150 131.786  1.00  0.00           C  
ATOM   1491  CD  LYS I1168      95.736 -67.334 132.572  1.00  0.00           C  
ATOM   1492  CE  LYS I1168      94.770 -68.536 132.626  1.00  0.00           C  
ATOM   1493  NZ  LYS I1168      95.133 -69.570 133.673  1.00  0.00           N  
ATOM   1494  N   MET I1169      97.211 -64.124 129.181  1.00  0.00           N  
ATOM   1495  CA  MET I1169      97.130 -64.294 127.733  1.00  0.00           C  
ATOM   1496  C   MET I1169      98.457 -64.739 127.187  1.00  0.00           C  
ATOM   1497  O   MET I1169      98.528 -65.626 126.340  1.00  0.00           O  
ATOM   1498  CB  MET I1169      96.773 -62.989 127.073  1.00  0.00           C  
ATOM   1499  CG  MET I1169      95.822 -62.189 127.880  1.00  0.00           C  
ATOM   1500  SD  MET I1169      95.412 -60.724 126.979  1.00  0.00           S  
ATOM   1501  CE  MET I1169      94.289 -61.410 125.782  1.00  0.00           C  
ATOM   1502  N   THR I1170      99.513 -64.087 127.659  1.00  0.00           N  
ATOM   1503  CA  THR I1170     100.862 -64.432 127.231  1.00  0.00           C  
ATOM   1504  C   THR I1170     101.222 -65.827 127.774  1.00  0.00           C  
ATOM   1505  O   THR I1170     101.265 -66.808 127.020  1.00  0.00           O  
ATOM   1506  CB  THR I1170     101.911 -63.352 127.709  1.00  0.00           C  
ATOM   1507  OG1 THR I1170     101.591 -62.884 129.031  1.00  0.00           O  
ATOM   1508  CG2 THR I1170     101.918 -62.164 126.759  1.00  0.00           C  
ATOM   1509  N   GLN I1171     101.452 -65.907 129.084  1.00  0.00           N  
ATOM   1510  CA  GLN I1171     101.800 -67.159 129.753  1.00  0.00           C  
ATOM   1511  C   GLN I1171     100.529 -67.880 130.162  1.00  0.00           C  
ATOM   1512  O   GLN I1171     100.199 -67.952 131.344  1.00  0.00           O  
ATOM   1513  CB  GLN I1171     102.653 -66.883 131.000  1.00  0.00           C  
ATOM   1514  CG  GLN I1171     103.856 -65.956 130.759  1.00  0.00           C  
ATOM   1515  CD  GLN I1171     104.930 -66.559 129.845  1.00  0.00           C  
ATOM   1516  OE1 GLN I1171     105.710 -65.829 129.224  1.00  0.00           O  
ATOM   1517  NE2 GLN I1171     104.983 -67.892 129.774  1.00  0.00           N  
ATOM   1518  N   GLY I1177      99.816 -68.406 129.178  1.00  0.00           N  
ATOM   1519  CA  GLY I1177      98.590 -69.114 129.473  1.00  0.00           C  
ATOM   1520  C   GLY I1177      97.820 -69.385 128.206  1.00  0.00           C  
ATOM   1521  O   GLY I1177      98.347 -69.199 127.107  1.00  0.00           O  
ATOM   1522  N   ASP I1178      96.577 -69.835 128.363  1.00  0.00           N  
ATOM   1523  CA  ASP I1178      95.702 -70.125 127.225  1.00  0.00           C  
ATOM   1524  C   ASP I1178      95.212 -68.796 126.656  1.00  0.00           C  
ATOM   1525  O   ASP I1178      95.221 -68.574 125.435  1.00  0.00           O  
ATOM   1526  CB  ASP I1178      94.470 -70.947 127.662  1.00  0.00           C  
ATOM   1527  CG  ASP I1178      93.360 -70.078 128.299  1.00  0.00           C  
ATOM   1528  OD1 ASP I1178      93.568 -69.560 129.424  1.00  0.00           O  
ATOM   1529  OD2 ASP I1178      92.283 -69.909 127.668  1.00  0.00           O  
ATOM   1530  N   GLY I1191      94.786 -67.924 127.570  1.00  0.00           N  
ATOM   1531  CA  GLY I1191      94.267 -66.625 127.204  1.00  0.00           C  
ATOM   1532  C   GLY I1191      93.258 -66.170 128.234  1.00  0.00           C  
ATOM   1533  O   GLY I1191      93.485 -66.293 129.439  1.00  0.00           O  
ATOM   1534  N   VAL I1192      92.122 -65.676 127.761  1.00  0.00           N  
ATOM   1535  CA  VAL I1192      91.102 -65.172 128.663  1.00  0.00           C  
ATOM   1536  C   VAL I1192      89.755 -65.045 127.960  1.00  0.00           C  
ATOM   1537  O   VAL I1192      89.702 -64.676 126.794  1.00  0.00           O  
ATOM   1538  CB  VAL I1192      91.522 -63.788 129.189  1.00  0.00           C  
ATOM   1539  CG1 VAL I1192      91.805 -62.873 128.015  1.00  0.00           C  
ATOM   1540  CG2 VAL I1192      90.437 -63.189 130.059  1.00  0.00           C  
ATOM   1541  N   SER I1193      88.674 -65.344 128.680  1.00  0.00           N  
ATOM   1542  CA  SER I1193      87.317 -65.254 128.140  1.00  0.00           C  
ATOM   1543  C   SER I1193      86.705 -63.915 128.518  1.00  0.00           C  
ATOM   1544  O   SER I1193      86.928 -63.411 129.621  1.00  0.00           O  
ATOM   1545  CB  SER I1193      86.431 -66.340 128.717  1.00  0.00           C  
ATOM   1546  OG  SER I1193      85.645 -65.787 129.756  1.00  0.00           O  
ATOM   1547  N   PHE I1194      85.902 -63.360 127.616  1.00  0.00           N  
ATOM   1548  CA  PHE I1194      85.283 -62.066 127.855  1.00  0.00           C  
ATOM   1549  C   PHE I1194      84.802 -61.986 129.280  1.00  0.00           C  
ATOM   1550  O   PHE I1194      84.788 -60.922 129.888  1.00  0.00           O  
ATOM   1551  CB  PHE I1194      84.106 -61.831 126.913  1.00  0.00           C  
ATOM   1552  CG  PHE I1194      83.794 -60.377 126.704  1.00  0.00           C  
ATOM   1553  CD1 PHE I1194      84.014 -59.772 125.467  1.00  0.00           C  
ATOM   1554  CD2 PHE I1194      83.309 -59.598 127.751  1.00  0.00           C  
ATOM   1555  CE1 PHE I1194      83.760 -58.408 125.275  1.00  0.00           C  
ATOM   1556  CE2 PHE I1194      83.051 -58.231 127.572  1.00  0.00           C  
ATOM   1557  CZ  PHE I1194      83.276 -57.635 126.329  1.00  0.00           C  
ATOM   1558  N   ALA I1195      84.411 -63.128 129.816  1.00  0.00           N  
ATOM   1559  CA  ALA I1195      83.942 -63.172 131.184  1.00  0.00           C  
ATOM   1560  C   ALA I1195      85.062 -62.718 132.107  1.00  0.00           C  
ATOM   1561  O   ALA I1195      84.953 -61.702 132.792  1.00  0.00           O  
ATOM   1562  CB  ALA I1195      83.515 -64.576 131.535  1.00  0.00           C  
ATOM   1563  N   GLU I1196      86.148 -63.474 132.112  1.00  0.00           N  
ATOM   1564  CA  GLU I1196      87.267 -63.143 132.964  1.00  0.00           C  
ATOM   1565  C   GLU I1196      87.607 -61.662 132.866  1.00  0.00           C  
ATOM   1566  O   GLU I1196      87.701 -60.982 133.882  1.00  0.00           O  
ATOM   1567  CB  GLU I1196      88.495 -63.946 132.571  1.00  0.00           C  
ATOM   1568  CG  GLU I1196      88.251 -65.390 132.196  1.00  0.00           C  
ATOM   1569  CD  GLU I1196      89.540 -66.073 131.734  1.00  0.00           C  
ATOM   1570  OE1 GLU I1196      89.478 -67.225 131.246  1.00  0.00           O  
ATOM   1571  OE2 GLU I1196      90.625 -65.455 131.863  1.00  0.00           O  
ATOM   1572  N   PHE I1198      87.801 -61.165 131.645  1.00  0.00           N  
ATOM   1573  CA  PHE I1198      88.153 -59.756 131.439  1.00  0.00           C  
ATOM   1574  C   PHE I1198      87.163 -58.846 132.160  1.00  0.00           C  
ATOM   1575  O   PHE I1198      87.553 -57.842 132.763  1.00  0.00           O  
ATOM   1576  CB  PHE I1198      88.167 -59.411 129.936  1.00  0.00           C  
ATOM   1577  CG  PHE I1198      88.565 -57.977 129.625  1.00  0.00           C  
ATOM   1578  CD1 PHE I1198      88.033 -57.322 128.517  1.00  0.00           C  
ATOM   1579  CD2 PHE I1198      89.479 -57.291 130.422  1.00  0.00           C  
ATOM   1580  CE1 PHE I1198      88.404 -56.012 128.204  1.00  0.00           C  
ATOM   1581  CE2 PHE I1198      89.856 -55.978 130.113  1.00  0.00           C  
ATOM   1582  CZ  PHE I1198      89.315 -55.339 129.003  1.00  0.00           C  
ATOM   1583  N   THR I1199      85.886 -59.216 132.106  1.00  0.00           N  
ATOM   1584  CA  THR I1199      84.829 -58.424 132.722  1.00  0.00           C  
ATOM   1585  C   THR I1199      84.695 -58.644 134.212  1.00  0.00           C  
ATOM   1586  O   THR I1199      84.221 -57.761 134.921  1.00  0.00           O  
ATOM   1587  CB  THR I1199      83.459 -58.729 132.100  1.00  0.00           C  
ATOM   1588  OG1 THR I1199      83.578 -58.790 130.677  1.00  0.00           O  
ATOM   1589  CG2 THR I1199      82.466 -57.643 132.464  1.00  0.00           C  
ATOM   1590  N   TYR I1200      85.094 -59.820 134.686  1.00  0.00           N  
ATOM   1591  CA  TYR I1200      84.984 -60.129 136.108  1.00  0.00           C  
ATOM   1592  C   TYR I1200      85.303 -58.909 136.939  1.00  0.00           C  
ATOM   1593  O   TYR I1200      84.481 -58.454 137.740  1.00  0.00           O  
ATOM   1594  CB  TYR I1200      85.938 -61.252 136.521  1.00  0.00           C  
ATOM   1595  CG  TYR I1200      85.948 -61.523 138.028  1.00  0.00           C  
ATOM   1596  CD1 TYR I1200      85.210 -62.577 138.576  1.00  0.00           C  
ATOM   1597  CD2 TYR I1200      86.699 -60.722 138.901  1.00  0.00           C  
ATOM   1598  CE1 TYR I1200      85.223 -62.827 139.945  1.00  0.00           C  
ATOM   1599  CE2 TYR I1200      86.714 -60.964 140.265  1.00  0.00           C  
ATOM   1600  CZ  TYR I1200      85.978 -62.017 140.776  1.00  0.00           C  
ATOM   1601  OH  TYR I1200      86.010 -62.258 142.122  1.00  0.00           O  
ATOM   1602  N   PRO I1201      86.514 -58.359 136.766  1.00  0.00           N  
ATOM   1603  CA  PRO I1201      86.797 -57.183 137.583  1.00  0.00           C  
ATOM   1604  C   PRO I1201      85.621 -56.209 137.523  1.00  0.00           C  
ATOM   1605  O   PRO I1201      84.996 -55.917 138.547  1.00  0.00           O  
ATOM   1606  CB  PRO I1201      88.088 -56.630 136.963  1.00  0.00           C  
ATOM   1607  CG  PRO I1201      88.060 -57.139 135.540  1.00  0.00           C  
ATOM   1608  CD  PRO I1201      87.535 -58.538 135.716  1.00  0.00           C  
ATOM   1609  N   ILE I1202      85.291 -55.757 136.314  1.00  0.00           N  
ATOM   1610  CA  ILE I1202      84.201 -54.803 136.116  1.00  0.00           C  
ATOM   1611  C   ILE I1202      83.016 -55.075 137.044  1.00  0.00           C  
ATOM   1612  O   ILE I1202      82.437 -54.155 137.612  1.00  0.00           O  
ATOM   1613  CB  ILE I1202      83.700 -54.798 134.637  1.00  0.00           C  
ATOM   1614  CG1 ILE I1202      84.856 -54.518 133.661  1.00  0.00           C  
ATOM   1615  CG2 ILE I1202      82.648 -53.723 134.467  1.00  0.00           C  
ATOM   1616  CD1 ILE I1202      85.503 -53.125 133.794  1.00  0.00           C  
ATOM   1617  N   MET I1203      82.665 -56.338 137.215  1.00  0.00           N  
ATOM   1618  CA  MET I1203      81.545 -56.662 138.073  1.00  0.00           C  
ATOM   1619  C   MET I1203      81.894 -56.440 139.515  1.00  0.00           C  
ATOM   1620  O   MET I1203      81.093 -55.889 140.269  1.00  0.00           O  
ATOM   1621  CB  MET I1203      81.124 -58.104 137.869  1.00  0.00           C  
ATOM   1622  CG  MET I1203      80.423 -58.323 136.551  1.00  0.00           C  
ATOM   1623  SD  MET I1203      79.985 -60.035 136.233  1.00  0.00           S  
ATOM   1624  CE  MET I1203      81.390 -60.565 135.200  1.00  0.00           C  
ATOM   1625  N   GLN I1204      83.094 -56.883 139.892  1.00  0.00           N  
ATOM   1626  CA  GLN I1204      83.587 -56.743 141.265  1.00  0.00           C  
ATOM   1627  C   GLN I1204      83.486 -55.281 141.659  1.00  0.00           C  
ATOM   1628  O   GLN I1204      83.386 -54.947 142.846  1.00  0.00           O  
ATOM   1629  CB  GLN I1204      85.058 -57.194 141.391  1.00  0.00           C  
ATOM   1630  CG  GLN I1204      85.617 -57.121 142.830  1.00  0.00           C  
ATOM   1631  CD  GLN I1204      85.800 -58.492 143.479  1.00  0.00           C  
ATOM   1632  OE1 GLN I1204      86.662 -59.274 143.058  1.00  0.00           O  
ATOM   1633  NE2 GLN I1204      84.988 -58.791 144.503  1.00  0.00           N  
ATOM   1634  N   GLY I1205      83.522 -54.419 140.643  1.00  0.00           N  
ATOM   1635  CA  GLY I1205      83.435 -52.986 140.861  1.00  0.00           C  
ATOM   1636  C   GLY I1205      81.995 -52.517 140.920  1.00  0.00           C  
ATOM   1637  O   GLY I1205      81.676 -51.568 141.642  1.00  0.00           O  
ATOM   1638  N   TRP I1206      81.125 -53.179 140.159  1.00  0.00           N  
ATOM   1639  CA  TRP I1206      79.723 -52.813 140.156  1.00  0.00           C  
ATOM   1640  C   TRP I1206      79.191 -53.252 141.487  1.00  0.00           C  
ATOM   1641  O   TRP I1206      78.237 -52.687 142.002  1.00  0.00           O  
ATOM   1642  CB  TRP I1206      78.964 -53.519 139.044  1.00  0.00           C  
ATOM   1643  CG  TRP I1206      77.587 -52.967 138.876  1.00  0.00           C  
ATOM   1644  CD1 TRP I1206      76.455 -53.381 139.509  1.00  0.00           C  
ATOM   1645  CD2 TRP I1206      77.205 -51.854 138.058  1.00  0.00           C  
ATOM   1646  NE1 TRP I1206      75.389 -52.594 139.139  1.00  0.00           N  
ATOM   1647  CE2 TRP I1206      75.825 -51.645 138.247  1.00  0.00           C  
ATOM   1648  CE3 TRP I1206      77.899 -51.004 137.182  1.00  0.00           C  
ATOM   1649  CZ2 TRP I1206      75.119 -50.629 137.594  1.00  0.00           C  
ATOM   1650  CZ3 TRP I1206      77.196 -49.990 136.530  1.00  0.00           C  
ATOM   1651  CH2 TRP I1206      75.822 -49.813 136.742  1.00  0.00           C  
ATOM   1652  N   ASP I1207      79.822 -54.275 142.044  1.00  0.00           N  
ATOM   1653  CA  ASP I1207      79.426 -54.773 143.346  1.00  0.00           C  
ATOM   1654  C   ASP I1207      79.721 -53.709 144.385  1.00  0.00           C  
ATOM   1655  O   ASP I1207      78.816 -53.250 145.081  1.00  0.00           O  
ATOM   1656  CB  ASP I1207      80.177 -56.057 143.687  1.00  0.00           C  
ATOM   1657  CG  ASP I1207      79.492 -57.286 143.136  1.00  0.00           C  
ATOM   1658  OD1 ASP I1207      78.344 -57.569 143.546  1.00  0.00           O  
ATOM   1659  OD2 ASP I1207      80.098 -57.967 142.289  1.00  0.00           O  
ATOM   1660  N   TRP I1208      80.985 -53.309 144.480  1.00  0.00           N  
ATOM   1661  CA  TRP I1208      81.378 -52.285 145.440  1.00  0.00           C  
ATOM   1662  C   TRP I1208      80.337 -51.167 145.416  1.00  0.00           C  
ATOM   1663  O   TRP I1208      79.746 -50.830 146.445  1.00  0.00           O  
ATOM   1664  CB  TRP I1208      82.752 -51.710 145.087  1.00  0.00           C  
ATOM   1665  CG  TRP I1208      83.368 -50.929 146.204  1.00  0.00           C  
ATOM   1666  CD1 TRP I1208      82.718 -50.135 147.111  1.00  0.00           C  
ATOM   1667  CD2 TRP I1208      84.760 -50.838 146.517  1.00  0.00           C  
ATOM   1668  NE1 TRP I1208      83.618 -49.556 147.968  1.00  0.00           N  
ATOM   1669  CE2 TRP I1208      84.880 -49.966 147.627  1.00  0.00           C  
ATOM   1670  CE3 TRP I1208      85.920 -51.403 145.965  1.00  0.00           C  
ATOM   1671  CZ2 TRP I1208      86.118 -49.646 148.199  1.00  0.00           C  
ATOM   1672  CZ3 TRP I1208      87.153 -51.085 146.534  1.00  0.00           C  
ATOM   1673  CH2 TRP I1208      87.241 -50.212 147.641  1.00  0.00           C  
ATOM   1674  N   PHE I1209      80.119 -50.601 144.232  1.00  0.00           N  
ATOM   1675  CA  PHE I1209      79.146 -49.524 144.048  1.00  0.00           C  
ATOM   1676  C   PHE I1209      77.789 -49.940 144.588  1.00  0.00           C  
ATOM   1677  O   PHE I1209      77.241 -49.288 145.471  1.00  0.00           O  
ATOM   1678  CB  PHE I1209      79.022 -49.169 142.559  1.00  0.00           C  
ATOM   1679  CG  PHE I1209      77.884 -48.211 142.225  1.00  0.00           C  
ATOM   1680  CD1 PHE I1209      77.853 -46.912 142.736  1.00  0.00           C  
ATOM   1681  CD2 PHE I1209      76.876 -48.599 141.343  1.00  0.00           C  
ATOM   1682  CE1 PHE I1209      76.842 -46.017 142.359  1.00  0.00           C  
ATOM   1683  CE2 PHE I1209      75.868 -47.712 140.965  1.00  0.00           C  
ATOM   1684  CZ  PHE I1209      75.850 -46.423 141.473  1.00  0.00           C  
ATOM   1685  N   GLU I1210      77.240 -51.025 144.056  1.00  0.00           N  
ATOM   1686  CA  GLU I1210      75.945 -51.478 144.526  1.00  0.00           C  
ATOM   1687  C   GLU I1210      75.907 -51.296 146.037  1.00  0.00           C  
ATOM   1688  O   GLU I1210      75.029 -50.623 146.553  1.00  0.00           O  
ATOM   1689  CB  GLU I1210      75.710 -52.942 144.139  1.00  0.00           C  
ATOM   1690  CG  GLU I1210      75.383 -53.154 142.649  1.00  0.00           C  
ATOM   1691  CD  GLU I1210      73.908 -52.963 142.317  1.00  0.00           C  
ATOM   1692  OE1 GLU I1210      73.558 -52.915 141.116  1.00  0.00           O  
ATOM   1693  OE2 GLU I1210      73.096 -52.875 143.258  1.00  0.00           O  
ATOM   1694  N   LEU I1211      76.883 -51.854 146.742  1.00  0.00           N  
ATOM   1695  CA  LEU I1211      76.927 -51.724 148.193  1.00  0.00           C  
ATOM   1696  C   LEU I1211      76.947 -50.269 148.668  1.00  0.00           C  
ATOM   1697  O   LEU I1211      76.396 -49.943 149.714  1.00  0.00           O  
ATOM   1698  CB  LEU I1211      78.133 -52.480 148.736  1.00  0.00           C  
ATOM   1699  CG  LEU I1211      77.971 -53.991 148.605  1.00  0.00           C  
ATOM   1700  CD1 LEU I1211      79.313 -54.673 148.688  1.00  0.00           C  
ATOM   1701  CD2 LEU I1211      77.047 -54.484 149.690  1.00  0.00           C  
ATOM   1702  N   PHE I1212      77.583 -49.394 147.900  1.00  0.00           N  
ATOM   1703  CA  PHE I1212      77.647 -47.972 148.242  1.00  0.00           C  
ATOM   1704  C   PHE I1212      76.259 -47.383 147.999  1.00  0.00           C  
ATOM   1705  O   PHE I1212      75.656 -46.768 148.882  1.00  0.00           O  
ATOM   1706  CB  PHE I1212      78.685 -47.274 147.343  1.00  0.00           C  
ATOM   1707  CG  PHE I1212      78.723 -45.763 147.476  1.00  0.00           C  
ATOM   1708  CD1 PHE I1212      79.061 -44.966 146.374  1.00  0.00           C  
ATOM   1709  CD2 PHE I1212      78.462 -45.138 148.693  1.00  0.00           C  
ATOM   1710  CE1 PHE I1212      79.132 -43.579 146.485  1.00  0.00           C  
ATOM   1711  CE2 PHE I1212      78.534 -43.745 148.810  1.00  0.00           C  
ATOM   1712  CZ  PHE I1212      78.873 -42.968 147.700  1.00  0.00           C  
ATOM   1713  N   TYR I1213      75.769 -47.603 146.783  1.00  0.00           N  
ATOM   1714  CA  TYR I1213      74.466 -47.120 146.320  1.00  0.00           C  
ATOM   1715  C   TYR I1213      73.340 -47.700 147.153  1.00  0.00           C  
ATOM   1716  O   TYR I1213      72.385 -46.996 147.488  1.00  0.00           O  
ATOM   1717  CB  TYR I1213      74.280 -47.507 144.841  1.00  0.00           C  
ATOM   1718  CG  TYR I1213      73.020 -47.011 144.133  1.00  0.00           C  
ATOM   1719  CD1 TYR I1213      72.574 -45.695 144.278  1.00  0.00           C  
ATOM   1720  CD2 TYR I1213      72.351 -47.835 143.214  1.00  0.00           C  
ATOM   1721  CE1 TYR I1213      71.507 -45.215 143.516  1.00  0.00           C  
ATOM   1722  CE2 TYR I1213      71.289 -47.366 142.450  1.00  0.00           C  
ATOM   1723  CZ  TYR I1213      70.876 -46.059 142.599  1.00  0.00           C  
ATOM   1724  OH  TYR I1213      69.858 -45.598 141.796  1.00  0.00           O  
ATOM   1725  N   GLN I1289      73.464 -48.984 147.483  1.00  0.00           N  
ATOM   1726  CA  GLN I1289      72.452 -49.689 148.263  1.00  0.00           C  
ATOM   1727  C   GLN I1289      72.758 -49.853 149.756  1.00  0.00           C  
ATOM   1728  O   GLN I1289      71.926 -50.370 150.502  1.00  0.00           O  
ATOM   1729  CB  GLN I1289      72.175 -51.080 147.657  1.00  0.00           C  
ATOM   1730  CG  GLN I1289      71.206 -51.094 146.471  1.00  0.00           C  
ATOM   1731  CD  GLN I1289      70.678 -52.491 146.141  1.00  0.00           C  
ATOM   1732  OE1 GLN I1289      70.194 -53.215 147.020  1.00  0.00           O  
ATOM   1733  NE2 GLN I1289      70.756 -52.865 144.868  1.00  0.00           N  
ATOM   1734  N   GLN I1290      73.930 -49.421 150.208  1.00  0.00           N  
ATOM   1735  CA  GLN I1290      74.235 -49.580 151.622  1.00  0.00           C  
ATOM   1736  C   GLN I1290      75.316 -48.695 152.211  1.00  0.00           C  
ATOM   1737  O   GLN I1290      75.799 -48.962 153.311  1.00  0.00           O  
ATOM   1738  CB  GLN I1290      74.570 -51.038 151.920  1.00  0.00           C  
ATOM   1739  CG  GLN I1290      73.418 -51.784 152.534  1.00  0.00           C  
ATOM   1740  CD  GLN I1290      72.918 -51.093 153.770  1.00  0.00           C  
ATOM   1741  OE1 GLN I1290      73.601 -51.047 154.789  1.00  0.00           O  
ATOM   1742  NE2 GLN I1290      71.724 -50.529 153.686  1.00  0.00           N  
ATOM   1743  N   GLY I1291      75.697 -47.646 151.493  1.00  0.00           N  
ATOM   1744  CA  GLY I1291      76.714 -46.747 152.009  1.00  0.00           C  
ATOM   1745  C   GLY I1291      78.008 -47.430 152.416  1.00  0.00           C  
ATOM   1746  O   GLY I1291      78.379 -47.464 153.593  1.00  0.00           O  
ATOM   1747  N   VAL I1292      78.696 -47.977 151.423  1.00  0.00           N  
ATOM   1748  CA  VAL I1292      79.958 -48.661 151.639  1.00  0.00           C  
ATOM   1749  C   VAL I1292      81.107 -47.832 151.091  1.00  0.00           C  
ATOM   1750  O   VAL I1292      81.187 -47.591 149.888  1.00  0.00           O  
ATOM   1751  CB  VAL I1292      79.973 -50.022 150.928  1.00  0.00           C  
ATOM   1752  CG1 VAL I1292      81.396 -50.551 150.851  1.00  0.00           C  
ATOM   1753  CG2 VAL I1292      79.077 -51.001 151.668  1.00  0.00           C  
ATOM   1754  N   GLN I1293      81.998 -47.395 151.970  1.00  0.00           N  
ATOM   1755  CA  GLN I1293      83.141 -46.610 151.535  1.00  0.00           C  
ATOM   1756  C   GLN I1293      84.436 -47.390 151.734  1.00  0.00           C  
ATOM   1757  O   GLN I1293      85.523 -46.808 151.738  1.00  0.00           O  
ATOM   1758  CB  GLN I1293      83.206 -45.290 152.309  1.00  0.00           C  
ATOM   1759  CG  GLN I1293      82.165 -44.267 151.881  1.00  0.00           C  
ATOM   1760  CD  GLN I1293      82.363 -42.910 152.535  1.00  0.00           C  
ATOM   1761  OE1 GLN I1293      82.247 -42.774 153.750  1.00  0.00           O  
ATOM   1762  NE2 GLN I1293      82.665 -41.898 151.727  1.00  0.00           N  
ATOM   1763  N   MET I1294      84.322 -48.710 151.875  1.00  0.00           N  
ATOM   1764  CA  MET I1294      85.500 -49.542 152.107  1.00  0.00           C  
ATOM   1765  C   MET I1294      85.343 -51.020 151.726  1.00  0.00           C  
ATOM   1766  O   MET I1294      84.257 -51.584 151.800  1.00  0.00           O  
ATOM   1767  CB  MET I1294      85.890 -49.426 153.584  1.00  0.00           C  
ATOM   1768  CG  MET I1294      87.153 -50.154 153.987  1.00  0.00           C  
ATOM   1769  SD  MET I1294      87.516 -49.871 155.728  1.00  0.00           S  
ATOM   1770  CE  MET I1294      88.381 -48.316 155.623  1.00  0.00           C  
ATOM   1771  N   GLN I1295      86.443 -51.639 151.310  1.00  0.00           N  
ATOM   1772  CA  GLN I1295      86.438 -53.052 150.950  1.00  0.00           C  
ATOM   1773  C   GLN I1295      87.737 -53.735 151.369  1.00  0.00           C  
ATOM   1774  O   GLN I1295      88.837 -53.348 150.944  1.00  0.00           O  
ATOM   1775  CB  GLN I1295      86.252 -53.252 149.451  1.00  0.00           C  
ATOM   1776  CG  GLN I1295      86.435 -54.707 149.058  1.00  0.00           C  
ATOM   1777  CD  GLN I1295      86.574 -54.909 147.568  1.00  0.00           C  
ATOM   1778  OE1 GLN I1295      85.671 -54.598 146.796  1.00  0.00           O  
ATOM   1779  NE2 GLN I1295      87.714 -55.435 147.156  1.00  0.00           N  
ATOM   1780  N   ILE I1296      87.593 -54.766 152.193  1.00  0.00           N  
ATOM   1781  CA  ILE I1296      88.724 -55.526 152.695  1.00  0.00           C  
ATOM   1782  C   ILE I1296      88.855 -56.804 151.895  1.00  0.00           C  
ATOM   1783  O   ILE I1296      87.869 -57.518 151.710  1.00  0.00           O  
ATOM   1784  CB  ILE I1296      88.510 -55.885 154.148  1.00  0.00           C  
ATOM   1785  CG1 ILE I1296      88.178 -54.621 154.938  1.00  0.00           C  
ATOM   1786  CG2 ILE I1296      89.746 -56.539 154.687  1.00  0.00           C  
ATOM   1787  CD1 ILE I1296      87.824 -54.874 156.378  1.00  0.00           C  
ATOM   1788  N   GLY I1297      90.067 -57.111 151.436  1.00  0.00           N  
ATOM   1789  CA  GLY I1297      90.219 -58.315 150.631  1.00  0.00           C  
ATOM   1790  C   GLY I1297      91.501 -59.128 150.665  1.00  0.00           C  
ATOM   1791  O   GLY I1297      92.340 -58.972 151.555  1.00  0.00           O  
ATOM   1792  N   GLY I1298      91.626 -60.019 149.682  1.00  0.00           N  
ATOM   1793  CA  GLY I1298      92.791 -60.871 149.576  1.00  0.00           C  
ATOM   1794  C   GLY I1298      94.030 -60.075 149.239  1.00  0.00           C  
ATOM   1795  O   GLY I1298      93.952 -59.049 148.563  1.00  0.00           O  
ATOM   1796  N   SER I1299      95.170 -60.557 149.722  1.00  0.00           N  
ATOM   1797  CA  SER I1299      96.459 -59.919 149.505  1.00  0.00           C  
ATOM   1798  C   SER I1299      96.643 -59.599 148.035  1.00  0.00           C  
ATOM   1799  O   SER I1299      97.179 -58.544 147.677  1.00  0.00           O  
ATOM   1800  CB  SER I1299      97.575 -60.859 149.944  1.00  0.00           C  
ATOM   1801  OG  SER I1299      97.147 -61.664 151.024  1.00  0.00           O  
ATOM   1802  N   ASP I1300      96.184 -60.532 147.201  1.00  0.00           N  
ATOM   1803  CA  ASP I1300      96.275 -60.454 145.737  1.00  0.00           C  
ATOM   1804  C   ASP I1300      95.134 -59.652 145.099  1.00  0.00           C  
ATOM   1805  O   ASP I1300      95.142 -59.378 143.881  1.00  0.00           O  
ATOM   1806  CB  ASP I1300      96.253 -61.874 145.161  1.00  0.00           C  
ATOM   1807  CG  ASP I1300      94.909 -62.561 145.362  1.00  0.00           C  
ATOM   1808  OD1 ASP I1300      94.414 -62.566 146.509  1.00  0.00           O  
ATOM   1809  OD2 ASP I1300      94.347 -63.089 144.377  1.00  0.00           O  
ATOM   1810  N   GLN I1301      94.164 -59.292 145.941  1.00  0.00           N  
ATOM   1811  CA  GLN I1301      92.969 -58.559 145.541  1.00  0.00           C  
ATOM   1812  C   GLN I1301      93.173 -57.056 145.398  1.00  0.00           C  
ATOM   1813  O   GLN I1301      92.224 -56.312 145.190  1.00  0.00           O  
ATOM   1814  CB  GLN I1301      91.849 -58.851 146.544  1.00  0.00           C  
ATOM   1815  CG  GLN I1301      91.453 -60.340 146.627  1.00  0.00           C  
ATOM   1816  CD  GLN I1301      90.488 -60.794 145.515  1.00  0.00           C  
ATOM   1817  OE1 GLN I1301      90.612 -60.382 144.359  1.00  0.00           O  
ATOM   1818  NE2 GLN I1301      89.532 -61.661 145.868  1.00  0.00           N  
ATOM   1819  N   TYR I1302      94.416 -56.610 145.503  1.00  0.00           N  
ATOM   1820  CA  TYR I1302      94.719 -55.194 145.362  1.00  0.00           C  
ATOM   1821  C   TYR I1302      94.385 -54.798 143.926  1.00  0.00           C  
ATOM   1822  O   TYR I1302      93.542 -53.931 143.693  1.00  0.00           O  
ATOM   1823  CB  TYR I1302      96.209 -54.941 145.638  1.00  0.00           C  
ATOM   1824  CG  TYR I1302      96.617 -53.476 145.771  1.00  0.00           C  
ATOM   1825  CD1 TYR I1302      96.505 -52.803 146.990  1.00  0.00           C  
ATOM   1826  CD2 TYR I1302      97.140 -52.767 144.681  1.00  0.00           C  
ATOM   1827  CE1 TYR I1302      96.910 -51.451 147.124  1.00  0.00           C  
ATOM   1828  CE2 TYR I1302      97.548 -51.413 144.805  1.00  0.00           C  
ATOM   1829  CZ  TYR I1302      97.430 -50.763 146.029  1.00  0.00           C  
ATOM   1830  OH  TYR I1302      97.824 -49.439 146.158  1.00  0.00           O  
ATOM   1831  N   GLY I1303      95.042 -55.455 142.971  1.00  0.00           N  
ATOM   1832  CA  GLY I1303      94.823 -55.161 141.564  1.00  0.00           C  
ATOM   1833  C   GLY I1303      93.357 -55.047 141.219  1.00  0.00           C  
ATOM   1834  O   GLY I1303      92.959 -54.365 140.265  1.00  0.00           O  
ATOM   1835  N   ASN I1304      92.550 -55.723 142.024  1.00  0.00           N  
ATOM   1836  CA  ASN I1304      91.110 -55.735 141.852  1.00  0.00           C  
ATOM   1837  C   ASN I1304      90.454 -54.579 142.604  1.00  0.00           C  
ATOM   1838  O   ASN I1304      89.576 -53.895 142.072  1.00  0.00           O  
ATOM   1839  CB  ASN I1304      90.548 -57.065 142.356  1.00  0.00           C  
ATOM   1840  CG  ASN I1304      90.961 -58.240 141.494  1.00  0.00           C  
ATOM   1841  OD1 ASN I1304      90.176 -58.724 140.679  1.00  0.00           O  
ATOM   1842  ND2 ASN I1304      92.199 -58.701 141.665  1.00  0.00           N  
ATOM   1843  N   ILE I1306      90.883 -54.365 143.844  1.00  0.00           N  
ATOM   1844  CA  ILE I1306      90.317 -53.303 144.662  1.00  0.00           C  
ATOM   1845  C   ILE I1306      90.513 -51.970 143.971  1.00  0.00           C  
ATOM   1846  O   ILE I1306      89.674 -51.078 144.072  1.00  0.00           O  
ATOM   1847  CB  ILE I1306      90.961 -53.263 146.074  1.00  0.00           C  
ATOM   1848  CG1 ILE I1306      90.715 -54.595 146.786  1.00  0.00           C  
ATOM   1849  CG2 ILE I1306      90.365 -52.116 146.906  1.00  0.00           C  
ATOM   1850  CD1 ILE I1306      91.136 -54.612 148.238  1.00  0.00           C  
ATOM   1851  N   ILE I1310      91.622 -51.839 143.256  1.00  0.00           N  
ATOM   1852  CA  ILE I1310      91.893 -50.604 142.545  1.00  0.00           C  
ATOM   1853  C   ILE I1310      90.909 -50.472 141.391  1.00  0.00           C  
ATOM   1854  O   ILE I1310      90.089 -49.553 141.371  1.00  0.00           O  
ATOM   1855  CB  ILE I1310      93.345 -50.570 142.010  1.00  0.00           C  
ATOM   1856  CG1 ILE I1310      94.317 -50.329 143.171  1.00  0.00           C  
ATOM   1857  CG2 ILE I1310      93.493 -49.490 140.939  1.00  0.00           C  
ATOM   1858  CD1 ILE I1310      94.110 -49.011 143.899  1.00  0.00           C  
ATOM   1859  N   SER I1312      90.982 -51.402 140.442  1.00  0.00           N  
ATOM   1860  CA  SER I1312      90.091 -51.377 139.285  1.00  0.00           C  
ATOM   1861  C   SER I1312      88.619 -51.226 139.674  1.00  0.00           C  
ATOM   1862  O   SER I1312      87.844 -50.567 138.973  1.00  0.00           O  
ATOM   1863  CB  SER I1312      90.292 -52.646 138.458  1.00  0.00           C  
ATOM   1864  OG  SER I1312      90.385 -53.779 139.302  1.00  0.00           O  
ATOM   1865  N   GLY I1314      88.232 -51.840 140.787  1.00  0.00           N  
ATOM   1866  CA  GLY I1314      86.855 -51.733 141.229  1.00  0.00           C  
ATOM   1867  C   GLY I1314      86.555 -50.272 141.480  1.00  0.00           C  
ATOM   1868  O   GLY I1314      85.582 -49.713 140.956  1.00  0.00           O  
ATOM   1869  N   LEU I1316      87.421 -49.665 142.289  1.00  0.00           N  
ATOM   1870  CA  LEU I1316      87.321 -48.259 142.643  1.00  0.00           C  
ATOM   1871  C   LEU I1316      86.866 -47.475 141.434  1.00  0.00           C  
ATOM   1872  O   LEU I1316      85.739 -46.980 141.396  1.00  0.00           O  
ATOM   1873  CB  LEU I1316      88.681 -47.731 143.110  1.00  0.00           C  
ATOM   1874  CG  LEU I1316      89.177 -48.203 144.476  1.00  0.00           C  
ATOM   1875  CD1 LEU I1316      90.581 -47.678 144.720  1.00  0.00           C  
ATOM   1876  CD2 LEU I1316      88.231 -47.710 145.560  1.00  0.00           C  
ATOM   1877  N   GLU I1317      87.753 -47.374 140.447  1.00  0.00           N  
ATOM   1878  CA  GLU I1317      87.452 -46.650 139.223  1.00  0.00           C  
ATOM   1879  C   GLU I1317      85.985 -46.858 138.847  1.00  0.00           C  
ATOM   1880  O   GLU I1317      85.233 -45.893 138.705  1.00  0.00           O  
ATOM   1881  CB  GLU I1317      88.360 -47.120 138.077  1.00  0.00           C  
ATOM   1882  CG  GLU I1317      89.847 -46.843 138.283  1.00  0.00           C  
ATOM   1883  CD  GLU I1317      90.688 -47.232 137.073  1.00  0.00           C  
ATOM   1884  OE1 GLU I1317      90.639 -48.413 136.654  1.00  0.00           O  
ATOM   1885  OE2 GLU I1317      91.400 -46.354 136.541  1.00  0.00           O  
ATOM   1886  N   VAL I1318      85.573 -48.116 138.714  1.00  0.00           N  
ATOM   1887  CA  VAL I1318      84.197 -48.425 138.347  1.00  0.00           C  
ATOM   1888  C   VAL I1318      83.205 -47.823 139.328  1.00  0.00           C  
ATOM   1889  O   VAL I1318      82.172 -47.281 138.929  1.00  0.00           O  
ATOM   1890  CB  VAL I1318      83.984 -49.934 138.264  1.00  0.00           C  
ATOM   1891  CG1 VAL I1318      82.536 -50.229 137.989  1.00  0.00           C  
ATOM   1892  CG2 VAL I1318      84.838 -50.507 137.151  1.00  0.00           C  
ATOM   1893  N   VAL I1319      83.526 -47.925 140.610  1.00  0.00           N  
ATOM   1894  CA  VAL I1319      82.685 -47.371 141.658  1.00  0.00           C  
ATOM   1895  C   VAL I1319      82.309 -45.942 141.304  1.00  0.00           C  
ATOM   1896  O   VAL I1319      81.146 -45.620 141.062  1.00  0.00           O  
ATOM   1897  CB  VAL I1319      83.433 -47.345 142.984  1.00  0.00           C  
ATOM   1898  CG1 VAL I1319      82.600 -46.660 144.048  1.00  0.00           C  
ATOM   1899  CG2 VAL I1319      83.791 -48.752 143.377  1.00  0.00           C  
ATOM   1900  N   LYS I1321      83.323 -45.088 141.280  1.00  0.00           N  
ATOM   1901  CA  LYS I1321      83.158 -43.676 140.960  1.00  0.00           C  
ATOM   1902  C   LYS I1321      82.362 -43.466 139.667  1.00  0.00           C  
ATOM   1903  O   LYS I1321      81.323 -42.815 139.680  1.00  0.00           O  
ATOM   1904  CB  LYS I1321      84.545 -43.012 140.854  1.00  0.00           C  
ATOM   1905  CG  LYS I1321      84.558 -41.515 140.511  1.00  0.00           C  
ATOM   1906  CD  LYS I1321      85.134 -40.664 141.648  1.00  0.00           C  
ATOM   1907  CE  LYS I1321      85.287 -39.194 141.233  1.00  0.00           C  
ATOM   1908  NZ  LYS I1321      85.624 -38.266 142.363  1.00  0.00           N  
ATOM   1909  N   ALA I1322      82.848 -44.025 138.563  1.00  0.00           N  
ATOM   1910  CA  ALA I1322      82.195 -43.881 137.265  1.00  0.00           C  
ATOM   1911  C   ALA I1322      80.680 -43.836 137.370  1.00  0.00           C  
ATOM   1912  O   ALA I1322      80.041 -42.931 136.827  1.00  0.00           O  
ATOM   1913  CB  ALA I1322      82.614 -45.012 136.339  1.00  0.00           C  
ATOM   1914  N   ALA I1323      80.110 -44.818 138.063  1.00  0.00           N  
ATOM   1915  CA  ALA I1323      78.663 -44.880 138.241  1.00  0.00           C  
ATOM   1916  C   ALA I1323      78.178 -43.667 139.035  1.00  0.00           C  
ATOM   1917  O   ALA I1323      77.216 -43.001 138.636  1.00  0.00           O  
ATOM   1918  CB  ALA I1323      78.276 -46.164 138.959  1.00  0.00           C  
ATOM   1919  N   ARG I1324      78.848 -43.384 140.156  1.00  0.00           N  
ATOM   1920  CA  ARG I1324      78.498 -42.243 141.006  1.00  0.00           C  
ATOM   1921  C   ARG I1324      78.489 -40.951 140.176  1.00  0.00           C  
ATOM   1922  O   ARG I1324      77.621 -40.089 140.354  1.00  0.00           O  
ATOM   1923  CB  ARG I1324      79.495 -42.134 142.163  1.00  0.00           C  
ATOM   1924  CG  ARG I1324      79.539 -43.370 143.034  1.00  0.00           C  
ATOM   1925  CD  ARG I1324      80.775 -43.363 143.885  1.00  0.00           C  
ATOM   1926  NE  ARG I1324      80.787 -42.224 144.794  1.00  0.00           N  
ATOM   1927  CZ  ARG I1324      81.832 -41.875 145.537  1.00  0.00           C  
ATOM   1928  NH1 ARG I1324      81.751 -40.822 146.341  1.00  0.00           N  
ATOM   1929  NH2 ARG I1324      82.963 -42.572 145.465  1.00  0.00           N  
ATOM   1930  N   GLU I1325      79.452 -40.834 139.261  1.00  0.00           N  
ATOM   1931  CA  GLU I1325      79.555 -39.669 138.379  1.00  0.00           C  
ATOM   1932  C   GLU I1325      78.301 -39.580 137.526  1.00  0.00           C  
ATOM   1933  O   GLU I1325      77.460 -38.698 137.712  1.00  0.00           O  
ATOM   1934  CB  GLU I1325      80.778 -39.787 137.453  1.00  0.00           C  
ATOM   1935  CG  GLU I1325      82.103 -39.669 138.171  1.00  0.00           C  
ATOM   1936  CD  GLU I1325      82.269 -38.320 138.835  1.00  0.00           C  
ATOM   1937  OE1 GLU I1325      82.440 -37.330 138.093  1.00  0.00           O  
ATOM   1938  OE2 GLU I1325      82.217 -38.249 140.088  1.00  0.00           O  
ATOM   1939  N   SER I1326      78.182 -40.522 136.601  1.00  0.00           N  
ATOM   1940  CA  SER I1326      77.056 -40.579 135.685  1.00  0.00           C  
ATOM   1941  C   SER I1326      75.692 -40.891 136.311  1.00  0.00           C  
ATOM   1942  O   SER I1326      74.965 -41.725 135.787  1.00  0.00           O  
ATOM   1943  CB  SER I1326      77.359 -41.605 134.586  1.00  0.00           C  
ATOM   1944  OG  SER I1326      77.666 -42.873 135.145  1.00  0.00           O  
ATOM   1945  N   GLU I1327      75.333 -40.241 137.414  1.00  0.00           N  
ATOM   1946  CA  GLU I1327      74.030 -40.502 138.017  1.00  0.00           C  
ATOM   1947  C   GLU I1327      73.014 -39.589 137.342  1.00  0.00           C  
ATOM   1948  O   GLU I1327      72.892 -38.421 137.703  1.00  0.00           O  
ATOM   1949  CB  GLU I1327      74.069 -40.221 139.512  1.00  0.00           C  
ATOM   1950  CG  GLU I1327      72.786 -40.578 140.248  1.00  0.00           C  
ATOM   1951  CD  GLU I1327      72.478 -42.064 140.220  1.00  0.00           C  
ATOM   1952  OE1 GLU I1327      73.388 -42.875 140.498  1.00  0.00           O  
ATOM   1953  OE2 GLU I1327      71.319 -42.423 139.932  1.00  0.00           O  
ATOM   1954  N   PRO I1328      72.273 -40.115 136.348  1.00  0.00           N  
ATOM   1955  CA  PRO I1328      71.252 -39.395 135.578  1.00  0.00           C  
ATOM   1956  C   PRO I1328      70.052 -38.959 136.405  1.00  0.00           C  
ATOM   1957  O   PRO I1328      68.969 -38.680 135.880  1.00  0.00           O  
ATOM   1958  CB  PRO I1328      70.888 -40.388 134.480  1.00  0.00           C  
ATOM   1959  CG  PRO I1328      71.040 -41.681 135.161  1.00  0.00           C  
ATOM   1960  CD  PRO I1328      72.326 -41.523 135.924  1.00  0.00           C  
ATOM   1961  N   ASP I1329      70.250 -38.904 137.711  1.00  0.00           N  
ATOM   1962  CA  ASP I1329      69.189 -38.466 138.585  1.00  0.00           C  
ATOM   1963  C   ASP I1329      69.708 -37.303 139.416  1.00  0.00           C  
ATOM   1964  O   ASP I1329      70.661 -37.458 140.177  1.00  0.00           O  
ATOM   1965  CB  ASP I1329      68.744 -39.589 139.509  1.00  0.00           C  
ATOM   1966  CG  ASP I1329      67.501 -39.224 140.279  1.00  0.00           C  
ATOM   1967  OD1 ASP I1329      67.195 -39.904 141.277  1.00  0.00           O  
ATOM   1968  OD2 ASP I1329      66.826 -38.250 139.876  1.00  0.00           O  
ATOM   1969  N   PRO I1330      69.084 -36.119 139.274  1.00  0.00           N  
ATOM   1970  CA  PRO I1330      69.457 -34.895 140.000  1.00  0.00           C  
ATOM   1971  C   PRO I1330      69.268 -34.962 141.525  1.00  0.00           C  
ATOM   1972  O   PRO I1330      70.128 -34.503 142.287  1.00  0.00           O  
ATOM   1973  CB  PRO I1330      68.573 -33.832 139.348  1.00  0.00           C  
ATOM   1974  CG  PRO I1330      67.343 -34.613 138.955  1.00  0.00           C  
ATOM   1975  CD  PRO I1330      67.945 -35.866 138.369  1.00  0.00           C  
ATOM   1976  N   GLN I1331      68.138 -35.522 141.959  1.00  0.00           N  
ATOM   1977  CA  GLN I1331      67.834 -35.667 143.382  1.00  0.00           C  
ATOM   1978  C   GLN I1331      68.655 -36.806 143.988  1.00  0.00           C  
ATOM   1979  O   GLN I1331      68.873 -36.848 145.202  1.00  0.00           O  
ATOM   1980  CB  GLN I1331      66.339 -35.924 143.573  1.00  0.00           C  
ATOM   1981  CG  GLN I1331      65.750 -36.869 142.546  1.00  0.00           C  
ATOM   1982  CD  GLN I1331      64.237 -36.883 142.575  1.00  0.00           C  
ATOM   1983  OE1 GLN I1331      63.628 -37.318 143.553  1.00  0.00           O  
ATOM   1984  NE2 GLN I1331      63.619 -36.398 141.501  1.00  0.00           N  
ATOM   1985  N   GLU I1332      69.108 -37.729 143.138  1.00  0.00           N  
ATOM   1986  CA  GLU I1332      69.935 -38.849 143.591  1.00  0.00           C  
ATOM   1987  C   GLU I1332      71.429 -38.522 143.485  1.00  0.00           C  
ATOM   1988  O   GLU I1332      72.275 -39.216 144.064  1.00  0.00           O  
ATOM   1989  CB  GLU I1332      69.628 -40.118 142.791  1.00  0.00           C  
ATOM   1990  CG  GLU I1332      68.751 -41.125 143.534  1.00  0.00           C  
ATOM   1991  CD  GLU I1332      69.359 -41.603 144.861  1.00  0.00           C  
ATOM   1992  OE1 GLU I1332      70.547 -42.005 144.877  1.00  0.00           O  
ATOM   1993  OE2 GLU I1332      68.643 -41.590 145.889  1.00  0.00           O  
ATOM   1994  N   ARG I1333      71.749 -37.472 142.733  1.00  0.00           N  
ATOM   1995  CA  ARG I1333      73.137 -37.040 142.581  1.00  0.00           C  
ATOM   1996  C   ARG I1333      73.577 -36.457 143.926  1.00  0.00           C  
ATOM   1997  O   ARG I1333      74.742 -36.578 144.335  1.00  0.00           O  
ATOM   1998  CB  ARG I1333      73.249 -35.979 141.475  1.00  0.00           C  
ATOM   1999  CG  ARG I1333      73.415 -36.537 140.063  1.00  0.00           C  
ATOM   2000  CD  ARG I1333      73.444 -35.408 139.049  1.00  0.00           C  
ATOM   2001  NE  ARG I1333      74.476 -34.409 139.340  1.00  0.00           N  
ATOM   2002  CZ  ARG I1333      75.783 -34.656 139.366  1.00  0.00           C  
ATOM   2003  NH1 ARG I1333      76.233 -35.880 139.123  1.00  0.00           N  
ATOM   2004  NH2 ARG I1333      76.644 -33.676 139.621  1.00  0.00           N  
ATOM   2005  N   LYS I1334      72.609 -35.843 144.606  1.00  0.00           N  
ATOM   2006  CA  LYS I1334      72.802 -35.226 145.917  1.00  0.00           C  
ATOM   2007  C   LYS I1334      73.328 -36.282 146.894  1.00  0.00           C  
ATOM   2008  O   LYS I1334      73.774 -35.971 148.005  1.00  0.00           O  
ATOM   2009  CB  LYS I1334      71.463 -34.672 146.435  1.00  0.00           C  
ATOM   2010  CG  LYS I1334      70.631 -33.943 145.383  1.00  0.00           C  
ATOM   2011  CD  LYS I1334      69.304 -33.440 145.945  1.00  0.00           C  
ATOM   2012  CE  LYS I1334      68.483 -34.558 146.572  1.00  0.00           C  
ATOM   2013  NZ  LYS I1334      67.086 -34.136 146.870  1.00  0.00           N  
ATOM   2014  N   TYR I1335      73.259 -37.536 146.467  1.00  0.00           N  
ATOM   2015  CA  TYR I1335      73.709 -38.652 147.278  1.00  0.00           C  
ATOM   2016  C   TYR I1335      75.002 -39.209 146.697  1.00  0.00           C  
ATOM   2017  O   TYR I1335      76.100 -38.810 147.083  1.00  0.00           O  
ATOM   2018  CB  TYR I1335      72.623 -39.743 147.307  1.00  0.00           C  
ATOM   2019  CG  TYR I1335      71.424 -39.449 148.206  1.00  0.00           C  
ATOM   2020  CD1 TYR I1335      70.820 -38.184 148.230  1.00  0.00           C  
ATOM   2021  CD2 TYR I1335      70.895 -40.445 149.032  1.00  0.00           C  
ATOM   2022  CE1 TYR I1335      69.722 -37.925 149.060  1.00  0.00           C  
ATOM   2023  CE2 TYR I1335      69.804 -40.197 149.859  1.00  0.00           C  
ATOM   2024  CZ  TYR I1335      69.224 -38.941 149.873  1.00  0.00           C  
ATOM   2025  OH  TYR I1335      68.160 -38.722 150.720  1.00  0.00           O  
ATOM   2026  N   VAL I1336      74.850 -40.109 145.738  1.00  0.00           N  
ATOM   2027  CA  VAL I1336      75.970 -40.780 145.096  1.00  0.00           C  
ATOM   2028  C   VAL I1336      77.189 -39.949 144.683  1.00  0.00           C  
ATOM   2029  O   VAL I1336      78.327 -40.310 144.996  1.00  0.00           O  
ATOM   2030  CB  VAL I1336      75.472 -41.552 143.865  1.00  0.00           C  
ATOM   2031  CG1 VAL I1336      74.319 -42.465 144.262  1.00  0.00           C  
ATOM   2032  CG2 VAL I1336      75.021 -40.585 142.792  1.00  0.00           C  
ATOM   2033  N   THR I1337      76.951 -38.847 143.980  1.00  0.00           N  
ATOM   2034  CA  THR I1337      78.033 -37.999 143.487  1.00  0.00           C  
ATOM   2035  C   THR I1337      79.111 -37.649 144.508  1.00  0.00           C  
ATOM   2036  O   THR I1337      78.807 -37.206 145.620  1.00  0.00           O  
ATOM   2037  CB  THR I1337      77.472 -36.699 142.869  1.00  0.00           C  
ATOM   2038  OG1 THR I1337      76.691 -37.029 141.712  1.00  0.00           O  
ATOM   2039  CG2 THR I1337      78.603 -35.762 142.450  1.00  0.00           C  
ATOM   2040  N   PRO I1338      80.392 -37.853 144.130  1.00  0.00           N  
ATOM   2041  CA  PRO I1338      81.561 -37.575 144.968  1.00  0.00           C  
ATOM   2042  C   PRO I1338      81.522 -36.155 145.501  1.00  0.00           C  
ATOM   2043  O   PRO I1338      82.124 -35.242 144.924  1.00  0.00           O  
ATOM   2044  CB  PRO I1338      82.729 -37.791 144.015  1.00  0.00           C  
ATOM   2045  CG  PRO I1338      82.231 -38.877 143.144  1.00  0.00           C  
ATOM   2046  CD  PRO I1338      80.821 -38.424 142.841  1.00  0.00           C  
ATOM   2047  N   LYS I1339      80.797 -35.986 146.601  1.00  0.00           N  
ATOM   2048  CA  LYS I1339      80.653 -34.695 147.254  1.00  0.00           C  
ATOM   2049  C   LYS I1339      81.966 -34.333 147.962  1.00  0.00           C  
ATOM   2050  O   LYS I1339      82.993 -34.125 147.300  1.00  0.00           O  
ATOM   2051  CB  LYS I1339      79.494 -34.766 148.251  1.00  0.00           C  
ATOM   2052  CG  LYS I1339      78.169 -35.161 147.606  1.00  0.00           C  
ATOM   2053  CD  LYS I1339      77.172 -35.696 148.633  1.00  0.00           C  
ATOM   2054  CE  LYS I1339      76.906 -34.702 149.773  1.00  0.00           C  
ATOM   2055  NZ  LYS I1339      75.931 -35.239 150.789  1.00  0.00           N  
ATOM   2056  N   THR I1340      81.934 -34.272 149.295  1.00  0.00           N  
ATOM   2057  CA  THR I1340      83.116 -33.936 150.101  1.00  0.00           C  
ATOM   2058  C   THR I1340      84.350 -34.799 149.739  1.00  0.00           C  
ATOM   2059  O   THR I1340      84.214 -35.922 149.243  1.00  0.00           O  
ATOM   2060  CB  THR I1340      82.763 -34.033 151.637  1.00  0.00           C  
ATOM   2061  OG1 THR I1340      83.947 -34.277 152.409  1.00  0.00           O  
ATOM   2062  CG2 THR I1340      81.727 -35.125 151.889  1.00  0.00           C  
ATOM   2063  N   ALA I1341      85.550 -34.258 149.952  1.00  0.00           N  
ATOM   2064  CA  ALA I1341      86.776 -34.990 149.644  1.00  0.00           C  
ATOM   2065  C   ALA I1341      86.809 -36.345 150.372  1.00  0.00           C  
ATOM   2066  O   ALA I1341      87.142 -37.369 149.770  1.00  0.00           O  
ATOM   2067  CB  ALA I1341      87.988 -34.146 150.028  1.00  0.00           C  
ATOM   2068  N   LEU I1342      86.452 -36.340 151.661  1.00  0.00           N  
ATOM   2069  CA  LEU I1342      86.420 -37.547 152.505  1.00  0.00           C  
ATOM   2070  C   LEU I1342      85.410 -38.586 152.010  1.00  0.00           C  
ATOM   2071  O   LEU I1342      85.501 -39.768 152.338  1.00  0.00           O  
ATOM   2072  CB  LEU I1342      86.072 -37.161 153.947  1.00  0.00           C  
ATOM   2073  CG  LEU I1342      87.122 -36.392 154.749  1.00  0.00           C  
ATOM   2074  CD1 LEU I1342      86.430 -35.533 155.779  1.00  0.00           C  
ATOM   2075  CD2 LEU I1342      88.091 -37.363 155.401  1.00  0.00           C  
ATOM   2076  N   ASP I1344      84.445 -38.121 151.225  1.00  0.00           N  
ATOM   2077  CA  ASP I1344      83.391 -38.955 150.652  1.00  0.00           C  
ATOM   2078  C   ASP I1344      83.994 -39.894 149.611  1.00  0.00           C  
ATOM   2079  O   ASP I1344      83.377 -40.168 148.576  1.00  0.00           O  
ATOM   2080  CB  ASP I1344      82.347 -38.051 149.988  1.00  0.00           C  
ATOM   2081  CG  ASP I1344      81.112 -38.798 149.547  1.00  0.00           C  
ATOM   2082  OD1 ASP I1344      80.427 -38.314 148.619  1.00  0.00           O  
ATOM   2083  OD2 ASP I1344      80.819 -39.856 150.137  1.00  0.00           O  
ATOM   2084  N   GLU I1345      85.201 -40.379 149.890  1.00  0.00           N  
ATOM   2085  CA  GLU I1345      85.899 -41.275 148.973  1.00  0.00           C  
ATOM   2086  C   GLU I1345      86.024 -42.702 149.521  1.00  0.00           C  
ATOM   2087  O   GLU I1345      86.420 -42.900 150.670  1.00  0.00           O  
ATOM   2088  CB  GLU I1345      87.303 -40.722 148.646  1.00  0.00           C  
ATOM   2089  CG  GLU I1345      87.332 -39.424 147.813  1.00  0.00           C  
ATOM   2090  CD  GLU I1345      86.431 -39.475 146.582  1.00  0.00           C  
ATOM   2091  OE1 GLU I1345      86.520 -40.460 145.811  1.00  0.00           O  
ATOM   2092  OE2 GLU I1345      85.637 -38.523 146.387  1.00  0.00           O  
ATOM   2093  N   CYS I1347      85.689 -43.687 148.685  1.00  0.00           N  
ATOM   2094  CA  CYS I1347      85.765 -45.101 149.056  1.00  0.00           C  
ATOM   2095  C   CYS I1347      87.203 -45.580 149.021  1.00  0.00           C  
ATOM   2096  O   CYS I1347      87.869 -45.494 147.992  1.00  0.00           O  
ATOM   2097  CB  CYS I1347      84.959 -45.947 148.082  1.00  0.00           C  
ATOM   2098  SG  CYS I1347      83.335 -45.303 147.747  1.00  0.00           S  
ATOM   2099  N   VAL I1348      87.674 -46.109 150.139  1.00  0.00           N  
ATOM   2100  CA  VAL I1348      89.045 -46.590 150.224  1.00  0.00           C  
ATOM   2101  C   VAL I1348      89.068 -48.057 150.637  1.00  0.00           C  
ATOM   2102  O   VAL I1348      88.059 -48.583 151.089  1.00  0.00           O  
ATOM   2103  CB  VAL I1348      89.827 -45.761 151.248  1.00  0.00           C  
ATOM   2104  CG1 VAL I1348      89.842 -44.290 150.820  1.00  0.00           C  
ATOM   2105  CG2 VAL I1348      89.181 -45.909 152.621  1.00  0.00           C  
ATOM   2106  N   GLY I1349      90.211 -48.719 150.485  1.00  0.00           N  
ATOM   2107  CA  GLY I1349      90.286 -50.117 150.867  1.00  0.00           C  
ATOM   2108  C   GLY I1349      91.668 -50.542 151.307  1.00  0.00           C  
ATOM   2109  O   GLY I1349      92.612 -49.748 151.257  1.00  0.00           O  
ATOM   2110  N   PHE I1350      91.791 -51.789 151.751  1.00  0.00           N  
ATOM   2111  CA  PHE I1350      93.084 -52.313 152.173  1.00  0.00           C  
ATOM   2112  C   PHE I1350      93.136 -53.835 152.135  1.00  0.00           C  
ATOM   2113  O   PHE I1350      92.233 -54.527 152.618  1.00  0.00           O  
ATOM   2114  CB  PHE I1350      93.451 -51.791 153.564  1.00  0.00           C  
ATOM   2115  CG  PHE I1350      92.565 -52.302 154.665  1.00  0.00           C  
ATOM   2116  CD1 PHE I1350      92.975 -53.357 155.479  1.00  0.00           C  
ATOM   2117  CD2 PHE I1350      91.321 -51.722 154.903  1.00  0.00           C  
ATOM   2118  CE1 PHE I1350      92.153 -53.831 156.523  1.00  0.00           C  
ATOM   2119  CE2 PHE I1350      90.492 -52.186 155.939  1.00  0.00           C  
ATOM   2120  CZ  PHE I1350      90.911 -53.242 156.749  1.00  0.00           C  
ATOM   2121  N   THR I1351      94.201 -54.345 151.521  1.00  0.00           N  
ATOM   2122  CA  THR I1351      94.407 -55.783 151.391  1.00  0.00           C  
ATOM   2123  C   THR I1351      95.184 -56.300 152.590  1.00  0.00           C  
ATOM   2124  O   THR I1351      96.306 -55.864 152.841  1.00  0.00           O  
ATOM   2125  CB  THR I1351      95.202 -56.161 150.079  1.00  0.00           C  
ATOM   2126  OG1 THR I1351      96.375 -55.341 149.954  1.00  0.00           O  
ATOM   2127  CG2 THR I1351      94.319 -56.002 148.834  1.00  0.00           C  
ATOM   2128  N   VAL I1352      94.575 -57.209 153.344  1.00  0.00           N  
ATOM   2129  CA  VAL I1352      95.239 -57.793 154.497  1.00  0.00           C  
ATOM   2130  C   VAL I1352      96.420 -58.574 153.952  1.00  0.00           C  
ATOM   2131  O   VAL I1352      96.391 -59.012 152.800  1.00  0.00           O  
ATOM   2132  CB  VAL I1352      94.315 -58.759 155.246  1.00  0.00           C  
ATOM   2133  CG1 VAL I1352      93.279 -57.981 156.021  1.00  0.00           C  
ATOM   2134  CG2 VAL I1352      93.636 -59.692 154.259  1.00  0.00           C  
ATOM   2135  N   PRO I1356      97.478 -58.762 154.763  1.00  0.00           N  
ATOM   2136  CA  PRO I1356      98.655 -59.508 154.293  1.00  0.00           C  
ATOM   2137  C   PRO I1356      98.456 -61.006 154.008  1.00  0.00           C  
ATOM   2138  O   PRO I1356      97.590 -61.667 154.595  1.00  0.00           O  
ATOM   2139  CB  PRO I1356      99.699 -59.252 155.393  1.00  0.00           C  
ATOM   2140  CG  PRO I1356      98.858 -59.046 156.618  1.00  0.00           C  
ATOM   2141  CD  PRO I1356      97.725 -58.178 156.095  1.00  0.00           C  
ATOM   2142  N   LEU I1360      99.266 -61.517 153.080  1.00  0.00           N  
ATOM   2143  CA  LEU I1360      99.251 -62.928 152.689  1.00  0.00           C  
ATOM   2144  C   LEU I1360     100.096 -63.689 153.731  1.00  0.00           C  
ATOM   2145  O   LEU I1360     101.312 -63.485 153.794  1.00  0.00           O  
ATOM   2146  CB  LEU I1360      99.885 -63.082 151.292  1.00  0.00           C  
ATOM   2147  CG  LEU I1360     100.163 -64.507 150.801  1.00  0.00           C  
ATOM   2148  CD1 LEU I1360      98.866 -65.125 150.302  1.00  0.00           C  
ATOM   2149  CD2 LEU I1360     101.210 -64.490 149.700  1.00  0.00           C  
ATOM   2150  N   LEU I1361      99.478 -64.545 154.551  1.00  0.00           N  
ATOM   2151  CA  LEU I1361     100.246 -65.287 155.559  1.00  0.00           C  
ATOM   2152  C   LEU I1361     100.649 -66.711 155.161  1.00  0.00           C  
ATOM   2153  O   LEU I1361     100.132 -67.275 154.196  1.00  0.00           O  
ATOM   2154  CB  LEU I1361      99.488 -65.342 156.890  1.00  0.00           C  
ATOM   2155  CG  LEU I1361      99.822 -64.346 158.009  1.00  0.00           C  
ATOM   2156  CD1 LEU I1361     101.335 -64.244 158.167  1.00  0.00           C  
ATOM   2157  CD2 LEU I1361      99.229 -62.988 157.700  1.00  0.00           C  
ATOM   2158  N   THR I1365     101.598 -67.271 155.906  1.00  0.00           N  
ATOM   2159  CA  THR I1365     102.083 -68.632 155.682  1.00  0.00           C  
ATOM   2160  C   THR I1365     102.516 -69.220 157.031  1.00  0.00           C  
ATOM   2161  O   THR I1365     102.567 -68.503 158.040  1.00  0.00           O  
ATOM   2162  CB  THR I1365     103.285 -68.670 154.682  1.00  0.00           C  
ATOM   2163  OG1 THR I1365     104.279 -67.725 155.085  1.00  0.00           O  
ATOM   2164  CG2 THR I1365     102.828 -68.352 153.259  1.00  0.00           C  
ATOM   2165  N   ASP I1366     102.809 -70.521 157.052  1.00  0.00           N  
ATOM   2166  CA  ASP I1366     103.238 -71.199 158.279  1.00  0.00           C  
ATOM   2167  C   ASP I1366     104.758 -71.049 158.511  1.00  0.00           C  
ATOM   2168  O   ASP I1366     105.536 -71.019 157.550  1.00  0.00           O  
ATOM   2169  CB  ASP I1366     102.803 -72.688 158.248  1.00  0.00           C  
ATOM   2170  CG  ASP I1366     103.581 -73.540 157.237  1.00  0.00           C  
ATOM   2171  OD1 ASP I1366     104.779 -73.821 157.467  1.00  0.00           O  
ATOM   2172  OD2 ASP I1366     102.980 -73.948 156.218  1.00  0.00           O  
ATOM   2173  N   SER I1368     105.163 -70.935 159.781  1.00  0.00           N  
ATOM   2174  CA  SER I1368     106.573 -70.752 160.180  1.00  0.00           C  
ATOM   2175  C   SER I1368     107.607 -71.381 159.236  1.00  0.00           C  
ATOM   2176  O   SER I1368     108.745 -70.905 159.141  1.00  0.00           O  
ATOM   2177  CB  SER I1368     106.793 -71.278 161.611  1.00  0.00           C  
ATOM   2178  OG  SER I1368     108.016 -70.808 162.165  1.00  0.00           O  
ATOM   2179  N   SER I1369     107.204 -72.443 158.539  1.00  0.00           N  
ATOM   2180  CA  SER I1369     108.078 -73.143 157.598  1.00  0.00           C  
ATOM   2181  C   SER I1369     108.047 -72.497 156.198  1.00  0.00           C  
ATOM   2182  O   SER I1369     108.832 -71.588 155.899  1.00  0.00           O  
ATOM   2183  CB  SER I1369     107.659 -74.621 157.509  1.00  0.00           C  
ATOM   2184  OG  SER I1369     108.717 -75.436 157.025  1.00  0.00           O  
ATOM   2185  N   GLY I1370     107.134 -72.967 155.350  1.00  0.00           N  
ATOM   2186  CA  GLY I1370     107.030 -72.428 154.006  1.00  0.00           C  
ATOM   2187  C   GLY I1370     105.670 -72.617 153.354  1.00  0.00           C  
ATOM   2188  O   GLY I1370     105.245 -71.761 152.577  1.00  0.00           O  
ATOM   2189  N   ALA I1373     104.984 -73.720 153.663  1.00  0.00           N  
ATOM   2190  CA  ALA I1373     103.666 -73.998 153.080  1.00  0.00           C  
ATOM   2191  C   ALA I1373     102.736 -72.794 153.245  1.00  0.00           C  
ATOM   2192  O   ALA I1373     102.560 -72.290 154.358  1.00  0.00           O  
ATOM   2193  CB  ALA I1373     103.047 -75.243 153.733  1.00  0.00           C  
ATOM   2194  N   LYS I1412     102.150 -72.333 152.139  1.00  0.00           N  
ATOM   2195  CA  LYS I1412     101.247 -71.179 152.173  1.00  0.00           C  
ATOM   2196  C   LYS I1412     100.221 -71.312 153.313  1.00  0.00           C  
ATOM   2197  O   LYS I1412     100.009 -72.406 153.860  1.00  0.00           O  
ATOM   2198  CB  LYS I1412     100.536 -71.032 150.820  1.00  0.00           C  
ATOM   2199  CG  LYS I1412     100.730 -69.681 150.148  1.00  0.00           C  
ATOM   2200  CD  LYS I1412      99.631 -68.689 150.508  1.00  0.00           C  
ATOM   2201  CE  LYS I1412      98.286 -69.079 149.906  1.00  0.00           C  
ATOM   2202  NZ  LYS I1412      97.741 -70.343 150.470  1.00  0.00           N  
ATOM   2203  N   PHE I1415      99.582 -70.204 153.679  1.00  0.00           N  
ATOM   2204  CA  PHE I1415      98.607 -70.247 154.760  1.00  0.00           C  
ATOM   2205  C   PHE I1415      97.251 -70.777 154.326  1.00  0.00           C  
ATOM   2206  O   PHE I1415      96.737 -70.429 153.258  1.00  0.00           O  
ATOM   2207  CB  PHE I1415      98.412 -68.873 155.371  1.00  0.00           C  
ATOM   2208  CG  PHE I1415      98.001 -68.916 156.796  1.00  0.00           C  
ATOM   2209  CD1 PHE I1415      97.569 -67.768 157.440  1.00  0.00           C  
ATOM   2210  CD2 PHE I1415      98.080 -70.106 157.511  1.00  0.00           C  
ATOM   2211  CE1 PHE I1415      97.222 -67.798 158.778  1.00  0.00           C  
ATOM   2212  CE2 PHE I1415      97.737 -70.149 158.847  1.00  0.00           C  
ATOM   2213  CZ  PHE I1415      97.306 -68.993 159.486  1.00  0.00           C  
ATOM   2214  N   GLY I1416      96.663 -71.609 155.173  1.00  0.00           N  
ATOM   2215  CA  GLY I1416      95.377 -72.177 154.839  1.00  0.00           C  
ATOM   2216  C   GLY I1416      95.516 -73.609 154.364  1.00  0.00           C  
ATOM   2217  O   GLY I1416      94.662 -74.434 154.672  1.00  0.00           O  
ATOM   2218  N   LYS I1417      96.588 -73.913 153.628  1.00  0.00           N  
ATOM   2219  CA  LYS I1417      96.807 -75.281 153.119  1.00  0.00           C  
ATOM   2220  C   LYS I1417      97.564 -76.152 154.157  1.00  0.00           C  
ATOM   2221  O   LYS I1417      98.342 -75.635 154.978  1.00  0.00           O  
ATOM   2222  CB  LYS I1417      97.614 -75.270 151.790  1.00  0.00           C  
ATOM   2223  CG  LYS I1417      97.198 -74.270 150.681  1.00  0.00           C  
ATOM   2224  CD  LYS I1417      95.862 -74.578 150.018  1.00  0.00           C  
ATOM   2225  CE  LYS I1417      94.772 -73.681 150.587  1.00  0.00           C  
ATOM   2226  NZ  LYS I1417      95.197 -72.253 150.567  1.00  0.00           N  
ATOM   2227  N   SER I1442      97.329 -77.468 154.118  1.00  0.00           N  
ATOM   2228  CA  SER I1442      97.992 -78.408 155.031  1.00  0.00           C  
ATOM   2229  C   SER I1442      98.376 -79.716 154.342  1.00  0.00           C  
ATOM   2230  O   SER I1442      97.530 -80.602 154.137  1.00  0.00           O  
ATOM   2231  CB  SER I1442      97.106 -78.728 156.233  1.00  0.00           C  
ATOM   2232  OG  SER I1442      97.740 -79.680 157.076  1.00  0.00           O  
ATOM   2233  N   ALA I1444      99.665 -79.817 154.010  1.00  0.00           N  
ATOM   2234  CA  ALA I1444     100.248 -80.977 153.329  1.00  0.00           C  
ATOM   2235  C   ALA I1444      99.757 -81.024 151.878  1.00  0.00           C  
ATOM   2236  O   ALA I1444     100.556 -81.115 150.931  1.00  0.00           O  
ATOM   2237  CB  ALA I1444      99.874 -82.268 154.067  1.00  0.00           C  
ATOM   2238  N   GLY I1450      98.436 -80.956 151.724  1.00  0.00           N  
ATOM   2239  CA  GLY I1450      97.825 -80.968 150.408  1.00  0.00           C  
ATOM   2240  C   GLY I1450      96.643 -80.019 150.363  1.00  0.00           C  
ATOM   2241  O   GLY I1450      96.722 -78.929 149.776  1.00  0.00           O  
ATOM   2242  N   ASN I1452      95.546 -80.440 150.991  1.00  0.00           N  
ATOM   2243  CA  ASN I1452      94.321 -79.647 151.045  1.00  0.00           C  
ATOM   2244  C   ASN I1452      94.529 -78.444 151.967  1.00  0.00           C  
ATOM   2245  O   ASN I1452      95.590 -77.818 151.931  1.00  0.00           O  
ATOM   2246  CB  ASN I1452      93.135 -80.504 151.538  1.00  0.00           C  
ATOM   2247  CG  ASN I1452      92.052 -80.713 150.460  1.00  0.00           C  
ATOM   2248  OD1 ASN I1452      92.314 -81.254 149.383  1.00  0.00           O  
ATOM   2249  ND2 ASN I1452      90.831 -80.286 150.762  1.00  0.00           N  
ATOM   2250  N   ALA I1455      93.532 -78.128 152.792  1.00  0.00           N  
ATOM   2251  CA  ALA I1455      93.628 -76.979 153.678  1.00  0.00           C  
ATOM   2252  C   ALA I1455      92.935 -77.202 154.999  1.00  0.00           C  
ATOM   2253  O   ALA I1455      92.353 -78.256 155.245  1.00  0.00           O  
ATOM   2254  CB  ALA I1455      93.045 -75.751 152.998  1.00  0.00           C  
ATOM   2255  N   ILE I1456      93.004 -76.182 155.845  1.00  0.00           N  
ATOM   2256  CA  ILE I1456      92.396 -76.218 157.169  1.00  0.00           C  
ATOM   2257  C   ILE I1456      90.911 -75.873 157.081  1.00  0.00           C  
ATOM   2258  O   ILE I1456      90.472 -74.868 157.656  1.00  0.00           O  
ATOM   2259  CB  ILE I1456      93.072 -75.194 158.129  1.00  0.00           C  
ATOM   2260  CG1 ILE I1456      94.594 -75.358 158.103  1.00  0.00           C  
ATOM   2261  CG2 ILE I1456      92.553 -75.385 159.545  1.00  0.00           C  
ATOM   2262  CD1 ILE I1456      95.337 -74.274 157.339  1.00  0.00           C  
ATOM   2263  N   TRP I1457      90.143 -76.695 156.365  1.00  0.00           N  
ATOM   2264  CA  TRP I1457      88.707 -76.457 156.208  1.00  0.00           C  
ATOM   2265  C   TRP I1457      88.017 -75.997 157.474  1.00  0.00           C  
ATOM   2266  O   TRP I1457      88.606 -75.983 158.562  1.00  0.00           O  
ATOM   2267  CB  TRP I1457      87.993 -77.710 155.718  1.00  0.00           C  
ATOM   2268  CG  TRP I1457      88.326 -77.996 154.358  1.00  0.00           C  
ATOM   2269  CD1 TRP I1457      88.961 -79.095 153.893  1.00  0.00           C  
ATOM   2270  CD2 TRP I1457      88.141 -77.125 153.246  1.00  0.00           C  
ATOM   2271  NE1 TRP I1457      89.197 -78.968 152.549  1.00  0.00           N  
ATOM   2272  CE2 TRP I1457      88.701 -77.763 152.123  1.00  0.00           C  
ATOM   2273  CE3 TRP I1457      87.559 -75.861 153.089  1.00  0.00           C  
ATOM   2274  CZ2 TRP I1457      88.700 -77.181 150.846  1.00  0.00           C  
ATOM   2275  CZ3 TRP I1457      87.558 -75.279 151.820  1.00  0.00           C  
ATOM   2276  CH2 TRP I1457      88.125 -75.942 150.715  1.00  0.00           C  
ATOM   2277  N   LEU I1458      86.752 -75.623 157.312  1.00  0.00           N  
ATOM   2278  CA  LEU I1458      85.918 -75.180 158.422  1.00  0.00           C  
ATOM   2279  C   LEU I1458      84.837 -76.222 158.649  1.00  0.00           C  
ATOM   2280  O   LEU I1458      84.401 -76.438 159.780  1.00  0.00           O  
ATOM   2281  CB  LEU I1458      85.275 -73.834 158.102  1.00  0.00           C  
ATOM   2282  CG  LEU I1458      86.209 -72.639 158.222  1.00  0.00           C  
ATOM   2283  CD1 LEU I1458      85.520 -71.403 157.677  1.00  0.00           C  
ATOM   2284  CD2 LEU I1458      86.608 -72.460 159.685  1.00  0.00           C  
ATOM   2285  N   ASP I1459      84.420 -76.870 157.560  1.00  0.00           N  
ATOM   2286  CA  ASP I1459      83.385 -77.908 157.604  1.00  0.00           C  
ATOM   2287  C   ASP I1459      83.837 -79.050 158.506  1.00  0.00           C  
ATOM   2288  O   ASP I1459      84.834 -79.712 158.229  1.00  0.00           O  
ATOM   2289  CB  ASP I1459      83.115 -78.471 156.200  1.00  0.00           C  
ATOM   2290  CG  ASP I1459      81.664 -78.893 156.003  1.00  0.00           C  
ATOM   2291  OD1 ASP I1459      80.849 -78.030 155.612  1.00  0.00           O  
ATOM   2292  OD2 ASP I1459      81.334 -80.077 156.244  1.00  0.00           O  
ATOM   2293  N   PRO I1460      83.097 -79.311 159.586  1.00  0.00           N  
ATOM   2294  CA  PRO I1460      83.445 -80.383 160.519  1.00  0.00           C  
ATOM   2295  C   PRO I1460      83.638 -81.744 159.852  1.00  0.00           C  
ATOM   2296  O   PRO I1460      84.595 -82.458 160.155  1.00  0.00           O  
ATOM   2297  CB  PRO I1460      82.283 -80.361 161.500  1.00  0.00           C  
ATOM   2298  CG  PRO I1460      81.150 -79.898 160.660  1.00  0.00           C  
ATOM   2299  CD  PRO I1460      81.758 -78.780 159.875  1.00  0.00           C  
ATOM   2300  N   TYR I1461      82.734 -82.106 158.948  1.00  0.00           N  
ATOM   2301  CA  TYR I1461      82.851 -83.385 158.258  1.00  0.00           C  
ATOM   2302  C   TYR I1461      83.869 -83.311 157.123  1.00  0.00           C  
ATOM   2303  O   TYR I1461      83.700 -83.930 156.075  1.00  0.00           O  
ATOM   2304  CB  TYR I1461      81.494 -83.831 157.705  1.00  0.00           C  
ATOM   2305  CG  TYR I1461      80.470 -84.265 158.754  1.00  0.00           C  
ATOM   2306  CD1 TYR I1461      80.866 -84.860 159.955  1.00  0.00           C  
ATOM   2307  CD2 TYR I1461      79.094 -84.132 158.516  1.00  0.00           C  
ATOM   2308  CE1 TYR I1461      79.916 -85.314 160.897  1.00  0.00           C  
ATOM   2309  CE2 TYR I1461      78.133 -84.586 159.453  1.00  0.00           C  
ATOM   2310  CZ  TYR I1461      78.555 -85.174 160.641  1.00  0.00           C  
ATOM   2311  OH  TYR I1461      77.629 -85.608 161.578  1.00  0.00           O  
ATOM   2312  N   GLN I1462      84.925 -82.539 157.345  1.00  0.00           N  
ATOM   2313  CA  GLN I1462      85.999 -82.364 156.368  1.00  0.00           C  
ATOM   2314  C   GLN I1462      87.253 -81.858 157.067  1.00  0.00           C  
ATOM   2315  O   GLN I1462      88.296 -81.648 156.439  1.00  0.00           O  
ATOM   2316  CB  GLN I1462      85.615 -81.343 155.309  1.00  0.00           C  
ATOM   2317  CG  GLN I1462      84.624 -81.812 154.290  1.00  0.00           C  
ATOM   2318  CD  GLN I1462      84.404 -80.750 153.247  1.00  0.00           C  
ATOM   2319  OE1 GLN I1462      85.356 -80.268 152.638  1.00  0.00           O  
ATOM   2320  NE2 GLN I1462      83.150 -80.366 153.041  1.00  0.00           N  
ATOM   2321  N   THR I1463      87.124 -81.638 158.370  1.00  0.00           N  
ATOM   2322  CA  THR I1463      88.219 -81.154 159.205  1.00  0.00           C  
ATOM   2323  C   THR I1463      87.730 -81.204 160.662  1.00  0.00           C  
ATOM   2324  O   THR I1463      87.304 -80.197 161.231  1.00  0.00           O  
ATOM   2325  CB  THR I1463      88.637 -79.687 158.824  1.00  0.00           C  
ATOM   2326  OG1 THR I1463      89.045 -79.627 157.446  1.00  0.00           O  
ATOM   2327  CG2 THR I1463      89.796 -79.215 159.705  1.00  0.00           C  
ATOM   2328  N   SER I1465      87.775 -82.394 161.252  1.00  0.00           N  
ATOM   2329  CA  SER I1465      87.335 -82.561 162.623  1.00  0.00           C  
ATOM   2330  C   SER I1465      87.782 -81.450 163.518  1.00  0.00           C  
ATOM   2331  O   SER I1465      88.892 -80.933 163.409  1.00  0.00           O  
ATOM   2332  CB  SER I1465      87.864 -83.841 163.242  1.00  0.00           C  
ATOM   2333  OG  SER I1465      87.829 -83.718 164.659  1.00  0.00           O  
ATOM   2334  N   VAL I1467      86.892 -81.118 164.430  1.00  0.00           N  
ATOM   2335  CA  VAL I1467      87.137 -80.100 165.418  1.00  0.00           C  
ATOM   2336  C   VAL I1467      88.540 -80.300 165.972  1.00  0.00           C  
ATOM   2337  O   VAL I1467      89.293 -79.345 166.167  1.00  0.00           O  
ATOM   2338  CB  VAL I1467      86.117 -80.248 166.533  1.00  0.00           C  
ATOM   2339  CG1 VAL I1467      84.770 -79.714 166.074  1.00  0.00           C  
ATOM   2340  CG2 VAL I1467      85.981 -81.720 166.887  1.00  0.00           C  
ATOM   2341  N   PHE I1506      88.886 -81.557 166.218  1.00  0.00           N  
ATOM   2342  CA  PHE I1506      90.201 -81.887 166.742  1.00  0.00           C  
ATOM   2343  C   PHE I1506      91.271 -81.309 165.820  1.00  0.00           C  
ATOM   2344  O   PHE I1506      92.030 -80.415 166.216  1.00  0.00           O  
ATOM   2345  CB  PHE I1506      90.358 -83.410 166.840  1.00  0.00           C  
ATOM   2346  CG  PHE I1506      91.710 -83.864 167.358  1.00  0.00           C  
ATOM   2347  CD1 PHE I1506      92.138 -83.514 168.636  1.00  0.00           C  
ATOM   2348  CD2 PHE I1506      92.539 -84.676 166.575  1.00  0.00           C  
ATOM   2349  CE1 PHE I1506      93.362 -83.970 169.130  1.00  0.00           C  
ATOM   2350  CE2 PHE I1506      93.772 -85.139 167.062  1.00  0.00           C  
ATOM   2351  CZ  PHE I1506      94.181 -84.783 168.341  1.00  0.00           C  
ATOM   2352  N   ASP I1507      91.314 -81.824 164.590  1.00  0.00           N  
ATOM   2353  CA  ASP I1507      92.285 -81.393 163.581  1.00  0.00           C  
ATOM   2354  C   ASP I1507      92.377 -79.888 163.496  1.00  0.00           C  
ATOM   2355  O   ASP I1507      93.461 -79.329 163.305  1.00  0.00           O  
ATOM   2356  CB  ASP I1507      91.908 -81.953 162.215  1.00  0.00           C  
ATOM   2357  CG  ASP I1507      91.963 -83.458 162.179  1.00  0.00           C  
ATOM   2358  OD1 ASP I1507      93.071 -84.012 162.355  1.00  0.00           O  
ATOM   2359  OD2 ASP I1507      90.901 -84.085 161.984  1.00  0.00           O  
ATOM   2360  N   PHE I1508      91.225 -79.240 163.621  1.00  0.00           N  
ATOM   2361  CA  PHE I1508      91.173 -77.790 163.591  1.00  0.00           C  
ATOM   2362  C   PHE I1508      92.094 -77.365 164.735  1.00  0.00           C  
ATOM   2363  O   PHE I1508      93.205 -76.877 164.507  1.00  0.00           O  
ATOM   2364  CB  PHE I1508      89.735 -77.310 163.838  1.00  0.00           C  
ATOM   2365  CG  PHE I1508      89.462 -75.908 163.355  1.00  0.00           C  
ATOM   2366  CD1 PHE I1508      89.732 -75.542 162.036  1.00  0.00           C  
ATOM   2367  CD2 PHE I1508      88.910 -74.963 164.209  1.00  0.00           C  
ATOM   2368  CE1 PHE I1508      89.465 -74.259 161.584  1.00  0.00           C  
ATOM   2369  CE2 PHE I1508      88.640 -73.679 163.764  1.00  0.00           C  
ATOM   2370  CZ  PHE I1508      88.915 -73.329 162.449  1.00  0.00           C  
ATOM   2371  N   TYR I1509      91.639 -77.594 165.963  1.00  0.00           N  
ATOM   2372  CA  TYR I1509      92.414 -77.254 167.144  1.00  0.00           C  
ATOM   2373  C   TYR I1509      93.899 -77.518 166.874  1.00  0.00           C  
ATOM   2374  O   TYR I1509      94.773 -76.804 167.362  1.00  0.00           O  
ATOM   2375  CB  TYR I1509      91.924 -78.085 168.325  1.00  0.00           C  
ATOM   2376  CG  TYR I1509      92.511 -77.630 169.616  1.00  0.00           C  
ATOM   2377  CD1 TYR I1509      92.063 -76.471 170.245  1.00  0.00           C  
ATOM   2378  CD2 TYR I1509      93.576 -78.310 170.173  1.00  0.00           C  
ATOM   2379  CE1 TYR I1509      92.683 -75.998 171.413  1.00  0.00           C  
ATOM   2380  CE2 TYR I1509      94.204 -77.852 171.331  1.00  0.00           C  
ATOM   2381  CZ  TYR I1509      93.763 -76.698 171.950  1.00  0.00           C  
ATOM   2382  OH  TYR I1509      94.428 -76.251 173.080  1.00  0.00           O  
ATOM   2383  N   GLY I1510      94.160 -78.535 166.058  1.00  0.00           N  
ATOM   2384  CA  GLY I1510      95.516 -78.902 165.693  1.00  0.00           C  
ATOM   2385  C   GLY I1510      96.364 -77.867 164.962  1.00  0.00           C  
ATOM   2386  O   GLY I1510      97.286 -77.317 165.562  1.00  0.00           O  
ATOM   2387  N   TYR I1511      96.073 -77.600 163.685  1.00  0.00           N  
ATOM   2388  CA  TYR I1511      96.859 -76.638 162.891  1.00  0.00           C  
ATOM   2389  C   TYR I1511      97.091 -75.305 163.594  1.00  0.00           C  
ATOM   2390  O   TYR I1511      97.959 -74.525 163.184  1.00  0.00           O  
ATOM   2391  CB  TYR I1511      96.208 -76.407 161.513  1.00  0.00           C  
ATOM   2392  CG  TYR I1511      96.947 -75.448 160.576  1.00  0.00           C  
ATOM   2393  CD1 TYR I1511      96.769 -74.067 160.676  1.00  0.00           C  
ATOM   2394  CD2 TYR I1511      97.798 -75.929 159.567  1.00  0.00           C  
ATOM   2395  CE1 TYR I1511      97.413 -73.185 159.795  1.00  0.00           C  
ATOM   2396  CE2 TYR I1511      98.451 -75.052 158.676  1.00  0.00           C  
ATOM   2397  CZ  TYR I1511      98.254 -73.682 158.796  1.00  0.00           C  
ATOM   2398  OH  TYR I1511      98.894 -72.824 157.921  1.00  0.00           O  
ATOM   2399  N   PHE I1516      96.320 -75.049 164.652  1.00  0.00           N  
ATOM   2400  CA  PHE I1516      96.470 -73.814 165.421  1.00  0.00           C  
ATOM   2401  C   PHE I1516      97.473 -74.029 166.548  1.00  0.00           C  
ATOM   2402  O   PHE I1516      98.437 -73.270 166.680  1.00  0.00           O  
ATOM   2403  CB  PHE I1516      95.117 -73.341 165.986  1.00  0.00           C  
ATOM   2404  CG  PHE I1516      94.202 -72.757 164.943  1.00  0.00           C  
ATOM   2405  CD1 PHE I1516      92.882 -72.429 165.247  1.00  0.00           C  
ATOM   2406  CD2 PHE I1516      94.657 -72.561 163.635  1.00  0.00           C  
ATOM   2407  CE1 PHE I1516      92.019 -71.921 164.256  1.00  0.00           C  
ATOM   2408  CE2 PHE I1516      93.810 -72.055 162.637  1.00  0.00           C  
ATOM   2409  CZ  PHE I1516      92.486 -71.734 162.949  1.00  0.00           C  
ATOM   2410  N   VAL I1517      97.266 -75.069 167.352  1.00  0.00           N  
ATOM   2411  CA  VAL I1517      98.185 -75.350 168.445  1.00  0.00           C  
ATOM   2412  C   VAL I1517      99.530 -75.727 167.845  1.00  0.00           C  
ATOM   2413  O   VAL I1517     100.550 -75.706 168.522  1.00  0.00           O  
ATOM   2414  CB  VAL I1517      97.686 -76.508 169.308  1.00  0.00           C  
ATOM   2415  CG1 VAL I1517      97.690 -77.778 168.503  1.00  0.00           C  
ATOM   2416  CG2 VAL I1517      98.560 -76.655 170.528  1.00  0.00           C  
ATOM   2417  N   ARG I1518      99.517 -76.055 166.558  1.00  0.00           N  
ATOM   2418  CA  ARG I1518     100.722 -76.446 165.848  1.00  0.00           C  
ATOM   2419  C   ARG I1518     101.737 -75.303 165.785  1.00  0.00           C  
ATOM   2420  O   ARG I1518     102.864 -75.461 166.234  1.00  0.00           O  
ATOM   2421  CB  ARG I1518     100.369 -76.930 164.425  1.00  0.00           C  
ATOM   2422  CG  ARG I1518     101.289 -78.046 163.843  1.00  0.00           C  
ATOM   2423  CD  ARG I1518     100.726 -78.686 162.539  1.00  0.00           C  
ATOM   2424  NE  ARG I1518     101.311 -78.151 161.306  1.00  0.00           N  
ATOM   2425  CZ  ARG I1518     100.854 -78.408 160.081  1.00  0.00           C  
ATOM   2426  NH1 ARG I1518      99.803 -79.190 159.908  1.00  0.00           N  
ATOM   2427  NH2 ARG I1518     101.446 -77.878 159.024  1.00  0.00           N  
ATOM   2428  N   ARG I1527     101.345 -74.152 165.250  1.00  0.00           N  
ATOM   2429  CA  ARG I1527     102.274 -73.029 165.126  1.00  0.00           C  
ATOM   2430  C   ARG I1527     103.231 -72.824 166.286  1.00  0.00           C  
ATOM   2431  O   ARG I1527     102.821 -72.754 167.444  1.00  0.00           O  
ATOM   2432  CB  ARG I1527     101.513 -71.740 164.884  1.00  0.00           C  
ATOM   2433  CG  ARG I1527     100.672 -71.750 163.618  1.00  0.00           C  
ATOM   2434  CD  ARG I1527     101.437 -72.268 162.411  1.00  0.00           C  
ATOM   2435  NE  ARG I1527     100.889 -73.542 161.958  1.00  0.00           N  
ATOM   2436  CZ  ARG I1527     101.500 -74.368 161.115  1.00  0.00           C  
ATOM   2437  NH1 ARG I1527     102.692 -74.060 160.627  1.00  0.00           N  
ATOM   2438  NH2 ARG I1527     100.918 -75.507 160.760  1.00  0.00           N  
ATOM   2439  N   SER I1528     104.515 -72.713 165.949  1.00  0.00           N  
ATOM   2440  CA  SER I1528     105.567 -72.532 166.944  1.00  0.00           C  
ATOM   2441  C   SER I1528     105.503 -71.148 167.570  1.00  0.00           C  
ATOM   2442  O   SER I1528     104.669 -70.321 167.197  1.00  0.00           O  
ATOM   2443  CB  SER I1528     106.960 -72.770 166.326  1.00  0.00           C  
ATOM   2444  OG  SER I1528     107.274 -71.797 165.342  1.00  0.00           O  
ATOM   2445  N   ASP I1549     106.414 -70.908 168.508  1.00  0.00           N  
ATOM   2446  CA  ASP I1549     106.493 -69.655 169.256  1.00  0.00           C  
ATOM   2447  C   ASP I1549     107.024 -68.435 168.472  1.00  0.00           C  
ATOM   2448  O   ASP I1549     106.812 -67.282 168.875  1.00  0.00           O  
ATOM   2449  CB  ASP I1549     107.343 -69.893 170.516  1.00  0.00           C  
ATOM   2450  CG  ASP I1549     106.976 -71.200 171.245  1.00  0.00           C  
ATOM   2451  OD1 ASP I1549     107.503 -71.439 172.357  1.00  0.00           O  
ATOM   2452  OD2 ASP I1549     106.170 -71.994 170.707  1.00  0.00           O  
ATOM   2453  N   GLN I1563     107.707 -68.695 167.358  1.00  0.00           N  
ATOM   2454  CA  GLN I1563     108.265 -67.637 166.520  1.00  0.00           C  
ATOM   2455  C   GLN I1563     107.143 -66.779 165.948  1.00  0.00           C  
ATOM   2456  O   GLN I1563     107.224 -65.548 165.925  1.00  0.00           O  
ATOM   2457  CB  GLN I1563     109.068 -68.255 165.378  1.00  0.00           C  
ATOM   2458  CG  GLN I1563     109.773 -67.252 164.503  1.00  0.00           C  
ATOM   2459  CD  GLN I1563     109.941 -67.767 163.097  1.00  0.00           C  
ATOM   2460  OE1 GLN I1563     108.963 -67.925 162.368  1.00  0.00           O  
ATOM   2461  NE2 GLN I1563     111.180 -68.045 162.707  1.00  0.00           N  
ATOM   2462  N   GLU I1569     106.088 -67.445 165.494  1.00  0.00           N  
ATOM   2463  CA  GLU I1569     104.957 -66.743 164.919  1.00  0.00           C  
ATOM   2464  C   GLU I1569     103.804 -66.523 165.897  1.00  0.00           C  
ATOM   2465  O   GLU I1569     103.052 -65.567 165.739  1.00  0.00           O  
ATOM   2466  CB  GLU I1569     104.432 -67.488 163.682  1.00  0.00           C  
ATOM   2467  CG  GLU I1569     105.029 -68.872 163.448  1.00  0.00           C  
ATOM   2468  CD  GLU I1569     104.086 -69.799 162.682  1.00  0.00           C  
ATOM   2469  OE1 GLU I1569     103.612 -69.419 161.579  1.00  0.00           O  
ATOM   2470  OE2 GLU I1569     103.825 -70.913 163.197  1.00  0.00           O  
ATOM   2471  N   VAL I1594     103.666 -67.384 166.907  1.00  0.00           N  
ATOM   2472  CA  VAL I1594     102.558 -67.253 167.864  1.00  0.00           C  
ATOM   2473  C   VAL I1594     102.246 -65.821 168.264  1.00  0.00           C  
ATOM   2474  O   VAL I1594     101.091 -65.494 168.546  1.00  0.00           O  
ATOM   2475  CB  VAL I1594     102.791 -68.041 169.169  1.00  0.00           C  
ATOM   2476  CG1 VAL I1594     103.966 -67.457 169.935  1.00  0.00           C  
ATOM   2477  CG2 VAL I1594     101.518 -67.998 170.024  1.00  0.00           C  
ATOM   2478  N   GLU I1596     103.273 -64.975 168.305  1.00  0.00           N  
ATOM   2479  CA  GLU I1596     103.071 -63.576 168.665  1.00  0.00           C  
ATOM   2480  C   GLU I1596     102.267 -62.862 167.575  1.00  0.00           C  
ATOM   2481  O   GLU I1596     101.111 -62.490 167.796  1.00  0.00           O  
ATOM   2482  CB  GLU I1596     104.410 -62.852 168.870  1.00  0.00           C  
ATOM   2483  CG  GLU I1596     104.222 -61.384 169.260  1.00  0.00           C  
ATOM   2484  CD  GLU I1596     103.340 -61.211 170.501  1.00  0.00           C  
ATOM   2485  OE1 GLU I1596     103.837 -61.475 171.615  1.00  0.00           O  
ATOM   2486  OE2 GLU I1596     102.153 -60.822 170.370  1.00  0.00           O  
ATOM   2487  N   ASN I1601     102.889 -62.686 166.405  1.00  0.00           N  
ATOM   2488  CA  ASN I1601     102.281 -62.019 165.242  1.00  0.00           C  
ATOM   2489  C   ASN I1601     100.933 -62.638 164.825  1.00  0.00           C  
ATOM   2490  O   ASN I1601     100.016 -61.924 164.404  1.00  0.00           O  
ATOM   2491  CB  ASN I1601     103.256 -62.054 164.040  1.00  0.00           C  
ATOM   2492  CG  ASN I1601     104.615 -61.389 164.342  1.00  0.00           C  
ATOM   2493  OD1 ASN I1601     104.774 -60.173 164.200  1.00  0.00           O  
ATOM   2494  ND2 ASN I1601     105.592 -62.192 164.765  1.00  0.00           N  
ATOM   2495  N   LEU I1602     100.818 -63.961 164.947  1.00  0.00           N  
ATOM   2496  CA  LEU I1602      99.594 -64.666 164.578  1.00  0.00           C  
ATOM   2497  C   LEU I1602      98.552 -64.718 165.700  1.00  0.00           C  
ATOM   2498  O   LEU I1602      97.396 -65.080 165.472  1.00  0.00           O  
ATOM   2499  CB  LEU I1602      99.925 -66.082 164.084  1.00  0.00           C  
ATOM   2500  CG  LEU I1602     100.684 -66.176 162.742  1.00  0.00           C  
ATOM   2501  CD1 LEU I1602     101.048 -67.633 162.442  1.00  0.00           C  
ATOM   2502  CD2 LEU I1602      99.837 -65.599 161.607  1.00  0.00           C  
ATOM   2503  N   LEU I1603      98.952 -64.354 166.911  1.00  0.00           N  
ATOM   2504  CA  LEU I1603      98.013 -64.328 168.023  1.00  0.00           C  
ATOM   2505  C   LEU I1603      97.189 -63.045 167.907  1.00  0.00           C  
ATOM   2506  O   LEU I1603      95.982 -63.035 168.148  1.00  0.00           O  
ATOM   2507  CB  LEU I1603      98.761 -64.324 169.348  1.00  0.00           C  
ATOM   2508  CG  LEU I1603      97.863 -64.192 170.573  1.00  0.00           C  
ATOM   2509  CD1 LEU I1603      96.943 -65.400 170.691  1.00  0.00           C  
ATOM   2510  CD2 LEU I1603      98.740 -64.064 171.801  1.00  0.00           C  
ATOM   2511  N   LYS I1604      97.873 -61.967 167.528  1.00  0.00           N  
ATOM   2512  CA  LYS I1604      97.276 -60.638 167.354  1.00  0.00           C  
ATOM   2513  C   LYS I1604      96.383 -60.611 166.119  1.00  0.00           C  
ATOM   2514  O   LYS I1604      95.517 -59.745 165.979  1.00  0.00           O  
ATOM   2515  CB  LYS I1604      98.376 -59.570 167.171  1.00  0.00           C  
ATOM   2516  CG  LYS I1604      99.513 -59.593 168.207  1.00  0.00           C  
ATOM   2517  CD  LYS I1604     100.647 -58.634 167.821  1.00  0.00           C  
ATOM   2518  CE  LYS I1604     101.231 -58.956 166.435  1.00  0.00           C  
ATOM   2519  NZ  LYS I1604     102.340 -58.045 166.024  1.00  0.00           N  
ATOM   2520  N   LEU I1613      96.619 -61.552 165.211  1.00  0.00           N  
ATOM   2521  CA  LEU I1613      95.845 -61.616 163.986  1.00  0.00           C  
ATOM   2522  C   LEU I1613      94.501 -62.331 164.103  1.00  0.00           C  
ATOM   2523  O   LEU I1613      93.521 -61.864 163.529  1.00  0.00           O  
ATOM   2524  CB  LEU I1613      96.674 -62.264 162.860  1.00  0.00           C  
ATOM   2525  CG  LEU I1613      97.632 -61.392 162.043  1.00  0.00           C  
ATOM   2526  CD1 LEU I1613      98.408 -62.248 161.043  1.00  0.00           C  
ATOM   2527  CD2 LEU I1613      96.829 -60.318 161.325  1.00  0.00           C  
ATOM   2528  N   PHE I1614      94.419 -63.430 164.854  1.00  0.00           N  
ATOM   2529  CA  PHE I1614      93.148 -64.146 164.900  1.00  0.00           C  
ATOM   2530  C   PHE I1614      92.387 -64.298 166.186  1.00  0.00           C  
ATOM   2531  O   PHE I1614      91.590 -65.218 166.330  1.00  0.00           O  
ATOM   2532  CB  PHE I1614      93.325 -65.516 164.271  1.00  0.00           C  
ATOM   2533  CG  PHE I1614      93.765 -65.450 162.846  1.00  0.00           C  
ATOM   2534  CD1 PHE I1614      95.077 -65.108 162.525  1.00  0.00           C  
ATOM   2535  CD2 PHE I1614      92.859 -65.664 161.815  1.00  0.00           C  
ATOM   2536  CE1 PHE I1614      95.484 -64.972 161.193  1.00  0.00           C  
ATOM   2537  CE2 PHE I1614      93.253 -65.531 160.476  1.00  0.00           C  
ATOM   2538  CZ  PHE I1614      94.570 -65.186 160.168  1.00  0.00           C  
ATOM   2539  N   THR I1615      92.606 -63.395 167.120  1.00  0.00           N  
ATOM   2540  CA  THR I1615      91.885 -63.476 168.372  1.00  0.00           C  
ATOM   2541  C   THR I1615      91.267 -62.124 168.628  1.00  0.00           C  
ATOM   2542  O   THR I1615      91.794 -61.101 168.188  1.00  0.00           O  
ATOM   2543  CB  THR I1615      92.821 -63.815 169.546  1.00  0.00           C  
ATOM   2544  OG1 THR I1615      93.647 -62.684 169.858  1.00  0.00           O  
ATOM   2545  CG2 THR I1615      93.717 -64.974 169.176  1.00  0.00           C  
ATOM   2546  N   PHE I1616      90.141 -62.118 169.327  1.00  0.00           N  
ATOM   2547  CA  PHE I1616      89.481 -60.864 169.656  1.00  0.00           C  
ATOM   2548  C   PHE I1616      89.917 -60.462 171.070  1.00  0.00           C  
ATOM   2549  O   PHE I1616      89.084 -60.236 171.946  1.00  0.00           O  
ATOM   2550  CB  PHE I1616      87.956 -61.030 169.596  1.00  0.00           C  
ATOM   2551  CG  PHE I1616      87.389 -61.055 168.196  1.00  0.00           C  
ATOM   2552  CD1 PHE I1616      87.587 -59.986 167.325  1.00  0.00           C  
ATOM   2553  CD2 PHE I1616      86.621 -62.130 167.763  1.00  0.00           C  
ATOM   2554  CE1 PHE I1616      87.025 -59.987 166.045  1.00  0.00           C  
ATOM   2555  CE2 PHE I1616      86.058 -62.137 166.487  1.00  0.00           C  
ATOM   2556  CZ  PHE I1616      86.260 -61.065 165.629  1.00  0.00           C  
ATOM   2557  N   MET I1617      91.230 -60.362 171.278  1.00  0.00           N  
ATOM   2558  CA  MET I1617      91.800 -60.022 172.585  1.00  0.00           C  
ATOM   2559  C   MET I1617      92.653 -58.740 172.583  1.00  0.00           C  
ATOM   2560  O   MET I1617      93.548 -58.582 171.750  1.00  0.00           O  
ATOM   2561  CB  MET I1617      92.626 -61.218 173.068  1.00  0.00           C  
ATOM   2562  CG  MET I1617      93.317 -61.038 174.400  1.00  0.00           C  
ATOM   2563  SD  MET I1617      93.544 -62.646 175.210  1.00  0.00           S  
ATOM   2564  CE  MET I1617      94.773 -63.460 174.125  1.00  0.00           C  
ATOM   2565  N   PRO I1619      92.380 -57.807 173.520  1.00  0.00           N  
ATOM   2566  CA  PRO I1619      93.117 -56.542 173.625  1.00  0.00           C  
ATOM   2567  C   PRO I1619      94.596 -56.830 173.666  1.00  0.00           C  
ATOM   2568  O   PRO I1619      95.028 -57.607 174.512  1.00  0.00           O  
ATOM   2569  CB  PRO I1619      92.621 -55.964 174.944  1.00  0.00           C  
ATOM   2570  CG  PRO I1619      91.222 -56.461 175.005  1.00  0.00           C  
ATOM   2571  CD  PRO I1619      91.367 -57.900 174.583  1.00  0.00           C  
ATOM   2572  N   ILE I1620      95.369 -56.225 172.758  1.00  0.00           N  
ATOM   2573  CA  ILE I1620      96.826 -56.446 172.725  1.00  0.00           C  
ATOM   2574  C   ILE I1620      97.284 -56.332 174.172  1.00  0.00           C  
ATOM   2575  O   ILE I1620      98.314 -56.895 174.564  1.00  0.00           O  
ATOM   2576  CB  ILE I1620      97.604 -55.380 171.852  1.00  0.00           C  
ATOM   2577  CG1 ILE I1620      97.134 -55.428 170.389  1.00  0.00           C  
ATOM   2578  CG2 ILE I1620      99.124 -55.653 171.897  1.00  0.00           C  
ATOM   2579  CD1 ILE I1620      97.622 -56.636 169.593  1.00  0.00           C  
ATOM   2580  N   SER I1621      96.491 -55.606 174.959  1.00  0.00           N  
ATOM   2581  CA  SER I1621      96.761 -55.413 176.376  1.00  0.00           C  
ATOM   2582  C   SER I1621      96.857 -56.787 177.064  1.00  0.00           C  
ATOM   2583  O   SER I1621      97.894 -57.163 177.640  1.00  0.00           O  
ATOM   2584  CB  SER I1621      95.631 -54.575 176.999  1.00  0.00           C  
ATOM   2585  OG  SER I1621      94.671 -54.165 176.026  1.00  0.00           O  
ATOM   2586  N   GLU I1622      95.769 -57.543 176.984  1.00  0.00           N  
ATOM   2587  CA  GLU I1622      95.732 -58.860 177.580  1.00  0.00           C  
ATOM   2588  C   GLU I1622      96.587 -59.858 176.798  1.00  0.00           C  
ATOM   2589  O   GLU I1622      97.033 -60.862 177.351  1.00  0.00           O  
ATOM   2590  CB  GLU I1622      94.290 -59.350 177.665  1.00  0.00           C  
ATOM   2591  CG  GLU I1622      94.176 -60.707 178.310  1.00  0.00           C  
ATOM   2592  CD  GLU I1622      95.142 -60.862 179.467  1.00  0.00           C  
ATOM   2593  OE1 GLU I1622      95.143 -59.977 180.344  1.00  0.00           O  
ATOM   2594  OE2 GLU I1622      95.899 -61.860 179.502  1.00  0.00           O  
ATOM   2595  N   ILE I1632      96.817 -59.580 175.514  1.00  0.00           N  
ATOM   2596  CA  ILE I1632      97.631 -60.459 174.662  1.00  0.00           C  
ATOM   2597  C   ILE I1632      99.034 -60.638 175.220  1.00  0.00           C  
ATOM   2598  O   ILE I1632      99.486 -61.765 175.437  1.00  0.00           O  
ATOM   2599  CB  ILE I1632      97.752 -59.918 173.193  1.00  0.00           C  
ATOM   2600  CG1 ILE I1632      96.736 -60.639 172.298  1.00  0.00           C  
ATOM   2601  CG2 ILE I1632      99.196 -60.090 172.649  1.00  0.00           C  
ATOM   2602  CD1 ILE I1632      96.795 -60.232 170.841  1.00  0.00           C  
ATOM   2603  N   THR I1635      99.720 -59.521 175.446  1.00  0.00           N  
ATOM   2604  CA  THR I1635     101.076 -59.561 175.971  1.00  0.00           C  
ATOM   2605  C   THR I1635     101.102 -60.232 177.341  1.00  0.00           C  
ATOM   2606  O   THR I1635     102.166 -60.650 177.804  1.00  0.00           O  
ATOM   2607  CB  THR I1635     101.683 -58.145 176.073  1.00  0.00           C  
ATOM   2608  OG1 THR I1635     101.608 -57.509 174.790  1.00  0.00           O  
ATOM   2609  CG2 THR I1635     103.152 -58.216 176.508  1.00  0.00           C  
ATOM   2610  N   LYS I1636      99.934 -60.338 177.980  1.00  0.00           N  
ATOM   2611  CA  LYS I1636      99.824 -60.991 179.298  1.00  0.00           C  
ATOM   2612  C   LYS I1636      99.910 -62.526 179.176  1.00  0.00           C  
ATOM   2613  O   LYS I1636     100.501 -63.223 180.015  1.00  0.00           O  
ATOM   2614  CB  LYS I1636      98.503 -60.585 179.964  1.00  0.00           C  
ATOM   2615  CG  LYS I1636      98.275 -61.193 181.335  1.00  0.00           C  
ATOM   2616  CD  LYS I1636      99.502 -61.063 182.250  1.00  0.00           C  
ATOM   2617  CE  LYS I1636      99.964 -59.613 182.477  1.00  0.00           C  
ATOM   2618  NZ  LYS I1636     100.738 -59.033 181.341  1.00  0.00           N  
ATOM   2619  N   THR I1637      99.305 -63.039 178.115  1.00  0.00           N  
ATOM   2620  CA  THR I1637      99.323 -64.455 177.838  1.00  0.00           C  
ATOM   2621  C   THR I1637     100.707 -64.783 177.286  1.00  0.00           C  
ATOM   2622  O   THR I1637     101.314 -65.782 177.665  1.00  0.00           O  
ATOM   2623  CB  THR I1637      98.243 -64.778 176.825  1.00  0.00           C  
ATOM   2624  OG1 THR I1637      96.970 -64.517 177.417  1.00  0.00           O  
ATOM   2625  CG2 THR I1637      98.312 -66.211 176.412  1.00  0.00           C  
ATOM   2626  N   MET I1638     101.207 -63.915 176.410  1.00  0.00           N  
ATOM   2627  CA  MET I1638     102.528 -64.070 175.802  1.00  0.00           C  
ATOM   2628  C   MET I1638     103.686 -63.954 176.797  1.00  0.00           C  
ATOM   2629  O   MET I1638     104.652 -64.712 176.705  1.00  0.00           O  
ATOM   2630  CB  MET I1638     102.728 -63.032 174.695  1.00  0.00           C  
ATOM   2631  CG  MET I1638     102.166 -63.437 173.344  1.00  0.00           C  
ATOM   2632  SD  MET I1638     102.937 -64.951 172.729  1.00  0.00           S  
ATOM   2633  CE  MET I1638     104.621 -64.340 172.273  1.00  0.00           C  
ATOM   2634  N   GLU I1639     103.595 -62.994 177.722  1.00  0.00           N  
ATOM   2635  CA  GLU I1639     104.623 -62.774 178.753  1.00  0.00           C  
ATOM   2636  C   GLU I1639     104.626 -63.944 179.753  1.00  0.00           C  
ATOM   2637  O   GLU I1639     105.596 -64.139 180.502  1.00  0.00           O  
ATOM   2638  CB  GLU I1639     104.359 -61.449 179.488  1.00  0.00           C  
ATOM   2639  CG  GLU I1639     105.248 -61.189 180.692  1.00  0.00           C  
ATOM   2640  CD  GLU I1639     104.523 -60.407 181.780  1.00  0.00           C  
ATOM   2641  OE1 GLU I1639     103.920 -59.354 181.473  1.00  0.00           O  
ATOM   2642  OE2 GLU I1639     104.556 -60.848 182.947  1.00  0.00           O  
ATOM   2643  N   GLU I1640     103.526 -64.704 179.761  1.00  0.00           N  
ATOM   2644  CA  GLU I1640     103.379 -65.883 180.619  1.00  0.00           C  
ATOM   2645  C   GLU I1640     103.959 -67.094 179.892  1.00  0.00           C  
ATOM   2646  O   GLU I1640     104.641 -67.941 180.476  1.00  0.00           O  
ATOM   2647  CB  GLU I1640     101.905 -66.155 180.918  1.00  0.00           C  
ATOM   2648  CG  GLU I1640     101.595 -67.641 181.088  1.00  0.00           C  
ATOM   2649  CD  GLU I1640     102.425 -68.303 182.178  1.00  0.00           C  
ATOM   2650  OE1 GLU I1640     102.220 -67.959 183.361  1.00  0.00           O  
ATOM   2651  OE2 GLU I1640     103.279 -69.164 181.852  1.00  0.00           O  
ATOM   2652  N   HIS I1641     103.654 -67.175 178.606  1.00  0.00           N  
ATOM   2653  CA  HIS I1641     104.142 -68.254 177.780  1.00  0.00           C  
ATOM   2654  C   HIS I1641     105.669 -68.241 177.687  1.00  0.00           C  
ATOM   2655  O   HIS I1641     106.291 -69.276 177.899  1.00  0.00           O  
ATOM   2656  CB  HIS I1641     103.536 -68.147 176.386  1.00  0.00           C  
ATOM   2657  CG  HIS I1641     104.311 -68.880 175.341  1.00  0.00           C  
ATOM   2658  ND1 HIS I1641     104.519 -70.242 175.386  1.00  0.00           N  
ATOM   2659  CD2 HIS I1641     104.957 -68.436 174.236  1.00  0.00           C  
ATOM   2660  CE1 HIS I1641     105.261 -70.605 174.355  1.00  0.00           C  
ATOM   2661  NE2 HIS I1641     105.540 -69.528 173.642  1.00  0.00           N  
ATOM   2662  N   ILE I1642     106.262 -67.077 177.388  1.00  0.00           N  
ATOM   2663  CA  ILE I1642     107.723 -66.941 177.242  1.00  0.00           C  
ATOM   2664  C   ILE I1642     108.579 -67.331 178.456  1.00  0.00           C  
ATOM   2665  O   ILE I1642     109.808 -67.373 178.350  1.00  0.00           O  
ATOM   2666  CB  ILE I1642     108.141 -65.497 176.780  1.00  0.00           C  
ATOM   2667  CG1 ILE I1642     107.604 -64.431 177.752  1.00  0.00           C  
ATOM   2668  CG2 ILE I1642     107.679 -65.258 175.339  1.00  0.00           C  
ATOM   2669  CD1 ILE I1642     108.443 -64.219 179.020  1.00  0.00           C  
ATOM   2670  N   LYS I1662     107.937 -67.607 179.596  1.00  0.00           N  
ATOM   2671  CA  LYS I1662     108.644 -68.035 180.813  1.00  0.00           C  
ATOM   2672  C   LYS I1662     108.465 -69.553 180.964  1.00  0.00           C  
ATOM   2673  O   LYS I1662     108.705 -70.131 182.030  1.00  0.00           O  
ATOM   2674  CB  LYS I1662     108.095 -67.307 182.047  1.00  0.00           C  
ATOM   2675  CG  LYS I1662     108.269 -65.801 181.991  1.00  0.00           C  
ATOM   2676  CD  LYS I1662     107.588 -65.126 183.147  1.00  0.00           C  
ATOM   2677  CE  LYS I1662     107.557 -63.636 182.926  1.00  0.00           C  
ATOM   2678  NZ  LYS I1662     106.849 -62.972 184.042  1.00  0.00           N  
ATOM   2679  N   ASP I1663     108.040 -70.176 179.865  1.00  0.00           N  
ATOM   2680  CA  ASP I1663     107.816 -71.614 179.772  1.00  0.00           C  
ATOM   2681  C   ASP I1663     107.422 -71.990 178.334  1.00  0.00           C  
ATOM   2682  O   ASP I1663     106.313 -72.493 178.099  1.00  0.00           O  
ATOM   2683  CB  ASP I1663     106.711 -72.035 180.736  1.00  0.00           C  
ATOM   2684  CG  ASP I1663     106.665 -73.523 180.930  1.00  0.00           C  
ATOM   2685  OD1 ASP I1663     105.913 -73.973 181.815  1.00  0.00           O  
ATOM   2686  OD2 ASP I1663     107.383 -74.240 180.198  1.00  0.00           O  
ATOM   2687  N   PRO I1664     108.332 -71.753 177.354  1.00  0.00           N  
ATOM   2688  CA  PRO I1664     108.086 -72.060 175.936  1.00  0.00           C  
ATOM   2689  C   PRO I1664     107.657 -73.503 175.707  1.00  0.00           C  
ATOM   2690  O   PRO I1664     106.700 -73.776 174.988  1.00  0.00           O  
ATOM   2691  CB  PRO I1664     109.436 -71.750 175.271  1.00  0.00           C  
ATOM   2692  CG  PRO I1664     110.000 -70.658 176.131  1.00  0.00           C  
ATOM   2693  CD  PRO I1664     109.688 -71.187 177.523  1.00  0.00           C  
ATOM   2694  N   SER I1665     108.381 -74.418 176.337  1.00  0.00           N  
ATOM   2695  CA  SER I1665     108.125 -75.845 176.221  1.00  0.00           C  
ATOM   2696  C   SER I1665     106.663 -76.262 176.432  1.00  0.00           C  
ATOM   2697  O   SER I1665     106.075 -76.958 175.597  1.00  0.00           O  
ATOM   2698  CB  SER I1665     109.023 -76.594 177.213  1.00  0.00           C  
ATOM   2699  OG  SER I1665     110.388 -76.241 177.043  1.00  0.00           O  
ATOM   2700  N   LYS I1666     106.084 -75.842 177.550  1.00  0.00           N  
ATOM   2701  CA  LYS I1666     104.709 -76.201 177.871  1.00  0.00           C  
ATOM   2702  C   LYS I1666     103.725 -75.601 176.893  1.00  0.00           C  
ATOM   2703  O   LYS I1666     102.584 -76.053 176.787  1.00  0.00           O  
ATOM   2704  CB  LYS I1666     104.375 -75.751 179.290  1.00  0.00           C  
ATOM   2705  CG  LYS I1666     105.365 -76.271 180.310  1.00  0.00           C  
ATOM   2706  CD  LYS I1666     105.650 -77.747 180.094  1.00  0.00           C  
ATOM   2707  CE  LYS I1666     106.884 -78.197 180.861  1.00  0.00           C  
ATOM   2708  NZ  LYS I1666     107.227 -79.613 180.543  1.00  0.00           N  
ATOM   2709  N   ARG I1667     104.184 -74.575 176.183  1.00  0.00           N  
ATOM   2710  CA  ARG I1667     103.384 -73.873 175.181  1.00  0.00           C  
ATOM   2711  C   ARG I1667     101.986 -73.444 175.652  1.00  0.00           C  
ATOM   2712  O   ARG I1667     100.971 -73.872 175.096  1.00  0.00           O  
ATOM   2713  CB  ARG I1667     103.262 -74.732 173.915  1.00  0.00           C  
ATOM   2714  CG  ARG I1667     104.594 -75.230 173.362  1.00  0.00           C  
ATOM   2715  CD  ARG I1667     104.471 -75.523 171.885  1.00  0.00           C  
ATOM   2716  NE  ARG I1667     103.322 -76.376 171.616  1.00  0.00           N  
ATOM   2717  CZ  ARG I1667     102.553 -76.264 170.540  1.00  0.00           C  
ATOM   2718  NH1 ARG I1667     102.818 -75.326 169.637  1.00  0.00           N  
ATOM   2719  NH2 ARG I1667     101.526 -77.091 170.363  1.00  0.00           N  
ATOM   2720  N   VAL I1668     101.945 -72.582 176.667  1.00  0.00           N  
ATOM   2721  CA  VAL I1668     100.685 -72.084 177.212  1.00  0.00           C  
ATOM   2722  C   VAL I1668     100.002 -71.180 176.176  1.00  0.00           C  
ATOM   2723  O   VAL I1668      98.775 -71.152 176.075  1.00  0.00           O  
ATOM   2724  CB  VAL I1668     100.928 -71.269 178.517  1.00  0.00           C  
ATOM   2725  CG1 VAL I1668      99.767 -71.492 179.476  1.00  0.00           C  
ATOM   2726  CG2 VAL I1668     102.286 -71.646 179.160  1.00  0.00           C  
ATOM   2727  N   ALA I1669     100.822 -70.460 175.407  1.00  0.00           N  
ATOM   2728  CA  ALA I1669     100.355 -69.531 174.377  1.00  0.00           C  
ATOM   2729  C   ALA I1669      99.793 -70.226 173.157  1.00  0.00           C  
ATOM   2730  O   ALA I1669      98.871 -69.726 172.526  1.00  0.00           O  
ATOM   2731  CB  ALA I1669     101.488 -68.606 173.945  1.00  0.00           C  
ATOM   2732  N   GLN I1670     100.369 -71.366 172.807  1.00  0.00           N  
ATOM   2733  CA  GLN I1670      99.899 -72.104 171.652  1.00  0.00           C  
ATOM   2734  C   GLN I1670      98.594 -72.833 171.975  1.00  0.00           C  
ATOM   2735  O   GLN I1670      97.711 -72.937 171.122  1.00  0.00           O  
ATOM   2736  CB  GLN I1670     100.970 -73.098 171.179  1.00  0.00           C  
ATOM   2737  CG  GLN I1670     102.163 -72.456 170.475  1.00  0.00           C  
ATOM   2738  CD  GLN I1670     102.955 -71.552 171.386  1.00  0.00           C  
ATOM   2739  OE1 GLN I1670     103.492 -71.998 172.398  1.00  0.00           O  
ATOM   2740  NE2 GLN I1670     103.035 -70.273 171.035  1.00  0.00           N  
ATOM   2741  N   HIS I1671      98.462 -73.325 173.208  1.00  0.00           N  
ATOM   2742  CA  HIS I1671      97.245 -74.041 173.621  1.00  0.00           C  
ATOM   2743  C   HIS I1671      96.063 -73.083 173.754  1.00  0.00           C  
ATOM   2744  O   HIS I1671      94.911 -73.456 173.511  1.00  0.00           O  
ATOM   2745  CB  HIS I1671      97.472 -74.776 174.954  1.00  0.00           C  
ATOM   2746  CG  HIS I1671      98.262 -76.052 174.828  1.00  0.00           C  
ATOM   2747  ND1 HIS I1671      97.799 -77.153 174.135  1.00  0.00           N  
ATOM   2748  CD2 HIS I1671      99.486 -76.398 175.302  1.00  0.00           C  
ATOM   2749  CE1 HIS I1671      98.703 -78.118 174.187  1.00  0.00           C  
ATOM   2750  NE2 HIS I1671      99.736 -77.685 174.889  1.00  0.00           N  
ATOM   2751  N   THR I1672      96.362 -71.846 174.133  1.00  0.00           N  
ATOM   2752  CA  THR I1672      95.343 -70.820 174.288  1.00  0.00           C  
ATOM   2753  C   THR I1672      94.908 -70.240 172.923  1.00  0.00           C  
ATOM   2754  O   THR I1672      93.734 -70.335 172.576  1.00  0.00           O  
ATOM   2755  CB  THR I1672      95.854 -69.723 175.239  1.00  0.00           C  
ATOM   2756  OG1 THR I1672      96.168 -70.318 176.510  1.00  0.00           O  
ATOM   2757  CG2 THR I1672      94.806 -68.635 175.425  1.00  0.00           C  
ATOM   2758  N   LEU I1673      95.833 -69.668 172.144  1.00  0.00           N  
ATOM   2759  CA  LEU I1673      95.485 -69.117 170.818  1.00  0.00           C  
ATOM   2760  C   LEU I1673      94.669 -70.095 169.990  1.00  0.00           C  
ATOM   2761  O   LEU I1673      93.775 -69.691 169.254  1.00  0.00           O  
ATOM   2762  CB  LEU I1673      96.733 -68.749 169.990  1.00  0.00           C  
ATOM   2763  CG  LEU I1673      96.527 -68.338 168.506  1.00  0.00           C  
ATOM   2764  CD1 LEU I1673      97.803 -67.683 167.976  1.00  0.00           C  
ATOM   2765  CD2 LEU I1673      96.154 -69.539 167.626  1.00  0.00           C  
ATOM   2766  N   ALA I1684      95.006 -71.378 170.063  1.00  0.00           N  
ATOM   2767  CA  ALA I1684      94.255 -72.361 169.300  1.00  0.00           C  
ATOM   2768  C   ALA I1684      92.845 -72.402 169.872  1.00  0.00           C  
ATOM   2769  O   ALA I1684      91.891 -72.171 169.146  1.00  0.00           O  
ATOM   2770  CB  ALA I1684      94.910 -73.745 169.383  1.00  0.00           C  
ATOM   2771  N   ARG I1685      92.704 -72.668 171.170  1.00  0.00           N  
ATOM   2772  CA  ARG I1685      91.368 -72.724 171.767  1.00  0.00           C  
ATOM   2773  C   ARG I1685      90.507 -71.510 171.455  1.00  0.00           C  
ATOM   2774  O   ARG I1685      89.308 -71.637 171.235  1.00  0.00           O  
ATOM   2775  CB  ARG I1685      91.439 -72.875 173.286  1.00  0.00           C  
ATOM   2776  CG  ARG I1685      90.200 -72.309 173.996  1.00  0.00           C  
ATOM   2777  CD  ARG I1685      90.094 -72.741 175.460  1.00  0.00           C  
ATOM   2778  NE  ARG I1685      91.327 -72.527 176.223  1.00  0.00           N  
ATOM   2779  CZ  ARG I1685      91.883 -71.340 176.460  1.00  0.00           C  
ATOM   2780  NH1 ARG I1685      91.317 -70.235 175.996  1.00  0.00           N  
ATOM   2781  NH2 ARG I1685      93.013 -71.259 177.158  1.00  0.00           N  
ATOM   2782  N   GLU I1686      91.117 -70.333 171.453  1.00  0.00           N  
ATOM   2783  CA  GLU I1686      90.388 -69.097 171.170  1.00  0.00           C  
ATOM   2784  C   GLU I1686      89.730 -69.078 169.784  1.00  0.00           C  
ATOM   2785  O   GLU I1686      88.530 -68.854 169.684  1.00  0.00           O  
ATOM   2786  CB  GLU I1686      91.315 -67.874 171.299  1.00  0.00           C  
ATOM   2787  CG  GLU I1686      91.765 -67.517 172.725  1.00  0.00           C  
ATOM   2788  CD  GLU I1686      91.089 -66.258 173.272  1.00  0.00           C  
ATOM   2789  OE1 GLU I1686      91.175 -65.189 172.617  1.00  0.00           O  
ATOM   2790  OE2 GLU I1686      90.480 -66.342 174.363  1.00  0.00           O  
ATOM   2791  N   VAL I1687      90.507 -69.306 168.721  1.00  0.00           N  
ATOM   2792  CA  VAL I1687      89.961 -69.285 167.353  1.00  0.00           C  
ATOM   2793  C   VAL I1687      88.971 -70.429 167.059  1.00  0.00           C  
ATOM   2794  O   VAL I1687      88.100 -70.291 166.195  1.00  0.00           O  
ATOM   2795  CB  VAL I1687      91.091 -69.322 166.275  1.00  0.00           C  
ATOM   2796  CG1 VAL I1687      90.511 -69.011 164.909  1.00  0.00           C  
ATOM   2797  CG2 VAL I1687      92.192 -68.322 166.613  1.00  0.00           C  
ATOM   2798  N   VAL I1690      89.107 -71.553 167.767  1.00  0.00           N  
ATOM   2799  CA  VAL I1690      88.210 -72.700 167.584  1.00  0.00           C  
ATOM   2800  C   VAL I1690      86.849 -72.313 168.123  1.00  0.00           C  
ATOM   2801  O   VAL I1690      85.818 -72.803 167.673  1.00  0.00           O  
ATOM   2802  CB  VAL I1690      88.675 -73.945 168.373  1.00  0.00           C  
ATOM   2803  CG1 VAL I1690      87.626 -75.032 168.276  1.00  0.00           C  
ATOM   2804  CG2 VAL I1690      89.995 -74.459 167.826  1.00  0.00           C  
ATOM   2805  N   THR I1691      86.859 -71.442 169.120  1.00  0.00           N  
ATOM   2806  CA  THR I1691      85.627 -70.969 169.726  1.00  0.00           C  
ATOM   2807  C   THR I1691      84.881 -70.161 168.664  1.00  0.00           C  
ATOM   2808  O   THR I1691      83.862 -70.578 168.143  1.00  0.00           O  
ATOM   2809  CB  THR I1691      85.920 -70.047 170.941  1.00  0.00           C  
ATOM   2810  OG1 THR I1691      86.913 -70.652 171.786  1.00  0.00           O  
ATOM   2811  CG2 THR I1691      84.640 -69.799 171.743  1.00  0.00           C  
ATOM   2812  N   LEU I1692      85.427 -69.000 168.337  1.00  0.00           N  
ATOM   2813  CA  LEU I1692      84.839 -68.105 167.350  1.00  0.00           C  
ATOM   2814  C   LEU I1692      84.192 -68.847 166.192  1.00  0.00           C  
ATOM   2815  O   LEU I1692      83.050 -68.568 165.838  1.00  0.00           O  
ATOM   2816  CB  LEU I1692      85.917 -67.151 166.818  1.00  0.00           C  
ATOM   2817  CG  LEU I1692      85.560 -65.940 165.948  1.00  0.00           C  
ATOM   2818  CD1 LEU I1692      84.597 -64.998 166.670  1.00  0.00           C  
ATOM   2819  CD2 LEU I1692      86.854 -65.216 165.604  1.00  0.00           C  
ATOM   2820  N   VAL I1693      84.910 -69.796 165.601  1.00  0.00           N  
ATOM   2821  CA  VAL I1693      84.352 -70.523 164.467  1.00  0.00           C  
ATOM   2822  C   VAL I1693      83.482 -71.720 164.871  1.00  0.00           C  
ATOM   2823  O   VAL I1693      82.457 -71.989 164.233  1.00  0.00           O  
ATOM   2824  CB  VAL I1693      85.477 -70.998 163.494  1.00  0.00           C  
ATOM   2825  CG1 VAL I1693      84.869 -71.577 162.212  1.00  0.00           C  
ATOM   2826  CG2 VAL I1693      86.391 -69.832 163.160  1.00  0.00           C  
ATOM   2827  N   HIS I1694      83.871 -72.425 165.933  1.00  0.00           N  
ATOM   2828  CA  HIS I1694      83.119 -73.607 166.376  1.00  0.00           C  
ATOM   2829  C   HIS I1694      82.472 -73.501 167.775  1.00  0.00           C  
ATOM   2830  O   HIS I1694      82.082 -74.507 168.367  1.00  0.00           O  
ATOM   2831  CB  HIS I1694      84.020 -74.872 166.316  1.00  0.00           C  
ATOM   2832  CG  HIS I1694      84.116 -75.521 164.954  1.00  0.00           C  
ATOM   2833  ND1 HIS I1694      83.037 -76.110 164.324  1.00  0.00           N  
ATOM   2834  CD2 HIS I1694      85.179 -75.719 164.133  1.00  0.00           C  
ATOM   2835  CE1 HIS I1694      83.432 -76.644 163.179  1.00  0.00           C  
ATOM   2836  NE2 HIS I1694      84.726 -76.421 163.039  1.00  0.00           N  
ATOM   2837  N   GLY I1695      82.352 -72.293 168.306  1.00  0.00           N  
ATOM   2838  CA  GLY I1695      81.730 -72.125 169.611  1.00  0.00           C  
ATOM   2839  C   GLY I1695      82.490 -72.728 170.777  1.00  0.00           C  
ATOM   2840  O   GLY I1695      83.156 -73.745 170.636  1.00  0.00           O  
ATOM   2841  N   LYS I1696      82.367 -72.104 171.942  1.00  0.00           N  
ATOM   2842  CA  LYS I1696      83.052 -72.548 173.155  1.00  0.00           C  
ATOM   2843  C   LYS I1696      82.816 -74.000 173.596  1.00  0.00           C  
ATOM   2844  O   LYS I1696      83.768 -74.748 173.845  1.00  0.00           O  
ATOM   2845  CB  LYS I1696      82.689 -71.612 174.314  1.00  0.00           C  
ATOM   2846  CG  LYS I1696      81.186 -71.326 174.434  1.00  0.00           C  
ATOM   2847  CD  LYS I1696      80.753 -71.071 175.878  1.00  0.00           C  
ATOM   2848  CE  LYS I1696      80.935 -72.324 176.747  1.00  0.00           C  
ATOM   2849  NZ  LYS I1696      80.450 -72.170 178.156  1.00  0.00           N  
ATOM   2850  N   GLN I1697      81.546 -74.382 173.708  1.00  0.00           N  
ATOM   2851  CA  GLN I1697      81.166 -75.721 174.148  1.00  0.00           C  
ATOM   2852  C   GLN I1697      82.094 -76.781 173.560  1.00  0.00           C  
ATOM   2853  O   GLN I1697      82.761 -77.534 174.281  1.00  0.00           O  
ATOM   2854  CB  GLN I1697      79.711 -76.001 173.746  1.00  0.00           C  
ATOM   2855  CG  GLN I1697      78.729 -74.845 174.036  1.00  0.00           C  
ATOM   2856  CD  GLN I1697      78.764 -73.729 172.986  1.00  0.00           C  
ATOM   2857  OE1 GLN I1697      78.109 -72.692 173.144  1.00  0.00           O  
ATOM   2858  NE2 GLN I1697      79.524 -73.942 171.911  1.00  0.00           N  
ATOM   2859  N   GLU I1698      82.143 -76.818 172.237  1.00  0.00           N  
ATOM   2860  CA  GLU I1698      82.978 -77.776 171.542  1.00  0.00           C  
ATOM   2861  C   GLU I1698      84.455 -77.435 171.763  1.00  0.00           C  
ATOM   2862  O   GLU I1698      85.170 -78.162 172.458  1.00  0.00           O  
ATOM   2863  CB  GLU I1698      82.626 -77.770 170.047  1.00  0.00           C  
ATOM   2864  CG  GLU I1698      83.238 -78.904 169.247  1.00  0.00           C  
ATOM   2865  CD  GLU I1698      84.746 -78.926 169.359  1.00  0.00           C  
ATOM   2866  OE1 GLU I1698      85.376 -77.893 169.050  1.00  0.00           O  
ATOM   2867  OE2 GLU I1698      85.304 -79.969 169.763  1.00  0.00           O  
ATOM   2868  N   ALA I1708      84.893 -76.323 171.173  1.00  0.00           N  
ATOM   2869  CA  ALA I1708      86.276 -75.854 171.264  1.00  0.00           C  
ATOM   2870  C   ALA I1708      86.961 -76.188 172.583  1.00  0.00           C  
ATOM   2871  O   ALA I1708      88.183 -76.367 172.630  1.00  0.00           O  
ATOM   2872  CB  ALA I1708      86.328 -74.350 171.025  1.00  0.00           C  
ATOM   2873  N   SER I1716      86.172 -76.257 173.652  1.00  0.00           N  
ATOM   2874  CA  SER I1716      86.694 -76.574 174.974  1.00  0.00           C  
ATOM   2875  C   SER I1716      86.961 -78.069 175.052  1.00  0.00           C  
ATOM   2876  O   SER I1716      88.013 -78.501 175.534  1.00  0.00           O  
ATOM   2877  CB  SER I1716      85.681 -76.185 176.040  1.00  0.00           C  
ATOM   2878  OG  SER I1716      84.464 -76.868 175.816  1.00  0.00           O  
ATOM   2879  N   ALA I1717      86.000 -78.856 174.581  1.00  0.00           N  
ATOM   2880  CA  ALA I1717      86.144 -80.305 174.577  1.00  0.00           C  
ATOM   2881  C   ALA I1717      87.278 -80.724 173.638  1.00  0.00           C  
ATOM   2882  O   ALA I1717      88.002 -81.692 173.900  1.00  0.00           O  
ATOM   2883  CB  ALA I1717      84.854 -80.938 174.140  1.00  0.00           C  
ATOM   2884  N   ALA I1718      87.419 -79.982 172.542  1.00  0.00           N  
ATOM   2885  CA  ALA I1718      88.458 -80.233 171.539  1.00  0.00           C  
ATOM   2886  C   ALA I1718      89.868 -80.031 172.105  1.00  0.00           C  
ATOM   2887  O   ALA I1718      90.859 -80.541 171.555  1.00  0.00           O  
ATOM   2888  CB  ALA I1718      88.254 -79.315 170.333  1.00  0.00           C  
ATOM   2889  N   GLU I1719      89.954 -79.266 173.190  1.00  0.00           N  
ATOM   2890  CA  GLU I1719      91.230 -79.008 173.853  1.00  0.00           C  
ATOM   2891  C   GLU I1719      91.598 -80.277 174.635  1.00  0.00           C  
ATOM   2892  O   GLU I1719      92.767 -80.681 174.684  1.00  0.00           O  
ATOM   2893  CB  GLU I1719      91.087 -77.819 174.806  1.00  0.00           C  
ATOM   2894  CG  GLU I1719      92.382 -77.305 175.359  1.00  0.00           C  
ATOM   2895  CD  GLU I1719      92.157 -76.347 176.497  1.00  0.00           C  
ATOM   2896  OE1 GLU I1719      93.163 -75.823 177.012  1.00  0.00           O  
ATOM   2897  OE2 GLU I1719      90.982 -76.125 176.876  1.00  0.00           O  
ATOM   2898  N   ASP I1720      90.582 -80.906 175.230  1.00  0.00           N  
ATOM   2899  CA  ASP I1720      90.770 -82.130 176.010  1.00  0.00           C  
ATOM   2900  C   ASP I1720      91.418 -83.205 175.142  1.00  0.00           C  
ATOM   2901  O   ASP I1720      92.358 -83.887 175.555  1.00  0.00           O  
ATOM   2902  CB  ASP I1720      89.416 -82.613 176.550  1.00  0.00           C  
ATOM   2903  CG  ASP I1720      88.735 -81.572 177.445  1.00  0.00           C  
ATOM   2904  OD1 ASP I1720      88.634 -80.401 177.026  1.00  0.00           O  
ATOM   2905  OD2 ASP I1720      88.293 -81.919 178.563  1.00  0.00           O  
ATOM   2906  N   GLN I1721      90.916 -83.344 173.927  1.00  0.00           N  
ATOM   2907  CA  GLN I1721      91.474 -84.321 173.021  1.00  0.00           C  
ATOM   2908  C   GLN I1721      92.968 -84.057 172.807  1.00  0.00           C  
ATOM   2909  O   GLN I1721      93.801 -84.816 173.290  1.00  0.00           O  
ATOM   2910  CB  GLN I1721      90.726 -84.284 171.677  1.00  0.00           C  
ATOM   2911  CG  GLN I1721      89.214 -84.591 171.765  1.00  0.00           C  
ATOM   2912  CD  GLN I1721      88.490 -84.535 170.404  1.00  0.00           C  
ATOM   2913  OE1 GLN I1721      88.860 -85.233 169.453  1.00  0.00           O  
ATOM   2914  NE2 GLN I1721      87.451 -83.704 170.318  1.00  0.00           N  
ATOM   2915  N   HIS I1722      93.294 -82.957 172.126  1.00  0.00           N  
ATOM   2916  CA  HIS I1722      94.691 -82.605 171.796  1.00  0.00           C  
ATOM   2917  C   HIS I1722      95.660 -82.337 172.990  1.00  0.00           C  
ATOM   2918  O   HIS I1722      96.870 -82.296 172.802  1.00  0.00           O  
ATOM   2919  CB  HIS I1722      94.691 -81.395 170.827  1.00  0.00           C  
ATOM   2920  CG  HIS I1722      95.703 -81.478 169.711  1.00  0.00           C  
ATOM   2921  ND1 HIS I1722      97.050 -81.705 169.927  1.00  0.00           N  
ATOM   2922  CD2 HIS I1722      95.574 -81.267 168.375  1.00  0.00           C  
ATOM   2923  CE1 HIS I1722      97.704 -81.623 168.780  1.00  0.00           C  
ATOM   2924  NE2 HIS I1722      96.832 -81.357 167.823  1.00  0.00           N  
ATOM   2925  N   ARG I1727      95.133 -82.164 174.200  1.00  0.00           N  
ATOM   2926  CA  ARG I1727      95.976 -81.911 175.372  1.00  0.00           C  
ATOM   2927  C   ARG I1727      96.000 -83.192 176.254  1.00  0.00           C  
ATOM   2928  O   ARG I1727      96.293 -83.130 177.425  1.00  0.00           O  
ATOM   2929  CB  ARG I1727      95.417 -80.696 176.173  1.00  0.00           C  
ATOM   2930  CG  ARG I1727      96.134 -80.340 177.512  1.00  0.00           C  
ATOM   2931  CD  ARG I1727      95.379 -79.285 178.380  1.00  0.00           C  
ATOM   2932  NE  ARG I1727      95.544 -77.902 177.923  1.00  0.00           N  
ATOM   2933  CZ  ARG I1727      96.719 -77.294 177.777  1.00  0.00           C  
ATOM   2934  NH1 ARG I1727      97.842 -77.948 178.051  1.00  0.00           N  
ATOM   2935  NH2 ARG I1727      96.775 -76.032 177.363  1.00  0.00           N  
ATOM   2936  N   MET I1728      95.695 -84.338 175.651  1.00  0.00           N  
ATOM   2937  CA  MET I1728      95.546 -85.626 176.344  1.00  0.00           C  
ATOM   2938  C   MET I1728      96.678 -86.676 176.148  1.00  0.00           C  
ATOM   2939  O   MET I1728      97.694 -86.317 175.552  1.00  0.00           O  
ATOM   2940  CB  MET I1728      94.168 -86.091 175.918  1.00  0.00           C  
ATOM   2941  CG  MET I1728      93.574 -87.389 176.472  1.00  0.00           C  
ATOM   2942  SD  MET I1728      93.805 -87.886 178.199  1.00  0.00           S  
ATOM   2943  CE  MET I1728      94.188 -89.768 177.992  1.00  0.00           C  
ATOM   2944  N   MET I1755      96.519 -87.906 176.671  1.00  0.00           N  
ATOM   2945  CA  MET I1755      97.510 -89.013 176.524  1.00  0.00           C  
ATOM   2946  C   MET I1755      98.150 -89.531 177.843  1.00  0.00           C  
ATOM   2947  O   MET I1755      97.808 -90.619 178.416  1.00  0.00           O  
ATOM   2948  CB  MET I1755      98.706 -88.601 175.690  1.00  0.00           C  
ATOM   2949  CG  MET I1755      98.453 -88.614 174.219  1.00  0.00           C  
ATOM   2950  SD  MET I1755      97.804 -90.222 173.926  1.00  0.00           S  
ATOM   2951  CE  MET I1755      96.052 -89.843 173.857  1.00  0.00           C  
TER
END
