# Supplementary material for: Backbone Brackets and Arginine Tweezers delineate Class I and Class II aminoacyl tRNA synthetases
Source: PLoS Comput Biol. 2018 Apr 16;14(4):e1006101. doi: 10.1371/journal.pcbi.1006101 (PMC5919687; doi:10.1371/journal.pcbi.1006101)
Supplement: S11 File — All structures of Class I aaRS with residues renumbered according to the MSA. (GZ) [file pcbi.1006101.s023.tar.gz › 2rkj_J_renum.pdb]

ATOM      1  N   PRO J 183      45.647 -77.165 111.658  1.00  0.00           N  
ATOM      2  CA  PRO J 183      44.982 -75.866 111.453  1.00  0.00           C  
ATOM      3  C   PRO J 183      45.288 -75.295 110.076  1.00  0.00           C  
ATOM      4  O   PRO J 183      46.306 -75.616 109.472  1.00  0.00           O  
ATOM      5  CB  PRO J 183      45.476 -74.941 112.554  1.00  0.00           C  
ATOM      6  CG  PRO J 183      46.797 -75.599 112.941  1.00  0.00           C  
ATOM      7  CD  PRO J 183      46.524 -77.092 112.837  1.00  0.00           C  
ATOM      8  N   LYS J 184      44.392 -74.451 109.580  1.00  0.00           N  
ATOM      9  CA  LYS J 184      44.567 -73.837 108.271  1.00  0.00           C  
ATOM     10  C   LYS J 184      45.891 -73.098 108.195  1.00  0.00           C  
ATOM     11  O   LYS J 184      46.695 -73.354 107.300  1.00  0.00           O  
ATOM     12  CB  LYS J 184      43.432 -72.855 107.982  1.00  0.00           C  
ATOM     13  CG  LYS J 184      43.317 -71.728 109.001  1.00  0.00           C  
ATOM     14  CD  LYS J 184      42.824 -70.429 108.370  1.00  0.00           C  
ATOM     15  CE  LYS J 184      43.696 -70.021 107.181  1.00  0.00           C  
ATOM     16  NZ  LYS J 184      45.149 -70.073 107.498  1.00  0.00           N  
ATOM     17  N   TYR J 185      46.102 -72.173 109.133  1.00  0.00           N  
ATOM     18  CA  TYR J 185      47.331 -71.389 109.183  1.00  0.00           C  
ATOM     19  C   TYR J 185      48.483 -72.334 108.861  1.00  0.00           C  
ATOM     20  O   TYR J 185      49.392 -72.004 108.086  1.00  0.00           O  
ATOM     21  CB  TYR J 185      47.532 -70.771 110.581  1.00  0.00           C  
ATOM     22  CG  TYR J 185      48.877 -70.087 110.745  1.00  0.00           C  
ATOM     23  CD1 TYR J 185      49.061 -68.760 110.363  1.00  0.00           C  
ATOM     24  CD2 TYR J 185      49.994 -70.803 111.184  1.00  0.00           C  
ATOM     25  CE1 TYR J 185      50.319 -68.172 110.400  1.00  0.00           C  
ATOM     26  CE2 TYR J 185      51.251 -70.224 111.221  1.00  0.00           C  
ATOM     27  CZ  TYR J 185      51.407 -68.912 110.825  1.00  0.00           C  
ATOM     28  OH  TYR J 185      52.661 -68.355 110.820  1.00  0.00           O  
ATOM     29  N   THR J 186      48.414 -73.523 109.457  1.00  0.00           N  
ATOM     30  CA  THR J 186      49.423 -74.557 109.265  1.00  0.00           C  
ATOM     31  C   THR J 186      49.601 -74.796 107.760  1.00  0.00           C  
ATOM     32  O   THR J 186      50.665 -74.540 107.188  1.00  0.00           O  
ATOM     33  CB  THR J 186      49.008 -75.885 110.008  1.00  0.00           C  
ATOM     34  OG1 THR J 186      49.062 -75.687 111.436  1.00  0.00           O  
ATOM     35  CG2 THR J 186      49.929 -77.038 109.613  1.00  0.00           C  
ATOM     36  N   ALA J 187      48.544 -75.253 107.114  1.00  0.00           N  
ATOM     37  CA  ALA J 187      48.603 -75.508 105.689  1.00  0.00           C  
ATOM     38  C   ALA J 187      49.203 -74.333 104.924  1.00  0.00           C  
ATOM     39  O   ALA J 187      49.893 -74.523 103.924  1.00  0.00           O  
ATOM     40  CB  ALA J 187      47.225 -75.792 105.179  1.00  0.00           C  
ATOM     41  N   LYS J 188      48.936 -73.118 105.389  1.00  0.00           N  
ATOM     42  CA  LYS J 188      49.455 -71.933 104.716  1.00  0.00           C  
ATOM     43  C   LYS J 188      50.971 -71.913 104.650  1.00  0.00           C  
ATOM     44  O   LYS J 188      51.556 -71.847 103.565  1.00  0.00           O  
ATOM     45  CB  LYS J 188      48.962 -70.652 105.399  1.00  0.00           C  
ATOM     46  CG  LYS J 188      47.568 -70.184 104.948  1.00  0.00           C  
ATOM     47  CD  LYS J 188      47.254 -68.752 105.423  1.00  0.00           C  
ATOM     48  CE  LYS J 188      45.928 -68.213 104.865  1.00  0.00           C  
ATOM     49  NZ  LYS J 188      45.685 -66.777 105.220  1.00  0.00           N  
ATOM     50  N   ILE J 189      51.614 -71.966 105.810  1.00  0.00           N  
ATOM     51  CA  ILE J 189      53.069 -71.949 105.836  1.00  0.00           C  
ATOM     52  C   ILE J 189      53.581 -73.042 104.902  1.00  0.00           C  
ATOM     53  O   ILE J 189      54.629 -72.907 104.269  1.00  0.00           O  
ATOM     54  CB  ILE J 189      53.618 -72.164 107.282  1.00  0.00           C  
ATOM     55  CG1 ILE J 189      55.142 -71.954 107.310  1.00  0.00           C  
ATOM     56  CG2 ILE J 189      53.261 -73.555 107.773  1.00  0.00           C  
ATOM     57  CD1 ILE J 189      55.746 -71.755 108.706  1.00  0.00           C  
ATOM     58  N   ASN J 190      52.814 -74.117 104.792  1.00  0.00           N  
ATOM     59  CA  ASN J 190      53.212 -75.216 103.927  1.00  0.00           C  
ATOM     60  C   ASN J 190      53.182 -74.826 102.453  1.00  0.00           C  
ATOM     61  O   ASN J 190      54.067 -75.189 101.674  1.00  0.00           O  
ATOM     62  CB  ASN J 190      52.298 -76.419 104.154  1.00  0.00           C  
ATOM     63  CG  ASN J 190      53.063 -77.639 104.612  1.00  0.00           C  
ATOM     64  OD1 ASN J 190      54.030 -78.060 103.964  1.00  0.00           O  
ATOM     65  ND2 ASN J 190      52.642 -78.216 105.737  1.00  0.00           N  
ATOM     66  N   GLU J 191      52.148 -74.088 102.078  1.00  0.00           N  
ATOM     67  CA  GLU J 191      51.986 -73.656 100.707  1.00  0.00           C  
ATOM     68  C   GLU J 191      53.273 -73.051 100.188  1.00  0.00           C  
ATOM     69  O   GLU J 191      53.977 -73.641  99.360  1.00  0.00           O  
ATOM     70  CB  GLU J 191      50.878 -72.618 100.635  1.00  0.00           C  
ATOM     71  CG  GLU J 191      50.469 -72.262  99.232  1.00  0.00           C  
ATOM     72  CD  GLU J 191      49.035 -72.644  98.950  1.00  0.00           C  
ATOM     73  OE1 GLU J 191      48.565 -72.395  97.819  1.00  0.00           O  
ATOM     74  OE2 GLU J 191      48.378 -73.193  99.863  1.00  0.00           O  
ATOM     75  N   ALA J 193      53.569 -71.863 100.700  1.00  0.00           N  
ATOM     76  CA  ALA J 193      54.758 -71.122 100.306  1.00  0.00           C  
ATOM     77  C   ALA J 193      55.977 -72.009 100.324  1.00  0.00           C  
ATOM     78  O   ALA J 193      56.916 -71.821  99.548  1.00  0.00           O  
ATOM     79  CB  ALA J 193      54.970 -69.954 101.240  1.00  0.00           C  
ATOM     80  N   GLU J 196      55.958 -72.973 101.232  1.00  0.00           N  
ATOM     81  CA  GLU J 196      57.066 -73.896 101.372  1.00  0.00           C  
ATOM     82  C   GLU J 196      57.295 -74.656 100.075  1.00  0.00           C  
ATOM     83  O   GLU J 196      58.374 -74.619  99.475  1.00  0.00           O  
ATOM     84  CB  GLU J 196      56.767 -74.873 102.505  1.00  0.00           C  
ATOM     85  CG  GLU J 196      57.878 -75.864 102.766  1.00  0.00           C  
ATOM     86  CD  GLU J 196      59.256 -75.263 102.528  1.00  0.00           C  
ATOM     87  OE1 GLU J 196      59.738 -75.350 101.374  1.00  0.00           O  
ATOM     88  OE2 GLU J 196      59.846 -74.694 103.482  1.00  0.00           O  
ATOM     89  N   GLU J 197      56.253 -75.348  99.654  1.00  0.00           N  
ATOM     90  CA  GLU J 197      56.285 -76.129  98.437  1.00  0.00           C  
ATOM     91  C   GLU J 197      56.815 -75.318  97.271  1.00  0.00           C  
ATOM     92  O   GLU J 197      57.748 -75.739  96.587  1.00  0.00           O  
ATOM     93  CB  GLU J 197      54.879 -76.603  98.147  1.00  0.00           C  
ATOM     94  CG  GLU J 197      54.290 -77.304  99.332  1.00  0.00           C  
ATOM     95  CD  GLU J 197      52.819 -77.503  99.191  1.00  0.00           C  
ATOM     96  OE1 GLU J 197      52.392 -78.015  98.133  1.00  0.00           O  
ATOM     97  OE2 GLU J 197      52.093 -77.147 100.141  1.00  0.00           O  
ATOM     98  N   ASN J 198      56.210 -74.155  97.049  1.00  0.00           N  
ATOM     99  CA  ASN J 198      56.628 -73.281  95.960  1.00  0.00           C  
ATOM    100  C   ASN J 198      58.124 -73.039  96.030  1.00  0.00           C  
ATOM    101  O   ASN J 198      58.823 -73.126  95.021  1.00  0.00           O  
ATOM    102  CB  ASN J 198      55.909 -71.936  96.043  1.00  0.00           C  
ATOM    103  CG  ASN J 198      54.409 -72.082  96.066  1.00  0.00           C  
ATOM    104  OD1 ASN J 198      53.834 -72.581  97.039  1.00  0.00           O  
ATOM    105  ND2 ASN J 198      53.759 -71.654  94.987  1.00  0.00           N  
ATOM    106  N   TRP J 199      58.610 -72.733  97.229  1.00  0.00           N  
ATOM    107  CA  TRP J 199      60.027 -72.465  97.428  1.00  0.00           C  
ATOM    108  C   TRP J 199      60.882 -73.550  96.796  1.00  0.00           C  
ATOM    109  O   TRP J 199      61.981 -73.282  96.301  1.00  0.00           O  
ATOM    110  CB  TRP J 199      60.361 -72.364  98.916  1.00  0.00           C  
ATOM    111  CG  TRP J 199      61.634 -71.632  99.142  1.00  0.00           C  
ATOM    112  CD1 TRP J 199      62.772 -72.105  99.732  1.00  0.00           C  
ATOM    113  CD2 TRP J 199      61.912 -70.292  98.740  1.00  0.00           C  
ATOM    114  NE1 TRP J 199      63.744 -71.137  99.719  1.00  0.00           N  
ATOM    115  CE2 TRP J 199      63.243 -70.014  99.114  1.00  0.00           C  
ATOM    116  CE3 TRP J 199      61.164 -69.298  98.093  1.00  0.00           C  
ATOM    117  CZ2 TRP J 199      63.842 -68.777  98.866  1.00  0.00           C  
ATOM    118  CZ3 TRP J 199      61.756 -68.073  97.847  1.00  0.00           C  
ATOM    119  CH2 TRP J 199      63.085 -67.823  98.231  1.00  0.00           C  
ATOM    120  N   GLN J 200      60.375 -74.779  96.819  1.00  0.00           N  
ATOM    121  CA  GLN J 200      61.103 -75.893  96.231  1.00  0.00           C  
ATOM    122  C   GLN J 200      61.050 -75.813  94.711  1.00  0.00           C  
ATOM    123  O   GLN J 200      62.029 -76.129  94.028  1.00  0.00           O  
ATOM    124  CB  GLN J 200      60.521 -77.221  96.723  1.00  0.00           C  
ATOM    125  CG  GLN J 200      60.780 -77.468  98.195  1.00  0.00           C  
ATOM    126  CD  GLN J 200      62.267 -77.458  98.524  1.00  0.00           C  
ATOM    127  OE1 GLN J 200      62.659 -77.295  99.681  1.00  0.00           O  
ATOM    128  NE2 GLN J 200      63.102 -77.640  97.505  1.00  0.00           N  
ATOM    129  N   ALA J 201      59.906 -75.382  94.185  1.00  0.00           N  
ATOM    130  CA  ALA J 201      59.737 -75.252  92.741  1.00  0.00           C  
ATOM    131  C   ALA J 201      60.792 -74.288  92.247  1.00  0.00           C  
ATOM    132  O   ALA J 201      61.419 -74.517  91.218  1.00  0.00           O  
ATOM    133  CB  ALA J 201      58.349 -74.719  92.409  1.00  0.00           C  
ATOM    134  N   ARG J 202      60.982 -73.213  93.006  1.00  0.00           N  
ATOM    135  CA  ARG J 202      61.960 -72.181  92.682  1.00  0.00           C  
ATOM    136  C   ARG J 202      63.382 -72.657  92.973  1.00  0.00           C  
ATOM    137  O   ARG J 202      64.340 -72.252  92.305  1.00  0.00           O  
ATOM    138  CB  ARG J 202      61.673 -70.909  93.478  1.00  0.00           C  
ATOM    139  CG  ARG J 202      62.674 -69.821  93.219  1.00  0.00           C  
ATOM    140  CD  ARG J 202      62.424 -68.622  94.074  1.00  0.00           C  
ATOM    141  NE  ARG J 202      63.689 -68.122  94.575  1.00  0.00           N  
ATOM    142  CZ  ARG J 202      64.460 -68.802  95.412  1.00  0.00           C  
ATOM    143  NH1 ARG J 202      64.075 -70.001  95.832  1.00  0.00           N  
ATOM    144  NH2 ARG J 202      65.614 -68.288  95.822  1.00  0.00           N  
ATOM    145  N   ALA J 203      63.515 -73.511  93.979  1.00  0.00           N  
ATOM    146  CA  ALA J 203      64.815 -74.055  94.339  1.00  0.00           C  
ATOM    147  C   ALA J 203      65.316 -74.847  93.143  1.00  0.00           C  
ATOM    148  O   ALA J 203      66.509 -74.889  92.860  1.00  0.00           O  
ATOM    149  CB  ALA J 203      64.675 -74.959  95.540  1.00  0.00           C  
ATOM    150  N   GLU J 204      64.375 -75.469  92.445  1.00  0.00           N  
ATOM    151  CA  GLU J 204      64.658 -76.266  91.261  1.00  0.00           C  
ATOM    152  C   GLU J 204      65.071 -75.411  90.058  1.00  0.00           C  
ATOM    153  O   GLU J 204      66.023 -75.732  89.351  1.00  0.00           O  
ATOM    154  CB  GLU J 204      63.415 -77.081  90.900  1.00  0.00           C  
ATOM    155  CG  GLU J 204      63.517 -77.840  89.586  1.00  0.00           C  
ATOM    156  CD  GLU J 204      64.569 -78.931  89.629  1.00  0.00           C  
ATOM    157  OE1 GLU J 204      64.435 -79.864  90.451  1.00  0.00           O  
ATOM    158  OE2 GLU J 204      65.534 -78.857  88.843  1.00  0.00           O  
ATOM    159  N   ALA J 205      64.339 -74.328  89.821  1.00  0.00           N  
ATOM    160  CA  ALA J 205      64.624 -73.440  88.693  1.00  0.00           C  
ATOM    161  C   ALA J 205      66.085 -73.058  88.654  1.00  0.00           C  
ATOM    162  O   ALA J 205      66.692 -72.997  87.587  1.00  0.00           O  
ATOM    163  CB  ALA J 205      63.775 -72.185  88.780  1.00  0.00           C  
ATOM    164  N   ILE J 206      66.645 -72.769  89.820  1.00  0.00           N  
ATOM    165  CA  ILE J 206      68.047 -72.413  89.876  1.00  0.00           C  
ATOM    166  C   ILE J 206      68.838 -73.690  89.594  1.00  0.00           C  
ATOM    167  O   ILE J 206      69.847 -73.666  88.885  1.00  0.00           O  
ATOM    168  CB  ILE J 206      68.410 -71.849  91.260  1.00  0.00           C  
ATOM    169  CG1 ILE J 206      67.508 -70.655  91.574  1.00  0.00           C  
ATOM    170  CG2 ILE J 206      69.870 -71.425  91.288  1.00  0.00           C  
ATOM    171  CD1 ILE J 206      67.711 -70.083  92.951  1.00  0.00           C  
ATOM    172  N   LYS J 207      68.347 -74.809  90.126  1.00  0.00           N  
ATOM    173  CA  LYS J 207      68.998 -76.108  89.950  1.00  0.00           C  
ATOM    174  C   LYS J 207      68.974 -76.583  88.496  1.00  0.00           C  
ATOM    175  O   LYS J 207      69.765 -77.438  88.102  1.00  0.00           O  
ATOM    176  CB  LYS J 207      68.352 -77.167  90.872  1.00  0.00           C  
ATOM    177  CG  LYS J 207      69.067 -78.530  90.858  1.00  0.00           C  
ATOM    178  CD  LYS J 207      68.823 -79.355  92.123  1.00  0.00           C  
ATOM    179  CE  LYS J 207      69.610 -80.667  92.063  1.00  0.00           C  
ATOM    180  NZ  LYS J 207      71.081 -80.470  91.796  1.00  0.00           N  
ATOM    181  N   LYS J 208      68.071 -76.033  87.697  1.00  0.00           N  
ATOM    182  CA  LYS J 208      68.008 -76.420  86.303  1.00  0.00           C  
ATOM    183  C   LYS J 208      68.036 -75.202  85.413  1.00  0.00           C  
ATOM    184  O   LYS J 208      67.497 -75.217  84.309  1.00  0.00           O  
ATOM    185  CB  LYS J 208      66.761 -77.247  86.030  1.00  0.00           C  
ATOM    186  CG  LYS J 208      66.914 -78.694  86.440  1.00  0.00           C  
ATOM    187  CD  LYS J 208      65.703 -79.503  86.035  1.00  0.00           C  
ATOM    188  CE  LYS J 208      65.488 -79.435  84.534  1.00  0.00           C  
ATOM    189  NZ  LYS J 208      64.266 -80.174  84.107  1.00  0.00           N  
ATOM    190  N   GLY J 209      68.669 -74.145  85.909  1.00  0.00           N  
ATOM    191  CA  GLY J 209      68.788 -72.914  85.147  1.00  0.00           C  
ATOM    192  C   GLY J 209      67.495 -72.338  84.598  1.00  0.00           C  
ATOM    193  O   GLY J 209      67.109 -72.610  83.456  1.00  0.00           O  
ATOM    194  N   LYS J 210      66.820 -71.534  85.413  1.00  0.00           N  
ATOM    195  CA  LYS J 210      65.572 -70.898  85.000  1.00  0.00           C  
ATOM    196  C   LYS J 210      65.338 -69.558  85.703  1.00  0.00           C  
ATOM    197  O   LYS J 210      64.644 -68.686  85.177  1.00  0.00           O  
ATOM    198  CB  LYS J 210      64.398 -71.860  85.203  1.00  0.00           C  
ATOM    199  CG  LYS J 210      64.220 -72.787  84.014  1.00  0.00           C  
ATOM    200  CD  LYS J 210      63.875 -74.189  84.441  1.00  0.00           C  
ATOM    201  CE  LYS J 210      63.900 -75.138  83.250  1.00  0.00           C  
ATOM    202  NZ  LYS J 210      63.742 -76.557  83.691  1.00  0.00           N  
ATOM    203  N   LYS J 211      65.915 -69.389  86.888  1.00  0.00           N  
ATOM    204  CA  LYS J 211      65.798 -68.118  87.592  1.00  0.00           C  
ATOM    205  C   LYS J 211      67.077 -67.932  88.386  1.00  0.00           C  
ATOM    206  O   LYS J 211      67.517 -68.831  89.109  1.00  0.00           O  
ATOM    207  CB  LYS J 211      64.585 -68.090  88.520  1.00  0.00           C  
ATOM    208  CG  LYS J 211      64.104 -66.676  88.823  1.00  0.00           C  
ATOM    209  CD  LYS J 211      63.021 -66.682  89.887  1.00  0.00           C  
ATOM    210  CE  LYS J 211      62.591 -65.267  90.247  1.00  0.00           C  
ATOM    211  NZ  LYS J 211      61.816 -65.233  91.521  1.00  0.00           N  
ATOM    212  N   GLN J 212      67.682 -66.764  88.230  1.00  0.00           N  
ATOM    213  CA  GLN J 212      68.930 -66.459  88.911  1.00  0.00           C  
ATOM    214  C   GLN J 212      68.799 -66.620  90.420  1.00  0.00           C  
ATOM    215  O   GLN J 212      67.855 -66.104  91.023  1.00  0.00           O  
ATOM    216  CB  GLN J 212      69.363 -65.029  88.570  1.00  0.00           C  
ATOM    217  CG  GLN J 212      70.760 -64.658  89.038  1.00  0.00           C  
ATOM    218  CD  GLN J 212      71.226 -63.333  88.461  1.00  0.00           C  
ATOM    219  OE1 GLN J 212      70.637 -62.280  88.721  1.00  0.00           O  
ATOM    220  NE2 GLN J 212      72.289 -63.382  87.663  1.00  0.00           N  
ATOM    221  N   ASN J 214      69.731 -67.347  91.033  1.00  0.00           N  
ATOM    222  CA  ASN J 214      69.683 -67.509  92.475  1.00  0.00           C  
ATOM    223  C   ASN J 214      69.937 -66.133  93.071  1.00  0.00           C  
ATOM    224  O   ASN J 214      70.859 -65.418  92.664  1.00  0.00           O  
ATOM    225  CB  ASN J 214      70.746 -68.478  92.985  1.00  0.00           C  
ATOM    226  CG  ASN J 214      70.634 -68.717  94.479  1.00  0.00           C  
ATOM    227  OD1 ASN J 214      71.531 -69.279  95.100  1.00  0.00           O  
ATOM    228  ND2 ASN J 214      69.517 -68.292  95.063  1.00  0.00           N  
ATOM    229  N   THR J 215      69.092 -65.770  94.025  1.00  0.00           N  
ATOM    230  CA  THR J 215      69.166 -64.489  94.715  1.00  0.00           C  
ATOM    231  C   THR J 215      70.615 -64.016  94.907  1.00  0.00           C  
ATOM    232  O   THR J 215      70.964 -62.868  94.606  1.00  0.00           O  
ATOM    233  CB  THR J 215      68.467 -64.619  96.083  1.00  0.00           C  
ATOM    234  OG1 THR J 215      67.234 -65.343  95.921  1.00  0.00           O  
ATOM    235  CG2 THR J 215      68.182 -63.250  96.665  1.00  0.00           C  
ATOM    236  N   TRP J 216      71.453 -64.927  95.390  1.00  0.00           N  
ATOM    237  CA  TRP J 216      72.855 -64.642  95.642  1.00  0.00           C  
ATOM    238  C   TRP J 216      73.649 -64.352  94.381  1.00  0.00           C  
ATOM    239  O   TRP J 216      74.648 -63.636  94.411  1.00  0.00           O  
ATOM    240  CB  TRP J 216      73.496 -65.805  96.388  1.00  0.00           C  
ATOM    241  CG  TRP J 216      74.965 -65.705  96.410  1.00  0.00           C  
ATOM    242  CD1 TRP J 216      75.835 -66.268  95.529  1.00  0.00           C  
ATOM    243  CD2 TRP J 216      75.753 -64.953  97.332  1.00  0.00           C  
ATOM    244  NE1 TRP J 216      77.122 -65.918  95.846  1.00  0.00           N  
ATOM    245  CE2 TRP J 216      77.102 -65.110  96.953  1.00  0.00           C  
ATOM    246  CE3 TRP J 216      75.451 -64.161  98.447  1.00  0.00           C  
ATOM    247  CZ2 TRP J 216      78.154 -64.501  97.648  1.00  0.00           C  
ATOM    248  CZ3 TRP J 216      76.499 -63.552  99.139  1.00  0.00           C  
ATOM    249  CH2 TRP J 216      77.835 -63.730  98.737  1.00  0.00           C  
ATOM    250  N   ASP J 217      73.235 -64.934  93.271  1.00  0.00           N  
ATOM    251  CA  ASP J 217      73.935 -64.663  92.041  1.00  0.00           C  
ATOM    252  C   ASP J 217      73.535 -63.252  91.660  1.00  0.00           C  
ATOM    253  O   ASP J 217      74.367 -62.465  91.219  1.00  0.00           O  
ATOM    254  CB  ASP J 217      73.538 -65.666  90.954  1.00  0.00           C  
ATOM    255  CG  ASP J 217      74.356 -66.953  91.018  1.00  0.00           C  
ATOM    256  OD1 ASP J 217      75.603 -66.868  90.949  1.00  0.00           O  
ATOM    257  OD2 ASP J 217      73.761 -68.046  91.133  1.00  0.00           O  
ATOM    258  N   LEU J 218      72.261 -62.927  91.865  1.00  0.00           N  
ATOM    259  CA  LEU J 218      71.768 -61.601  91.540  1.00  0.00           C  
ATOM    260  C   LEU J 218      72.508 -60.608  92.407  1.00  0.00           C  
ATOM    261  O   LEU J 218      72.633 -59.439  92.064  1.00  0.00           O  
ATOM    262  CB  LEU J 218      70.268 -61.504  91.789  1.00  0.00           C  
ATOM    263  CG  LEU J 218      69.687 -60.132  91.460  1.00  0.00           C  
ATOM    264  CD1 LEU J 218      68.376 -60.273  90.711  1.00  0.00           C  
ATOM    265  CD2 LEU J 218      69.514 -59.357  92.752  1.00  0.00           C  
ATOM    266  N   PHE J 219      73.011 -61.092  93.533  1.00  0.00           N  
ATOM    267  CA  PHE J 219      73.765 -60.257  94.458  1.00  0.00           C  
ATOM    268  C   PHE J 219      75.151 -59.891  93.931  1.00  0.00           C  
ATOM    269  O   PHE J 219      75.462 -58.721  93.692  1.00  0.00           O  
ATOM    270  CB  PHE J 219      73.928 -60.982  95.790  1.00  0.00           C  
ATOM    271  CG  PHE J 219      72.793 -60.772  96.744  1.00  0.00           C  
ATOM    272  CD1 PHE J 219      72.844 -61.315  98.023  1.00  0.00           C  
ATOM    273  CD2 PHE J 219      71.694 -60.006  96.386  1.00  0.00           C  
ATOM    274  CE1 PHE J 219      71.821 -61.096  98.934  1.00  0.00           C  
ATOM    275  CE2 PHE J 219      70.663 -59.780  97.292  1.00  0.00           C  
ATOM    276  CZ  PHE J 219      70.729 -60.326  98.571  1.00  0.00           C  
ATOM    277  N   GLU J 220      75.992 -60.907  93.784  1.00  0.00           N  
ATOM    278  CA  GLU J 220      77.345 -60.711  93.293  1.00  0.00           C  
ATOM    279  C   GLU J 220      77.313 -60.120  91.903  1.00  0.00           C  
ATOM    280  O   GLU J 220      78.259 -59.466  91.478  1.00  0.00           O  
ATOM    281  CB  GLU J 220      78.077 -62.041  93.236  1.00  0.00           C  
ATOM    282  CG  GLU J 220      78.999 -62.294  94.393  1.00  0.00           C  
ATOM    283  CD  GLU J 220      79.569 -63.694  94.340  1.00  0.00           C  
ATOM    284  OE1 GLU J 220      80.574 -63.970  95.034  1.00  0.00           O  
ATOM    285  OE2 GLU J 220      78.997 -64.523  93.596  1.00  0.00           O  
ATOM    286  N   GLU J 221      76.214 -60.367  91.200  1.00  0.00           N  
ATOM    287  CA  GLU J 221      76.030 -59.889  89.836  1.00  0.00           C  
ATOM    288  C   GLU J 221      75.794 -58.380  89.763  1.00  0.00           C  
ATOM    289  O   GLU J 221      76.494 -57.672  89.035  1.00  0.00           O  
ATOM    290  CB  GLU J 221      74.860 -60.643  89.202  1.00  0.00           C  
ATOM    291  CG  GLU J 221      74.644 -60.442  87.704  1.00  0.00           C  
ATOM    292  CD  GLU J 221      73.955 -59.131  87.367  1.00  0.00           C  
ATOM    293  OE1 GLU J 221      74.662 -58.109  87.239  1.00  0.00           O  
ATOM    294  OE2 GLU J 221      72.706 -59.123  87.239  1.00  0.00           O  
ATOM    295  N   ARG J 222      74.805 -57.889  90.509  1.00  0.00           N  
ATOM    296  CA  ARG J 222      74.503 -56.460  90.509  1.00  0.00           C  
ATOM    297  C   ARG J 222      75.548 -55.734  91.350  1.00  0.00           C  
ATOM    298  O   ARG J 222      75.371 -54.571  91.720  1.00  0.00           O  
ATOM    299  CB  ARG J 222      73.086 -56.201  91.049  1.00  0.00           C  
ATOM    300  CG  ARG J 222      71.990 -56.949  90.278  1.00  0.00           C  
ATOM    301  CD  ARG J 222      70.597 -56.622  90.792  1.00  0.00           C  
ATOM    302  NE  ARG J 222      70.094 -55.354  90.277  1.00  0.00           N  
ATOM    303  CZ  ARG J 222      69.702 -55.164  89.021  1.00  0.00           C  
ATOM    304  NH1 ARG J 222      69.759 -56.163  88.149  1.00  0.00           N  
ATOM    305  NH2 ARG J 222      69.246 -53.978  88.637  1.00  0.00           N  
ATOM    306  N   GLY J 224      76.632 -56.455  91.642  1.00  0.00           N  
ATOM    307  CA  GLY J 224      77.747 -55.919  92.403  1.00  0.00           C  
ATOM    308  C   GLY J 224      77.425 -55.428  93.790  1.00  0.00           C  
ATOM    309  O   GLY J 224      77.854 -54.349  94.193  1.00  0.00           O  
ATOM    310  N   TYR J 225      76.668 -56.215  94.531  1.00  0.00           N  
ATOM    311  CA  TYR J 225      76.321 -55.812  95.872  1.00  0.00           C  
ATOM    312  C   TYR J 225      77.360 -56.385  96.806  1.00  0.00           C  
ATOM    313  O   TYR J 225      77.503 -55.941  97.943  1.00  0.00           O  
ATOM    314  CB  TYR J 225      74.932 -56.343  96.242  1.00  0.00           C  
ATOM    315  CG  TYR J 225      73.767 -55.497  95.749  1.00  0.00           C  
ATOM    316  CD1 TYR J 225      73.430 -54.294  96.375  1.00  0.00           C  
ATOM    317  CD2 TYR J 225      72.996 -55.903  94.662  1.00  0.00           C  
ATOM    318  CE1 TYR J 225      72.354 -53.524  95.929  1.00  0.00           C  
ATOM    319  CE2 TYR J 225      71.918 -55.135  94.207  1.00  0.00           C  
ATOM    320  CZ  TYR J 225      71.605 -53.952  94.844  1.00  0.00           C  
ATOM    321  OH  TYR J 225      70.548 -53.199  94.390  1.00  0.00           O  
ATOM    322  N   VAL J 226      78.117 -57.355  96.315  1.00  0.00           N  
ATOM    323  CA  VAL J 226      79.099 -57.991  97.174  1.00  0.00           C  
ATOM    324  C   VAL J 226      80.548 -57.625  96.983  1.00  0.00           C  
ATOM    325  O   VAL J 226      81.028 -57.552  95.857  1.00  0.00           O  
ATOM    326  CB  VAL J 226      79.035 -59.487  97.048  1.00  0.00           C  
ATOM    327  CG1 VAL J 226      79.572 -60.117  98.319  1.00  0.00           C  
ATOM    328  CG2 VAL J 226      77.622 -59.911  96.747  1.00  0.00           C  
ATOM    329  N   LYS J 227      81.241 -57.434  98.105  1.00  0.00           N  
ATOM    330  CA  LYS J 227      82.663 -57.104  98.111  1.00  0.00           C  
ATOM    331  C   LYS J 227      83.404 -58.133  98.966  1.00  0.00           C  
ATOM    332  O   LYS J 227      84.472 -58.601  98.578  1.00  0.00           O  
ATOM    333  CB  LYS J 227      82.896 -55.683  98.649  1.00  0.00           C  
ATOM    334  CG  LYS J 227      84.336 -55.162  98.505  1.00  0.00           C  
ATOM    335  CD  LYS J 227      84.384 -53.637  98.505  1.00  0.00           C  
ATOM    336  CE  LYS J 227      85.572 -53.119  99.278  1.00  0.00           C  
ATOM    337  NZ  LYS J 227      85.469 -53.549 100.700  1.00  0.00           N  
ATOM    338  N   ASP J 228      82.848 -58.487 100.127  1.00  0.00           N  
ATOM    339  CA  ASP J 228      83.473 -59.501 101.000  1.00  0.00           C  
ATOM    340  C   ASP J 228      82.414 -60.520 101.465  1.00  0.00           C  
ATOM    341  O   ASP J 228      81.207 -60.263 101.350  1.00  0.00           O  
ATOM    342  CB  ASP J 228      84.127 -58.864 102.242  1.00  0.00           C  
ATOM    343  CG  ASP J 228      84.816 -57.540 101.947  1.00  0.00           C  
ATOM    344  OD1 ASP J 228      84.137 -56.486 101.947  1.00  0.00           O  
ATOM    345  OD2 ASP J 228      86.041 -57.555 101.719  1.00  0.00           O  
ATOM    346  N   THR J 229      82.855 -61.669 101.981  1.00  0.00           N  
ATOM    347  CA  THR J 229      81.908 -62.676 102.454  1.00  0.00           C  
ATOM    348  C   THR J 229      82.403 -63.496 103.622  1.00  0.00           C  
ATOM    349  O   THR J 229      83.595 -63.771 103.746  1.00  0.00           O  
ATOM    350  CB  THR J 229      81.514 -63.678 101.361  1.00  0.00           C  
ATOM    351  OG1 THR J 229      80.372 -64.419 101.805  1.00  0.00           O  
ATOM    352  CG2 THR J 229      82.656 -64.659 101.086  1.00  0.00           C  
ATOM    353  N   ALA J 230      81.460 -63.883 104.473  1.00  0.00           N  
ATOM    354  CA  ALA J 230      81.738 -64.706 105.641  1.00  0.00           C  
ATOM    355  C   ALA J 230      80.963 -65.983 105.399  1.00  0.00           C  
ATOM    356  O   ALA J 230      79.763 -66.056 105.670  1.00  0.00           O  
ATOM    357  CB  ALA J 230      81.247 -64.030 106.904  1.00  0.00           C  
ATOM    358  N   GLY J 231      81.665 -66.975 104.865  1.00  0.00           N  
ATOM    359  CA  GLY J 231      81.067 -68.256 104.543  1.00  0.00           C  
ATOM    360  C   GLY J 231      81.474 -68.597 103.118  1.00  0.00           C  
ATOM    361  O   GLY J 231      82.048 -67.749 102.419  1.00  0.00           O  
ATOM    362  N   THR J 232      81.188 -69.820 102.670  1.00  0.00           N  
ATOM    363  CA  THR J 232      81.555 -70.229 101.308  1.00  0.00           C  
ATOM    364  C   THR J 232      80.693 -69.560 100.253  1.00  0.00           C  
ATOM    365  O   THR J 232      79.467 -69.516 100.360  1.00  0.00           O  
ATOM    366  CB  THR J 232      81.407 -71.755 101.066  1.00  0.00           C  
ATOM    367  OG1 THR J 232      81.590 -72.476 102.295  1.00  0.00           O  
ATOM    368  CG2 THR J 232      82.432 -72.220 100.032  1.00  0.00           C  
ATOM    369  N   LYS J 233      81.339 -69.045  99.225  1.00  0.00           N  
ATOM    370  CA  LYS J 233      80.600 -68.427  98.158  1.00  0.00           C  
ATOM    371  C   LYS J 233      79.487 -69.408  97.725  1.00  0.00           C  
ATOM    372  O   LYS J 233      78.344 -68.996  97.539  1.00  0.00           O  
ATOM    373  CB  LYS J 233      81.569 -68.085  97.023  1.00  0.00           C  
ATOM    374  CG  LYS J 233      82.936 -68.736  97.190  1.00  0.00           C  
ATOM    375  CD  LYS J 233      84.069 -67.776  96.879  1.00  0.00           C  
ATOM    376  CE  LYS J 233      84.900 -67.497  98.115  1.00  0.00           C  
ATOM    377  NZ  LYS J 233      84.065 -66.922  99.196  1.00  0.00           N  
ATOM    378  N   GLU J 234      79.798 -70.703  97.617  1.00  0.00           N  
ATOM    379  CA  GLU J 234      78.788 -71.707  97.214  1.00  0.00           C  
ATOM    380  C   GLU J 234      77.856 -72.039  98.360  1.00  0.00           C  
ATOM    381  O   GLU J 234      76.710 -72.451  98.158  1.00  0.00           O  
ATOM    382  CB  GLU J 234      79.426 -73.027  96.764  1.00  0.00           C  
ATOM    383  CG  GLU J 234      80.282 -72.969  95.511  1.00  0.00           C  
ATOM    384  CD  GLU J 234      81.756 -72.763  95.826  1.00  0.00           C  
ATOM    385  OE1 GLU J 234      82.321 -73.574  96.601  1.00  0.00           O  
ATOM    386  OE2 GLU J 234      82.350 -71.792  95.300  1.00  0.00           O  
ATOM    387  N   HIS J 235      78.386 -71.897  99.565  1.00  0.00           N  
ATOM    388  CA  HIS J 235      77.638 -72.161 100.780  1.00  0.00           C  
ATOM    389  C   HIS J 235      76.410 -71.259 100.760  1.00  0.00           C  
ATOM    390  O   HIS J 235      75.274 -71.730 100.684  1.00  0.00           O  
ATOM    391  CB  HIS J 235      78.504 -71.821 102.001  1.00  0.00           C  
ATOM    392  CG  HIS J 235      77.980 -72.355 103.299  1.00  0.00           C  
ATOM    393  ND1 HIS J 235      76.635 -72.549 103.533  1.00  0.00           N  
ATOM    394  CD2 HIS J 235      78.617 -72.716 104.438  1.00  0.00           C  
ATOM    395  CE1 HIS J 235      76.467 -73.010 104.760  1.00  0.00           C  
ATOM    396  NE2 HIS J 235      77.653 -73.120 105.331  1.00  0.00           N  
ATOM    397  N   ILE J 236      76.659 -69.954 100.822  1.00  0.00           N  
ATOM    398  CA  ILE J 236      75.595 -68.964 100.831  1.00  0.00           C  
ATOM    399  C   ILE J 236      74.672 -69.163  99.649  1.00  0.00           C  
ATOM    400  O   ILE J 236      73.482 -68.870  99.732  1.00  0.00           O  
ATOM    401  CB  ILE J 236      76.161 -67.559 100.767  1.00  0.00           C  
ATOM    402  CG1 ILE J 236      77.269 -67.402 101.804  1.00  0.00           C  
ATOM    403  CG2 ILE J 236      75.060 -66.568 101.032  1.00  0.00           C  
ATOM    404  CD1 ILE J 236      78.383 -66.474 101.365  1.00  0.00           C  
ATOM    405  N   ALA J 237      75.230 -69.663  98.549  1.00  0.00           N  
ATOM    406  CA  ALA J 237      74.445 -69.916  97.345  1.00  0.00           C  
ATOM    407  C   ALA J 237      73.359 -70.943  97.639  1.00  0.00           C  
ATOM    408  O   ALA J 237      72.163 -70.629  97.655  1.00  0.00           O  
ATOM    409  CB  ALA J 237      75.352 -70.426  96.215  1.00  0.00           C  
ATOM    410  N   GLU J 238      73.787 -72.176  97.881  1.00  0.00           N  
ATOM    411  CA  GLU J 238      72.856 -73.254  98.164  1.00  0.00           C  
ATOM    412  C   GLU J 238      71.808 -72.870  99.214  1.00  0.00           C  
ATOM    413  O   GLU J 238      70.609 -73.094  99.028  1.00  0.00           O  
ATOM    414  CB  GLU J 238      73.624 -74.498  98.614  1.00  0.00           C  
ATOM    415  CG  GLU J 238      72.722 -75.705  98.747  1.00  0.00           C  
ATOM    416  CD  GLU J 238      71.864 -75.910  97.508  1.00  0.00           C  
ATOM    417  OE1 GLU J 238      70.758 -76.479  97.622  1.00  0.00           O  
ATOM    418  OE2 GLU J 238      72.300 -75.502  96.412  1.00  0.00           O  
ATOM    419  N   LEU J 240      72.270 -72.285 100.311  1.00  0.00           N  
ATOM    420  CA  LEU J 240      71.385 -71.875 101.387  1.00  0.00           C  
ATOM    421  C   LEU J 240      70.257 -71.005 100.855  1.00  0.00           C  
ATOM    422  O   LEU J 240      69.107 -71.155 101.263  1.00  0.00           O  
ATOM    423  CB  LEU J 240      72.185 -71.119 102.456  1.00  0.00           C  
ATOM    424  CG  LEU J 240      71.495 -70.594 103.723  1.00  0.00           C  
ATOM    425  CD1 LEU J 240      70.938 -71.733 104.572  1.00  0.00           C  
ATOM    426  CD2 LEU J 240      72.505 -69.808 104.528  1.00  0.00           C  
ATOM    427  N   MET J 241      70.575 -70.104  99.935  1.00  0.00           N  
ATOM    428  CA  MET J 241      69.544 -69.229  99.396  1.00  0.00           C  
ATOM    429  C   MET J 241      68.645 -69.933  98.403  1.00  0.00           C  
ATOM    430  O   MET J 241      67.617 -69.384  98.010  1.00  0.00           O  
ATOM    431  CB  MET J 241      70.159 -67.994  98.740  1.00  0.00           C  
ATOM    432  CG  MET J 241      70.958 -67.126  99.699  1.00  0.00           C  
ATOM    433  SD  MET J 241      70.656 -65.352  99.478  1.00  0.00           S  
ATOM    434  CE  MET J 241      69.257 -65.107 100.552  1.00  0.00           C  
ATOM    435  N   ARG J 243      69.026 -71.145  98.003  1.00  0.00           N  
ATOM    436  CA  ARG J 243      68.222 -71.914  97.049  1.00  0.00           C  
ATOM    437  C   ARG J 243      67.160 -72.756  97.750  1.00  0.00           C  
ATOM    438  O   ARG J 243      66.064 -72.962  97.212  1.00  0.00           O  
ATOM    439  CB  ARG J 243      69.104 -72.844  96.197  1.00  0.00           C  
ATOM    440  CG  ARG J 243      68.344 -73.576  95.077  1.00  0.00           C  
ATOM    441  CD  ARG J 243      69.277 -74.401  94.202  1.00  0.00           C  
ATOM    442  NE  ARG J 243      69.674 -75.657  94.829  1.00  0.00           N  
ATOM    443  CZ  ARG J 243      68.892 -76.725  94.910  1.00  0.00           C  
ATOM    444  NH1 ARG J 243      67.670 -76.693  94.403  1.00  0.00           N  
ATOM    445  NH2 ARG J 243      69.332 -77.830  95.487  1.00  0.00           N  
ATOM    446  N   THR J 244      67.480 -73.230  98.953  1.00  0.00           N  
ATOM    447  CA  THR J 244      66.560 -74.078  99.707  1.00  0.00           C  
ATOM    448  C   THR J 244      66.088 -73.501 101.030  1.00  0.00           C  
ATOM    449  O   THR J 244      65.675 -74.248 101.910  1.00  0.00           O  
ATOM    450  CB  THR J 244      67.203 -75.448  99.999  1.00  0.00           C  
ATOM    451  OG1 THR J 244      68.158 -75.321 101.059  1.00  0.00           O  
ATOM    452  CG2 THR J 244      67.917 -75.961  98.757  1.00  0.00           C  
ATOM    453  N   ARG J 245      66.134 -72.184 101.180  1.00  0.00           N  
ATOM    454  CA  ARG J 245      65.703 -71.599 102.435  1.00  0.00           C  
ATOM    455  C   ARG J 245      65.317 -70.131 102.354  1.00  0.00           C  
ATOM    456  O   ARG J 245      66.118 -69.279 101.963  1.00  0.00           O  
ATOM    457  CB  ARG J 245      66.796 -71.797 103.477  1.00  0.00           C  
ATOM    458  CG  ARG J 245      66.355 -71.505 104.888  1.00  0.00           C  
ATOM    459  CD  ARG J 245      67.216 -72.271 105.883  1.00  0.00           C  
ATOM    460  NE  ARG J 245      67.155 -73.714 105.652  1.00  0.00           N  
ATOM    461  CZ  ARG J 245      67.816 -74.622 106.368  1.00  0.00           C  
ATOM    462  NH1 ARG J 245      68.600 -74.249 107.375  1.00  0.00           N  
ATOM    463  NH2 ARG J 245      67.695 -75.910 106.069  1.00  0.00           N  
ATOM    464  N   ARG J 265      64.072 -69.855 102.734  1.00  0.00           N  
ATOM    465  CA  ARG J 265      63.514 -68.503 102.738  1.00  0.00           C  
ATOM    466  C   ARG J 265      64.135 -67.757 103.924  1.00  0.00           C  
ATOM    467  O   ARG J 265      63.461 -67.016 104.641  1.00  0.00           O  
ATOM    468  CB  ARG J 265      61.980 -68.580 102.887  1.00  0.00           C  
ATOM    469  CG  ARG J 265      61.225 -67.311 102.496  1.00  0.00           C  
ATOM    470  CD  ARG J 265      59.725 -67.461 102.679  1.00  0.00           C  
ATOM    471  NE  ARG J 265      59.164 -68.551 101.886  1.00  0.00           N  
ATOM    472  CZ  ARG J 265      59.014 -68.529 100.564  1.00  0.00           C  
ATOM    473  NH1 ARG J 265      59.383 -67.468  99.864  1.00  0.00           N  
ATOM    474  NH2 ARG J 265      58.488 -69.571  99.937  1.00  0.00           N  
ATOM    475  N   ILE J 266      65.434 -67.962 104.111  1.00  0.00           N  
ATOM    476  CA  ILE J 266      66.173 -67.361 105.209  1.00  0.00           C  
ATOM    477  C   ILE J 266      65.796 -65.933 105.523  1.00  0.00           C  
ATOM    478  O   ILE J 266      65.146 -65.248 104.738  1.00  0.00           O  
ATOM    479  CB  ILE J 266      67.683 -67.376 104.940  1.00  0.00           C  
ATOM    480  CG1 ILE J 266      68.074 -66.190 104.053  1.00  0.00           C  
ATOM    481  CG2 ILE J 266      68.069 -68.668 104.250  1.00  0.00           C  
ATOM    482  CD1 ILE J 266      68.371 -64.898 104.811  1.00  0.00           C  
ATOM    483  N   GLY J 267      66.249 -65.490 106.685  1.00  0.00           N  
ATOM    484  CA  GLY J 267      66.001 -64.134 107.112  1.00  0.00           C  
ATOM    485  C   GLY J 267      67.325 -63.399 107.186  1.00  0.00           C  
ATOM    486  O   GLY J 267      68.341 -63.976 107.583  1.00  0.00           O  
ATOM    487  N   ALA J 268      67.319 -62.130 106.792  1.00  0.00           N  
ATOM    488  CA  ALA J 268      68.523 -61.316 106.809  1.00  0.00           C  
ATOM    489  C   ALA J 268      68.164 -59.900 107.227  1.00  0.00           C  
ATOM    490  O   ALA J 268      67.061 -59.422 106.951  1.00  0.00           O  
ATOM    491  CB  ALA J 268      69.166 -61.312 105.431  1.00  0.00           C  
ATOM    492  N   TYR J 269      69.099 -59.226 107.885  1.00  0.00           N  
ATOM    493  CA  TYR J 269      68.833 -57.876 108.333  1.00  0.00           C  
ATOM    494  C   TYR J 269      69.960 -56.886 108.069  1.00  0.00           C  
ATOM    495  O   TYR J 269      71.074 -57.269 107.712  1.00  0.00           O  
ATOM    496  CB  TYR J 269      68.506 -57.912 109.814  1.00  0.00           C  
ATOM    497  CG  TYR J 269      69.700 -57.841 110.733  1.00  0.00           C  
ATOM    498  CD1 TYR J 269      69.910 -56.708 111.523  1.00  0.00           C  
ATOM    499  CD2 TYR J 269      70.590 -58.909 110.859  1.00  0.00           C  
ATOM    500  CE1 TYR J 269      70.973 -56.627 112.430  1.00  0.00           C  
ATOM    501  CE2 TYR J 269      71.671 -58.842 111.769  1.00  0.00           C  
ATOM    502  CZ  TYR J 269      71.853 -57.688 112.557  1.00  0.00           C  
ATOM    503  OH  TYR J 269      72.893 -57.578 113.473  1.00  0.00           O  
ATOM    504  N   VAL J 270      69.652 -55.606 108.249  1.00  0.00           N  
ATOM    505  CA  VAL J 270      70.615 -54.534 108.043  1.00  0.00           C  
ATOM    506  C   VAL J 270      70.610 -53.619 109.256  1.00  0.00           C  
ATOM    507  O   VAL J 270      69.603 -52.965 109.522  1.00  0.00           O  
ATOM    508  CB  VAL J 270      70.248 -53.705 106.817  1.00  0.00           C  
ATOM    509  CG1 VAL J 270      71.089 -52.462 106.777  1.00  0.00           C  
ATOM    510  CG2 VAL J 270      70.455 -54.521 105.560  1.00  0.00           C  
ATOM    511  N   GLY J 272      71.732 -53.566 109.977  1.00  0.00           N  
ATOM    512  CA  GLY J 272      71.828 -52.744 111.177  1.00  0.00           C  
ATOM    513  C   GLY J 272      72.062 -51.259 110.957  1.00  0.00           C  
ATOM    514  O   GLY J 272      72.928 -50.885 110.169  1.00  0.00           O  
ATOM    515  N   ILE J 273      71.302 -50.412 111.660  1.00  0.00           N  
ATOM    516  CA  ILE J 273      71.424 -48.953 111.535  1.00  0.00           C  
ATOM    517  C   ILE J 273      71.266 -48.152 112.835  1.00  0.00           C  
ATOM    518  O   ILE J 273      70.162 -47.990 113.365  1.00  0.00           O  
ATOM    519  CB  ILE J 273      70.416 -48.393 110.501  1.00  0.00           C  
ATOM    520  CG1 ILE J 273      70.771 -48.910 109.100  1.00  0.00           C  
ATOM    521  CG2 ILE J 273      70.424 -46.875 110.544  1.00  0.00           C  
ATOM    522  CD1 ILE J 273      69.925 -48.332 107.956  1.00  0.00           C  
ATOM    523  N   ASP J 274      72.390 -47.639 113.326  1.00  0.00           N  
ATOM    524  CA  ASP J 274      72.414 -46.846 114.548  1.00  0.00           C  
ATOM    525  C   ASP J 274      71.915 -45.440 114.280  1.00  0.00           C  
ATOM    526  O   ASP J 274      72.425 -44.750 113.394  1.00  0.00           O  
ATOM    527  CB  ASP J 274      73.836 -46.749 115.112  1.00  0.00           C  
ATOM    528  CG  ASP J 274      74.083 -47.704 116.270  1.00  0.00           C  
ATOM    529  OD1 ASP J 274      74.156 -48.928 116.026  1.00  0.00           O  
ATOM    530  OD2 ASP J 274      74.209 -47.225 117.423  1.00  0.00           O  
ATOM    531  N   PRO J 275      70.911 -44.997 115.051  1.00  0.00           N  
ATOM    532  CA  PRO J 275      70.295 -43.668 114.953  1.00  0.00           C  
ATOM    533  C   PRO J 275      71.123 -42.580 115.638  1.00  0.00           C  
ATOM    534  O   PRO J 275      70.694 -41.969 116.620  1.00  0.00           O  
ATOM    535  CB  PRO J 275      68.938 -43.876 115.617  1.00  0.00           C  
ATOM    536  CG  PRO J 275      69.243 -44.883 116.678  1.00  0.00           C  
ATOM    537  CD  PRO J 275      70.128 -45.871 115.945  1.00  0.00           C  
ATOM    538  N   THR J 276      72.311 -42.345 115.104  1.00  0.00           N  
ATOM    539  CA  THR J 276      73.202 -41.353 115.653  1.00  0.00           C  
ATOM    540  C   THR J 276      72.992 -40.041 114.944  1.00  0.00           C  
ATOM    541  O   THR J 276      73.517 -39.018 115.353  1.00  0.00           O  
ATOM    542  CB  THR J 276      74.624 -41.775 115.449  1.00  0.00           C  
ATOM    543  OG1 THR J 276      74.817 -42.047 114.061  1.00  0.00           O  
ATOM    544  CG2 THR J 276      74.921 -43.027 116.246  1.00  0.00           C  
ATOM    545  N   ALA J 277      72.229 -40.075 113.866  1.00  0.00           N  
ATOM    546  CA  ALA J 277      71.960 -38.866 113.109  1.00  0.00           C  
ATOM    547  C   ALA J 277      70.461 -38.710 112.919  1.00  0.00           C  
ATOM    548  O   ALA J 277      69.723 -39.683 112.995  1.00  0.00           O  
ATOM    549  CB  ALA J 277      72.652 -38.937 111.772  1.00  0.00           C  
ATOM    550  N   PRO J 278      69.990 -37.480 112.671  1.00  0.00           N  
ATOM    551  CA  PRO J 278      68.568 -37.199 112.470  1.00  0.00           C  
ATOM    552  C   PRO J 278      68.076 -37.511 111.063  1.00  0.00           C  
ATOM    553  O   PRO J 278      67.068 -36.957 110.623  1.00  0.00           O  
ATOM    554  CB  PRO J 278      68.475 -35.717 112.783  1.00  0.00           C  
ATOM    555  CG  PRO J 278      69.744 -35.217 112.206  1.00  0.00           C  
ATOM    556  CD  PRO J 278      70.761 -36.228 112.694  1.00  0.00           C  
ATOM    557  N   SER J 279      68.789 -38.383 110.355  1.00  0.00           N  
ATOM    558  CA  SER J 279      68.395 -38.761 108.999  1.00  0.00           C  
ATOM    559  C   SER J 279      69.337 -39.753 108.346  1.00  0.00           C  
ATOM    560  O   SER J 279      70.557 -39.654 108.478  1.00  0.00           O  
ATOM    561  CB  SER J 279      68.302 -37.537 108.090  1.00  0.00           C  
ATOM    562  OG  SER J 279      67.854 -37.914 106.793  1.00  0.00           O  
ATOM    563  N   LEU J 280      68.760 -40.704 107.624  1.00  0.00           N  
ATOM    564  CA  LEU J 280      69.557 -41.693 106.938  1.00  0.00           C  
ATOM    565  C   LEU J 280      70.131 -41.025 105.726  1.00  0.00           C  
ATOM    566  O   LEU J 280      69.408 -40.403 104.947  1.00  0.00           O  
ATOM    567  CB  LEU J 280      68.705 -42.877 106.519  1.00  0.00           C  
ATOM    568  CG  LEU J 280      68.140 -43.636 107.714  1.00  0.00           C  
ATOM    569  CD1 LEU J 280      67.440 -44.892 107.262  1.00  0.00           C  
ATOM    570  CD2 LEU J 280      69.269 -43.998 108.642  1.00  0.00           C  
ATOM    571  N   HIS J 281      71.444 -41.137 105.588  1.00  0.00           N  
ATOM    572  CA  HIS J 281      72.140 -40.542 104.466  1.00  0.00           C  
ATOM    573  C   HIS J 281      72.197 -41.563 103.342  1.00  0.00           C  
ATOM    574  O   HIS J 281      72.246 -42.766 103.588  1.00  0.00           O  
ATOM    575  CB  HIS J 281      73.555 -40.142 104.868  1.00  0.00           C  
ATOM    576  CG  HIS J 281      74.479 -41.303 105.025  1.00  0.00           C  
ATOM    577  ND1 HIS J 281      75.633 -41.440 104.287  1.00  0.00           N  
ATOM    578  CD2 HIS J 281      74.400 -42.402 105.810  1.00  0.00           C  
ATOM    579  CE1 HIS J 281      76.226 -42.576 104.609  1.00  0.00           C  
ATOM    580  NE2 HIS J 281      75.497 -43.179 105.530  1.00  0.00           N  
ATOM    581  N   VAL J 282      72.201 -41.065 102.111  1.00  0.00           N  
ATOM    582  CA  VAL J 282      72.225 -41.899 100.914  1.00  0.00           C  
ATOM    583  C   VAL J 282      73.109 -43.115 101.031  1.00  0.00           C  
ATOM    584  O   VAL J 282      72.906 -44.097 100.330  1.00  0.00           O  
ATOM    585  CB  VAL J 282      72.675 -41.100  99.677  1.00  0.00           C  
ATOM    586  CG1 VAL J 282      71.607 -40.082  99.299  1.00  0.00           C  
ATOM    587  CG2 VAL J 282      74.002 -40.410  99.964  1.00  0.00           C  
ATOM    588  N   GLY J 283      74.087 -43.059 101.920  1.00  0.00           N  
ATOM    589  CA  GLY J 283      74.971 -44.194 102.072  1.00  0.00           C  
ATOM    590  C   GLY J 283      74.253 -45.429 102.562  1.00  0.00           C  
ATOM    591  O   GLY J 283      74.509 -46.542 102.099  1.00  0.00           O  
ATOM    592  N   HIS J 284      73.341 -45.225 103.503  1.00  0.00           N  
ATOM    593  CA  HIS J 284      72.577 -46.321 104.087  1.00  0.00           C  
ATOM    594  C   HIS J 284      71.746 -47.101 103.060  1.00  0.00           C  
ATOM    595  O   HIS J 284      71.258 -48.187 103.348  1.00  0.00           O  
ATOM    596  CB  HIS J 284      71.681 -45.774 105.216  1.00  0.00           C  
ATOM    597  CG  HIS J 284      72.427 -45.459 106.480  1.00  0.00           C  
ATOM    598  ND1 HIS J 284      72.029 -44.471 107.354  1.00  0.00           N  
ATOM    599  CD2 HIS J 284      73.528 -46.028 107.029  1.00  0.00           C  
ATOM    600  CE1 HIS J 284      72.854 -44.444 108.389  1.00  0.00           C  
ATOM    601  NE2 HIS J 284      73.772 -45.379 108.217  1.00  0.00           N  
ATOM    602  N   LEU J 285      71.604 -46.555 101.859  1.00  0.00           N  
ATOM    603  CA  LEU J 285      70.824 -47.202 100.816  1.00  0.00           C  
ATOM    604  C   LEU J 285      71.447 -48.502 100.370  1.00  0.00           C  
ATOM    605  O   LEU J 285      70.917 -49.577 100.604  1.00  0.00           O  
ATOM    606  CB  LEU J 285      70.715 -46.278  99.616  1.00  0.00           C  
ATOM    607  CG  LEU J 285      69.903 -45.003  99.808  1.00  0.00           C  
ATOM    608  CD1 LEU J 285      70.306 -43.938  98.780  1.00  0.00           C  
ATOM    609  CD2 LEU J 285      68.434 -45.359  99.698  1.00  0.00           C  
ATOM    610  N   LEU J 286      72.589 -48.381  99.716  1.00  0.00           N  
ATOM    611  CA  LEU J 286      73.307 -49.523  99.188  1.00  0.00           C  
ATOM    612  C   LEU J 286      73.150 -50.774 100.003  1.00  0.00           C  
ATOM    613  O   LEU J 286      72.664 -51.783  99.518  1.00  0.00           O  
ATOM    614  CB  LEU J 286      74.790 -49.210  99.074  1.00  0.00           C  
ATOM    615  CG  LEU J 286      75.603 -50.473  98.792  1.00  0.00           C  
ATOM    616  CD1 LEU J 286      75.262 -51.005  97.412  1.00  0.00           C  
ATOM    617  CD2 LEU J 286      77.085 -50.171  98.900  1.00  0.00           C  
ATOM    618  N   PRO J 288      73.571 -50.727 101.262  1.00  0.00           N  
ATOM    619  CA  PRO J 288      73.448 -51.919 102.096  1.00  0.00           C  
ATOM    620  C   PRO J 288      72.027 -52.462 102.166  1.00  0.00           C  
ATOM    621  O   PRO J 288      71.808 -53.672 102.117  1.00  0.00           O  
ATOM    622  CB  PRO J 288      73.969 -51.444 103.446  1.00  0.00           C  
ATOM    623  CG  PRO J 288      73.633 -49.983 103.439  1.00  0.00           C  
ATOM    624  CD  PRO J 288      73.998 -49.563 102.053  1.00  0.00           C  
ATOM    625  N   LEU J 289      71.057 -51.565 102.272  1.00  0.00           N  
ATOM    626  CA  LEU J 289      69.658 -51.974 102.352  1.00  0.00           C  
ATOM    627  C   LEU J 289      69.188 -52.528 101.012  1.00  0.00           C  
ATOM    628  O   LEU J 289      68.470 -53.522 100.958  1.00  0.00           O  
ATOM    629  CB  LEU J 289      68.780 -50.782 102.769  1.00  0.00           C  
ATOM    630  CG  LEU J 289      68.932 -50.272 104.212  1.00  0.00           C  
ATOM    631  CD1 LEU J 289      68.438 -48.852 104.324  1.00  0.00           C  
ATOM    632  CD2 LEU J 289      68.165 -51.161 105.164  1.00  0.00           C  
ATOM    633  N   MET J 290      69.620 -51.887  99.933  1.00  0.00           N  
ATOM    634  CA  MET J 290      69.238 -52.285  98.584  1.00  0.00           C  
ATOM    635  C   MET J 290      69.119 -53.778  98.337  1.00  0.00           C  
ATOM    636  O   MET J 290      68.052 -54.268  97.988  1.00  0.00           O  
ATOM    637  CB  MET J 290      70.205 -51.681  97.577  1.00  0.00           C  
ATOM    638  CG  MET J 290      70.033 -50.186  97.406  1.00  0.00           C  
ATOM    639  SD  MET J 290      68.394 -49.747  96.760  1.00  0.00           S  
ATOM    640  CE  MET J 290      68.421 -50.494  95.194  1.00  0.00           C  
ATOM    641  N   PRO J 291      70.214 -54.524  98.500  1.00  0.00           N  
ATOM    642  CA  PRO J 291      70.104 -55.960  98.265  1.00  0.00           C  
ATOM    643  C   PRO J 291      69.009 -56.554  99.135  1.00  0.00           C  
ATOM    644  O   PRO J 291      68.207 -57.359  98.664  1.00  0.00           O  
ATOM    645  CB  PRO J 291      71.484 -56.471  98.642  1.00  0.00           C  
ATOM    646  CG  PRO J 291      71.863 -55.554  99.734  1.00  0.00           C  
ATOM    647  CD  PRO J 291      71.480 -54.211  99.171  1.00  0.00           C  
ATOM    648  N   LEU J 292      68.972 -56.153 100.402  1.00  0.00           N  
ATOM    649  CA  LEU J 292      67.948 -56.653 101.312  1.00  0.00           C  
ATOM    650  C   LEU J 292      66.598 -56.546 100.601  1.00  0.00           C  
ATOM    651  O   LEU J 292      65.908 -57.549 100.395  1.00  0.00           O  
ATOM    652  CB  LEU J 292      67.921 -55.824 102.599  1.00  0.00           C  
ATOM    653  CG  LEU J 292      67.062 -56.365 103.755  1.00  0.00           C  
ATOM    654  CD1 LEU J 292      67.758 -57.544 104.407  1.00  0.00           C  
ATOM    655  CD2 LEU J 292      66.834 -55.277 104.796  1.00  0.00           C  
ATOM    656  N   PHE J 293      66.237 -55.323 100.218  1.00  0.00           N  
ATOM    657  CA  PHE J 293      64.979 -55.075  99.519  1.00  0.00           C  
ATOM    658  C   PHE J 293      64.784 -56.139  98.455  1.00  0.00           C  
ATOM    659  O   PHE J 293      63.749 -56.801  98.408  1.00  0.00           O  
ATOM    660  CB  PHE J 293      65.000 -53.686  98.873  1.00  0.00           C  
ATOM    661  CG  PHE J 293      65.108 -52.557  99.866  1.00  0.00           C  
ATOM    662  CD1 PHE J 293      65.873 -51.428  99.582  1.00  0.00           C  
ATOM    663  CD2 PHE J 293      64.454 -52.626 101.093  1.00  0.00           C  
ATOM    664  CE1 PHE J 293      65.988 -50.383 100.508  1.00  0.00           C  
ATOM    665  CE2 PHE J 293      64.565 -51.587 102.020  1.00  0.00           C  
ATOM    666  CZ  PHE J 293      65.336 -50.465 101.724  1.00  0.00           C  
ATOM    667  N   TRP J 294      65.792 -56.313  97.609  1.00  0.00           N  
ATOM    668  CA  TRP J 294      65.690 -57.313  96.569  1.00  0.00           C  
ATOM    669  C   TRP J 294      65.231 -58.642  97.153  1.00  0.00           C  
ATOM    670  O   TRP J 294      64.222 -59.193  96.722  1.00  0.00           O  
ATOM    671  CB  TRP J 294      67.020 -57.459  95.820  1.00  0.00           C  
ATOM    672  CG  TRP J 294      67.162 -56.415  94.761  1.00  0.00           C  
ATOM    673  CD1 TRP J 294      67.435 -55.095  94.950  1.00  0.00           C  
ATOM    674  CD2 TRP J 294      66.907 -56.576  93.361  1.00  0.00           C  
ATOM    675  NE1 TRP J 294      67.359 -54.422  93.757  1.00  0.00           N  
ATOM    676  CE2 TRP J 294      67.038 -55.310  92.764  1.00  0.00           C  
ATOM    677  CE3 TRP J 294      66.581 -57.670  92.552  1.00  0.00           C  
ATOM    678  CZ2 TRP J 294      66.848 -55.104  91.399  1.00  0.00           C  
ATOM    679  CZ3 TRP J 294      66.393 -57.463  91.195  1.00  0.00           C  
ATOM    680  CH2 TRP J 294      66.530 -56.192  90.633  1.00  0.00           C  
ATOM    681  N   MET J 295      65.942 -59.152  98.150  1.00  0.00           N  
ATOM    682  CA  MET J 295      65.535 -60.414  98.739  1.00  0.00           C  
ATOM    683  C   MET J 295      64.049 -60.401  99.039  1.00  0.00           C  
ATOM    684  O   MET J 295      63.338 -61.339  98.691  1.00  0.00           O  
ATOM    685  CB  MET J 295      66.321 -60.688 100.007  1.00  0.00           C  
ATOM    686  CG  MET J 295      67.694 -61.233  99.733  1.00  0.00           C  
ATOM    687  SD  MET J 295      68.565 -61.487 101.247  1.00  0.00           S  
ATOM    688  CE  MET J 295      67.478 -62.640 102.027  1.00  0.00           C  
ATOM    689  N   TYR J 296      63.583 -59.331  99.678  1.00  0.00           N  
ATOM    690  CA  TYR J 296      62.163 -59.205 100.004  1.00  0.00           C  
ATOM    691  C   TYR J 296      61.383 -59.380  98.715  1.00  0.00           C  
ATOM    692  O   TYR J 296      60.371 -60.077  98.676  1.00  0.00           O  
ATOM    693  CB  TYR J 296      61.856 -57.821 100.608  1.00  0.00           C  
ATOM    694  CG  TYR J 296      60.388 -57.564 100.955  1.00  0.00           C  
ATOM    695  CD1 TYR J 296      59.741 -58.284 101.968  1.00  0.00           C  
ATOM    696  CD2 TYR J 296      59.652 -56.598 100.270  1.00  0.00           C  
ATOM    697  CE1 TYR J 296      58.401 -58.043 102.281  1.00  0.00           C  
ATOM    698  CE2 TYR J 296      58.318 -56.355 100.575  1.00  0.00           C  
ATOM    699  CZ  TYR J 296      57.699 -57.077 101.575  1.00  0.00           C  
ATOM    700  OH  TYR J 296      56.372 -56.837 101.843  1.00  0.00           O  
ATOM    701  N   LEU J 297      61.865 -58.749  97.654  1.00  0.00           N  
ATOM    702  CA  LEU J 297      61.197 -58.848  96.370  1.00  0.00           C  
ATOM    703  C   LEU J 297      61.121 -60.283  95.894  1.00  0.00           C  
ATOM    704  O   LEU J 297      60.065 -60.745  95.469  1.00  0.00           O  
ATOM    705  CB  LEU J 297      61.926 -58.014  95.331  1.00  0.00           C  
ATOM    706  CG  LEU J 297      61.820 -56.504  95.517  1.00  0.00           C  
ATOM    707  CD1 LEU J 297      62.707 -55.808  94.486  1.00  0.00           C  
ATOM    708  CD2 LEU J 297      60.365 -56.076  95.367  1.00  0.00           C  
ATOM    709  N   GLU J 298      62.239 -60.993  95.964  1.00  0.00           N  
ATOM    710  CA  GLU J 298      62.248 -62.374  95.519  1.00  0.00           C  
ATOM    711  C   GLU J 298      61.401 -63.267  96.427  1.00  0.00           C  
ATOM    712  O   GLU J 298      61.029 -64.377  96.045  1.00  0.00           O  
ATOM    713  CB  GLU J 298      63.684 -62.892  95.434  1.00  0.00           C  
ATOM    714  CG  GLU J 298      64.056 -63.414  94.050  1.00  0.00           C  
ATOM    715  CD  GLU J 298      64.222 -64.921  94.009  1.00  0.00           C  
ATOM    716  OE1 GLU J 298      64.443 -65.467  92.913  1.00  0.00           O  
ATOM    717  OE2 GLU J 298      64.140 -65.566  95.070  1.00  0.00           O  
ATOM    718  N   GLY J 305      61.093 -62.784  97.627  1.00  0.00           N  
ATOM    719  CA  GLY J 305      60.267 -63.562  98.535  1.00  0.00           C  
ATOM    720  C   GLY J 305      60.975 -64.157  99.734  1.00  0.00           C  
ATOM    721  O   GLY J 305      60.872 -65.358  99.988  1.00  0.00           O  
ATOM    722  N   TYR J 306      61.680 -63.318 100.483  1.00  0.00           N  
ATOM    723  CA  TYR J 306      62.397 -63.790 101.653  1.00  0.00           C  
ATOM    724  C   TYR J 306      61.881 -63.181 102.943  1.00  0.00           C  
ATOM    725  O   TYR J 306      60.782 -62.632 103.004  1.00  0.00           O  
ATOM    726  CB  TYR J 306      63.890 -63.482 101.519  1.00  0.00           C  
ATOM    727  CG  TYR J 306      64.654 -64.441 100.632  1.00  0.00           C  
ATOM    728  CD1 TYR J 306      64.587 -64.351  99.243  1.00  0.00           C  
ATOM    729  CD2 TYR J 306      65.444 -65.451 101.188  1.00  0.00           C  
ATOM    730  CE1 TYR J 306      65.295 -65.249  98.427  1.00  0.00           C  
ATOM    731  CE2 TYR J 306      66.151 -66.351 100.384  1.00  0.00           C  
ATOM    732  CZ  TYR J 306      66.074 -66.245  99.010  1.00  0.00           C  
ATOM    733  OH  TYR J 306      66.776 -67.135  98.231  1.00  0.00           O  
ATOM    734  N   LYS J 307      62.689 -63.320 103.983  1.00  0.00           N  
ATOM    735  CA  LYS J 307      62.378 -62.760 105.280  1.00  0.00           C  
ATOM    736  C   LYS J 307      63.444 -61.712 105.485  1.00  0.00           C  
ATOM    737  O   LYS J 307      64.600 -62.044 105.736  1.00  0.00           O  
ATOM    738  CB  LYS J 307      62.480 -63.817 106.374  1.00  0.00           C  
ATOM    739  CG  LYS J 307      61.271 -64.716 106.465  1.00  0.00           C  
ATOM    740  CD  LYS J 307      61.343 -65.610 107.686  1.00  0.00           C  
ATOM    741  CE  LYS J 307      60.125 -66.511 107.758  1.00  0.00           C  
ATOM    742  NZ  LYS J 307      59.957 -67.329 106.519  1.00  0.00           N  
ATOM    743  N   ALA J 308      63.067 -60.447 105.352  1.00  0.00           N  
ATOM    744  CA  ALA J 308      64.033 -59.369 105.519  1.00  0.00           C  
ATOM    745  C   ALA J 308      63.659 -58.415 106.629  1.00  0.00           C  
ATOM    746  O   ALA J 308      62.476 -58.182 106.923  1.00  0.00           O  
ATOM    747  CB  ALA J 308      64.204 -58.596 104.214  1.00  0.00           C  
ATOM    748  N   PHE J 309      64.685 -57.854 107.247  1.00  0.00           N  
ATOM    749  CA  PHE J 309      64.457 -56.929 108.326  1.00  0.00           C  
ATOM    750  C   PHE J 309      65.476 -55.820 108.341  1.00  0.00           C  
ATOM    751  O   PHE J 309      66.533 -55.900 107.721  1.00  0.00           O  
ATOM    752  CB  PHE J 309      64.525 -57.641 109.675  1.00  0.00           C  
ATOM    753  CG  PHE J 309      63.652 -58.854 109.777  1.00  0.00           C  
ATOM    754  CD1 PHE J 309      64.002 -60.041 109.147  1.00  0.00           C  
ATOM    755  CD2 PHE J 309      62.506 -58.824 110.560  1.00  0.00           C  
ATOM    756  CE1 PHE J 309      63.213 -61.177 109.283  1.00  0.00           C  
ATOM    757  CE2 PHE J 309      61.713 -59.953 110.701  1.00  0.00           C  
ATOM    758  CZ  PHE J 309      62.072 -61.135 110.070  1.00  0.00           C  
ATOM    759  N   THR J 310      65.128 -54.786 109.082  1.00  0.00           N  
ATOM    760  CA  THR J 310      65.980 -53.646 109.277  1.00  0.00           C  
ATOM    761  C   THR J 310      65.940 -53.483 110.779  1.00  0.00           C  
ATOM    762  O   THR J 310      64.871 -53.456 111.388  1.00  0.00           O  
ATOM    763  CB  THR J 310      65.417 -52.436 108.600  1.00  0.00           C  
ATOM    764  OG1 THR J 310      64.066 -52.253 109.019  1.00  0.00           O  
ATOM    765  CG2 THR J 310      65.444 -52.631 107.118  1.00  0.00           C  
ATOM    766  N   LEU J 311      67.122 -53.416 111.371  1.00  0.00           N  
ATOM    767  CA  LEU J 311      67.282 -53.299 112.815  1.00  0.00           C  
ATOM    768  C   LEU J 311      67.646 -51.886 113.209  1.00  0.00           C  
ATOM    769  O   LEU J 311      68.528 -51.296 112.609  1.00  0.00           O  
ATOM    770  CB  LEU J 311      68.398 -54.238 113.274  1.00  0.00           C  
ATOM    771  CG  LEU J 311      69.083 -53.871 114.586  1.00  0.00           C  
ATOM    772  CD1 LEU J 311      68.044 -53.959 115.676  1.00  0.00           C  
ATOM    773  CD2 LEU J 311      70.277 -54.783 114.870  1.00  0.00           C  
ATOM    774  N   ILE J 312      66.989 -51.336 114.219  1.00  0.00           N  
ATOM    775  CA  ILE J 312      67.325 -49.988 114.650  1.00  0.00           C  
ATOM    776  C   ILE J 312      68.118 -50.067 115.925  1.00  0.00           C  
ATOM    777  O   ILE J 312      67.699 -50.725 116.865  1.00  0.00           O  
ATOM    778  CB  ILE J 312      66.096 -49.153 114.932  1.00  0.00           C  
ATOM    779  CG1 ILE J 312      65.377 -48.839 113.623  1.00  0.00           C  
ATOM    780  CG2 ILE J 312      66.501 -47.880 115.642  1.00  0.00           C  
ATOM    781  CD1 ILE J 312      64.137 -47.979 113.796  1.00  0.00           C  
ATOM    782  N   GLY J 313      69.250 -49.375 115.964  1.00  0.00           N  
ATOM    783  CA  GLY J 313      70.099 -49.411 117.138  1.00  0.00           C  
ATOM    784  C   GLY J 313      69.802 -48.395 118.219  1.00  0.00           C  
ATOM    785  O   GLY J 313      70.715 -47.882 118.866  1.00  0.00           O  
ATOM    786  N   GLY J 314      68.516 -48.131 118.424  1.00  0.00           N  
ATOM    787  CA  GLY J 314      68.069 -47.171 119.424  1.00  0.00           C  
ATOM    788  C   GLY J 314      68.710 -47.194 120.804  1.00  0.00           C  
ATOM    789  O   GLY J 314      68.384 -46.355 121.651  1.00  0.00           O  
ATOM    790  N   SER J 315      69.596 -48.154 121.049  1.00  0.00           N  
ATOM    791  CA  SER J 315      70.283 -48.234 122.331  1.00  0.00           C  
ATOM    792  C   SER J 315      71.764 -48.293 122.080  1.00  0.00           C  
ATOM    793  O   SER J 315      72.547 -47.772 122.866  1.00  0.00           O  
ATOM    794  CB  SER J 315      69.855 -49.463 123.125  1.00  0.00           C  
ATOM    795  OG  SER J 315      68.646 -49.210 123.818  1.00  0.00           O  
ATOM    796  N   THR J 316      72.148 -48.917 120.974  1.00  0.00           N  
ATOM    797  CA  THR J 316      73.558 -49.023 120.635  1.00  0.00           C  
ATOM    798  C   THR J 316      74.183 -47.678 120.251  1.00  0.00           C  
ATOM    799  O   THR J 316      75.406 -47.557 120.136  1.00  0.00           O  
ATOM    800  CB  THR J 316      73.767 -50.006 119.494  1.00  0.00           C  
ATOM    801  OG1 THR J 316      74.903 -49.600 118.721  1.00  0.00           O  
ATOM    802  CG2 THR J 316      72.542 -50.061 118.624  1.00  0.00           C  
ATOM    803  N   ALA J 317      73.338 -46.671 120.059  1.00  0.00           N  
ATOM    804  CA  ALA J 317      73.807 -45.341 119.703  1.00  0.00           C  
ATOM    805  C   ALA J 317      74.698 -44.791 120.806  1.00  0.00           C  
ATOM    806  O   ALA J 317      75.664 -44.100 120.527  1.00  0.00           O  
ATOM    807  CB  ALA J 317      72.628 -44.414 119.477  1.00  0.00           C  
ATOM    808  N   LYS J 333      74.373 -45.102 122.057  1.00  0.00           N  
ATOM    809  CA  LYS J 333      75.159 -44.631 123.192  1.00  0.00           C  
ATOM    810  C   LYS J 333      76.470 -45.374 123.210  1.00  0.00           C  
ATOM    811  O   LYS J 333      77.153 -45.411 124.225  1.00  0.00           O  
ATOM    812  CB  LYS J 333      74.438 -44.905 124.506  1.00  0.00           C  
ATOM    813  CG  LYS J 333      72.930 -44.809 124.417  1.00  0.00           C  
ATOM    814  CD  LYS J 333      72.464 -43.442 123.938  1.00  0.00           C  
ATOM    815  CE  LYS J 333      70.941 -43.412 123.753  1.00  0.00           C  
ATOM    816  NZ  LYS J 333      70.160 -43.752 124.993  1.00  0.00           N  
ATOM    817  N   ILE J 335      76.805 -45.968 122.073  1.00  0.00           N  
ATOM    818  CA  ILE J 335      78.033 -46.729 121.931  1.00  0.00           C  
ATOM    819  C   ILE J 335      78.656 -46.551 120.553  1.00  0.00           C  
ATOM    820  O   ILE J 335      79.798 -46.105 120.437  1.00  0.00           O  
ATOM    821  CB  ILE J 335      77.772 -48.210 122.151  1.00  0.00           C  
ATOM    822  CG1 ILE J 335      77.200 -48.411 123.554  1.00  0.00           C  
ATOM    823  CG2 ILE J 335      79.051 -49.015 121.908  1.00  0.00           C  
ATOM    824  CD1 ILE J 335      78.010 -47.783 124.668  1.00  0.00           C  
ATOM    825  N   GLY J 336      77.916 -46.926 119.513  1.00  0.00           N  
ATOM    826  CA  GLY J 336      78.417 -46.772 118.155  1.00  0.00           C  
ATOM    827  C   GLY J 336      79.587 -47.648 117.742  1.00  0.00           C  
ATOM    828  O   GLY J 336      80.444 -48.025 118.545  1.00  0.00           O  
ATOM    829  N   ASP J 345      79.619 -47.969 116.457  1.00  0.00           N  
ATOM    830  CA  ASP J 345      80.672 -48.801 115.917  1.00  0.00           C  
ATOM    831  C   ASP J 345      82.000 -48.107 116.009  1.00  0.00           C  
ATOM    832  O   ASP J 345      82.166 -47.002 115.510  1.00  0.00           O  
ATOM    833  CB  ASP J 345      80.417 -49.120 114.447  1.00  0.00           C  
ATOM    834  CG  ASP J 345      81.619 -49.778 113.778  1.00  0.00           C  
ATOM    835  OD1 ASP J 345      81.837 -50.985 114.012  1.00  0.00           O  
ATOM    836  OD2 ASP J 345      82.354 -49.089 113.030  1.00  0.00           O  
ATOM    837  N   PRO J 407      82.957 -48.732 116.685  1.00  0.00           N  
ATOM    838  CA  PRO J 407      84.273 -48.113 116.791  1.00  0.00           C  
ATOM    839  C   PRO J 407      85.107 -48.435 115.541  1.00  0.00           C  
ATOM    840  O   PRO J 407      85.206 -49.592 115.114  1.00  0.00           O  
ATOM    841  CB  PRO J 407      84.832 -48.716 118.078  1.00  0.00           C  
ATOM    842  CG  PRO J 407      84.150 -50.030 118.164  1.00  0.00           C  
ATOM    843  CD  PRO J 407      82.747 -49.692 117.778  1.00  0.00           C  
ATOM    844  N   THR J 408      85.692 -47.392 114.958  1.00  0.00           N  
ATOM    845  CA  THR J 408      86.494 -47.526 113.748  1.00  0.00           C  
ATOM    846  C   THR J 408      87.314 -46.249 113.423  1.00  0.00           C  
ATOM    847  O   THR J 408      86.909 -45.438 112.581  1.00  0.00           O  
ATOM    848  CB  THR J 408      85.561 -47.901 112.546  1.00  0.00           C  
ATOM    849  OG1 THR J 408      86.311 -47.905 111.330  1.00  0.00           O  
ATOM    850  CG2 THR J 408      84.409 -46.909 112.419  1.00  0.00           C  
ATOM    851  N   GLY J 418      88.457 -46.072 114.096  1.00  0.00           N  
ATOM    852  CA  GLY J 418      89.295 -44.910 113.847  1.00  0.00           C  
ATOM    853  C   GLY J 418      89.792 -44.232 115.106  1.00  0.00           C  
ATOM    854  O   GLY J 418      89.249 -43.210 115.519  1.00  0.00           O  
ATOM    855  N   ASP J 422      66.360 -35.988 123.517  1.00  0.00           N  
ATOM    856  CA  ASP J 422      67.410 -35.514 122.628  1.00  0.00           C  
ATOM    857  C   ASP J 422      67.697 -36.546 121.541  1.00  0.00           C  
ATOM    858  O   ASP J 422      66.873 -36.797 120.645  1.00  0.00           O  
ATOM    859  CB  ASP J 422      68.693 -35.192 123.440  1.00  0.00           C  
ATOM    860  CG  ASP J 422      69.272 -36.411 124.184  1.00  0.00           C  
ATOM    861  OD1 ASP J 422      68.493 -37.167 124.801  1.00  0.00           O  
ATOM    862  OD2 ASP J 422      70.513 -36.603 124.164  1.00  0.00           O  
ATOM    863  N   ALA J 423      68.874 -37.147 121.630  1.00  0.00           N  
ATOM    864  CA  ALA J 423      69.283 -38.159 120.676  1.00  0.00           C  
ATOM    865  C   ALA J 423      68.147 -39.161 120.536  1.00  0.00           C  
ATOM    866  O   ALA J 423      68.100 -39.944 119.586  1.00  0.00           O  
ATOM    867  CB  ALA J 423      70.545 -38.851 121.173  1.00  0.00           C  
ATOM    868  N   THR J 424      67.235 -39.114 121.500  1.00  0.00           N  
ATOM    869  CA  THR J 424      66.078 -39.991 121.537  1.00  0.00           C  
ATOM    870  C   THR J 424      65.249 -39.816 120.296  1.00  0.00           C  
ATOM    871  O   THR J 424      64.818 -40.783 119.671  1.00  0.00           O  
ATOM    872  CB  THR J 424      65.166 -39.665 122.719  1.00  0.00           C  
ATOM    873  OG1 THR J 424      65.927 -39.701 123.933  1.00  0.00           O  
ATOM    874  CG2 THR J 424      64.004 -40.667 122.789  1.00  0.00           C  
ATOM    875  N   MET J 425      65.000 -38.566 119.948  1.00  0.00           N  
ATOM    876  CA  MET J 425      64.203 -38.320 118.777  1.00  0.00           C  
ATOM    877  C   MET J 425      65.019 -38.583 117.532  1.00  0.00           C  
ATOM    878  O   MET J 425      64.457 -38.875 116.474  1.00  0.00           O  
ATOM    879  CB  MET J 425      63.661 -36.894 118.781  1.00  0.00           C  
ATOM    880  CG  MET J 425      64.693 -35.789 118.702  1.00  0.00           C  
ATOM    881  SD  MET J 425      63.895 -34.171 118.442  1.00  0.00           S  
ATOM    882  CE  MET J 425      63.482 -34.235 116.625  1.00  0.00           C  
ATOM    883  N   ASN J 426      66.343 -38.482 117.653  1.00  0.00           N  
ATOM    884  CA  ASN J 426      67.202 -38.750 116.500  1.00  0.00           C  
ATOM    885  C   ASN J 426      66.688 -40.050 115.926  1.00  0.00           C  
ATOM    886  O   ASN J 426      66.351 -40.162 114.741  1.00  0.00           O  
ATOM    887  CB  ASN J 426      68.655 -38.915 116.936  1.00  0.00           C  
ATOM    888  CG  ASN J 426      69.467 -37.660 116.708  1.00  0.00           C  
ATOM    889  OD1 ASN J 426      69.931 -37.402 115.598  1.00  0.00           O  
ATOM    890  ND2 ASN J 426      69.624 -36.859 117.755  1.00  0.00           N  
ATOM    891  N   MET J 427      66.606 -41.030 116.808  1.00  0.00           N  
ATOM    892  CA  MET J 427      66.109 -42.337 116.451  1.00  0.00           C  
ATOM    893  C   MET J 427      64.696 -42.218 115.864  1.00  0.00           C  
ATOM    894  O   MET J 427      64.463 -42.614 114.721  1.00  0.00           O  
ATOM    895  CB  MET J 427      66.107 -43.213 117.697  1.00  0.00           C  
ATOM    896  CG  MET J 427      65.501 -44.573 117.511  1.00  0.00           C  
ATOM    897  SD  MET J 427      65.076 -45.228 119.122  1.00  0.00           S  
ATOM    898  CE  MET J 427      63.460 -44.349 119.425  1.00  0.00           C  
ATOM    899  N   THR J 429      63.763 -41.664 116.641  1.00  0.00           N  
ATOM    900  CA  THR J 429      62.386 -41.508 116.180  1.00  0.00           C  
ATOM    901  C   THR J 429      62.389 -41.160 114.715  1.00  0.00           C  
ATOM    902  O   THR J 429      61.742 -41.818 113.920  1.00  0.00           O  
ATOM    903  CB  THR J 429      61.635 -40.390 116.922  1.00  0.00           C  
ATOM    904  OG1 THR J 429      61.393 -40.788 118.276  1.00  0.00           O  
ATOM    905  CG2 THR J 429      60.305 -40.101 116.236  1.00  0.00           C  
ATOM    906  N   LYS J 431      63.124 -40.118 114.359  1.00  0.00           N  
ATOM    907  CA  LYS J 431      63.199 -39.714 112.966  1.00  0.00           C  
ATOM    908  C   LYS J 431      63.422 -40.937 112.078  1.00  0.00           C  
ATOM    909  O   LYS J 431      62.587 -41.241 111.240  1.00  0.00           O  
ATOM    910  CB  LYS J 431      64.325 -38.694 112.759  1.00  0.00           C  
ATOM    911  CG  LYS J 431      64.002 -37.248 113.200  1.00  0.00           C  
ATOM    912  CD  LYS J 431      63.257 -36.449 112.125  1.00  0.00           C  
ATOM    913  CE  LYS J 431      63.559 -34.942 112.204  1.00  0.00           C  
ATOM    914  NZ  LYS J 431      63.070 -34.265 113.443  1.00  0.00           N  
ATOM    915  N   ILE J 432      64.526 -41.654 112.263  1.00  0.00           N  
ATOM    916  CA  ILE J 432      64.778 -42.834 111.428  1.00  0.00           C  
ATOM    917  C   ILE J 432      63.638 -43.850 111.380  1.00  0.00           C  
ATOM    918  O   ILE J 432      63.385 -44.457 110.339  1.00  0.00           O  
ATOM    919  CB  ILE J 432      66.021 -43.592 111.876  1.00  0.00           C  
ATOM    920  CG1 ILE J 432      67.247 -42.705 111.724  1.00  0.00           C  
ATOM    921  CG2 ILE J 432      66.178 -44.860 111.050  1.00  0.00           C  
ATOM    922  CD1 ILE J 432      68.525 -43.413 112.072  1.00  0.00           C  
ATOM    923  N   HIS J 433      62.980 -44.066 112.515  1.00  0.00           N  
ATOM    924  CA  HIS J 433      61.865 -45.009 112.575  1.00  0.00           C  
ATOM    925  C   HIS J 433      60.944 -44.644 111.400  1.00  0.00           C  
ATOM    926  O   HIS J 433      61.011 -45.274 110.341  1.00  0.00           O  
ATOM    927  CB  HIS J 433      61.139 -44.861 113.919  1.00  0.00           C  
ATOM    928  CG  HIS J 433      60.232 -46.004 114.257  1.00  0.00           C  
ATOM    929  ND1 HIS J 433      60.668 -47.309 114.315  1.00  0.00           N  
ATOM    930  CD2 HIS J 433      58.922 -46.030 114.600  1.00  0.00           C  
ATOM    931  CE1 HIS J 433      59.667 -48.090 114.682  1.00  0.00           C  
ATOM    932  NE2 HIS J 433      58.597 -47.338 114.862  1.00  0.00           N  
ATOM    933  N   TYR J 434      60.110 -43.614 111.591  1.00  0.00           N  
ATOM    934  CA  TYR J 434      59.183 -43.092 110.562  1.00  0.00           C  
ATOM    935  C   TYR J 434      59.856 -43.306 109.191  1.00  0.00           C  
ATOM    936  O   TYR J 434      59.209 -43.751 108.240  1.00  0.00           O  
ATOM    937  CB  TYR J 434      58.907 -41.578 110.869  1.00  0.00           C  
ATOM    938  CG  TYR J 434      58.034 -40.677 109.941  1.00  0.00           C  
ATOM    939  CD1 TYR J 434      58.171 -39.272 110.008  1.00  0.00           C  
ATOM    940  CD2 TYR J 434      57.110 -41.192 109.015  1.00  0.00           C  
ATOM    941  CE1 TYR J 434      57.435 -38.407 109.187  1.00  0.00           C  
ATOM    942  CE2 TYR J 434      56.356 -40.312 108.177  1.00  0.00           C  
ATOM    943  CZ  TYR J 434      56.543 -38.923 108.281  1.00  0.00           C  
ATOM    944  OH  TYR J 434      55.891 -38.018 107.480  1.00  0.00           O  
ATOM    945  N   GLN J 435      61.163 -43.041 109.112  1.00  0.00           N  
ATOM    946  CA  GLN J 435      61.891 -43.199 107.857  1.00  0.00           C  
ATOM    947  C   GLN J 435      61.728 -44.626 107.331  1.00  0.00           C  
ATOM    948  O   GLN J 435      60.781 -44.920 106.599  1.00  0.00           O  
ATOM    949  CB  GLN J 435      63.384 -42.820 108.040  1.00  0.00           C  
ATOM    950  CG  GLN J 435      63.872 -41.662 107.095  1.00  0.00           C  
ATOM    951  CD  GLN J 435      65.280 -41.112 107.408  1.00  0.00           C  
ATOM    952  OE1 GLN J 435      65.862 -40.356 106.615  1.00  0.00           O  
ATOM    953  NE2 GLN J 435      65.819 -41.484 108.564  1.00  0.00           N  
ATOM    954  N   LEU J 436      62.642 -45.505 107.711  1.00  0.00           N  
ATOM    955  CA  LEU J 436      62.596 -46.891 107.281  1.00  0.00           C  
ATOM    956  C   LEU J 436      61.193 -47.316 106.880  1.00  0.00           C  
ATOM    957  O   LEU J 436      60.995 -47.906 105.822  1.00  0.00           O  
ATOM    958  CB  LEU J 436      63.118 -47.758 108.411  1.00  0.00           C  
ATOM    959  CG  LEU J 436      64.538 -47.307 108.734  1.00  0.00           C  
ATOM    960  CD1 LEU J 436      64.871 -47.569 110.185  1.00  0.00           C  
ATOM    961  CD2 LEU J 436      65.490 -48.021 107.790  1.00  0.00           C  
ATOM    962  N   LYS J 437      60.216 -47.002 107.722  1.00  0.00           N  
ATOM    963  CA  LYS J 437      58.839 -47.358 107.417  1.00  0.00           C  
ATOM    964  C   LYS J 437      58.483 -46.856 106.025  1.00  0.00           C  
ATOM    965  O   LYS J 437      58.519 -47.625 105.058  1.00  0.00           O  
ATOM    966  CB  LYS J 437      57.863 -46.755 108.441  1.00  0.00           C  
ATOM    967  CG  LYS J 437      57.802 -47.478 109.788  1.00  0.00           C  
ATOM    968  CD  LYS J 437      56.522 -47.146 110.575  1.00  0.00           C  
ATOM    969  CE  LYS J 437      55.267 -47.827 109.994  1.00  0.00           C  
ATOM    970  NZ  LYS J 437      54.008 -47.579 110.790  1.00  0.00           N  
ATOM    971  N   LYS J 438      58.151 -45.564 105.945  1.00  0.00           N  
ATOM    972  CA  LYS J 438      57.766 -44.894 104.697  1.00  0.00           C  
ATOM    973  C   LYS J 438      58.578 -45.516 103.541  1.00  0.00           C  
ATOM    974  O   LYS J 438      58.022 -45.874 102.498  1.00  0.00           O  
ATOM    975  CB  LYS J 438      58.016 -43.359 104.831  1.00  0.00           C  
ATOM    976  CG  LYS J 438      57.171 -42.366 103.940  1.00  0.00           C  
ATOM    977  CD  LYS J 438      57.661 -40.888 104.118  1.00  0.00           C  
ATOM    978  CE  LYS J 438      57.124 -39.888 103.070  1.00  0.00           C  
ATOM    979  NZ  LYS J 438      57.857 -38.583 103.155  1.00  0.00           N  
ATOM    980  N   LEU J 439      59.885 -45.681 103.742  1.00  0.00           N  
ATOM    981  CA  LEU J 439      60.730 -46.259 102.704  1.00  0.00           C  
ATOM    982  C   LEU J 439      60.216 -47.636 102.339  1.00  0.00           C  
ATOM    983  O   LEU J 439      59.860 -47.895 101.186  1.00  0.00           O  
ATOM    984  CB  LEU J 439      62.176 -46.391 103.176  1.00  0.00           C  
ATOM    985  CG  LEU J 439      63.041 -47.010 102.079  1.00  0.00           C  
ATOM    986  CD1 LEU J 439      63.346 -45.951 101.059  1.00  0.00           C  
ATOM    987  CD2 LEU J 439      64.320 -47.573 102.645  1.00  0.00           C  
ATOM    988  N   TRP J 444      60.192 -48.517 103.334  1.00  0.00           N  
ATOM    989  CA  TRP J 444      59.725 -49.873 103.127  1.00  0.00           C  
ATOM    990  C   TRP J 444      58.512 -49.792 102.244  1.00  0.00           C  
ATOM    991  O   TRP J 444      58.433 -50.444 101.209  1.00  0.00           O  
ATOM    992  CB  TRP J 444      59.365 -50.532 104.456  1.00  0.00           C  
ATOM    993  CG  TRP J 444      60.476 -51.367 104.998  1.00  0.00           C  
ATOM    994  CD1 TRP J 444      61.228 -51.113 106.104  1.00  0.00           C  
ATOM    995  CD2 TRP J 444      60.974 -52.590 104.447  1.00  0.00           C  
ATOM    996  NE1 TRP J 444      62.163 -52.109 106.281  1.00  0.00           N  
ATOM    997  CE2 TRP J 444      62.022 -53.033 105.274  1.00  0.00           C  
ATOM    998  CE3 TRP J 444      60.630 -53.365 103.336  1.00  0.00           C  
ATOM    999  CZ2 TRP J 444      62.734 -54.202 105.025  1.00  0.00           C  
ATOM   1000  CZ3 TRP J 444      61.335 -54.524 103.088  1.00  0.00           C  
ATOM   1001  CH2 TRP J 444      62.370 -54.935 103.930  1.00  0.00           C  
ATOM   1002  N   GLU J 445      57.582 -48.944 102.647  1.00  0.00           N  
ATOM   1003  CA  GLU J 445      56.349 -48.756 101.907  1.00  0.00           C  
ATOM   1004  C   GLU J 445      56.550 -48.703 100.399  1.00  0.00           C  
ATOM   1005  O   GLU J 445      55.906 -49.436  99.655  1.00  0.00           O  
ATOM   1006  CB  GLU J 445      55.669 -47.474 102.361  1.00  0.00           C  
ATOM   1007  CG  GLU J 445      54.176 -47.486 102.139  1.00  0.00           C  
ATOM   1008  CD  GLU J 445      53.444 -48.355 103.157  1.00  0.00           C  
ATOM   1009  OE1 GLU J 445      53.401 -47.964 104.351  1.00  0.00           O  
ATOM   1010  OE2 GLU J 445      52.916 -49.426 102.762  1.00  0.00           O  
ATOM   1011  N   ASN J 446      57.433 -47.820  99.952  1.00  0.00           N  
ATOM   1012  CA  ASN J 446      57.707 -47.681  98.530  1.00  0.00           C  
ATOM   1013  C   ASN J 446      58.341 -48.940  97.960  1.00  0.00           C  
ATOM   1014  O   ASN J 446      58.035 -49.341  96.834  1.00  0.00           O  
ATOM   1015  CB  ASN J 446      58.628 -46.490  98.296  1.00  0.00           C  
ATOM   1016  CG  ASN J 446      57.961 -45.174  98.628  1.00  0.00           C  
ATOM   1017  OD1 ASN J 446      57.427 -44.996  99.722  1.00  0.00           O  
ATOM   1018  ND2 ASN J 446      57.988 -44.242  97.681  1.00  0.00           N  
ATOM   1019  N   VAL J 447      59.236 -49.550  98.732  1.00  0.00           N  
ATOM   1020  CA  VAL J 447      59.896 -50.774  98.300  1.00  0.00           C  
ATOM   1021  C   VAL J 447      58.769 -51.725  97.945  1.00  0.00           C  
ATOM   1022  O   VAL J 447      58.680 -52.218  96.822  1.00  0.00           O  
ATOM   1023  CB  VAL J 447      60.735 -51.393  99.428  1.00  0.00           C  
ATOM   1024  CG1 VAL J 447      61.503 -52.605  98.909  1.00  0.00           C  
ATOM   1025  CG2 VAL J 447      61.678 -50.352  99.987  1.00  0.00           C  
ATOM   1026  N   ASP J 448      57.900 -51.962  98.921  1.00  0.00           N  
ATOM   1027  CA  ASP J 448      56.747 -52.828  98.728  1.00  0.00           C  
ATOM   1028  C   ASP J 448      56.019 -52.277  97.504  1.00  0.00           C  
ATOM   1029  O   ASP J 448      55.686 -53.008  96.566  1.00  0.00           O  
ATOM   1030  CB  ASP J 448      55.836 -52.765  99.965  1.00  0.00           C  
ATOM   1031  CG  ASP J 448      54.616 -53.659  99.848  1.00  0.00           C  
ATOM   1032  OD1 ASP J 448      54.782 -54.900  99.807  1.00  0.00           O  
ATOM   1033  OD2 ASP J 448      53.490 -53.114  99.800  1.00  0.00           O  
ATOM   1034  N   THR J 449      55.802 -50.969  97.511  1.00  0.00           N  
ATOM   1035  CA  THR J 449      55.115 -50.317  96.417  1.00  0.00           C  
ATOM   1036  C   THR J 449      55.713 -50.743  95.067  1.00  0.00           C  
ATOM   1037  O   THR J 449      55.104 -51.523  94.331  1.00  0.00           O  
ATOM   1038  CB  THR J 449      55.162 -48.783  96.604  1.00  0.00           C  
ATOM   1039  OG1 THR J 449      54.421 -48.421  97.781  1.00  0.00           O  
ATOM   1040  CG2 THR J 449      54.565 -48.087  95.408  1.00  0.00           C  
ATOM   1041  N   GLN J 450      56.904 -50.262  94.743  1.00  0.00           N  
ATOM   1042  CA  GLN J 450      57.501 -50.648  93.479  1.00  0.00           C  
ATOM   1043  C   GLN J 450      57.373 -52.159  93.248  1.00  0.00           C  
ATOM   1044  O   GLN J 450      57.073 -52.591  92.138  1.00  0.00           O  
ATOM   1045  CB  GLN J 450      58.975 -50.233  93.430  1.00  0.00           C  
ATOM   1046  CG  GLN J 450      59.238 -48.816  92.926  1.00  0.00           C  
ATOM   1047  CD  GLN J 450      59.982 -48.796  91.602  1.00  0.00           C  
ATOM   1048  OE1 GLN J 450      61.119 -49.263  91.504  1.00  0.00           O  
ATOM   1049  NE2 GLN J 450      59.339 -48.255  90.573  1.00  0.00           N  
ATOM   1050  N   MET J 451      57.580 -52.959  94.293  1.00  0.00           N  
ATOM   1051  CA  MET J 451      57.504 -54.416  94.157  1.00  0.00           C  
ATOM   1052  C   MET J 451      56.361 -54.857  93.261  1.00  0.00           C  
ATOM   1053  O   MET J 451      56.574 -55.211  92.100  1.00  0.00           O  
ATOM   1054  CB  MET J 451      57.350 -55.096  95.523  1.00  0.00           C  
ATOM   1055  CG  MET J 451      57.048 -56.603  95.439  1.00  0.00           C  
ATOM   1056  SD  MET J 451      57.082 -57.491  97.034  1.00  0.00           S  
ATOM   1057  CE  MET J 451      55.308 -57.494  97.530  1.00  0.00           C  
ATOM   1058  N   ARG J 452      55.149 -54.837  93.811  1.00  0.00           N  
ATOM   1059  CA  ARG J 452      53.957 -55.244  93.073  1.00  0.00           C  
ATOM   1060  C   ARG J 452      53.819 -54.342  91.863  1.00  0.00           C  
ATOM   1061  O   ARG J 452      53.264 -54.727  90.828  1.00  0.00           O  
ATOM   1062  CB  ARG J 452      52.696 -55.114  93.941  1.00  0.00           C  
ATOM   1063  CG  ARG J 452      52.936 -55.007  95.441  1.00  0.00           C  
ATOM   1064  CD  ARG J 452      52.356 -53.704  95.941  1.00  0.00           C  
ATOM   1065  NE  ARG J 452      52.661 -52.652  94.980  1.00  0.00           N  
ATOM   1066  CZ  ARG J 452      52.403 -51.365  95.158  1.00  0.00           C  
ATOM   1067  NH1 ARG J 452      51.829 -50.944  96.279  1.00  0.00           N  
ATOM   1068  NH2 ARG J 452      52.713 -50.500  94.202  1.00  0.00           N  
ATOM   1069  N   ALA J 453      54.335 -53.130  92.012  1.00  0.00           N  
ATOM   1070  CA  ALA J 453      54.278 -52.160  90.946  1.00  0.00           C  
ATOM   1071  C   ALA J 453      54.825 -52.757  89.657  1.00  0.00           C  
ATOM   1072  O   ALA J 453      54.366 -52.416  88.571  1.00  0.00           O  
ATOM   1073  CB  ALA J 453      55.064 -50.929  91.333  1.00  0.00           C  
ATOM   1074  N   ARG J 454      55.789 -53.665  89.764  1.00  0.00           N  
ATOM   1075  CA  ARG J 454      56.361 -54.257  88.561  1.00  0.00           C  
ATOM   1076  C   ARG J 454      56.393 -55.780  88.478  1.00  0.00           C  
ATOM   1077  O   ARG J 454      57.447 -56.406  88.645  1.00  0.00           O  
ATOM   1078  CB  ARG J 454      57.756 -53.691  88.337  1.00  0.00           C  
ATOM   1079  CG  ARG J 454      58.488 -53.365  89.615  1.00  0.00           C  
ATOM   1080  CD  ARG J 454      59.397 -52.155  89.423  1.00  0.00           C  
ATOM   1081  NE  ARG J 454      60.358 -52.348  88.338  1.00  0.00           N  
ATOM   1082  CZ  ARG J 454      61.393 -51.546  88.102  1.00  0.00           C  
ATOM   1083  NH1 ARG J 454      61.603 -50.490  88.880  1.00  0.00           N  
ATOM   1084  NH2 ARG J 454      62.218 -51.805  87.092  1.00  0.00           N  
ATOM   1085  N   GLY J 455      55.223 -56.357  88.204  1.00  0.00           N  
ATOM   1086  CA  GLY J 455      55.074 -57.798  88.067  1.00  0.00           C  
ATOM   1087  C   GLY J 455      55.654 -58.679  89.164  1.00  0.00           C  
ATOM   1088  O   GLY J 455      56.217 -59.735  88.865  1.00  0.00           O  
ATOM   1089  N   TYR J 456      55.521 -58.259  90.424  1.00  0.00           N  
ATOM   1090  CA  TYR J 456      56.025 -59.028  91.575  1.00  0.00           C  
ATOM   1091  C   TYR J 456      54.882 -59.671  92.345  1.00  0.00           C  
ATOM   1092  O   TYR J 456      54.173 -58.983  93.065  1.00  0.00           O  
ATOM   1093  CB  TYR J 456      56.802 -58.116  92.524  1.00  0.00           C  
ATOM   1094  CG  TYR J 456      58.272 -58.172  92.286  1.00  0.00           C  
ATOM   1095  CD1 TYR J 456      59.047 -59.143  92.899  1.00  0.00           C  
ATOM   1096  CD2 TYR J 456      58.877 -57.324  91.368  1.00  0.00           C  
ATOM   1097  CE1 TYR J 456      60.384 -59.277  92.600  1.00  0.00           C  
ATOM   1098  CE2 TYR J 456      60.210 -57.448  91.058  1.00  0.00           C  
ATOM   1099  CZ  TYR J 456      60.958 -58.429  91.677  1.00  0.00           C  
ATOM   1100  OH  TYR J 456      62.284 -58.577  91.372  1.00  0.00           O  
ATOM   1101  N   GLU J 457      54.704 -60.982  92.214  1.00  0.00           N  
ATOM   1102  CA  GLU J 457      53.612 -61.655  92.914  1.00  0.00           C  
ATOM   1103  C   GLU J 457      53.885 -61.940  94.370  1.00  0.00           C  
ATOM   1104  O   GLU J 457      54.767 -62.729  94.711  1.00  0.00           O  
ATOM   1105  CB  GLU J 457      53.251 -62.960  92.234  1.00  0.00           C  
ATOM   1106  CG  GLU J 457      52.625 -62.776  90.889  1.00  0.00           C  
ATOM   1107  CD  GLU J 457      52.175 -64.088  90.310  1.00  0.00           C  
ATOM   1108  OE1 GLU J 457      53.037 -64.982  90.133  1.00  0.00           O  
ATOM   1109  OE2 GLU J 457      50.960 -64.222  90.041  1.00  0.00           O  
ATOM   1110  N   ALA J 458      53.088 -61.310  95.223  1.00  0.00           N  
ATOM   1111  CA  ALA J 458      53.224 -61.462  96.657  1.00  0.00           C  
ATOM   1112  C   ALA J 458      53.282 -62.923  97.064  1.00  0.00           C  
ATOM   1113  O   ALA J 458      52.807 -63.821  96.360  1.00  0.00           O  
ATOM   1114  CB  ALA J 458      52.082 -60.755  97.369  1.00  0.00           C  
ATOM   1115  N   ASP J 459      53.882 -63.138  98.222  1.00  0.00           N  
ATOM   1116  CA  ASP J 459      54.053 -64.462  98.771  1.00  0.00           C  
ATOM   1117  C   ASP J 459      53.658 -64.462 100.243  1.00  0.00           C  
ATOM   1118  O   ASP J 459      54.076 -63.600 101.016  1.00  0.00           O  
ATOM   1119  CB  ASP J 459      55.514 -64.872  98.624  1.00  0.00           C  
ATOM   1120  CG  ASP J 459      55.845 -66.128  99.395  1.00  0.00           C  
ATOM   1121  OD1 ASP J 459      56.856 -66.136 100.138  1.00  0.00           O  
ATOM   1122  OD2 ASP J 459      55.089 -67.109  99.250  1.00  0.00           O  
ATOM   1123  N   TRP J 460      52.848 -65.432 100.628  1.00  0.00           N  
ATOM   1124  CA  TRP J 460      52.415 -65.526 102.005  1.00  0.00           C  
ATOM   1125  C   TRP J 460      53.600 -65.397 102.961  1.00  0.00           C  
ATOM   1126  O   TRP J 460      53.569 -64.592 103.886  1.00  0.00           O  
ATOM   1127  CB  TRP J 460      51.724 -66.861 102.224  1.00  0.00           C  
ATOM   1128  CG  TRP J 460      51.016 -66.934 103.503  1.00  0.00           C  
ATOM   1129  CD1 TRP J 460      49.679 -66.811 103.699  1.00  0.00           C  
ATOM   1130  CD2 TRP J 460      51.601 -67.124 104.789  1.00  0.00           C  
ATOM   1131  NE1 TRP J 460      49.389 -66.913 105.033  1.00  0.00           N  
ATOM   1132  CE2 TRP J 460      50.554 -67.107 105.727  1.00  0.00           C  
ATOM   1133  CE3 TRP J 460      52.914 -67.306 105.243  1.00  0.00           C  
ATOM   1134  CZ2 TRP J 460      50.773 -67.266 107.099  1.00  0.00           C  
ATOM   1135  CZ3 TRP J 460      53.134 -67.462 106.606  1.00  0.00           C  
ATOM   1136  CH2 TRP J 460      52.067 -67.443 107.518  1.00  0.00           C  
ATOM   1137  N   ALA J 461      54.644 -66.188 102.712  1.00  0.00           N  
ATOM   1138  CA  ALA J 461      55.857 -66.233 103.539  1.00  0.00           C  
ATOM   1139  C   ALA J 461      56.790 -65.032 103.459  1.00  0.00           C  
ATOM   1140  O   ALA J 461      57.613 -64.818 104.351  1.00  0.00           O  
ATOM   1141  CB  ALA J 461      56.641 -67.487 103.216  1.00  0.00           C  
ATOM   1142  N   ARG J 463      56.692 -64.279 102.372  1.00  0.00           N  
ATOM   1143  CA  ARG J 463      57.507 -63.086 102.187  1.00  0.00           C  
ATOM   1144  C   ARG J 463      57.122 -62.115 103.293  1.00  0.00           C  
ATOM   1145  O   ARG J 463      55.955 -61.744 103.409  1.00  0.00           O  
ATOM   1146  CB  ARG J 463      57.189 -62.443 100.833  1.00  0.00           C  
ATOM   1147  CG  ARG J 463      57.888 -61.110 100.567  1.00  0.00           C  
ATOM   1148  CD  ARG J 463      56.947 -60.053  99.945  1.00  0.00           C  
ATOM   1149  NE  ARG J 463      56.299 -60.481  98.704  1.00  0.00           N  
ATOM   1150  CZ  ARG J 463      56.943 -60.932  97.631  1.00  0.00           C  
ATOM   1151  NH1 ARG J 463      56.265 -61.292  96.554  1.00  0.00           N  
ATOM   1152  NH2 ARG J 463      58.264 -61.037  97.634  1.00  0.00           N  
ATOM   1153  N   LYS J 471      58.075 -61.708 104.118  1.00  0.00           N  
ATOM   1154  CA  LYS J 471      57.735 -60.760 105.162  1.00  0.00           C  
ATOM   1155  C   LYS J 471      58.880 -59.802 105.399  1.00  0.00           C  
ATOM   1156  O   LYS J 471      60.051 -60.147 105.250  1.00  0.00           O  
ATOM   1157  CB  LYS J 471      57.369 -61.470 106.470  1.00  0.00           C  
ATOM   1158  CG  LYS J 471      56.667 -60.562 107.483  1.00  0.00           C  
ATOM   1159  CD  LYS J 471      56.536 -61.215 108.852  1.00  0.00           C  
ATOM   1160  CE  LYS J 471      55.698 -62.483 108.802  1.00  0.00           C  
ATOM   1161  NZ  LYS J 471      56.339 -63.611 108.058  1.00  0.00           N  
ATOM   1162  N   ARG J 472      58.516 -58.584 105.759  1.00  0.00           N  
ATOM   1163  CA  ARG J 472      59.475 -57.531 106.033  1.00  0.00           C  
ATOM   1164  C   ARG J 472      59.260 -57.117 107.476  1.00  0.00           C  
ATOM   1165  O   ARG J 472      58.452 -57.712 108.189  1.00  0.00           O  
ATOM   1166  CB  ARG J 472      59.188 -56.339 105.137  1.00  0.00           C  
ATOM   1167  CG  ARG J 472      57.758 -55.873 105.294  1.00  0.00           C  
ATOM   1168  CD  ARG J 472      57.474 -54.579 104.574  1.00  0.00           C  
ATOM   1169  NE  ARG J 472      56.127 -54.593 104.014  1.00  0.00           N  
ATOM   1170  CZ  ARG J 472      55.576 -53.570 103.377  1.00  0.00           C  
ATOM   1171  NH1 ARG J 472      56.258 -52.444 103.227  1.00  0.00           N  
ATOM   1172  NH2 ARG J 472      54.357 -53.683 102.872  1.00  0.00           N  
ATOM   1173  N   GLY J 473      59.974 -56.095 107.916  1.00  0.00           N  
ATOM   1174  CA  GLY J 473      59.771 -55.654 109.278  1.00  0.00           C  
ATOM   1175  C   GLY J 473      60.930 -54.925 109.913  1.00  0.00           C  
ATOM   1176  O   GLY J 473      62.087 -55.094 109.522  1.00  0.00           O  
ATOM   1177  N   ILE J 474      60.607 -54.108 110.910  1.00  0.00           N  
ATOM   1178  CA  ILE J 474      61.613 -53.342 111.630  1.00  0.00           C  
ATOM   1179  C   ILE J 474      61.623 -53.712 113.109  1.00  0.00           C  
ATOM   1180  O   ILE J 474      60.589 -54.036 113.703  1.00  0.00           O  
ATOM   1181  CB  ILE J 474      61.364 -51.824 111.539  1.00  0.00           C  
ATOM   1182  CG1 ILE J 474      61.007 -51.415 110.114  1.00  0.00           C  
ATOM   1183  CG2 ILE J 474      62.610 -51.087 111.942  1.00  0.00           C  
ATOM   1184  CD1 ILE J 474      59.525 -51.450 109.815  1.00  0.00           C  
ATOM   1185  N   VAL J 475      62.799 -53.666 113.711  1.00  0.00           N  
ATOM   1186  CA  VAL J 475      62.887 -53.981 115.115  1.00  0.00           C  
ATOM   1187  C   VAL J 475      63.946 -53.186 115.817  1.00  0.00           C  
ATOM   1188  O   VAL J 475      65.094 -53.094 115.381  1.00  0.00           O  
ATOM   1189  CB  VAL J 475      63.139 -55.437 115.323  1.00  0.00           C  
ATOM   1190  CG1 VAL J 475      61.850 -56.199 115.066  1.00  0.00           C  
ATOM   1191  CG2 VAL J 475      64.254 -55.891 114.399  1.00  0.00           C  
ATOM   1192  N   ASN J 476      63.515 -52.601 116.920  1.00  0.00           N  
ATOM   1193  CA  ASN J 476      64.337 -51.759 117.759  1.00  0.00           C  
ATOM   1194  C   ASN J 476      65.313 -52.640 118.503  1.00  0.00           C  
ATOM   1195  O   ASN J 476      64.952 -53.737 118.901  1.00  0.00           O  
ATOM   1196  CB  ASN J 476      63.437 -51.051 118.756  1.00  0.00           C  
ATOM   1197  CG  ASN J 476      64.002 -49.755 119.213  1.00  0.00           C  
ATOM   1198  OD1 ASN J 476      65.209 -49.634 119.400  1.00  0.00           O  
ATOM   1199  ND2 ASN J 476      63.136 -48.766 119.411  1.00  0.00           N  
ATOM   1200  N   ASN J 477      66.542 -52.176 118.704  1.00  0.00           N  
ATOM   1201  CA  ASN J 477      67.513 -52.993 119.430  1.00  0.00           C  
ATOM   1202  C   ASN J 477      67.279 -52.894 120.942  1.00  0.00           C  
ATOM   1203  O   ASN J 477      67.548 -53.846 121.681  1.00  0.00           O  
ATOM   1204  CB  ASN J 477      68.962 -52.606 119.055  1.00  0.00           C  
ATOM   1205  CG  ASN J 477      69.424 -51.317 119.701  1.00  0.00           C  
ATOM   1206  OD1 ASN J 477      68.697 -50.333 119.723  1.00  0.00           O  
ATOM   1207  ND2 ASN J 477      70.649 -51.315 120.218  1.00  0.00           N  
ATOM   1208  N   ASN J 478      66.761 -51.755 121.401  1.00  0.00           N  
ATOM   1209  CA  ASN J 478      66.473 -51.583 122.826  1.00  0.00           C  
ATOM   1210  C   ASN J 478      65.407 -52.603 123.189  1.00  0.00           C  
ATOM   1211  O   ASN J 478      65.338 -53.080 124.322  1.00  0.00           O  
ATOM   1212  CB  ASN J 478      65.941 -50.174 123.124  1.00  0.00           C  
ATOM   1213  CG  ASN J 478      64.730 -49.812 122.285  1.00  0.00           C  
ATOM   1214  OD1 ASN J 478      63.745 -50.550 122.227  1.00  0.00           O  
ATOM   1215  ND2 ASN J 478      64.794 -48.658 121.638  1.00  0.00           N  
ATOM   1216  N   HIS J 479      64.583 -52.923 122.193  1.00  0.00           N  
ATOM   1217  CA  HIS J 479      63.485 -53.875 122.322  1.00  0.00           C  
ATOM   1218  C   HIS J 479      63.842 -54.950 123.322  1.00  0.00           C  
ATOM   1219  O   HIS J 479      62.993 -55.413 124.073  1.00  0.00           O  
ATOM   1220  CB  HIS J 479      63.190 -54.511 120.961  1.00  0.00           C  
ATOM   1221  CG  HIS J 479      61.733 -54.641 120.659  1.00  0.00           C  
ATOM   1222  ND1 HIS J 479      60.805 -53.729 121.110  1.00  0.00           N  
ATOM   1223  CD2 HIS J 479      61.049 -55.543 119.917  1.00  0.00           C  
ATOM   1224  CE1 HIS J 479      59.611 -54.064 120.659  1.00  0.00           C  
ATOM   1225  NE2 HIS J 479      59.730 -55.161 119.932  1.00  0.00           N  
ATOM   1226  N   TRP J 482      65.109 -55.341 123.326  1.00  0.00           N  
ATOM   1227  CA  TRP J 482      65.569 -56.357 124.241  1.00  0.00           C  
ATOM   1228  C   TRP J 482      66.584 -55.836 125.245  1.00  0.00           C  
ATOM   1229  O   TRP J 482      66.432 -56.064 126.441  1.00  0.00           O  
ATOM   1230  CB  TRP J 482      66.146 -57.543 123.458  1.00  0.00           C  
ATOM   1231  CG  TRP J 482      67.083 -57.182 122.334  1.00  0.00           C  
ATOM   1232  CD1 TRP J 482      68.405 -56.853 122.431  1.00  0.00           C  
ATOM   1233  CD2 TRP J 482      66.765 -57.141 120.944  1.00  0.00           C  
ATOM   1234  NE1 TRP J 482      68.932 -56.614 121.184  1.00  0.00           N  
ATOM   1235  CE2 TRP J 482      67.946 -56.784 120.252  1.00  0.00           C  
ATOM   1236  CE3 TRP J 482      65.598 -57.373 120.212  1.00  0.00           C  
ATOM   1237  CZ2 TRP J 482      67.990 -56.653 118.865  1.00  0.00           C  
ATOM   1238  CZ3 TRP J 482      65.642 -57.241 118.830  1.00  0.00           C  
ATOM   1239  CH2 TRP J 482      66.832 -56.885 118.171  1.00  0.00           C  
ATOM   1240  N   TRP J 485      67.604 -55.129 124.758  1.00  0.00           N  
ATOM   1241  CA  TRP J 485      68.668 -54.598 125.612  1.00  0.00           C  
ATOM   1242  C   TRP J 485      68.131 -53.862 126.802  1.00  0.00           C  
ATOM   1243  O   TRP J 485      68.749 -53.837 127.866  1.00  0.00           O  
ATOM   1244  CB  TRP J 485      69.565 -53.659 124.823  1.00  0.00           C  
ATOM   1245  CG  TRP J 485      70.493 -54.371 123.916  1.00  0.00           C  
ATOM   1246  CD1 TRP J 485      70.579 -54.237 122.560  1.00  0.00           C  
ATOM   1247  CD2 TRP J 485      71.475 -55.340 124.291  1.00  0.00           C  
ATOM   1248  NE1 TRP J 485      71.560 -55.064 122.064  1.00  0.00           N  
ATOM   1249  CE2 TRP J 485      72.128 -55.751 123.105  1.00  0.00           C  
ATOM   1250  CE3 TRP J 485      71.873 -55.899 125.512  1.00  0.00           C  
ATOM   1251  CZ2 TRP J 485      73.148 -56.698 123.105  1.00  0.00           C  
ATOM   1252  CZ3 TRP J 485      72.886 -56.840 125.512  1.00  0.00           C  
ATOM   1253  CH2 TRP J 485      73.515 -57.229 124.315  1.00  0.00           C  
ATOM   1254  N   ASN J 486      66.970 -53.259 126.600  1.00  0.00           N  
ATOM   1255  CA  ASN J 486      66.304 -52.498 127.635  1.00  0.00           C  
ATOM   1256  C   ASN J 486      66.406 -53.173 128.998  1.00  0.00           C  
ATOM   1257  O   ASN J 486      66.574 -52.509 130.026  1.00  0.00           O  
ATOM   1258  CB  ASN J 486      64.839 -52.312 127.265  1.00  0.00           C  
ATOM   1259  CG  ASN J 486      64.133 -51.349 128.185  1.00  0.00           C  
ATOM   1260  OD1 ASN J 486      63.926 -51.632 129.367  1.00  0.00           O  
ATOM   1261  ND2 ASN J 486      63.765 -50.189 127.649  1.00  0.00           N  
ATOM   1262  N   LYS J 489      66.303 -54.497 129.000  1.00  0.00           N  
ATOM   1263  CA  LYS J 489      66.380 -55.267 130.233  1.00  0.00           C  
ATOM   1264  C   LYS J 489      67.178 -56.577 130.107  1.00  0.00           C  
ATOM   1265  O   LYS J 489      66.937 -57.513 130.868  1.00  0.00           O  
ATOM   1266  CB  LYS J 489      64.962 -55.575 130.741  1.00  0.00           C  
ATOM   1267  CG  LYS J 489      64.429 -54.626 131.829  1.00  0.00           C  
ATOM   1268  CD  LYS J 489      63.103 -55.148 132.407  1.00  0.00           C  
ATOM   1269  CE  LYS J 489      62.741 -54.487 133.739  1.00  0.00           C  
ATOM   1270  NZ  LYS J 489      61.582 -55.165 134.415  1.00  0.00           N  
ATOM   1271  N   GLN J 490      68.132 -56.653 129.176  1.00  0.00           N  
ATOM   1272  CA  GLN J 490      68.910 -57.885 129.018  1.00  0.00           C  
ATOM   1273  C   GLN J 490      69.834 -58.153 130.191  1.00  0.00           C  
ATOM   1274  O   GLN J 490      70.725 -57.361 130.483  1.00  0.00           O  
ATOM   1275  CB  GLN J 490      69.749 -57.864 127.743  1.00  0.00           C  
ATOM   1276  CG  GLN J 490      70.507 -59.165 127.513  1.00  0.00           C  
ATOM   1277  CD  GLN J 490      69.594 -60.352 127.300  1.00  0.00           C  
ATOM   1278  OE1 GLN J 490      70.049 -61.489 127.276  1.00  0.00           O  
ATOM   1279  NE2 GLN J 490      68.302 -60.094 127.134  1.00  0.00           N  
ATOM   1280  N   PRO J 494      69.633 -59.287 130.876  1.00  0.00           N  
ATOM   1281  CA  PRO J 494      70.435 -59.696 132.032  1.00  0.00           C  
ATOM   1282  C   PRO J 494      71.902 -59.853 131.677  1.00  0.00           C  
ATOM   1283  O   PRO J 494      72.246 -60.591 130.757  1.00  0.00           O  
ATOM   1284  CB  PRO J 494      69.798 -61.021 132.440  1.00  0.00           C  
ATOM   1285  CG  PRO J 494      68.360 -60.833 132.046  1.00  0.00           C  
ATOM   1286  CD  PRO J 494      68.499 -60.206 130.681  1.00  0.00           C  
ATOM   1287  N   MET J 495      72.758 -59.154 132.414  1.00  0.00           N  
ATOM   1288  CA  MET J 495      74.198 -59.206 132.187  1.00  0.00           C  
ATOM   1289  C   MET J 495      74.707 -60.635 132.355  1.00  0.00           C  
ATOM   1290  O   MET J 495      75.345 -61.191 131.451  1.00  0.00           O  
ATOM   1291  CB  MET J 495      74.908 -58.279 133.181  1.00  0.00           C  
ATOM   1292  CG  MET J 495      76.426 -58.304 133.120  1.00  0.00           C  
ATOM   1293  SD  MET J 495      77.077 -57.521 131.662  1.00  0.00           S  
ATOM   1294  CE  MET J 495      77.436 -55.885 132.311  1.00  0.00           C  
ATOM   1295  N   LEU J 496      74.414 -61.214 133.520  1.00  0.00           N  
ATOM   1296  CA  LEU J 496      74.830 -62.574 133.861  1.00  0.00           C  
ATOM   1297  C   LEU J 496      74.713 -63.525 132.688  1.00  0.00           C  
ATOM   1298  O   LEU J 496      75.716 -63.958 132.121  1.00  0.00           O  
ATOM   1299  CB  LEU J 496      74.003 -63.103 135.033  1.00  0.00           C  
ATOM   1300  CG  LEU J 496      74.652 -62.923 136.403  1.00  0.00           C  
ATOM   1301  CD1 LEU J 496      73.703 -63.318 137.492  1.00  0.00           C  
ATOM   1302  CD2 LEU J 496      75.889 -63.780 136.473  1.00  0.00           C  
ATOM   1303  N   GLU J 498      73.474 -63.841 132.331  1.00  0.00           N  
ATOM   1304  CA  GLU J 498      73.188 -64.741 131.221  1.00  0.00           C  
ATOM   1305  C   GLU J 498      74.084 -64.479 130.019  1.00  0.00           C  
ATOM   1306  O   GLU J 498      74.932 -65.299 129.675  1.00  0.00           O  
ATOM   1307  CB  GLU J 498      71.728 -64.595 130.809  1.00  0.00           C  
ATOM   1308  CG  GLU J 498      71.384 -65.305 129.524  1.00  0.00           C  
ATOM   1309  CD  GLU J 498      69.897 -65.547 129.388  1.00  0.00           C  
ATOM   1310  OE1 GLU J 498      69.494 -66.114 128.350  1.00  0.00           O  
ATOM   1311  OE2 GLU J 498      69.135 -65.178 130.318  1.00  0.00           O  
ATOM   1312  N   VAL J 499      73.870 -63.338 129.378  1.00  0.00           N  
ATOM   1313  CA  VAL J 499      74.658 -62.939 128.223  1.00  0.00           C  
ATOM   1314  C   VAL J 499      76.098 -63.405 128.421  1.00  0.00           C  
ATOM   1315  O   VAL J 499      76.578 -64.328 127.755  1.00  0.00           O  
ATOM   1316  CB  VAL J 499      74.643 -61.414 128.083  1.00  0.00           C  
ATOM   1317  CG1 VAL J 499      75.199 -61.014 126.755  1.00  0.00           C  
ATOM   1318  CG2 VAL J 499      73.226 -60.897 128.245  1.00  0.00           C  
ATOM   1319  N   LEU J 500      76.770 -62.755 129.360  1.00  0.00           N  
ATOM   1320  CA  LEU J 500      78.142 -63.076 129.693  1.00  0.00           C  
ATOM   1321  C   LEU J 500      78.396 -64.582 129.651  1.00  0.00           C  
ATOM   1322  O   LEU J 500      79.413 -65.032 129.132  1.00  0.00           O  
ATOM   1323  CB  LEU J 500      78.465 -62.531 131.083  1.00  0.00           C  
ATOM   1324  CG  LEU J 500      79.447 -61.366 131.178  1.00  0.00           C  
ATOM   1325  CD1 LEU J 500      79.316 -60.677 132.511  1.00  0.00           C  
ATOM   1326  CD2 LEU J 500      80.848 -61.885 130.980  1.00  0.00           C  
ATOM   1327  N   ARG J 501      77.470 -65.371 130.184  1.00  0.00           N  
ATOM   1328  CA  ARG J 501      77.670 -66.816 130.198  1.00  0.00           C  
ATOM   1329  C   ARG J 501      77.332 -67.437 128.848  1.00  0.00           C  
ATOM   1330  O   ARG J 501      78.162 -68.133 128.258  1.00  0.00           O  
ATOM   1331  CB  ARG J 501      76.840 -67.455 131.325  1.00  0.00           C  
ATOM   1332  CG  ARG J 501      77.500 -68.686 131.978  1.00  0.00           C  
ATOM   1333  CD  ARG J 501      77.114 -68.853 133.461  1.00  0.00           C  
ATOM   1334  NE  ARG J 501      75.681 -69.100 133.663  1.00  0.00           N  
ATOM   1335  CZ  ARG J 501      74.811 -68.224 134.176  1.00  0.00           C  
ATOM   1336  NH1 ARG J 501      75.212 -67.016 134.555  1.00  0.00           N  
ATOM   1337  NH2 ARG J 501      73.528 -68.557 134.313  1.00  0.00           N  
ATOM   1338  N   ARG J 502      76.127 -67.158 128.358  1.00  0.00           N  
ATOM   1339  CA  ARG J 502      75.662 -67.690 127.083  1.00  0.00           C  
ATOM   1340  C   ARG J 502      76.646 -67.500 125.930  1.00  0.00           C  
ATOM   1341  O   ARG J 502      76.351 -67.875 124.797  1.00  0.00           O  
ATOM   1342  CB  ARG J 502      74.309 -67.065 126.691  1.00  0.00           C  
ATOM   1343  CG  ARG J 502      73.076 -67.564 127.467  1.00  0.00           C  
ATOM   1344  CD  ARG J 502      72.812 -69.068 127.277  1.00  0.00           C  
ATOM   1345  NE  ARG J 502      72.222 -69.452 125.987  1.00  0.00           N  
ATOM   1346  CZ  ARG J 502      70.969 -69.191 125.617  1.00  0.00           C  
ATOM   1347  NH1 ARG J 502      70.154 -68.533 126.431  1.00  0.00           N  
ATOM   1348  NH2 ARG J 502      70.517 -69.611 124.441  1.00  0.00           N  
ATOM   1349  N   VAL J 503      77.810 -66.925 126.194  1.00  0.00           N  
ATOM   1350  CA  VAL J 503      78.763 -66.730 125.114  1.00  0.00           C  
ATOM   1351  C   VAL J 503      80.150 -66.364 125.577  1.00  0.00           C  
ATOM   1352  O   VAL J 503      81.127 -66.640 124.889  1.00  0.00           O  
ATOM   1353  CB  VAL J 503      78.294 -65.633 124.166  1.00  0.00           C  
ATOM   1354  CG1 VAL J 503      77.539 -66.227 122.995  1.00  0.00           C  
ATOM   1355  CG2 VAL J 503      77.418 -64.676 124.928  1.00  0.00           C  
ATOM   1356  N   GLY J 840      80.241 -65.742 126.744  1.00  0.00           N  
ATOM   1357  CA  GLY J 840      81.540 -65.327 127.246  1.00  0.00           C  
ATOM   1358  C   GLY J 840      82.508 -66.454 127.515  1.00  0.00           C  
ATOM   1359  O   GLY J 840      83.724 -66.290 127.367  1.00  0.00           O  
ATOM   1360  N   HIS J 841      81.964 -67.599 127.904  1.00  0.00           N  
ATOM   1361  CA  HIS J 841      82.775 -68.758 128.222  1.00  0.00           C  
ATOM   1362  C   HIS J 841      83.498 -69.345 127.015  1.00  0.00           C  
ATOM   1363  O   HIS J 841      84.374 -70.202 127.158  1.00  0.00           O  
ATOM   1364  CB  HIS J 841      81.898 -69.821 128.884  1.00  0.00           C  
ATOM   1365  CG  HIS J 841      81.607 -69.552 130.328  1.00  0.00           C  
ATOM   1366  ND1 HIS J 841      82.523 -69.804 131.329  1.00  0.00           N  
ATOM   1367  CD2 HIS J 841      80.508 -69.056 130.942  1.00  0.00           C  
ATOM   1368  CE1 HIS J 841      81.998 -69.476 132.494  1.00  0.00           C  
ATOM   1369  NE2 HIS J 841      80.774 -69.019 132.288  1.00  0.00           N  
ATOM   1370  N   ALA J 844      83.144 -68.868 125.830  1.00  0.00           N  
ATOM   1371  CA  ALA J 844      83.754 -69.365 124.610  1.00  0.00           C  
ATOM   1372  C   ALA J 844      84.430 -68.273 123.788  1.00  0.00           C  
ATOM   1373  O   ALA J 844      84.938 -68.535 122.696  1.00  0.00           O  
ATOM   1374  CB  ALA J 844      82.713 -70.064 123.779  1.00  0.00           C  
ATOM   1375  N   LEU J 845      84.435 -67.050 124.308  1.00  0.00           N  
ATOM   1376  CA  LEU J 845      85.065 -65.931 123.611  1.00  0.00           C  
ATOM   1377  C   LEU J 845      86.322 -65.462 124.329  1.00  0.00           C  
ATOM   1378  O   LEU J 845      86.314 -65.237 125.541  1.00  0.00           O  
ATOM   1379  CB  LEU J 845      84.080 -64.765 123.464  1.00  0.00           C  
ATOM   1380  CG  LEU J 845      83.314 -64.675 122.136  1.00  0.00           C  
ATOM   1381  CD1 LEU J 845      84.303 -64.327 121.028  1.00  0.00           C  
ATOM   1382  CD2 LEU J 845      82.592 -65.988 121.827  1.00  0.00           C  
ATOM   1383  N   ARG J 846      87.397 -65.327 123.559  1.00  0.00           N  
ATOM   1384  CA  ARG J 846      88.691 -64.896 124.073  1.00  0.00           C  
ATOM   1385  C   ARG J 846      88.920 -63.431 123.687  1.00  0.00           C  
ATOM   1386  O   ARG J 846      88.702 -63.062 122.536  1.00  0.00           O  
ATOM   1387  CB  ARG J 846      89.799 -65.777 123.471  1.00  0.00           C  
ATOM   1388  CG  ARG J 846      89.740 -67.272 123.842  1.00  0.00           C  
ATOM   1389  CD  ARG J 846      90.739 -67.621 124.956  1.00  0.00           C  
ATOM   1390  NE  ARG J 846      92.087 -67.123 124.659  1.00  0.00           N  
ATOM   1391  CZ  ARG J 846      92.800 -67.451 123.580  1.00  0.00           C  
ATOM   1392  NH1 ARG J 846      92.306 -68.290 122.678  1.00  0.00           N  
ATOM   1393  NH2 ARG J 846      94.007 -66.926 123.390  1.00  0.00           N  
ATOM   1394  N   ILE J 847      89.357 -62.600 124.635  1.00  0.00           N  
ATOM   1395  CA  ILE J 847      89.588 -61.190 124.340  1.00  0.00           C  
ATOM   1396  C   ILE J 847      90.782 -61.045 123.413  1.00  0.00           C  
ATOM   1397  O   ILE J 847      91.085 -59.947 122.954  1.00  0.00           O  
ATOM   1398  CB  ILE J 847      89.864 -60.344 125.611  1.00  0.00           C  
ATOM   1399  CG1 ILE J 847      91.354 -60.330 125.921  1.00  0.00           C  
ATOM   1400  CG2 ILE J 847      89.123 -60.915 126.803  1.00  0.00           C  
ATOM   1401  CD1 ILE J 847      91.744 -59.283 126.925  1.00  0.00           C  
ATOM   1402  N   GLY J 848      91.460 -62.159 123.147  1.00  0.00           N  
ATOM   1403  CA  GLY J 848      92.615 -62.142 122.268  1.00  0.00           C  
ATOM   1404  C   GLY J 848      92.256 -61.652 120.881  1.00  0.00           C  
ATOM   1405  O   GLY J 848      92.345 -60.450 120.603  1.00  0.00           O  
ATOM   1406  N   PRO J 849      91.857 -62.562 119.975  1.00  0.00           N  
ATOM   1407  CA  PRO J 849      91.479 -62.202 118.602  1.00  0.00           C  
ATOM   1408  C   PRO J 849      90.422 -61.103 118.561  1.00  0.00           C  
ATOM   1409  O   PRO J 849      90.337 -60.356 117.589  1.00  0.00           O  
ATOM   1410  CB  PRO J 849      90.975 -63.520 118.032  1.00  0.00           C  
ATOM   1411  CG  PRO J 849      91.894 -64.504 118.695  1.00  0.00           C  
ATOM   1412  CD  PRO J 849      91.896 -64.026 120.137  1.00  0.00           C  
ATOM   1413  N   MET J 850      89.626 -61.010 119.626  1.00  0.00           N  
ATOM   1414  CA  MET J 850      88.579 -59.988 119.735  1.00  0.00           C  
ATOM   1415  C   MET J 850      89.262 -58.605 119.812  1.00  0.00           C  
ATOM   1416  O   MET J 850      88.636 -57.573 119.541  1.00  0.00           O  
ATOM   1417  CB  MET J 850      87.706 -60.250 120.988  1.00  0.00           C  
ATOM   1418  CG  MET J 850      86.184 -60.083 120.785  1.00  0.00           C  
ATOM   1419  SD  MET J 850      85.679 -58.395 120.407  1.00  0.00           S  
ATOM   1420  CE  MET J 850      85.650 -58.425 118.598  1.00  0.00           C  
ATOM   1421  N   LEU J 851      90.552 -58.605 120.169  1.00  0.00           N  
ATOM   1422  CA  LEU J 851      91.354 -57.381 120.267  1.00  0.00           C  
ATOM   1423  C   LEU J 851      92.404 -57.352 119.164  1.00  0.00           C  
ATOM   1424  O   LEU J 851      93.071 -56.345 118.945  1.00  0.00           O  
ATOM   1425  CB  LEU J 851      92.054 -57.313 121.619  1.00  0.00           C  
ATOM   1426  CG  LEU J 851      92.629 -55.955 122.021  1.00  0.00           C  
ATOM   1427  CD1 LEU J 851      92.743 -55.956 123.531  1.00  0.00           C  
ATOM   1428  CD2 LEU J 851      93.974 -55.673 121.363  1.00  0.00           C  
ATOM   1429  N   SER J1160      92.545 -58.475 118.472  1.00  0.00           N  
ATOM   1430  CA  SER J1160      93.504 -58.584 117.380  1.00  0.00           C  
ATOM   1431  C   SER J1160      92.928 -57.998 116.106  1.00  0.00           C  
ATOM   1432  O   SER J1160      93.635 -57.815 115.113  1.00  0.00           O  
ATOM   1433  CB  SER J1160      93.866 -60.045 117.150  1.00  0.00           C  
ATOM   1434  OG  SER J1160      94.496 -60.577 118.302  1.00  0.00           O  
ATOM   1435  N   ARG J1161      91.628 -57.727 116.136  1.00  0.00           N  
ATOM   1436  CA  ARG J1161      90.960 -57.141 114.982  1.00  0.00           C  
ATOM   1437  C   ARG J1161      91.679 -55.814 114.834  1.00  0.00           C  
ATOM   1438  O   ARG J1161      91.863 -55.091 115.816  1.00  0.00           O  
ATOM   1439  CB  ARG J1161      89.464 -56.906 115.264  1.00  0.00           C  
ATOM   1440  CG  ARG J1161      88.654 -58.169 115.587  1.00  0.00           C  
ATOM   1441  CD  ARG J1161      88.521 -59.087 114.368  1.00  0.00           C  
ATOM   1442  NE  ARG J1161      87.921 -60.387 114.689  1.00  0.00           N  
ATOM   1443  CZ  ARG J1161      88.589 -61.453 115.139  1.00  0.00           C  
ATOM   1444  NH1 ARG J1161      89.904 -61.403 115.334  1.00  0.00           N  
ATOM   1445  NH2 ARG J1161      87.939 -62.585 115.386  1.00  0.00           N  
ATOM   1446  N   ASP J1162      92.104 -55.491 113.622  1.00  0.00           N  
ATOM   1447  CA  ASP J1162      92.828 -54.242 113.416  1.00  0.00           C  
ATOM   1448  C   ASP J1162      92.007 -53.035 113.894  1.00  0.00           C  
ATOM   1449  O   ASP J1162      92.509 -52.169 114.636  1.00  0.00           O  
ATOM   1450  CB  ASP J1162      93.205 -54.100 111.935  1.00  0.00           C  
ATOM   1451  CG  ASP J1162      94.457 -53.256 111.729  1.00  0.00           C  
ATOM   1452  OD1 ASP J1162      95.399 -53.395 112.542  1.00  0.00           O  
ATOM   1453  OD2 ASP J1162      94.508 -52.471 110.754  1.00  0.00           O  
ATOM   1454  N   THR J1163      90.745 -53.000 113.466  1.00  0.00           N  
ATOM   1455  CA  THR J1163      89.808 -51.945 113.823  1.00  0.00           C  
ATOM   1456  C   THR J1163      90.139 -51.421 115.239  1.00  0.00           C  
ATOM   1457  O   THR J1163      90.078 -50.215 115.505  1.00  0.00           O  
ATOM   1458  CB  THR J1163      88.355 -52.511 113.754  1.00  0.00           C  
ATOM   1459  OG1 THR J1163      88.212 -53.322 112.574  1.00  0.00           O  
ATOM   1460  CG2 THR J1163      87.330 -51.383 113.719  1.00  0.00           C  
ATOM   1461  N   VAL J1164      90.533 -52.349 116.116  1.00  0.00           N  
ATOM   1462  CA  VAL J1164      90.886 -52.089 117.521  1.00  0.00           C  
ATOM   1463  C   VAL J1164      92.295 -51.583 117.712  1.00  0.00           C  
ATOM   1464  O   VAL J1164      92.505 -50.431 118.070  1.00  0.00           O  
ATOM   1465  CB  VAL J1164      90.812 -53.368 118.388  1.00  0.00           C  
ATOM   1466  CG1 VAL J1164      91.013 -53.014 119.861  1.00  0.00           C  
ATOM   1467  CG2 VAL J1164      89.499 -54.086 118.159  1.00  0.00           C  
ATOM   1468  N   LYS J1165      93.247 -52.493 117.515  1.00  0.00           N  
ATOM   1469  CA  LYS J1165      94.669 -52.211 117.661  1.00  0.00           C  
ATOM   1470  C   LYS J1165      94.966 -50.776 117.292  1.00  0.00           C  
ATOM   1471  O   LYS J1165      95.720 -50.087 117.977  1.00  0.00           O  
ATOM   1472  CB  LYS J1165      95.487 -53.159 116.780  1.00  0.00           C  
ATOM   1473  CG  LYS J1165      95.386 -54.612 117.207  1.00  0.00           C  
ATOM   1474  CD  LYS J1165      95.177 -55.545 116.025  1.00  0.00           C  
ATOM   1475  CE  LYS J1165      96.388 -55.591 115.108  1.00  0.00           C  
ATOM   1476  NZ  LYS J1165      96.212 -56.601 114.022  1.00  0.00           N  
ATOM   1477  N   ASN J1166      94.366 -50.314 116.207  1.00  0.00           N  
ATOM   1478  CA  ASN J1166      94.593 -48.941 115.809  1.00  0.00           C  
ATOM   1479  C   ASN J1166      93.926 -48.023 116.817  1.00  0.00           C  
ATOM   1480  O   ASN J1166      94.561 -47.102 117.335  1.00  0.00           O  
ATOM   1481  CB  ASN J1166      94.034 -48.692 114.414  1.00  0.00           C  
ATOM   1482  CG  ASN J1166      94.765 -49.478 113.358  1.00  0.00           C  
ATOM   1483  OD1 ASN J1166      94.470 -49.369 112.168  1.00  0.00           O  
ATOM   1484  ND2 ASN J1166      95.733 -50.281 113.788  1.00  0.00           N  
ATOM   1485  N   LYS J1168      92.650 -48.287 117.106  1.00  0.00           N  
ATOM   1486  CA  LYS J1168      91.904 -47.472 118.063  1.00  0.00           C  
ATOM   1487  C   LYS J1168      92.538 -47.544 119.448  1.00  0.00           C  
ATOM   1488  O   LYS J1168      91.865 -47.342 120.453  1.00  0.00           O  
ATOM   1489  CB  LYS J1168      90.439 -47.925 118.146  1.00  0.00           C  
ATOM   1490  CG  LYS J1168      89.528 -47.002 118.987  1.00  0.00           C  
ATOM   1491  CD  LYS J1168      89.443 -45.575 118.408  1.00  0.00           C  
ATOM   1492  CE  LYS J1168      88.529 -44.653 119.231  1.00  0.00           C  
ATOM   1493  NZ  LYS J1168      88.413 -43.264 118.663  1.00  0.00           N  
ATOM   1494  N   MET J1169      93.835 -47.832 119.493  1.00  0.00           N  
ATOM   1495  CA  MET J1169      94.567 -47.924 120.755  1.00  0.00           C  
ATOM   1496  C   MET J1169      95.981 -47.376 120.590  1.00  0.00           C  
ATOM   1497  O   MET J1169      96.409 -46.486 121.327  1.00  0.00           O  
ATOM   1498  CB  MET J1169      94.652 -49.378 121.217  1.00  0.00           C  
ATOM   1499  CG  MET J1169      93.317 -50.078 121.359  1.00  0.00           C  
ATOM   1500  SD  MET J1169      93.534 -51.851 121.560  1.00  0.00           S  
ATOM   1501  CE  MET J1169      94.552 -51.879 123.047  1.00  0.00           C  
ATOM   1502  N   THR J1170      96.708 -47.933 119.628  1.00  0.00           N  
ATOM   1503  CA  THR J1170      98.074 -47.501 119.357  1.00  0.00           C  
ATOM   1504  C   THR J1170      97.959 -46.113 118.773  1.00  0.00           C  
ATOM   1505  O   THR J1170      98.258 -45.109 119.431  1.00  0.00           O  
ATOM   1506  CB  THR J1170      98.753 -48.394 118.306  1.00  0.00           C  
ATOM   1507  OG1 THR J1170      98.409 -49.765 118.543  1.00  0.00           O  
ATOM   1508  CG2 THR J1170     100.271 -48.230 118.380  1.00  0.00           C  
ATOM   1509  N   GLN J1171      97.529 -46.073 117.517  1.00  0.00           N  
ATOM   1510  CA  GLN J1171      97.337 -44.811 116.846  1.00  0.00           C  
ATOM   1511  C   GLN J1171      96.159 -44.137 117.527  1.00  0.00           C  
ATOM   1512  O   GLN J1171      95.344 -44.798 118.174  1.00  0.00           O  
ATOM   1513  CB  GLN J1171      97.046 -45.018 115.354  1.00  0.00           C  
ATOM   1514  CG  GLN J1171      98.190 -44.574 114.468  1.00  0.00           C  
ATOM   1515  CD  GLN J1171      98.727 -43.196 114.863  1.00  0.00           C  
ATOM   1516  OE1 GLN J1171      99.107 -42.969 116.019  1.00  0.00           O  
ATOM   1517  NE2 GLN J1171      98.765 -42.273 113.904  1.00  0.00           N  
ATOM   1518  N   GLY J1177      96.087 -42.817 117.405  1.00  0.00           N  
ATOM   1519  CA  GLY J1177      94.992 -42.085 118.004  1.00  0.00           C  
ATOM   1520  C   GLY J1177      94.861 -42.231 119.504  1.00  0.00           C  
ATOM   1521  O   GLY J1177      95.853 -42.178 120.241  1.00  0.00           O  
ATOM   1522  N   ASP J1178      93.619 -42.426 119.945  1.00  0.00           N  
ATOM   1523  CA  ASP J1178      93.293 -42.547 121.363  1.00  0.00           C  
ATOM   1524  C   ASP J1178      93.255 -43.965 121.904  1.00  0.00           C  
ATOM   1525  O   ASP J1178      94.041 -44.823 121.496  1.00  0.00           O  
ATOM   1526  CB  ASP J1178      91.945 -41.855 121.660  1.00  0.00           C  
ATOM   1527  CG  ASP J1178      90.780 -42.391 120.801  1.00  0.00           C  
ATOM   1528  OD1 ASP J1178      90.848 -42.324 119.545  1.00  0.00           O  
ATOM   1529  OD2 ASP J1178      89.782 -42.864 121.395  1.00  0.00           O  
ATOM   1530  N   GLY J1191      92.335 -44.187 122.842  1.00  0.00           N  
ATOM   1531  CA  GLY J1191      92.173 -45.492 123.453  1.00  0.00           C  
ATOM   1532  C   GLY J1191      90.810 -46.098 123.172  1.00  0.00           C  
ATOM   1533  O   GLY J1191      89.931 -45.445 122.605  1.00  0.00           O  
ATOM   1534  N   VAL J1192      90.631 -47.356 123.570  1.00  0.00           N  
ATOM   1535  CA  VAL J1192      89.371 -48.053 123.357  1.00  0.00           C  
ATOM   1536  C   VAL J1192      88.682 -48.448 124.667  1.00  0.00           C  
ATOM   1537  O   VAL J1192      89.134 -49.341 125.382  1.00  0.00           O  
ATOM   1538  CB  VAL J1192      89.578 -49.309 122.479  1.00  0.00           C  
ATOM   1539  CG1 VAL J1192      90.668 -50.184 123.054  1.00  0.00           C  
ATOM   1540  CG2 VAL J1192      88.292 -50.080 122.388  1.00  0.00           C  
ATOM   1541  N   SER J1193      87.581 -47.760 124.958  1.00  0.00           N  
ATOM   1542  CA  SER J1193      86.775 -47.978 126.157  1.00  0.00           C  
ATOM   1543  C   SER J1193      86.204 -49.391 126.263  1.00  0.00           C  
ATOM   1544  O   SER J1193      86.214 -50.150 125.292  1.00  0.00           O  
ATOM   1545  CB  SER J1193      85.623 -46.973 126.188  1.00  0.00           C  
ATOM   1546  OG  SER J1193      84.504 -47.507 126.872  1.00  0.00           O  
ATOM   1547  N   PHE J1194      85.694 -49.738 127.443  1.00  0.00           N  
ATOM   1548  CA  PHE J1194      85.125 -51.065 127.648  1.00  0.00           C  
ATOM   1549  C   PHE J1194      83.835 -51.129 126.884  1.00  0.00           C  
ATOM   1550  O   PHE J1194      83.497 -52.134 126.265  1.00  0.00           O  
ATOM   1551  CB  PHE J1194      84.851 -51.331 129.124  1.00  0.00           C  
ATOM   1552  CG  PHE J1194      84.402 -52.734 129.401  1.00  0.00           C  
ATOM   1553  CD1 PHE J1194      84.820 -53.780 128.586  1.00  0.00           C  
ATOM   1554  CD2 PHE J1194      83.578 -53.017 130.480  1.00  0.00           C  
ATOM   1555  CE1 PHE J1194      84.424 -55.084 128.841  1.00  0.00           C  
ATOM   1556  CE2 PHE J1194      83.175 -54.325 130.747  1.00  0.00           C  
ATOM   1557  CZ  PHE J1194      83.598 -55.359 129.926  1.00  0.00           C  
ATOM   1558  N   ALA J1195      83.112 -50.029 126.947  1.00  0.00           N  
ATOM   1559  CA  ALA J1195      81.872 -49.936 126.239  1.00  0.00           C  
ATOM   1560  C   ALA J1195      82.123 -50.340 124.786  1.00  0.00           C  
ATOM   1561  O   ALA J1195      81.891 -51.489 124.407  1.00  0.00           O  
ATOM   1562  CB  ALA J1195      81.366 -48.529 126.314  1.00  0.00           C  
ATOM   1563  N   GLU J1196      82.624 -49.397 123.987  1.00  0.00           N  
ATOM   1564  CA  GLU J1196      82.887 -49.633 122.563  1.00  0.00           C  
ATOM   1565  C   GLU J1196      83.492 -50.991 122.265  1.00  0.00           C  
ATOM   1566  O   GLU J1196      83.200 -51.581 121.223  1.00  0.00           O  
ATOM   1567  CB  GLU J1196      83.778 -48.527 121.956  1.00  0.00           C  
ATOM   1568  CG  GLU J1196      85.006 -48.121 122.780  1.00  0.00           C  
ATOM   1569  CD  GLU J1196      85.957 -47.192 122.018  1.00  0.00           C  
ATOM   1570  OE1 GLU J1196      86.770 -46.502 122.670  1.00  0.00           O  
ATOM   1571  OE2 GLU J1196      85.904 -47.161 120.768  1.00  0.00           O  
ATOM   1572  N   PHE J1198      84.331 -51.489 123.171  1.00  0.00           N  
ATOM   1573  CA  PHE J1198      84.942 -52.795 122.966  1.00  0.00           C  
ATOM   1574  C   PHE J1198      83.823 -53.809 122.812  1.00  0.00           C  
ATOM   1575  O   PHE J1198      83.919 -54.740 122.013  1.00  0.00           O  
ATOM   1576  CB  PHE J1198      85.812 -53.204 124.160  1.00  0.00           C  
ATOM   1577  CG  PHE J1198      86.373 -54.611 124.057  1.00  0.00           C  
ATOM   1578  CD1 PHE J1198      86.360 -55.460 125.156  1.00  0.00           C  
ATOM   1579  CD2 PHE J1198      86.906 -55.089 122.857  1.00  0.00           C  
ATOM   1580  CE1 PHE J1198      86.866 -56.762 125.063  1.00  0.00           C  
ATOM   1581  CE2 PHE J1198      87.413 -56.390 122.761  1.00  0.00           C  
ATOM   1582  CZ  PHE J1198      87.391 -57.224 123.863  1.00  0.00           C  
ATOM   1583  N   THR J1199      82.755 -53.609 123.576  1.00  0.00           N  
ATOM   1584  CA  THR J1199      81.617 -54.515 123.554  1.00  0.00           C  
ATOM   1585  C   THR J1199      80.672 -54.381 122.352  1.00  0.00           C  
ATOM   1586  O   THR J1199      79.915 -55.310 122.067  1.00  0.00           O  
ATOM   1587  CB  THR J1199      80.805 -54.376 124.847  1.00  0.00           C  
ATOM   1588  OG1 THR J1199      81.705 -54.256 125.958  1.00  0.00           O  
ATOM   1589  CG2 THR J1199      79.925 -55.597 125.046  1.00  0.00           C  
ATOM   1590  N   TYR J1200      80.709 -53.244 121.651  1.00  0.00           N  
ATOM   1591  CA  TYR J1200      79.844 -53.055 120.480  1.00  0.00           C  
ATOM   1592  C   TYR J1200      79.873 -54.267 119.552  1.00  0.00           C  
ATOM   1593  O   TYR J1200      78.820 -54.753 119.145  1.00  0.00           O  
ATOM   1594  CB  TYR J1200      80.238 -51.805 119.667  1.00  0.00           C  
ATOM   1595  CG  TYR J1200      79.474 -51.627 118.344  1.00  0.00           C  
ATOM   1596  CD1 TYR J1200      78.369 -50.775 118.249  1.00  0.00           C  
ATOM   1597  CD2 TYR J1200      79.855 -52.322 117.185  1.00  0.00           C  
ATOM   1598  CE1 TYR J1200      77.659 -50.616 117.022  1.00  0.00           C  
ATOM   1599  CE2 TYR J1200      79.152 -52.174 115.958  1.00  0.00           C  
ATOM   1600  CZ  TYR J1200      78.057 -51.322 115.880  1.00  0.00           C  
ATOM   1601  OH  TYR J1200      77.367 -51.182 114.677  1.00  0.00           O  
ATOM   1602  N   PRO J1201      81.075 -54.774 119.200  1.00  0.00           N  
ATOM   1603  CA  PRO J1201      81.114 -55.938 118.304  1.00  0.00           C  
ATOM   1604  C   PRO J1201      80.278 -57.107 118.822  1.00  0.00           C  
ATOM   1605  O   PRO J1201      79.551 -57.751 118.053  1.00  0.00           O  
ATOM   1606  CB  PRO J1201      82.615 -56.265 118.205  1.00  0.00           C  
ATOM   1607  CG  PRO J1201      83.168 -55.752 119.484  1.00  0.00           C  
ATOM   1608  CD  PRO J1201      82.432 -54.436 119.661  1.00  0.00           C  
ATOM   1609  N   ILE J1202      80.368 -57.359 120.129  1.00  0.00           N  
ATOM   1610  CA  ILE J1202      79.624 -58.446 120.766  1.00  0.00           C  
ATOM   1611  C   ILE J1202      78.136 -58.169 120.650  1.00  0.00           C  
ATOM   1612  O   ILE J1202      77.363 -59.010 120.200  1.00  0.00           O  
ATOM   1613  CB  ILE J1202      79.971 -58.566 122.258  1.00  0.00           C  
ATOM   1614  CG1 ILE J1202      81.412 -58.109 122.512  1.00  0.00           C  
ATOM   1615  CG2 ILE J1202      79.840 -60.006 122.684  1.00  0.00           C  
ATOM   1616  CD1 ILE J1202      82.484 -58.928 121.783  1.00  0.00           C  
ATOM   1617  N   MET J1203      77.747 -56.976 121.067  1.00  0.00           N  
ATOM   1618  CA  MET J1203      76.363 -56.571 120.996  1.00  0.00           C  
ATOM   1619  C   MET J1203      75.772 -56.936 119.645  1.00  0.00           C  
ATOM   1620  O   MET J1203      74.920 -57.814 119.568  1.00  0.00           O  
ATOM   1621  CB  MET J1203      76.261 -55.071 121.198  1.00  0.00           C  
ATOM   1622  CG  MET J1203      76.819 -54.599 122.513  1.00  0.00           C  
ATOM   1623  SD  MET J1203      75.719 -54.955 123.858  1.00  0.00           S  
ATOM   1624  CE  MET J1203      74.604 -53.570 123.777  1.00  0.00           C  
ATOM   1625  N   GLN J1204      76.240 -56.264 118.588  1.00  0.00           N  
ATOM   1626  CA  GLN J1204      75.755 -56.478 117.209  1.00  0.00           C  
ATOM   1627  C   GLN J1204      75.712 -57.959 116.892  1.00  0.00           C  
ATOM   1628  O   GLN J1204      74.978 -58.411 116.000  1.00  0.00           O  
ATOM   1629  CB  GLN J1204      76.654 -55.753 116.181  1.00  0.00           C  
ATOM   1630  CG  GLN J1204      76.086 -55.649 114.727  1.00  0.00           C  
ATOM   1631  CD  GLN J1204      75.421 -54.293 114.373  1.00  0.00           C  
ATOM   1632  OE1 GLN J1204      74.190 -54.184 114.297  1.00  0.00           O  
ATOM   1633  NE2 GLN J1204      76.244 -53.268 114.145  1.00  0.00           N  
ATOM   1634  N   GLY J1205      76.514 -58.710 117.633  1.00  0.00           N  
ATOM   1635  CA  GLY J1205      76.531 -60.144 117.447  1.00  0.00           C  
ATOM   1636  C   GLY J1205      75.282 -60.710 118.101  1.00  0.00           C  
ATOM   1637  O   GLY J1205      74.546 -61.513 117.518  1.00  0.00           O  
ATOM   1638  N   TRP J1206      75.032 -60.274 119.326  1.00  0.00           N  
ATOM   1639  CA  TRP J1206      73.871 -60.741 120.046  1.00  0.00           C  
ATOM   1640  C   TRP J1206      72.634 -60.385 119.265  1.00  0.00           C  
ATOM   1641  O   TRP J1206      71.775 -61.226 119.045  1.00  0.00           O  
ATOM   1642  CB  TRP J1206      73.812 -60.096 121.408  1.00  0.00           C  
ATOM   1643  CG  TRP J1206      72.712 -60.616 122.209  1.00  0.00           C  
ATOM   1644  CD1 TRP J1206      71.429 -60.184 122.213  1.00  0.00           C  
ATOM   1645  CD2 TRP J1206      72.783 -61.681 123.155  1.00  0.00           C  
ATOM   1646  NE1 TRP J1206      70.688 -60.909 123.110  1.00  0.00           N  
ATOM   1647  CE2 TRP J1206      71.502 -61.842 123.702  1.00  0.00           C  
ATOM   1648  CE3 TRP J1206      73.811 -62.526 123.591  1.00  0.00           C  
ATOM   1649  CZ2 TRP J1206      71.215 -62.800 124.675  1.00  0.00           C  
ATOM   1650  CZ3 TRP J1206      73.530 -63.480 124.558  1.00  0.00           C  
ATOM   1651  CH2 TRP J1206      72.243 -63.612 125.084  1.00  0.00           C  
ATOM   1652  N   ASP J1207      72.540 -59.126 118.862  1.00  0.00           N  
ATOM   1653  CA  ASP J1207      71.404 -58.677 118.080  1.00  0.00           C  
ATOM   1654  C   ASP J1207      71.050 -59.771 117.100  1.00  0.00           C  
ATOM   1655  O   ASP J1207      69.917 -60.263 117.076  1.00  0.00           O  
ATOM   1656  CB  ASP J1207      71.763 -57.414 117.306  1.00  0.00           C  
ATOM   1657  CG  ASP J1207      71.584 -56.170 118.126  1.00  0.00           C  
ATOM   1658  OD1 ASP J1207      71.543 -56.294 119.369  1.00  0.00           O  
ATOM   1659  OD2 ASP J1207      71.490 -55.075 117.530  1.00  0.00           O  
ATOM   1660  N   TRP J1208      72.042 -60.147 116.297  1.00  0.00           N  
ATOM   1661  CA  TRP J1208      71.871 -61.183 115.291  1.00  0.00           C  
ATOM   1662  C   TRP J1208      71.157 -62.365 115.936  1.00  0.00           C  
ATOM   1663  O   TRP J1208      70.053 -62.752 115.528  1.00  0.00           O  
ATOM   1664  CB  TRP J1208      73.235 -61.624 114.752  1.00  0.00           C  
ATOM   1665  CG  TRP J1208      73.155 -62.359 113.453  1.00  0.00           C  
ATOM   1666  CD1 TRP J1208      72.128 -63.143 113.010  1.00  0.00           C  
ATOM   1667  CD2 TRP J1208      74.168 -62.433 112.460  1.00  0.00           C  
ATOM   1668  NE1 TRP J1208      72.443 -63.705 111.801  1.00  0.00           N  
ATOM   1669  CE2 TRP J1208      73.694 -63.288 111.439  1.00  0.00           C  
ATOM   1670  CE3 TRP J1208      75.435 -61.867 112.332  1.00  0.00           C  
ATOM   1671  CZ2 TRP J1208      74.443 -63.589 110.304  1.00  0.00           C  
ATOM   1672  CZ3 TRP J1208      76.183 -62.165 111.201  1.00  0.00           C  
ATOM   1673  CH2 TRP J1208      75.683 -63.022 110.201  1.00  0.00           C  
ATOM   1674  N   PHE J1209      71.792 -62.921 116.961  1.00  0.00           N  
ATOM   1675  CA  PHE J1209      71.229 -64.050 117.672  1.00  0.00           C  
ATOM   1676  C   PHE J1209      69.733 -63.835 117.843  1.00  0.00           C  
ATOM   1677  O   PHE J1209      68.929 -64.668 117.429  1.00  0.00           O  
ATOM   1678  CB  PHE J1209      71.915 -64.193 119.026  1.00  0.00           C  
ATOM   1679  CG  PHE J1209      71.337 -65.264 119.876  1.00  0.00           C  
ATOM   1680  CD1 PHE J1209      70.938 -66.465 119.317  1.00  0.00           C  
ATOM   1681  CD2 PHE J1209      71.213 -65.085 121.240  1.00  0.00           C  
ATOM   1682  CE1 PHE J1209      70.416 -67.460 120.100  1.00  0.00           C  
ATOM   1683  CE2 PHE J1209      70.691 -66.079 122.034  1.00  0.00           C  
ATOM   1684  CZ  PHE J1209      70.295 -67.271 121.466  1.00  0.00           C  
ATOM   1685  N   GLU J1210      69.373 -62.701 118.440  1.00  0.00           N  
ATOM   1686  CA  GLU J1210      67.974 -62.352 118.656  1.00  0.00           C  
ATOM   1687  C   GLU J1210      67.202 -62.650 117.395  1.00  0.00           C  
ATOM   1688  O   GLU J1210      66.388 -63.571 117.346  1.00  0.00           O  
ATOM   1689  CB  GLU J1210      67.827 -60.861 118.994  1.00  0.00           C  
ATOM   1690  CG  GLU J1210      68.015 -60.522 120.472  1.00  0.00           C  
ATOM   1691  CD  GLU J1210      66.954 -61.165 121.358  1.00  0.00           C  
ATOM   1692  OE1 GLU J1210      67.104 -61.115 122.602  1.00  0.00           O  
ATOM   1693  OE2 GLU J1210      65.971 -61.719 120.808  1.00  0.00           O  
ATOM   1694  N   LEU J1211      67.478 -61.858 116.372  1.00  0.00           N  
ATOM   1695  CA  LEU J1211      66.820 -62.010 115.093  1.00  0.00           C  
ATOM   1696  C   LEU J1211      66.740 -63.455 114.614  1.00  0.00           C  
ATOM   1697  O   LEU J1211      65.725 -63.888 114.063  1.00  0.00           O  
ATOM   1698  CB  LEU J1211      67.533 -61.148 114.065  1.00  0.00           C  
ATOM   1699  CG  LEU J1211      67.200 -59.671 114.249  1.00  0.00           C  
ATOM   1700  CD1 LEU J1211      68.346 -58.812 113.791  1.00  0.00           C  
ATOM   1701  CD2 LEU J1211      65.945 -59.356 113.467  1.00  0.00           C  
ATOM   1702  N   PHE J1212      67.805 -64.210 114.826  1.00  0.00           N  
ATOM   1703  CA  PHE J1212      67.811 -65.600 114.399  1.00  0.00           C  
ATOM   1704  C   PHE J1212      66.776 -66.390 115.187  1.00  0.00           C  
ATOM   1705  O   PHE J1212      66.170 -67.349 114.701  1.00  0.00           O  
ATOM   1706  CB  PHE J1212      69.193 -66.189 114.631  1.00  0.00           C  
ATOM   1707  CG  PHE J1212      69.249 -67.664 114.450  1.00  0.00           C  
ATOM   1708  CD1 PHE J1212      69.437 -68.497 115.544  1.00  0.00           C  
ATOM   1709  CD2 PHE J1212      69.092 -68.226 113.187  1.00  0.00           C  
ATOM   1710  CE1 PHE J1212      69.476 -69.871 115.386  1.00  0.00           C  
ATOM   1711  CE2 PHE J1212      69.129 -69.598 113.015  1.00  0.00           C  
ATOM   1712  CZ  PHE J1212      69.318 -70.425 114.118  1.00  0.00           C  
ATOM   1713  N   TYR J1213      66.576 -65.945 116.413  1.00  0.00           N  
ATOM   1714  CA  TYR J1213      65.659 -66.574 117.328  1.00  0.00           C  
ATOM   1715  C   TYR J1213      64.233 -66.128 117.155  1.00  0.00           C  
ATOM   1716  O   TYR J1213      63.344 -66.954 117.016  1.00  0.00           O  
ATOM   1717  CB  TYR J1213      66.123 -66.275 118.741  1.00  0.00           C  
ATOM   1718  CG  TYR J1213      65.221 -66.775 119.837  1.00  0.00           C  
ATOM   1719  CD1 TYR J1213      64.566 -67.999 119.726  1.00  0.00           C  
ATOM   1720  CD2 TYR J1213      65.079 -66.046 121.027  1.00  0.00           C  
ATOM   1721  CE1 TYR J1213      63.797 -68.483 120.768  1.00  0.00           C  
ATOM   1722  CE2 TYR J1213      64.319 -66.520 122.076  1.00  0.00           C  
ATOM   1723  CZ  TYR J1213      63.680 -67.735 121.940  1.00  0.00           C  
ATOM   1724  OH  TYR J1213      62.913 -68.187 122.981  1.00  0.00           O  
ATOM   1725  N   GLN J1289      64.021 -64.818 117.172  1.00  0.00           N  
ATOM   1726  CA  GLN J1289      62.682 -64.260 117.048  1.00  0.00           C  
ATOM   1727  C   GLN J1289      62.070 -64.244 115.646  1.00  0.00           C  
ATOM   1728  O   GLN J1289      60.928 -63.806 115.497  1.00  0.00           O  
ATOM   1729  CB  GLN J1289      62.636 -62.827 117.613  1.00  0.00           C  
ATOM   1730  CG  GLN J1289      62.635 -62.698 119.142  1.00  0.00           C  
ATOM   1731  CD  GLN J1289      61.973 -61.404 119.625  1.00  0.00           C  
ATOM   1732  OE1 GLN J1289      60.946 -60.995 119.095  1.00  0.00           O  
ATOM   1733  NE2 GLN J1289      62.548 -60.774 120.641  1.00  0.00           N  
ATOM   1734  N   GLN J1290      62.801 -64.707 114.628  1.00  0.00           N  
ATOM   1735  CA  GLN J1290      62.271 -64.711 113.253  1.00  0.00           C  
ATOM   1736  C   GLN J1290      62.920 -65.699 112.274  1.00  0.00           C  
ATOM   1737  O   GLN J1290      62.331 -66.033 111.242  1.00  0.00           O  
ATOM   1738  CB  GLN J1290      62.350 -63.302 112.638  1.00  0.00           C  
ATOM   1739  CG  GLN J1290      61.235 -62.315 113.034  1.00  0.00           C  
ATOM   1740  CD  GLN J1290      59.866 -62.644 112.434  1.00  0.00           C  
ATOM   1741  OE1 GLN J1290      59.750 -62.963 111.249  1.00  0.00           O  
ATOM   1742  NE2 GLN J1290      58.821 -62.545 113.254  1.00  0.00           N  
ATOM   1743  N   GLY J1291      64.123 -66.165 112.588  1.00  0.00           N  
ATOM   1744  CA  GLY J1291      64.797 -67.089 111.693  1.00  0.00           C  
ATOM   1745  C   GLY J1291      65.761 -66.368 110.766  1.00  0.00           C  
ATOM   1746  O   GLY J1291      65.936 -66.731 109.600  1.00  0.00           O  
ATOM   1747  N   VAL J1292      66.391 -65.329 111.297  1.00  0.00           N  
ATOM   1748  CA  VAL J1292      67.343 -64.535 110.534  1.00  0.00           C  
ATOM   1749  C   VAL J1292      68.713 -65.133 110.725  1.00  0.00           C  
ATOM   1750  O   VAL J1292      69.263 -65.080 111.814  1.00  0.00           O  
ATOM   1751  CB  VAL J1292      67.382 -63.080 111.039  1.00  0.00           C  
ATOM   1752  CG1 VAL J1292      68.305 -62.235 110.166  1.00  0.00           C  
ATOM   1753  CG2 VAL J1292      65.978 -62.511 111.055  1.00  0.00           C  
ATOM   1754  N   GLN J1293      69.270 -65.701 109.670  1.00  0.00           N  
ATOM   1755  CA  GLN J1293      70.584 -66.300 109.776  1.00  0.00           C  
ATOM   1756  C   GLN J1293      71.547 -65.693 108.770  1.00  0.00           C  
ATOM   1757  O   GLN J1293      72.289 -66.412 108.112  1.00  0.00           O  
ATOM   1758  CB  GLN J1293      70.473 -67.801 109.551  1.00  0.00           C  
ATOM   1759  CG  GLN J1293      69.423 -68.171 108.529  1.00  0.00           C  
ATOM   1760  CD  GLN J1293      69.635 -69.557 107.969  1.00  0.00           C  
ATOM   1761  OE1 GLN J1293      68.775 -70.099 107.291  1.00  0.00           O  
ATOM   1762  NE2 GLN J1293      70.793 -70.134 108.242  1.00  0.00           N  
ATOM   1763  N   MET J1294      71.549 -64.368 108.662  1.00  0.00           N  
ATOM   1764  CA  MET J1294      72.422 -63.694 107.703  1.00  0.00           C  
ATOM   1765  C   MET J1294      72.459 -62.180 107.875  1.00  0.00           C  
ATOM   1766  O   MET J1294      71.418 -61.521 107.899  1.00  0.00           O  
ATOM   1767  CB  MET J1294      71.969 -64.015 106.284  1.00  0.00           C  
ATOM   1768  CG  MET J1294      72.578 -63.119 105.247  1.00  0.00           C  
ATOM   1769  SD  MET J1294      71.563 -63.127 103.806  1.00  0.00           S  
ATOM   1770  CE  MET J1294      72.371 -64.382 102.840  1.00  0.00           C  
ATOM   1771  N   GLN J1295      73.661 -61.623 107.967  1.00  0.00           N  
ATOM   1772  CA  GLN J1295      73.795 -60.187 108.136  1.00  0.00           C  
ATOM   1773  C   GLN J1295      74.289 -59.493 106.886  1.00  0.00           C  
ATOM   1774  O   GLN J1295      75.024 -60.062 106.086  1.00  0.00           O  
ATOM   1775  CB  GLN J1295      74.732 -59.882 109.299  1.00  0.00           C  
ATOM   1776  CG  GLN J1295      75.023 -58.411 109.503  1.00  0.00           C  
ATOM   1777  CD  GLN J1295      74.910 -57.991 110.964  1.00  0.00           C  
ATOM   1778  OE1 GLN J1295      75.091 -58.804 111.882  1.00  0.00           O  
ATOM   1779  NE2 GLN J1295      74.621 -56.710 111.188  1.00  0.00           N  
ATOM   1780  N   ILE J1296      73.869 -58.251 106.727  1.00  0.00           N  
ATOM   1781  CA  ILE J1296      74.261 -57.466 105.582  1.00  0.00           C  
ATOM   1782  C   ILE J1296      74.726 -56.140 106.099  1.00  0.00           C  
ATOM   1783  O   ILE J1296      73.910 -55.322 106.499  1.00  0.00           O  
ATOM   1784  CB  ILE J1296      73.092 -57.214 104.690  1.00  0.00           C  
ATOM   1785  CG1 ILE J1296      72.461 -58.544 104.299  1.00  0.00           C  
ATOM   1786  CG2 ILE J1296      73.544 -56.437 103.489  1.00  0.00           C  
ATOM   1787  CD1 ILE J1296      71.147 -58.398 103.558  1.00  0.00           C  
ATOM   1788  N   GLY J1297      76.032 -55.912 106.080  1.00  0.00           N  
ATOM   1789  CA  GLY J1297      76.533 -54.661 106.613  1.00  0.00           C  
ATOM   1790  C   GLY J1297      77.381 -53.810 105.707  1.00  0.00           C  
ATOM   1791  O   GLY J1297      77.705 -54.207 104.595  1.00  0.00           O  
ATOM   1792  N   GLY J1298      77.730 -52.626 106.196  1.00  0.00           N  
ATOM   1793  CA  GLY J1298      78.555 -51.730 105.418  1.00  0.00           C  
ATOM   1794  C   GLY J1298      79.832 -52.441 105.011  1.00  0.00           C  
ATOM   1795  O   GLY J1298      80.200 -53.437 105.636  1.00  0.00           O  
ATOM   1796  N   SER J1299      80.496 -51.937 103.968  1.00  0.00           N  
ATOM   1797  CA  SER J1299      81.746 -52.507 103.451  1.00  0.00           C  
ATOM   1798  C   SER J1299      82.797 -52.656 104.544  1.00  0.00           C  
ATOM   1799  O   SER J1299      83.647 -53.553 104.493  1.00  0.00           O  
ATOM   1800  CB  SER J1299      82.302 -51.621 102.338  1.00  0.00           C  
ATOM   1801  OG  SER J1299      82.494 -50.297 102.804  1.00  0.00           O  
ATOM   1802  N   ASP J1300      82.742 -51.762 105.525  1.00  0.00           N  
ATOM   1803  CA  ASP J1300      83.674 -51.805 106.634  1.00  0.00           C  
ATOM   1804  C   ASP J1300      83.142 -52.707 107.754  1.00  0.00           C  
ATOM   1805  O   ASP J1300      83.917 -53.441 108.363  1.00  0.00           O  
ATOM   1806  CB  ASP J1300      83.918 -50.401 107.183  1.00  0.00           C  
ATOM   1807  CG  ASP J1300      82.829 -49.953 108.131  1.00  0.00           C  
ATOM   1808  OD1 ASP J1300      81.678 -49.841 107.672  1.00  0.00           O  
ATOM   1809  OD2 ASP J1300      83.118 -49.721 109.330  1.00  0.00           O  
ATOM   1810  N   GLN J1301      81.832 -52.657 108.020  1.00  0.00           N  
ATOM   1811  CA  GLN J1301      81.215 -53.484 109.070  1.00  0.00           C  
ATOM   1812  C   GLN J1301      81.557 -54.980 108.915  1.00  0.00           C  
ATOM   1813  O   GLN J1301      81.058 -55.815 109.672  1.00  0.00           O  
ATOM   1814  CB  GLN J1301      79.680 -53.298 109.084  1.00  0.00           C  
ATOM   1815  CG  GLN J1301      79.147 -52.046 109.829  1.00  0.00           C  
ATOM   1816  CD  GLN J1301      78.854 -52.286 111.318  1.00  0.00           C  
ATOM   1817  OE1 GLN J1301      79.652 -52.895 112.017  1.00  0.00           O  
ATOM   1818  NE2 GLN J1301      77.710 -51.789 111.800  1.00  0.00           N  
ATOM   1819  N   TYR J1302      82.409 -55.309 107.941  1.00  0.00           N  
ATOM   1820  CA  TYR J1302      82.832 -56.692 107.698  1.00  0.00           C  
ATOM   1821  C   TYR J1302      83.250 -57.342 109.010  1.00  0.00           C  
ATOM   1822  O   TYR J1302      82.647 -58.316 109.456  1.00  0.00           O  
ATOM   1823  CB  TYR J1302      84.024 -56.742 106.732  1.00  0.00           C  
ATOM   1824  CG  TYR J1302      84.506 -58.153 106.453  1.00  0.00           C  
ATOM   1825  CD1 TYR J1302      83.781 -59.006 105.621  1.00  0.00           C  
ATOM   1826  CD2 TYR J1302      85.662 -58.652 107.049  1.00  0.00           C  
ATOM   1827  CE1 TYR J1302      84.191 -60.322 105.387  1.00  0.00           C  
ATOM   1828  CE2 TYR J1302      86.081 -59.972 106.824  1.00  0.00           C  
ATOM   1829  CZ  TYR J1302      85.336 -60.799 105.991  1.00  0.00           C  
ATOM   1830  OH  TYR J1302      85.722 -62.099 105.755  1.00  0.00           O  
ATOM   1831  N   GLY J1303      84.298 -56.788 109.615  1.00  0.00           N  
ATOM   1832  CA  GLY J1303      84.805 -57.303 110.873  1.00  0.00           C  
ATOM   1833  C   GLY J1303      83.678 -57.650 111.816  1.00  0.00           C  
ATOM   1834  O   GLY J1303      83.590 -58.772 112.308  1.00  0.00           O  
ATOM   1835  N   ASN J1304      82.809 -56.684 112.071  1.00  0.00           N  
ATOM   1836  CA  ASN J1304      81.682 -56.933 112.945  1.00  0.00           C  
ATOM   1837  C   ASN J1304      80.925 -58.176 112.482  1.00  0.00           C  
ATOM   1838  O   ASN J1304      80.501 -58.997 113.295  1.00  0.00           O  
ATOM   1839  CB  ASN J1304      80.744 -55.733 112.949  1.00  0.00           C  
ATOM   1840  CG  ASN J1304      81.344 -54.539 113.635  1.00  0.00           C  
ATOM   1841  OD1 ASN J1304      80.639 -53.586 113.958  1.00  0.00           O  
ATOM   1842  ND2 ASN J1304      82.654 -54.579 113.865  1.00  0.00           N  
ATOM   1843  N   ILE J1306      80.759 -58.321 111.172  1.00  0.00           N  
ATOM   1844  CA  ILE J1306      80.043 -59.471 110.646  1.00  0.00           C  
ATOM   1845  C   ILE J1306      80.714 -60.756 111.110  1.00  0.00           C  
ATOM   1846  O   ILE J1306      80.058 -61.767 111.312  1.00  0.00           O  
ATOM   1847  CB  ILE J1306      79.986 -59.440 109.103  1.00  0.00           C  
ATOM   1848  CG1 ILE J1306      79.533 -58.053 108.630  1.00  0.00           C  
ATOM   1849  CG2 ILE J1306      79.009 -60.500 108.596  1.00  0.00           C  
ATOM   1850  CD1 ILE J1306      79.448 -57.883 107.115  1.00  0.00           C  
ATOM   1851  N   ILE J1310      82.026 -60.710 111.299  1.00  0.00           N  
ATOM   1852  CA  ILE J1310      82.759 -61.888 111.748  1.00  0.00           C  
ATOM   1853  C   ILE J1310      82.641 -62.059 113.253  1.00  0.00           C  
ATOM   1854  O   ILE J1310      82.124 -63.069 113.720  1.00  0.00           O  
ATOM   1855  CB  ILE J1310      84.248 -61.794 111.403  1.00  0.00           C  
ATOM   1856  CG1 ILE J1310      84.418 -61.419 109.924  1.00  0.00           C  
ATOM   1857  CG2 ILE J1310      84.935 -63.109 111.754  1.00  0.00           C  
ATOM   1858  CD1 ILE J1310      83.667 -62.309 108.955  1.00  0.00           C  
ATOM   1859  N   SER J1312      83.142 -61.071 113.998  1.00  0.00           N  
ATOM   1860  CA  SER J1312      83.090 -61.069 115.466  1.00  0.00           C  
ATOM   1861  C   SER J1312      81.657 -61.388 115.910  1.00  0.00           C  
ATOM   1862  O   SER J1312      81.419 -62.016 116.954  1.00  0.00           O  
ATOM   1863  CB  SER J1312      83.492 -59.688 116.026  1.00  0.00           C  
ATOM   1864  OG  SER J1312      84.798 -59.289 115.640  1.00  0.00           O  
ATOM   1865  N   GLY J1314      80.704 -60.936 115.104  1.00  0.00           N  
ATOM   1866  CA  GLY J1314      79.310 -61.174 115.409  1.00  0.00           C  
ATOM   1867  C   GLY J1314      79.008 -62.650 115.303  1.00  0.00           C  
ATOM   1868  O   GLY J1314      78.652 -63.292 116.293  1.00  0.00           O  
ATOM   1869  N   LEU J1316      79.161 -63.194 114.100  1.00  0.00           N  
ATOM   1870  CA  LEU J1316      78.900 -64.607 113.869  1.00  0.00           C  
ATOM   1871  C   LEU J1316      79.394 -65.484 115.012  1.00  0.00           C  
ATOM   1872  O   LEU J1316      78.761 -66.485 115.353  1.00  0.00           O  
ATOM   1873  CB  LEU J1316      79.535 -65.037 112.552  1.00  0.00           C  
ATOM   1874  CG  LEU J1316      78.589 -64.776 111.377  1.00  0.00           C  
ATOM   1875  CD1 LEU J1316      79.336 -64.837 110.048  1.00  0.00           C  
ATOM   1876  CD2 LEU J1316      77.453 -65.799 111.439  1.00  0.00           C  
ATOM   1877  N   GLU J1317      80.519 -65.094 115.604  1.00  0.00           N  
ATOM   1878  CA  GLU J1317      81.097 -65.826 116.726  1.00  0.00           C  
ATOM   1879  C   GLU J1317      80.078 -65.952 117.842  1.00  0.00           C  
ATOM   1880  O   GLU J1317      79.720 -67.059 118.253  1.00  0.00           O  
ATOM   1881  CB  GLU J1317      82.325 -65.093 117.260  1.00  0.00           C  
ATOM   1882  CG  GLU J1317      83.562 -65.225 116.388  1.00  0.00           C  
ATOM   1883  CD  GLU J1317      84.669 -64.251 116.774  1.00  0.00           C  
ATOM   1884  OE1 GLU J1317      84.941 -64.092 117.991  1.00  0.00           O  
ATOM   1885  OE2 GLU J1317      85.271 -63.656 115.848  1.00  0.00           O  
ATOM   1886  N   VAL J1318      79.623 -64.807 118.340  1.00  0.00           N  
ATOM   1887  CA  VAL J1318      78.636 -64.801 119.405  1.00  0.00           C  
ATOM   1888  C   VAL J1318      77.416 -65.650 119.024  1.00  0.00           C  
ATOM   1889  O   VAL J1318      76.845 -66.345 119.866  1.00  0.00           O  
ATOM   1890  CB  VAL J1318      78.179 -63.383 119.690  1.00  0.00           C  
ATOM   1891  CG1 VAL J1318      77.190 -63.397 120.814  1.00  0.00           C  
ATOM   1892  CG2 VAL J1318      79.371 -62.513 120.021  1.00  0.00           C  
ATOM   1893  N   VAL J1319      77.034 -65.579 117.748  1.00  0.00           N  
ATOM   1894  CA  VAL J1319      75.899 -66.319 117.190  1.00  0.00           C  
ATOM   1895  C   VAL J1319      75.983 -67.808 117.453  1.00  0.00           C  
ATOM   1896  O   VAL J1319      75.038 -68.412 117.959  1.00  0.00           O  
ATOM   1897  CB  VAL J1319      75.814 -66.122 115.668  1.00  0.00           C  
ATOM   1898  CG1 VAL J1319      75.070 -67.278 115.023  1.00  0.00           C  
ATOM   1899  CG2 VAL J1319      75.121 -64.813 115.368  1.00  0.00           C  
ATOM   1900  N   LYS J1321      77.113 -68.395 117.072  1.00  0.00           N  
ATOM   1901  CA  LYS J1321      77.351 -69.819 117.271  1.00  0.00           C  
ATOM   1902  C   LYS J1321      77.219 -70.200 118.754  1.00  0.00           C  
ATOM   1903  O   LYS J1321      76.238 -70.842 119.155  1.00  0.00           O  
ATOM   1904  CB  LYS J1321      78.748 -70.202 116.748  1.00  0.00           C  
ATOM   1905  CG  LYS J1321      79.090 -71.668 116.945  1.00  0.00           C  
ATOM   1906  CD  LYS J1321      77.939 -72.541 116.454  1.00  0.00           C  
ATOM   1907  CE  LYS J1321      78.002 -73.938 117.042  1.00  0.00           C  
ATOM   1908  NZ  LYS J1321      76.747 -74.708 116.791  1.00  0.00           N  
ATOM   1909  N   ALA J1322      78.202 -69.797 119.562  1.00  0.00           N  
ATOM   1910  CA  ALA J1322      78.206 -70.091 120.998  1.00  0.00           C  
ATOM   1911  C   ALA J1322      76.813 -69.981 121.605  1.00  0.00           C  
ATOM   1912  O   ALA J1322      76.468 -70.699 122.546  1.00  0.00           O  
ATOM   1913  CB  ALA J1322      79.144 -69.146 121.709  1.00  0.00           C  
ATOM   1914  N   ALA J1323      76.022 -69.066 121.063  1.00  0.00           N  
ATOM   1915  CA  ALA J1323      74.665 -68.864 121.532  1.00  0.00           C  
ATOM   1916  C   ALA J1323      73.799 -70.099 121.268  1.00  0.00           C  
ATOM   1917  O   ALA J1323      73.283 -70.710 122.204  1.00  0.00           O  
ATOM   1918  CB  ALA J1323      74.065 -67.645 120.853  1.00  0.00           C  
ATOM   1919  N   ARG J1324      73.646 -70.468 119.998  1.00  0.00           N  
ATOM   1920  CA  ARG J1324      72.831 -71.623 119.622  1.00  0.00           C  
ATOM   1921  C   ARG J1324      73.244 -72.868 120.387  1.00  0.00           C  
ATOM   1922  O   ARG J1324      72.476 -73.820 120.491  1.00  0.00           O  
ATOM   1923  CB  ARG J1324      72.953 -71.871 118.131  1.00  0.00           C  
ATOM   1924  CG  ARG J1324      72.778 -70.610 117.345  1.00  0.00           C  
ATOM   1925  CD  ARG J1324      73.197 -70.801 115.912  1.00  0.00           C  
ATOM   1926  NE  ARG J1324      72.269 -71.654 115.179  1.00  0.00           N  
ATOM   1927  CZ  ARG J1324      72.386 -71.943 113.885  1.00  0.00           C  
ATOM   1928  NH1 ARG J1324      71.491 -72.727 113.302  1.00  0.00           N  
ATOM   1929  NH2 ARG J1324      73.401 -71.457 113.174  1.00  0.00           N  
ATOM   1930  N   GLU J1325      74.459 -72.841 120.929  1.00  0.00           N  
ATOM   1931  CA  GLU J1325      75.015 -73.950 121.709  1.00  0.00           C  
ATOM   1932  C   GLU J1325      74.637 -73.817 123.176  1.00  0.00           C  
ATOM   1933  O   GLU J1325      74.103 -74.734 123.799  1.00  0.00           O  
ATOM   1934  CB  GLU J1325      76.542 -73.951 121.592  1.00  0.00           C  
ATOM   1935  CG  GLU J1325      77.070 -74.589 120.322  1.00  0.00           C  
ATOM   1936  CD  GLU J1325      77.259 -76.084 120.470  1.00  0.00           C  
ATOM   1937  OE1 GLU J1325      78.174 -76.491 121.226  1.00  0.00           O  
ATOM   1938  OE2 GLU J1325      76.489 -76.845 119.840  1.00  0.00           O  
ATOM   1939  N   SER J1326      74.937 -72.653 123.720  1.00  0.00           N  
ATOM   1940  CA  SER J1326      74.644 -72.365 125.101  1.00  0.00           C  
ATOM   1941  C   SER J1326      73.206 -72.686 125.493  1.00  0.00           C  
ATOM   1942  O   SER J1326      72.946 -73.052 126.636  1.00  0.00           O  
ATOM   1943  CB  SER J1326      74.935 -70.893 125.372  1.00  0.00           C  
ATOM   1944  OG  SER J1326      74.283 -70.068 124.422  1.00  0.00           O  
ATOM   1945  N   GLU J1327      72.272 -72.558 124.558  1.00  0.00           N  
ATOM   1946  CA  GLU J1327      70.880 -72.812 124.892  1.00  0.00           C  
ATOM   1947  C   GLU J1327      70.770 -73.906 125.946  1.00  0.00           C  
ATOM   1948  O   GLU J1327      71.116 -75.053 125.691  1.00  0.00           O  
ATOM   1949  CB  GLU J1327      70.104 -73.202 123.643  1.00  0.00           C  
ATOM   1950  CG  GLU J1327      68.604 -73.355 123.865  1.00  0.00           C  
ATOM   1951  CD  GLU J1327      67.955 -72.129 124.498  1.00  0.00           C  
ATOM   1952  OE1 GLU J1327      68.184 -70.992 124.016  1.00  0.00           O  
ATOM   1953  OE2 GLU J1327      67.199 -72.312 125.479  1.00  0.00           O  
ATOM   1954  N   PRO J1328      70.295 -73.553 127.154  1.00  0.00           N  
ATOM   1955  CA  PRO J1328      70.131 -74.478 128.275  1.00  0.00           C  
ATOM   1956  C   PRO J1328      69.162 -75.616 127.999  1.00  0.00           C  
ATOM   1957  O   PRO J1328      69.593 -76.759 127.896  1.00  0.00           O  
ATOM   1958  CB  PRO J1328      69.657 -73.570 129.399  1.00  0.00           C  
ATOM   1959  CG  PRO J1328      68.840 -72.581 128.680  1.00  0.00           C  
ATOM   1960  CD  PRO J1328      69.719 -72.244 127.497  1.00  0.00           C  
ATOM   1961  N   ASP J1329      67.865 -75.324 127.875  1.00  0.00           N  
ATOM   1962  CA  ASP J1329      66.892 -76.390 127.616  1.00  0.00           C  
ATOM   1963  C   ASP J1329      67.168 -77.089 126.295  1.00  0.00           C  
ATOM   1964  O   ASP J1329      67.073 -76.481 125.229  1.00  0.00           O  
ATOM   1965  CB  ASP J1329      65.465 -75.859 127.615  1.00  0.00           C  
ATOM   1966  CG  ASP J1329      64.443 -76.971 127.515  1.00  0.00           C  
ATOM   1967  OD1 ASP J1329      63.331 -76.800 128.051  1.00  0.00           O  
ATOM   1968  OD2 ASP J1329      64.748 -78.014 126.901  1.00  0.00           O  
ATOM   1969  N   PRO J1330      67.475 -78.397 126.357  1.00  0.00           N  
ATOM   1970  CA  PRO J1330      67.787 -79.245 125.204  1.00  0.00           C  
ATOM   1971  C   PRO J1330      66.700 -79.226 124.157  1.00  0.00           C  
ATOM   1972  O   PRO J1330      66.937 -78.855 123.019  1.00  0.00           O  
ATOM   1973  CB  PRO J1330      67.963 -80.623 125.832  1.00  0.00           C  
ATOM   1974  CG  PRO J1330      66.941 -80.594 126.917  1.00  0.00           C  
ATOM   1975  CD  PRO J1330      67.179 -79.233 127.534  1.00  0.00           C  
ATOM   1976  N   GLN J1331      65.502 -79.625 124.552  1.00  0.00           N  
ATOM   1977  CA  GLN J1331      64.383 -79.664 123.631  1.00  0.00           C  
ATOM   1978  C   GLN J1331      64.451 -78.499 122.645  1.00  0.00           C  
ATOM   1979  O   GLN J1331      64.226 -78.676 121.445  1.00  0.00           O  
ATOM   1980  CB  GLN J1331      63.062 -79.655 124.419  1.00  0.00           C  
ATOM   1981  CG  GLN J1331      62.929 -80.832 125.419  1.00  0.00           C  
ATOM   1982  CD  GLN J1331      61.505 -81.044 125.963  1.00  0.00           C  
ATOM   1983  OE1 GLN J1331      61.263 -81.953 126.775  1.00  0.00           O  
ATOM   1984  NE2 GLN J1331      60.563 -80.212 125.515  1.00  0.00           N  
ATOM   1985  N   GLU J1332      64.790 -77.316 123.154  1.00  0.00           N  
ATOM   1986  CA  GLU J1332      64.890 -76.122 122.316  1.00  0.00           C  
ATOM   1987  C   GLU J1332      66.086 -76.237 121.403  1.00  0.00           C  
ATOM   1988  O   GLU J1332      66.005 -75.955 120.205  1.00  0.00           O  
ATOM   1989  CB  GLU J1332      65.018 -74.854 123.177  1.00  0.00           C  
ATOM   1990  CG  GLU J1332      63.691 -74.376 123.816  1.00  0.00           C  
ATOM   1991  CD  GLU J1332      63.081 -73.135 123.135  1.00  0.00           C  
ATOM   1992  OE1 GLU J1332      63.740 -72.072 123.193  1.00  0.00           O  
ATOM   1993  OE2 GLU J1332      61.958 -73.216 122.555  1.00  0.00           O  
ATOM   1994  N   ARG J1333      67.202 -76.649 121.985  1.00  0.00           N  
ATOM   1995  CA  ARG J1333      68.426 -76.824 121.227  1.00  0.00           C  
ATOM   1996  C   ARG J1333      68.073 -77.574 119.952  1.00  0.00           C  
ATOM   1997  O   ARG J1333      68.619 -77.298 118.883  1.00  0.00           O  
ATOM   1998  CB  ARG J1333      69.448 -77.614 122.057  1.00  0.00           C  
ATOM   1999  CG  ARG J1333      70.223 -76.772 123.094  1.00  0.00           C  
ATOM   2000  CD  ARG J1333      70.799 -77.625 124.247  1.00  0.00           C  
ATOM   2001  NE  ARG J1333      71.358 -78.914 123.817  1.00  0.00           N  
ATOM   2002  CZ  ARG J1333      72.468 -79.066 123.093  1.00  0.00           C  
ATOM   2003  NH1 ARG J1333      73.164 -78.002 122.707  1.00  0.00           N  
ATOM   2004  NH2 ARG J1333      72.879 -80.287 122.747  1.00  0.00           N  
ATOM   2005  N   LYS J1334      67.119 -78.494 120.076  1.00  0.00           N  
ATOM   2006  CA  LYS J1334      66.673 -79.311 118.962  1.00  0.00           C  
ATOM   2007  C   LYS J1334      66.348 -78.479 117.728  1.00  0.00           C  
ATOM   2008  O   LYS J1334      66.282 -78.997 116.616  1.00  0.00           O  
ATOM   2009  CB  LYS J1334      65.442 -80.138 119.357  1.00  0.00           C  
ATOM   2010  CG  LYS J1334      65.475 -81.545 118.764  1.00  0.00           C  
ATOM   2011  CD  LYS J1334      64.102 -82.168 118.529  1.00  0.00           C  
ATOM   2012  CE  LYS J1334      64.264 -83.512 117.808  1.00  0.00           C  
ATOM   2013  NZ  LYS J1334      63.004 -84.030 117.195  1.00  0.00           N  
ATOM   2014  N   TYR J1335      66.154 -77.184 117.918  1.00  0.00           N  
ATOM   2015  CA  TYR J1335      65.834 -76.324 116.802  1.00  0.00           C  
ATOM   2016  C   TYR J1335      66.911 -75.272 116.677  1.00  0.00           C  
ATOM   2017  O   TYR J1335      67.569 -75.144 115.647  1.00  0.00           O  
ATOM   2018  CB  TYR J1335      64.467 -75.689 117.048  1.00  0.00           C  
ATOM   2019  CG  TYR J1335      63.382 -76.729 117.260  1.00  0.00           C  
ATOM   2020  CD1 TYR J1335      63.380 -77.551 118.394  1.00  0.00           C  
ATOM   2021  CD2 TYR J1335      62.397 -76.947 116.290  1.00  0.00           C  
ATOM   2022  CE1 TYR J1335      62.425 -78.576 118.553  1.00  0.00           C  
ATOM   2023  CE2 TYR J1335      61.435 -77.967 116.435  1.00  0.00           C  
ATOM   2024  CZ  TYR J1335      61.456 -78.781 117.565  1.00  0.00           C  
ATOM   2025  OH  TYR J1335      60.530 -79.807 117.682  1.00  0.00           O  
ATOM   2026  N   VAL J1336      67.108 -74.561 117.774  1.00  0.00           N  
ATOM   2027  CA  VAL J1336      68.069 -73.474 117.883  1.00  0.00           C  
ATOM   2028  C   VAL J1336      69.544 -73.812 117.676  1.00  0.00           C  
ATOM   2029  O   VAL J1336      70.362 -72.932 117.400  1.00  0.00           O  
ATOM   2030  CB  VAL J1336      67.917 -72.832 119.250  1.00  0.00           C  
ATOM   2031  CG1 VAL J1336      66.464 -72.440 119.470  1.00  0.00           C  
ATOM   2032  CG2 VAL J1336      68.349 -73.810 120.317  1.00  0.00           C  
ATOM   2033  N   THR J1337      69.889 -75.079 117.828  1.00  0.00           N  
ATOM   2034  CA  THR J1337      71.270 -75.476 117.661  1.00  0.00           C  
ATOM   2035  C   THR J1337      71.542 -75.872 116.223  1.00  0.00           C  
ATOM   2036  O   THR J1337      70.711 -76.521 115.580  1.00  0.00           O  
ATOM   2037  CB  THR J1337      71.623 -76.661 118.577  1.00  0.00           C  
ATOM   2038  OG1 THR J1337      71.329 -76.306 119.931  1.00  0.00           O  
ATOM   2039  CG2 THR J1337      73.111 -77.019 118.459  1.00  0.00           C  
ATOM   2040  N   PRO J1338      72.713 -75.470 115.695  1.00  0.00           N  
ATOM   2041  CA  PRO J1338      73.125 -75.780 114.320  1.00  0.00           C  
ATOM   2042  C   PRO J1338      73.227 -77.295 114.090  1.00  0.00           C  
ATOM   2043  O   PRO J1338      74.247 -77.918 114.402  1.00  0.00           O  
ATOM   2044  CB  PRO J1338      74.488 -75.088 114.199  1.00  0.00           C  
ATOM   2045  CG  PRO J1338      74.364 -73.921 115.121  1.00  0.00           C  
ATOM   2046  CD  PRO J1338      73.667 -74.535 116.324  1.00  0.00           C  
ATOM   2047  N   LYS J1339      72.167 -77.884 113.544  1.00  0.00           N  
ATOM   2048  CA  LYS J1339      72.153 -79.316 113.283  1.00  0.00           C  
ATOM   2049  C   LYS J1339      72.915 -79.668 111.997  1.00  0.00           C  
ATOM   2050  O   LYS J1339      74.100 -79.988 112.056  1.00  0.00           O  
ATOM   2051  CB  LYS J1339      70.704 -79.809 113.246  1.00  0.00           C  
ATOM   2052  CG  LYS J1339      69.962 -79.488 114.541  1.00  0.00           C  
ATOM   2053  CD  LYS J1339      68.721 -80.333 114.717  1.00  0.00           C  
ATOM   2054  CE  LYS J1339      67.698 -80.065 113.627  1.00  0.00           C  
ATOM   2055  NZ  LYS J1339      66.537 -80.997 113.726  1.00  0.00           N  
ATOM   2056  N   THR J1340      72.261 -79.603 110.841  1.00  0.00           N  
ATOM   2057  CA  THR J1340      72.940 -79.913 109.582  1.00  0.00           C  
ATOM   2058  C   THR J1340      73.769 -78.709 109.099  1.00  0.00           C  
ATOM   2059  O   THR J1340      73.817 -77.676 109.768  1.00  0.00           O  
ATOM   2060  CB  THR J1340      71.911 -80.343 108.497  1.00  0.00           C  
ATOM   2061  OG1 THR J1340      72.543 -80.376 107.211  1.00  0.00           O  
ATOM   2062  CG2 THR J1340      70.720 -79.395 108.473  1.00  0.00           C  
ATOM   2063  N   ALA J1341      74.440 -78.847 107.957  1.00  0.00           N  
ATOM   2064  CA  ALA J1341      75.250 -77.755 107.411  1.00  0.00           C  
ATOM   2065  C   ALA J1341      74.360 -76.615 106.887  1.00  0.00           C  
ATOM   2066  O   ALA J1341      74.833 -75.499 106.644  1.00  0.00           O  
ATOM   2067  CB  ALA J1341      76.145 -78.285 106.295  1.00  0.00           C  
ATOM   2068  N   LEU J1342      73.067 -76.915 106.725  1.00  0.00           N  
ATOM   2069  CA  LEU J1342      72.065 -75.956 106.237  1.00  0.00           C  
ATOM   2070  C   LEU J1342      71.766 -74.845 107.257  1.00  0.00           C  
ATOM   2071  O   LEU J1342      71.522 -73.695 106.886  1.00  0.00           O  
ATOM   2072  CB  LEU J1342      70.746 -76.685 105.866  1.00  0.00           C  
ATOM   2073  CG  LEU J1342      70.621 -77.589 104.618  1.00  0.00           C  
ATOM   2074  CD1 LEU J1342      71.252 -78.956 104.861  1.00  0.00           C  
ATOM   2075  CD2 LEU J1342      69.151 -77.768 104.263  1.00  0.00           C  
ATOM   2076  N   ASP J1344      71.787 -75.196 108.539  1.00  0.00           N  
ATOM   2077  CA  ASP J1344      71.526 -74.242 109.618  1.00  0.00           C  
ATOM   2078  C   ASP J1344      72.744 -73.344 109.854  1.00  0.00           C  
ATOM   2079  O   ASP J1344      73.091 -73.002 110.991  1.00  0.00           O  
ATOM   2080  CB  ASP J1344      71.176 -74.993 110.908  1.00  0.00           C  
ATOM   2081  CG  ASP J1344      69.960 -75.895 110.749  1.00  0.00           C  
ATOM   2082  OD1 ASP J1344      69.526 -76.495 111.762  1.00  0.00           O  
ATOM   2083  OD2 ASP J1344      69.442 -76.004 109.614  1.00  0.00           O  
ATOM   2084  N   GLU J1345      73.382 -72.963 108.756  1.00  0.00           N  
ATOM   2085  CA  GLU J1345      74.560 -72.114 108.792  1.00  0.00           C  
ATOM   2086  C   GLU J1345      74.214 -70.656 108.533  1.00  0.00           C  
ATOM   2087  O   GLU J1345      73.640 -70.332 107.496  1.00  0.00           O  
ATOM   2088  CB  GLU J1345      75.549 -72.595 107.739  1.00  0.00           C  
ATOM   2089  CG  GLU J1345      76.438 -73.711 108.204  1.00  0.00           C  
ATOM   2090  CD  GLU J1345      77.555 -73.201 109.086  1.00  0.00           C  
ATOM   2091  OE1 GLU J1345      78.429 -72.459 108.581  1.00  0.00           O  
ATOM   2092  OE2 GLU J1345      77.555 -73.538 110.287  1.00  0.00           O  
ATOM   2093  N   CYS J1347      74.565 -69.779 109.468  1.00  0.00           N  
ATOM   2094  CA  CYS J1347      74.297 -68.354 109.313  1.00  0.00           C  
ATOM   2095  C   CYS J1347      75.492 -67.633 108.686  1.00  0.00           C  
ATOM   2096  O   CYS J1347      76.561 -67.551 109.282  1.00  0.00           O  
ATOM   2097  CB  CYS J1347      73.957 -67.751 110.669  1.00  0.00           C  
ATOM   2098  SG  CYS J1347      74.808 -68.580 112.011  1.00  0.00           S  
ATOM   2099  N   VAL J1348      75.293 -67.122 107.473  1.00  0.00           N  
ATOM   2100  CA  VAL J1348      76.330 -66.416 106.732  1.00  0.00           C  
ATOM   2101  C   VAL J1348      76.040 -64.926 106.642  1.00  0.00           C  
ATOM   2102  O   VAL J1348      74.896 -64.502 106.762  1.00  0.00           O  
ATOM   2103  CB  VAL J1348      76.462 -66.967 105.293  1.00  0.00           C  
ATOM   2104  CG1 VAL J1348      76.913 -68.399 105.339  1.00  0.00           C  
ATOM   2105  CG2 VAL J1348      75.137 -66.857 104.555  1.00  0.00           C  
ATOM   2106  N   GLY J1349      77.084 -64.135 106.423  1.00  0.00           N  
ATOM   2107  CA  GLY J1349      76.907 -62.697 106.311  1.00  0.00           C  
ATOM   2108  C   GLY J1349      77.808 -62.122 105.234  1.00  0.00           C  
ATOM   2109  O   GLY J1349      78.940 -62.578 105.064  1.00  0.00           O  
ATOM   2110  N   PHE J1350      77.316 -61.136 104.490  1.00  0.00           N  
ATOM   2111  CA  PHE J1350      78.127 -60.529 103.443  1.00  0.00           C  
ATOM   2112  C   PHE J1350      78.111 -59.011 103.533  1.00  0.00           C  
ATOM   2113  O   PHE J1350      77.205 -58.413 104.129  1.00  0.00           O  
ATOM   2114  CB  PHE J1350      77.663 -61.002 102.056  1.00  0.00           C  
ATOM   2115  CG  PHE J1350      76.344 -60.420 101.606  1.00  0.00           C  
ATOM   2116  CD1 PHE J1350      76.312 -59.297 100.785  1.00  0.00           C  
ATOM   2117  CD2 PHE J1350      75.135 -61.023 101.957  1.00  0.00           C  
ATOM   2118  CE1 PHE J1350      75.097 -58.783 100.321  1.00  0.00           C  
ATOM   2119  CE2 PHE J1350      73.916 -60.514 101.498  1.00  0.00           C  
ATOM   2120  CZ  PHE J1350      73.898 -59.396 100.676  1.00  0.00           C  
ATOM   2121  N   THR J1351      79.130 -58.392 102.949  1.00  0.00           N  
ATOM   2122  CA  THR J1351      79.248 -56.947 102.969  1.00  0.00           C  
ATOM   2123  C   THR J1351      79.230 -56.322 101.588  1.00  0.00           C  
ATOM   2124  O   THR J1351      79.881 -56.792 100.655  1.00  0.00           O  
ATOM   2125  CB  THR J1351      80.531 -56.505 103.691  1.00  0.00           C  
ATOM   2126  OG1 THR J1351      81.071 -55.350 103.040  1.00  0.00           O  
ATOM   2127  CG2 THR J1351      81.555 -57.604 103.670  1.00  0.00           C  
ATOM   2128  N   VAL J1352      78.452 -55.256 101.470  1.00  0.00           N  
ATOM   2129  CA  VAL J1352      78.350 -54.530 100.225  1.00  0.00           C  
ATOM   2130  C   VAL J1352      79.685 -53.865 100.023  1.00  0.00           C  
ATOM   2131  O   VAL J1352      80.509 -53.817 100.935  1.00  0.00           O  
ATOM   2132  CB  VAL J1352      77.284 -53.433 100.291  1.00  0.00           C  
ATOM   2133  CG1 VAL J1352      75.911 -54.032 100.132  1.00  0.00           C  
ATOM   2134  CG2 VAL J1352      77.387 -52.702 101.621  1.00  0.00           C  
ATOM   2135  N   PRO J1356      79.923 -53.345  98.819  1.00  0.00           N  
ATOM   2136  CA  PRO J1356      81.184 -52.669  98.502  1.00  0.00           C  
ATOM   2137  C   PRO J1356      81.317 -51.278  99.119  1.00  0.00           C  
ATOM   2138  O   PRO J1356      80.381 -50.750  99.718  1.00  0.00           O  
ATOM   2139  CB  PRO J1356      81.168 -52.618  96.976  1.00  0.00           C  
ATOM   2140  CG  PRO J1356      79.693 -52.533  96.666  1.00  0.00           C  
ATOM   2141  CD  PRO J1356      79.120 -53.562  97.603  1.00  0.00           C  
ATOM   2142  N   LEU J1360      82.503 -50.702  98.978  1.00  0.00           N  
ATOM   2143  CA  LEU J1360      82.770 -49.364  99.477  1.00  0.00           C  
ATOM   2144  C   LEU J1360      82.472 -48.444  98.309  1.00  0.00           C  
ATOM   2145  O   LEU J1360      83.291 -48.328  97.400  1.00  0.00           O  
ATOM   2146  CB  LEU J1360      84.243 -49.223  99.854  1.00  0.00           C  
ATOM   2147  CG  LEU J1360      84.773 -47.790  99.983  1.00  0.00           C  
ATOM   2148  CD1 LEU J1360      84.220 -47.148 101.241  1.00  0.00           C  
ATOM   2149  CD2 LEU J1360      86.294 -47.809 100.009  1.00  0.00           C  
ATOM   2150  N   LEU J1361      81.307 -47.803  98.311  1.00  0.00           N  
ATOM   2151  CA  LEU J1361      80.969 -46.906  97.211  1.00  0.00           C  
ATOM   2152  C   LEU J1361      81.219 -45.455  97.574  1.00  0.00           C  
ATOM   2153  O   LEU J1361      80.614 -44.902  98.498  1.00  0.00           O  
ATOM   2154  CB  LEU J1361      79.518 -47.086  96.767  1.00  0.00           C  
ATOM   2155  CG  LEU J1361      79.390 -47.151  95.241  1.00  0.00           C  
ATOM   2156  CD1 LEU J1361      80.178 -48.350  94.721  1.00  0.00           C  
ATOM   2157  CD2 LEU J1361      77.931 -47.266  94.839  1.00  0.00           C  
ATOM   2158  N   THR J1365      82.130 -44.854  96.821  1.00  0.00           N  
ATOM   2159  CA  THR J1365      82.531 -43.471  97.012  1.00  0.00           C  
ATOM   2160  C   THR J1365      82.466 -42.773  95.647  1.00  0.00           C  
ATOM   2161  O   THR J1365      82.714 -43.417  94.608  1.00  0.00           O  
ATOM   2162  CB  THR J1365      83.977 -43.411  97.576  1.00  0.00           C  
ATOM   2163  OG1 THR J1365      84.885 -43.998  96.631  1.00  0.00           O  
ATOM   2164  CG2 THR J1365      84.067 -44.187  98.898  1.00  0.00           C  
ATOM   2165  N   ASP J1366      82.116 -41.478  95.641  1.00  0.00           N  
ATOM   2166  CA  ASP J1366      82.033 -40.731  94.379  1.00  0.00           C  
ATOM   2167  C   ASP J1366      83.408 -40.603  93.742  1.00  0.00           C  
ATOM   2168  O   ASP J1366      84.431 -40.907  94.371  1.00  0.00           O  
ATOM   2169  CB  ASP J1366      81.369 -39.316  94.530  1.00  0.00           C  
ATOM   2170  CG  ASP J1366      81.963 -38.447  95.659  1.00  0.00           C  
ATOM   2171  OD1 ASP J1366      83.154 -38.591  96.006  1.00  0.00           O  
ATOM   2172  OD2 ASP J1366      81.218 -37.586  96.185  1.00  0.00           O  
ATOM   2173  N   SER J1368      83.427 -40.181  92.482  1.00  0.00           N  
ATOM   2174  CA  SER J1368      84.681 -40.005  91.776  1.00  0.00           C  
ATOM   2175  C   SER J1368      85.510 -38.953  92.507  1.00  0.00           C  
ATOM   2176  O   SER J1368      86.572 -38.556  92.031  1.00  0.00           O  
ATOM   2177  CB  SER J1368      84.414 -39.560  90.338  1.00  0.00           C  
ATOM   2178  OG  SER J1368      83.697 -40.553  89.629  1.00  0.00           O  
ATOM   2179  N   SER J1369      85.019 -38.520  93.671  1.00  0.00           N  
ATOM   2180  CA  SER J1369      85.681 -37.506  94.495  1.00  0.00           C  
ATOM   2181  C   SER J1369      86.525 -38.061  95.659  1.00  0.00           C  
ATOM   2182  O   SER J1369      86.829 -37.335  96.608  1.00  0.00           O  
ATOM   2183  CB  SER J1369      84.629 -36.523  95.037  1.00  0.00           C  
ATOM   2184  OG  SER J1369      85.177 -35.627  95.992  1.00  0.00           O  
ATOM   2185  N   GLY J1370      86.912 -39.333  95.585  1.00  0.00           N  
ATOM   2186  CA  GLY J1370      87.714 -39.914  96.648  1.00  0.00           C  
ATOM   2187  C   GLY J1370      87.107 -39.690  98.022  1.00  0.00           C  
ATOM   2188  O   GLY J1370      87.789 -39.786  99.045  1.00  0.00           O  
ATOM   2189  N   ALA J1373      85.817 -39.376  98.043  1.00  0.00           N  
ATOM   2190  CA  ALA J1373      85.103 -39.147  99.290  1.00  0.00           C  
ATOM   2191  C   ALA J1373      83.883 -40.058  99.278  1.00  0.00           C  
ATOM   2192  O   ALA J1373      83.220 -40.171  98.250  1.00  0.00           O  
ATOM   2193  CB  ALA J1373      84.674 -37.683  99.389  1.00  0.00           C  
ATOM   2194  N   LYS J1412      83.600 -40.710 100.410  1.00  0.00           N  
ATOM   2195  CA  LYS J1412      82.449 -41.625 100.549  1.00  0.00           C  
ATOM   2196  C   LYS J1412      81.259 -41.100  99.771  1.00  0.00           C  
ATOM   2197  O   LYS J1412      81.049 -39.893  99.699  1.00  0.00           O  
ATOM   2198  CB  LYS J1412      82.057 -41.774 102.024  1.00  0.00           C  
ATOM   2199  CG  LYS J1412      83.257 -41.970 102.943  1.00  0.00           C  
ATOM   2200  CD  LYS J1412      84.092 -43.189 102.532  1.00  0.00           C  
ATOM   2201  CE  LYS J1412      85.595 -42.897 102.578  1.00  0.00           C  
ATOM   2202  NZ  LYS J1412      86.065 -42.461 103.922  1.00  0.00           N  
ATOM   2203  N   PHE J1415      80.468 -41.990  99.190  1.00  0.00           N  
ATOM   2204  CA  PHE J1415      79.336 -41.514  98.421  1.00  0.00           C  
ATOM   2205  C   PHE J1415      78.238 -40.972  99.331  1.00  0.00           C  
ATOM   2206  O   PHE J1415      77.078 -40.887  98.933  1.00  0.00           O  
ATOM   2207  CB  PHE J1415      78.781 -42.624  97.527  1.00  0.00           C  
ATOM   2208  CG  PHE J1415      78.064 -42.104  96.308  1.00  0.00           C  
ATOM   2209  CD1 PHE J1415      76.940 -42.749  95.806  1.00  0.00           C  
ATOM   2210  CD2 PHE J1415      78.508 -40.945  95.669  1.00  0.00           C  
ATOM   2211  CE1 PHE J1415      76.261 -42.239  94.678  1.00  0.00           C  
ATOM   2212  CE2 PHE J1415      77.842 -40.429  94.544  1.00  0.00           C  
ATOM   2213  CZ  PHE J1415      76.717 -41.074  94.051  1.00  0.00           C  
ATOM   2214  N   GLY J1416      78.610 -40.589 100.548  1.00  0.00           N  
ATOM   2215  CA  GLY J1416      77.626 -40.071 101.482  1.00  0.00           C  
ATOM   2216  C   GLY J1416      78.072 -38.867 102.292  1.00  0.00           C  
ATOM   2217  O   GLY J1416      77.234 -38.166 102.862  1.00  0.00           O  
ATOM   2218  N   LYS J1417      79.383 -38.629 102.347  1.00  0.00           N  
ATOM   2219  CA  LYS J1417      79.955 -37.493 103.086  1.00  0.00           C  
ATOM   2220  C   LYS J1417      80.445 -36.386 102.127  1.00  0.00           C  
ATOM   2221  O   LYS J1417      81.455 -35.718 102.389  1.00  0.00           O  
ATOM   2222  CB  LYS J1417      81.126 -37.975 103.946  1.00  0.00           C  
ATOM   2223  CG  LYS J1417      80.825 -39.229 104.749  1.00  0.00           C  
ATOM   2224  CD  LYS J1417      80.799 -38.944 106.238  1.00  0.00           C  
ATOM   2225  CE  LYS J1417      79.641 -38.049 106.620  1.00  0.00           C  
ATOM   2226  NZ  LYS J1417      79.392 -38.128 108.077  1.00  0.00           N  
ATOM   2227  N   SER J1442      79.717 -36.209 101.021  1.00  0.00           N  
ATOM   2228  CA  SER J1442      80.038 -35.215  99.989  1.00  0.00           C  
ATOM   2229  C   SER J1442      79.144 -33.983 100.136  1.00  0.00           C  
ATOM   2230  O   SER J1442      78.319 -33.912 101.047  1.00  0.00           O  
ATOM   2231  CB  SER J1442      79.861 -35.815  98.584  1.00  0.00           C  
ATOM   2232  OG  SER J1442      81.039 -35.693  97.803  1.00  0.00           O  
ATOM   2233  N   ALA J1444      79.301 -33.028  99.224  1.00  0.00           N  
ATOM   2234  CA  ALA J1444      78.544 -31.773  99.260  1.00  0.00           C  
ATOM   2235  C   ALA J1444      79.143 -30.887 100.356  1.00  0.00           C  
ATOM   2236  O   ALA J1444      80.361 -30.881 100.561  1.00  0.00           O  
ATOM   2237  CB  ALA J1444      77.066 -32.039  99.543  1.00  0.00           C  
ATOM   2238  N   GLY J1450      78.299 -30.141 101.061  1.00  0.00           N  
ATOM   2239  CA  GLY J1450      78.800 -29.286 102.129  1.00  0.00           C  
ATOM   2240  C   GLY J1450      79.085 -30.043 103.423  1.00  0.00           C  
ATOM   2241  O   GLY J1450      79.774 -29.536 104.323  1.00  0.00           O  
ATOM   2242  N   ASN J1452      78.543 -31.261 103.502  1.00  0.00           N  
ATOM   2243  CA  ASN J1452      78.688 -32.161 104.652  1.00  0.00           C  
ATOM   2244  C   ASN J1452      78.334 -33.593 104.219  1.00  0.00           C  
ATOM   2245  O   ASN J1452      79.213 -34.469 104.124  1.00  0.00           O  
ATOM   2246  CB  ASN J1452      77.772 -31.692 105.803  1.00  0.00           C  
ATOM   2247  CG  ASN J1452      77.378 -32.819 106.751  1.00  0.00           C  
ATOM   2248  OD1 ASN J1452      78.201 -33.670 107.109  1.00  0.00           O  
ATOM   2249  ND2 ASN J1452      76.115 -32.820 107.171  1.00  0.00           N  
ATOM   2250  N   ALA J1455      77.049 -33.815 103.939  1.00  0.00           N  
ATOM   2251  CA  ALA J1455      76.568 -35.122 103.504  1.00  0.00           C  
ATOM   2252  C   ALA J1455      75.464 -35.001 102.449  1.00  0.00           C  
ATOM   2253  O   ALA J1455      75.204 -33.923 101.916  1.00  0.00           O  
ATOM   2254  CB  ALA J1455      76.057 -35.914 104.713  1.00  0.00           C  
ATOM   2255  N   ILE J1456      74.835 -36.126 102.140  1.00  0.00           N  
ATOM   2256  CA  ILE J1456      73.743 -36.159 101.182  1.00  0.00           C  
ATOM   2257  C   ILE J1456      72.679 -36.983 101.863  1.00  0.00           C  
ATOM   2258  O   ILE J1456      72.746 -38.206 101.838  1.00  0.00           O  
ATOM   2259  CB  ILE J1456      74.117 -36.893  99.915  1.00  0.00           C  
ATOM   2260  CG1 ILE J1456      75.481 -36.426  99.422  1.00  0.00           C  
ATOM   2261  CG2 ILE J1456      73.025 -36.692  98.895  1.00  0.00           C  
ATOM   2262  CD1 ILE J1456      76.637 -37.121 100.099  1.00  0.00           C  
ATOM   2263  N   TRP J1457      71.692 -36.336 102.462  1.00  0.00           N  
ATOM   2264  CA  TRP J1457      70.677 -37.089 103.181  1.00  0.00           C  
ATOM   2265  C   TRP J1457      69.398 -37.297 102.384  1.00  0.00           C  
ATOM   2266  O   TRP J1457      69.345 -36.976 101.194  1.00  0.00           O  
ATOM   2267  CB  TRP J1457      70.360 -36.379 104.494  1.00  0.00           C  
ATOM   2268  CG  TRP J1457      71.561 -35.738 105.134  1.00  0.00           C  
ATOM   2269  CD1 TRP J1457      72.376 -34.792 104.581  1.00  0.00           C  
ATOM   2270  CD2 TRP J1457      72.058 -35.967 106.460  1.00  0.00           C  
ATOM   2271  NE1 TRP J1457      73.347 -34.415 105.480  1.00  0.00           N  
ATOM   2272  CE2 TRP J1457      73.175 -35.121 106.641  1.00  0.00           C  
ATOM   2273  CE3 TRP J1457      71.667 -36.803 107.514  1.00  0.00           C  
ATOM   2274  CZ2 TRP J1457      73.904 -35.085 107.830  1.00  0.00           C  
ATOM   2275  CZ3 TRP J1457      72.392 -36.767 108.697  1.00  0.00           C  
ATOM   2276  CH2 TRP J1457      73.498 -35.913 108.843  1.00  0.00           C  
ATOM   2277  N   LEU J1458      68.382 -37.858 103.046  1.00  0.00           N  
ATOM   2278  CA  LEU J1458      67.071 -38.096 102.437  1.00  0.00           C  
ATOM   2279  C   LEU J1458      66.116 -37.015 102.919  1.00  0.00           C  
ATOM   2280  O   LEU J1458      65.268 -36.533 102.165  1.00  0.00           O  
ATOM   2281  CB  LEU J1458      66.535 -39.450 102.857  1.00  0.00           C  
ATOM   2282  CG  LEU J1458      67.476 -40.573 102.474  1.00  0.00           C  
ATOM   2283  CD1 LEU J1458      66.892 -41.855 102.980  1.00  0.00           C  
ATOM   2284  CD2 LEU J1458      67.660 -40.609 100.965  1.00  0.00           C  
ATOM   2285  N   ASP J1459      66.265 -36.652 104.190  1.00  0.00           N  
ATOM   2286  CA  ASP J1459      65.453 -35.614 104.813  1.00  0.00           C  
ATOM   2287  C   ASP J1459      65.310 -34.406 103.887  1.00  0.00           C  
ATOM   2288  O   ASP J1459      66.235 -33.609 103.738  1.00  0.00           O  
ATOM   2289  CB  ASP J1459      66.091 -35.182 106.136  1.00  0.00           C  
ATOM   2290  CG  ASP J1459      65.310 -34.080 106.833  1.00  0.00           C  
ATOM   2291  OD1 ASP J1459      65.595 -33.802 108.022  1.00  0.00           O  
ATOM   2292  OD2 ASP J1459      64.414 -33.489 106.190  1.00  0.00           O  
ATOM   2293  N   PRO J1460      64.125 -34.239 103.283  1.00  0.00           N  
ATOM   2294  CA  PRO J1460      63.816 -33.145 102.362  1.00  0.00           C  
ATOM   2295  C   PRO J1460      64.185 -31.788 102.913  1.00  0.00           C  
ATOM   2296  O   PRO J1460      64.835 -30.993 102.243  1.00  0.00           O  
ATOM   2297  CB  PRO J1460      62.315 -33.295 102.142  1.00  0.00           C  
ATOM   2298  CG  PRO J1460      61.851 -33.831 103.428  1.00  0.00           C  
ATOM   2299  CD  PRO J1460      62.883 -34.893 103.723  1.00  0.00           C  
ATOM   2300  N   TYR J1461      63.764 -31.517 104.136  1.00  0.00           N  
ATOM   2301  CA  TYR J1461      64.090 -30.246 104.744  1.00  0.00           C  
ATOM   2302  C   TYR J1461      65.519 -30.265 105.258  1.00  0.00           C  
ATOM   2303  O   TYR J1461      65.822 -29.627 106.263  1.00  0.00           O  
ATOM   2304  CB  TYR J1461      63.129 -29.942 105.886  1.00  0.00           C  
ATOM   2305  CG  TYR J1461      61.770 -29.464 105.431  1.00  0.00           C  
ATOM   2306  CD1 TYR J1461      61.107 -30.081 104.376  1.00  0.00           C  
ATOM   2307  CD2 TYR J1461      61.130 -28.401 106.076  1.00  0.00           C  
ATOM   2308  CE1 TYR J1461      59.826 -29.647 103.970  1.00  0.00           C  
ATOM   2309  CE2 TYR J1461      59.853 -27.961 105.682  1.00  0.00           C  
ATOM   2310  CZ  TYR J1461      59.205 -28.583 104.631  1.00  0.00           C  
ATOM   2311  OH  TYR J1461      57.948 -28.137 104.254  1.00  0.00           O  
ATOM   2312  N   GLN J1462      66.388 -31.008 104.576  1.00  0.00           N  
ATOM   2313  CA  GLN J1462      67.797 -31.090 104.950  1.00  0.00           C  
ATOM   2314  C   GLN J1462      68.636 -31.365 103.707  1.00  0.00           C  
ATOM   2315  O   GLN J1462      69.862 -31.403 103.763  1.00  0.00           O  
ATOM   2316  CB  GLN J1462      68.024 -32.186 106.002  1.00  0.00           C  
ATOM   2317  CG  GLN J1462      69.474 -32.290 106.487  1.00  0.00           C  
ATOM   2318  CD  GLN J1462      69.633 -33.099 107.766  1.00  0.00           C  
ATOM   2319  OE1 GLN J1462      70.754 -33.358 108.219  1.00  0.00           O  
ATOM   2320  NE2 GLN J1462      68.511 -33.494 108.361  1.00  0.00           N  
ATOM   2321  N   THR J1463      67.952 -31.544 102.583  1.00  0.00           N  
ATOM   2322  CA  THR J1463      68.583 -31.807 101.287  1.00  0.00           C  
ATOM   2323  C   THR J1463      67.525 -31.686 100.200  1.00  0.00           C  
ATOM   2324  O   THR J1463      66.867 -32.666  99.852  1.00  0.00           O  
ATOM   2325  CB  THR J1463      69.178 -33.230 101.202  1.00  0.00           C  
ATOM   2326  OG1 THR J1463      70.343 -33.324 102.030  1.00  0.00           O  
ATOM   2327  CG2 THR J1463      69.540 -33.571  99.754  1.00  0.00           C  
ATOM   2328  N   SER J1465      67.364 -30.476  99.676  1.00  0.00           N  
ATOM   2329  CA  SER J1465      66.386 -30.197  98.632  1.00  0.00           C  
ATOM   2330  C   SER J1465      66.213 -31.404  97.714  1.00  0.00           C  
ATOM   2331  O   SER J1465      67.194 -32.055  97.338  1.00  0.00           O  
ATOM   2332  CB  SER J1465      66.835 -28.975  97.827  1.00  0.00           C  
ATOM   2333  OG  SER J1465      65.850 -28.575  96.896  1.00  0.00           O  
ATOM   2334  N   VAL J1467      64.962 -31.721  97.388  1.00  0.00           N  
ATOM   2335  CA  VAL J1467      64.671 -32.842  96.506  1.00  0.00           C  
ATOM   2336  C   VAL J1467      65.505 -32.619  95.269  1.00  0.00           C  
ATOM   2337  O   VAL J1467      66.203 -33.515  94.786  1.00  0.00           O  
ATOM   2338  CB  VAL J1467      63.201 -32.858  96.102  1.00  0.00           C  
ATOM   2339  CG1 VAL J1467      62.376 -33.473  97.210  1.00  0.00           C  
ATOM   2340  CG2 VAL J1467      62.731 -31.434  95.814  1.00  0.00           C  
ATOM   2341  N   PHE J1506      65.433 -31.389  94.779  1.00  0.00           N  
ATOM   2342  CA  PHE J1506      66.170 -30.981  93.601  1.00  0.00           C  
ATOM   2343  C   PHE J1506      67.661 -31.266  93.755  1.00  0.00           C  
ATOM   2344  O   PHE J1506      68.282 -31.890  92.885  1.00  0.00           O  
ATOM   2345  CB  PHE J1506      65.981 -29.496  93.360  1.00  0.00           C  
ATOM   2346  CG  PHE J1506      66.595 -29.036  92.097  1.00  0.00           C  
ATOM   2347  CD1 PHE J1506      65.935 -29.221  90.895  1.00  0.00           C  
ATOM   2348  CD2 PHE J1506      67.870 -28.493  92.090  1.00  0.00           C  
ATOM   2349  CE1 PHE J1506      66.528 -28.869  89.704  1.00  0.00           C  
ATOM   2350  CE2 PHE J1506      68.474 -28.137  90.906  1.00  0.00           C  
ATOM   2351  CZ  PHE J1506      67.803 -28.329  89.706  1.00  0.00           C  
ATOM   2352  N   ASP J1507      68.226 -30.781  94.862  1.00  0.00           N  
ATOM   2353  CA  ASP J1507      69.644 -30.975  95.162  1.00  0.00           C  
ATOM   2354  C   ASP J1507      69.916 -32.489  95.166  1.00  0.00           C  
ATOM   2355  O   ASP J1507      70.899 -32.952  94.576  1.00  0.00           O  
ATOM   2356  CB  ASP J1507      70.015 -30.327  96.524  1.00  0.00           C  
ATOM   2357  CG  ASP J1507      69.913 -28.776  96.514  1.00  0.00           C  
ATOM   2358  OD1 ASP J1507      70.324 -28.122  97.505  1.00  0.00           O  
ATOM   2359  OD2 ASP J1507      69.418 -28.203  95.520  1.00  0.00           O  
ATOM   2360  N   PHE J1508      69.037 -33.253  95.815  1.00  0.00           N  
ATOM   2361  CA  PHE J1508      69.182 -34.704  95.844  1.00  0.00           C  
ATOM   2362  C   PHE J1508      69.197 -35.177  94.392  1.00  0.00           C  
ATOM   2363  O   PHE J1508      70.232 -35.611  93.892  1.00  0.00           O  
ATOM   2364  CB  PHE J1508      68.011 -35.364  96.587  1.00  0.00           C  
ATOM   2365  CG  PHE J1508      68.118 -36.878  96.695  1.00  0.00           C  
ATOM   2366  CD1 PHE J1508      69.143 -37.475  97.429  1.00  0.00           C  
ATOM   2367  CD2 PHE J1508      67.190 -37.705  96.066  1.00  0.00           C  
ATOM   2368  CE1 PHE J1508      69.235 -38.873  97.541  1.00  0.00           C  
ATOM   2369  CE2 PHE J1508      67.279 -39.102  96.175  1.00  0.00           C  
ATOM   2370  CZ  PHE J1508      68.306 -39.681  96.911  1.00  0.00           C  
ATOM   2371  N   TYR J1509      68.051 -35.073  93.720  1.00  0.00           N  
ATOM   2372  CA  TYR J1509      67.919 -35.489  92.327  1.00  0.00           C  
ATOM   2373  C   TYR J1509      69.221 -35.312  91.609  1.00  0.00           C  
ATOM   2374  O   TYR J1509      69.721 -36.216  90.939  1.00  0.00           O  
ATOM   2375  CB  TYR J1509      66.889 -34.645  91.601  1.00  0.00           C  
ATOM   2376  CG  TYR J1509      66.639 -35.132  90.199  1.00  0.00           C  
ATOM   2377  CD1 TYR J1509      66.463 -36.487  89.944  1.00  0.00           C  
ATOM   2378  CD2 TYR J1509      66.520 -34.245  89.136  1.00  0.00           C  
ATOM   2379  CE1 TYR J1509      66.167 -36.952  88.677  1.00  0.00           C  
ATOM   2380  CE2 TYR J1509      66.221 -34.704  87.854  1.00  0.00           C  
ATOM   2381  CZ  TYR J1509      66.044 -36.062  87.640  1.00  0.00           C  
ATOM   2382  OH  TYR J1509      65.730 -36.541  86.395  1.00  0.00           O  
ATOM   2383  N   GLY J1510      69.754 -34.110  91.759  1.00  0.00           N  
ATOM   2384  CA  GLY J1510      71.010 -33.770  91.132  1.00  0.00           C  
ATOM   2385  C   GLY J1510      72.124 -34.761  91.400  1.00  0.00           C  
ATOM   2386  O   GLY J1510      72.720 -35.291  90.461  1.00  0.00           O  
ATOM   2387  N   TYR J1511      72.408 -35.012  92.674  1.00  0.00           N  
ATOM   2388  CA  TYR J1511      73.465 -35.939  93.053  1.00  0.00           C  
ATOM   2389  C   TYR J1511      73.575 -37.127  92.110  1.00  0.00           C  
ATOM   2390  O   TYR J1511      74.626 -37.762  92.018  1.00  0.00           O  
ATOM   2391  CB  TYR J1511      73.227 -36.468  94.454  1.00  0.00           C  
ATOM   2392  CG  TYR J1511      74.443 -37.114  95.069  1.00  0.00           C  
ATOM   2393  CD1 TYR J1511      74.330 -37.850  96.245  1.00  0.00           C  
ATOM   2394  CD2 TYR J1511      75.723 -36.905  94.540  1.00  0.00           C  
ATOM   2395  CE1 TYR J1511      75.457 -38.356  96.898  1.00  0.00           C  
ATOM   2396  CE2 TYR J1511      76.865 -37.404  95.183  1.00  0.00           C  
ATOM   2397  CZ  TYR J1511      76.723 -38.125  96.369  1.00  0.00           C  
ATOM   2398  OH  TYR J1511      77.837 -38.577  97.053  1.00  0.00           O  
ATOM   2399  N   PHE J1516      72.482 -37.441  91.425  1.00  0.00           N  
ATOM   2400  CA  PHE J1516      72.493 -38.551  90.488  1.00  0.00           C  
ATOM   2401  C   PHE J1516      72.542 -38.099  89.046  1.00  0.00           C  
ATOM   2402  O   PHE J1516      73.486 -38.427  88.327  1.00  0.00           O  
ATOM   2403  CB  PHE J1516      71.281 -39.447  90.709  1.00  0.00           C  
ATOM   2404  CG  PHE J1516      71.267 -40.091  92.059  1.00  0.00           C  
ATOM   2405  CD1 PHE J1516      70.959 -39.347  93.196  1.00  0.00           C  
ATOM   2406  CD2 PHE J1516      71.617 -41.426  92.212  1.00  0.00           C  
ATOM   2407  CE1 PHE J1516      71.003 -39.926  94.478  1.00  0.00           C  
ATOM   2408  CE2 PHE J1516      71.666 -42.015  93.490  1.00  0.00           C  
ATOM   2409  CZ  PHE J1516      71.358 -41.261  94.623  1.00  0.00           C  
ATOM   2410  N   VAL J1517      71.537 -37.337  88.626  1.00  0.00           N  
ATOM   2411  CA  VAL J1517      71.480 -36.858  87.248  1.00  0.00           C  
ATOM   2412  C   VAL J1517      72.865 -36.482  86.728  1.00  0.00           C  
ATOM   2413  O   VAL J1517      73.123 -36.524  85.528  1.00  0.00           O  
ATOM   2414  CB  VAL J1517      70.563 -35.635  87.111  1.00  0.00           C  
ATOM   2415  CG1 VAL J1517      71.281 -34.387  87.602  1.00  0.00           C  
ATOM   2416  CG2 VAL J1517      70.131 -35.481  85.663  1.00  0.00           C  
ATOM   2417  N   ARG J1518      73.750 -36.106  87.641  1.00  0.00           N  
ATOM   2418  CA  ARG J1518      75.105 -35.745  87.270  1.00  0.00           C  
ATOM   2419  C   ARG J1518      76.091 -36.726  87.918  1.00  0.00           C  
ATOM   2420  O   ARG J1518      76.355 -36.670  89.119  1.00  0.00           O  
ATOM   2421  CB  ARG J1518      75.415 -34.306  87.716  1.00  0.00           C  
ATOM   2422  CG  ARG J1518      74.380 -33.253  87.290  1.00  0.00           C  
ATOM   2423  CD  ARG J1518      74.764 -31.865  87.813  1.00  0.00           C  
ATOM   2424  NE  ARG J1518      75.131 -31.897  89.232  1.00  0.00           N  
ATOM   2425  CZ  ARG J1518      74.263 -31.936  90.241  1.00  0.00           C  
ATOM   2426  NH1 ARG J1518      72.960 -31.939  89.995  1.00  0.00           N  
ATOM   2427  NH2 ARG J1518      74.698 -31.992  91.498  1.00  0.00           N  
ATOM   2428  N   ARG J1527      76.610 -37.641  87.109  1.00  0.00           N  
ATOM   2429  CA  ARG J1527      77.583 -38.631  87.562  1.00  0.00           C  
ATOM   2430  C   ARG J1527      78.309 -39.210  86.350  1.00  0.00           C  
ATOM   2431  O   ARG J1527      77.793 -39.163  85.230  1.00  0.00           O  
ATOM   2432  CB  ARG J1527      76.892 -39.742  88.355  1.00  0.00           C  
ATOM   2433  CG  ARG J1527      76.592 -39.369  89.800  1.00  0.00           C  
ATOM   2434  CD  ARG J1527      77.706 -39.783  90.743  1.00  0.00           C  
ATOM   2435  NE  ARG J1527      79.029 -39.543  90.180  1.00  0.00           N  
ATOM   2436  CZ  ARG J1527      80.021 -38.935  90.824  1.00  0.00           C  
ATOM   2437  NH1 ARG J1527      79.844 -38.494  92.064  1.00  0.00           N  
ATOM   2438  NH2 ARG J1527      81.197 -38.773  90.231  1.00  0.00           N  
ATOM   2439  N   SER J1528      79.509 -39.740  86.580  1.00  0.00           N  
ATOM   2440  CA  SER J1528      80.342 -40.317  85.525  1.00  0.00           C  
ATOM   2441  C   SER J1528      79.553 -41.045  84.440  1.00  0.00           C  
ATOM   2442  O   SER J1528      78.789 -41.964  84.734  1.00  0.00           O  
ATOM   2443  CB  SER J1528      81.351 -41.282  86.136  1.00  0.00           C  
ATOM   2444  OG  SER J1528      82.141 -40.633  87.112  1.00  0.00           O  
ATOM   2445  N   ASP J1549      79.749 -40.631  83.187  1.00  0.00           N  
ATOM   2446  CA  ASP J1549      79.067 -41.247  82.044  1.00  0.00           C  
ATOM   2447  C   ASP J1549      79.316 -42.751  82.037  1.00  0.00           C  
ATOM   2448  O   ASP J1549      78.585 -43.519  81.405  1.00  0.00           O  
ATOM   2449  CB  ASP J1549      79.571 -40.640  80.727  1.00  0.00           C  
ATOM   2450  CG  ASP J1549      79.106 -39.205  80.523  1.00  0.00           C  
ATOM   2451  OD1 ASP J1549      77.884 -38.997  80.352  1.00  0.00           O  
ATOM   2452  OD2 ASP J1549      79.962 -38.288  80.535  1.00  0.00           O  
ATOM   2453  N   GLN J1563      80.367 -43.157  82.739  1.00  0.00           N  
ATOM   2454  CA  GLN J1563      80.727 -44.559  82.847  1.00  0.00           C  
ATOM   2455  C   GLN J1563      80.004 -45.160  84.058  1.00  0.00           C  
ATOM   2456  O   GLN J1563      79.415 -46.237  83.966  1.00  0.00           O  
ATOM   2457  CB  GLN J1563      82.249 -44.690  82.999  1.00  0.00           C  
ATOM   2458  CG  GLN J1563      82.845 -43.811  84.102  1.00  0.00           C  
ATOM   2459  CD  GLN J1563      82.575 -44.346  85.508  1.00  0.00           C  
ATOM   2460  OE1 GLN J1563      82.746 -43.637  86.498  1.00  0.00           O  
ATOM   2461  NE2 GLN J1563      82.162 -45.608  85.598  1.00  0.00           N  
ATOM   2462  N   GLU J1569      80.033 -44.442  85.181  1.00  0.00           N  
ATOM   2463  CA  GLU J1569      79.409 -44.893  86.419  1.00  0.00           C  
ATOM   2464  C   GLU J1569      77.972 -45.345  86.256  1.00  0.00           C  
ATOM   2465  O   GLU J1569      77.535 -46.271  86.936  1.00  0.00           O  
ATOM   2466  CB  GLU J1569      79.471 -43.792  87.471  1.00  0.00           C  
ATOM   2467  CG  GLU J1569      80.605 -43.952  88.452  1.00  0.00           C  
ATOM   2468  CD  GLU J1569      80.616 -42.849  89.479  1.00  0.00           C  
ATOM   2469  OE1 GLU J1569      79.524 -42.329  89.783  1.00  0.00           O  
ATOM   2470  OE2 GLU J1569      81.705 -42.508  89.990  1.00  0.00           O  
ATOM   2471  N   VAL J1594      77.244 -44.695  85.351  1.00  0.00           N  
ATOM   2472  CA  VAL J1594      75.840 -45.018  85.104  1.00  0.00           C  
ATOM   2473  C   VAL J1594      75.528 -46.504  85.214  1.00  0.00           C  
ATOM   2474  O   VAL J1594      74.612 -46.907  85.939  1.00  0.00           O  
ATOM   2475  CB  VAL J1594      75.389 -44.541  83.713  1.00  0.00           C  
ATOM   2476  CG1 VAL J1594      76.219 -45.208  82.623  1.00  0.00           C  
ATOM   2477  CG2 VAL J1594      73.921 -44.854  83.528  1.00  0.00           C  
ATOM   2478  N   GLU J1596      76.292 -47.306  84.480  1.00  0.00           N  
ATOM   2479  CA  GLU J1596      76.138 -48.753  84.467  1.00  0.00           C  
ATOM   2480  C   GLU J1596      75.964 -49.308  85.875  1.00  0.00           C  
ATOM   2481  O   GLU J1596      74.861 -49.320  86.425  1.00  0.00           O  
ATOM   2482  CB  GLU J1596      77.368 -49.393  83.821  1.00  0.00           C  
ATOM   2483  CG  GLU J1596      77.393 -50.922  83.836  1.00  0.00           C  
ATOM   2484  CD  GLU J1596      76.489 -51.554  82.780  1.00  0.00           C  
ATOM   2485  OE1 GLU J1596      76.502 -52.802  82.656  1.00  0.00           O  
ATOM   2486  OE2 GLU J1596      75.768 -50.807  82.077  1.00  0.00           O  
ATOM   2487  N   ASN J1601      77.067 -49.772  86.446  1.00  0.00           N  
ATOM   2488  CA  ASN J1601      77.074 -50.340  87.782  1.00  0.00           C  
ATOM   2489  C   ASN J1601      76.235 -49.539  88.802  1.00  0.00           C  
ATOM   2490  O   ASN J1601      75.848 -50.069  89.851  1.00  0.00           O  
ATOM   2491  CB  ASN J1601      78.525 -50.460  88.241  1.00  0.00           C  
ATOM   2492  CG  ASN J1601      79.288 -49.154  88.089  1.00  0.00           C  
ATOM   2493  OD1 ASN J1601      79.157 -48.464  87.077  1.00  0.00           O  
ATOM   2494  ND2 ASN J1601      80.093 -48.809  89.092  1.00  0.00           N  
ATOM   2495  N   LEU J1602      75.951 -48.271  88.500  1.00  0.00           N  
ATOM   2496  CA  LEU J1602      75.150 -47.436  89.399  1.00  0.00           C  
ATOM   2497  C   LEU J1602      73.666 -47.723  89.236  1.00  0.00           C  
ATOM   2498  O   LEU J1602      72.882 -47.482  90.151  1.00  0.00           O  
ATOM   2499  CB  LEU J1602      75.431 -45.953  89.159  1.00  0.00           C  
ATOM   2500  CG  LEU J1602      76.525 -45.380  90.056  1.00  0.00           C  
ATOM   2501  CD1 LEU J1602      76.822 -43.938  89.681  1.00  0.00           C  
ATOM   2502  CD2 LEU J1602      76.071 -45.488  91.500  1.00  0.00           C  
ATOM   2503  N   LEU J1603      73.284 -48.229  88.067  1.00  0.00           N  
ATOM   2504  CA  LEU J1603      71.898 -48.594  87.819  1.00  0.00           C  
ATOM   2505  C   LEU J1603      71.627 -49.925  88.528  1.00  0.00           C  
ATOM   2506  O   LEU J1603      70.587 -50.103  89.159  1.00  0.00           O  
ATOM   2507  CB  LEU J1603      71.631 -48.741  86.320  1.00  0.00           C  
ATOM   2508  CG  LEU J1603      71.149 -47.494  85.579  1.00  0.00           C  
ATOM   2509  CD1 LEU J1603      71.127 -47.764  84.090  1.00  0.00           C  
ATOM   2510  CD2 LEU J1603      69.765 -47.114  86.057  1.00  0.00           C  
ATOM   2511  N   LYS J1604      72.573 -50.855  88.432  1.00  0.00           N  
ATOM   2512  CA  LYS J1604      72.449 -52.173  89.069  1.00  0.00           C  
ATOM   2513  C   LYS J1604      72.331 -52.076  90.585  1.00  0.00           C  
ATOM   2514  O   LYS J1604      71.658 -52.879  91.228  1.00  0.00           O  
ATOM   2515  CB  LYS J1604      73.679 -53.026  88.772  1.00  0.00           C  
ATOM   2516  CG  LYS J1604      74.009 -53.240  87.304  1.00  0.00           C  
ATOM   2517  CD  LYS J1604      75.420 -53.828  87.182  1.00  0.00           C  
ATOM   2518  CE  LYS J1604      75.733 -54.280  85.767  1.00  0.00           C  
ATOM   2519  NZ  LYS J1604      77.166 -54.675  85.685  1.00  0.00           N  
ATOM   2520  N   LEU J1613      73.016 -51.095  91.147  1.00  0.00           N  
ATOM   2521  CA  LEU J1613      73.023 -50.913  92.578  1.00  0.00           C  
ATOM   2522  C   LEU J1613      71.900 -50.059  93.167  1.00  0.00           C  
ATOM   2523  O   LEU J1613      71.586 -50.201  94.342  1.00  0.00           O  
ATOM   2524  CB  LEU J1613      74.379 -50.348  93.010  1.00  0.00           C  
ATOM   2525  CG  LEU J1613      75.575 -51.291  92.891  1.00  0.00           C  
ATOM   2526  CD1 LEU J1613      76.846 -50.581  93.330  1.00  0.00           C  
ATOM   2527  CD2 LEU J1613      75.323 -52.513  93.747  1.00  0.00           C  
ATOM   2528  N   PHE J1614      71.277 -49.181  92.391  1.00  0.00           N  
ATOM   2529  CA  PHE J1614      70.232 -48.352  92.985  1.00  0.00           C  
ATOM   2530  C   PHE J1614      68.865 -48.374  92.333  1.00  0.00           C  
ATOM   2531  O   PHE J1614      68.028 -47.520  92.618  1.00  0.00           O  
ATOM   2532  CB  PHE J1614      70.708 -46.909  93.087  1.00  0.00           C  
ATOM   2533  CG  PHE J1614      71.877 -46.728  93.995  1.00  0.00           C  
ATOM   2534  CD1 PHE J1614      73.134 -47.198  93.642  1.00  0.00           C  
ATOM   2535  CD2 PHE J1614      71.720 -46.074  95.210  1.00  0.00           C  
ATOM   2536  CE1 PHE J1614      74.222 -47.041  94.497  1.00  0.00           C  
ATOM   2537  CE2 PHE J1614      72.795 -45.910  96.070  1.00  0.00           C  
ATOM   2538  CZ  PHE J1614      74.052 -46.387  95.712  1.00  0.00           C  
ATOM   2539  N   THR J1615      68.629 -49.336  91.452  1.00  0.00           N  
ATOM   2540  CA  THR J1615      67.327 -49.434  90.801  1.00  0.00           C  
ATOM   2541  C   THR J1615      66.939 -50.884  90.653  1.00  0.00           C  
ATOM   2542  O   THR J1615      67.755 -51.726  90.270  1.00  0.00           O  
ATOM   2543  CB  THR J1615      67.307 -48.849  89.392  1.00  0.00           C  
ATOM   2544  OG1 THR J1615      67.670 -49.868  88.446  1.00  0.00           O  
ATOM   2545  CG2 THR J1615      68.264 -47.690  89.295  1.00  0.00           C  
ATOM   2546  N   PHE J1616      65.675 -51.159  90.940  1.00  0.00           N  
ATOM   2547  CA  PHE J1616      65.132 -52.500  90.851  1.00  0.00           C  
ATOM   2548  C   PHE J1616      64.732 -52.703  89.406  1.00  0.00           C  
ATOM   2549  O   PHE J1616      63.624 -53.136  89.110  1.00  0.00           O  
ATOM   2550  CB  PHE J1616      63.943 -52.589  91.792  1.00  0.00           C  
ATOM   2551  CG  PHE J1616      64.156 -51.812  93.051  1.00  0.00           C  
ATOM   2552  CD1 PHE J1616      64.942 -52.329  94.080  1.00  0.00           C  
ATOM   2553  CD2 PHE J1616      63.690 -50.503  93.156  1.00  0.00           C  
ATOM   2554  CE1 PHE J1616      65.272 -51.549  95.191  1.00  0.00           C  
ATOM   2555  CE2 PHE J1616      64.014 -49.713  94.262  1.00  0.00           C  
ATOM   2556  CZ  PHE J1616      64.808 -50.239  95.280  1.00  0.00           C  
ATOM   2557  N   MET J1617      65.657 -52.363  88.510  1.00  0.00           N  
ATOM   2558  CA  MET J1617      65.447 -52.494  87.080  1.00  0.00           C  
ATOM   2559  C   MET J1617      66.044 -53.788  86.584  1.00  0.00           C  
ATOM   2560  O   MET J1617      67.221 -54.066  86.819  1.00  0.00           O  
ATOM   2561  CB  MET J1617      66.094 -51.330  86.343  1.00  0.00           C  
ATOM   2562  CG  MET J1617      65.221 -50.096  86.252  1.00  0.00           C  
ATOM   2563  SD  MET J1617      66.149 -48.658  85.694  1.00  0.00           S  
ATOM   2564  CE  MET J1617      67.198 -49.394  84.387  1.00  0.00           C  
ATOM   2565  N   PRO J1619      65.233 -54.607  85.894  1.00  0.00           N  
ATOM   2566  CA  PRO J1619      65.710 -55.890  85.362  1.00  0.00           C  
ATOM   2567  C   PRO J1619      66.973 -55.713  84.498  1.00  0.00           C  
ATOM   2568  O   PRO J1619      66.978 -54.890  83.579  1.00  0.00           O  
ATOM   2569  CB  PRO J1619      64.505 -56.392  84.553  1.00  0.00           C  
ATOM   2570  CG  PRO J1619      63.325 -55.837  85.323  1.00  0.00           C  
ATOM   2571  CD  PRO J1619      63.788 -54.425  85.637  1.00  0.00           C  
ATOM   2572  N   ILE J1620      68.037 -56.469  84.796  1.00  0.00           N  
ATOM   2573  CA  ILE J1620      69.296 -56.391  84.032  1.00  0.00           C  
ATOM   2574  C   ILE J1620      68.971 -56.190  82.551  1.00  0.00           C  
ATOM   2575  O   ILE J1620      69.638 -55.436  81.829  1.00  0.00           O  
ATOM   2576  CB  ILE J1620      70.141 -57.698  84.174  1.00  0.00           C  
ATOM   2577  CG1 ILE J1620      69.482 -58.862  83.408  1.00  0.00           C  
ATOM   2578  CG2 ILE J1620      70.328 -58.042  85.646  1.00  0.00           C  
ATOM   2579  CD1 ILE J1620      68.087 -59.273  83.885  1.00  0.00           C  
ATOM   2580  N   SER J1621      67.917 -56.880  82.128  1.00  0.00           N  
ATOM   2581  CA  SER J1621      67.411 -56.842  80.768  1.00  0.00           C  
ATOM   2582  C   SER J1621      67.359 -55.392  80.233  1.00  0.00           C  
ATOM   2583  O   SER J1621      68.338 -54.881  79.659  1.00  0.00           O  
ATOM   2584  CB  SER J1621      66.013 -57.496  80.753  1.00  0.00           C  
ATOM   2585  OG  SER J1621      65.957 -58.648  81.601  1.00  0.00           O  
ATOM   2586  N   GLU J1622      66.229 -54.721  80.435  1.00  0.00           N  
ATOM   2587  CA  GLU J1622      66.081 -53.351  79.958  1.00  0.00           C  
ATOM   2588  C   GLU J1622      67.004 -52.342  80.676  1.00  0.00           C  
ATOM   2589  O   GLU J1622      66.983 -51.148  80.359  1.00  0.00           O  
ATOM   2590  CB  GLU J1622      64.608 -52.911  80.055  1.00  0.00           C  
ATOM   2591  CG  GLU J1622      64.291 -51.978  81.215  1.00  0.00           C  
ATOM   2592  CD  GLU J1622      64.500 -52.631  82.575  1.00  0.00           C  
ATOM   2593  OE1 GLU J1622      64.545 -51.907  83.597  1.00  0.00           O  
ATOM   2594  OE2 GLU J1622      64.609 -53.872  82.625  1.00  0.00           O  
ATOM   2595  N   ILE J1632      67.812 -52.809  81.631  1.00  0.00           N  
ATOM   2596  CA  ILE J1632      68.732 -51.913  82.338  1.00  0.00           C  
ATOM   2597  C   ILE J1632      69.740 -51.489  81.283  1.00  0.00           C  
ATOM   2598  O   ILE J1632      70.184 -50.336  81.241  1.00  0.00           O  
ATOM   2599  CB  ILE J1632      69.475 -52.621  83.522  1.00  0.00           C  
ATOM   2600  CG1 ILE J1632      69.954 -51.581  84.535  1.00  0.00           C  
ATOM   2601  CG2 ILE J1632      70.708 -53.366  83.029  1.00  0.00           C  
ATOM   2602  CD1 ILE J1632      70.602 -52.186  85.752  1.00  0.00           C  
ATOM   2603  N   THR J1635      70.080 -52.435  80.412  1.00  0.00           N  
ATOM   2604  CA  THR J1635      71.024 -52.170  79.335  1.00  0.00           C  
ATOM   2605  C   THR J1635      70.375 -51.276  78.292  1.00  0.00           C  
ATOM   2606  O   THR J1635      71.054 -50.483  77.639  1.00  0.00           O  
ATOM   2607  CB  THR J1635      71.472 -53.456  78.638  1.00  0.00           C  
ATOM   2608  OG1 THR J1635      71.765 -54.450  79.625  1.00  0.00           O  
ATOM   2609  CG2 THR J1635      72.732 -53.193  77.805  1.00  0.00           C  
ATOM   2610  N   LYS J1636      69.065 -51.421  78.117  1.00  0.00           N  
ATOM   2611  CA  LYS J1636      68.356 -50.577  77.154  1.00  0.00           C  
ATOM   2612  C   LYS J1636      68.629 -49.118  77.463  1.00  0.00           C  
ATOM   2613  O   LYS J1636      68.940 -48.317  76.576  1.00  0.00           O  
ATOM   2614  CB  LYS J1636      66.852 -50.804  77.233  1.00  0.00           C  
ATOM   2615  CG  LYS J1636      66.048 -49.607  76.735  1.00  0.00           C  
ATOM   2616  CD  LYS J1636      66.454 -49.209  75.319  1.00  0.00           C  
ATOM   2617  CE  LYS J1636      66.149 -50.328  74.339  1.00  0.00           C  
ATOM   2618  NZ  LYS J1636      66.503 -49.991  72.931  1.00  0.00           N  
ATOM   2619  N   THR J1637      68.477 -48.784  78.737  1.00  0.00           N  
ATOM   2620  CA  THR J1637      68.714 -47.435  79.200  1.00  0.00           C  
ATOM   2621  C   THR J1637      70.137 -47.053  78.777  1.00  0.00           C  
ATOM   2622  O   THR J1637      70.418 -45.890  78.481  1.00  0.00           O  
ATOM   2623  CB  THR J1637      68.544 -47.359  80.732  1.00  0.00           C  
ATOM   2624  OG1 THR J1637      67.325 -48.022  81.103  1.00  0.00           O  
ATOM   2625  CG2 THR J1637      68.473 -45.907  81.195  1.00  0.00           C  
ATOM   2626  N   MET J1638      71.034 -48.034  78.727  1.00  0.00           N  
ATOM   2627  CA  MET J1638      72.402 -47.754  78.297  1.00  0.00           C  
ATOM   2628  C   MET J1638      72.490 -47.534  76.774  1.00  0.00           C  
ATOM   2629  O   MET J1638      73.470 -46.980  76.276  1.00  0.00           O  
ATOM   2630  CB  MET J1638      73.332 -48.894  78.718  1.00  0.00           C  
ATOM   2631  CG  MET J1638      73.547 -48.977  80.213  1.00  0.00           C  
ATOM   2632  SD  MET J1638      74.109 -47.404  80.865  1.00  0.00           S  
ATOM   2633  CE  MET J1638      75.701 -47.251  80.049  1.00  0.00           C  
ATOM   2634  N   GLU J1639      71.457 -47.955  76.045  1.00  0.00           N  
ATOM   2635  CA  GLU J1639      71.406 -47.820  74.586  1.00  0.00           C  
ATOM   2636  C   GLU J1639      71.109 -46.397  74.171  1.00  0.00           C  
ATOM   2637  O   GLU J1639      71.692 -45.878  73.223  1.00  0.00           O  
ATOM   2638  CB  GLU J1639      70.321 -48.721  74.012  1.00  0.00           C  
ATOM   2639  CG  GLU J1639      70.804 -49.612  72.892  1.00  0.00           C  
ATOM   2640  CD  GLU J1639      71.777 -50.668  73.375  1.00  0.00           C  
ATOM   2641  OE1 GLU J1639      72.821 -50.295  73.953  1.00  0.00           O  
ATOM   2642  OE2 GLU J1639      71.498 -51.872  73.177  1.00  0.00           O  
ATOM   2643  N   GLU J1640      70.166 -45.790  74.879  1.00  0.00           N  
ATOM   2644  CA  GLU J1640      69.760 -44.410  74.640  1.00  0.00           C  
ATOM   2645  C   GLU J1640      70.835 -43.456  75.125  1.00  0.00           C  
ATOM   2646  O   GLU J1640      71.090 -42.420  74.508  1.00  0.00           O  
ATOM   2647  CB  GLU J1640      68.477 -44.090  75.407  1.00  0.00           C  
ATOM   2648  CG  GLU J1640      67.249 -44.782  74.895  1.00  0.00           C  
ATOM   2649  CD  GLU J1640      66.924 -44.356  73.489  1.00  0.00           C  
ATOM   2650  OE1 GLU J1640      67.772 -44.574  72.596  1.00  0.00           O  
ATOM   2651  OE2 GLU J1640      65.825 -43.800  73.281  1.00  0.00           O  
ATOM   2652  N   HIS J1641      71.440 -43.804  76.257  1.00  0.00           N  
ATOM   2653  CA  HIS J1641      72.477 -42.976  76.850  1.00  0.00           C  
ATOM   2654  C   HIS J1641      73.684 -42.814  75.942  1.00  0.00           C  
ATOM   2655  O   HIS J1641      74.140 -41.695  75.727  1.00  0.00           O  
ATOM   2656  CB  HIS J1641      72.932 -43.553  78.190  1.00  0.00           C  
ATOM   2657  CG  HIS J1641      74.030 -42.768  78.832  1.00  0.00           C  
ATOM   2658  ND1 HIS J1641      73.871 -41.461  79.237  1.00  0.00           N  
ATOM   2659  CD2 HIS J1641      75.316 -43.093  79.103  1.00  0.00           C  
ATOM   2660  CE1 HIS J1641      75.011 -41.014  79.728  1.00  0.00           C  
ATOM   2661  NE2 HIS J1641      75.905 -41.984  79.658  1.00  0.00           N  
ATOM   2662  N   ILE J1642      74.199 -43.920  75.404  1.00  0.00           N  
ATOM   2663  CA  ILE J1642      75.373 -43.861  74.532  1.00  0.00           C  
ATOM   2664  C   ILE J1642      75.167 -43.188  73.174  1.00  0.00           C  
ATOM   2665  O   ILE J1642      76.145 -42.818  72.522  1.00  0.00           O  
ATOM   2666  CB  ILE J1642      75.991 -45.265  74.323  1.00  0.00           C  
ATOM   2667  CG1 ILE J1642      75.007 -46.200  73.595  1.00  0.00           C  
ATOM   2668  CG2 ILE J1642      76.396 -45.830  75.681  1.00  0.00           C  
ATOM   2669  CD1 ILE J1642      74.938 -46.031  72.069  1.00  0.00           C  
ATOM   2670  N   LYS J1662      73.914 -43.039  72.737  1.00  0.00           N  
ATOM   2671  CA  LYS J1662      73.645 -42.354  71.471  1.00  0.00           C  
ATOM   2672  C   LYS J1662      73.927 -40.873  71.692  1.00  0.00           C  
ATOM   2673  O   LYS J1662      74.044 -40.107  70.737  1.00  0.00           O  
ATOM   2674  CB  LYS J1662      72.192 -42.535  71.017  1.00  0.00           C  
ATOM   2675  CG  LYS J1662      71.901 -43.902  70.440  1.00  0.00           C  
ATOM   2676  CD  LYS J1662      70.667 -43.875  69.554  1.00  0.00           C  
ATOM   2677  CE  LYS J1662      70.858 -42.954  68.357  1.00  0.00           C  
ATOM   2678  NZ  LYS J1662      69.680 -43.014  67.436  1.00  0.00           N  
ATOM   2679  N   ASP J1663      74.029 -40.483  72.963  1.00  0.00           N  
ATOM   2680  CA  ASP J1663      74.326 -39.104  73.348  1.00  0.00           C  
ATOM   2681  C   ASP J1663      74.858 -39.036  74.774  1.00  0.00           C  
ATOM   2682  O   ASP J1663      74.085 -38.822  75.718  1.00  0.00           O  
ATOM   2683  CB  ASP J1663      73.081 -38.224  73.243  1.00  0.00           C  
ATOM   2684  CG  ASP J1663      73.365 -36.779  73.613  1.00  0.00           C  
ATOM   2685  OD1 ASP J1663      72.486 -35.919  73.401  1.00  0.00           O  
ATOM   2686  OD2 ASP J1663      74.469 -36.498  74.122  1.00  0.00           O  
ATOM   2687  N   PRO J1664      76.186 -39.210  74.947  1.00  0.00           N  
ATOM   2688  CA  PRO J1664      76.820 -39.169  76.270  1.00  0.00           C  
ATOM   2689  C   PRO J1664      76.416 -37.933  77.098  1.00  0.00           C  
ATOM   2690  O   PRO J1664      75.919 -38.061  78.233  1.00  0.00           O  
ATOM   2691  CB  PRO J1664      78.313 -39.199  75.931  1.00  0.00           C  
ATOM   2692  CG  PRO J1664      78.345 -40.021  74.681  1.00  0.00           C  
ATOM   2693  CD  PRO J1664      77.195 -39.443  73.896  1.00  0.00           C  
ATOM   2694  N   SER J1665      76.604 -36.745  76.518  1.00  0.00           N  
ATOM   2695  CA  SER J1665      76.278 -35.481  77.197  1.00  0.00           C  
ATOM   2696  C   SER J1665      74.778 -35.168  77.325  1.00  0.00           C  
ATOM   2697  O   SER J1665      74.404 -34.023  77.609  1.00  0.00           O  
ATOM   2698  CB  SER J1665      76.991 -34.301  76.507  1.00  0.00           C  
ATOM   2699  OG  SER J1665      76.590 -34.157  75.152  1.00  0.00           O  
ATOM   2700  N   LYS J1666      73.926 -36.173  77.119  1.00  0.00           N  
ATOM   2701  CA  LYS J1666      72.486 -35.976  77.242  1.00  0.00           C  
ATOM   2702  C   LYS J1666      71.993 -36.576  78.549  1.00  0.00           C  
ATOM   2703  O   LYS J1666      70.866 -36.311  78.970  1.00  0.00           O  
ATOM   2704  CB  LYS J1666      71.731 -36.627  76.086  1.00  0.00           C  
ATOM   2705  CG  LYS J1666      70.574 -35.777  75.553  1.00  0.00           C  
ATOM   2706  CD  LYS J1666      69.741 -35.136  76.661  1.00  0.00           C  
ATOM   2707  CE  LYS J1666      69.828 -33.615  76.625  1.00  0.00           C  
ATOM   2708  NZ  LYS J1666      71.187 -33.095  76.940  1.00  0.00           N  
ATOM   2709  N   ARG J1667      72.837 -37.391  79.182  1.00  0.00           N  
ATOM   2710  CA  ARG J1667      72.490 -38.024  80.454  1.00  0.00           C  
ATOM   2711  C   ARG J1667      71.160 -38.763  80.371  1.00  0.00           C  
ATOM   2712  O   ARG J1667      70.333 -38.690  81.289  1.00  0.00           O  
ATOM   2713  CB  ARG J1667      72.393 -36.973  81.560  1.00  0.00           C  
ATOM   2714  CG  ARG J1667      73.614 -36.086  81.723  1.00  0.00           C  
ATOM   2715  CD  ARG J1667      73.252 -34.800  82.478  1.00  0.00           C  
ATOM   2716  NE  ARG J1667      72.293 -33.952  81.748  1.00  0.00           N  
ATOM   2717  CZ  ARG J1667      70.968 -34.126  81.719  1.00  0.00           C  
ATOM   2718  NH1 ARG J1667      70.407 -35.130  82.388  1.00  0.00           N  
ATOM   2719  NH2 ARG J1667      70.199 -33.294  81.013  1.00  0.00           N  
ATOM   2720  N   VAL J1668      70.947 -39.467  79.269  1.00  0.00           N  
ATOM   2721  CA  VAL J1668      69.706 -40.204  79.103  1.00  0.00           C  
ATOM   2722  C   VAL J1668      69.580 -41.197  80.261  1.00  0.00           C  
ATOM   2723  O   VAL J1668      68.530 -41.294  80.915  1.00  0.00           O  
ATOM   2724  CB  VAL J1668      69.695 -40.972  77.765  1.00  0.00           C  
ATOM   2725  CG1 VAL J1668      68.261 -41.269  77.357  1.00  0.00           C  
ATOM   2726  CG2 VAL J1668      70.429 -40.170  76.691  1.00  0.00           C  
ATOM   2727  N   ALA J1669      70.670 -41.916  80.521  1.00  0.00           N  
ATOM   2728  CA  ALA J1669      70.697 -42.906  81.585  1.00  0.00           C  
ATOM   2729  C   ALA J1669      70.702 -42.255  82.957  1.00  0.00           C  
ATOM   2730  O   ALA J1669      70.124 -42.796  83.899  1.00  0.00           O  
ATOM   2731  CB  ALA J1669      71.907 -43.803  81.427  1.00  0.00           C  
ATOM   2732  N   GLN J1670      71.347 -41.095  83.070  1.00  0.00           N  
ATOM   2733  CA  GLN J1670      71.404 -40.387  84.349  1.00  0.00           C  
ATOM   2734  C   GLN J1670      70.027 -39.974  84.843  1.00  0.00           C  
ATOM   2735  O   GLN J1670      69.776 -39.935  86.047  1.00  0.00           O  
ATOM   2736  CB  GLN J1670      72.298 -39.147  84.261  1.00  0.00           C  
ATOM   2737  CG  GLN J1670      73.767 -39.421  84.540  1.00  0.00           C  
ATOM   2738  CD  GLN J1670      74.443 -40.167  83.412  1.00  0.00           C  
ATOM   2739  OE1 GLN J1670      75.025 -39.557  82.508  1.00  0.00           O  
ATOM   2740  NE2 GLN J1670      74.359 -41.495  83.446  1.00  0.00           N  
ATOM   2741  N   HIS J1671      69.138 -39.654  83.912  1.00  0.00           N  
ATOM   2742  CA  HIS J1671      67.785 -39.271  84.276  1.00  0.00           C  
ATOM   2743  C   HIS J1671      67.025 -40.485  84.790  1.00  0.00           C  
ATOM   2744  O   HIS J1671      66.358 -40.418  85.826  1.00  0.00           O  
ATOM   2745  CB  HIS J1671      67.069 -38.689  83.069  1.00  0.00           C  
ATOM   2746  CG  HIS J1671      66.893 -37.208  83.140  1.00  0.00           C  
ATOM   2747  ND1 HIS J1671      65.844 -36.614  83.809  1.00  0.00           N  
ATOM   2748  CD2 HIS J1671      67.649 -36.200  82.650  1.00  0.00           C  
ATOM   2749  CE1 HIS J1671      65.962 -35.300  83.724  1.00  0.00           C  
ATOM   2750  NE2 HIS J1671      67.048 -35.023  83.027  1.00  0.00           N  
ATOM   2751  N   THR J1672      67.135 -41.595  84.063  1.00  0.00           N  
ATOM   2752  CA  THR J1672      66.461 -42.826  84.455  1.00  0.00           C  
ATOM   2753  C   THR J1672      66.999 -43.356  85.790  1.00  0.00           C  
ATOM   2754  O   THR J1672      66.224 -43.751  86.658  1.00  0.00           O  
ATOM   2755  CB  THR J1672      66.604 -43.904  83.361  1.00  0.00           C  
ATOM   2756  OG1 THR J1672      66.229 -43.346  82.092  1.00  0.00           O  
ATOM   2757  CG2 THR J1672      65.686 -45.090  83.660  1.00  0.00           C  
ATOM   2758  N   LEU J1673      68.316 -43.359  85.962  1.00  0.00           N  
ATOM   2759  CA  LEU J1673      68.901 -43.817  87.216  1.00  0.00           C  
ATOM   2760  C   LEU J1673      68.661 -42.798  88.330  1.00  0.00           C  
ATOM   2761  O   LEU J1673      68.407 -43.168  89.478  1.00  0.00           O  
ATOM   2762  CB  LEU J1673      70.393 -44.069  87.044  1.00  0.00           C  
ATOM   2763  CG  LEU J1673      71.236 -44.201  88.311  1.00  0.00           C  
ATOM   2764  CD1 LEU J1673      70.539 -45.043  89.342  1.00  0.00           C  
ATOM   2765  CD2 LEU J1673      72.561 -44.825  87.946  1.00  0.00           C  
ATOM   2766  N   ALA J1684      68.735 -41.513  88.001  1.00  0.00           N  
ATOM   2767  CA  ALA J1684      68.483 -40.486  89.004  1.00  0.00           C  
ATOM   2768  C   ALA J1684      67.022 -40.600  89.454  1.00  0.00           C  
ATOM   2769  O   ALA J1684      66.738 -40.699  90.646  1.00  0.00           O  
ATOM   2770  CB  ALA J1684      68.751 -39.095  88.436  1.00  0.00           C  
ATOM   2771  N   ARG J1685      66.096 -40.602  88.499  1.00  0.00           N  
ATOM   2772  CA  ARG J1685      64.672 -40.708  88.814  1.00  0.00           C  
ATOM   2773  C   ARG J1685      64.363 -41.858  89.775  1.00  0.00           C  
ATOM   2774  O   ARG J1685      63.758 -41.653  90.824  1.00  0.00           O  
ATOM   2775  CB  ARG J1685      63.872 -40.868  87.522  1.00  0.00           C  
ATOM   2776  CG  ARG J1685      62.413 -41.240  87.708  1.00  0.00           C  
ATOM   2777  CD  ARG J1685      61.539 -40.552  86.661  1.00  0.00           C  
ATOM   2778  NE  ARG J1685      62.177 -40.452  85.341  1.00  0.00           N  
ATOM   2779  CZ  ARG J1685      62.602 -41.488  84.621  1.00  0.00           C  
ATOM   2780  NH1 ARG J1685      62.459 -42.721  85.098  1.00  0.00           N  
ATOM   2781  NH2 ARG J1685      63.162 -41.295  83.424  1.00  0.00           N  
ATOM   2782  N   GLU J1686      64.789 -43.062  89.409  1.00  0.00           N  
ATOM   2783  CA  GLU J1686      64.569 -44.247  90.228  1.00  0.00           C  
ATOM   2784  C   GLU J1686      64.825 -43.956  91.675  1.00  0.00           C  
ATOM   2785  O   GLU J1686      63.940 -44.082  92.508  1.00  0.00           O  
ATOM   2786  CB  GLU J1686      65.484 -45.389  89.790  1.00  0.00           C  
ATOM   2787  CG  GLU J1686      65.005 -46.076  88.530  1.00  0.00           C  
ATOM   2788  CD  GLU J1686      63.597 -46.593  88.689  1.00  0.00           C  
ATOM   2789  OE1 GLU J1686      63.394 -47.453  89.577  1.00  0.00           O  
ATOM   2790  OE2 GLU J1686      62.699 -46.133  87.943  1.00  0.00           O  
ATOM   2791  N   VAL J1687      66.047 -43.563  91.972  1.00  0.00           N  
ATOM   2792  CA  VAL J1687      66.396 -43.259  93.340  1.00  0.00           C  
ATOM   2793  C   VAL J1687      65.414 -42.302  93.996  1.00  0.00           C  
ATOM   2794  O   VAL J1687      64.890 -42.587  95.074  1.00  0.00           O  
ATOM   2795  CB  VAL J1687      67.783 -42.658  93.414  1.00  0.00           C  
ATOM   2796  CG1 VAL J1687      68.139 -42.318  94.855  1.00  0.00           C  
ATOM   2797  CG2 VAL J1687      68.767 -43.641  92.831  1.00  0.00           C  
ATOM   2798  N   VAL J1690      65.167 -41.168  93.353  1.00  0.00           N  
ATOM   2799  CA  VAL J1690      64.248 -40.172  93.902  1.00  0.00           C  
ATOM   2800  C   VAL J1690      62.867 -40.750  94.167  1.00  0.00           C  
ATOM   2801  O   VAL J1690      62.297 -40.595  95.256  1.00  0.00           O  
ATOM   2802  CB  VAL J1690      64.093 -38.980  92.946  1.00  0.00           C  
ATOM   2803  CG1 VAL J1690      62.902 -38.117  93.366  1.00  0.00           C  
ATOM   2804  CG2 VAL J1690      65.378 -38.160  92.947  1.00  0.00           C  
ATOM   2805  N   THR J1691      62.331 -41.405  93.149  1.00  0.00           N  
ATOM   2806  CA  THR J1691      61.023 -42.017  93.246  1.00  0.00           C  
ATOM   2807  C   THR J1691      60.988 -42.986  94.430  1.00  0.00           C  
ATOM   2808  O   THR J1691      60.056 -42.975  95.226  1.00  0.00           O  
ATOM   2809  CB  THR J1691      60.698 -42.775  91.955  1.00  0.00           C  
ATOM   2810  OG1 THR J1691      61.159 -42.016  90.826  1.00  0.00           O  
ATOM   2811  CG2 THR J1691      59.196 -42.999  91.841  1.00  0.00           C  
ATOM   2812  N   LEU J1692      62.010 -43.824  94.545  1.00  0.00           N  
ATOM   2813  CA  LEU J1692      62.075 -44.776  95.638  1.00  0.00           C  
ATOM   2814  C   LEU J1692      62.041 -44.087  96.994  1.00  0.00           C  
ATOM   2815  O   LEU J1692      61.210 -44.408  97.831  1.00  0.00           O  
ATOM   2816  CB  LEU J1692      63.347 -45.608  95.542  1.00  0.00           C  
ATOM   2817  CG  LEU J1692      63.735 -46.272  96.859  1.00  0.00           C  
ATOM   2818  CD1 LEU J1692      62.595 -47.139  97.342  1.00  0.00           C  
ATOM   2819  CD2 LEU J1692      64.985 -47.092  96.664  1.00  0.00           C  
ATOM   2820  N   VAL J1693      62.945 -43.141  97.210  1.00  0.00           N  
ATOM   2821  CA  VAL J1693      63.016 -42.456  98.488  1.00  0.00           C  
ATOM   2822  C   VAL J1693      62.242 -41.156  98.554  1.00  0.00           C  
ATOM   2823  O   VAL J1693      62.402 -40.392  99.496  1.00  0.00           O  
ATOM   2824  CB  VAL J1693      64.477 -42.174  98.867  1.00  0.00           C  
ATOM   2825  CG1 VAL J1693      64.570 -41.666 100.298  1.00  0.00           C  
ATOM   2826  CG2 VAL J1693      65.283 -43.432  98.710  1.00  0.00           C  
ATOM   2827  N   HIS J1694      61.398 -40.894  97.568  1.00  0.00           N  
ATOM   2828  CA  HIS J1694      60.623 -39.662  97.586  1.00  0.00           C  
ATOM   2829  C   HIS J1694      59.335 -39.724  96.775  1.00  0.00           C  
ATOM   2830  O   HIS J1694      58.654 -38.715  96.618  1.00  0.00           O  
ATOM   2831  CB  HIS J1694      61.479 -38.486  97.108  1.00  0.00           C  
ATOM   2832  CG  HIS J1694      62.371 -37.910  98.166  1.00  0.00           C  
ATOM   2833  ND1 HIS J1694      61.895 -37.132  99.201  1.00  0.00           N  
ATOM   2834  CD2 HIS J1694      63.712 -37.991  98.346  1.00  0.00           C  
ATOM   2835  CE1 HIS J1694      62.903 -36.759  99.969  1.00  0.00           C  
ATOM   2836  NE2 HIS J1694      64.017 -37.267  99.472  1.00  0.00           N  
ATOM   2837  N   GLY J1695      59.006 -40.904  96.258  1.00  0.00           N  
ATOM   2838  CA  GLY J1695      57.775 -41.071  95.492  1.00  0.00           C  
ATOM   2839  C   GLY J1695      57.811 -40.579  94.059  1.00  0.00           C  
ATOM   2840  O   GLY J1695      58.638 -39.741  93.705  1.00  0.00           O  
ATOM   2841  N   LYS J1696      56.907 -41.093  93.230  1.00  0.00           N  
ATOM   2842  CA  LYS J1696      56.861 -40.695  91.828  1.00  0.00           C  
ATOM   2843  C   LYS J1696      56.523 -39.219  91.660  1.00  0.00           C  
ATOM   2844  O   LYS J1696      57.208 -38.494  90.938  1.00  0.00           O  
ATOM   2845  CB  LYS J1696      55.830 -41.531  91.066  1.00  0.00           C  
ATOM   2846  CG  LYS J1696      54.423 -41.414  91.625  1.00  0.00           C  
ATOM   2847  CD  LYS J1696      53.356 -41.742  90.582  1.00  0.00           C  
ATOM   2848  CE  LYS J1696      51.944 -41.483  91.128  1.00  0.00           C  
ATOM   2849  NZ  LYS J1696      50.876 -41.589  90.080  1.00  0.00           N  
ATOM   2850  N   GLN J1697      55.462 -38.780  92.331  1.00  0.00           N  
ATOM   2851  CA  GLN J1697      55.021 -37.391  92.243  1.00  0.00           C  
ATOM   2852  C   GLN J1697      56.196 -36.446  92.349  1.00  0.00           C  
ATOM   2853  O   GLN J1697      56.255 -35.422  91.674  1.00  0.00           O  
ATOM   2854  CB  GLN J1697      54.001 -37.078  93.344  1.00  0.00           C  
ATOM   2855  CG  GLN J1697      52.594 -36.798  92.810  1.00  0.00           C  
ATOM   2856  CD  GLN J1697      51.499 -37.549  93.562  1.00  0.00           C  
ATOM   2857  OE1 GLN J1697      51.251 -37.297  94.743  1.00  0.00           O  
ATOM   2858  NE2 GLN J1697      50.838 -38.479  92.874  1.00  0.00           N  
ATOM   2859  N   GLU J1698      57.142 -36.794  93.200  1.00  0.00           N  
ATOM   2860  CA  GLU J1698      58.300 -35.954  93.353  1.00  0.00           C  
ATOM   2861  C   GLU J1698      59.319 -36.268  92.273  1.00  0.00           C  
ATOM   2862  O   GLU J1698      59.967 -35.371  91.744  1.00  0.00           O  
ATOM   2863  CB  GLU J1698      58.922 -36.153  94.728  1.00  0.00           C  
ATOM   2864  CG  GLU J1698      60.203 -35.377  94.881  1.00  0.00           C  
ATOM   2865  CD  GLU J1698      60.020 -33.915  94.521  1.00  0.00           C  
ATOM   2866  OE1 GLU J1698      61.041 -33.224  94.292  1.00  0.00           O  
ATOM   2867  OE2 GLU J1698      58.851 -33.460  94.475  1.00  0.00           O  
ATOM   2868  N   ALA J1708      59.461 -37.548  91.950  1.00  0.00           N  
ATOM   2869  CA  ALA J1708      60.407 -37.962  90.925  1.00  0.00           C  
ATOM   2870  C   ALA J1708      60.267 -37.021  89.737  1.00  0.00           C  
ATOM   2871  O   ALA J1708      61.258 -36.530  89.195  1.00  0.00           O  
ATOM   2872  CB  ALA J1708      60.126 -39.393  90.503  1.00  0.00           C  
ATOM   2873  N   SER J1716      59.023 -36.764  89.349  1.00  0.00           N  
ATOM   2874  CA  SER J1716      58.744 -35.874  88.234  1.00  0.00           C  
ATOM   2875  C   SER J1716      59.085 -34.437  88.585  1.00  0.00           C  
ATOM   2876  O   SER J1716      60.016 -33.858  88.026  1.00  0.00           O  
ATOM   2877  CB  SER J1716      57.269 -35.953  87.838  1.00  0.00           C  
ATOM   2878  OG  SER J1716      57.086 -36.791  86.712  1.00  0.00           O  
ATOM   2879  N   ALA J1717      58.316 -33.869  89.507  1.00  0.00           N  
ATOM   2880  CA  ALA J1717      58.510 -32.492  89.953  1.00  0.00           C  
ATOM   2881  C   ALA J1717      59.984 -32.083  89.957  1.00  0.00           C  
ATOM   2882  O   ALA J1717      60.342 -30.977  89.527  1.00  0.00           O  
ATOM   2883  CB  ALA J1717      57.912 -32.320  91.351  1.00  0.00           C  
ATOM   2884  N   ALA J1718      60.829 -32.988  90.443  1.00  0.00           N  
ATOM   2885  CA  ALA J1718      62.260 -32.748  90.517  1.00  0.00           C  
ATOM   2886  C   ALA J1718      62.866 -32.704  89.121  1.00  0.00           C  
ATOM   2887  O   ALA J1718      63.539 -31.737  88.756  1.00  0.00           O  
ATOM   2888  CB  ALA J1718      62.922 -33.833  91.343  1.00  0.00           C  
ATOM   2889  N   GLU J1719      62.630 -33.755  88.344  1.00  0.00           N  
ATOM   2890  CA  GLU J1719      63.148 -33.817  86.987  1.00  0.00           C  
ATOM   2891  C   GLU J1719      62.834 -32.516  86.256  1.00  0.00           C  
ATOM   2892  O   GLU J1719      63.690 -31.967  85.559  1.00  0.00           O  
ATOM   2893  CB  GLU J1719      62.530 -35.003  86.250  1.00  0.00           C  
ATOM   2894  CG  GLU J1719      62.960 -35.142  84.798  1.00  0.00           C  
ATOM   2895  CD  GLU J1719      62.543 -36.473  84.192  1.00  0.00           C  
ATOM   2896  OE1 GLU J1719      62.872 -36.735  83.015  1.00  0.00           O  
ATOM   2897  OE2 GLU J1719      61.883 -37.262  84.900  1.00  0.00           O  
ATOM   2898  N   ASP J1720      61.610 -32.023  86.436  1.00  0.00           N  
ATOM   2899  CA  ASP J1720      61.170 -30.778  85.811  1.00  0.00           C  
ATOM   2900  C   ASP J1720      62.127 -29.643  86.092  1.00  0.00           C  
ATOM   2901  O   ASP J1720      62.658 -29.031  85.172  1.00  0.00           O  
ATOM   2902  CB  ASP J1720      59.789 -30.380  86.314  1.00  0.00           C  
ATOM   2903  CG  ASP J1720      58.716 -31.304  85.825  1.00  0.00           C  
ATOM   2904  OD1 ASP J1720      58.688 -31.554  84.599  1.00  0.00           O  
ATOM   2905  OD2 ASP J1720      57.907 -31.769  86.659  1.00  0.00           O  
ATOM   2906  N   GLN J1721      62.335 -29.343  87.367  1.00  0.00           N  
ATOM   2907  CA  GLN J1721      63.250 -28.275  87.711  1.00  0.00           C  
ATOM   2908  C   GLN J1721      64.598 -28.551  87.041  1.00  0.00           C  
ATOM   2909  O   GLN J1721      65.187 -27.657  86.448  1.00  0.00           O  
ATOM   2910  CB  GLN J1721      63.426 -28.197  89.215  1.00  0.00           C  
ATOM   2911  CG  GLN J1721      62.156 -28.057  89.996  1.00  0.00           C  
ATOM   2912  CD  GLN J1721      62.418 -28.225  91.468  1.00  0.00           C  
ATOM   2913  OE1 GLN J1721      63.193 -27.476  92.054  1.00  0.00           O  
ATOM   2914  NE2 GLN J1721      61.788 -29.219  92.075  1.00  0.00           N  
ATOM   2915  N   HIS J1722      65.084 -29.788  87.113  1.00  0.00           N  
ATOM   2916  CA  HIS J1722      66.365 -30.123  86.494  1.00  0.00           C  
ATOM   2917  C   HIS J1722      66.296 -30.297  84.979  1.00  0.00           C  
ATOM   2918  O   HIS J1722      67.253 -30.756  84.345  1.00  0.00           O  
ATOM   2919  CB  HIS J1722      66.940 -31.374  87.144  1.00  0.00           C  
ATOM   2920  CG  HIS J1722      68.216 -31.124  87.888  1.00  0.00           C  
ATOM   2921  ND1 HIS J1722      69.333 -30.578  87.289  1.00  0.00           N  
ATOM   2922  CD2 HIS J1722      68.558 -31.355  89.179  1.00  0.00           C  
ATOM   2923  CE1 HIS J1722      70.308 -30.485  88.177  1.00  0.00           C  
ATOM   2924  NE2 HIS J1722      69.863 -30.950  89.332  1.00  0.00           N  
ATOM   2925  N   ARG J1727      65.157 -29.909  84.408  1.00  0.00           N  
ATOM   2926  CA  ARG J1727      64.895 -29.996  82.959  1.00  0.00           C  
ATOM   2927  C   ARG J1727      64.653 -28.617  82.298  1.00  0.00           C  
ATOM   2928  O   ARG J1727      64.414 -28.553  81.084  1.00  0.00           O  
ATOM   2929  CB  ARG J1727      63.652 -30.877  82.703  1.00  0.00           C  
ATOM   2930  CG  ARG J1727      63.959 -32.347  82.371  1.00  0.00           C  
ATOM   2931  CD  ARG J1727      63.692 -32.653  80.898  1.00  0.00           C  
ATOM   2932  NE  ARG J1727      64.355 -33.887  80.496  1.00  0.00           N  
ATOM   2933  CZ  ARG J1727      65.675 -34.036  80.431  1.00  0.00           C  
ATOM   2934  NH1 ARG J1727      66.488 -33.026  80.736  1.00  0.00           N  
ATOM   2935  NH2 ARG J1727      66.185 -35.205  80.071  1.00  0.00           N  
ATOM   2936  N   MET J1728      64.737 -27.534  83.077  1.00  0.00           N  
ATOM   2937  CA  MET J1728      64.470 -26.161  82.599  1.00  0.00           C  
ATOM   2938  C   MET J1728      65.490 -25.642  81.561  1.00  0.00           C  
ATOM   2939  O   MET J1728      66.308 -26.427  81.106  1.00  0.00           O  
ATOM   2940  CB  MET J1728      64.384 -25.209  83.805  1.00  0.00           C  
ATOM   2941  CG  MET J1728      63.091 -25.460  84.642  1.00  0.00           C  
ATOM   2942  SD  MET J1728      61.618 -24.749  83.855  1.00  0.00           S  
ATOM   2943  CE  MET J1728      61.528 -25.637  82.210  1.00  0.00           C  
ATOM   2944  N   MET J1755      65.447 -24.377  81.149  1.00  0.00           N  
ATOM   2945  CA  MET J1755      66.389 -23.910  80.100  1.00  0.00           C  
ATOM   2946  C   MET J1755      67.755 -23.511  80.688  1.00  0.00           C  
ATOM   2947  O   MET J1755      68.849 -23.928  80.190  1.00  0.00           O  
ATOM   2948  CB  MET J1755      65.766 -22.699  79.436  1.00  0.00           C  
ATOM   2949  CG  MET J1755      65.789 -22.656  77.884  1.00  0.00           C  
ATOM   2950  SD  MET J1755      66.115 -24.299  77.160  1.00  0.00           S  
ATOM   2951  CE  MET J1755      67.553 -24.157  75.979  1.00  0.00           C  
TER
END
