# Supplementary material for: Backbone Brackets and Arginine Tweezers delineate Class I and Class II aminoacyl tRNA synthetases
Source: PLoS Comput Biol. 2018 Apr 16;14(4):e1006101. doi: 10.1371/journal.pcbi.1006101 (PMC5919687; doi:10.1371/journal.pcbi.1006101)
Supplement: S11 File — All structures of Class I aaRS with residues renumbered according to the MSA. (GZ) [file pcbi.1006101.s023.tar.gz › 2rkj_M_renum.pdb]

ATOM      1  N   PRO M 183     -43.009 -97.321  55.316  1.00  0.00           N  
ATOM      2  CA  PRO M 183     -44.051 -96.522  56.005  1.00  0.00           C  
ATOM      3  C   PRO M 183     -45.248 -96.292  55.100  1.00  0.00           C  
ATOM      4  O   PRO M 183     -45.336 -96.852  54.000  1.00  0.00           O  
ATOM      5  CB  PRO M 183     -43.419 -95.193  56.400  1.00  0.00           C  
ATOM      6  CG  PRO M 183     -42.286 -95.084  55.368  1.00  0.00           C  
ATOM      7  CD  PRO M 183     -41.776 -96.526  55.171  1.00  0.00           C  
ATOM      8  N   LYS M 184     -46.171 -95.467  55.582  1.00  0.00           N  
ATOM      9  CA  LYS M 184     -47.378 -95.124  54.839  1.00  0.00           C  
ATOM     10  C   LYS M 184     -46.981 -94.392  53.562  1.00  0.00           C  
ATOM     11  O   LYS M 184     -47.651 -94.494  52.529  1.00  0.00           O  
ATOM     12  CB  LYS M 184     -48.277 -94.215  55.686  1.00  0.00           C  
ATOM     13  CG  LYS M 184     -47.603 -92.918  56.135  1.00  0.00           C  
ATOM     14  CD  LYS M 184     -47.201 -92.959  57.601  1.00  0.00           C  
ATOM     15  CE  LYS M 184     -46.391 -91.736  57.969  1.00  0.00           C  
ATOM     16  NZ  LYS M 184     -45.129 -91.705  57.187  1.00  0.00           N  
ATOM     17  N   TYR M 185     -45.891 -93.635  53.655  1.00  0.00           N  
ATOM     18  CA  TYR M 185     -45.369 -92.877  52.522  1.00  0.00           C  
ATOM     19  C   TYR M 185     -45.056 -93.835  51.360  1.00  0.00           C  
ATOM     20  O   TYR M 185     -45.419 -93.571  50.199  1.00  0.00           O  
ATOM     21  CB  TYR M 185     -44.113 -92.083  52.963  1.00  0.00           C  
ATOM     22  CG  TYR M 185     -43.223 -91.624  51.827  1.00  0.00           C  
ATOM     23  CD1 TYR M 185     -43.767 -91.006  50.696  1.00  0.00           C  
ATOM     24  CD2 TYR M 185     -41.848 -91.874  51.847  1.00  0.00           C  
ATOM     25  CE1 TYR M 185     -42.972 -90.661  49.607  1.00  0.00           C  
ATOM     26  CE2 TYR M 185     -41.039 -91.531  50.761  1.00  0.00           C  
ATOM     27  CZ  TYR M 185     -41.611 -90.927  49.639  1.00  0.00           C  
ATOM     28  OH  TYR M 185     -40.840 -90.618  48.534  1.00  0.00           O  
ATOM     29  N   THR M 186     -44.404 -94.955  51.687  1.00  0.00           N  
ATOM     30  CA  THR M 186     -44.035 -95.968  50.695  1.00  0.00           C  
ATOM     31  C   THR M 186     -45.310 -96.575  50.100  1.00  0.00           C  
ATOM     32  O   THR M 186     -45.309 -97.067  48.969  1.00  0.00           O  
ATOM     33  CB  THR M 186     -43.163 -97.114  51.323  1.00  0.00           C  
ATOM     34  OG1 THR M 186     -42.066 -96.559  52.069  1.00  0.00           O  
ATOM     35  CG2 THR M 186     -42.592 -97.999  50.227  1.00  0.00           C  
ATOM     36  N   ALA M 187     -46.398 -96.511  50.867  1.00  0.00           N  
ATOM     37  CA  ALA M 187     -47.697 -97.048  50.454  1.00  0.00           C  
ATOM     38  C   ALA M 187     -48.275 -96.379  49.199  1.00  0.00           C  
ATOM     39  O   ALA M 187     -48.741 -97.046  48.268  1.00  0.00           O  
ATOM     40  CB  ALA M 187     -48.690 -96.926  51.611  1.00  0.00           C  
ATOM     41  N   LYS M 188     -48.251 -95.055  49.185  1.00  0.00           N  
ATOM     42  CA  LYS M 188     -48.768 -94.306  48.054  1.00  0.00           C  
ATOM     43  C   LYS M 188     -47.839 -94.527  46.866  1.00  0.00           C  
ATOM     44  O   LYS M 188     -48.291 -94.668  45.725  1.00  0.00           O  
ATOM     45  CB  LYS M 188     -48.827 -92.822  48.411  1.00  0.00           C  
ATOM     46  CG  LYS M 188     -49.236 -92.552  49.856  1.00  0.00           C  
ATOM     47  CD  LYS M 188     -49.849 -91.172  50.003  1.00  0.00           C  
ATOM     48  CE  LYS M 188     -51.251 -91.129  49.390  1.00  0.00           C  
ATOM     49  NZ  LYS M 188     -51.302 -91.628  47.986  1.00  0.00           N  
ATOM     50  N   ILE M 189     -46.538 -94.560  47.154  1.00  0.00           N  
ATOM     51  CA  ILE M 189     -45.513 -94.762  46.132  1.00  0.00           C  
ATOM     52  C   ILE M 189     -45.860 -95.943  45.224  1.00  0.00           C  
ATOM     53  O   ILE M 189     -45.962 -95.803  44.004  1.00  0.00           O  
ATOM     54  CB  ILE M 189     -44.119 -95.015  46.780  1.00  0.00           C  
ATOM     55  CG1 ILE M 189     -43.609 -93.738  47.453  1.00  0.00           C  
ATOM     56  CG2 ILE M 189     -43.123 -95.486  45.731  1.00  0.00           C  
ATOM     57  CD1 ILE M 189     -43.239 -92.632  46.492  1.00  0.00           C  
ATOM     58  N   ASN M 190     -46.046 -97.106  45.827  1.00  0.00           N  
ATOM     59  CA  ASN M 190     -46.359 -98.306  45.067  1.00  0.00           C  
ATOM     60  C   ASN M 190     -47.726 -98.194  44.412  1.00  0.00           C  
ATOM     61  O   ASN M 190     -47.973 -98.758  43.343  1.00  0.00           O  
ATOM     62  CB  ASN M 190     -46.296 -99.507  46.001  1.00  0.00           C  
ATOM     63  CG  ASN M 190     -44.980 -99.569  46.780  1.00  0.00           C  
ATOM     64  OD1 ASN M 190     -43.896 -99.658  46.190  1.00  0.00           O  
ATOM     65  ND2 ASN M 190     -45.072 -99.515  48.109  1.00  0.00           N  
ATOM     66  N   GLU M 191     -48.611 -97.460  45.067  1.00  0.00           N  
ATOM     67  CA  GLU M 191     -49.942 -97.248  44.544  1.00  0.00           C  
ATOM     68  C   GLU M 191     -49.788 -96.538  43.202  1.00  0.00           C  
ATOM     69  O   GLU M 191     -50.443 -96.874  42.209  1.00  0.00           O  
ATOM     70  CB  GLU M 191     -50.725 -96.374  45.513  1.00  0.00           C  
ATOM     71  CG  GLU M 191     -52.090 -95.970  45.022  1.00  0.00           C  
ATOM     72  CD  GLU M 191     -52.746 -94.980  45.951  1.00  0.00           C  
ATOM     73  OE1 GLU M 191     -53.897 -94.577  45.674  1.00  0.00           O  
ATOM     74  OE2 GLU M 191     -52.103 -94.606  46.958  1.00  0.00           O  
ATOM     75  N   ALA M 193     -48.902 -95.553  43.179  1.00  0.00           N  
ATOM     76  CA  ALA M 193     -48.650 -94.792  41.966  1.00  0.00           C  
ATOM     77  C   ALA M 193     -48.151 -95.700  40.847  1.00  0.00           C  
ATOM     78  O   ALA M 193     -48.550 -95.550  39.696  1.00  0.00           O  
ATOM     79  CB  ALA M 193     -47.630 -93.689  42.242  1.00  0.00           C  
ATOM     80  N   GLU M 196     -47.281 -96.643  41.185  1.00  0.00           N  
ATOM     81  CA  GLU M 196     -46.745 -97.549  40.185  1.00  0.00           C  
ATOM     82  C   GLU M 196     -47.859 -98.158  39.362  1.00  0.00           C  
ATOM     83  O   GLU M 196     -47.835 -98.098  38.137  1.00  0.00           O  
ATOM     84  CB  GLU M 196     -45.944 -98.661  40.851  1.00  0.00           C  
ATOM     85  CG  GLU M 196     -44.543 -98.772  40.316  1.00  0.00           C  
ATOM     86  CD  GLU M 196     -43.896 -97.422  40.214  1.00  0.00           C  
ATOM     87  OE1 GLU M 196     -44.179 -96.709  39.223  1.00  0.00           O  
ATOM     88  OE2 GLU M 196     -43.128 -97.071  41.137  1.00  0.00           O  
ATOM     89  N   GLU M 197     -48.835 -98.741  40.048  1.00  0.00           N  
ATOM     90  CA  GLU M 197     -49.965 -99.370  39.378  1.00  0.00           C  
ATOM     91  C   GLU M 197     -50.650 -98.401  38.436  1.00  0.00           C  
ATOM     92  O   GLU M 197     -50.858 -98.703  37.261  1.00  0.00           O  
ATOM     93  CB  GLU M 197     -50.998 -99.859  40.396  1.00  0.00           C  
ATOM     94  CG  GLU M 197     -50.533-100.977  41.317  1.00  0.00           C  
ATOM     95  CD  GLU M 197     -51.674-101.587  42.135  1.00  0.00           C  
ATOM     96  OE1 GLU M 197     -51.407-102.505  42.938  1.00  0.00           O  
ATOM     97  OE2 GLU M 197     -52.837-101.155  41.977  1.00  0.00           O  
ATOM     98  N   ASN M 198     -51.022 -97.243  38.972  1.00  0.00           N  
ATOM     99  CA  ASN M 198     -51.698 -96.216  38.187  1.00  0.00           C  
ATOM    100  C   ASN M 198     -50.963 -96.050  36.861  1.00  0.00           C  
ATOM    101  O   ASN M 198     -51.553 -96.184  35.787  1.00  0.00           O  
ATOM    102  CB  ASN M 198     -51.690 -94.887  38.950  1.00  0.00           C  
ATOM    103  CG  ASN M 198     -52.322 -94.995  40.326  1.00  0.00           C  
ATOM    104  OD1 ASN M 198     -52.181 -94.099  41.158  1.00  0.00           O  
ATOM    105  ND2 ASN M 198     -53.028 -96.090  40.568  1.00  0.00           N  
ATOM    106  N   TRP M 199     -49.663 -95.777  36.962  1.00  0.00           N  
ATOM    107  CA  TRP M 199     -48.786 -95.571  35.810  1.00  0.00           C  
ATOM    108  C   TRP M 199     -48.793 -96.779  34.876  1.00  0.00           C  
ATOM    109  O   TRP M 199     -48.336 -96.706  33.735  1.00  0.00           O  
ATOM    110  CB  TRP M 199     -47.356 -95.279  36.296  1.00  0.00           C  
ATOM    111  CG  TRP M 199     -46.453 -94.733  35.233  1.00  0.00           C  
ATOM    112  CD1 TRP M 199     -45.504 -95.414  34.536  1.00  0.00           C  
ATOM    113  CD2 TRP M 199     -46.462 -93.401  34.706  1.00  0.00           C  
ATOM    114  NE1 TRP M 199     -44.920 -94.591  33.603  1.00  0.00           N  
ATOM    115  CE2 TRP M 199     -45.489 -93.348  33.688  1.00  0.00           C  
ATOM    116  CE3 TRP M 199     -47.198 -92.243  34.999  1.00  0.00           C  
ATOM    117  CZ2 TRP M 199     -45.235 -92.188  32.954  1.00  0.00           C  
ATOM    118  CZ3 TRP M 199     -46.946 -91.090  34.269  1.00  0.00           C  
ATOM    119  CH2 TRP M 199     -45.970 -91.071  33.261  1.00  0.00           C  
ATOM    120  N   GLN M 200     -49.313 -97.896  35.362  1.00  0.00           N  
ATOM    121  CA  GLN M 200     -49.373 -99.083  34.539  1.00  0.00           C  
ATOM    122  C   GLN M 200     -50.668 -99.102  33.735  1.00  0.00           C  
ATOM    123  O   GLN M 200     -50.669 -99.529  32.587  1.00  0.00           O  
ATOM    124  CB  GLN M 200     -49.237-100.330  35.410  1.00  0.00           C  
ATOM    125  CG  GLN M 200     -47.973-100.315  36.263  1.00  0.00           C  
ATOM    126  CD  GLN M 200     -46.718-100.022  35.449  1.00  0.00           C  
ATOM    127  OE1 GLN M 200     -45.726 -99.506  35.981  1.00  0.00           O  
ATOM    128  NE2 GLN M 200     -46.750-100.358  34.156  1.00  0.00           N  
ATOM    129  N   ALA M 201     -51.769 -98.638  34.323  1.00  0.00           N  
ATOM    130  CA  ALA M 201     -53.033 -98.593  33.590  1.00  0.00           C  
ATOM    131  C   ALA M 201     -52.738 -97.693  32.399  1.00  0.00           C  
ATOM    132  O   ALA M 201     -53.283 -97.869  31.310  1.00  0.00           O  
ATOM    133  CB  ALA M 201     -54.141 -97.985  34.453  1.00  0.00           C  
ATOM    134  N   ARG M 202     -51.845 -96.732  32.635  1.00  0.00           N  
ATOM    135  CA  ARG M 202     -51.408 -95.764  31.627  1.00  0.00           C  
ATOM    136  C   ARG M 202     -50.523 -96.443  30.588  1.00  0.00           C  
ATOM    137  O   ARG M 202     -50.792 -96.379  29.389  1.00  0.00           O  
ATOM    138  CB  ARG M 202     -50.632 -94.610  32.296  1.00  0.00           C  
ATOM    139  CG  ARG M 202     -49.904 -93.684  31.324  1.00  0.00           C  
ATOM    140  CD  ARG M 202     -49.129 -92.579  32.033  1.00  0.00           C  
ATOM    141  NE  ARG M 202     -48.230 -91.918  31.094  1.00  0.00           N  
ATOM    142  CZ  ARG M 202     -47.246 -92.538  30.448  1.00  0.00           C  
ATOM    143  NH1 ARG M 202     -47.024 -93.830  30.640  1.00  0.00           N  
ATOM    144  NH2 ARG M 202     -46.493 -91.873  29.589  1.00  0.00           N  
ATOM    145  N   ALA M 203     -49.463 -97.090  31.057  1.00  0.00           N  
ATOM    146  CA  ALA M 203     -48.549 -97.781  30.164  1.00  0.00           C  
ATOM    147  C   ALA M 203     -49.364 -98.722  29.282  1.00  0.00           C  
ATOM    148  O   ALA M 203     -48.958 -99.067  28.170  1.00  0.00           O  
ATOM    149  CB  ALA M 203     -47.519 -98.567  30.979  1.00  0.00           C  
ATOM    150  N   GLU M 204     -50.529 -99.115  29.787  1.00  0.00           N  
ATOM    151  CA  GLU M 204     -51.408-100.022  29.073  1.00  0.00           C  
ATOM    152  C   GLU M 204     -52.096 -99.309  27.925  1.00  0.00           C  
ATOM    153  O   GLU M 204     -51.922 -99.669  26.759  1.00  0.00           O  
ATOM    154  CB  GLU M 204     -52.460-100.596  30.024  1.00  0.00           C  
ATOM    155  CG  GLU M 204     -53.114-101.868  29.490  1.00  0.00           C  
ATOM    156  CD  GLU M 204     -52.144-103.052  29.434  1.00  0.00           C  
ATOM    157  OE1 GLU M 204     -52.222-103.921  30.335  1.00  0.00           O  
ATOM    158  OE2 GLU M 204     -51.302-103.110  28.501  1.00  0.00           O  
ATOM    159  N   ALA M 205     -52.886 -98.298  28.263  1.00  0.00           N  
ATOM    160  CA  ALA M 205     -53.590 -97.531  27.250  1.00  0.00           C  
ATOM    161  C   ALA M 205     -52.652 -97.301  26.062  1.00  0.00           C  
ATOM    162  O   ALA M 205     -52.995 -97.600  24.920  1.00  0.00           O  
ATOM    163  CB  ALA M 205     -54.056 -96.197  27.837  1.00  0.00           C  
ATOM    164  N   ILE M 206     -51.452 -96.801  26.338  1.00  0.00           N  
ATOM    165  CA  ILE M 206     -50.491 -96.542  25.276  1.00  0.00           C  
ATOM    166  C   ILE M 206     -50.173 -97.809  24.496  1.00  0.00           C  
ATOM    167  O   ILE M 206     -49.983 -97.759  23.284  1.00  0.00           O  
ATOM    168  CB  ILE M 206     -49.176 -95.985  25.825  1.00  0.00           C  
ATOM    169  CG1 ILE M 206     -49.447 -94.791  26.740  1.00  0.00           C  
ATOM    170  CG2 ILE M 206     -48.300 -95.552  24.676  1.00  0.00           C  
ATOM    171  CD1 ILE M 206     -48.205 -94.227  27.398  1.00  0.00           C  
ATOM    172  N   LYS M 207     -50.111 -98.939  25.197  1.00  0.00           N  
ATOM    173  CA  LYS M 207     -49.814-100.226  24.572  1.00  0.00           C  
ATOM    174  C   LYS M 207     -50.837-100.561  23.489  1.00  0.00           C  
ATOM    175  O   LYS M 207     -50.490-101.157  22.470  1.00  0.00           O  
ATOM    176  CB  LYS M 207     -49.787-101.346  25.630  1.00  0.00           C  
ATOM    177  CG  LYS M 207     -49.397-102.731  25.092  1.00  0.00           C  
ATOM    178  CD  LYS M 207     -49.318-103.800  26.193  1.00  0.00           C  
ATOM    179  CE  LYS M 207     -48.198-103.523  27.190  1.00  0.00           C  
ATOM    180  NZ  LYS M 207     -48.086-104.579  28.233  1.00  0.00           N  
ATOM    181  N   LYS M 208     -52.096-100.186  23.715  1.00  0.00           N  
ATOM    182  CA  LYS M 208     -53.166-100.438  22.747  1.00  0.00           C  
ATOM    183  C   LYS M 208     -53.617 -99.111  22.147  1.00  0.00           C  
ATOM    184  O   LYS M 208     -54.778 -98.953  21.763  1.00  0.00           O  
ATOM    185  CB  LYS M 208     -54.371-101.130  23.407  1.00  0.00           C  
ATOM    186  CG  LYS M 208     -54.115-102.533  23.957  1.00  0.00           C  
ATOM    187  CD  LYS M 208     -53.505-102.515  25.357  1.00  0.00           C  
ATOM    188  CE  LYS M 208     -54.472-101.969  26.405  1.00  0.00           C  
ATOM    189  NZ  LYS M 208     -54.611-100.490  26.344  1.00  0.00           N  
ATOM    190  N   GLY M 209     -52.685 -98.163  22.085  1.00  0.00           N  
ATOM    191  CA  GLY M 209     -52.976 -96.851  21.537  1.00  0.00           C  
ATOM    192  C   GLY M 209     -54.237 -96.223  22.097  1.00  0.00           C  
ATOM    193  O   GLY M 209     -54.864 -95.389  21.438  1.00  0.00           O  
ATOM    194  N   LYS M 210     -54.609 -96.620  23.313  1.00  0.00           N  
ATOM    195  CA  LYS M 210     -55.806 -96.092  23.965  1.00  0.00           C  
ATOM    196  C   LYS M 210     -55.622 -94.622  24.364  1.00  0.00           C  
ATOM    197  O   LYS M 210     -56.600 -93.871  24.436  1.00  0.00           O  
ATOM    198  CB  LYS M 210     -56.159 -96.945  25.186  1.00  0.00           C  
ATOM    199  CG  LYS M 210     -56.231 -98.438  24.873  1.00  0.00           C  
ATOM    200  CD  LYS M 210     -57.127 -99.187  25.843  1.00  0.00           C  
ATOM    201  CE  LYS M 210     -58.585 -98.986  25.498  1.00  0.00           C  
ATOM    202  NZ  LYS M 210     -58.938 -97.544  25.413  1.00  0.00           N  
ATOM    203  N   LYS M 211     -54.369 -94.230  24.626  1.00  0.00           N  
ATOM    204  CA  LYS M 211     -53.996 -92.849  24.977  1.00  0.00           C  
ATOM    205  C   LYS M 211     -52.632 -92.581  24.349  1.00  0.00           C  
ATOM    206  O   LYS M 211     -51.747 -93.435  24.400  1.00  0.00           O  
ATOM    207  CB  LYS M 211     -53.898 -92.652  26.491  1.00  0.00           C  
ATOM    208  CG  LYS M 211     -53.728 -91.196  26.894  1.00  0.00           C  
ATOM    209  CD  LYS M 211     -54.962 -90.391  26.534  1.00  0.00           C  
ATOM    210  CE  LYS M 211     -54.708 -88.913  26.660  1.00  0.00           C  
ATOM    211  NZ  LYS M 211     -53.658 -88.514  25.702  1.00  0.00           N  
ATOM    212  N   GLN M 212     -52.455 -91.403  23.761  1.00  0.00           N  
ATOM    213  CA  GLN M 212     -51.188 -91.084  23.100  1.00  0.00           C  
ATOM    214  C   GLN M 212     -49.974 -91.169  24.019  1.00  0.00           C  
ATOM    215  O   GLN M 212     -50.091 -90.929  25.221  1.00  0.00           O  
ATOM    216  CB  GLN M 212     -51.232 -89.684  22.477  1.00  0.00           C  
ATOM    217  CG  GLN M 212     -49.932 -89.321  21.759  1.00  0.00           C  
ATOM    218  CD  GLN M 212     -49.872 -87.879  21.310  1.00  0.00           C  
ATOM    219  OE1 GLN M 212     -49.956 -86.951  22.126  1.00  0.00           O  
ATOM    220  NE2 GLN M 212     -49.717 -87.677  20.003  1.00  0.00           N  
ATOM    221  N   ASN M 214     -48.816 -91.517  23.451  1.00  0.00           N  
ATOM    222  CA  ASN M 214     -47.587 -91.595  24.232  1.00  0.00           C  
ATOM    223  C   ASN M 214     -47.000 -90.207  24.311  1.00  0.00           C  
ATOM    224  O   ASN M 214     -46.786 -89.552  23.292  1.00  0.00           O  
ATOM    225  CB  ASN M 214     -46.545 -92.512  23.595  1.00  0.00           C  
ATOM    226  CG  ASN M 214     -45.327 -92.718  24.494  1.00  0.00           C  
ATOM    227  OD1 ASN M 214     -44.329 -93.304  24.084  1.00  0.00           O  
ATOM    228  ND2 ASN M 214     -45.415 -92.242  25.728  1.00  0.00           N  
ATOM    229  N   THR M 215     -46.747 -89.770  25.537  1.00  0.00           N  
ATOM    230  CA  THR M 215     -46.179 -88.461  25.803  1.00  0.00           C  
ATOM    231  C   THR M 215     -45.140 -88.141  24.742  1.00  0.00           C  
ATOM    232  O   THR M 215     -44.997 -86.993  24.312  1.00  0.00           O  
ATOM    233  CB  THR M 215     -45.506 -88.447  27.183  1.00  0.00           C  
ATOM    234  OG1 THR M 215     -46.416 -88.970  28.162  1.00  0.00           O  
ATOM    235  CG2 THR M 215     -45.098 -87.028  27.564  1.00  0.00           C  
ATOM    236  N   TRP M 216     -44.414 -89.170  24.321  1.00  0.00           N  
ATOM    237  CA  TRP M 216     -43.389 -88.992  23.313  1.00  0.00           C  
ATOM    238  C   TRP M 216     -44.003 -88.640  21.983  1.00  0.00           C  
ATOM    239  O   TRP M 216     -43.571 -87.697  21.322  1.00  0.00           O  
ATOM    240  CB  TRP M 216     -42.547 -90.253  23.143  1.00  0.00           C  
ATOM    241  CG  TRP M 216     -41.594 -90.146  21.984  1.00  0.00           C  
ATOM    242  CD1 TRP M 216     -41.667 -90.813  20.793  1.00  0.00           C  
ATOM    243  CD2 TRP M 216     -40.451 -89.288  21.893  1.00  0.00           C  
ATOM    244  NE1 TRP M 216     -40.638 -90.423  19.968  1.00  0.00           N  
ATOM    245  CE2 TRP M 216     -39.876 -89.488  20.619  1.00  0.00           C  
ATOM    246  CE3 TRP M 216     -39.854 -88.369  22.765  1.00  0.00           C  
ATOM    247  CZ2 TRP M 216     -38.734 -88.800  20.194  1.00  0.00           C  
ATOM    248  CZ3 TRP M 216     -38.717 -87.683  22.342  1.00  0.00           C  
ATOM    249  CH2 TRP M 216     -38.170 -87.905  21.068  1.00  0.00           C  
ATOM    250  N   ASP M 217     -45.006 -89.406  21.579  1.00  0.00           N  
ATOM    251  CA  ASP M 217     -45.646 -89.137  20.309  1.00  0.00           C  
ATOM    252  C   ASP M 217     -46.392 -87.815  20.416  1.00  0.00           C  
ATOM    253  O   ASP M 217     -46.929 -87.300  19.431  1.00  0.00           O  
ATOM    254  CB  ASP M 217     -46.587 -90.282  19.932  1.00  0.00           C  
ATOM    255  CG  ASP M 217     -46.582 -90.565  18.432  1.00  0.00           C  
ATOM    256  OD1 ASP M 217     -47.471 -90.048  17.713  1.00  0.00           O  
ATOM    257  OD2 ASP M 217     -45.670 -91.296  17.973  1.00  0.00           O  
ATOM    258  N   LEU M 218     -46.408 -87.262  21.623  1.00  0.00           N  
ATOM    259  CA  LEU M 218     -47.054 -85.986  21.848  1.00  0.00           C  
ATOM    260  C   LEU M 218     -46.051 -84.938  21.387  1.00  0.00           C  
ATOM    261  O   LEU M 218     -46.418 -83.927  20.780  1.00  0.00           O  
ATOM    262  CB  LEU M 218     -47.385 -85.818  23.327  1.00  0.00           C  
ATOM    263  CG  LEU M 218     -48.211 -84.575  23.631  1.00  0.00           C  
ATOM    264  CD1 LEU M 218     -48.944 -84.749  24.948  1.00  0.00           C  
ATOM    265  CD2 LEU M 218     -47.294 -83.366  23.648  1.00  0.00           C  
ATOM    266  N   PHE M 219     -44.777 -85.213  21.669  1.00  0.00           N  
ATOM    267  CA  PHE M 219     -43.659 -84.346  21.292  1.00  0.00           C  
ATOM    268  C   PHE M 219     -43.493 -84.304  19.779  1.00  0.00           C  
ATOM    269  O   PHE M 219     -42.987 -83.329  19.222  1.00  0.00           O  
ATOM    270  CB  PHE M 219     -42.353 -84.861  21.897  1.00  0.00           C  
ATOM    271  CG  PHE M 219     -42.274 -84.740  23.389  1.00  0.00           C  
ATOM    272  CD1 PHE M 219     -41.214 -85.318  24.078  1.00  0.00           C  
ATOM    273  CD2 PHE M 219     -43.245 -84.045  24.104  1.00  0.00           C  
ATOM    274  CE1 PHE M 219     -41.117 -85.207  25.454  1.00  0.00           C  
ATOM    275  CE2 PHE M 219     -43.159 -83.926  25.479  1.00  0.00           C  
ATOM    276  CZ  PHE M 219     -42.092 -84.509  26.158  1.00  0.00           C  
ATOM    277  N   GLU M 220     -43.893 -85.386  19.123  1.00  0.00           N  
ATOM    278  CA  GLU M 220     -43.805 -85.465  17.679  1.00  0.00           C  
ATOM    279  C   GLU M 220     -45.007 -84.747  17.091  1.00  0.00           C  
ATOM    280  O   GLU M 220     -44.961 -84.261  15.963  1.00  0.00           O  
ATOM    281  CB  GLU M 220     -43.807 -86.926  17.218  1.00  0.00           C  
ATOM    282  CG  GLU M 220     -42.625 -87.749  17.699  1.00  0.00           C  
ATOM    283  CD  GLU M 220     -41.306 -87.235  17.163  1.00  0.00           C  
ATOM    284  OE1 GLU M 220     -41.051 -86.020  17.303  1.00  0.00           O  
ATOM    285  OE2 GLU M 220     -40.522 -88.041  16.609  1.00  0.00           O  
ATOM    286  N   GLU M 221     -46.081 -84.662  17.868  1.00  0.00           N  
ATOM    287  CA  GLU M 221     -47.289 -84.019  17.384  1.00  0.00           C  
ATOM    288  C   GLU M 221     -47.305 -82.508  17.503  1.00  0.00           C  
ATOM    289  O   GLU M 221     -48.228 -81.857  17.031  1.00  0.00           O  
ATOM    290  CB  GLU M 221     -48.518 -84.580  18.087  1.00  0.00           C  
ATOM    291  CG  GLU M 221     -49.806 -83.984  17.540  1.00  0.00           C  
ATOM    292  CD  GLU M 221     -51.066 -84.623  18.095  1.00  0.00           C  
ATOM    293  OE1 GLU M 221     -51.244 -84.629  19.334  1.00  0.00           O  
ATOM    294  OE2 GLU M 221     -51.887 -85.109  17.284  1.00  0.00           O  
ATOM    295  N   ARG M 222     -46.297 -81.936  18.138  1.00  0.00           N  
ATOM    296  CA  ARG M 222     -46.265 -80.488  18.260  1.00  0.00           C  
ATOM    297  C   ARG M 222     -44.949 -79.994  17.695  1.00  0.00           C  
ATOM    298  O   ARG M 222     -44.725 -78.792  17.569  1.00  0.00           O  
ATOM    299  CB  ARG M 222     -46.419 -80.088  19.720  1.00  0.00           C  
ATOM    300  CG  ARG M 222     -47.515 -80.863  20.427  1.00  0.00           C  
ATOM    301  CD  ARG M 222     -47.669 -80.389  21.850  1.00  0.00           C  
ATOM    302  NE  ARG M 222     -48.466 -79.174  21.922  1.00  0.00           N  
ATOM    303  CZ  ARG M 222     -49.760 -79.131  21.637  1.00  0.00           C  
ATOM    304  NH1 ARG M 222     -50.391 -80.234  21.262  1.00  0.00           N  
ATOM    305  NH2 ARG M 222     -50.422 -77.992  21.741  1.00  0.00           N  
ATOM    306  N   GLY M 224     -44.089 -80.953  17.354  1.00  0.00           N  
ATOM    307  CA  GLY M 224     -42.790 -80.656  16.777  1.00  0.00           C  
ATOM    308  C   GLY M 224     -41.643 -80.308  17.715  1.00  0.00           C  
ATOM    309  O   GLY M 224     -40.841 -79.435  17.383  1.00  0.00           O  
ATOM    310  N   TYR M 225     -41.534 -80.979  18.863  1.00  0.00           N  
ATOM    311  CA  TYR M 225     -40.454 -80.684  19.808  1.00  0.00           C  
ATOM    312  C   TYR M 225     -39.220 -81.554  19.604  1.00  0.00           C  
ATOM    313  O   TYR M 225     -38.352 -81.603  20.469  1.00  0.00           O  
ATOM    314  CB  TYR M 225     -40.927 -80.856  21.258  1.00  0.00           C  
ATOM    315  CG  TYR M 225     -42.069 -79.958  21.669  1.00  0.00           C  
ATOM    316  CD1 TYR M 225     -41.982 -78.573  21.539  1.00  0.00           C  
ATOM    317  CD2 TYR M 225     -43.238 -80.495  22.200  1.00  0.00           C  
ATOM    318  CE1 TYR M 225     -43.036 -77.745  21.929  1.00  0.00           C  
ATOM    319  CE2 TYR M 225     -44.297 -79.676  22.593  1.00  0.00           C  
ATOM    320  CZ  TYR M 225     -44.190 -78.304  22.455  1.00  0.00           C  
ATOM    321  OH  TYR M 225     -45.240 -77.500  22.846  1.00  0.00           O  
ATOM    322  N   VAL M 226     -39.117 -82.227  18.464  1.00  0.00           N  
ATOM    323  CA  VAL M 226     -37.970 -83.095  18.239  1.00  0.00           C  
ATOM    324  C   VAL M 226     -37.071 -82.744  17.056  1.00  0.00           C  
ATOM    325  O   VAL M 226     -37.444 -82.941  15.901  1.00  0.00           O  
ATOM    326  CB  VAL M 226     -38.433 -84.542  18.082  1.00  0.00           C  
ATOM    327  CG1 VAL M 226     -37.240 -85.476  18.108  1.00  0.00           C  
ATOM    328  CG2 VAL M 226     -39.413 -84.879  19.188  1.00  0.00           C  
ATOM    329  N   LYS M 227     -35.879 -82.234  17.354  1.00  0.00           N  
ATOM    330  CA  LYS M 227     -34.908 -81.877  16.321  1.00  0.00           C  
ATOM    331  C   LYS M 227     -33.958 -83.056  16.151  1.00  0.00           C  
ATOM    332  O   LYS M 227     -33.861 -83.643  15.074  1.00  0.00           O  
ATOM    333  CB  LYS M 227     -34.111 -80.634  16.733  1.00  0.00           C  
ATOM    334  CG  LYS M 227     -33.072 -80.175  15.710  1.00  0.00           C  
ATOM    335  CD  LYS M 227     -32.104 -79.145  16.297  1.00  0.00           C  
ATOM    336  CE  LYS M 227     -31.172 -78.558  15.229  1.00  0.00           C  
ATOM    337  NZ  LYS M 227     -31.871 -77.636  14.272  1.00  0.00           N  
ATOM    338  N   ASP M 228     -33.254 -83.394  17.226  1.00  0.00           N  
ATOM    339  CA  ASP M 228     -32.328 -84.515  17.210  1.00  0.00           C  
ATOM    340  C   ASP M 228     -32.583 -85.403  18.414  1.00  0.00           C  
ATOM    341  O   ASP M 228     -33.340 -85.039  19.317  1.00  0.00           O  
ATOM    342  CB  ASP M 228     -30.882 -84.020  17.239  1.00  0.00           C  
ATOM    343  CG  ASP M 228     -30.285 -83.870  15.852  1.00  0.00           C  
ATOM    344  OD1 ASP M 228     -30.734 -82.978  15.104  1.00  0.00           O  
ATOM    345  OD2 ASP M 228     -29.363 -84.647  15.510  1.00  0.00           O  
ATOM    346  N   THR M 229     -31.962 -86.577  18.419  1.00  0.00           N  
ATOM    347  CA  THR M 229     -32.123 -87.488  19.537  1.00  0.00           C  
ATOM    348  C   THR M 229     -30.876 -88.285  19.888  1.00  0.00           C  
ATOM    349  O   THR M 229     -30.224 -88.889  19.028  1.00  0.00           O  
ATOM    350  CB  THR M 229     -33.276 -88.474  19.310  1.00  0.00           C  
ATOM    351  OG1 THR M 229     -33.063 -89.192  18.087  1.00  0.00           O  
ATOM    352  CG2 THR M 229     -34.600 -87.728  19.264  1.00  0.00           C  
ATOM    353  N   ALA M 230     -30.551 -88.245  21.178  1.00  0.00           N  
ATOM    354  CA  ALA M 230     -29.417 -88.962  21.743  1.00  0.00           C  
ATOM    355  C   ALA M 230     -30.104 -90.101  22.462  1.00  0.00           C  
ATOM    356  O   ALA M 230     -30.328 -90.059  23.679  1.00  0.00           O  
ATOM    357  CB  ALA M 230     -28.660 -88.089  22.740  1.00  0.00           C  
ATOM    358  N   GLY M 231     -30.468 -91.104  21.671  1.00  0.00           N  
ATOM    359  CA  GLY M 231     -31.158 -92.266  22.188  1.00  0.00           C  
ATOM    360  C   GLY M 231     -32.219 -92.693  21.196  1.00  0.00           C  
ATOM    361  O   GLY M 231     -33.102 -91.911  20.840  1.00  0.00           O  
ATOM    362  N   THR M 232     -32.112 -93.931  20.733  1.00  0.00           N  
ATOM    363  CA  THR M 232     -33.062 -94.482  19.786  1.00  0.00           C  
ATOM    364  C   THR M 232     -34.435 -93.810  19.924  1.00  0.00           C  
ATOM    365  O   THR M 232     -35.148 -94.029  20.911  1.00  0.00           O  
ATOM    366  CB  THR M 232     -33.157 -96.009  19.991  1.00  0.00           C  
ATOM    367  OG1 THR M 232     -32.759 -96.343  21.329  1.00  0.00           O  
ATOM    368  CG2 THR M 232     -32.222 -96.719  19.027  1.00  0.00           C  
ATOM    369  N   LYS M 233     -34.777 -92.969  18.939  1.00  0.00           N  
ATOM    370  CA  LYS M 233     -36.051 -92.237  18.922  1.00  0.00           C  
ATOM    371  C   LYS M 233     -37.121 -93.149  19.501  1.00  0.00           C  
ATOM    372  O   LYS M 233     -37.930 -92.754  20.341  1.00  0.00           O  
ATOM    373  CB  LYS M 233     -36.447 -91.844  17.487  1.00  0.00           C  
ATOM    374  CG  LYS M 233     -35.306 -91.338  16.612  1.00  0.00           C  
ATOM    375  CD  LYS M 233     -34.589 -92.474  15.909  1.00  0.00           C  
ATOM    376  CE  LYS M 233     -33.421 -91.961  15.110  1.00  0.00           C  
ATOM    377  NZ  LYS M 233     -33.076 -92.942  14.061  1.00  0.00           N  
ATOM    378  N   GLU M 234     -37.080 -94.393  19.046  1.00  0.00           N  
ATOM    379  CA  GLU M 234     -38.002 -95.441  19.459  1.00  0.00           C  
ATOM    380  C   GLU M 234     -37.825 -95.796  20.932  1.00  0.00           C  
ATOM    381  O   GLU M 234     -38.752 -95.664  21.729  1.00  0.00           O  
ATOM    382  CB  GLU M 234     -37.757 -96.691  18.612  1.00  0.00           C  
ATOM    383  CG  GLU M 234     -37.164 -96.411  17.218  1.00  0.00           C  
ATOM    384  CD  GLU M 234     -35.631 -96.239  17.215  1.00  0.00           C  
ATOM    385  OE1 GLU M 234     -34.919 -97.216  17.559  1.00  0.00           O  
ATOM    386  OE2 GLU M 234     -35.141 -95.134  16.860  1.00  0.00           O  
ATOM    387  N   HIS M 235     -36.633 -96.274  21.278  1.00  0.00           N  
ATOM    388  CA  HIS M 235     -36.333 -96.645  22.650  1.00  0.00           C  
ATOM    389  C   HIS M 235     -36.923 -95.588  23.568  1.00  0.00           C  
ATOM    390  O   HIS M 235     -37.773 -95.884  24.406  1.00  0.00           O  
ATOM    391  CB  HIS M 235     -34.814 -96.741  22.839  1.00  0.00           C  
ATOM    392  CG  HIS M 235     -34.361 -96.654  24.267  1.00  0.00           C  
ATOM    393  ND1 HIS M 235     -34.913 -97.416  25.275  1.00  0.00           N  
ATOM    394  CD2 HIS M 235     -33.388 -95.909  24.850  1.00  0.00           C  
ATOM    395  CE1 HIS M 235     -34.301 -97.146  26.417  1.00  0.00           C  
ATOM    396  NE2 HIS M 235     -33.371 -96.235  26.187  1.00  0.00           N  
ATOM    397  N   ILE M 236     -36.479 -94.350  23.379  1.00  0.00           N  
ATOM    398  CA  ILE M 236     -36.939 -93.230  24.182  1.00  0.00           C  
ATOM    399  C   ILE M 236     -38.420 -93.358  24.448  1.00  0.00           C  
ATOM    400  O   ILE M 236     -38.864 -93.245  25.588  1.00  0.00           O  
ATOM    401  CB  ILE M 236     -36.714 -91.904  23.464  1.00  0.00           C  
ATOM    402  CG1 ILE M 236     -35.287 -91.836  22.936  1.00  0.00           C  
ATOM    403  CG2 ILE M 236     -36.966 -90.753  24.423  1.00  0.00           C  
ATOM    404  CD1 ILE M 236     -35.009 -90.584  22.148  1.00  0.00           C  
ATOM    405  N   ALA M 237     -39.176 -93.597  23.380  1.00  0.00           N  
ATOM    406  CA  ALA M 237     -40.629 -93.741  23.470  1.00  0.00           C  
ATOM    407  C   ALA M 237     -41.034 -94.747  24.534  1.00  0.00           C  
ATOM    408  O   ALA M 237     -41.776 -94.423  25.471  1.00  0.00           O  
ATOM    409  CB  ALA M 237     -41.200 -94.169  22.118  1.00  0.00           C  
ATOM    410  N   GLU M 238     -40.543 -95.971  24.380  1.00  0.00           N  
ATOM    411  CA  GLU M 238     -40.860 -97.032  25.320  1.00  0.00           C  
ATOM    412  C   GLU M 238     -40.499 -96.601  26.735  1.00  0.00           C  
ATOM    413  O   GLU M 238     -41.325 -96.671  27.643  1.00  0.00           O  
ATOM    414  CB  GLU M 238     -40.115 -98.311  24.940  1.00  0.00           C  
ATOM    415  CG  GLU M 238     -40.669 -99.558  25.614  1.00  0.00           C  
ATOM    416  CD  GLU M 238     -42.170 -99.759  25.380  1.00  0.00           C  
ATOM    417  OE1 GLU M 238     -42.723-100.736  25.928  1.00  0.00           O  
ATOM    418  OE2 GLU M 238     -42.800 -98.954  24.655  1.00  0.00           O  
ATOM    419  N   LEU M 240     -39.268 -96.143  26.917  1.00  0.00           N  
ATOM    420  CA  LEU M 240     -38.833 -95.682  28.219  1.00  0.00           C  
ATOM    421  C   LEU M 240     -39.887 -94.758  28.847  1.00  0.00           C  
ATOM    422  O   LEU M 240     -40.031 -94.737  30.064  1.00  0.00           O  
ATOM    423  CB  LEU M 240     -37.505 -94.940  28.077  1.00  0.00           C  
ATOM    424  CG  LEU M 240     -36.884 -94.322  29.330  1.00  0.00           C  
ATOM    425  CD1 LEU M 240     -36.634 -95.392  30.372  1.00  0.00           C  
ATOM    426  CD2 LEU M 240     -35.582 -93.635  28.953  1.00  0.00           C  
ATOM    427  N   MET M 241     -40.627 -94.014  28.017  1.00  0.00           N  
ATOM    428  CA  MET M 241     -41.655 -93.070  28.490  1.00  0.00           C  
ATOM    429  C   MET M 241     -43.015 -93.678  28.758  1.00  0.00           C  
ATOM    430  O   MET M 241     -43.640 -93.398  29.777  1.00  0.00           O  
ATOM    431  CB  MET M 241     -41.838 -91.933  27.494  1.00  0.00           C  
ATOM    432  CG  MET M 241     -40.638 -91.028  27.368  1.00  0.00           C  
ATOM    433  SD  MET M 241     -41.046 -89.621  26.367  1.00  0.00           S  
ATOM    434  CE  MET M 241     -41.998 -88.692  27.525  1.00  0.00           C  
ATOM    435  N   ARG M 243     -43.497 -94.472  27.817  1.00  0.00           N  
ATOM    436  CA  ARG M 243     -44.777 -95.137  27.990  1.00  0.00           C  
ATOM    437  C   ARG M 243     -44.673 -95.943  29.287  1.00  0.00           C  
ATOM    438  O   ARG M 243     -45.553 -95.898  30.147  1.00  0.00           O  
ATOM    439  CB  ARG M 243     -45.028 -96.089  26.808  1.00  0.00           C  
ATOM    440  CG  ARG M 243     -46.279 -96.974  26.923  1.00  0.00           C  
ATOM    441  CD  ARG M 243     -46.308 -98.069  25.843  1.00  0.00           C  
ATOM    442  NE  ARG M 243     -45.430 -99.201  26.156  1.00  0.00           N  
ATOM    443  CZ  ARG M 243     -45.826-100.318  26.768  1.00  0.00           C  
ATOM    444  NH1 ARG M 243     -47.092-100.468  27.134  1.00  0.00           N  
ATOM    445  NH2 ARG M 243     -44.956-101.288  27.024  1.00  0.00           N  
ATOM    446  N   THR M 244     -43.552 -96.650  29.409  1.00  0.00           N  
ATOM    447  CA  THR M 244     -43.239 -97.535  30.529  1.00  0.00           C  
ATOM    448  C   THR M 244     -43.063 -96.933  31.915  1.00  0.00           C  
ATOM    449  O   THR M 244     -44.016 -96.847  32.687  1.00  0.00           O  
ATOM    450  CB  THR M 244     -41.964 -98.357  30.223  1.00  0.00           C  
ATOM    451  OG1 THR M 244     -40.842 -97.480  30.042  1.00  0.00           O  
ATOM    452  CG2 THR M 244     -42.158 -99.173  28.963  1.00  0.00           C  
ATOM    453  N   ARG M 245     -41.827 -96.551  32.230  1.00  0.00           N  
ATOM    454  CA  ARG M 245     -41.486 -95.984  33.535  1.00  0.00           C  
ATOM    455  C   ARG M 245     -41.996 -94.543  33.734  1.00  0.00           C  
ATOM    456  O   ARG M 245     -42.359 -93.852  32.778  1.00  0.00           O  
ATOM    457  CB  ARG M 245     -39.955 -96.021  33.740  1.00  0.00           C  
ATOM    458  CG  ARG M 245     -39.268 -97.348  33.376  1.00  0.00           C  
ATOM    459  CD  ARG M 245     -37.801 -97.380  33.848  1.00  0.00           C  
ATOM    460  NE  ARG M 245     -37.009 -98.423  33.188  1.00  0.00           N  
ATOM    461  CZ  ARG M 245     -35.764 -98.762  33.526  1.00  0.00           C  
ATOM    462  NH1 ARG M 245     -35.138 -98.153  34.532  1.00  0.00           N  
ATOM    463  NH2 ARG M 245     -35.140 -99.712  32.845  1.00  0.00           N  
ATOM    464  N   ARG M 265     -42.028 -94.105  34.989  1.00  0.00           N  
ATOM    465  CA  ARG M 265     -42.454 -92.754  35.330  1.00  0.00           C  
ATOM    466  C   ARG M 265     -41.167 -91.911  35.395  1.00  0.00           C  
ATOM    467  O   ARG M 265     -40.887 -91.246  36.392  1.00  0.00           O  
ATOM    468  CB  ARG M 265     -43.156 -92.783  36.687  1.00  0.00           C  
ATOM    469  CG  ARG M 265     -43.568 -91.428  37.207  1.00  0.00           C  
ATOM    470  CD  ARG M 265     -44.023 -91.514  38.656  1.00  0.00           C  
ATOM    471  NE  ARG M 265     -45.254 -92.292  38.809  1.00  0.00           N  
ATOM    472  CZ  ARG M 265     -46.467 -91.877  38.442  1.00  0.00           C  
ATOM    473  NH1 ARG M 265     -46.641 -90.680  37.894  1.00  0.00           N  
ATOM    474  NH2 ARG M 265     -47.515 -92.667  38.622  1.00  0.00           N  
ATOM    475  N   ILE M 266     -40.388 -91.950  34.317  1.00  0.00           N  
ATOM    476  CA  ILE M 266     -39.113 -91.244  34.252  1.00  0.00           C  
ATOM    477  C   ILE M 266     -39.156 -89.759  34.556  1.00  0.00           C  
ATOM    478  O   ILE M 266     -40.225 -89.166  34.718  1.00  0.00           O  
ATOM    479  CB  ILE M 266     -38.453 -91.399  32.878  1.00  0.00           C  
ATOM    480  CG1 ILE M 266     -39.333 -90.744  31.810  1.00  0.00           C  
ATOM    481  CG2 ILE M 266     -38.219 -92.862  32.574  1.00  0.00           C  
ATOM    482  CD1 ILE M 266     -38.559 -89.877  30.825  1.00  0.00           C  
ATOM    483  N   GLY M 267     -37.960 -89.175  34.620  1.00  0.00           N  
ATOM    484  CA  GLY M 267     -37.808 -87.757  34.890  1.00  0.00           C  
ATOM    485  C   GLY M 267     -36.862 -87.078  33.914  1.00  0.00           C  
ATOM    486  O   GLY M 267     -36.082 -87.738  33.222  1.00  0.00           O  
ATOM    487  N   ALA M 268     -36.933 -85.753  33.859  1.00  0.00           N  
ATOM    488  CA  ALA M 268     -36.084 -84.983  32.968  1.00  0.00           C  
ATOM    489  C   ALA M 268     -35.879 -83.579  33.531  1.00  0.00           C  
ATOM    490  O   ALA M 268     -36.437 -83.238  34.577  1.00  0.00           O  
ATOM    491  CB  ALA M 268     -36.711 -84.920  31.580  1.00  0.00           C  
ATOM    492  N   TYR M 269     -35.080 -82.772  32.832  1.00  0.00           N  
ATOM    493  CA  TYR M 269     -34.788 -81.408  33.264  1.00  0.00           C  
ATOM    494  C   TYR M 269     -34.322 -80.493  32.127  1.00  0.00           C  
ATOM    495  O   TYR M 269     -34.009 -80.952  31.029  1.00  0.00           O  
ATOM    496  CB  TYR M 269     -33.709 -81.446  34.334  1.00  0.00           C  
ATOM    497  CG  TYR M 269     -32.296 -81.404  33.802  1.00  0.00           C  
ATOM    498  CD1 TYR M 269     -31.522 -80.263  33.960  1.00  0.00           C  
ATOM    499  CD2 TYR M 269     -31.713 -82.509  33.186  1.00  0.00           C  
ATOM    500  CE1 TYR M 269     -30.187 -80.210  33.529  1.00  0.00           C  
ATOM    501  CE2 TYR M 269     -30.370 -82.472  32.745  1.00  0.00           C  
ATOM    502  CZ  TYR M 269     -29.608 -81.310  32.925  1.00  0.00           C  
ATOM    503  OH  TYR M 269     -28.274 -81.220  32.535  1.00  0.00           O  
ATOM    504  N   VAL M 270     -34.282 -79.192  32.395  1.00  0.00           N  
ATOM    505  CA  VAL M 270     -33.814 -78.227  31.402  1.00  0.00           C  
ATOM    506  C   VAL M 270     -32.940 -77.189  32.094  1.00  0.00           C  
ATOM    507  O   VAL M 270     -33.388 -76.509  33.020  1.00  0.00           O  
ATOM    508  CB  VAL M 270     -34.966 -77.499  30.695  1.00  0.00           C  
ATOM    509  CG1 VAL M 270     -34.397 -76.355  29.874  1.00  0.00           C  
ATOM    510  CG2 VAL M 270     -35.732 -78.467  29.792  1.00  0.00           C  
ATOM    511  N   GLY M 272     -31.696 -77.074  31.635  1.00  0.00           N  
ATOM    512  CA  GLY M 272     -30.750 -76.145  32.233  1.00  0.00           C  
ATOM    513  C   GLY M 272     -30.752 -74.754  31.641  1.00  0.00           C  
ATOM    514  O   GLY M 272     -30.860 -74.582  30.431  1.00  0.00           O  
ATOM    515  N   ILE M 273     -30.614 -73.755  32.502  1.00  0.00           N  
ATOM    516  CA  ILE M 273     -30.619 -72.376  32.051  1.00  0.00           C  
ATOM    517  C   ILE M 273     -29.458 -71.596  32.647  1.00  0.00           C  
ATOM    518  O   ILE M 273     -29.380 -71.411  33.862  1.00  0.00           O  
ATOM    519  CB  ILE M 273     -31.917 -71.672  32.461  1.00  0.00           C  
ATOM    520  CG1 ILE M 273     -33.067 -72.672  32.505  1.00  0.00           C  
ATOM    521  CG2 ILE M 273     -32.258 -70.590  31.462  1.00  0.00           C  
ATOM    522  CD1 ILE M 273     -34.355 -72.077  33.027  1.00  0.00           C  
ATOM    523  N   ASP M 274     -28.562 -71.141  31.779  1.00  0.00           N  
ATOM    524  CA  ASP M 274     -27.397 -70.353  32.179  1.00  0.00           C  
ATOM    525  C   ASP M 274     -27.851 -68.996  32.684  1.00  0.00           C  
ATOM    526  O   ASP M 274     -28.248 -68.146  31.895  1.00  0.00           O  
ATOM    527  CB  ASP M 274     -26.479 -70.141  30.977  1.00  0.00           C  
ATOM    528  CG  ASP M 274     -25.784 -71.414  30.545  1.00  0.00           C  
ATOM    529  OD1 ASP M 274     -24.872 -71.845  31.292  1.00  0.00           O  
ATOM    530  OD2 ASP M 274     -26.152 -71.977  29.477  1.00  0.00           O  
ATOM    531  N   PRO M 275     -27.784 -68.765  34.002  1.00  0.00           N  
ATOM    532  CA  PRO M 275     -28.204 -67.492  34.587  1.00  0.00           C  
ATOM    533  C   PRO M 275     -27.285 -66.318  34.279  1.00  0.00           C  
ATOM    534  O   PRO M 275     -26.835 -65.620  35.183  1.00  0.00           O  
ATOM    535  CB  PRO M 275     -28.274 -67.809  36.076  1.00  0.00           C  
ATOM    536  CG  PRO M 275     -27.175 -68.760  36.238  1.00  0.00           C  
ATOM    537  CD  PRO M 275     -27.344 -69.690  35.055  1.00  0.00           C  
ATOM    538  N   THR M 276     -27.017 -66.106  32.996  1.00  0.00           N  
ATOM    539  CA  THR M 276     -26.177 -65.003  32.556  1.00  0.00           C  
ATOM    540  C   THR M 276     -27.000 -63.716  32.440  1.00  0.00           C  
ATOM    541  O   THR M 276     -26.519 -62.648  32.797  1.00  0.00           O  
ATOM    542  CB  THR M 276     -25.558 -65.293  31.197  1.00  0.00           C  
ATOM    543  OG1 THR M 276     -26.598 -65.371  30.219  1.00  0.00           O  
ATOM    544  CG2 THR M 276     -24.795 -66.606  31.229  1.00  0.00           C  
ATOM    545  N   ALA M 277     -28.230 -63.819  31.932  1.00  0.00           N  
ATOM    546  CA  ALA M 277     -29.137 -62.667  31.784  1.00  0.00           C  
ATOM    547  C   ALA M 277     -30.006 -62.506  33.031  1.00  0.00           C  
ATOM    548  O   ALA M 277     -30.249 -63.460  33.749  1.00  0.00           O  
ATOM    549  CB  ALA M 277     -30.047 -62.853  30.562  1.00  0.00           C  
ATOM    550  N   PRO M 278     -30.470 -61.288  33.315  1.00  0.00           N  
ATOM    551  CA  PRO M 278     -31.314 -61.088  34.496  1.00  0.00           C  
ATOM    552  C   PRO M 278     -32.772 -61.338  34.147  1.00  0.00           C  
ATOM    553  O   PRO M 278     -33.688 -60.804  34.774  1.00  0.00           O  
ATOM    554  CB  PRO M 278     -31.033 -59.642  34.881  1.00  0.00           C  
ATOM    555  CG  PRO M 278     -30.786 -59.007  33.578  1.00  0.00           C  
ATOM    556  CD  PRO M 278     -29.927 -60.008  32.842  1.00  0.00           C  
ATOM    557  N   SER M 279     -32.962 -62.144  33.112  1.00  0.00           N  
ATOM    558  CA  SER M 279     -34.286 -62.535  32.650  1.00  0.00           C  
ATOM    559  C   SER M 279     -34.217 -63.429  31.423  1.00  0.00           C  
ATOM    560  O   SER M 279     -33.399 -63.211  30.519  1.00  0.00           O  
ATOM    561  CB  SER M 279     -35.159 -61.324  32.314  1.00  0.00           C  
ATOM    562  OG  SER M 279     -36.345 -61.750  31.643  1.00  0.00           O  
ATOM    563  N   LEU M 280     -35.083 -64.439  31.399  1.00  0.00           N  
ATOM    564  CA  LEU M 280     -35.135 -65.349  30.275  1.00  0.00           C  
ATOM    565  C   LEU M 280     -35.958 -64.686  29.210  1.00  0.00           C  
ATOM    566  O   LEU M 280     -36.745 -63.777  29.483  1.00  0.00           O  
ATOM    567  CB  LEU M 280     -35.788 -66.671  30.662  1.00  0.00           C  
ATOM    568  CG  LEU M 280     -34.992 -67.505  31.663  1.00  0.00           C  
ATOM    569  CD1 LEU M 280     -35.227 -66.965  33.063  1.00  0.00           C  
ATOM    570  CD2 LEU M 280     -35.404 -68.960  31.583  1.00  0.00           C  
ATOM    571  N   HIS M 281     -35.756 -65.127  27.983  1.00  0.00           N  
ATOM    572  CA  HIS M 281     -36.515 -64.586  26.885  1.00  0.00           C  
ATOM    573  C   HIS M 281     -37.263 -65.743  26.267  1.00  0.00           C  
ATOM    574  O   HIS M 281     -37.015 -66.903  26.596  1.00  0.00           O  
ATOM    575  CB  HIS M 281     -35.592 -63.919  25.870  1.00  0.00           C  
ATOM    576  CG  HIS M 281     -34.504 -64.808  25.363  1.00  0.00           C  
ATOM    577  ND1 HIS M 281     -34.596 -65.498  24.171  1.00  0.00           N  
ATOM    578  CD2 HIS M 281     -33.292 -65.109  25.880  1.00  0.00           C  
ATOM    579  CE1 HIS M 281     -33.484 -66.183  23.976  1.00  0.00           C  
ATOM    580  NE2 HIS M 281     -32.676 -65.964  24.998  1.00  0.00           N  
ATOM    581  N   VAL M 282     -38.190 -65.423  25.383  1.00  0.00           N  
ATOM    582  CA  VAL M 282     -38.987 -66.437  24.730  1.00  0.00           C  
ATOM    583  C   VAL M 282     -38.186 -67.663  24.242  1.00  0.00           C  
ATOM    584  O   VAL M 282     -38.643 -68.795  24.398  1.00  0.00           O  
ATOM    585  CB  VAL M 282     -39.773 -65.796  23.580  1.00  0.00           C  
ATOM    586  CG1 VAL M 282     -40.719 -64.724  24.135  1.00  0.00           C  
ATOM    587  CG2 VAL M 282     -38.807 -65.172  22.597  1.00  0.00           C  
ATOM    588  N   GLY M 283     -36.992 -67.449  23.686  1.00  0.00           N  
ATOM    589  CA  GLY M 283     -36.176 -68.559  23.195  1.00  0.00           C  
ATOM    590  C   GLY M 283     -36.010 -69.761  24.124  1.00  0.00           C  
ATOM    591  O   GLY M 283     -35.665 -70.859  23.675  1.00  0.00           O  
ATOM    592  N   HIS M 284     -36.256 -69.547  25.417  1.00  0.00           N  
ATOM    593  CA  HIS M 284     -36.152 -70.579  26.460  1.00  0.00           C  
ATOM    594  C   HIS M 284     -37.484 -71.303  26.644  1.00  0.00           C  
ATOM    595  O   HIS M 284     -37.540 -72.429  27.140  1.00  0.00           O  
ATOM    596  CB  HIS M 284     -35.777 -69.935  27.799  1.00  0.00           C  
ATOM    597  CG  HIS M 284     -34.440 -69.266  27.805  1.00  0.00           C  
ATOM    598  ND1 HIS M 284     -34.119 -68.255  28.684  1.00  0.00           N  
ATOM    599  CD2 HIS M 284     -33.335 -69.483  27.056  1.00  0.00           C  
ATOM    600  CE1 HIS M 284     -32.871 -67.877  28.476  1.00  0.00           C  
ATOM    601  NE2 HIS M 284     -32.373 -68.607  27.494  1.00  0.00           N  
ATOM    602  N   LEU M 285     -38.557 -70.623  26.260  1.00  0.00           N  
ATOM    603  CA  LEU M 285     -39.904 -71.160  26.381  1.00  0.00           C  
ATOM    604  C   LEU M 285     -40.087 -72.398  25.504  1.00  0.00           C  
ATOM    605  O   LEU M 285     -40.904 -73.266  25.819  1.00  0.00           O  
ATOM    606  CB  LEU M 285     -40.937 -70.083  25.999  1.00  0.00           C  
ATOM    607  CG  LEU M 285     -40.836 -68.749  26.755  1.00  0.00           C  
ATOM    608  CD1 LEU M 285     -41.545 -67.659  25.974  1.00  0.00           C  
ATOM    609  CD2 LEU M 285     -41.426 -68.886  28.143  1.00  0.00           C  
ATOM    610  N   LEU M 286     -39.324 -72.497  24.417  1.00  0.00           N  
ATOM    611  CA  LEU M 286     -39.486 -73.649  23.542  1.00  0.00           C  
ATOM    612  C   LEU M 286     -39.206 -74.961  24.274  1.00  0.00           C  
ATOM    613  O   LEU M 286     -40.100 -75.782  24.469  1.00  0.00           O  
ATOM    614  CB  LEU M 286     -38.581 -73.530  22.313  1.00  0.00           C  
ATOM    615  CG  LEU M 286     -38.758 -74.640  21.280  1.00  0.00           C  
ATOM    616  CD1 LEU M 286     -40.128 -74.563  20.633  1.00  0.00           C  
ATOM    617  CD2 LEU M 286     -37.687 -74.498  20.239  1.00  0.00           C  
ATOM    618  N   PRO M 288     -37.970 -75.153  24.736  1.00  0.00           N  
ATOM    619  CA  PRO M 288     -37.613 -76.385  25.438  1.00  0.00           C  
ATOM    620  C   PRO M 288     -38.319 -76.646  26.758  1.00  0.00           C  
ATOM    621  O   PRO M 288     -38.316 -77.767  27.258  1.00  0.00           O  
ATOM    622  CB  PRO M 288     -36.116 -76.238  25.614  1.00  0.00           C  
ATOM    623  CG  PRO M 288     -35.990 -74.782  25.883  1.00  0.00           C  
ATOM    624  CD  PRO M 288     -36.877 -74.172  24.828  1.00  0.00           C  
ATOM    625  N   LEU M 289     -38.919 -75.623  27.337  1.00  0.00           N  
ATOM    626  CA  LEU M 289     -39.590 -75.833  28.605  1.00  0.00           C  
ATOM    627  C   LEU M 289     -40.973 -76.421  28.415  1.00  0.00           C  
ATOM    628  O   LEU M 289     -41.527 -77.061  29.314  1.00  0.00           O  
ATOM    629  CB  LEU M 289     -39.674 -74.521  29.372  1.00  0.00           C  
ATOM    630  CG  LEU M 289     -38.314 -74.009  29.825  1.00  0.00           C  
ATOM    631  CD1 LEU M 289     -38.497 -72.845  30.761  1.00  0.00           C  
ATOM    632  CD2 LEU M 289     -37.578 -75.121  30.537  1.00  0.00           C  
ATOM    633  N   MET M 290     -41.524 -76.206  27.230  1.00  0.00           N  
ATOM    634  CA  MET M 290     -42.846 -76.706  26.919  1.00  0.00           C  
ATOM    635  C   MET M 290     -42.909 -78.212  27.051  1.00  0.00           C  
ATOM    636  O   MET M 290     -43.650 -78.724  27.884  1.00  0.00           O  
ATOM    637  CB  MET M 290     -43.258 -76.265  25.516  1.00  0.00           C  
ATOM    638  CG  MET M 290     -43.686 -74.810  25.449  1.00  0.00           C  
ATOM    639  SD  MET M 290     -45.211 -74.533  26.352  1.00  0.00           S  
ATOM    640  CE  MET M 290     -46.416 -74.896  25.100  1.00  0.00           C  
ATOM    641  N   PRO M 291     -42.116 -78.947  26.252  1.00  0.00           N  
ATOM    642  CA  PRO M 291     -42.164 -80.408  26.362  1.00  0.00           C  
ATOM    643  C   PRO M 291     -41.936 -80.902  27.798  1.00  0.00           C  
ATOM    644  O   PRO M 291     -42.452 -81.949  28.200  1.00  0.00           O  
ATOM    645  CB  PRO M 291     -41.081 -80.865  25.381  1.00  0.00           C  
ATOM    646  CG  PRO M 291     -40.104 -79.753  25.438  1.00  0.00           C  
ATOM    647  CD  PRO M 291     -40.985 -78.531  25.405  1.00  0.00           C  
ATOM    648  N   LEU M 292     -41.166 -80.151  28.574  1.00  0.00           N  
ATOM    649  CA  LEU M 292     -40.925 -80.530  29.956  1.00  0.00           C  
ATOM    650  C   LEU M 292     -42.297 -80.470  30.600  1.00  0.00           C  
ATOM    651  O   LEU M 292     -42.817 -81.467  31.111  1.00  0.00           O  
ATOM    652  CB  LEU M 292     -40.005 -79.514  30.617  1.00  0.00           C  
ATOM    653  CG  LEU M 292     -39.455 -79.886  31.992  1.00  0.00           C  
ATOM    654  CD1 LEU M 292     -38.479 -81.034  31.826  1.00  0.00           C  
ATOM    655  CD2 LEU M 292     -38.754 -78.690  32.631  1.00  0.00           C  
ATOM    656  N   PHE M 293     -42.873 -79.273  30.539  1.00  0.00           N  
ATOM    657  CA  PHE M 293     -44.198 -78.994  31.073  1.00  0.00           C  
ATOM    658  C   PHE M 293     -45.176 -80.106  30.733  1.00  0.00           C  
ATOM    659  O   PHE M 293     -45.813 -80.687  31.614  1.00  0.00           O  
ATOM    660  CB  PHE M 293     -44.698 -77.667  30.511  1.00  0.00           C  
ATOM    661  CG  PHE M 293     -44.027 -76.480  31.109  1.00  0.00           C  
ATOM    662  CD1 PHE M 293     -44.071 -75.254  30.480  1.00  0.00           C  
ATOM    663  CD2 PHE M 293     -43.372 -76.582  32.323  1.00  0.00           C  
ATOM    664  CE1 PHE M 293     -43.470 -74.146  31.052  1.00  0.00           C  
ATOM    665  CE2 PHE M 293     -42.773 -75.483  32.897  1.00  0.00           C  
ATOM    666  CZ  PHE M 293     -42.822 -74.261  32.261  1.00  0.00           C  
ATOM    667  N   TRP M 294     -45.299 -80.404  29.449  1.00  0.00           N  
ATOM    668  CA  TRP M 294     -46.194 -81.466  29.037  1.00  0.00           C  
ATOM    669  C   TRP M 294     -45.879 -82.721  29.867  1.00  0.00           C  
ATOM    670  O   TRP M 294     -46.773 -83.289  30.491  1.00  0.00           O  
ATOM    671  CB  TRP M 294     -46.048 -81.726  27.527  1.00  0.00           C  
ATOM    672  CG  TRP M 294     -46.820 -80.736  26.646  1.00  0.00           C  
ATOM    673  CD1 TRP M 294     -46.295 -79.819  25.766  1.00  0.00           C  
ATOM    674  CD2 TRP M 294     -48.250 -80.600  26.556  1.00  0.00           C  
ATOM    675  NE1 TRP M 294     -47.311 -79.128  25.138  1.00  0.00           N  
ATOM    676  CE2 TRP M 294     -48.517 -79.587  25.602  1.00  0.00           C  
ATOM    677  CE3 TRP M 294     -49.329 -81.239  27.187  1.00  0.00           C  
ATOM    678  CZ2 TRP M 294     -49.827 -79.199  25.267  1.00  0.00           C  
ATOM    679  CZ3 TRP M 294     -50.627 -80.854  26.854  1.00  0.00           C  
ATOM    680  CH2 TRP M 294     -50.863 -79.843  25.901  1.00  0.00           C  
ATOM    681  N   MET M 295     -44.614 -83.131  29.911  1.00  0.00           N  
ATOM    682  CA  MET M 295     -44.250 -84.308  30.686  1.00  0.00           C  
ATOM    683  C   MET M 295     -44.800 -84.179  32.086  1.00  0.00           C  
ATOM    684  O   MET M 295     -45.225 -85.156  32.694  1.00  0.00           O  
ATOM    685  CB  MET M 295     -42.740 -84.469  30.756  1.00  0.00           C  
ATOM    686  CG  MET M 295     -42.137 -84.831  29.444  1.00  0.00           C  
ATOM    687  SD  MET M 295     -40.489 -85.482  29.609  1.00  0.00           S  
ATOM    688  CE  MET M 295     -40.815 -87.100  30.200  1.00  0.00           C  
ATOM    689  N   TYR M 296     -44.799 -82.954  32.592  1.00  0.00           N  
ATOM    690  CA  TYR M 296     -45.287 -82.675  33.936  1.00  0.00           C  
ATOM    691  C   TYR M 296     -46.775 -82.896  34.022  1.00  0.00           C  
ATOM    692  O   TYR M 296     -47.296 -83.400  35.013  1.00  0.00           O  
ATOM    693  CB  TYR M 296     -44.979 -81.228  34.310  1.00  0.00           C  
ATOM    694  CG  TYR M 296     -45.552 -80.790  35.637  1.00  0.00           C  
ATOM    695  CD1 TYR M 296     -45.325 -81.531  36.793  1.00  0.00           C  
ATOM    696  CD2 TYR M 296     -46.273 -79.603  35.747  1.00  0.00           C  
ATOM    697  CE1 TYR M 296     -45.795 -81.097  38.026  1.00  0.00           C  
ATOM    698  CE2 TYR M 296     -46.748 -79.159  36.977  1.00  0.00           C  
ATOM    699  CZ  TYR M 296     -46.502 -79.908  38.112  1.00  0.00           C  
ATOM    700  OH  TYR M 296     -46.936 -79.449  39.333  1.00  0.00           O  
ATOM    701  N   LEU M 297     -47.455 -82.498  32.963  1.00  0.00           N  
ATOM    702  CA  LEU M 297     -48.886 -82.624  32.907  1.00  0.00           C  
ATOM    703  C   LEU M 297     -49.282 -84.087  32.866  1.00  0.00           C  
ATOM    704  O   LEU M 297     -50.433 -84.419  33.146  1.00  0.00           O  
ATOM    705  CB  LEU M 297     -49.392 -81.890  31.681  1.00  0.00           C  
ATOM    706  CG  LEU M 297     -48.759 -80.505  31.608  1.00  0.00           C  
ATOM    707  CD1 LEU M 297     -49.084 -79.835  30.282  1.00  0.00           C  
ATOM    708  CD2 LEU M 297     -49.251 -79.689  32.793  1.00  0.00           C  
ATOM    709  N   GLU M 298     -48.325 -84.955  32.529  1.00  0.00           N  
ATOM    710  CA  GLU M 298     -48.569 -86.402  32.453  1.00  0.00           C  
ATOM    711  C   GLU M 298     -48.268 -87.143  33.762  1.00  0.00           C  
ATOM    712  O   GLU M 298     -48.737 -88.272  33.966  1.00  0.00           O  
ATOM    713  CB  GLU M 298     -47.761 -87.034  31.307  1.00  0.00           C  
ATOM    714  CG  GLU M 298     -48.427 -86.966  29.923  1.00  0.00           C  
ATOM    715  CD  GLU M 298     -49.685 -87.818  29.807  1.00  0.00           C  
ATOM    716  OE1 GLU M 298     -50.378 -87.711  28.770  1.00  0.00           O  
ATOM    717  OE2 GLU M 298     -49.976 -88.594  30.744  1.00  0.00           O  
ATOM    718  N   GLY M 305     -47.482 -86.515  34.637  1.00  0.00           N  
ATOM    719  CA  GLY M 305     -47.168 -87.125  35.918  1.00  0.00           C  
ATOM    720  C   GLY M 305     -45.714 -87.465  36.166  1.00  0.00           C  
ATOM    721  O   GLY M 305     -45.361 -87.914  37.251  1.00  0.00           O  
ATOM    722  N   TYR M 306     -44.866 -87.253  35.169  1.00  0.00           N  
ATOM    723  CA  TYR M 306     -43.446 -87.553  35.308  1.00  0.00           C  
ATOM    724  C   TYR M 306     -42.780 -86.706  36.415  1.00  0.00           C  
ATOM    725  O   TYR M 306     -43.459 -86.135  37.273  1.00  0.00           O  
ATOM    726  CB  TYR M 306     -42.726 -87.326  33.966  1.00  0.00           C  
ATOM    727  CG  TYR M 306     -43.259 -88.125  32.792  1.00  0.00           C  
ATOM    728  CD1 TYR M 306     -44.367 -87.694  32.066  1.00  0.00           C  
ATOM    729  CD2 TYR M 306     -42.645 -89.308  32.406  1.00  0.00           C  
ATOM    730  CE1 TYR M 306     -44.846 -88.429  30.981  1.00  0.00           C  
ATOM    731  CE2 TYR M 306     -43.114 -90.049  31.329  1.00  0.00           C  
ATOM    732  CZ  TYR M 306     -44.212 -89.609  30.620  1.00  0.00           C  
ATOM    733  OH  TYR M 306     -44.660 -90.366  29.558  1.00  0.00           O  
ATOM    734  N   LYS M 307     -41.449 -86.644  36.389  1.00  0.00           N  
ATOM    735  CA  LYS M 307     -40.667 -85.874  37.361  1.00  0.00           C  
ATOM    736  C   LYS M 307     -39.814 -84.901  36.575  1.00  0.00           C  
ATOM    737  O   LYS M 307     -38.776 -85.265  36.022  1.00  0.00           O  
ATOM    738  CB  LYS M 307     -39.745 -86.791  38.154  1.00  0.00           C  
ATOM    739  CG  LYS M 307     -40.437 -87.971  38.792  1.00  0.00           C  
ATOM    740  CD  LYS M 307     -39.429 -88.958  39.360  1.00  0.00           C  
ATOM    741  CE  LYS M 307     -40.138 -90.178  39.915  1.00  0.00           C  
ATOM    742  NZ  LYS M 307     -41.175 -89.792  40.920  1.00  0.00           N  
ATOM    743  N   ALA M 308     -40.245 -83.655  36.529  1.00  0.00           N  
ATOM    744  CA  ALA M 308     -39.514 -82.668  35.763  1.00  0.00           C  
ATOM    745  C   ALA M 308     -38.883 -81.631  36.649  1.00  0.00           C  
ATOM    746  O   ALA M 308     -39.405 -81.321  37.714  1.00  0.00           O  
ATOM    747  CB  ALA M 308     -40.448 -81.991  34.776  1.00  0.00           C  
ATOM    748  N   PHE M 309     -37.767 -81.083  36.190  1.00  0.00           N  
ATOM    749  CA  PHE M 309     -37.073 -80.051  36.933  1.00  0.00           C  
ATOM    750  C   PHE M 309     -36.411 -79.073  35.978  1.00  0.00           C  
ATOM    751  O   PHE M 309     -36.171 -79.386  34.809  1.00  0.00           O  
ATOM    752  CB  PHE M 309     -36.013 -80.672  37.830  1.00  0.00           C  
ATOM    753  CG  PHE M 309     -36.549 -81.691  38.781  1.00  0.00           C  
ATOM    754  CD1 PHE M 309     -35.910 -82.918  38.929  1.00  0.00           C  
ATOM    755  CD2 PHE M 309     -37.690 -81.434  39.529  1.00  0.00           C  
ATOM    756  CE1 PHE M 309     -36.405 -83.879  39.807  1.00  0.00           C  
ATOM    757  CE2 PHE M 309     -38.197 -82.385  40.406  1.00  0.00           C  
ATOM    758  CZ  PHE M 309     -37.553 -83.611  40.547  1.00  0.00           C  
ATOM    759  N   THR M 310     -36.113 -77.889  36.503  1.00  0.00           N  
ATOM    760  CA  THR M 310     -35.469 -76.823  35.751  1.00  0.00           C  
ATOM    761  C   THR M 310     -34.174 -76.459  36.479  1.00  0.00           C  
ATOM    762  O   THR M 310     -34.197 -75.775  37.501  1.00  0.00           O  
ATOM    763  CB  THR M 310     -36.379 -75.598  35.691  1.00  0.00           C  
ATOM    764  OG1 THR M 310     -36.746 -75.231  37.023  1.00  0.00           O  
ATOM    765  CG2 THR M 310     -37.642 -75.907  34.899  1.00  0.00           C  
ATOM    766  N   LEU M 311     -33.048 -76.921  35.949  1.00  0.00           N  
ATOM    767  CA  LEU M 311     -31.755 -76.668  36.571  1.00  0.00           C  
ATOM    768  C   LEU M 311     -31.175 -75.308  36.232  1.00  0.00           C  
ATOM    769  O   LEU M 311     -30.988 -74.963  35.067  1.00  0.00           O  
ATOM    770  CB  LEU M 311     -30.754 -77.751  36.164  1.00  0.00           C  
ATOM    771  CG  LEU M 311     -29.427 -77.834  36.931  1.00  0.00           C  
ATOM    772  CD1 LEU M 311     -29.670 -78.372  38.354  1.00  0.00           C  
ATOM    773  CD2 LEU M 311     -28.459 -78.748  36.165  1.00  0.00           C  
ATOM    774  N   ILE M 312     -30.884 -74.538  37.267  1.00  0.00           N  
ATOM    775  CA  ILE M 312     -30.309 -73.223  37.079  1.00  0.00           C  
ATOM    776  C   ILE M 312     -28.818 -73.405  37.142  1.00  0.00           C  
ATOM    777  O   ILE M 312     -28.325 -74.139  37.993  1.00  0.00           O  
ATOM    778  CB  ILE M 312     -30.694 -72.281  38.198  1.00  0.00           C  
ATOM    779  CG1 ILE M 312     -32.208 -72.311  38.390  1.00  0.00           C  
ATOM    780  CG2 ILE M 312     -30.197 -70.879  37.879  1.00  0.00           C  
ATOM    781  CD1 ILE M 312     -32.685 -71.554  39.614  1.00  0.00           C  
ATOM    782  N   GLY M 313     -28.101 -72.720  36.260  1.00  0.00           N  
ATOM    783  CA  GLY M 313     -26.651 -72.843  36.229  1.00  0.00           C  
ATOM    784  C   GLY M 313     -25.857 -71.873  37.090  1.00  0.00           C  
ATOM    785  O   GLY M 313     -24.721 -71.511  36.753  1.00  0.00           O  
ATOM    786  N   GLY M 314     -26.458 -71.474  38.210  1.00  0.00           N  
ATOM    787  CA  GLY M 314     -25.840 -70.542  39.141  1.00  0.00           C  
ATOM    788  C   GLY M 314     -24.326 -70.528  39.186  1.00  0.00           C  
ATOM    789  O   GLY M 314     -23.719 -69.484  39.416  1.00  0.00           O  
ATOM    790  N   SER M 315     -23.707 -71.681  38.988  1.00  0.00           N  
ATOM    791  CA  SER M 315     -22.264 -71.733  39.007  1.00  0.00           C  
ATOM    792  C   SER M 315     -21.777 -71.781  37.572  1.00  0.00           C  
ATOM    793  O   SER M 315     -20.862 -71.060  37.193  1.00  0.00           O  
ATOM    794  CB  SER M 315     -21.792 -72.956  39.797  1.00  0.00           C  
ATOM    795  OG  SER M 315     -22.173 -72.847  41.163  1.00  0.00           O  
ATOM    796  N   THR M 316     -22.413 -72.608  36.761  1.00  0.00           N  
ATOM    797  CA  THR M 316     -22.008 -72.720  35.371  1.00  0.00           C  
ATOM    798  C   THR M 316     -21.860 -71.382  34.672  1.00  0.00           C  
ATOM    799  O   THR M 316     -20.950 -71.212  33.861  1.00  0.00           O  
ATOM    800  CB  THR M 316     -23.002 -73.514  34.561  1.00  0.00           C  
ATOM    801  OG1 THR M 316     -23.763 -72.622  33.735  1.00  0.00           O  
ATOM    802  CG2 THR M 316     -23.929 -74.258  35.481  1.00  0.00           C  
ATOM    803  N   ALA M 317     -22.768 -70.449  34.952  1.00  0.00           N  
ATOM    804  CA  ALA M 317     -22.698 -69.136  34.325  1.00  0.00           C  
ATOM    805  C   ALA M 317     -21.255 -68.626  34.447  1.00  0.00           C  
ATOM    806  O   ALA M 317     -20.681 -68.127  33.480  1.00  0.00           O  
ATOM    807  CB  ALA M 317     -23.680 -68.169  35.001  1.00  0.00           C  
ATOM    808  N   LYS M 333     -20.663 -68.797  35.629  1.00  0.00           N  
ATOM    809  CA  LYS M 333     -19.292 -68.352  35.902  1.00  0.00           C  
ATOM    810  C   LYS M 333     -18.259 -68.826  34.874  1.00  0.00           C  
ATOM    811  O   LYS M 333     -17.146 -68.298  34.818  1.00  0.00           O  
ATOM    812  CB  LYS M 333     -18.863 -68.812  37.299  1.00  0.00           C  
ATOM    813  CG  LYS M 333     -19.901 -68.555  38.388  1.00  0.00           C  
ATOM    814  CD  LYS M 333     -19.515 -69.205  39.731  1.00  0.00           C  
ATOM    815  CE  LYS M 333     -20.668 -69.145  40.758  1.00  0.00           C  
ATOM    816  NZ  LYS M 333     -20.358 -69.712  42.114  1.00  0.00           N  
ATOM    817  N   ILE M 335     -18.621 -69.833  34.082  1.00  0.00           N  
ATOM    818  CA  ILE M 335     -17.745 -70.362  33.041  1.00  0.00           C  
ATOM    819  C   ILE M 335     -18.428 -70.123  31.708  1.00  0.00           C  
ATOM    820  O   ILE M 335     -17.821 -69.613  30.763  1.00  0.00           O  
ATOM    821  CB  ILE M 335     -17.499 -71.868  33.218  1.00  0.00           C  
ATOM    822  CG1 ILE M 335     -16.659 -72.107  34.473  1.00  0.00           C  
ATOM    823  CG2 ILE M 335     -16.799 -72.425  32.007  1.00  0.00           C  
ATOM    824  CD1 ILE M 335     -15.353 -71.320  34.527  1.00  0.00           C  
ATOM    825  N   GLY M 336     -19.700 -70.498  31.649  1.00  0.00           N  
ATOM    826  CA  GLY M 336     -20.488 -70.293  30.448  1.00  0.00           C  
ATOM    827  C   GLY M 336     -20.337 -71.362  29.395  1.00  0.00           C  
ATOM    828  O   GLY M 336     -19.244 -71.861  29.175  1.00  0.00           O  
ATOM    829  N   ASP M 345     -21.441 -71.701  28.739  1.00  0.00           N  
ATOM    830  CA  ASP M 345     -21.427 -72.715  27.700  1.00  0.00           C  
ATOM    831  C   ASP M 345     -20.566 -72.292  26.526  1.00  0.00           C  
ATOM    832  O   ASP M 345     -20.946 -71.422  25.744  1.00  0.00           O  
ATOM    833  CB  ASP M 345     -22.850 -73.004  27.208  1.00  0.00           C  
ATOM    834  CG  ASP M 345     -22.890 -74.024  26.072  1.00  0.00           C  
ATOM    835  OD1 ASP M 345     -23.996 -74.512  25.753  1.00  0.00           O  
ATOM    836  OD2 ASP M 345     -21.827 -74.334  25.490  1.00  0.00           O  
ATOM    837  N   PRO M 407     -19.382 -72.902  26.394  1.00  0.00           N  
ATOM    838  CA  PRO M 407     -18.462 -72.594  25.298  1.00  0.00           C  
ATOM    839  C   PRO M 407     -18.944 -73.163  23.952  1.00  0.00           C  
ATOM    840  O   PRO M 407     -18.232 -73.928  23.282  1.00  0.00           O  
ATOM    841  CB  PRO M 407     -17.142 -73.209  25.770  1.00  0.00           C  
ATOM    842  CG  PRO M 407     -17.572 -74.348  26.606  1.00  0.00           C  
ATOM    843  CD  PRO M 407     -18.733 -73.771  27.389  1.00  0.00           C  
ATOM    844  N   THR M 408     -20.162 -72.781  23.570  1.00  0.00           N  
ATOM    845  CA  THR M 408     -20.755 -73.224  22.316  1.00  0.00           C  
ATOM    846  C   THR M 408     -20.610 -72.100  21.296  1.00  0.00           C  
ATOM    847  O   THR M 408     -21.495 -71.260  21.136  1.00  0.00           O  
ATOM    848  CB  THR M 408     -22.252 -73.609  22.512  1.00  0.00           C  
ATOM    849  OG1 THR M 408     -22.816 -73.993  21.255  1.00  0.00           O  
ATOM    850  CG2 THR M 408     -23.050 -72.447  23.102  1.00  0.00           C  
ATOM    851  N   GLY M 418     -19.466 -72.088  20.621  1.00  0.00           N  
ATOM    852  CA  GLY M 418     -19.202 -71.060  19.634  1.00  0.00           C  
ATOM    853  C   GLY M 418     -17.782 -70.527  19.718  1.00  0.00           C  
ATOM    854  O   GLY M 418     -16.851 -71.123  19.170  1.00  0.00           O  
ATOM    855  N   ASP M 422     -21.872 -59.626  41.175  1.00  0.00           N  
ATOM    856  CA  ASP M 422     -23.233 -59.154  40.883  1.00  0.00           C  
ATOM    857  C   ASP M 422     -24.006 -60.245  40.153  1.00  0.00           C  
ATOM    858  O   ASP M 422     -25.243 -60.191  39.998  1.00  0.00           O  
ATOM    859  CB  ASP M 422     -23.206 -57.933  39.968  1.00  0.00           C  
ATOM    860  CG  ASP M 422     -23.258 -58.317  38.491  1.00  0.00           C  
ATOM    861  OD1 ASP M 422     -22.325 -59.016  38.019  1.00  0.00           O  
ATOM    862  OD2 ASP M 422     -24.237 -57.927  37.811  1.00  0.00           O  
ATOM    863  N   ALA M 423     -23.249 -61.216  39.664  1.00  0.00           N  
ATOM    864  CA  ALA M 423     -23.817 -62.334  38.938  1.00  0.00           C  
ATOM    865  C   ALA M 423     -25.006 -62.883  39.717  1.00  0.00           C  
ATOM    866  O   ALA M 423     -25.936 -63.452  39.145  1.00  0.00           O  
ATOM    867  CB  ALA M 423     -22.759 -63.409  38.757  1.00  0.00           C  
ATOM    868  N   THR M 424     -24.957 -62.693  41.032  1.00  0.00           N  
ATOM    869  CA  THR M 424     -26.000 -63.155  41.944  1.00  0.00           C  
ATOM    870  C   THR M 424     -27.315 -62.566  41.519  1.00  0.00           C  
ATOM    871  O   THR M 424     -28.288 -63.280  41.300  1.00  0.00           O  
ATOM    872  CB  THR M 424     -25.768 -62.672  43.386  1.00  0.00           C  
ATOM    873  OG1 THR M 424     -24.361 -62.608  43.652  1.00  0.00           O  
ATOM    874  CG2 THR M 424     -26.447 -63.619  44.382  1.00  0.00           C  
ATOM    875  N   MET M 425     -27.330 -61.241  41.445  1.00  0.00           N  
ATOM    876  CA  MET M 425     -28.512 -60.502  41.053  1.00  0.00           C  
ATOM    877  C   MET M 425     -29.188 -61.260  39.937  1.00  0.00           C  
ATOM    878  O   MET M 425     -30.385 -61.554  40.002  1.00  0.00           O  
ATOM    879  CB  MET M 425     -28.118 -59.118  40.557  1.00  0.00           C  
ATOM    880  CG  MET M 425     -29.207 -58.428  39.768  1.00  0.00           C  
ATOM    881  SD  MET M 425     -28.456 -57.287  38.593  1.00  0.00           S  
ATOM    882  CE  MET M 425     -28.085 -58.382  37.188  1.00  0.00           C  
ATOM    883  N   ASN M 426     -28.413 -61.581  38.909  1.00  0.00           N  
ATOM    884  CA  ASN M 426     -28.992 -62.320  37.798  1.00  0.00           C  
ATOM    885  C   ASN M 426     -29.589 -63.633  38.318  1.00  0.00           C  
ATOM    886  O   ASN M 426     -30.815 -63.788  38.376  1.00  0.00           O  
ATOM    887  CB  ASN M 426     -27.928 -62.573  36.723  1.00  0.00           C  
ATOM    888  CG  ASN M 426     -27.538 -61.298  35.978  1.00  0.00           C  
ATOM    889  OD1 ASN M 426     -28.284 -60.807  35.124  1.00  0.00           O  
ATOM    890  ND2 ASN M 426     -26.372 -60.749  36.313  1.00  0.00           N  
ATOM    891  N   MET M 427     -28.718 -64.559  38.716  1.00  0.00           N  
ATOM    892  CA  MET M 427     -29.131 -65.861  39.238  1.00  0.00           C  
ATOM    893  C   MET M 427     -30.431 -65.784  40.054  1.00  0.00           C  
ATOM    894  O   MET M 427     -31.329 -66.611  39.894  1.00  0.00           O  
ATOM    895  CB  MET M 427     -28.004 -66.430  40.105  1.00  0.00           C  
ATOM    896  CG  MET M 427     -28.208 -67.850  40.585  1.00  0.00           C  
ATOM    897  SD  MET M 427     -26.945 -68.309  41.797  1.00  0.00           S  
ATOM    898  CE  MET M 427     -27.889 -68.248  43.360  1.00  0.00           C  
ATOM    899  N   THR M 429     -30.524 -64.776  40.917  1.00  0.00           N  
ATOM    900  CA  THR M 429     -31.688 -64.578  41.774  1.00  0.00           C  
ATOM    901  C   THR M 429     -32.945 -64.450  40.956  1.00  0.00           C  
ATOM    902  O   THR M 429     -33.797 -65.331  40.963  1.00  0.00           O  
ATOM    903  CB  THR M 429     -31.562 -63.297  42.598  1.00  0.00           C  
ATOM    904  OG1 THR M 429     -30.270 -63.242  43.216  1.00  0.00           O  
ATOM    905  CG2 THR M 429     -32.638 -63.260  43.668  1.00  0.00           C  
ATOM    906  N   LYS M 431     -33.053 -63.318  40.274  1.00  0.00           N  
ATOM    907  CA  LYS M 431     -34.191 -63.026  39.422  1.00  0.00           C  
ATOM    908  C   LYS M 431     -34.648 -64.310  38.733  1.00  0.00           C  
ATOM    909  O   LYS M 431     -35.737 -64.822  38.999  1.00  0.00           O  
ATOM    910  CB  LYS M 431     -33.795 -61.979  38.368  1.00  0.00           C  
ATOM    911  CG  LYS M 431     -34.317 -60.545  38.609  1.00  0.00           C  
ATOM    912  CD  LYS M 431     -33.367 -59.628  39.400  1.00  0.00           C  
ATOM    913  CE  LYS M 431     -33.978 -58.221  39.553  1.00  0.00           C  
ATOM    914  NZ  LYS M 431     -33.158 -57.263  40.348  1.00  0.00           N  
ATOM    915  N   ILE M 432     -33.791 -64.826  37.857  1.00  0.00           N  
ATOM    916  CA  ILE M 432     -34.060 -66.047  37.105  1.00  0.00           C  
ATOM    917  C   ILE M 432     -34.795 -67.108  37.903  1.00  0.00           C  
ATOM    918  O   ILE M 432     -35.812 -67.628  37.445  1.00  0.00           O  
ATOM    919  CB  ILE M 432     -32.771 -66.667  36.609  1.00  0.00           C  
ATOM    920  CG1 ILE M 432     -32.026 -65.650  35.755  1.00  0.00           C  
ATOM    921  CG2 ILE M 432     -33.074 -67.940  35.844  1.00  0.00           C  
ATOM    922  CD1 ILE M 432     -30.539 -65.668  35.975  1.00  0.00           C  
ATOM    923  N   HIS M 433     -34.270 -67.446  39.082  1.00  0.00           N  
ATOM    924  CA  HIS M 433     -34.910 -68.453  39.932  1.00  0.00           C  
ATOM    925  C   HIS M 433     -36.382 -68.121  39.949  1.00  0.00           C  
ATOM    926  O   HIS M 433     -37.203 -68.771  39.297  1.00  0.00           O  
ATOM    927  CB  HIS M 433     -34.390 -68.399  41.380  1.00  0.00           C  
ATOM    928  CG  HIS M 433     -35.089 -69.346  42.313  1.00  0.00           C  
ATOM    929  ND1 HIS M 433     -34.714 -70.665  42.460  1.00  0.00           N  
ATOM    930  CD2 HIS M 433     -36.154 -69.169  43.134  1.00  0.00           C  
ATOM    931  CE1 HIS M 433     -35.512 -71.257  43.330  1.00  0.00           C  
ATOM    932  NE2 HIS M 433     -36.396 -70.371  43.754  1.00  0.00           N  
ATOM    933  N   TYR M 434     -36.695 -67.075  40.699  1.00  0.00           N  
ATOM    934  CA  TYR M 434     -38.054 -66.633  40.830  1.00  0.00           C  
ATOM    935  C   TYR M 434     -38.765 -66.698  39.482  1.00  0.00           C  
ATOM    936  O   TYR M 434     -39.805 -67.346  39.364  1.00  0.00           O  
ATOM    937  CB  TYR M 434     -38.082 -65.218  41.408  1.00  0.00           C  
ATOM    938  CG  TYR M 434     -39.475 -64.769  41.733  1.00  0.00           C  
ATOM    939  CD1 TYR M 434     -39.722 -63.516  42.285  1.00  0.00           C  
ATOM    940  CD2 TYR M 434     -40.562 -65.582  41.425  1.00  0.00           C  
ATOM    941  CE1 TYR M 434     -41.026 -63.089  42.508  1.00  0.00           C  
ATOM    942  CE2 TYR M 434     -41.848 -65.175  41.637  1.00  0.00           C  
ATOM    943  CZ  TYR M 434     -42.082 -63.932  42.171  1.00  0.00           C  
ATOM    944  OH  TYR M 434     -43.385 -63.539  42.325  1.00  0.00           O  
ATOM    945  N   GLN M 435     -38.190 -66.058  38.468  1.00  0.00           N  
ATOM    946  CA  GLN M 435     -38.786 -66.037  37.129  1.00  0.00           C  
ATOM    947  C   GLN M 435     -39.277 -67.440  36.736  1.00  0.00           C  
ATOM    948  O   GLN M 435     -40.375 -67.600  36.173  1.00  0.00           O  
ATOM    949  CB  GLN M 435     -37.758 -65.485  36.107  1.00  0.00           C  
ATOM    950  CG  GLN M 435     -38.347 -64.882  34.785  1.00  0.00           C  
ATOM    951  CD  GLN M 435     -37.303 -64.137  33.911  1.00  0.00           C  
ATOM    952  OE1 GLN M 435     -37.538 -63.870  32.721  1.00  0.00           O  
ATOM    953  NE2 GLN M 435     -36.159 -63.796  34.509  1.00  0.00           N  
ATOM    954  N   LEU M 436     -38.480 -68.455  37.060  1.00  0.00           N  
ATOM    955  CA  LEU M 436     -38.843 -69.828  36.736  1.00  0.00           C  
ATOM    956  C   LEU M 436     -40.024 -70.331  37.568  1.00  0.00           C  
ATOM    957  O   LEU M 436     -40.990 -70.864  37.024  1.00  0.00           O  
ATOM    958  CB  LEU M 436     -37.628 -70.751  36.908  1.00  0.00           C  
ATOM    959  CG  LEU M 436     -36.700 -70.936  35.700  1.00  0.00           C  
ATOM    960  CD1 LEU M 436     -35.308 -71.298  36.157  1.00  0.00           C  
ATOM    961  CD2 LEU M 436     -37.259 -72.022  34.795  1.00  0.00           C  
ATOM    962  N   LYS M 437     -39.966 -70.151  38.881  1.00  0.00           N  
ATOM    963  CA  LYS M 437     -41.058 -70.617  39.727  1.00  0.00           C  
ATOM    964  C   LYS M 437     -42.371 -70.047  39.239  1.00  0.00           C  
ATOM    965  O   LYS M 437     -43.356 -70.768  39.121  1.00  0.00           O  
ATOM    966  CB  LYS M 437     -40.830 -70.202  41.175  1.00  0.00           C  
ATOM    967  CG  LYS M 437     -41.938 -70.609  42.133  1.00  0.00           C  
ATOM    968  CD  LYS M 437     -41.614 -70.090  43.527  1.00  0.00           C  
ATOM    969  CE  LYS M 437     -42.707 -70.370  44.543  1.00  0.00           C  
ATOM    970  NZ  LYS M 437     -42.414 -69.684  45.835  1.00  0.00           N  
ATOM    971  N   LYS M 438     -42.374 -68.749  38.951  1.00  0.00           N  
ATOM    972  CA  LYS M 438     -43.574 -68.067  38.459  1.00  0.00           C  
ATOM    973  C   LYS M 438     -44.221 -68.927  37.360  1.00  0.00           C  
ATOM    974  O   LYS M 438     -45.410 -69.261  37.424  1.00  0.00           O  
ATOM    975  CB  LYS M 438     -43.212 -66.652  37.915  1.00  0.00           C  
ATOM    976  CG  LYS M 438     -44.391 -65.605  37.820  1.00  0.00           C  
ATOM    977  CD  LYS M 438     -43.941 -64.154  37.504  1.00  0.00           C  
ATOM    978  CE  LYS M 438     -43.413 -63.988  36.077  1.00  0.00           C  
ATOM    979  NZ  LYS M 438     -42.864 -62.619  35.897  1.00  0.00           N  
ATOM    980  N   LEU M 439     -43.435 -69.297  36.358  1.00  0.00           N  
ATOM    981  CA  LEU M 439     -43.963 -70.115  35.281  1.00  0.00           C  
ATOM    982  C   LEU M 439     -44.739 -71.317  35.821  1.00  0.00           C  
ATOM    983  O   LEU M 439     -45.908 -71.515  35.482  1.00  0.00           O  
ATOM    984  CB  LEU M 439     -42.824 -70.602  34.399  1.00  0.00           C  
ATOM    985  CG  LEU M 439     -42.644 -69.968  33.028  1.00  0.00           C  
ATOM    986  CD1 LEU M 439     -42.368 -68.473  33.135  1.00  0.00           C  
ATOM    987  CD2 LEU M 439     -41.502 -70.688  32.353  1.00  0.00           C  
ATOM    988  N   TRP M 444     -44.089 -72.121  36.660  1.00  0.00           N  
ATOM    989  CA  TRP M 444     -44.757 -73.295  37.210  1.00  0.00           C  
ATOM    990  C   TRP M 444     -46.058 -72.842  37.854  1.00  0.00           C  
ATOM    991  O   TRP M 444     -47.111 -73.419  37.604  1.00  0.00           O  
ATOM    992  CB  TRP M 444     -43.889 -74.018  38.259  1.00  0.00           C  
ATOM    993  CG  TRP M 444     -42.600 -74.667  37.748  1.00  0.00           C  
ATOM    994  CD1 TRP M 444     -41.326 -74.253  38.008  1.00  0.00           C  
ATOM    995  CD2 TRP M 444     -42.473 -75.851  36.933  1.00  0.00           C  
ATOM    996  NE1 TRP M 444     -40.418 -75.096  37.414  1.00  0.00           N  
ATOM    997  CE2 TRP M 444     -41.094 -76.084  36.747  1.00  0.00           C  
ATOM    998  CE3 TRP M 444     -43.389 -76.731  36.341  1.00  0.00           C  
ATOM    999  CZ2 TRP M 444     -40.607 -77.160  35.999  1.00  0.00           C  
ATOM   1000  CZ3 TRP M 444     -42.902 -77.804  35.596  1.00  0.00           C  
ATOM   1001  CH2 TRP M 444     -41.524 -78.005  35.432  1.00  0.00           C  
ATOM   1002  N   GLU M 445     -45.975 -71.792  38.667  1.00  0.00           N  
ATOM   1003  CA  GLU M 445     -47.139 -71.237  39.362  1.00  0.00           C  
ATOM   1004  C   GLU M 445     -48.318 -71.098  38.392  1.00  0.00           C  
ATOM   1005  O   GLU M 445     -49.492 -71.197  38.780  1.00  0.00           O  
ATOM   1006  CB  GLU M 445     -46.778 -69.868  39.969  1.00  0.00           C  
ATOM   1007  CG  GLU M 445     -45.497 -69.884  40.838  1.00  0.00           C  
ATOM   1008  CD  GLU M 445     -45.126 -68.519  41.438  1.00  0.00           C  
ATOM   1009  OE1 GLU M 445     -45.977 -67.916  42.141  1.00  0.00           O  
ATOM   1010  OE2 GLU M 445     -43.977 -68.060  41.215  1.00  0.00           O  
ATOM   1011  N   ASN M 446     -47.981 -70.884  37.124  1.00  0.00           N  
ATOM   1012  CA  ASN M 446     -48.967 -70.745  36.063  1.00  0.00           C  
ATOM   1013  C   ASN M 446     -49.199 -72.090  35.374  1.00  0.00           C  
ATOM   1014  O   ASN M 446     -50.334 -72.444  35.053  1.00  0.00           O  
ATOM   1015  CB  ASN M 446     -48.482 -69.729  35.040  1.00  0.00           C  
ATOM   1016  CG  ASN M 446     -48.233 -68.369  35.649  1.00  0.00           C  
ATOM   1017  OD1 ASN M 446     -47.571 -67.528  35.043  1.00  0.00           O  
ATOM   1018  ND2 ASN M 446     -48.768 -68.139  36.847  1.00  0.00           N  
ATOM   1019  N   VAL M 447     -48.123 -72.834  35.134  1.00  0.00           N  
ATOM   1020  CA  VAL M 447     -48.260 -74.129  34.498  1.00  0.00           C  
ATOM   1021  C   VAL M 447     -49.287 -74.932  35.306  1.00  0.00           C  
ATOM   1022  O   VAL M 447     -50.151 -75.592  34.743  1.00  0.00           O  
ATOM   1023  CB  VAL M 447     -46.903 -74.844  34.442  1.00  0.00           C  
ATOM   1024  CG1 VAL M 447     -47.033 -76.154  33.712  1.00  0.00           C  
ATOM   1025  CG2 VAL M 447     -45.899 -73.967  33.726  1.00  0.00           C  
ATOM   1026  N   ASP M 448     -49.203 -74.855  36.631  1.00  0.00           N  
ATOM   1027  CA  ASP M 448     -50.164 -75.542  37.489  1.00  0.00           C  
ATOM   1028  C   ASP M 448     -51.544 -74.978  37.196  1.00  0.00           C  
ATOM   1029  O   ASP M 448     -52.394 -75.679  36.653  1.00  0.00           O  
ATOM   1030  CB  ASP M 448     -49.850 -75.309  38.968  1.00  0.00           C  
ATOM   1031  CG  ASP M 448     -48.731 -76.181  39.464  1.00  0.00           C  
ATOM   1032  OD1 ASP M 448     -48.244 -75.945  40.593  1.00  0.00           O  
ATOM   1033  OD2 ASP M 448     -48.350 -77.109  38.722  1.00  0.00           O  
ATOM   1034  N   THR M 449     -51.751 -73.709  37.565  1.00  0.00           N  
ATOM   1035  CA  THR M 449     -53.029 -73.018  37.357  1.00  0.00           C  
ATOM   1036  C   THR M 449     -53.604 -73.431  36.011  1.00  0.00           C  
ATOM   1037  O   THR M 449     -54.801 -73.721  35.876  1.00  0.00           O  
ATOM   1038  CB  THR M 449     -52.844 -71.479  37.437  1.00  0.00           C  
ATOM   1039  OG1 THR M 449     -51.758 -71.074  36.596  1.00  0.00           O  
ATOM   1040  CG2 THR M 449     -52.543 -71.057  38.877  1.00  0.00           C  
ATOM   1041  N   GLN M 450     -52.720 -73.487  35.026  1.00  0.00           N  
ATOM   1042  CA  GLN M 450     -53.089 -73.903  33.693  1.00  0.00           C  
ATOM   1043  C   GLN M 450     -53.505 -75.378  33.717  1.00  0.00           C  
ATOM   1044  O   GLN M 450     -54.643 -75.709  33.377  1.00  0.00           O  
ATOM   1045  CB  GLN M 450     -51.904 -73.703  32.741  1.00  0.00           C  
ATOM   1046  CG  GLN M 450     -51.995 -72.463  31.851  1.00  0.00           C  
ATOM   1047  CD  GLN M 450     -52.683 -72.728  30.506  1.00  0.00           C  
ATOM   1048  OE1 GLN M 450     -52.189 -73.496  29.678  1.00  0.00           O  
ATOM   1049  NE2 GLN M 450     -53.823 -72.085  30.288  1.00  0.00           N  
ATOM   1050  N   MET M 451     -52.588 -76.252  34.138  1.00  0.00           N  
ATOM   1051  CA  MET M 451     -52.823 -77.703  34.191  1.00  0.00           C  
ATOM   1052  C   MET M 451     -54.178 -78.116  34.744  1.00  0.00           C  
ATOM   1053  O   MET M 451     -54.946 -78.833  34.093  1.00  0.00           O  
ATOM   1054  CB  MET M 451     -51.738 -78.391  35.023  1.00  0.00           C  
ATOM   1055  CG  MET M 451     -51.934 -79.894  35.130  1.00  0.00           C  
ATOM   1056  SD  MET M 451     -51.049 -80.635  36.518  1.00  0.00           S  
ATOM   1057  CE  MET M 451     -52.068 -80.144  37.897  1.00  0.00           C  
ATOM   1058  N   ARG M 452     -54.443 -77.676  35.967  1.00  0.00           N  
ATOM   1059  CA  ARG M 452     -55.688 -77.983  36.641  1.00  0.00           C  
ATOM   1060  C   ARG M 452     -56.838 -77.428  35.810  1.00  0.00           C  
ATOM   1061  O   ARG M 452     -57.800 -78.136  35.516  1.00  0.00           O  
ATOM   1062  CB  ARG M 452     -55.671 -77.365  38.038  1.00  0.00           C  
ATOM   1063  CG  ARG M 452     -54.318 -77.523  38.742  1.00  0.00           C  
ATOM   1064  CD  ARG M 452     -54.371 -77.033  40.187  1.00  0.00           C  
ATOM   1065  NE  ARG M 452     -55.108 -75.773  40.313  1.00  0.00           N  
ATOM   1066  CZ  ARG M 452     -54.606 -74.568  40.055  1.00  0.00           C  
ATOM   1067  NH1 ARG M 452     -53.346 -74.443  39.659  1.00  0.00           N  
ATOM   1068  NH2 ARG M 452     -55.371 -73.486  40.175  1.00  0.00           N  
ATOM   1069  N   ALA M 453     -56.719 -76.168  35.406  1.00  0.00           N  
ATOM   1070  CA  ALA M 453     -57.746 -75.525  34.601  1.00  0.00           C  
ATOM   1071  C   ALA M 453     -58.060 -76.236  33.263  1.00  0.00           C  
ATOM   1072  O   ALA M 453     -59.192 -76.687  33.059  1.00  0.00           O  
ATOM   1073  CB  ALA M 453     -57.356 -74.073  34.356  1.00  0.00           C  
ATOM   1074  N   ARG M 454     -57.076 -76.345  32.365  1.00  0.00           N  
ATOM   1075  CA  ARG M 454     -57.287 -76.984  31.059  1.00  0.00           C  
ATOM   1076  C   ARG M 454     -57.665 -78.444  31.168  1.00  0.00           C  
ATOM   1077  O   ARG M 454     -57.473 -79.225  30.232  1.00  0.00           O  
ATOM   1078  CB  ARG M 454     -56.053 -76.853  30.165  1.00  0.00           C  
ATOM   1079  CG  ARG M 454     -55.660 -75.420  29.897  1.00  0.00           C  
ATOM   1080  CD  ARG M 454     -54.998 -75.240  28.546  1.00  0.00           C  
ATOM   1081  NE  ARG M 454     -55.904 -75.599  27.456  1.00  0.00           N  
ATOM   1082  CZ  ARG M 454     -55.817 -75.129  26.212  1.00  0.00           C  
ATOM   1083  NH1 ARG M 454     -54.858 -74.269  25.888  1.00  0.00           N  
ATOM   1084  NH2 ARG M 454     -56.691 -75.517  25.289  1.00  0.00           N  
ATOM   1085  N   GLY M 455     -58.203 -78.797  32.328  1.00  0.00           N  
ATOM   1086  CA  GLY M 455     -58.647 -80.150  32.584  1.00  0.00           C  
ATOM   1087  C   GLY M 455     -57.567 -81.201  32.744  1.00  0.00           C  
ATOM   1088  O   GLY M 455     -57.271 -81.940  31.805  1.00  0.00           O  
ATOM   1089  N   TYR M 456     -56.977 -81.267  33.931  1.00  0.00           N  
ATOM   1090  CA  TYR M 456     -55.951 -82.257  34.233  1.00  0.00           C  
ATOM   1091  C   TYR M 456     -56.216 -82.832  35.619  1.00  0.00           C  
ATOM   1092  O   TYR M 456     -56.734 -82.131  36.489  1.00  0.00           O  
ATOM   1093  CB  TYR M 456     -54.558 -81.632  34.146  1.00  0.00           C  
ATOM   1094  CG  TYR M 456     -54.052 -81.616  32.734  1.00  0.00           C  
ATOM   1095  CD1 TYR M 456     -54.735 -80.915  31.741  1.00  0.00           C  
ATOM   1096  CD2 TYR M 456     -52.964 -82.394  32.361  1.00  0.00           C  
ATOM   1097  CE1 TYR M 456     -54.360 -80.999  30.398  1.00  0.00           C  
ATOM   1098  CE2 TYR M 456     -52.572 -82.488  31.020  1.00  0.00           C  
ATOM   1099  CZ  TYR M 456     -53.279 -81.791  30.036  1.00  0.00           C  
ATOM   1100  OH  TYR M 456     -52.932 -81.902  28.696  1.00  0.00           O  
ATOM   1101  N   GLU M 457     -55.883 -84.110  35.815  1.00  0.00           N  
ATOM   1102  CA  GLU M 457     -56.115 -84.781  37.097  1.00  0.00           C  
ATOM   1103  C   GLU M 457     -54.988 -84.670  38.108  1.00  0.00           C  
ATOM   1104  O   GLU M 457     -53.805 -84.627  37.761  1.00  0.00           O  
ATOM   1105  CB  GLU M 457     -56.458 -86.269  36.896  1.00  0.00           C  
ATOM   1106  CG  GLU M 457     -57.941 -86.545  36.605  1.00  0.00           C  
ATOM   1107  CD  GLU M 457     -58.420 -87.887  37.150  1.00  0.00           C  
ATOM   1108  OE1 GLU M 457     -57.930 -88.940  36.679  1.00  0.00           O  
ATOM   1109  OE2 GLU M 457     -59.288 -87.879  38.056  1.00  0.00           O  
ATOM   1110  N   ALA M 458     -55.390 -84.638  39.371  1.00  0.00           N  
ATOM   1111  CA  ALA M 458     -54.467 -84.526  40.477  1.00  0.00           C  
ATOM   1112  C   ALA M 458     -53.758 -85.850  40.705  1.00  0.00           C  
ATOM   1113  O   ALA M 458     -54.382 -86.823  41.128  1.00  0.00           O  
ATOM   1114  CB  ALA M 458     -55.226 -84.109  41.727  1.00  0.00           C  
ATOM   1115  N   ASP M 459     -52.458 -85.882  40.412  1.00  0.00           N  
ATOM   1116  CA  ASP M 459     -51.646 -87.082  40.599  1.00  0.00           C  
ATOM   1117  C   ASP M 459     -50.683 -86.797  41.740  1.00  0.00           C  
ATOM   1118  O   ASP M 459     -49.968 -85.795  41.732  1.00  0.00           O  
ATOM   1119  CB  ASP M 459     -50.866 -87.416  39.314  1.00  0.00           C  
ATOM   1120  CG  ASP M 459     -50.219 -88.809  39.341  1.00  0.00           C  
ATOM   1121  OD1 ASP M 459     -49.272 -89.032  40.122  1.00  0.00           O  
ATOM   1122  OD2 ASP M 459     -50.656 -89.687  38.566  1.00  0.00           O  
ATOM   1123  N   TRP M 460     -50.695 -87.677  42.730  1.00  0.00           N  
ATOM   1124  CA  TRP M 460     -49.833 -87.559  43.890  1.00  0.00           C  
ATOM   1125  C   TRP M 460     -48.375 -87.622  43.458  1.00  0.00           C  
ATOM   1126  O   TRP M 460     -47.619 -86.668  43.624  1.00  0.00           O  
ATOM   1127  CB  TRP M 460     -50.121 -88.707  44.845  1.00  0.00           C  
ATOM   1128  CG  TRP M 460     -49.249 -88.713  46.040  1.00  0.00           C  
ATOM   1129  CD1 TRP M 460     -49.433 -88.007  47.195  1.00  0.00           C  
ATOM   1130  CD2 TRP M 460     -48.054 -89.477  46.220  1.00  0.00           C  
ATOM   1131  NE1 TRP M 460     -48.426 -88.290  48.088  1.00  0.00           N  
ATOM   1132  CE2 TRP M 460     -47.564 -89.189  47.514  1.00  0.00           C  
ATOM   1133  CE3 TRP M 460     -47.345 -90.377  45.413  1.00  0.00           C  
ATOM   1134  CZ2 TRP M 460     -46.398 -89.775  48.024  1.00  0.00           C  
ATOM   1135  CZ3 TRP M 460     -46.184 -90.958  45.919  1.00  0.00           C  
ATOM   1136  CH2 TRP M 460     -45.723 -90.653  47.213  1.00  0.00           C  
ATOM   1137  N   ALA M 461     -47.995 -88.765  42.901  1.00  0.00           N  
ATOM   1138  CA  ALA M 461     -46.636 -89.008  42.431  1.00  0.00           C  
ATOM   1139  C   ALA M 461     -46.054 -87.905  41.538  1.00  0.00           C  
ATOM   1140  O   ALA M 461     -44.833 -87.726  41.493  1.00  0.00           O  
ATOM   1141  CB  ALA M 461     -46.588 -90.344  41.695  1.00  0.00           C  
ATOM   1142  N   ARG M 463     -46.920 -87.179  40.828  1.00  0.00           N  
ATOM   1143  CA  ARG M 463     -46.476 -86.115  39.929  1.00  0.00           C  
ATOM   1144  C   ARG M 463     -45.376 -85.312  40.613  1.00  0.00           C  
ATOM   1145  O   ARG M 463     -45.421 -85.090  41.828  1.00  0.00           O  
ATOM   1146  CB  ARG M 463     -47.654 -85.208  39.556  1.00  0.00           C  
ATOM   1147  CG  ARG M 463     -47.452 -84.432  38.262  1.00  0.00           C  
ATOM   1148  CD  ARG M 463     -48.607 -83.467  38.001  1.00  0.00           C  
ATOM   1149  NE  ARG M 463     -49.862 -84.136  37.662  1.00  0.00           N  
ATOM   1150  CZ  ARG M 463     -50.442 -84.068  36.467  1.00  0.00           C  
ATOM   1151  NH1 ARG M 463     -51.587 -84.705  36.238  1.00  0.00           N  
ATOM   1152  NH2 ARG M 463     -49.875 -83.358  35.499  1.00  0.00           N  
ATOM   1153  N   LYS M 471     -44.384 -84.877  39.845  1.00  0.00           N  
ATOM   1154  CA  LYS M 471     -43.298 -84.141  40.462  1.00  0.00           C  
ATOM   1155  C   LYS M 471     -42.554 -83.116  39.615  1.00  0.00           C  
ATOM   1156  O   LYS M 471     -41.990 -83.438  38.565  1.00  0.00           O  
ATOM   1157  CB  LYS M 471     -42.288 -85.128  41.028  1.00  0.00           C  
ATOM   1158  CG  LYS M 471     -41.333 -84.508  42.023  1.00  0.00           C  
ATOM   1159  CD  LYS M 471     -42.035 -84.197  43.343  1.00  0.00           C  
ATOM   1160  CE  LYS M 471     -41.046 -83.635  44.348  1.00  0.00           C  
ATOM   1161  NZ  LYS M 471     -39.804 -84.460  44.358  1.00  0.00           N  
ATOM   1162  N   ARG M 472     -42.542 -81.883  40.121  1.00  0.00           N  
ATOM   1163  CA  ARG M 472     -41.861 -80.757  39.487  1.00  0.00           C  
ATOM   1164  C   ARG M 472     -40.902 -80.112  40.499  1.00  0.00           C  
ATOM   1165  O   ARG M 472     -40.853 -80.518  41.661  1.00  0.00           O  
ATOM   1166  CB  ARG M 472     -42.873 -79.710  39.025  1.00  0.00           C  
ATOM   1167  CG  ARG M 472     -43.434 -78.845  40.148  1.00  0.00           C  
ATOM   1168  CD  ARG M 472     -44.308 -77.749  39.575  1.00  0.00           C  
ATOM   1169  NE  ARG M 472     -44.785 -76.795  40.573  1.00  0.00           N  
ATOM   1170  CZ  ARG M 472     -44.005 -75.981  41.278  1.00  0.00           C  
ATOM   1171  NH1 ARG M 472     -42.690 -75.998  41.112  1.00  0.00           N  
ATOM   1172  NH2 ARG M 472     -44.549 -75.125  42.131  1.00  0.00           N  
ATOM   1173  N   GLY M 473     -40.149 -79.106  40.059  1.00  0.00           N  
ATOM   1174  CA  GLY M 473     -39.220 -78.442  40.960  1.00  0.00           C  
ATOM   1175  C   GLY M 473     -38.114 -77.649  40.283  1.00  0.00           C  
ATOM   1176  O   GLY M 473     -37.859 -77.810  39.086  1.00  0.00           O  
ATOM   1177  N   ILE M 474     -37.446 -76.798  41.061  1.00  0.00           N  
ATOM   1178  CA  ILE M 474     -36.363 -75.957  40.549  1.00  0.00           C  
ATOM   1179  C   ILE M 474     -35.053 -76.206  41.274  1.00  0.00           C  
ATOM   1180  O   ILE M 474     -34.972 -76.051  42.490  1.00  0.00           O  
ATOM   1181  CB  ILE M 474     -36.676 -74.463  40.711  1.00  0.00           C  
ATOM   1182  CG1 ILE M 474     -37.989 -74.104  40.003  1.00  0.00           C  
ATOM   1183  CG2 ILE M 474     -35.536 -73.646  40.132  1.00  0.00           C  
ATOM   1184  CD1 ILE M 474     -39.263 -74.628  40.680  1.00  0.00           C  
ATOM   1185  N   VAL M 475     -34.021 -76.564  40.522  1.00  0.00           N  
ATOM   1186  CA  VAL M 475     -32.723 -76.841  41.118  1.00  0.00           C  
ATOM   1187  C   VAL M 475     -31.716 -75.809  40.725  1.00  0.00           C  
ATOM   1188  O   VAL M 475     -31.936 -75.034  39.802  1.00  0.00           O  
ATOM   1189  CB  VAL M 475     -32.140 -78.157  40.646  1.00  0.00           C  
ATOM   1190  CG1 VAL M 475     -31.021 -78.586  41.560  1.00  0.00           C  
ATOM   1191  CG2 VAL M 475     -33.206 -79.183  40.573  1.00  0.00           C  
ATOM   1192  N   ASN M 476     -30.581 -75.854  41.407  1.00  0.00           N  
ATOM   1193  CA  ASN M 476     -29.484 -74.936  41.169  1.00  0.00           C  
ATOM   1194  C   ASN M 476     -28.174 -75.729  41.197  1.00  0.00           C  
ATOM   1195  O   ASN M 476     -27.742 -76.187  42.255  1.00  0.00           O  
ATOM   1196  CB  ASN M 476     -29.480 -73.871  42.266  1.00  0.00           C  
ATOM   1197  CG  ASN M 476     -28.665 -72.655  41.897  1.00  0.00           C  
ATOM   1198  OD1 ASN M 476     -27.550 -72.771  41.386  1.00  0.00           O  
ATOM   1199  ND2 ASN M 476     -29.211 -71.473  42.169  1.00  0.00           N  
ATOM   1200  N   ASN M 477     -27.543 -75.886  40.036  1.00  0.00           N  
ATOM   1201  CA  ASN M 477     -26.288 -76.634  39.936  1.00  0.00           C  
ATOM   1202  C   ASN M 477     -25.280 -76.235  41.009  1.00  0.00           C  
ATOM   1203  O   ASN M 477     -24.412 -77.029  41.368  1.00  0.00           O  
ATOM   1204  CB  ASN M 477     -25.634 -76.423  38.571  1.00  0.00           C  
ATOM   1205  CG  ASN M 477     -24.886 -75.106  38.485  1.00  0.00           C  
ATOM   1206  OD1 ASN M 477     -25.467 -74.041  38.667  1.00  0.00           O  
ATOM   1207  ND2 ASN M 477     -23.591 -75.174  38.213  1.00  0.00           N  
ATOM   1208  N   ASN M 478     -25.384 -75.007  41.512  1.00  0.00           N  
ATOM   1209  CA  ASN M 478     -24.452 -74.538  42.533  1.00  0.00           C  
ATOM   1210  C   ASN M 478     -24.576 -75.408  43.785  1.00  0.00           C  
ATOM   1211  O   ASN M 478     -23.573 -75.792  44.385  1.00  0.00           O  
ATOM   1212  CB  ASN M 478     -24.708 -73.055  42.856  1.00  0.00           C  
ATOM   1213  CG  ASN M 478     -25.922 -72.842  43.734  1.00  0.00           C  
ATOM   1214  OD1 ASN M 478     -26.911 -73.568  43.643  1.00  0.00           O  
ATOM   1215  ND2 ASN M 478     -25.858 -71.825  44.584  1.00  0.00           N  
ATOM   1216  N   HIS M 479     -25.813 -75.728  44.151  1.00  0.00           N  
ATOM   1217  CA  HIS M 479     -26.135 -76.564  45.309  1.00  0.00           C  
ATOM   1218  C   HIS M 479     -25.067 -77.589  45.685  1.00  0.00           C  
ATOM   1219  O   HIS M 479     -24.783 -77.795  46.865  1.00  0.00           O  
ATOM   1220  CB  HIS M 479     -27.454 -77.280  45.037  1.00  0.00           C  
ATOM   1221  CG  HIS M 479     -27.710 -78.448  45.932  1.00  0.00           C  
ATOM   1222  ND1 HIS M 479     -27.897 -78.318  47.290  1.00  0.00           N  
ATOM   1223  CD2 HIS M 479     -27.838 -79.767  45.655  1.00  0.00           C  
ATOM   1224  CE1 HIS M 479     -28.133 -79.510  47.810  1.00  0.00           C  
ATOM   1225  NE2 HIS M 479     -28.103 -80.406  46.840  1.00  0.00           N  
ATOM   1226  N   TRP M 482     -24.492 -78.243  44.681  1.00  0.00           N  
ATOM   1227  CA  TRP M 482     -23.451 -79.234  44.919  1.00  0.00           C  
ATOM   1228  C   TRP M 482     -22.071 -78.736  44.459  1.00  0.00           C  
ATOM   1229  O   TRP M 482     -21.086 -78.900  45.174  1.00  0.00           O  
ATOM   1230  CB  TRP M 482     -23.810 -80.559  44.221  1.00  0.00           C  
ATOM   1231  CG  TRP M 482     -24.274 -80.404  42.786  1.00  0.00           C  
ATOM   1232  CD1 TRP M 482     -23.563 -79.884  41.738  1.00  0.00           C  
ATOM   1233  CD2 TRP M 482     -25.564 -80.733  42.259  1.00  0.00           C  
ATOM   1234  NE1 TRP M 482     -24.330 -79.867  40.594  1.00  0.00           N  
ATOM   1235  CE2 TRP M 482     -25.564 -80.387  40.886  1.00  0.00           C  
ATOM   1236  CE3 TRP M 482     -26.722 -81.293  42.809  1.00  0.00           C  
ATOM   1237  CZ2 TRP M 482     -26.677 -80.571  40.062  1.00  0.00           C  
ATOM   1238  CZ3 TRP M 482     -27.831 -81.478  41.985  1.00  0.00           C  
ATOM   1239  CH2 TRP M 482     -27.797 -81.120  40.627  1.00  0.00           C  
ATOM   1240  N   TRP M 485     -22.014 -78.113  43.281  1.00  0.00           N  
ATOM   1241  CA  TRP M 485     -20.765 -77.603  42.704  1.00  0.00           C  
ATOM   1242  C   TRP M 485     -19.996 -76.664  43.603  1.00  0.00           C  
ATOM   1243  O   TRP M 485     -18.787 -76.508  43.456  1.00  0.00           O  
ATOM   1244  CB  TRP M 485     -21.040 -76.887  41.378  1.00  0.00           C  
ATOM   1245  CG  TRP M 485     -21.228 -77.818  40.237  1.00  0.00           C  
ATOM   1246  CD1 TRP M 485     -22.333 -77.937  39.439  1.00  0.00           C  
ATOM   1247  CD2 TRP M 485     -20.288 -78.791  39.769  1.00  0.00           C  
ATOM   1248  NE1 TRP M 485     -22.139 -78.931  38.507  1.00  0.00           N  
ATOM   1249  CE2 TRP M 485     -20.891 -79.471  38.687  1.00  0.00           C  
ATOM   1250  CE3 TRP M 485     -18.993 -79.159  40.163  1.00  0.00           C  
ATOM   1251  CZ2 TRP M 485     -20.244 -80.494  37.993  1.00  0.00           C  
ATOM   1252  CZ3 TRP M 485     -18.350 -80.177  39.472  1.00  0.00           C  
ATOM   1253  CH2 TRP M 485     -18.978 -80.832  38.401  1.00  0.00           C  
ATOM   1254  N   ASN M 486     -20.699 -76.034  44.532  1.00  0.00           N  
ATOM   1255  CA  ASN M 486     -20.074 -75.087  45.439  1.00  0.00           C  
ATOM   1256  C   ASN M 486     -19.109 -75.742  46.409  1.00  0.00           C  
ATOM   1257  O   ASN M 486     -18.167 -75.119  46.891  1.00  0.00           O  
ATOM   1258  CB  ASN M 486     -21.159 -74.297  46.176  1.00  0.00           C  
ATOM   1259  CG  ASN M 486     -21.268 -72.859  45.673  1.00  0.00           C  
ATOM   1260  OD1 ASN M 486     -20.494 -71.995  46.087  1.00  0.00           O  
ATOM   1261  ND2 ASN M 486     -22.208 -72.603  44.757  1.00  0.00           N  
ATOM   1262  N   LYS M 489     -19.331 -77.012  46.685  1.00  0.00           N  
ATOM   1263  CA  LYS M 489     -18.450 -77.715  47.581  1.00  0.00           C  
ATOM   1264  C   LYS M 489     -17.916 -78.965  46.898  1.00  0.00           C  
ATOM   1265  O   LYS M 489     -16.960 -79.575  47.369  1.00  0.00           O  
ATOM   1266  CB  LYS M 489     -19.197 -78.083  48.852  1.00  0.00           C  
ATOM   1267  CG  LYS M 489     -18.438 -77.721  50.096  1.00  0.00           C  
ATOM   1268  CD  LYS M 489     -19.109 -78.299  51.321  1.00  0.00           C  
ATOM   1269  CE  LYS M 489     -18.259 -78.099  52.572  1.00  0.00           C  
ATOM   1270  NZ  LYS M 489     -18.743 -78.924  53.729  1.00  0.00           N  
ATOM   1271  N   GLN M 490     -18.527 -79.322  45.770  1.00  0.00           N  
ATOM   1272  CA  GLN M 490     -18.141 -80.512  45.014  1.00  0.00           C  
ATOM   1273  C   GLN M 490     -16.658 -80.634  44.775  1.00  0.00           C  
ATOM   1274  O   GLN M 490     -16.093 -79.961  43.923  1.00  0.00           O  
ATOM   1275  CB  GLN M 490     -18.857 -80.560  43.667  1.00  0.00           C  
ATOM   1276  CG  GLN M 490     -18.505 -81.776  42.814  1.00  0.00           C  
ATOM   1277  CD  GLN M 490     -18.551 -83.073  43.596  1.00  0.00           C  
ATOM   1278  OE1 GLN M 490     -17.627 -83.391  44.337  1.00  0.00           O  
ATOM   1279  NE2 GLN M 490     -19.636 -83.824  43.441  1.00  0.00           N  
ATOM   1280  N   PRO M 494     -16.009 -81.516  45.529  1.00  0.00           N  
ATOM   1281  CA  PRO M 494     -14.575 -81.748  45.411  1.00  0.00           C  
ATOM   1282  C   PRO M 494     -14.230 -82.265  44.027  1.00  0.00           C  
ATOM   1283  O   PRO M 494     -15.011 -82.980  43.399  1.00  0.00           O  
ATOM   1284  CB  PRO M 494     -14.305 -82.782  46.496  1.00  0.00           C  
ATOM   1285  CG  PRO M 494     -15.354 -82.477  47.514  1.00  0.00           C  
ATOM   1286  CD  PRO M 494     -16.566 -82.270  46.660  1.00  0.00           C  
ATOM   1287  N   MET M 495     -13.045 -81.898  43.569  1.00  0.00           N  
ATOM   1288  CA  MET M 495     -12.566 -82.295  42.267  1.00  0.00           C  
ATOM   1289  C   MET M 495     -12.108 -83.739  42.292  1.00  0.00           C  
ATOM   1290  O   MET M 495     -12.343 -84.478  41.349  1.00  0.00           O  
ATOM   1291  CB  MET M 495     -11.419 -81.382  41.879  1.00  0.00           C  
ATOM   1292  CG  MET M 495     -11.006 -81.442  40.446  1.00  0.00           C  
ATOM   1293  SD  MET M 495      -9.795 -80.140  40.239  1.00  0.00           S  
ATOM   1294  CE  MET M 495     -10.816 -78.670  40.434  1.00  0.00           C  
ATOM   1295  N   LEU M 496     -11.454 -84.145  43.371  1.00  0.00           N  
ATOM   1296  CA  LEU M 496     -10.982 -85.517  43.472  1.00  0.00           C  
ATOM   1297  C   LEU M 496     -12.133 -86.439  43.097  1.00  0.00           C  
ATOM   1298  O   LEU M 496     -11.989 -87.315  42.252  1.00  0.00           O  
ATOM   1299  CB  LEU M 496     -10.506 -85.812  44.896  1.00  0.00           C  
ATOM   1300  CG  LEU M 496      -9.153 -86.512  45.085  1.00  0.00           C  
ATOM   1301  CD1 LEU M 496      -8.687 -86.290  46.509  1.00  0.00           C  
ATOM   1302  CD2 LEU M 496      -9.249 -87.999  44.768  1.00  0.00           C  
ATOM   1303  N   GLU M 498     -13.283 -86.215  43.717  1.00  0.00           N  
ATOM   1304  CA  GLU M 498     -14.475 -87.014  43.457  1.00  0.00           C  
ATOM   1305  C   GLU M 498     -14.704 -87.176  41.955  1.00  0.00           C  
ATOM   1306  O   GLU M 498     -14.677 -88.290  41.417  1.00  0.00           O  
ATOM   1307  CB  GLU M 498     -15.694 -86.329  44.080  1.00  0.00           C  
ATOM   1308  CG  GLU M 498     -17.012 -87.082  43.924  1.00  0.00           C  
ATOM   1309  CD  GLU M 498     -17.251 -88.075  45.037  1.00  0.00           C  
ATOM   1310  OE1 GLU M 498     -18.317 -88.738  45.039  1.00  0.00           O  
ATOM   1311  OE2 GLU M 498     -16.369 -88.185  45.913  1.00  0.00           O  
ATOM   1312  N   VAL M 499     -14.930 -86.046  41.290  1.00  0.00           N  
ATOM   1313  CA  VAL M 499     -15.189 -86.014  39.853  1.00  0.00           C  
ATOM   1314  C   VAL M 499     -14.069 -86.670  39.055  1.00  0.00           C  
ATOM   1315  O   VAL M 499     -14.235 -87.761  38.494  1.00  0.00           O  
ATOM   1316  CB  VAL M 499     -15.341 -84.557  39.340  1.00  0.00           C  
ATOM   1317  CG1 VAL M 499     -15.709 -84.567  37.870  1.00  0.00           C  
ATOM   1318  CG2 VAL M 499     -16.392 -83.808  40.152  1.00  0.00           C  
ATOM   1319  N   LEU M 500     -12.930 -85.979  39.013  1.00  0.00           N  
ATOM   1320  CA  LEU M 500     -11.757 -86.444  38.283  1.00  0.00           C  
ATOM   1321  C   LEU M 500     -11.577 -87.951  38.386  1.00  0.00           C  
ATOM   1322  O   LEU M 500     -11.107 -88.583  37.444  1.00  0.00           O  
ATOM   1323  CB  LEU M 500     -10.490 -85.717  38.772  1.00  0.00           C  
ATOM   1324  CG  LEU M 500     -10.076 -84.455  38.000  1.00  0.00           C  
ATOM   1325  CD1 LEU M 500      -8.989 -83.707  38.760  1.00  0.00           C  
ATOM   1326  CD2 LEU M 500      -9.602 -84.841  36.597  1.00  0.00           C  
ATOM   1327  N   ARG M 501     -11.965 -88.538  39.512  1.00  0.00           N  
ATOM   1328  CA  ARG M 501     -11.816 -89.976  39.661  1.00  0.00           C  
ATOM   1329  C   ARG M 501     -13.085 -90.696  39.189  1.00  0.00           C  
ATOM   1330  O   ARG M 501     -13.028 -91.504  38.263  1.00  0.00           O  
ATOM   1331  CB  ARG M 501     -11.473 -90.329  41.123  1.00  0.00           C  
ATOM   1332  CG  ARG M 501     -10.474 -91.489  41.284  1.00  0.00           C  
ATOM   1333  CD  ARG M 501      -9.931 -91.605  42.715  1.00  0.00           C  
ATOM   1334  NE  ARG M 501     -10.994 -91.661  43.719  1.00  0.00           N  
ATOM   1335  CZ  ARG M 501     -10.808 -91.958  45.004  1.00  0.00           C  
ATOM   1336  NH1 ARG M 501      -9.594 -92.233  45.463  1.00  0.00           N  
ATOM   1337  NH2 ARG M 501     -11.839 -91.983  45.836  1.00  0.00           N  
ATOM   1338  N   ARG M 502     -14.228 -90.379  39.792  1.00  0.00           N  
ATOM   1339  CA  ARG M 502     -15.487 -91.022  39.426  1.00  0.00           C  
ATOM   1340  C   ARG M 502     -15.792 -91.053  37.937  1.00  0.00           C  
ATOM   1341  O   ARG M 502     -16.647 -91.818  37.506  1.00  0.00           O  
ATOM   1342  CB  ARG M 502     -16.662 -90.372  40.163  1.00  0.00           C  
ATOM   1343  CG  ARG M 502     -16.893 -90.915  41.562  1.00  0.00           C  
ATOM   1344  CD  ARG M 502     -17.298 -92.382  41.534  1.00  0.00           C  
ATOM   1345  NE  ARG M 502     -18.692 -92.610  41.151  1.00  0.00           N  
ATOM   1346  CZ  ARG M 502     -19.735 -92.489  41.972  1.00  0.00           C  
ATOM   1347  NH1 ARG M 502     -19.564 -92.134  43.237  1.00  0.00           N  
ATOM   1348  NH2 ARG M 502     -20.958 -92.748  41.532  1.00  0.00           N  
ATOM   1349  N   VAL M 503     -15.110 -90.231  37.146  1.00  0.00           N  
ATOM   1350  CA  VAL M 503     -15.355 -90.216  35.705  1.00  0.00           C  
ATOM   1351  C   VAL M 503     -14.119 -89.925  34.879  1.00  0.00           C  
ATOM   1352  O   VAL M 503     -14.019 -90.358  33.739  1.00  0.00           O  
ATOM   1353  CB  VAL M 503     -16.415 -89.165  35.307  1.00  0.00           C  
ATOM   1354  CG1 VAL M 503     -17.736 -89.481  35.958  1.00  0.00           C  
ATOM   1355  CG2 VAL M 503     -15.956 -87.788  35.711  1.00  0.00           C  
ATOM   1356  N   GLY M 840     -13.187 -89.181  35.456  1.00  0.00           N  
ATOM   1357  CA  GLY M 840     -11.974 -88.813  34.746  1.00  0.00           C  
ATOM   1358  C   GLY M 840     -11.289 -89.916  33.971  1.00  0.00           C  
ATOM   1359  O   GLY M 840     -10.731 -89.657  32.909  1.00  0.00           O  
ATOM   1360  N   HIS M 841     -11.329 -91.137  34.499  1.00  0.00           N  
ATOM   1361  CA  HIS M 841     -10.690 -92.276  33.849  1.00  0.00           C  
ATOM   1362  C   HIS M 841     -11.479 -92.728  32.628  1.00  0.00           C  
ATOM   1363  O   HIS M 841     -10.927 -93.337  31.707  1.00  0.00           O  
ATOM   1364  CB  HIS M 841     -10.580 -93.475  34.805  1.00  0.00           C  
ATOM   1365  CG  HIS M 841      -9.798 -93.212  36.057  1.00  0.00           C  
ATOM   1366  ND1 HIS M 841      -9.183 -94.222  36.766  1.00  0.00           N  
ATOM   1367  CD2 HIS M 841      -9.582 -92.074  36.762  1.00  0.00           C  
ATOM   1368  CE1 HIS M 841      -8.622 -93.718  37.853  1.00  0.00           C  
ATOM   1369  NE2 HIS M 841      -8.850 -92.417  37.874  1.00  0.00           N  
ATOM   1370  N   ALA M 844     -12.774 -92.429  32.632  1.00  0.00           N  
ATOM   1371  CA  ALA M 844     -13.670 -92.833  31.553  1.00  0.00           C  
ATOM   1372  C   ALA M 844     -13.653 -91.941  30.320  1.00  0.00           C  
ATOM   1373  O   ALA M 844     -13.702 -92.428  29.193  1.00  0.00           O  
ATOM   1374  CB  ALA M 844     -15.091 -92.946  32.086  1.00  0.00           C  
ATOM   1375  N   LEU M 845     -13.607 -90.635  30.521  1.00  0.00           N  
ATOM   1376  CA  LEU M 845     -13.583 -89.738  29.380  1.00  0.00           C  
ATOM   1377  C   LEU M 845     -12.168 -89.653  28.840  1.00  0.00           C  
ATOM   1378  O   LEU M 845     -11.212 -90.017  29.523  1.00  0.00           O  
ATOM   1379  CB  LEU M 845     -14.062 -88.340  29.779  1.00  0.00           C  
ATOM   1380  CG  LEU M 845     -15.559 -88.073  29.983  1.00  0.00           C  
ATOM   1381  CD1 LEU M 845     -16.278 -88.138  28.635  1.00  0.00           C  
ATOM   1382  CD2 LEU M 845     -16.138 -89.071  30.985  1.00  0.00           C  
ATOM   1383  N   ARG M 846     -12.045 -89.182  27.605  1.00  0.00           N  
ATOM   1384  CA  ARG M 846     -10.747 -89.013  26.963  1.00  0.00           C  
ATOM   1385  C   ARG M 846     -10.857 -87.755  26.105  1.00  0.00           C  
ATOM   1386  O   ARG M 846     -11.769 -87.645  25.281  1.00  0.00           O  
ATOM   1387  CB  ARG M 846     -10.406 -90.234  26.093  1.00  0.00           C  
ATOM   1388  CG  ARG M 846      -8.935 -90.307  25.637  1.00  0.00           C  
ATOM   1389  CD  ARG M 846      -8.755 -89.971  24.142  1.00  0.00           C  
ATOM   1390  NE  ARG M 846      -7.355 -89.731  23.767  1.00  0.00           N  
ATOM   1391  CZ  ARG M 846      -6.942 -89.352  22.555  1.00  0.00           C  
ATOM   1392  NH1 ARG M 846      -7.816 -89.165  21.569  1.00  0.00           N  
ATOM   1393  NH2 ARG M 846      -5.649 -89.150  22.327  1.00  0.00           N  
ATOM   1394  N   ILE M 847      -9.936 -86.812  26.313  1.00  0.00           N  
ATOM   1395  CA  ILE M 847      -9.919 -85.540  25.583  1.00  0.00           C  
ATOM   1396  C   ILE M 847     -10.150 -85.703  24.077  1.00  0.00           C  
ATOM   1397  O   ILE M 847     -10.356 -84.716  23.368  1.00  0.00           O  
ATOM   1398  CB  ILE M 847      -8.575 -84.789  25.793  1.00  0.00           C  
ATOM   1399  CG1 ILE M 847      -7.517 -85.307  24.815  1.00  0.00           C  
ATOM   1400  CG2 ILE M 847      -8.079 -84.984  27.213  1.00  0.00           C  
ATOM   1401  CD1 ILE M 847      -7.433 -84.514  23.511  1.00  0.00           C  
ATOM   1402  N   GLY M 848     -10.095 -86.947  23.601  1.00  0.00           N  
ATOM   1403  CA  GLY M 848     -10.298 -87.246  22.191  1.00  0.00           C  
ATOM   1404  C   GLY M 848     -11.629 -86.737  21.689  1.00  0.00           C  
ATOM   1405  O   GLY M 848     -11.698 -85.628  21.161  1.00  0.00           O  
ATOM   1406  N   PRO M 849     -12.708 -87.523  21.817  1.00  0.00           N  
ATOM   1407  CA  PRO M 849     -13.997 -87.025  21.338  1.00  0.00           C  
ATOM   1408  C   PRO M 849     -14.401 -85.705  22.011  1.00  0.00           C  
ATOM   1409  O   PRO M 849     -15.548 -85.263  21.897  1.00  0.00           O  
ATOM   1410  CB  PRO M 849     -14.943 -88.175  21.661  1.00  0.00           C  
ATOM   1411  CG  PRO M 849     -14.074 -89.362  21.430  1.00  0.00           C  
ATOM   1412  CD  PRO M 849     -12.783 -88.963  22.113  1.00  0.00           C  
ATOM   1413  N   MET M 850     -13.452 -85.090  22.720  1.00  0.00           N  
ATOM   1414  CA  MET M 850     -13.668 -83.802  23.388  1.00  0.00           C  
ATOM   1415  C   MET M 850     -12.971 -82.702  22.587  1.00  0.00           C  
ATOM   1416  O   MET M 850     -13.608 -81.759  22.118  1.00  0.00           O  
ATOM   1417  CB  MET M 850     -13.116 -83.811  24.824  1.00  0.00           C  
ATOM   1418  CG  MET M 850     -14.033 -84.463  25.863  1.00  0.00           C  
ATOM   1419  SD  MET M 850     -13.615 -84.008  27.582  1.00  0.00           S  
ATOM   1420  CE  MET M 850     -14.640 -82.549  27.787  1.00  0.00           C  
ATOM   1421  N   LEU M 851     -11.657 -82.829  22.438  1.00  0.00           N  
ATOM   1422  CA  LEU M 851     -10.882 -81.864  21.680  1.00  0.00           C  
ATOM   1423  C   LEU M 851     -11.286 -81.963  20.215  1.00  0.00           C  
ATOM   1424  O   LEU M 851     -11.136 -81.017  19.451  1.00  0.00           O  
ATOM   1425  CB  LEU M 851      -9.394 -82.152  21.859  1.00  0.00           C  
ATOM   1426  CG  LEU M 851      -8.450 -81.888  20.689  1.00  0.00           C  
ATOM   1427  CD1 LEU M 851      -7.031 -81.839  21.207  1.00  0.00           C  
ATOM   1428  CD2 LEU M 851      -8.592 -82.983  19.635  1.00  0.00           C  
ATOM   1429  N   SER M1160     -11.803 -83.121  19.826  1.00  0.00           N  
ATOM   1430  CA  SER M1160     -12.243 -83.311  18.451  1.00  0.00           C  
ATOM   1431  C   SER M1160     -13.606 -82.652  18.244  1.00  0.00           C  
ATOM   1432  O   SER M1160     -13.974 -82.340  17.106  1.00  0.00           O  
ATOM   1433  CB  SER M1160     -12.346 -84.805  18.115  1.00  0.00           C  
ATOM   1434  OG  SER M1160     -12.845 -85.013  16.796  1.00  0.00           O  
ATOM   1435  N   ARG M1161     -14.345 -82.437  19.339  1.00  0.00           N  
ATOM   1436  CA  ARG M1161     -15.687 -81.828  19.267  1.00  0.00           C  
ATOM   1437  C   ARG M1161     -15.580 -80.581  18.399  1.00  0.00           C  
ATOM   1438  O   ARG M1161     -14.835 -79.659  18.724  1.00  0.00           O  
ATOM   1439  CB  ARG M1161     -16.212 -81.454  20.671  1.00  0.00           C  
ATOM   1440  CG  ARG M1161     -17.601 -82.023  21.026  1.00  0.00           C  
ATOM   1441  CD  ARG M1161     -18.687 -81.542  20.071  1.00  0.00           C  
ATOM   1442  NE  ARG M1161     -19.510 -80.479  20.635  1.00  0.00           N  
ATOM   1443  CZ  ARG M1161     -20.413 -79.797  19.942  1.00  0.00           C  
ATOM   1444  NH1 ARG M1161     -20.608 -80.058  18.655  1.00  0.00           N  
ATOM   1445  NH2 ARG M1161     -21.130 -78.857  20.540  1.00  0.00           N  
ATOM   1446  N   ASP M1162     -16.319 -80.553  17.295  1.00  0.00           N  
ATOM   1447  CA  ASP M1162     -16.240 -79.421  16.384  1.00  0.00           C  
ATOM   1448  C   ASP M1162     -16.534 -78.081  17.037  1.00  0.00           C  
ATOM   1449  O   ASP M1162     -15.696 -77.173  17.013  1.00  0.00           O  
ATOM   1450  CB  ASP M1162     -17.180 -79.631  15.197  1.00  0.00           C  
ATOM   1451  CG  ASP M1162     -16.930 -78.630  14.077  1.00  0.00           C  
ATOM   1452  OD1 ASP M1162     -15.742 -78.287  13.846  1.00  0.00           O  
ATOM   1453  OD2 ASP M1162     -17.914 -78.201  13.425  1.00  0.00           O  
ATOM   1454  N   THR M1163     -17.725 -77.961  17.612  1.00  0.00           N  
ATOM   1455  CA  THR M1163     -18.139 -76.728  18.263  1.00  0.00           C  
ATOM   1456  C   THR M1163     -16.983 -76.046  18.990  1.00  0.00           C  
ATOM   1457  O   THR M1163     -16.612 -74.907  18.684  1.00  0.00           O  
ATOM   1458  CB  THR M1163     -19.268 -77.010  19.247  1.00  0.00           C  
ATOM   1459  OG1 THR M1163     -20.364 -77.612  18.543  1.00  0.00           O  
ATOM   1460  CG2 THR M1163     -19.719 -75.720  19.913  1.00  0.00           C  
ATOM   1461  N   VAL M1164     -16.397 -76.762  19.940  1.00  0.00           N  
ATOM   1462  CA  VAL M1164     -15.283 -76.228  20.709  1.00  0.00           C  
ATOM   1463  C   VAL M1164     -13.928 -76.263  19.965  1.00  0.00           C  
ATOM   1464  O   VAL M1164     -13.227 -75.249  19.929  1.00  0.00           O  
ATOM   1465  CB  VAL M1164     -15.139 -76.970  22.057  1.00  0.00           C  
ATOM   1466  CG1 VAL M1164     -14.497 -76.046  23.075  1.00  0.00           C  
ATOM   1467  CG2 VAL M1164     -16.501 -77.457  22.548  1.00  0.00           C  
ATOM   1468  N   LYS M1165     -13.556 -77.411  19.385  1.00  0.00           N  
ATOM   1469  CA  LYS M1165     -12.282 -77.539  18.648  1.00  0.00           C  
ATOM   1470  C   LYS M1165     -12.145 -76.389  17.668  1.00  0.00           C  
ATOM   1471  O   LYS M1165     -11.057 -75.825  17.482  1.00  0.00           O  
ATOM   1472  CB  LYS M1165     -12.210 -78.848  17.850  1.00  0.00           C  
ATOM   1473  CG  LYS M1165     -10.897 -79.002  17.077  1.00  0.00           C  
ATOM   1474  CD  LYS M1165     -10.923 -80.168  16.105  1.00  0.00           C  
ATOM   1475  CE  LYS M1165     -12.028 -80.000  15.075  1.00  0.00           C  
ATOM   1476  NZ  LYS M1165     -12.017 -78.642  14.463  1.00  0.00           N  
ATOM   1477  N   ASN M1166     -13.264 -76.068  17.027  1.00  0.00           N  
ATOM   1478  CA  ASN M1166     -13.300 -74.976  16.082  1.00  0.00           C  
ATOM   1479  C   ASN M1166     -12.915 -73.683  16.804  1.00  0.00           C  
ATOM   1480  O   ASN M1166     -12.316 -72.801  16.200  1.00  0.00           O  
ATOM   1481  CB  ASN M1166     -14.697 -74.824  15.482  1.00  0.00           C  
ATOM   1482  CG  ASN M1166     -14.752 -73.748  14.420  1.00  0.00           C  
ATOM   1483  OD1 ASN M1166     -15.720 -72.992  14.335  1.00  0.00           O  
ATOM   1484  ND2 ASN M1166     -13.710 -73.676  13.597  1.00  0.00           N  
ATOM   1485  N   LYS M1168     -13.249 -73.559  18.090  1.00  0.00           N  
ATOM   1486  CA  LYS M1168     -12.900 -72.338  18.826  1.00  0.00           C  
ATOM   1487  C   LYS M1168     -11.399 -72.065  18.921  1.00  0.00           C  
ATOM   1488  O   LYS M1168     -10.977 -70.908  18.939  1.00  0.00           O  
ATOM   1489  CB  LYS M1168     -13.466 -72.368  20.241  1.00  0.00           C  
ATOM   1490  CG  LYS M1168     -13.224 -71.074  21.010  1.00  0.00           C  
ATOM   1491  CD  LYS M1168     -13.976 -69.886  20.395  1.00  0.00           C  
ATOM   1492  CE  LYS M1168     -14.041 -68.692  21.364  1.00  0.00           C  
ATOM   1493  NZ  LYS M1168     -15.055 -67.643  20.994  1.00  0.00           N  
ATOM   1494  N   MET M1169     -10.598 -73.124  18.994  1.00  0.00           N  
ATOM   1495  CA  MET M1169      -9.146 -72.978  19.095  1.00  0.00           C  
ATOM   1496  C   MET M1169      -8.566 -72.540  17.767  1.00  0.00           C  
ATOM   1497  O   MET M1169      -7.717 -71.647  17.706  1.00  0.00           O  
ATOM   1498  CB  MET M1169      -8.511 -74.300  19.479  1.00  0.00           C  
ATOM   1499  CG  MET M1169      -9.347 -75.103  20.431  1.00  0.00           C  
ATOM   1500  SD  MET M1169      -8.482 -76.594  20.866  1.00  0.00           S  
ATOM   1501  CE  MET M1169      -7.255 -75.887  21.990  1.00  0.00           C  
ATOM   1502  N   THR M1170      -9.016 -73.201  16.706  1.00  0.00           N  
ATOM   1503  CA  THR M1170      -8.555 -72.867  15.371  1.00  0.00           C  
ATOM   1504  C   THR M1170      -9.074 -71.473  15.004  1.00  0.00           C  
ATOM   1505  O   THR M1170      -8.305 -70.505  14.979  1.00  0.00           O  
ATOM   1506  CB  THR M1170      -9.023 -73.932  14.330  1.00  0.00           C  
ATOM   1507  OG1 THR M1170     -10.353 -74.378  14.628  1.00  0.00           O  
ATOM   1508  CG2 THR M1170      -8.099 -75.122  14.356  1.00  0.00           C  
ATOM   1509  N   GLN M1171     -10.380 -71.377  14.747  1.00  0.00           N  
ATOM   1510  CA  GLN M1171     -11.037 -70.111  14.391  1.00  0.00           C  
ATOM   1511  C   GLN M1171     -11.469 -69.380  15.664  1.00  0.00           C  
ATOM   1512  O   GLN M1171     -12.659 -69.291  15.978  1.00  0.00           O  
ATOM   1513  CB  GLN M1171     -12.271 -70.371  13.504  1.00  0.00           C  
ATOM   1514  CG  GLN M1171     -12.019 -71.304  12.312  1.00  0.00           C  
ATOM   1515  CD  GLN M1171     -11.081 -70.713  11.263  1.00  0.00           C  
ATOM   1516  OE1 GLN M1171     -10.443 -71.443  10.502  1.00  0.00           O  
ATOM   1517  NE2 GLN M1171     -11.006 -69.389  11.209  1.00  0.00           N  
ATOM   1518  N   GLY M1177     -10.492 -68.866  16.398  1.00  0.00           N  
ATOM   1519  CA  GLY M1177     -10.798 -68.159  17.621  1.00  0.00           C  
ATOM   1520  C   GLY M1177      -9.538 -67.903  18.409  1.00  0.00           C  
ATOM   1521  O   GLY M1177      -8.424 -68.100  17.910  1.00  0.00           O  
ATOM   1522  N   ASP M1178      -9.718 -67.451  19.645  1.00  0.00           N  
ATOM   1523  CA  ASP M1178      -8.594 -67.167  20.531  1.00  0.00           C  
ATOM   1524  C   ASP M1178      -8.051 -68.493  21.028  1.00  0.00           C  
ATOM   1525  O   ASP M1178      -6.839 -68.733  21.034  1.00  0.00           O  
ATOM   1526  CB  ASP M1178      -9.039 -66.332  21.751  1.00  0.00           C  
ATOM   1527  CG  ASP M1178      -9.701 -67.180  22.852  1.00  0.00           C  
ATOM   1528  OD1 ASP M1178     -10.826 -67.680  22.620  1.00  0.00           O  
ATOM   1529  OD2 ASP M1178      -9.092 -67.346  23.942  1.00  0.00           O  
ATOM   1530  N   GLY M1191      -8.980 -69.348  21.441  1.00  0.00           N  
ATOM   1531  CA  GLY M1191      -8.632 -70.646  21.972  1.00  0.00           C  
ATOM   1532  C   GLY M1191      -9.686 -71.093  22.964  1.00  0.00           C  
ATOM   1533  O   GLY M1191     -10.885 -70.972  22.710  1.00  0.00           O  
ATOM   1534  N   VAL M1192      -9.244 -71.581  24.114  1.00  0.00           N  
ATOM   1535  CA  VAL M1192     -10.172 -72.073  25.113  1.00  0.00           C  
ATOM   1536  C   VAL M1192      -9.495 -72.209  26.471  1.00  0.00           C  
ATOM   1537  O   VAL M1192      -8.328 -72.589  26.547  1.00  0.00           O  
ATOM   1538  CB  VAL M1192     -10.703 -73.445  24.685  1.00  0.00           C  
ATOM   1539  CG1 VAL M1192      -9.532 -74.377  24.415  1.00  0.00           C  
ATOM   1540  CG2 VAL M1192     -11.588 -74.025  25.762  1.00  0.00           C  
ATOM   1541  N   SER M1193     -10.240 -71.906  27.535  1.00  0.00           N  
ATOM   1542  CA  SER M1193      -9.734 -71.997  28.907  1.00  0.00           C  
ATOM   1543  C   SER M1193     -10.134 -73.335  29.512  1.00  0.00           C  
ATOM   1544  O   SER M1193     -11.236 -73.830  29.268  1.00  0.00           O  
ATOM   1545  CB  SER M1193     -10.317 -70.898  29.788  1.00  0.00           C  
ATOM   1546  OG  SER M1193     -11.377 -71.428  30.566  1.00  0.00           O  
ATOM   1547  N   PHE M1194      -9.250 -73.896  30.330  1.00  0.00           N  
ATOM   1548  CA  PHE M1194      -9.511 -75.188  30.947  1.00  0.00           C  
ATOM   1549  C   PHE M1194     -10.944 -75.250  31.407  1.00  0.00           C  
ATOM   1550  O   PHE M1194     -11.560 -76.310  31.415  1.00  0.00           O  
ATOM   1551  CB  PHE M1194      -8.586 -75.428  32.143  1.00  0.00           C  
ATOM   1552  CG  PHE M1194      -8.398 -76.890  32.472  1.00  0.00           C  
ATOM   1553  CD1 PHE M1194      -7.158 -77.506  32.282  1.00  0.00           C  
ATOM   1554  CD2 PHE M1194      -9.464 -77.660  32.942  1.00  0.00           C  
ATOM   1555  CE1 PHE M1194      -6.984 -78.868  32.553  1.00  0.00           C  
ATOM   1556  CE2 PHE M1194      -9.300 -79.021  33.215  1.00  0.00           C  
ATOM   1557  CZ  PHE M1194      -8.059 -79.626  33.021  1.00  0.00           C  
ATOM   1558  N   ALA M1195     -11.471 -74.099  31.789  1.00  0.00           N  
ATOM   1559  CA  ALA M1195     -12.836 -74.037  32.247  1.00  0.00           C  
ATOM   1560  C   ALA M1195     -13.724 -74.484  31.114  1.00  0.00           C  
ATOM   1561  O   ALA M1195     -14.411 -75.495  31.222  1.00  0.00           O  
ATOM   1562  CB  ALA M1195     -13.183 -72.630  32.656  1.00  0.00           C  
ATOM   1563  N   GLU M1196     -13.693 -73.738  30.018  1.00  0.00           N  
ATOM   1564  CA  GLU M1196     -14.527 -74.069  28.877  1.00  0.00           C  
ATOM   1565  C   GLU M1196     -14.448 -75.555  28.533  1.00  0.00           C  
ATOM   1566  O   GLU M1196     -15.474 -76.231  28.402  1.00  0.00           O  
ATOM   1567  CB  GLU M1196     -14.106 -73.267  27.654  1.00  0.00           C  
ATOM   1568  CG  GLU M1196     -13.725 -71.824  27.904  1.00  0.00           C  
ATOM   1569  CD  GLU M1196     -13.230 -71.155  26.626  1.00  0.00           C  
ATOM   1570  OE1 GLU M1196     -12.729 -70.012  26.701  1.00  0.00           O  
ATOM   1571  OE2 GLU M1196     -13.345 -71.776  25.541  1.00  0.00           O  
ATOM   1572  N   PHE M1198     -13.227 -76.059  28.381  1.00  0.00           N  
ATOM   1573  CA  PHE M1198     -13.035 -77.465  28.034  1.00  0.00           C  
ATOM   1574  C   PHE M1198     -13.785 -78.365  29.003  1.00  0.00           C  
ATOM   1575  O   PHE M1198     -14.391 -79.360  28.601  1.00  0.00           O  
ATOM   1576  CB  PHE M1198     -11.544 -77.829  28.056  1.00  0.00           C  
ATOM   1577  CG  PHE M1198     -11.251 -79.263  27.663  1.00  0.00           C  
ATOM   1578  CD1 PHE M1198     -10.159 -79.922  28.207  1.00  0.00           C  
ATOM   1579  CD2 PHE M1198     -12.042 -79.945  26.735  1.00  0.00           C  
ATOM   1580  CE1 PHE M1198      -9.852 -81.236  27.841  1.00  0.00           C  
ATOM   1581  CE2 PHE M1198     -11.741 -81.260  26.361  1.00  0.00           C  
ATOM   1582  CZ  PHE M1198     -10.645 -81.904  26.916  1.00  0.00           C  
ATOM   1583  N   THR M1199     -13.749 -77.999  30.281  1.00  0.00           N  
ATOM   1584  CA  THR M1199     -14.397 -78.779  31.327  1.00  0.00           C  
ATOM   1585  C   THR M1199     -15.893 -78.555  31.436  1.00  0.00           C  
ATOM   1586  O   THR M1199     -16.609 -79.436  31.904  1.00  0.00           O  
ATOM   1587  CB  THR M1199     -13.807 -78.468  32.701  1.00  0.00           C  
ATOM   1588  OG1 THR M1199     -12.377 -78.416  32.617  1.00  0.00           O  
ATOM   1589  CG2 THR M1199     -14.217 -79.538  33.684  1.00  0.00           C  
ATOM   1590  N   TYR M1200     -16.357 -77.376  31.022  1.00  0.00           N  
ATOM   1591  CA  TYR M1200     -17.781 -77.046  31.105  1.00  0.00           C  
ATOM   1592  C   TYR M1200     -18.614 -78.257  30.763  1.00  0.00           C  
ATOM   1593  O   TYR M1200     -19.437 -78.709  31.561  1.00  0.00           O  
ATOM   1594  CB  TYR M1200     -18.166 -75.911  30.148  1.00  0.00           C  
ATOM   1595  CG  TYR M1200     -19.662 -75.611  30.117  1.00  0.00           C  
ATOM   1596  CD1 TYR M1200     -20.204 -74.543  30.836  1.00  0.00           C  
ATOM   1597  CD2 TYR M1200     -20.531 -76.405  29.363  1.00  0.00           C  
ATOM   1598  CE1 TYR M1200     -21.567 -74.279  30.796  1.00  0.00           C  
ATOM   1599  CE2 TYR M1200     -21.887 -76.148  29.322  1.00  0.00           C  
ATOM   1600  CZ  TYR M1200     -22.398 -75.089  30.034  1.00  0.00           C  
ATOM   1601  OH  TYR M1200     -23.747 -74.855  29.953  1.00  0.00           O  
ATOM   1602  N   PRO M1201     -18.420 -78.800  29.560  1.00  0.00           N  
ATOM   1603  CA  PRO M1201     -19.243 -79.966  29.273  1.00  0.00           C  
ATOM   1604  C   PRO M1201     -19.208 -80.947  30.446  1.00  0.00           C  
ATOM   1605  O   PRO M1201     -20.245 -81.241  31.045  1.00  0.00           O  
ATOM   1606  CB  PRO M1201     -18.619 -80.515  27.992  1.00  0.00           C  
ATOM   1607  CG  PRO M1201     -17.193 -80.015  28.048  1.00  0.00           C  
ATOM   1608  CD  PRO M1201     -17.360 -78.627  28.553  1.00  0.00           C  
ATOM   1609  N   ILE M1202     -18.009 -81.405  30.800  1.00  0.00           N  
ATOM   1610  CA  ILE M1202     -17.841 -82.363  31.888  1.00  0.00           C  
ATOM   1611  C   ILE M1202     -18.790 -82.083  33.051  1.00  0.00           C  
ATOM   1612  O   ILE M1202     -19.379 -83.001  33.611  1.00  0.00           O  
ATOM   1613  CB  ILE M1202     -16.382 -82.375  32.422  1.00  0.00           C  
ATOM   1614  CG1 ILE M1202     -15.387 -82.660  31.292  1.00  0.00           C  
ATOM   1615  CG2 ILE M1202     -16.240 -83.455  33.466  1.00  0.00           C  
ATOM   1616  CD1 ILE M1202     -15.516 -84.049  30.666  1.00  0.00           C  
ATOM   1617  N   MET M1203     -18.957 -80.817  33.406  1.00  0.00           N  
ATOM   1618  CA  MET M1203     -19.835 -80.479  34.515  1.00  0.00           C  
ATOM   1619  C   MET M1203     -21.272 -80.683  34.144  1.00  0.00           C  
ATOM   1620  O   MET M1203     -22.049 -81.213  34.935  1.00  0.00           O  
ATOM   1621  CB  MET M1203     -19.625 -79.037  34.947  1.00  0.00           C  
ATOM   1622  CG  MET M1203     -18.312 -78.830  35.666  1.00  0.00           C  
ATOM   1623  SD  MET M1203     -17.953 -77.135  36.102  1.00  0.00           S  
ATOM   1624  CE  MET M1203     -16.908 -76.615  34.717  1.00  0.00           C  
ATOM   1625  N   GLN M1204     -21.615 -80.249  32.933  1.00  0.00           N  
ATOM   1626  CA  GLN M1204     -22.978 -80.373  32.418  1.00  0.00           C  
ATOM   1627  C   GLN M1204     -23.385 -81.830  32.516  1.00  0.00           C  
ATOM   1628  O   GLN M1204     -24.577 -82.157  32.600  1.00  0.00           O  
ATOM   1629  CB  GLN M1204     -23.076 -79.921  30.942  1.00  0.00           C  
ATOM   1630  CG  GLN M1204     -24.521 -79.973  30.351  1.00  0.00           C  
ATOM   1631  CD  GLN M1204     -25.169 -78.593  30.147  1.00  0.00           C  
ATOM   1632  OE1 GLN M1204     -24.738 -77.814  29.291  1.00  0.00           O  
ATOM   1633  NE2 GLN M1204     -26.210 -78.296  30.933  1.00  0.00           N  
ATOM   1634  N   GLY M1205     -22.377 -82.698  32.503  1.00  0.00           N  
ATOM   1635  CA  GLY M1205     -22.620 -84.124  32.589  1.00  0.00           C  
ATOM   1636  C   GLY M1205     -22.711 -84.592  34.025  1.00  0.00           C  
ATOM   1637  O   GLY M1205     -23.442 -85.535  34.339  1.00  0.00           O  
ATOM   1638  N   TRP M1206     -21.962 -83.936  34.904  1.00  0.00           N  
ATOM   1639  CA  TRP M1206     -21.989 -84.306  36.303  1.00  0.00           C  
ATOM   1640  C   TRP M1206     -23.321 -83.851  36.811  1.00  0.00           C  
ATOM   1641  O   TRP M1206     -23.856 -84.404  37.762  1.00  0.00           O  
ATOM   1642  CB  TRP M1206     -20.886 -83.611  37.084  1.00  0.00           C  
ATOM   1643  CG  TRP M1206     -20.744 -84.159  38.468  1.00  0.00           C  
ATOM   1644  CD1 TRP M1206     -21.389 -83.732  39.589  1.00  0.00           C  
ATOM   1645  CD2 TRP M1206     -19.945 -85.277  38.865  1.00  0.00           C  
ATOM   1646  NE1 TRP M1206     -21.043 -84.517  40.663  1.00  0.00           N  
ATOM   1647  CE2 TRP M1206     -20.157 -85.477  40.242  1.00  0.00           C  
ATOM   1648  CE3 TRP M1206     -19.072 -86.139  38.185  1.00  0.00           C  
ATOM   1649  CZ2 TRP M1206     -19.527 -86.494  40.957  1.00  0.00           C  
ATOM   1650  CZ3 TRP M1206     -18.445 -87.152  38.893  1.00  0.00           C  
ATOM   1651  CH2 TRP M1206     -18.677 -87.323  40.264  1.00  0.00           C  
ATOM   1652  N   ASP M1207     -23.850 -82.823  36.167  1.00  0.00           N  
ATOM   1653  CA  ASP M1207     -25.152 -82.312  36.539  1.00  0.00           C  
ATOM   1654  C   ASP M1207     -26.197 -83.375  36.222  1.00  0.00           C  
ATOM   1655  O   ASP M1207     -26.911 -83.831  37.117  1.00  0.00           O  
ATOM   1656  CB  ASP M1207     -25.464 -81.021  35.781  1.00  0.00           C  
ATOM   1657  CG  ASP M1207     -24.912 -79.795  36.477  1.00  0.00           C  
ATOM   1658  OD1 ASP M1207     -25.338 -79.499  37.614  1.00  0.00           O  
ATOM   1659  OD2 ASP M1207     -24.047 -79.125  35.890  1.00  0.00           O  
ATOM   1660  N   TRP M1208     -26.279 -83.780  34.955  1.00  0.00           N  
ATOM   1661  CA  TRP M1208     -27.244 -84.796  34.547  1.00  0.00           C  
ATOM   1662  C   TRP M1208     -27.253 -85.913  35.585  1.00  0.00           C  
ATOM   1663  O   TRP M1208     -28.294 -86.246  36.154  1.00  0.00           O  
ATOM   1664  CB  TRP M1208     -26.869 -85.374  33.185  1.00  0.00           C  
ATOM   1665  CG  TRP M1208     -27.973 -86.147  32.554  1.00  0.00           C  
ATOM   1666  CD1 TRP M1208     -28.892 -86.923  33.189  1.00  0.00           C  
ATOM   1667  CD2 TRP M1208     -28.266 -86.239  31.157  1.00  0.00           C  
ATOM   1668  NE1 TRP M1208     -29.742 -87.495  32.276  1.00  0.00           N  
ATOM   1669  CE2 TRP M1208     -29.379 -87.093  31.018  1.00  0.00           C  
ATOM   1670  CE3 TRP M1208     -27.694 -85.686  30.006  1.00  0.00           C  
ATOM   1671  CZ2 TRP M1208     -29.937 -87.406  29.775  1.00  0.00           C  
ATOM   1672  CZ3 TRP M1208     -28.248 -85.998  28.767  1.00  0.00           C  
ATOM   1673  CH2 TRP M1208     -29.358 -86.851  28.663  1.00  0.00           C  
ATOM   1674  N   PHE M1209     -26.077 -86.482  35.829  1.00  0.00           N  
ATOM   1675  CA  PHE M1209     -25.919 -87.555  36.810  1.00  0.00           C  
ATOM   1676  C   PHE M1209     -26.481 -87.131  38.160  1.00  0.00           C  
ATOM   1677  O   PHE M1209     -27.381 -87.775  38.692  1.00  0.00           O  
ATOM   1678  CB  PHE M1209     -24.434 -87.918  36.962  1.00  0.00           C  
ATOM   1679  CG  PHE M1209     -24.131 -88.878  38.098  1.00  0.00           C  
ATOM   1680  CD1 PHE M1209     -24.654 -90.170  38.119  1.00  0.00           C  
ATOM   1681  CD2 PHE M1209     -23.273 -88.491  39.120  1.00  0.00           C  
ATOM   1682  CE1 PHE M1209     -24.310 -91.069  39.133  1.00  0.00           C  
ATOM   1683  CE2 PHE M1209     -22.924 -89.379  40.133  1.00  0.00           C  
ATOM   1684  CZ  PHE M1209     -23.446 -90.669  40.142  1.00  0.00           C  
ATOM   1685  N   GLU M1210     -25.944 -86.054  38.722  1.00  0.00           N  
ATOM   1686  CA  GLU M1210     -26.433 -85.591  40.008  1.00  0.00           C  
ATOM   1687  C   GLU M1210     -27.950 -85.762  40.025  1.00  0.00           C  
ATOM   1688  O   GLU M1210     -28.484 -86.433  40.897  1.00  0.00           O  
ATOM   1689  CB  GLU M1210     -26.034 -84.127  40.243  1.00  0.00           C  
ATOM   1690  CG  GLU M1210     -24.548 -83.928  40.598  1.00  0.00           C  
ATOM   1691  CD  GLU M1210     -24.247 -84.129  42.082  1.00  0.00           C  
ATOM   1692  OE1 GLU M1210     -23.056 -84.194  42.461  1.00  0.00           O  
ATOM   1693  OE2 GLU M1210     -25.202 -84.211  42.877  1.00  0.00           O  
ATOM   1694  N   LEU M1211     -28.634 -85.197  39.037  1.00  0.00           N  
ATOM   1695  CA  LEU M1211     -30.086 -85.307  38.964  1.00  0.00           C  
ATOM   1696  C   LEU M1211     -30.572 -86.752  38.934  1.00  0.00           C  
ATOM   1697  O   LEU M1211     -31.635 -87.058  39.462  1.00  0.00           O  
ATOM   1698  CB  LEU M1211     -30.604 -84.546  37.749  1.00  0.00           C  
ATOM   1699  CG  LEU M1211     -30.464 -83.032  37.915  1.00  0.00           C  
ATOM   1700  CD1 LEU M1211     -30.524 -82.349  36.564  1.00  0.00           C  
ATOM   1701  CD2 LEU M1211     -31.551 -82.519  38.833  1.00  0.00           C  
ATOM   1702  N   PHE M1212     -29.799 -87.637  38.315  1.00  0.00           N  
ATOM   1703  CA  PHE M1212     -30.151 -89.057  38.250  1.00  0.00           C  
ATOM   1704  C   PHE M1212     -29.931 -89.645  39.645  1.00  0.00           C  
ATOM   1705  O   PHE M1212     -30.820 -90.252  40.242  1.00  0.00           O  
ATOM   1706  CB  PHE M1212     -29.243 -89.766  37.230  1.00  0.00           C  
ATOM   1707  CG  PHE M1212     -29.393 -91.275  37.192  1.00  0.00           C  
ATOM   1708  CD1 PHE M1212     -28.293 -92.085  36.880  1.00  0.00           C  
ATOM   1709  CD2 PHE M1212     -30.621 -91.886  37.422  1.00  0.00           C  
ATOM   1710  CE1 PHE M1212     -28.415 -93.474  36.805  1.00  0.00           C  
ATOM   1711  CE2 PHE M1212     -30.751 -93.277  37.346  1.00  0.00           C  
ATOM   1712  CZ  PHE M1212     -29.642 -94.071  37.033  1.00  0.00           C  
ATOM   1713  N   TYR M1213     -28.724 -89.433  40.151  1.00  0.00           N  
ATOM   1714  CA  TYR M1213     -28.303 -89.917  41.458  1.00  0.00           C  
ATOM   1715  C   TYR M1213     -29.153 -89.323  42.556  1.00  0.00           C  
ATOM   1716  O   TYR M1213     -29.523 -90.014  43.499  1.00  0.00           O  
ATOM   1717  CB  TYR M1213     -26.832 -89.539  41.679  1.00  0.00           C  
ATOM   1718  CG  TYR M1213     -26.152 -90.039  42.958  1.00  0.00           C  
ATOM   1719  CD1 TYR M1213     -26.308 -91.359  43.401  1.00  0.00           C  
ATOM   1720  CD2 TYR M1213     -25.241 -89.222  43.647  1.00  0.00           C  
ATOM   1721  CE1 TYR M1213     -25.566 -91.850  44.482  1.00  0.00           C  
ATOM   1722  CE2 TYR M1213     -24.499 -89.707  44.723  1.00  0.00           C  
ATOM   1723  CZ  TYR M1213     -24.666 -91.019  45.128  1.00  0.00           C  
ATOM   1724  OH  TYR M1213     -23.910 -91.508  46.158  1.00  0.00           O  
ATOM   1725  N   GLN M1289     -29.464 -88.040  42.426  1.00  0.00           N  
ATOM   1726  CA  GLN M1289     -30.254 -87.339  43.427  1.00  0.00           C  
ATOM   1727  C   GLN M1289     -31.739 -87.163  43.098  1.00  0.00           C  
ATOM   1728  O   GLN M1289     -32.500 -86.647  43.918  1.00  0.00           O  
ATOM   1729  CB  GLN M1289     -29.634 -85.958  43.715  1.00  0.00           C  
ATOM   1730  CG  GLN M1289     -28.462 -85.951  44.713  1.00  0.00           C  
ATOM   1731  CD  GLN M1289     -28.126 -84.546  45.252  1.00  0.00           C  
ATOM   1732  OE1 GLN M1289     -29.005 -83.809  45.727  1.00  0.00           O  
ATOM   1733  NE2 GLN M1289     -26.845 -84.184  45.193  1.00  0.00           N  
ATOM   1734  N   GLN M1290     -32.172 -87.586  41.919  1.00  0.00           N  
ATOM   1735  CA  GLN M1290     -33.577 -87.406  41.593  1.00  0.00           C  
ATOM   1736  C   GLN M1290     -34.154 -88.281  40.505  1.00  0.00           C  
ATOM   1737  O   GLN M1290     -35.238 -87.992  40.001  1.00  0.00           O  
ATOM   1738  CB  GLN M1290     -33.850 -85.945  41.243  1.00  0.00           C  
ATOM   1739  CG  GLN M1290     -34.482 -85.190  42.376  1.00  0.00           C  
ATOM   1740  CD  GLN M1290     -35.733 -85.870  42.859  1.00  0.00           C  
ATOM   1741  OE1 GLN M1290     -36.739 -85.908  42.161  1.00  0.00           O  
ATOM   1742  NE2 GLN M1290     -35.674 -86.429  44.054  1.00  0.00           N  
ATOM   1743  N   GLY M1291     -33.445 -89.342  40.137  1.00  0.00           N  
ATOM   1744  CA  GLY M1291     -33.950 -90.238  39.107  1.00  0.00           C  
ATOM   1745  C   GLY M1291     -34.328 -89.562  37.800  1.00  0.00           C  
ATOM   1746  O   GLY M1291     -35.501 -89.529  37.403  1.00  0.00           O  
ATOM   1747  N   VAL M1292     -33.317 -89.028  37.129  1.00  0.00           N  
ATOM   1748  CA  VAL M1292     -33.502 -88.347  35.865  1.00  0.00           C  
ATOM   1749  C   VAL M1292     -32.942 -89.191  34.735  1.00  0.00           C  
ATOM   1750  O   VAL M1292     -31.745 -89.459  34.686  1.00  0.00           O  
ATOM   1751  CB  VAL M1292     -32.777 -86.991  35.863  1.00  0.00           C  
ATOM   1752  CG1 VAL M1292     -32.681 -86.458  34.445  1.00  0.00           C  
ATOM   1753  CG2 VAL M1292     -33.519 -86.002  36.748  1.00  0.00           C  
ATOM   1754  N   GLN M1293     -33.809 -89.613  33.828  1.00  0.00           N  
ATOM   1755  CA  GLN M1293     -33.359 -90.402  32.700  1.00  0.00           C  
ATOM   1756  C   GLN M1293     -33.531 -89.617  31.405  1.00  0.00           C  
ATOM   1757  O   GLN M1293     -33.517 -90.200  30.323  1.00  0.00           O  
ATOM   1758  CB  GLN M1293     -34.142 -91.712  32.621  1.00  0.00           C  
ATOM   1759  CG  GLN M1293     -33.741 -92.731  33.666  1.00  0.00           C  
ATOM   1760  CD  GLN M1293     -34.412 -94.075  33.455  1.00  0.00           C  
ATOM   1761  OE1 GLN M1293     -35.635 -94.193  33.537  1.00  0.00           O  
ATOM   1762  NE2 GLN M1293     -33.612 -95.098  33.178  1.00  0.00           N  
ATOM   1763  N   MET M1294     -33.669 -88.295  31.508  1.00  0.00           N  
ATOM   1764  CA  MET M1294     -33.867 -87.467  30.316  1.00  0.00           C  
ATOM   1765  C   MET M1294     -33.474 -85.994  30.471  1.00  0.00           C  
ATOM   1766  O   MET M1294     -33.567 -85.429  31.554  1.00  0.00           O  
ATOM   1767  CB  MET M1294     -35.335 -87.562  29.899  1.00  0.00           C  
ATOM   1768  CG  MET M1294     -35.705 -86.834  28.632  1.00  0.00           C  
ATOM   1769  SD  MET M1294     -37.434 -87.125  28.249  1.00  0.00           S  
ATOM   1770  CE  MET M1294     -37.338 -88.680  27.377  1.00  0.00           C  
ATOM   1771  N   GLN M1295     -33.029 -85.379  29.379  1.00  0.00           N  
ATOM   1772  CA  GLN M1295     -32.654 -83.967  29.394  1.00  0.00           C  
ATOM   1773  C   GLN M1295     -33.039 -83.283  28.098  1.00  0.00           C  
ATOM   1774  O   GLN M1295     -32.589 -83.671  27.016  1.00  0.00           O  
ATOM   1775  CB  GLN M1295     -31.159 -83.776  29.589  1.00  0.00           C  
ATOM   1776  CG  GLN M1295     -30.760 -82.316  29.428  1.00  0.00           C  
ATOM   1777  CD  GLN M1295     -29.269 -82.122  29.315  1.00  0.00           C  
ATOM   1778  OE1 GLN M1295     -28.515 -82.422  30.243  1.00  0.00           O  
ATOM   1779  NE2 GLN M1295     -28.829 -81.618  28.171  1.00  0.00           N  
ATOM   1780  N   ILE M1296     -33.854 -82.245  28.225  1.00  0.00           N  
ATOM   1781  CA  ILE M1296     -34.325 -81.487  27.080  1.00  0.00           C  
ATOM   1782  C   ILE M1296     -33.505 -80.218  26.956  1.00  0.00           C  
ATOM   1783  O   ILE M1296     -33.328 -79.504  27.949  1.00  0.00           O  
ATOM   1784  CB  ILE M1296     -35.788 -81.112  27.266  1.00  0.00           C  
ATOM   1785  CG1 ILE M1296     -36.594 -82.368  27.595  1.00  0.00           C  
ATOM   1786  CG2 ILE M1296     -36.306 -80.443  26.014  1.00  0.00           C  
ATOM   1787  CD1 ILE M1296     -38.038 -82.093  27.923  1.00  0.00           C  
ATOM   1788  N   GLY M1297     -33.018 -79.925  25.748  1.00  0.00           N  
ATOM   1789  CA  GLY M1297     -32.204 -78.727  25.590  1.00  0.00           C  
ATOM   1790  C   GLY M1297     -32.212 -77.913  24.305  1.00  0.00           C  
ATOM   1791  O   GLY M1297     -33.076 -78.066  23.442  1.00  0.00           O  
ATOM   1792  N   GLY M1298     -31.229 -77.023  24.204  1.00  0.00           N  
ATOM   1793  CA  GLY M1298     -31.102 -76.177  23.041  1.00  0.00           C  
ATOM   1794  C   GLY M1298     -30.752 -76.993  21.818  1.00  0.00           C  
ATOM   1795  O   GLY M1298     -30.099 -78.030  21.903  1.00  0.00           O  
ATOM   1796  N   SER M1299     -31.205 -76.512  20.671  1.00  0.00           N  
ATOM   1797  CA  SER M1299     -30.961 -77.160  19.391  1.00  0.00           C  
ATOM   1798  C   SER M1299     -29.481 -77.495  19.235  1.00  0.00           C  
ATOM   1799  O   SER M1299     -29.119 -78.555  18.717  1.00  0.00           O  
ATOM   1800  CB  SER M1299     -31.379 -76.215  18.265  1.00  0.00           C  
ATOM   1801  OG  SER M1299     -32.460 -75.384  18.665  1.00  0.00           O  
ATOM   1802  N   ASP M1300     -28.643 -76.567  19.695  1.00  0.00           N  
ATOM   1803  CA  ASP M1300     -27.180 -76.656  19.629  1.00  0.00           C  
ATOM   1804  C   ASP M1300     -26.576 -77.456  20.781  1.00  0.00           C  
ATOM   1805  O   ASP M1300     -25.370 -77.746  20.802  1.00  0.00           O  
ATOM   1806  CB  ASP M1300     -26.589 -75.240  19.662  1.00  0.00           C  
ATOM   1807  CG  ASP M1300     -26.804 -74.543  21.008  1.00  0.00           C  
ATOM   1808  OD1 ASP M1300     -27.959 -74.518  21.488  1.00  0.00           O  
ATOM   1809  OD2 ASP M1300     -25.821 -74.021  21.585  1.00  0.00           O  
ATOM   1810  N   GLN M1301     -27.437 -77.795  21.735  1.00  0.00           N  
ATOM   1811  CA  GLN M1301     -27.054 -78.518  22.938  1.00  0.00           C  
ATOM   1812  C   GLN M1301     -26.918 -80.024  22.739  1.00  0.00           C  
ATOM   1813  O   GLN M1301     -26.727 -80.766  23.702  1.00  0.00           O  
ATOM   1814  CB  GLN M1301     -28.075 -78.216  24.046  1.00  0.00           C  
ATOM   1815  CG  GLN M1301     -28.159 -76.725  24.446  1.00  0.00           C  
ATOM   1816  CD  GLN M1301     -27.063 -76.288  25.432  1.00  0.00           C  
ATOM   1817  OE1 GLN M1301     -25.914 -76.720  25.332  1.00  0.00           O  
ATOM   1818  NE2 GLN M1301     -27.421 -75.415  26.380  1.00  0.00           N  
ATOM   1819  N   TYR M1302     -27.010 -80.474  21.493  1.00  0.00           N  
ATOM   1820  CA  TYR M1302     -26.885 -81.894  21.202  1.00  0.00           C  
ATOM   1821  C   TYR M1302     -25.465 -82.313  21.564  1.00  0.00           C  
ATOM   1822  O   TYR M1302     -25.253 -83.192  22.407  1.00  0.00           O  
ATOM   1823  CB  TYR M1302     -27.143 -82.149  19.713  1.00  0.00           C  
ATOM   1824  CG  TYR M1302     -27.284 -83.617  19.311  1.00  0.00           C  
ATOM   1825  CD1 TYR M1302     -28.512 -84.278  19.401  1.00  0.00           C  
ATOM   1826  CD2 TYR M1302     -26.195 -84.337  18.804  1.00  0.00           C  
ATOM   1827  CE1 TYR M1302     -28.658 -85.629  18.989  1.00  0.00           C  
ATOM   1828  CE2 TYR M1302     -26.332 -85.689  18.390  1.00  0.00           C  
ATOM   1829  CZ  TYR M1302     -27.567 -86.323  18.486  1.00  0.00           C  
ATOM   1830  OH  TYR M1302     -27.718 -87.637  18.086  1.00  0.00           O  
ATOM   1831  N   GLY M1303     -24.495 -81.660  20.931  1.00  0.00           N  
ATOM   1832  CA  GLY M1303     -23.099 -81.977  21.181  1.00  0.00           C  
ATOM   1833  C   GLY M1303     -22.782 -82.088  22.660  1.00  0.00           C  
ATOM   1834  O   GLY M1303     -21.839 -82.775  23.082  1.00  0.00           O  
ATOM   1835  N   ASN M1304     -23.597 -81.404  23.449  1.00  0.00           N  
ATOM   1836  CA  ASN M1304     -23.450 -81.386  24.891  1.00  0.00           C  
ATOM   1837  C   ASN M1304     -24.217 -82.533  25.530  1.00  0.00           C  
ATOM   1838  O   ASN M1304     -23.699 -83.226  26.407  1.00  0.00           O  
ATOM   1839  CB  ASN M1304     -23.959 -80.051  25.431  1.00  0.00           C  
ATOM   1840  CG  ASN M1304     -23.077 -78.889  25.023  1.00  0.00           C  
ATOM   1841  OD1 ASN M1304     -22.254 -78.421  25.808  1.00  0.00           O  
ATOM   1842  ND2 ASN M1304     -23.232 -78.426  23.783  1.00  0.00           N  
ATOM   1843  N   ILE M1306     -25.453 -82.732  25.083  1.00  0.00           N  
ATOM   1844  CA  ILE M1306     -26.290 -83.794  25.629  1.00  0.00           C  
ATOM   1845  C   ILE M1306     -25.599 -85.137  25.440  1.00  0.00           C  
ATOM   1846  O   ILE M1306     -25.710 -86.030  26.280  1.00  0.00           O  
ATOM   1847  CB  ILE M1306     -27.705 -83.815  24.963  1.00  0.00           C  
ATOM   1848  CG1 ILE M1306     -28.414 -82.481  25.215  1.00  0.00           C  
ATOM   1849  CG2 ILE M1306     -28.560 -84.947  25.543  1.00  0.00           C  
ATOM   1850  CD1 ILE M1306     -29.861 -82.442  24.766  1.00  0.00           C  
ATOM   1851  N   ILE M1310     -24.868 -85.277  24.343  1.00  0.00           N  
ATOM   1852  CA  ILE M1310     -24.168 -86.516  24.095  1.00  0.00           C  
ATOM   1853  C   ILE M1310     -23.036 -86.656  25.099  1.00  0.00           C  
ATOM   1854  O   ILE M1310     -23.034 -87.568  25.925  1.00  0.00           O  
ATOM   1855  CB  ILE M1310     -23.613 -86.544  22.671  1.00  0.00           C  
ATOM   1856  CG1 ILE M1310     -24.757 -86.770  21.681  1.00  0.00           C  
ATOM   1857  CG2 ILE M1310     -22.564 -87.622  22.542  1.00  0.00           C  
ATOM   1858  CD1 ILE M1310     -25.494 -88.082  21.874  1.00  0.00           C  
ATOM   1859  N   SER M1312     -22.082 -85.736  25.038  1.00  0.00           N  
ATOM   1860  CA  SER M1312     -20.945 -85.776  25.946  1.00  0.00           C  
ATOM   1861  C   SER M1312     -21.355 -85.921  27.407  1.00  0.00           C  
ATOM   1862  O   SER M1312     -20.674 -86.586  28.193  1.00  0.00           O  
ATOM   1863  CB  SER M1312     -20.100 -84.518  25.760  1.00  0.00           C  
ATOM   1864  OG  SER M1312     -20.920 -83.367  25.652  1.00  0.00           O  
ATOM   1865  N   GLY M1314     -22.466 -85.291  27.770  1.00  0.00           N  
ATOM   1866  CA  GLY M1314     -22.937 -85.382  29.136  1.00  0.00           C  
ATOM   1867  C   GLY M1314     -23.209 -86.841  29.424  1.00  0.00           C  
ATOM   1868  O   GLY M1314     -22.698 -87.403  30.397  1.00  0.00           O  
ATOM   1869  N   LEU M1316     -24.012 -87.447  28.553  1.00  0.00           N  
ATOM   1870  CA  LEU M1316     -24.375 -88.853  28.660  1.00  0.00           C  
ATOM   1871  C   LEU M1316     -23.184 -89.657  29.131  1.00  0.00           C  
ATOM   1872  O   LEU M1316     -23.170 -90.170  30.248  1.00  0.00           O  
ATOM   1873  CB  LEU M1316     -24.819 -89.378  27.304  1.00  0.00           C  
ATOM   1874  CG  LEU M1316     -26.167 -88.886  26.793  1.00  0.00           C  
ATOM   1875  CD1 LEU M1316     -26.390 -89.407  25.378  1.00  0.00           C  
ATOM   1876  CD2 LEU M1316     -27.271 -89.362  27.733  1.00  0.00           C  
ATOM   1877  N   GLU M1317     -22.185 -89.767  28.265  1.00  0.00           N  
ATOM   1878  CA  GLU M1317     -20.980 -90.500  28.600  1.00  0.00           C  
ATOM   1879  C   GLU M1317     -20.623 -90.301  30.075  1.00  0.00           C  
ATOM   1880  O   GLU M1317     -20.503 -91.270  30.826  1.00  0.00           O  
ATOM   1881  CB  GLU M1317     -19.823 -90.026  27.718  1.00  0.00           C  
ATOM   1882  CG  GLU M1317     -19.997 -90.308  26.228  1.00  0.00           C  
ATOM   1883  CD  GLU M1317     -18.764 -89.929  25.401  1.00  0.00           C  
ATOM   1884  OE1 GLU M1317     -18.344 -88.748  25.447  1.00  0.00           O  
ATOM   1885  OE2 GLU M1317     -18.218 -90.815  24.702  1.00  0.00           O  
ATOM   1886  N   VAL M1318     -20.472 -89.042  30.487  1.00  0.00           N  
ATOM   1887  CA  VAL M1318     -20.122 -88.724  31.874  1.00  0.00           C  
ATOM   1888  C   VAL M1318     -21.130 -89.308  32.856  1.00  0.00           C  
ATOM   1889  O   VAL M1318     -20.758 -89.830  33.907  1.00  0.00           O  
ATOM   1890  CB  VAL M1318     -20.028 -87.198  32.095  1.00  0.00           C  
ATOM   1891  CG1 VAL M1318     -19.786 -86.893  33.559  1.00  0.00           C  
ATOM   1892  CG2 VAL M1318     -18.903 -86.633  31.263  1.00  0.00           C  
ATOM   1893  N   VAL M1319     -22.407 -89.212  32.507  1.00  0.00           N  
ATOM   1894  CA  VAL M1319     -23.485 -89.742  33.334  1.00  0.00           C  
ATOM   1895  C   VAL M1319     -23.152 -91.175  33.724  1.00  0.00           C  
ATOM   1896  O   VAL M1319     -22.946 -91.495  34.898  1.00  0.00           O  
ATOM   1897  CB  VAL M1319     -24.815 -89.751  32.552  1.00  0.00           C  
ATOM   1898  CG1 VAL M1319     -25.895 -90.406  33.365  1.00  0.00           C  
ATOM   1899  CG2 VAL M1319     -25.211 -88.336  32.189  1.00  0.00           C  
ATOM   1900  N   LYS M1321     -23.102 -92.027  32.708  1.00  0.00           N  
ATOM   1901  CA  LYS M1321     -22.803 -93.442  32.872  1.00  0.00           C  
ATOM   1902  C   LYS M1321     -21.535 -93.670  33.688  1.00  0.00           C  
ATOM   1903  O   LYS M1321     -21.575 -94.319  34.729  1.00  0.00           O  
ATOM   1904  CB  LYS M1321     -22.668 -94.100  31.489  1.00  0.00           C  
ATOM   1905  CG  LYS M1321     -22.358 -95.606  31.497  1.00  0.00           C  
ATOM   1906  CD  LYS M1321     -23.500 -96.452  30.900  1.00  0.00           C  
ATOM   1907  CE  LYS M1321     -23.098 -97.926  30.749  1.00  0.00           C  
ATOM   1908  NZ  LYS M1321     -24.232 -98.838  30.397  1.00  0.00           N  
ATOM   1909  N   ALA M1322     -20.418 -93.132  33.211  1.00  0.00           N  
ATOM   1910  CA  ALA M1322     -19.137 -93.286  33.890  1.00  0.00           C  
ATOM   1911  C   ALA M1322     -19.276 -93.325  35.407  1.00  0.00           C  
ATOM   1912  O   ALA M1322     -18.759 -94.241  36.053  1.00  0.00           O  
ATOM   1913  CB  ALA M1322     -18.193 -92.163  33.481  1.00  0.00           C  
ATOM   1914  N   ALA M1323     -19.968 -92.330  35.968  1.00  0.00           N  
ATOM   1915  CA  ALA M1323     -20.177 -92.250  37.415  1.00  0.00           C  
ATOM   1916  C   ALA M1323     -20.989 -93.455  37.884  1.00  0.00           C  
ATOM   1917  O   ALA M1323     -20.609 -94.130  38.846  1.00  0.00           O  
ATOM   1918  CB  ALA M1323     -20.898 -90.944  37.782  1.00  0.00           C  
ATOM   1919  N   ARG M1324     -22.099 -93.722  37.196  1.00  0.00           N  
ATOM   1920  CA  ARG M1324     -22.961 -94.855  37.527  1.00  0.00           C  
ATOM   1921  C   ARG M1324     -22.141 -96.152  37.548  1.00  0.00           C  
ATOM   1922  O   ARG M1324     -22.343 -97.011  38.411  1.00  0.00           O  
ATOM   1923  CB  ARG M1324     -24.096 -94.955  36.509  1.00  0.00           C  
ATOM   1924  CG  ARG M1324     -24.954 -93.714  36.454  1.00  0.00           C  
ATOM   1925  CD  ARG M1324     -25.783 -93.723  35.207  1.00  0.00           C  
ATOM   1926  NE  ARG M1324     -26.701 -94.852  35.181  1.00  0.00           N  
ATOM   1927  CZ  ARG M1324     -27.432 -95.192  34.125  1.00  0.00           C  
ATOM   1928  NH1 ARG M1324     -28.244 -96.231  34.198  1.00  0.00           N  
ATOM   1929  NH2 ARG M1324     -27.343 -94.505  32.991  1.00  0.00           N  
ATOM   1930  N   GLU M1325     -21.213 -96.281  36.601  1.00  0.00           N  
ATOM   1931  CA  GLU M1325     -20.344 -97.454  36.526  1.00  0.00           C  
ATOM   1932  C   GLU M1325     -19.508 -97.556  37.794  1.00  0.00           C  
ATOM   1933  O   GLU M1325     -19.705 -98.447  38.621  1.00  0.00           O  
ATOM   1934  CB  GLU M1325     -19.401 -97.346  35.324  1.00  0.00           C  
ATOM   1935  CG  GLU M1325     -20.100 -97.460  33.992  1.00  0.00           C  
ATOM   1936  CD  GLU M1325     -20.771 -98.807  33.820  1.00  0.00           C  
ATOM   1937  OE1 GLU M1325     -20.042 -99.812  33.666  1.00  0.00           O  
ATOM   1938  OE2 GLU M1325     -22.023 -98.861  33.851  1.00  0.00           O  
ATOM   1939  N   SER M1326     -18.578 -96.621  37.937  1.00  0.00           N  
ATOM   1940  CA  SER M1326     -17.679 -96.573  39.081  1.00  0.00           C  
ATOM   1941  C   SER M1326     -18.317 -96.244  40.429  1.00  0.00           C  
ATOM   1942  O   SER M1326     -17.793 -95.406  41.158  1.00  0.00           O  
ATOM   1943  CB  SER M1326     -16.570 -95.557  38.804  1.00  0.00           C  
ATOM   1944  OG  SER M1326     -17.118 -94.282  38.496  1.00  0.00           O  
ATOM   1945  N   GLU M1327     -19.434 -96.882  40.769  1.00  0.00           N  
ATOM   1946  CA  GLU M1327     -20.069 -96.620  42.061  1.00  0.00           C  
ATOM   1947  C   GLU M1327     -19.421 -97.540  43.093  1.00  0.00           C  
ATOM   1948  O   GLU M1327     -19.797 -98.711  43.211  1.00  0.00           O  
ATOM   1949  CB  GLU M1327     -21.576 -96.889  41.997  1.00  0.00           C  
ATOM   1950  CG  GLU M1327     -22.348 -96.518  43.266  1.00  0.00           C  
ATOM   1951  CD  GLU M1327     -22.322 -95.028  43.574  1.00  0.00           C  
ATOM   1952  OE1 GLU M1327     -22.585 -94.224  42.660  1.00  0.00           O  
ATOM   1953  OE2 GLU M1327     -22.053 -94.660  44.735  1.00  0.00           O  
ATOM   1954  N   PRO M1328     -18.430 -97.017  43.851  1.00  0.00           N  
ATOM   1955  CA  PRO M1328     -17.684 -97.743  44.889  1.00  0.00           C  
ATOM   1956  C   PRO M1328     -18.532 -98.173  46.079  1.00  0.00           C  
ATOM   1957  O   PRO M1328     -18.021 -98.451  47.171  1.00  0.00           O  
ATOM   1958  CB  PRO M1328     -16.586 -96.759  45.275  1.00  0.00           C  
ATOM   1959  CG  PRO M1328     -17.259 -95.456  45.108  1.00  0.00           C  
ATOM   1960  CD  PRO M1328     -17.990 -95.611  43.800  1.00  0.00           C  
ATOM   1961  N   ASP M1329     -19.839 -98.222  45.857  1.00  0.00           N  
ATOM   1962  CA  ASP M1329     -20.751 -98.650  46.893  1.00  0.00           C  
ATOM   1963  C   ASP M1329     -21.586 -99.808  46.360  1.00  0.00           C  
ATOM   1964  O   ASP M1329     -22.328 -99.659  45.388  1.00  0.00           O  
ATOM   1965  CB  ASP M1329     -21.669 -97.512  47.322  1.00  0.00           C  
ATOM   1966  CG  ASP M1329     -22.467 -97.865  48.553  1.00  0.00           C  
ATOM   1967  OD1 ASP M1329     -23.464 -97.168  48.841  1.00  0.00           O  
ATOM   1968  OD2 ASP M1329     -22.084 -98.845  49.234  1.00  0.00           O  
ATOM   1969  N   PRO M1330     -21.465-100.983  46.992  1.00  0.00           N  
ATOM   1970  CA  PRO M1330     -22.195-102.196  46.607  1.00  0.00           C  
ATOM   1971  C   PRO M1330     -23.724-102.109  46.769  1.00  0.00           C  
ATOM   1972  O   PRO M1330     -24.477-102.551  45.895  1.00  0.00           O  
ATOM   1973  CB  PRO M1330     -21.567-103.260  47.501  1.00  0.00           C  
ATOM   1974  CG  PRO M1330     -21.186-102.480  48.734  1.00  0.00           C  
ATOM   1975  CD  PRO M1330     -20.580-101.242  48.144  1.00  0.00           C  
ATOM   1976  N   GLN M1331     -24.175-101.553  47.891  1.00  0.00           N  
ATOM   1977  CA  GLN M1331     -25.603-101.397  48.164  1.00  0.00           C  
ATOM   1978  C   GLN M1331     -26.180-100.253  47.332  1.00  0.00           C  
ATOM   1979  O   GLN M1331     -27.386-100.199  47.098  1.00  0.00           O  
ATOM   1980  CB  GLN M1331     -25.827-101.134  49.656  1.00  0.00           C  
ATOM   1981  CG  GLN M1331     -24.797-100.199  50.266  1.00  0.00           C  
ATOM   1982  CD  GLN M1331     -24.847-100.173  51.781  1.00  0.00           C  
ATOM   1983  OE1 GLN M1331     -25.828 -99.724  52.370  1.00  0.00           O  
ATOM   1984  NE2 GLN M1331     -23.785-100.660  52.420  1.00  0.00           N  
ATOM   1985  N   GLU M1332     -25.314 -99.340  46.890  1.00  0.00           N  
ATOM   1986  CA  GLU M1332     -25.743 -98.213  46.057  1.00  0.00           C  
ATOM   1987  C   GLU M1332     -25.606 -98.547  44.566  1.00  0.00           C  
ATOM   1988  O   GLU M1332     -26.160 -97.852  43.702  1.00  0.00           O  
ATOM   1989  CB  GLU M1332     -24.936 -96.946  46.378  1.00  0.00           C  
ATOM   1990  CG  GLU M1332     -25.679 -95.921  47.241  1.00  0.00           C  
ATOM   1991  CD  GLU M1332     -26.987 -95.431  46.611  1.00  0.00           C  
ATOM   1992  OE1 GLU M1332     -26.972 -95.029  45.424  1.00  0.00           O  
ATOM   1993  OE2 GLU M1332     -28.029 -95.438  47.307  1.00  0.00           O  
ATOM   1994  N   ARG M1333     -24.857 -99.603  44.265  1.00  0.00           N  
ATOM   1995  CA  ARG M1333     -24.681-100.031  42.882  1.00  0.00           C  
ATOM   1996  C   ARG M1333     -26.028-100.601  42.421  1.00  0.00           C  
ATOM   1997  O   ARG M1333     -26.414-100.482  41.249  1.00  0.00           O  
ATOM   1998  CB  ARG M1333     -23.583-101.100  42.794  1.00  0.00           C  
ATOM   1999  CG  ARG M1333     -22.165-100.557  42.656  1.00  0.00           C  
ATOM   2000  CD  ARG M1333     -21.156-101.695  42.648  1.00  0.00           C  
ATOM   2001  NE  ARG M1333     -21.436-102.694  41.614  1.00  0.00           N  
ATOM   2002  CZ  ARG M1333     -21.438-102.451  40.304  1.00  0.00           C  
ATOM   2003  NH1 ARG M1333     -21.175-101.231  39.854  1.00  0.00           N  
ATOM   2004  NH2 ARG M1333     -21.697-103.428  39.438  1.00  0.00           N  
ATOM   2005  N   LYS M1334     -26.737-101.202  43.377  1.00  0.00           N  
ATOM   2006  CA  LYS M1334     -28.052-101.806  43.158  1.00  0.00           C  
ATOM   2007  C   LYS M1334     -29.010-100.751  42.610  1.00  0.00           C  
ATOM   2008  O   LYS M1334     -30.110-101.059  42.142  1.00  0.00           O  
ATOM   2009  CB  LYS M1334     -28.601-102.351  44.488  1.00  0.00           C  
ATOM   2010  CG  LYS M1334     -27.561-103.084  45.348  1.00  0.00           C  
ATOM   2011  CD  LYS M1334     -28.144-103.581  46.668  1.00  0.00           C  
ATOM   2012  CE  LYS M1334     -28.786-102.455  47.467  1.00  0.00           C  
ATOM   2013  NZ  LYS M1334     -29.113-102.870  48.858  1.00  0.00           N  
ATOM   2014  N   TYR M1335     -28.575 -99.499  42.689  1.00  0.00           N  
ATOM   2015  CA  TYR M1335     -29.363 -98.376  42.222  1.00  0.00           C  
ATOM   2016  C   TYR M1335     -28.759 -97.826  40.936  1.00  0.00           C  
ATOM   2017  O   TYR M1335     -29.141 -98.222  39.833  1.00  0.00           O  
ATOM   2018  CB  TYR M1335     -29.396 -97.282  43.302  1.00  0.00           C  
ATOM   2019  CG  TYR M1335     -30.315 -97.565  44.482  1.00  0.00           C  
ATOM   2020  CD1 TYR M1335     -30.368 -98.831  45.081  1.00  0.00           C  
ATOM   2021  CD2 TYR M1335     -31.136 -96.560  44.996  1.00  0.00           C  
ATOM   2022  CE1 TYR M1335     -31.225 -99.084  46.162  1.00  0.00           C  
ATOM   2023  CE2 TYR M1335     -31.989 -96.800  46.069  1.00  0.00           C  
ATOM   2024  CZ  TYR M1335     -32.036 -98.058  46.648  1.00  0.00           C  
ATOM   2025  OH  TYR M1335     -32.913 -98.270  47.695  1.00  0.00           O  
ATOM   2026  N   VAL M1336     -27.789 -96.935  41.102  1.00  0.00           N  
ATOM   2027  CA  VAL M1336     -27.112 -96.269  39.993  1.00  0.00           C  
ATOM   2028  C   VAL M1336     -26.685 -97.111  38.777  1.00  0.00           C  
ATOM   2029  O   VAL M1336     -26.979 -96.754  37.627  1.00  0.00           O  
ATOM   2030  CB  VAL M1336     -25.874 -95.506  40.518  1.00  0.00           C  
ATOM   2031  CG1 VAL M1336     -26.279 -94.589  41.654  1.00  0.00           C  
ATOM   2032  CG2 VAL M1336     -24.822 -96.479  40.996  1.00  0.00           C  
ATOM   2033  N   THR M1337     -25.997 -98.222  39.028  1.00  0.00           N  
ATOM   2034  CA  THR M1337     -25.494 -99.081  37.955  1.00  0.00           C  
ATOM   2035  C   THR M1337     -26.498 -99.424  36.861  1.00  0.00           C  
ATOM   2036  O   THR M1337     -27.620 -99.857  37.141  1.00  0.00           O  
ATOM   2037  CB  THR M1337     -24.896-100.388  38.527  1.00  0.00           C  
ATOM   2038  OG1 THR M1337     -23.752-100.066  39.329  1.00  0.00           O  
ATOM   2039  CG2 THR M1337     -24.464-101.330  37.407  1.00  0.00           C  
ATOM   2040  N   PRO M1338     -26.094 -99.224  35.590  1.00  0.00           N  
ATOM   2041  CA  PRO M1338     -26.914 -99.497  34.409  1.00  0.00           C  
ATOM   2042  C   PRO M1338     -27.469-100.910  34.440  1.00  0.00           C  
ATOM   2043  O   PRO M1338     -26.898-101.832  33.852  1.00  0.00           O  
ATOM   2044  CB  PRO M1338     -25.939 -99.288  33.256  1.00  0.00           C  
ATOM   2045  CG  PRO M1338     -25.063 -98.205  33.772  1.00  0.00           C  
ATOM   2046  CD  PRO M1338     -24.792 -98.660  35.188  1.00  0.00           C  
ATOM   2047  N   LYS M1339     -28.583-101.063  35.143  1.00  0.00           N  
ATOM   2048  CA  LYS M1339     -29.248-102.345  35.275  1.00  0.00           C  
ATOM   2049  C   LYS M1339     -29.928-102.700  33.953  1.00  0.00           C  
ATOM   2050  O   LYS M1339     -29.251-102.916  32.943  1.00  0.00           O  
ATOM   2051  CB  LYS M1339     -30.265-102.260  36.414  1.00  0.00           C  
ATOM   2052  CG  LYS M1339     -29.642-101.860  37.756  1.00  0.00           C  
ATOM   2053  CD  LYS M1339     -30.682-101.321  38.741  1.00  0.00           C  
ATOM   2054  CE  LYS M1339     -31.835-102.306  38.983  1.00  0.00           C  
ATOM   2055  NZ  LYS M1339     -32.853-101.765  39.943  1.00  0.00           N  
ATOM   2056  N   THR M1340     -31.260-102.746  33.962  1.00  0.00           N  
ATOM   2057  CA  THR M1340     -32.042-103.078  32.769  1.00  0.00           C  
ATOM   2058  C   THR M1340     -31.651-102.216  31.546  1.00  0.00           C  
ATOM   2059  O   THR M1340     -31.146-101.098  31.695  1.00  0.00           O  
ATOM   2060  CB  THR M1340     -33.582-102.975  33.094  1.00  0.00           C  
ATOM   2061  OG1 THR M1340     -34.334-102.730  31.895  1.00  0.00           O  
ATOM   2062  CG2 THR M1340     -33.842-101.877  34.124  1.00  0.00           C  
ATOM   2063  N   ALA M1341     -31.851-102.755  30.342  1.00  0.00           N  
ATOM   2064  CA  ALA M1341     -31.516-102.035  29.118  1.00  0.00           C  
ATOM   2065  C   ALA M1341     -32.233-100.682  29.069  1.00  0.00           C  
ATOM   2066  O   ALA M1341     -31.615 -99.670  28.743  1.00  0.00           O  
ATOM   2067  CB  ALA M1341     -31.884-102.879  27.898  1.00  0.00           C  
ATOM   2068  N   LEU M1342     -33.529-100.675  29.400  1.00  0.00           N  
ATOM   2069  CA  LEU M1342     -34.364 -99.463  29.412  1.00  0.00           C  
ATOM   2070  C   LEU M1342     -33.881 -98.434  30.427  1.00  0.00           C  
ATOM   2071  O   LEU M1342     -34.218 -97.254  30.332  1.00  0.00           O  
ATOM   2072  CB  LEU M1342     -35.817 -99.823  29.737  1.00  0.00           C  
ATOM   2073  CG  LEU M1342     -36.608-100.588  28.684  1.00  0.00           C  
ATOM   2074  CD1 LEU M1342     -37.654-101.448  29.359  1.00  0.00           C  
ATOM   2075  CD2 LEU M1342     -37.232 -99.606  27.710  1.00  0.00           C  
ATOM   2076  N   ASP M1344     -33.103 -98.903  31.401  1.00  0.00           N  
ATOM   2077  CA  ASP M1344     -32.539 -98.076  32.467  1.00  0.00           C  
ATOM   2078  C   ASP M1344     -31.475 -97.144  31.881  1.00  0.00           C  
ATOM   2079  O   ASP M1344     -30.453 -96.880  32.517  1.00  0.00           O  
ATOM   2080  CB  ASP M1344     -31.905 -98.987  33.529  1.00  0.00           C  
ATOM   2081  CG  ASP M1344     -31.490 -98.241  34.777  1.00  0.00           C  
ATOM   2082  OD1 ASP M1344     -30.587 -98.735  35.485  1.00  0.00           O  
ATOM   2083  OD2 ASP M1344     -32.071 -97.174  35.057  1.00  0.00           O  
ATOM   2084  N   GLU M1345     -31.716 -96.656  30.664  1.00  0.00           N  
ATOM   2085  CA  GLU M1345     -30.775 -95.760  29.981  1.00  0.00           C  
ATOM   2086  C   GLU M1345     -31.302 -94.330  29.841  1.00  0.00           C  
ATOM   2087  O   GLU M1345     -32.439 -94.114  29.419  1.00  0.00           O  
ATOM   2088  CB  GLU M1345     -30.427 -96.309  28.585  1.00  0.00           C  
ATOM   2089  CG  GLU M1345     -29.627 -97.616  28.584  1.00  0.00           C  
ATOM   2090  CD  GLU M1345     -28.422 -97.571  29.513  1.00  0.00           C  
ATOM   2091  OE1 GLU M1345     -27.650 -96.587  29.448  1.00  0.00           O  
ATOM   2092  OE2 GLU M1345     -28.249 -98.525  30.305  1.00  0.00           O  
ATOM   2093  N   CYS M1347     -30.464 -93.359  30.193  1.00  0.00           N  
ATOM   2094  CA  CYS M1347     -30.836 -91.954  30.108  1.00  0.00           C  
ATOM   2095  C   CYS M1347     -30.777 -91.482  28.670  1.00  0.00           C  
ATOM   2096  O   CYS M1347     -29.745 -91.596  28.028  1.00  0.00           O  
ATOM   2097  CB  CYS M1347     -29.879 -91.116  30.935  1.00  0.00           C  
ATOM   2098  SG  CYS M1347     -29.646 -91.780  32.565  1.00  0.00           S  
ATOM   2099  N   VAL M1348     -31.877 -90.935  28.175  1.00  0.00           N  
ATOM   2100  CA  VAL M1348     -31.939 -90.453  26.802  1.00  0.00           C  
ATOM   2101  C   VAL M1348     -32.336 -88.986  26.773  1.00  0.00           C  
ATOM   2102  O   VAL M1348     -32.795 -88.452  27.775  1.00  0.00           O  
ATOM   2103  CB  VAL M1348     -32.956 -91.265  26.010  1.00  0.00           C  
ATOM   2104  CG1 VAL M1348     -32.538 -92.725  26.019  1.00  0.00           C  
ATOM   2105  CG2 VAL M1348     -34.349 -91.101  26.619  1.00  0.00           C  
ATOM   2106  N   GLY M1349     -32.160 -88.331  25.631  1.00  0.00           N  
ATOM   2107  CA  GLY M1349     -32.523 -86.928  25.545  1.00  0.00           C  
ATOM   2108  C   GLY M1349     -32.936 -86.499  24.150  1.00  0.00           C  
ATOM   2109  O   GLY M1349     -32.868 -87.296  23.209  1.00  0.00           O  
ATOM   2110  N   PHE M1350     -33.376 -85.245  24.013  1.00  0.00           N  
ATOM   2111  CA  PHE M1350     -33.777 -84.706  22.714  1.00  0.00           C  
ATOM   2112  C   PHE M1350     -33.719 -83.176  22.665  1.00  0.00           C  
ATOM   2113  O   PHE M1350     -34.214 -82.474  23.555  1.00  0.00           O  
ATOM   2114  CB  PHE M1350     -35.170 -85.212  22.320  1.00  0.00           C  
ATOM   2115  CG  PHE M1350     -36.280 -84.692  23.187  1.00  0.00           C  
ATOM   2116  CD1 PHE M1350     -37.073 -83.635  22.763  1.00  0.00           C  
ATOM   2117  CD2 PHE M1350     -36.548 -85.267  24.424  1.00  0.00           C  
ATOM   2118  CE1 PHE M1350     -38.125 -83.154  23.562  1.00  0.00           C  
ATOM   2119  CE2 PHE M1350     -37.593 -84.793  25.228  1.00  0.00           C  
ATOM   2120  CZ  PHE M1350     -38.381 -83.736  24.792  1.00  0.00           C  
ATOM   2121  N   THR M1351     -33.070 -82.673  21.619  1.00  0.00           N  
ATOM   2122  CA  THR M1351     -32.915 -81.237  21.416  1.00  0.00           C  
ATOM   2123  C   THR M1351     -34.088 -80.722  20.608  1.00  0.00           C  
ATOM   2124  O   THR M1351     -34.315 -81.163  19.478  1.00  0.00           O  
ATOM   2125  CB  THR M1351     -31.594 -80.867  20.645  1.00  0.00           C  
ATOM   2126  OG1 THR M1351     -31.455 -81.682  19.470  1.00  0.00           O  
ATOM   2127  CG2 THR M1351     -30.381 -81.035  21.540  1.00  0.00           C  
ATOM   2128  N   VAL M1352     -34.844 -79.804  21.200  1.00  0.00           N  
ATOM   2129  CA  VAL M1352     -35.984 -79.212  20.514  1.00  0.00           C  
ATOM   2130  C   VAL M1352     -35.407 -78.439  19.335  1.00  0.00           C  
ATOM   2131  O   VAL M1352     -34.249 -78.016  19.374  1.00  0.00           O  
ATOM   2132  CB  VAL M1352     -36.753 -78.232  21.430  1.00  0.00           C  
ATOM   2133  CG1 VAL M1352     -37.568 -79.000  22.461  1.00  0.00           C  
ATOM   2134  CG2 VAL M1352     -35.770 -77.302  22.126  1.00  0.00           C  
ATOM   2135  N   PRO M1356     -36.200 -78.248  18.268  1.00  0.00           N  
ATOM   2136  CA  PRO M1356     -35.700 -77.511  17.101  1.00  0.00           C  
ATOM   2137  C   PRO M1356     -35.400 -76.012  17.300  1.00  0.00           C  
ATOM   2138  O   PRO M1356     -35.993 -75.346  18.151  1.00  0.00           O  
ATOM   2139  CB  PRO M1356     -36.785 -77.764  16.045  1.00  0.00           C  
ATOM   2140  CG  PRO M1356     -38.028 -77.950  16.863  1.00  0.00           C  
ATOM   2141  CD  PRO M1356     -37.535 -78.816  18.000  1.00  0.00           C  
ATOM   2142  N   LEU M1360     -34.457 -75.503  16.508  1.00  0.00           N  
ATOM   2143  CA  LEU M1360     -34.059 -74.095  16.532  1.00  0.00           C  
ATOM   2144  C   LEU M1360     -35.067 -73.331  15.669  1.00  0.00           C  
ATOM   2145  O   LEU M1360     -35.105 -73.537  14.454  1.00  0.00           O  
ATOM   2146  CB  LEU M1360     -32.664 -73.953  15.918  1.00  0.00           C  
ATOM   2147  CG  LEU M1360     -32.158 -72.537  15.651  1.00  0.00           C  
ATOM   2148  CD1 LEU M1360     -31.688 -71.921  16.955  1.00  0.00           C  
ATOM   2149  CD2 LEU M1360     -31.030 -72.576  14.627  1.00  0.00           C  
ATOM   2150  N   LEU M1361     -35.883 -72.461  16.267  1.00  0.00           N  
ATOM   2151  CA  LEU M1361     -36.873 -71.717  15.475  1.00  0.00           C  
ATOM   2152  C   LEU M1361     -36.451 -70.299  15.079  1.00  0.00           C  
ATOM   2153  O   LEU M1361     -35.491 -69.745  15.617  1.00  0.00           O  
ATOM   2154  CB  LEU M1361     -38.226 -71.645  16.205  1.00  0.00           C  
ATOM   2155  CG  LEU M1361     -39.357 -72.624  15.855  1.00  0.00           C  
ATOM   2156  CD1 LEU M1361     -39.492 -72.725  14.343  1.00  0.00           C  
ATOM   2157  CD2 LEU M1361     -39.075 -73.991  16.451  1.00  0.00           C  
ATOM   2158  N   THR M1365     -37.173 -69.732  14.116  1.00  0.00           N  
ATOM   2159  CA  THR M1365     -36.929 -68.373  13.634  1.00  0.00           C  
ATOM   2160  C   THR M1365     -38.264 -67.778  13.173  1.00  0.00           C  
ATOM   2161  O   THR M1365     -39.275 -68.496  13.107  1.00  0.00           O  
ATOM   2162  CB  THR M1365     -35.919 -68.347  12.456  1.00  0.00           C  
ATOM   2163  OG1 THR M1365     -36.312 -69.296  11.458  1.00  0.00           O  
ATOM   2164  CG2 THR M1365     -34.521 -68.666  12.948  1.00  0.00           C  
ATOM   2165  N   ASP M1366     -38.271 -66.474  12.872  1.00  0.00           N  
ATOM   2166  CA  ASP M1366     -39.488 -65.777  12.417  1.00  0.00           C  
ATOM   2167  C   ASP M1366     -39.700 -65.924  10.895  1.00  0.00           C  
ATOM   2168  O   ASP M1366     -38.729 -65.962  10.134  1.00  0.00           O  
ATOM   2169  CB  ASP M1366     -39.454 -64.285  12.848  1.00  0.00           C  
ATOM   2170  CG  ASP M1366     -38.427 -63.446  12.088  1.00  0.00           C  
ATOM   2171  OD1 ASP M1366     -38.635 -63.168  10.888  1.00  0.00           O  
ATOM   2172  OD2 ASP M1366     -37.415 -63.047  12.703  1.00  0.00           O  
ATOM   2173  N   SER M1368     -40.966 -66.026  10.470  1.00  0.00           N  
ATOM   2174  CA  SER M1368     -41.344 -66.216   9.058  1.00  0.00           C  
ATOM   2175  C   SER M1368     -40.377 -65.598   8.039  1.00  0.00           C  
ATOM   2176  O   SER M1368     -40.263 -66.081   6.904  1.00  0.00           O  
ATOM   2177  CB  SER M1368     -42.772 -65.689   8.819  1.00  0.00           C  
ATOM   2178  OG  SER M1368     -43.308 -66.160   7.591  1.00  0.00           O  
ATOM   2179  N   SER M1369     -39.676 -64.544   8.455  1.00  0.00           N  
ATOM   2180  CA  SER M1369     -38.710 -63.856   7.602  1.00  0.00           C  
ATOM   2181  C   SER M1369     -37.320 -64.514   7.663  1.00  0.00           C  
ATOM   2182  O   SER M1369     -37.018 -65.430   6.885  1.00  0.00           O  
ATOM   2183  CB  SER M1369     -38.614 -62.384   8.022  1.00  0.00           C  
ATOM   2184  OG  SER M1369     -38.108 -61.581   6.968  1.00  0.00           O  
ATOM   2185  N   GLY M1370     -36.482 -64.050   8.590  1.00  0.00           N  
ATOM   2186  CA  GLY M1370     -35.145 -64.604   8.719  1.00  0.00           C  
ATOM   2187  C   GLY M1370     -34.516 -64.424  10.088  1.00  0.00           C  
ATOM   2188  O   GLY M1370     -33.754 -65.283  10.530  1.00  0.00           O  
ATOM   2189  N   ALA M1373     -34.830 -63.319  10.761  1.00  0.00           N  
ATOM   2190  CA  ALA M1373     -34.271 -63.048  12.085  1.00  0.00           C  
ATOM   2191  C   ALA M1373     -34.464 -64.251  13.016  1.00  0.00           C  
ATOM   2192  O   ALA M1373     -35.574 -64.752  13.172  1.00  0.00           O  
ATOM   2193  CB  ALA M1373     -34.922 -61.791  12.683  1.00  0.00           C  
ATOM   2194  N   LYS M1412     -33.378 -64.719  13.625  1.00  0.00           N  
ATOM   2195  CA  LYS M1412     -33.442 -65.867  14.525  1.00  0.00           C  
ATOM   2196  C   LYS M1412     -34.585 -65.717  15.523  1.00  0.00           C  
ATOM   2197  O   LYS M1412     -35.110 -64.616  15.730  1.00  0.00           O  
ATOM   2198  CB  LYS M1412     -32.112 -66.023  15.270  1.00  0.00           C  
ATOM   2199  CG  LYS M1412     -31.442 -67.387  15.092  1.00  0.00           C  
ATOM   2200  CD  LYS M1412     -31.830 -68.377  16.189  1.00  0.00           C  
ATOM   2201  CE  LYS M1412     -31.253 -67.986  17.552  1.00  0.00           C  
ATOM   2202  NZ  LYS M1412     -31.799 -66.704  18.087  1.00  0.00           N  
ATOM   2203  N   PHE M1415     -34.973 -66.821  16.151  1.00  0.00           N  
ATOM   2204  CA  PHE M1415     -36.064 -66.764  17.112  1.00  0.00           C  
ATOM   2205  C   PHE M1415     -35.652 -66.234  18.478  1.00  0.00           C  
ATOM   2206  O   PHE M1415     -34.597 -66.594  19.016  1.00  0.00           O  
ATOM   2207  CB  PHE M1415     -36.696 -68.132  17.300  1.00  0.00           C  
ATOM   2208  CG  PHE M1415     -38.135 -68.070  17.685  1.00  0.00           C  
ATOM   2209  CD1 PHE M1415     -38.802 -69.214  18.099  1.00  0.00           C  
ATOM   2210  CD2 PHE M1415     -38.839 -66.873  17.595  1.00  0.00           C  
ATOM   2211  CE1 PHE M1415     -40.148 -69.169  18.416  1.00  0.00           C  
ATOM   2212  CE2 PHE M1415     -40.182 -66.815  17.909  1.00  0.00           C  
ATOM   2213  CZ  PHE M1415     -40.841 -67.964  18.318  1.00  0.00           C  
ATOM   2214  N   GLY M1416     -36.504 -65.389  19.046  1.00  0.00           N  
ATOM   2215  CA  GLY M1416     -36.198 -64.822  20.338  1.00  0.00           C  
ATOM   2216  C   GLY M1416     -35.702 -63.399  20.198  1.00  0.00           C  
ATOM   2217  O   GLY M1416     -36.016 -62.565  21.038  1.00  0.00           O  
ATOM   2218  N   LYS M1417     -34.943 -63.109  19.139  1.00  0.00           N  
ATOM   2219  CA  LYS M1417     -34.414 -61.751  18.938  1.00  0.00           C  
ATOM   2220  C   LYS M1417     -35.429 -60.876  18.163  1.00  0.00           C  
ATOM   2221  O   LYS M1417     -36.237 -61.392  17.376  1.00  0.00           O  
ATOM   2222  CB  LYS M1417     -33.071 -61.778  18.158  1.00  0.00           C  
ATOM   2223  CG  LYS M1417     -31.975 -62.783  18.598  1.00  0.00           C  
ATOM   2224  CD  LYS M1417     -31.326 -62.470  19.940  1.00  0.00           C  
ATOM   2225  CE  LYS M1417     -31.909 -63.362  21.016  1.00  0.00           C  
ATOM   2226  NZ  LYS M1417     -31.884 -64.795  20.591  1.00  0.00           N  
ATOM   2227  N   SER M1442     -35.384 -59.559  18.392  1.00  0.00           N  
ATOM   2228  CA  SER M1442     -36.277 -58.605  17.709  1.00  0.00           C  
ATOM   2229  C   SER M1442     -35.567 -57.301  17.321  1.00  0.00           C  
ATOM   2230  O   SER M1442     -35.366 -56.406  18.160  1.00  0.00           O  
ATOM   2231  CB  SER M1442     -37.497 -58.269  18.578  1.00  0.00           C  
ATOM   2232  OG  SER M1442     -38.318 -57.296  17.943  1.00  0.00           O  
ATOM   2233  N   ALA M1444     -35.212 -57.209  16.038  1.00  0.00           N  
ATOM   2234  CA  ALA M1444     -34.511 -56.057  15.473  1.00  0.00           C  
ATOM   2235  C   ALA M1444     -33.072 -56.023  15.992  1.00  0.00           C  
ATOM   2236  O   ALA M1444     -32.112 -55.952  15.209  1.00  0.00           O  
ATOM   2237  CB  ALA M1444     -35.238 -54.768  15.833  1.00  0.00           C  
ATOM   2238  N   GLY M1450     -32.940 -56.082  17.318  1.00  0.00           N  
ATOM   2239  CA  GLY M1450     -31.638 -56.084  17.963  1.00  0.00           C  
ATOM   2240  C   GLY M1450     -31.621 -57.037  19.152  1.00  0.00           C  
ATOM   2241  O   GLY M1450     -31.048 -58.136  19.090  1.00  0.00           O  
ATOM   2242  N   ASN M1452     -32.262 -56.608  20.239  1.00  0.00           N  
ATOM   2243  CA  ASN M1452     -32.340 -57.402  21.464  1.00  0.00           C  
ATOM   2244  C   ASN M1452     -33.259 -58.594  21.242  1.00  0.00           C  
ATOM   2245  O   ASN M1452     -33.201 -59.233  20.193  1.00  0.00           O  
ATOM   2246  CB  ASN M1452     -32.853 -56.545  22.640  1.00  0.00           C  
ATOM   2247  CG  ASN M1452     -31.799 -56.342  23.744  1.00  0.00           C  
ATOM   2248  OD1 ASN M1452     -30.713 -55.806  23.503  1.00  0.00           O  
ATOM   2249  ND2 ASN M1452     -32.129 -56.767  24.960  1.00  0.00           N  
ATOM   2250  N   ALA M1455     -34.110 -58.885  22.220  1.00  0.00           N  
ATOM   2251  CA  ALA M1455     -35.007 -60.018  22.106  1.00  0.00           C  
ATOM   2252  C   ALA M1455     -36.339 -59.783  22.784  1.00  0.00           C  
ATOM   2253  O   ALA M1455     -36.584 -58.727  23.363  1.00  0.00           O  
ATOM   2254  CB  ALA M1455     -34.348 -61.249  22.687  1.00  0.00           C  
ATOM   2255  N   ILE M1456     -37.191 -60.799  22.706  1.00  0.00           N  
ATOM   2256  CA  ILE M1456     -38.526 -60.759  23.291  1.00  0.00           C  
ATOM   2257  C   ILE M1456     -38.463 -61.104  24.773  1.00  0.00           C  
ATOM   2258  O   ILE M1456     -39.055 -62.096  25.210  1.00  0.00           O  
ATOM   2259  CB  ILE M1456     -39.496 -61.779  22.590  1.00  0.00           C  
ATOM   2260  CG1 ILE M1456     -39.429 -61.617  21.059  1.00  0.00           C  
ATOM   2261  CG2 ILE M1456     -40.950 -61.578  23.096  1.00  0.00           C  
ATOM   2262  CD1 ILE M1456     -38.655 -62.715  20.315  1.00  0.00           C  
ATOM   2263  N   TRP M1457     -37.745 -60.295  25.543  1.00  0.00           N  
ATOM   2264  CA  TRP M1457     -37.627 -60.536  26.977  1.00  0.00           C  
ATOM   2265  C   TRP M1457     -38.910 -60.982  27.649  1.00  0.00           C  
ATOM   2266  O   TRP M1457     -39.989 -60.988  27.045  1.00  0.00           O  
ATOM   2267  CB  TRP M1457     -37.143 -59.283  27.690  1.00  0.00           C  
ATOM   2268  CG  TRP M1457     -35.766 -59.003  27.374  1.00  0.00           C  
ATOM   2269  CD1 TRP M1457     -35.276 -57.904  26.744  1.00  0.00           C  
ATOM   2270  CD2 TRP M1457     -34.663 -59.881  27.588  1.00  0.00           C  
ATOM   2271  NE1 TRP M1457     -33.924 -58.044  26.544  1.00  0.00           N  
ATOM   2272  CE2 TRP M1457     -33.524 -59.252  27.055  1.00  0.00           C  
ATOM   2273  CE3 TRP M1457     -34.528 -61.147  28.179  1.00  0.00           C  
ATOM   2274  CZ2 TRP M1457     -32.258 -59.847  27.093  1.00  0.00           C  
ATOM   2275  CZ3 TRP M1457     -33.270 -61.738  28.216  1.00  0.00           C  
ATOM   2276  CH2 TRP M1457     -32.153 -61.087  27.676  1.00  0.00           C  
ATOM   2277  N   LEU M1458     -38.770 -61.347  28.920  1.00  0.00           N  
ATOM   2278  CA  LEU M1458     -39.888 -61.769  29.740  1.00  0.00           C  
ATOM   2279  C   LEU M1458     -40.116 -60.715  30.817  1.00  0.00           C  
ATOM   2280  O   LEU M1458     -41.247 -60.473  31.235  1.00  0.00           O  
ATOM   2281  CB  LEU M1458     -39.587 -63.119  30.376  1.00  0.00           C  
ATOM   2282  CG  LEU M1458     -39.717 -64.306  29.428  1.00  0.00           C  
ATOM   2283  CD1 LEU M1458     -39.204 -65.541  30.126  1.00  0.00           C  
ATOM   2284  CD2 LEU M1458     -41.174 -64.483  29.002  1.00  0.00           C  
ATOM   2285  N   ASP M1459     -39.033 -60.078  31.250  1.00  0.00           N  
ATOM   2286  CA  ASP M1459     -39.104 -59.041  32.273  1.00  0.00           C  
ATOM   2287  C   ASP M1459     -39.986 -57.895  31.796  1.00  0.00           C  
ATOM   2288  O   ASP M1459     -39.682 -57.239  30.809  1.00  0.00           O  
ATOM   2289  CB  ASP M1459     -37.711 -58.492  32.565  1.00  0.00           C  
ATOM   2290  CG  ASP M1459     -37.536 -58.082  34.011  1.00  0.00           C  
ATOM   2291  OD1 ASP M1459     -37.180 -58.955  34.830  1.00  0.00           O  
ATOM   2292  OD2 ASP M1459     -37.758 -56.894  34.332  1.00  0.00           O  
ATOM   2293  N   PRO M1460     -41.083 -57.630  32.508  1.00  0.00           N  
ATOM   2294  CA  PRO M1460     -42.005 -56.554  32.142  1.00  0.00           C  
ATOM   2295  C   PRO M1460     -41.315 -55.203  31.965  1.00  0.00           C  
ATOM   2296  O   PRO M1460     -41.598 -54.494  31.001  1.00  0.00           O  
ATOM   2297  CB  PRO M1460     -43.014 -56.562  33.288  1.00  0.00           C  
ATOM   2298  CG  PRO M1460     -42.206 -57.039  34.439  1.00  0.00           C  
ATOM   2299  CD  PRO M1460     -41.399 -58.159  33.843  1.00  0.00           C  
ATOM   2300  N   TYR M1461     -40.413 -54.846  32.882  1.00  0.00           N  
ATOM   2301  CA  TYR M1461     -39.705 -53.568  32.786  1.00  0.00           C  
ATOM   2302  C   TYR M1461     -38.554 -53.653  31.791  1.00  0.00           C  
ATOM   2303  O   TYR M1461     -37.509 -53.036  31.971  1.00  0.00           O  
ATOM   2304  CB  TYR M1461     -39.175 -53.115  34.160  1.00  0.00           C  
ATOM   2305  CG  TYR M1461     -40.238 -52.662  35.170  1.00  0.00           C  
ATOM   2306  CD1 TYR M1461     -41.427 -52.050  34.752  1.00  0.00           C  
ATOM   2307  CD2 TYR M1461     -40.032 -52.808  36.551  1.00  0.00           C  
ATOM   2308  CE1 TYR M1461     -42.388 -51.594  35.686  1.00  0.00           C  
ATOM   2309  CE2 TYR M1461     -40.985 -52.354  37.495  1.00  0.00           C  
ATOM   2310  CZ  TYR M1461     -42.163 -51.748  37.053  1.00  0.00           C  
ATOM   2311  OH  TYR M1461     -43.118 -51.308  37.962  1.00  0.00           O  
ATOM   2312  N   GLN M1462     -38.769 -54.429  30.737  1.00  0.00           N  
ATOM   2313  CA  GLN M1462     -37.788 -54.611  29.681  1.00  0.00           C  
ATOM   2314  C   GLN M1462     -38.468 -55.096  28.411  1.00  0.00           C  
ATOM   2315  O   GLN M1462     -37.824 -55.279  27.374  1.00  0.00           O  
ATOM   2316  CB  GLN M1462     -36.759 -55.642  30.089  1.00  0.00           C  
ATOM   2317  CG  GLN M1462     -35.753 -55.177  31.093  1.00  0.00           C  
ATOM   2318  CD  GLN M1462     -34.711 -56.247  31.335  1.00  0.00           C  
ATOM   2319  OE1 GLN M1462     -34.077 -56.731  30.396  1.00  0.00           O  
ATOM   2320  NE2 GLN M1462     -34.536 -56.634  32.593  1.00  0.00           N  
ATOM   2321  N   THR M1463     -39.774 -55.323  28.518  1.00  0.00           N  
ATOM   2322  CA  THR M1463     -40.605 -55.796  27.408  1.00  0.00           C  
ATOM   2323  C   THR M1463     -42.069 -55.739  27.865  1.00  0.00           C  
ATOM   2324  O   THR M1463     -42.656 -56.743  28.279  1.00  0.00           O  
ATOM   2325  CB  THR M1463     -40.238 -57.255  26.999  1.00  0.00           C  
ATOM   2326  OG1 THR M1463     -38.851 -57.320  26.619  1.00  0.00           O  
ATOM   2327  CG2 THR M1463     -41.118 -57.729  25.827  1.00  0.00           C  
ATOM   2328  N   SER M1465     -42.643 -54.544  27.801  1.00  0.00           N  
ATOM   2329  CA  SER M1465     -44.011 -54.359  28.220  1.00  0.00           C  
ATOM   2330  C   SER M1465     -44.899 -55.464  27.756  1.00  0.00           C  
ATOM   2331  O   SER M1465     -44.757 -55.991  26.651  1.00  0.00           O  
ATOM   2332  CB  SER M1465     -44.601 -53.067  27.686  1.00  0.00           C  
ATOM   2333  OG  SER M1465     -46.019 -53.165  27.697  1.00  0.00           O  
ATOM   2334  N   VAL M1467     -45.832 -55.786  28.633  1.00  0.00           N  
ATOM   2335  CA  VAL M1467     -46.832 -56.791  28.382  1.00  0.00           C  
ATOM   2336  C   VAL M1467     -47.361 -56.583  26.971  1.00  0.00           C  
ATOM   2337  O   VAL M1467     -47.550 -57.541  26.225  1.00  0.00           O  
ATOM   2338  CB  VAL M1467     -47.967 -56.630  29.379  1.00  0.00           C  
ATOM   2339  CG1 VAL M1467     -47.535 -57.164  30.724  1.00  0.00           C  
ATOM   2340  CG2 VAL M1467     -48.329 -55.150  29.502  1.00  0.00           C  
ATOM   2341  N   PHE M1506     -47.598 -55.325  26.609  1.00  0.00           N  
ATOM   2342  CA  PHE M1506     -48.093 -54.997  25.275  1.00  0.00           C  
ATOM   2343  C   PHE M1506     -47.153 -55.581  24.218  1.00  0.00           C  
ATOM   2344  O   PHE M1506     -47.544 -56.462  23.442  1.00  0.00           O  
ATOM   2345  CB  PHE M1506     -48.178 -53.476  25.110  1.00  0.00           C  
ATOM   2346  CG  PHE M1506     -48.659 -53.024  23.745  1.00  0.00           C  
ATOM   2347  CD1 PHE M1506     -49.930 -53.369  23.291  1.00  0.00           C  
ATOM   2348  CD2 PHE M1506     -47.853 -52.216  22.932  1.00  0.00           C  
ATOM   2349  CE1 PHE M1506     -50.395 -52.907  22.065  1.00  0.00           C  
ATOM   2350  CE2 PHE M1506     -48.313 -51.747  21.697  1.00  0.00           C  
ATOM   2351  CZ  PHE M1506     -49.585 -52.096  21.265  1.00  0.00           C  
ATOM   2352  N   ASP M1507     -45.915 -55.085  24.205  1.00  0.00           N  
ATOM   2353  CA  ASP M1507     -44.888 -55.525  23.261  1.00  0.00           C  
ATOM   2354  C   ASP M1507     -44.808 -57.031  23.175  1.00  0.00           C  
ATOM   2355  O   ASP M1507     -44.604 -57.601  22.100  1.00  0.00           O  
ATOM   2356  CB  ASP M1507     -43.532 -54.975  23.674  1.00  0.00           C  
ATOM   2357  CG  ASP M1507     -43.479 -53.466  23.613  1.00  0.00           C  
ATOM   2358  OD1 ASP M1507     -43.630 -52.909  22.500  1.00  0.00           O  
ATOM   2359  OD2 ASP M1507     -43.289 -52.837  24.677  1.00  0.00           O  
ATOM   2360  N   PHE M1508     -44.938 -57.672  24.327  1.00  0.00           N  
ATOM   2361  CA  PHE M1508     -44.926 -59.119  24.371  1.00  0.00           C  
ATOM   2362  C   PHE M1508     -46.062 -59.531  23.424  1.00  0.00           C  
ATOM   2363  O   PHE M1508     -45.809 -60.033  22.323  1.00  0.00           O  
ATOM   2364  CB  PHE M1508     -45.209 -59.596  25.802  1.00  0.00           C  
ATOM   2365  CG  PHE M1508     -44.762 -61.005  26.077  1.00  0.00           C  
ATOM   2366  CD1 PHE M1508     -43.450 -61.387  25.824  1.00  0.00           C  
ATOM   2367  CD2 PHE M1508     -45.642 -61.940  26.622  1.00  0.00           C  
ATOM   2368  CE1 PHE M1508     -43.021 -62.668  26.102  1.00  0.00           C  
ATOM   2369  CE2 PHE M1508     -45.218 -63.228  26.903  1.00  0.00           C  
ATOM   2370  CZ  PHE M1508     -43.902 -63.590  26.645  1.00  0.00           C  
ATOM   2371  N   TYR M1509     -47.304 -59.277  23.846  1.00  0.00           N  
ATOM   2372  CA  TYR M1509     -48.490 -59.609  23.060  1.00  0.00           C  
ATOM   2373  C   TYR M1509     -48.195 -59.356  21.585  1.00  0.00           C  
ATOM   2374  O   TYR M1509     -48.670 -60.070  20.703  1.00  0.00           O  
ATOM   2375  CB  TYR M1509     -49.678 -58.764  23.530  1.00  0.00           C  
ATOM   2376  CG  TYR M1509     -50.967 -59.212  22.924  1.00  0.00           C  
ATOM   2377  CD1 TYR M1509     -51.609 -60.373  23.359  1.00  0.00           C  
ATOM   2378  CD2 TYR M1509     -51.503 -58.528  21.851  1.00  0.00           C  
ATOM   2379  CE1 TYR M1509     -52.761 -60.840  22.719  1.00  0.00           C  
ATOM   2380  CE2 TYR M1509     -52.642 -58.980  21.206  1.00  0.00           C  
ATOM   2381  CZ  TYR M1509     -53.268 -60.134  21.636  1.00  0.00           C  
ATOM   2382  OH  TYR M1509     -54.379 -60.575  20.953  1.00  0.00           O  
ATOM   2383  N   GLY M1510     -47.364 -58.351  21.344  1.00  0.00           N  
ATOM   2384  CA  GLY M1510     -46.966 -57.996  19.996  1.00  0.00           C  
ATOM   2385  C   GLY M1510     -46.230 -59.040  19.166  1.00  0.00           C  
ATOM   2386  O   GLY M1510     -46.821 -59.582  18.233  1.00  0.00           O  
ATOM   2387  N   TYR M1511     -44.961 -59.322  19.478  1.00  0.00           N  
ATOM   2388  CA  TYR M1511     -44.167 -60.294  18.708  1.00  0.00           C  
ATOM   2389  C   TYR M1511     -44.874 -61.625  18.464  1.00  0.00           C  
ATOM   2390  O   TYR M1511     -44.458 -62.414  17.608  1.00  0.00           O  
ATOM   2391  CB  TYR M1511     -42.810 -60.533  19.385  1.00  0.00           C  
ATOM   2392  CG  TYR M1511     -41.877 -61.504  18.663  1.00  0.00           C  
ATOM   2393  CD1 TYR M1511     -41.998 -62.888  18.838  1.00  0.00           C  
ATOM   2394  CD2 TYR M1511     -40.841 -61.036  17.836  1.00  0.00           C  
ATOM   2395  CE1 TYR M1511     -41.110 -63.783  18.216  1.00  0.00           C  
ATOM   2396  CE2 TYR M1511     -39.944 -61.927  17.207  1.00  0.00           C  
ATOM   2397  CZ  TYR M1511     -40.086 -63.296  17.404  1.00  0.00           C  
ATOM   2398  OH  TYR M1511     -39.209 -64.168  16.795  1.00  0.00           O  
ATOM   2399  N   PHE M1516     -45.945 -61.871  19.215  1.00  0.00           N  
ATOM   2400  CA  PHE M1516     -46.721 -63.095  19.047  1.00  0.00           C  
ATOM   2401  C   PHE M1516     -47.828 -62.873  18.031  1.00  0.00           C  
ATOM   2402  O   PHE M1516     -47.947 -63.636  17.075  1.00  0.00           O  
ATOM   2403  CB  PHE M1516     -47.313 -63.561  20.382  1.00  0.00           C  
ATOM   2404  CG  PHE M1516     -46.286 -64.137  21.325  1.00  0.00           C  
ATOM   2405  CD1 PHE M1516     -46.619 -64.459  22.646  1.00  0.00           C  
ATOM   2406  CD2 PHE M1516     -44.967 -64.337  20.899  1.00  0.00           C  
ATOM   2407  CE1 PHE M1516     -45.642 -64.969  23.534  1.00  0.00           C  
ATOM   2408  CE2 PHE M1516     -43.988 -64.843  21.771  1.00  0.00           C  
ATOM   2409  CZ  PHE M1516     -44.325 -65.159  23.090  1.00  0.00           C  
ATOM   2410  N   VAL M1517     -48.631 -61.830  18.223  1.00  0.00           N  
ATOM   2411  CA  VAL M1517     -49.707 -61.544  17.284  1.00  0.00           C  
ATOM   2412  C   VAL M1517     -49.082 -61.172  15.945  1.00  0.00           C  
ATOM   2413  O   VAL M1517     -49.740 -61.194  14.912  1.00  0.00           O  
ATOM   2414  CB  VAL M1517     -50.569 -60.380  17.765  1.00  0.00           C  
ATOM   2415  CG1 VAL M1517     -49.743 -59.112  17.780  1.00  0.00           C  
ATOM   2416  CG2 VAL M1517     -51.781 -60.231  16.868  1.00  0.00           C  
ATOM   2417  N   ARG M1518     -47.795 -60.843  15.981  1.00  0.00           N  
ATOM   2418  CA  ARG M1518     -47.060 -60.456  14.785  1.00  0.00           C  
ATOM   2419  C   ARG M1518     -46.989 -61.597  13.770  1.00  0.00           C  
ATOM   2420  O   ARG M1518     -47.417 -61.433  12.632  1.00  0.00           O  
ATOM   2421  CB  ARG M1518     -45.634 -59.991  15.162  1.00  0.00           C  
ATOM   2422  CG  ARG M1518     -45.031 -58.877  14.261  1.00  0.00           C  
ATOM   2423  CD  ARG M1518     -43.738 -58.250  14.846  1.00  0.00           C  
ATOM   2424  NE  ARG M1518     -42.508 -58.801  14.277  1.00  0.00           N  
ATOM   2425  CZ  ARG M1518     -41.290 -58.562  14.756  1.00  0.00           C  
ATOM   2426  NH1 ARG M1518     -41.133 -57.781  15.814  1.00  0.00           N  
ATOM   2427  NH2 ARG M1518     -40.228 -59.109  14.180  1.00  0.00           N  
ATOM   2428  N   ARG M1527     -46.472 -62.752  14.179  1.00  0.00           N  
ATOM   2429  CA  ARG M1527     -46.330 -63.881  13.263  1.00  0.00           C  
ATOM   2430  C   ARG M1527     -47.472 -64.070  12.277  1.00  0.00           C  
ATOM   2431  O   ARG M1527     -48.640 -64.115  12.672  1.00  0.00           O  
ATOM   2432  CB  ARG M1527     -46.120 -65.174  14.041  1.00  0.00           C  
ATOM   2433  CG  ARG M1527     -44.875 -65.179  14.908  1.00  0.00           C  
ATOM   2434  CD  ARG M1527     -43.661 -64.670  14.157  1.00  0.00           C  
ATOM   2435  NE  ARG M1527     -43.206 -63.396  14.703  1.00  0.00           N  
ATOM   2436  CZ  ARG M1527     -42.339 -62.583  14.105  1.00  0.00           C  
ATOM   2437  NH1 ARG M1527     -41.821 -62.896  12.925  1.00  0.00           N  
ATOM   2438  NH2 ARG M1527     -41.984 -61.449  14.691  1.00  0.00           N  
ATOM   2439  N   SER M1528     -47.116 -64.186  10.993  1.00  0.00           N  
ATOM   2440  CA  SER M1528     -48.091 -64.363   9.916  1.00  0.00           C  
ATOM   2441  C   SER M1528     -48.727 -65.742   9.960  1.00  0.00           C  
ATOM   2442  O   SER M1528     -48.370 -66.571  10.801  1.00  0.00           O  
ATOM   2443  CB  SER M1528     -47.449 -64.143   8.541  1.00  0.00           C  
ATOM   2444  OG  SER M1528     -46.469 -65.127   8.272  1.00  0.00           O  
ATOM   2445  N   ASP M1549     -49.650 -65.979   9.026  1.00  0.00           N  
ATOM   2446  CA  ASP M1549     -50.418 -67.225   8.939  1.00  0.00           C  
ATOM   2447  C   ASP M1549     -49.643 -68.458   8.436  1.00  0.00           C  
ATOM   2448  O   ASP M1549     -50.061 -69.608   8.641  1.00  0.00           O  
ATOM   2449  CB  ASP M1549     -51.673 -66.982   8.069  1.00  0.00           C  
ATOM   2450  CG  ASP M1549     -52.405 -65.669   8.423  1.00  0.00           C  
ATOM   2451  OD1 ASP M1549     -53.514 -65.424   7.889  1.00  0.00           O  
ATOM   2452  OD2 ASP M1549     -51.871 -64.874   9.226  1.00  0.00           O  
ATOM   2453  N   GLN M1563     -48.512 -68.210   7.788  1.00  0.00           N  
ATOM   2454  CA  GLN M1563     -47.675 -69.280   7.262  1.00  0.00           C  
ATOM   2455  C   GLN M1563     -47.131 -70.139   8.398  1.00  0.00           C  
ATOM   2456  O   GLN M1563     -47.120 -71.370   8.320  1.00  0.00           O  
ATOM   2457  CB  GLN M1563     -46.512 -68.679   6.481  1.00  0.00           C  
ATOM   2458  CG  GLN M1563     -45.627 -69.693   5.791  1.00  0.00           C  
ATOM   2459  CD  GLN M1563     -44.211 -69.188   5.646  1.00  0.00           C  
ATOM   2460  OE1 GLN M1563     -43.496 -69.033   6.639  1.00  0.00           O  
ATOM   2461  NE2 GLN M1563     -43.798 -68.913   4.410  1.00  0.00           N  
ATOM   2462  N   GLU M1569     -46.684 -69.479   9.459  1.00  0.00           N  
ATOM   2463  CA  GLU M1569     -46.136 -70.187  10.600  1.00  0.00           C  
ATOM   2464  C   GLU M1569     -47.139 -70.408  11.735  1.00  0.00           C  
ATOM   2465  O   GLU M1569     -47.009 -71.368  12.489  1.00  0.00           O  
ATOM   2466  CB  GLU M1569     -44.909 -69.444  11.144  1.00  0.00           C  
ATOM   2467  CG  GLU M1569     -44.655 -68.069  10.537  1.00  0.00           C  
ATOM   2468  CD  GLU M1569     -43.910 -67.150  11.490  1.00  0.00           C  
ATOM   2469  OE1 GLU M1569     -42.831 -67.545  11.987  1.00  0.00           O  
ATOM   2470  OE2 GLU M1569     -44.411 -66.032  11.741  1.00  0.00           O  
ATOM   2471  N   VAL M1594     -48.144 -69.540  11.854  1.00  0.00           N  
ATOM   2472  CA  VAL M1594     -49.126 -69.659  12.943  1.00  0.00           C  
ATOM   2473  C   VAL M1594     -49.541 -71.082  13.241  1.00  0.00           C  
ATOM   2474  O   VAL M1594     -49.849 -71.412  14.383  1.00  0.00           O  
ATOM   2475  CB  VAL M1594     -50.428 -68.850  12.687  1.00  0.00           C  
ATOM   2476  CG1 VAL M1594     -51.184 -69.431  11.505  1.00  0.00           C  
ATOM   2477  CG2 VAL M1594     -51.313 -68.868  13.943  1.00  0.00           C  
ATOM   2478  N   GLU M1596     -49.562 -71.923  12.215  1.00  0.00           N  
ATOM   2479  CA  GLU M1596     -49.947 -73.304  12.421  1.00  0.00           C  
ATOM   2480  C   GLU M1596     -48.882 -74.021  13.243  1.00  0.00           C  
ATOM   2481  O   GLU M1596     -49.116 -74.391  14.395  1.00  0.00           O  
ATOM   2482  CB  GLU M1596     -50.142 -74.026  11.082  1.00  0.00           C  
ATOM   2483  CG  GLU M1596     -50.555 -75.489  11.257  1.00  0.00           C  
ATOM   2484  CD  GLU M1596     -51.816 -75.661  12.107  1.00  0.00           C  
ATOM   2485  OE1 GLU M1596     -52.920 -75.392  11.593  1.00  0.00           O  
ATOM   2486  OE2 GLU M1596     -51.708 -76.058  13.289  1.00  0.00           O  
ATOM   2487  N   ASN M1601     -47.708 -74.198  12.642  1.00  0.00           N  
ATOM   2488  CA  ASN M1601     -46.579 -74.885  13.276  1.00  0.00           C  
ATOM   2489  C   ASN M1601     -46.190 -74.275  14.635  1.00  0.00           C  
ATOM   2490  O   ASN M1601     -45.809 -74.993  15.568  1.00  0.00           O  
ATOM   2491  CB  ASN M1601     -45.354 -74.868  12.326  1.00  0.00           C  
ATOM   2492  CG  ASN M1601     -45.628 -75.537  10.956  1.00  0.00           C  
ATOM   2493  OD1 ASN M1601     -45.475 -76.752  10.793  1.00  0.00           O  
ATOM   2494  ND2 ASN M1601     -46.031 -74.732   9.972  1.00  0.00           N  
ATOM   2495  N   LEU M1602     -46.297 -72.953  14.743  1.00  0.00           N  
ATOM   2496  CA  LEU M1602     -45.930 -72.254  15.968  1.00  0.00           C  
ATOM   2497  C   LEU M1602     -47.059 -72.195  16.985  1.00  0.00           C  
ATOM   2498  O   LEU M1602     -46.848 -71.833  18.140  1.00  0.00           O  
ATOM   2499  CB  LEU M1602     -45.419 -70.841  15.640  1.00  0.00           C  
ATOM   2500  CG  LEU M1602     -44.062 -70.751  14.908  1.00  0.00           C  
ATOM   2501  CD1 LEU M1602     -43.757 -69.298  14.549  1.00  0.00           C  
ATOM   2502  CD2 LEU M1602     -42.942 -71.330  15.780  1.00  0.00           C  
ATOM   2503  N   LEU M1603     -48.261 -72.557  16.563  1.00  0.00           N  
ATOM   2504  CA  LEU M1603     -49.382 -72.561  17.482  1.00  0.00           C  
ATOM   2505  C   LEU M1603     -49.288 -73.843  18.299  1.00  0.00           C  
ATOM   2506  O   LEU M1603     -49.550 -73.850  19.499  1.00  0.00           O  
ATOM   2507  CB  LEU M1603     -50.704 -72.536  16.720  1.00  0.00           C  
ATOM   2508  CG  LEU M1603     -51.962 -72.648  17.587  1.00  0.00           C  
ATOM   2509  CD1 LEU M1603     -52.085 -71.434  18.489  1.00  0.00           C  
ATOM   2510  CD2 LEU M1603     -53.183 -72.760  16.699  1.00  0.00           C  
ATOM   2511  N   LYS M1604     -48.895 -74.922  17.626  1.00  0.00           N  
ATOM   2512  CA  LYS M1604     -48.757 -76.248  18.231  1.00  0.00           C  
ATOM   2513  C   LYS M1604     -47.551 -76.291  19.145  1.00  0.00           C  
ATOM   2514  O   LYS M1604     -47.433 -77.159  20.009  1.00  0.00           O  
ATOM   2515  CB  LYS M1604     -48.567 -77.313  17.144  1.00  0.00           C  
ATOM   2516  CG  LYS M1604     -49.586 -77.275  15.997  1.00  0.00           C  
ATOM   2517  CD  LYS M1604     -49.207 -78.242  14.868  1.00  0.00           C  
ATOM   2518  CE  LYS M1604     -47.816 -77.933  14.316  1.00  0.00           C  
ATOM   2519  NZ  LYS M1604     -47.404 -78.857  13.221  1.00  0.00           N  
ATOM   2520  N   LEU M1613     -46.643 -75.354  18.930  1.00  0.00           N  
ATOM   2521  CA  LEU M1613     -45.439 -75.305  19.729  1.00  0.00           C  
ATOM   2522  C   LEU M1613     -45.567 -74.590  21.073  1.00  0.00           C  
ATOM   2523  O   LEU M1613     -45.017 -75.062  22.062  1.00  0.00           O  
ATOM   2524  CB  LEU M1613     -44.296 -74.670  18.924  1.00  0.00           C  
ATOM   2525  CG  LEU M1613     -43.464 -75.551  17.989  1.00  0.00           C  
ATOM   2526  CD1 LEU M1613     -42.438 -74.696  17.230  1.00  0.00           C  
ATOM   2527  CD2 LEU M1613     -42.765 -76.622  18.818  1.00  0.00           C  
ATOM   2528  N   PHE M1614     -46.296 -73.480  21.143  1.00  0.00           N  
ATOM   2529  CA  PHE M1614     -46.352 -72.767  22.417  1.00  0.00           C  
ATOM   2530  C   PHE M1614     -47.658 -72.604  23.153  1.00  0.00           C  
ATOM   2531  O   PHE M1614     -47.809 -71.680  23.945  1.00  0.00           O  
ATOM   2532  CB  PHE M1614     -45.710 -71.397  22.254  1.00  0.00           C  
ATOM   2533  CG  PHE M1614     -44.287 -71.468  21.833  1.00  0.00           C  
ATOM   2534  CD1 PHE M1614     -43.947 -71.819  20.526  1.00  0.00           C  
ATOM   2535  CD2 PHE M1614     -43.277 -71.257  22.754  1.00  0.00           C  
ATOM   2536  CE1 PHE M1614     -42.612 -71.973  20.142  1.00  0.00           C  
ATOM   2537  CE2 PHE M1614     -41.941 -71.407  22.386  1.00  0.00           C  
ATOM   2538  CZ  PHE M1614     -41.606 -71.765  21.073  1.00  0.00           C  
ATOM   2539  N   THR M1615     -48.601 -73.497  22.917  1.00  0.00           N  
ATOM   2540  CA  THR M1615     -49.868 -73.397  23.613  1.00  0.00           C  
ATOM   2541  C   THR M1615     -50.148 -74.746  24.225  1.00  0.00           C  
ATOM   2542  O   THR M1615     -49.706 -75.771  23.712  1.00  0.00           O  
ATOM   2543  CB  THR M1615     -51.025 -73.041  22.663  1.00  0.00           C  
ATOM   2544  OG1 THR M1615     -51.341 -74.171  21.841  1.00  0.00           O  
ATOM   2545  CG2 THR M1615     -50.634 -71.879  21.772  1.00  0.00           C  
ATOM   2546  N   PHE M1616     -50.860 -74.746  25.338  1.00  0.00           N  
ATOM   2547  CA  PHE M1616     -51.209 -75.997  25.990  1.00  0.00           C  
ATOM   2548  C   PHE M1616     -52.620 -76.383  25.530  1.00  0.00           C  
ATOM   2549  O   PHE M1616     -53.514 -76.595  26.353  1.00  0.00           O  
ATOM   2550  CB  PHE M1616     -51.174 -75.825  27.510  1.00  0.00           C  
ATOM   2551  CG  PHE M1616     -49.787 -75.805  28.093  1.00  0.00           C  
ATOM   2552  CD1 PHE M1616     -48.921 -76.876  27.901  1.00  0.00           C  
ATOM   2553  CD2 PHE M1616     -49.365 -74.738  28.876  1.00  0.00           C  
ATOM   2554  CE1 PHE M1616     -47.662 -76.888  28.486  1.00  0.00           C  
ATOM   2555  CE2 PHE M1616     -48.108 -74.744  29.464  1.00  0.00           C  
ATOM   2556  CZ  PHE M1616     -47.256 -75.821  29.267  1.00  0.00           C  
ATOM   2557  N   MET M1617     -52.804 -76.486  24.213  1.00  0.00           N  
ATOM   2558  CA  MET M1617     -54.106 -76.807  23.627  1.00  0.00           C  
ATOM   2559  C   MET M1617     -54.101 -78.087  22.782  1.00  0.00           C  
ATOM   2560  O   MET M1617     -53.255 -78.258  21.909  1.00  0.00           O  
ATOM   2561  CB  MET M1617     -54.562 -75.606  22.789  1.00  0.00           C  
ATOM   2562  CG  MET M1617     -55.890 -75.759  22.077  1.00  0.00           C  
ATOM   2563  SD  MET M1617     -56.667 -74.130  21.819  1.00  0.00           S  
ATOM   2564  CE  MET M1617     -55.566 -73.347  20.612  1.00  0.00           C  
ATOM   2565  N   PRO M1619     -55.050 -79.005  23.038  1.00  0.00           N  
ATOM   2566  CA  PRO M1619     -55.150 -80.269  22.297  1.00  0.00           C  
ATOM   2567  C   PRO M1619     -55.151 -79.989  20.804  1.00  0.00           C  
ATOM   2568  O   PRO M1619     -55.980 -79.209  20.342  1.00  0.00           O  
ATOM   2569  CB  PRO M1619     -56.485 -80.837  22.769  1.00  0.00           C  
ATOM   2570  CG  PRO M1619     -56.571 -80.327  24.176  1.00  0.00           C  
ATOM   2571  CD  PRO M1619     -56.134 -78.894  24.028  1.00  0.00           C  
ATOM   2572  N   ILE M1620     -54.232 -80.601  20.052  1.00  0.00           N  
ATOM   2573  CA  ILE M1620     -54.184 -80.377  18.598  1.00  0.00           C  
ATOM   2574  C   ILE M1620     -55.624 -80.467  18.102  1.00  0.00           C  
ATOM   2575  O   ILE M1620     -55.987 -79.889  17.068  1.00  0.00           O  
ATOM   2576  CB  ILE M1620     -53.331 -81.449  17.858  1.00  0.00           C  
ATOM   2577  CG1 ILE M1620     -51.886 -81.423  18.363  1.00  0.00           C  
ATOM   2578  CG2 ILE M1620     -53.346 -81.181  16.348  1.00  0.00           C  
ATOM   2579  CD1 ILE M1620     -51.074 -80.232  17.879  1.00  0.00           C  
ATOM   2580  N   SER M1621     -56.434 -81.197  18.872  1.00  0.00           N  
ATOM   2581  CA  SER M1621     -57.854 -81.386  18.589  1.00  0.00           C  
ATOM   2582  C   SER M1621     -58.524 -80.000  18.476  1.00  0.00           C  
ATOM   2583  O   SER M1621     -59.069 -79.617  17.424  1.00  0.00           O  
ATOM   2584  CB  SER M1621     -58.512 -82.219  19.720  1.00  0.00           C  
ATOM   2585  OG  SER M1621     -57.579 -82.662  20.709  1.00  0.00           O  
ATOM   2586  N   GLU M1622     -58.460 -79.243  19.565  1.00  0.00           N  
ATOM   2587  CA  GLU M1622     -59.044 -77.916  19.590  1.00  0.00           C  
ATOM   2588  C   GLU M1622     -58.228 -76.930  18.741  1.00  0.00           C  
ATOM   2589  O   GLU M1622     -58.751 -75.917  18.274  1.00  0.00           O  
ATOM   2590  CB  GLU M1622     -59.155 -77.426  21.040  1.00  0.00           C  
ATOM   2591  CG  GLU M1622     -59.799 -76.060  21.156  1.00  0.00           C  
ATOM   2592  CD  GLU M1622     -60.941 -75.889  20.166  1.00  0.00           C  
ATOM   2593  OE1 GLU M1622     -61.829 -76.766  20.153  1.00  0.00           O  
ATOM   2594  OE2 GLU M1622     -60.951 -74.890  19.405  1.00  0.00           O  
ATOM   2595  N   ILE M1632     -56.948 -77.232  18.534  1.00  0.00           N  
ATOM   2596  CA  ILE M1632     -56.079 -76.362  17.745  1.00  0.00           C  
ATOM   2597  C   ILE M1632     -56.611 -76.178  16.342  1.00  0.00           C  
ATOM   2598  O   ILE M1632     -56.817 -75.052  15.887  1.00  0.00           O  
ATOM   2599  CB  ILE M1632     -54.630 -76.923  17.655  1.00  0.00           C  
ATOM   2600  CG1 ILE M1632     -53.743 -76.207  18.677  1.00  0.00           C  
ATOM   2601  CG2 ILE M1632     -54.068 -76.759  16.237  1.00  0.00           C  
ATOM   2602  CD1 ILE M1632     -52.290 -76.633  18.645  1.00  0.00           C  
ATOM   2603  N   THR M1635     -56.829 -77.292  15.659  1.00  0.00           N  
ATOM   2604  CA  THR M1635     -57.328 -77.244  14.300  1.00  0.00           C  
ATOM   2605  C   THR M1635     -58.688 -76.557  14.250  1.00  0.00           C  
ATOM   2606  O   THR M1635     -59.130 -76.136  13.179  1.00  0.00           O  
ATOM   2607  CB  THR M1635     -57.434 -78.660  13.700  1.00  0.00           C  
ATOM   2608  OG1 THR M1635     -56.158 -79.306  13.803  1.00  0.00           O  
ATOM   2609  CG2 THR M1635     -57.848 -78.594  12.220  1.00  0.00           C  
ATOM   2610  N   LYS M1636     -59.344 -76.439  15.406  1.00  0.00           N  
ATOM   2611  CA  LYS M1636     -60.658 -75.778  15.478  1.00  0.00           C  
ATOM   2612  C   LYS M1636     -60.520 -74.251  15.390  1.00  0.00           C  
ATOM   2613  O   LYS M1636     -61.339 -73.550  14.778  1.00  0.00           O  
ATOM   2614  CB  LYS M1636     -61.363 -76.179  16.780  1.00  0.00           C  
ATOM   2615  CG  LYS M1636     -62.740 -75.560  16.989  1.00  0.00           C  
ATOM   2616  CD  LYS M1636     -63.635 -75.684  15.753  1.00  0.00           C  
ATOM   2617  CE  LYS M1636     -63.855 -77.134  15.297  1.00  0.00           C  
ATOM   2618  NZ  LYS M1636     -62.705 -77.732  14.542  1.00  0.00           N  
ATOM   2619  N   THR M1637     -59.466 -73.750  16.012  1.00  0.00           N  
ATOM   2620  CA  THR M1637     -59.180 -72.341  15.995  1.00  0.00           C  
ATOM   2621  C   THR M1637     -58.603 -72.023  14.621  1.00  0.00           C  
ATOM   2622  O   THR M1637     -58.960 -71.026  14.003  1.00  0.00           O  
ATOM   2623  CB  THR M1637     -58.186 -72.027  17.087  1.00  0.00           C  
ATOM   2624  OG1 THR M1637     -58.805 -72.283  18.349  1.00  0.00           O  
ATOM   2625  CG2 THR M1637     -57.752 -70.593  17.020  1.00  0.00           C  
ATOM   2626  N   MET M1638     -57.729 -72.900  14.138  1.00  0.00           N  
ATOM   2627  CA  MET M1638     -57.100 -72.746  12.825  1.00  0.00           C  
ATOM   2628  C   MET M1638     -58.070 -72.848  11.648  1.00  0.00           C  
ATOM   2629  O   MET M1638     -57.951 -72.098  10.683  1.00  0.00           O  
ATOM   2630  CB  MET M1638     -56.001 -73.792  12.642  1.00  0.00           C  
ATOM   2631  CG  MET M1638     -54.661 -73.398  13.227  1.00  0.00           C  
ATOM   2632  SD  MET M1638     -54.013 -71.889  12.455  1.00  0.00           S  
ATOM   2633  CE  MET M1638     -53.530 -72.510  10.803  1.00  0.00           C  
ATOM   2634  N   GLU M1639     -59.006 -73.795  11.725  1.00  0.00           N  
ATOM   2635  CA  GLU M1639     -60.015 -74.008  10.678  1.00  0.00           C  
ATOM   2636  C   GLU M1639     -60.999 -72.833  10.659  1.00  0.00           C  
ATOM   2637  O   GLU M1639     -61.730 -72.637   9.684  1.00  0.00           O  
ATOM   2638  CB  GLU M1639     -60.773 -75.324  10.931  1.00  0.00           C  
ATOM   2639  CG  GLU M1639     -61.962 -75.585  10.014  1.00  0.00           C  
ATOM   2640  CD  GLU M1639     -63.071 -76.355  10.719  1.00  0.00           C  
ATOM   2641  OE1 GLU M1639     -62.780 -77.413  11.321  1.00  0.00           O  
ATOM   2642  OE2 GLU M1639     -64.235 -75.898  10.670  1.00  0.00           O  
ATOM   2643  N   GLU M1640     -61.017 -72.068  11.752  1.00  0.00           N  
ATOM   2644  CA  GLU M1640     -61.875 -70.890  11.872  1.00  0.00           C  
ATOM   2645  C   GLU M1640     -61.133 -69.690  11.304  1.00  0.00           C  
ATOM   2646  O   GLU M1640     -61.701 -68.845  10.610  1.00  0.00           O  
ATOM   2647  CB  GLU M1640     -62.205 -70.611  13.337  1.00  0.00           C  
ATOM   2648  CG  GLU M1640     -62.374 -69.121  13.647  1.00  0.00           C  
ATOM   2649  CD  GLU M1640     -63.444 -68.451  12.799  1.00  0.00           C  
ATOM   2650  OE1 GLU M1640     -64.636 -68.781  12.980  1.00  0.00           O  
ATOM   2651  OE2 GLU M1640     -63.091 -67.598  11.952  1.00  0.00           O  
ATOM   2652  N   HIS M1641     -59.851 -69.622  11.632  1.00  0.00           N  
ATOM   2653  CA  HIS M1641     -59.002 -68.549  11.168  1.00  0.00           C  
ATOM   2654  C   HIS M1641     -58.884 -68.569   9.648  1.00  0.00           C  
ATOM   2655  O   HIS M1641     -59.075 -67.534   9.020  1.00  0.00           O  
ATOM   2656  CB  HIS M1641     -57.613 -68.663  11.806  1.00  0.00           C  
ATOM   2657  CG  HIS M1641     -56.542 -67.935  11.056  1.00  0.00           C  
ATOM   2658  ND1 HIS M1641     -56.570 -66.573  10.845  1.00  0.00           N  
ATOM   2659  CD2 HIS M1641     -55.437 -68.392  10.421  1.00  0.00           C  
ATOM   2660  CE1 HIS M1641     -55.532 -66.223  10.108  1.00  0.00           C  
ATOM   2661  NE2 HIS M1641     -54.829 -67.308   9.837  1.00  0.00           N  
ATOM   2662  N   ILE M1642     -58.591 -69.738   9.062  1.00  0.00           N  
ATOM   2663  CA  ILE M1642     -58.423 -69.874   7.598  1.00  0.00           C  
ATOM   2664  C   ILE M1642     -59.612 -69.467   6.712  1.00  0.00           C  
ATOM   2665  O   ILE M1642     -59.485 -69.420   5.481  1.00  0.00           O  
ATOM   2666  CB  ILE M1642     -57.969 -71.325   7.192  1.00  0.00           C  
ATOM   2667  CG1 ILE M1642     -58.959 -72.379   7.716  1.00  0.00           C  
ATOM   2668  CG2 ILE M1642     -56.544 -71.583   7.695  1.00  0.00           C  
ATOM   2669  CD1 ILE M1642     -60.201 -72.578   6.845  1.00  0.00           C  
ATOM   2670  N   LYS M1662     -60.754 -69.173   7.335  1.00  0.00           N  
ATOM   2671  CA  LYS M1662     -61.950 -68.740   6.607  1.00  0.00           C  
ATOM   2672  C   LYS M1662     -62.089 -67.224   6.779  1.00  0.00           C  
ATOM   2673  O   LYS M1662     -63.147 -66.637   6.528  1.00  0.00           O  
ATOM   2674  CB  LYS M1662     -63.196 -69.455   7.147  1.00  0.00           C  
ATOM   2675  CG  LYS M1662     -63.156 -70.966   6.971  1.00  0.00           C  
ATOM   2676  CD  LYS M1662     -64.333 -71.631   7.634  1.00  0.00           C  
ATOM   2677  CE  LYS M1662     -64.130 -73.126   7.670  1.00  0.00           C  
ATOM   2678  NZ  LYS M1662     -65.265 -73.773   8.373  1.00  0.00           N  
ATOM   2679  N   ASP M1663     -60.990 -66.614   7.216  1.00  0.00           N  
ATOM   2680  CA  ASP M1663     -60.887 -65.174   7.449  1.00  0.00           C  
ATOM   2681  C   ASP M1663     -59.444 -64.812   7.872  1.00  0.00           C  
ATOM   2682  O   ASP M1663     -59.213 -64.305   8.981  1.00  0.00           O  
ATOM   2683  CB  ASP M1663     -61.883 -64.737   8.535  1.00  0.00           C  
ATOM   2684  CG  ASP M1663     -62.061 -63.230   8.586  1.00  0.00           C  
ATOM   2685  OD1 ASP M1663     -62.955 -62.762   9.318  1.00  0.00           O  
ATOM   2686  OD2 ASP M1663     -61.307 -62.512   7.894  1.00  0.00           O  
ATOM   2687  N   PRO M1664     -58.457 -65.067   6.983  1.00  0.00           N  
ATOM   2688  CA  PRO M1664     -57.042 -64.774   7.262  1.00  0.00           C  
ATOM   2689  C   PRO M1664     -56.805 -63.331   7.691  1.00  0.00           C  
ATOM   2690  O   PRO M1664     -56.099 -63.064   8.657  1.00  0.00           O  
ATOM   2691  CB  PRO M1664     -56.355 -65.095   5.933  1.00  0.00           C  
ATOM   2692  CG  PRO M1664     -57.228 -66.179   5.347  1.00  0.00           C  
ATOM   2693  CD  PRO M1664     -58.614 -65.639   5.629  1.00  0.00           C  
ATOM   2694  N   SER M1665     -57.412 -62.411   6.954  1.00  0.00           N  
ATOM   2695  CA  SER M1665     -57.289 -60.983   7.204  1.00  0.00           C  
ATOM   2696  C   SER M1665     -57.531 -60.567   8.655  1.00  0.00           C  
ATOM   2697  O   SER M1665     -56.696 -59.883   9.251  1.00  0.00           O  
ATOM   2698  CB  SER M1665     -58.254 -60.222   6.286  1.00  0.00           C  
ATOM   2699  OG  SER M1665     -58.052 -60.564   4.921  1.00  0.00           O  
ATOM   2700  N   LYS M1666     -58.670 -60.971   9.214  1.00  0.00           N  
ATOM   2701  CA  LYS M1666     -59.016 -60.611  10.583  1.00  0.00           C  
ATOM   2702  C   LYS M1666     -58.065 -61.228  11.590  1.00  0.00           C  
ATOM   2703  O   LYS M1666     -57.982 -60.781  12.736  1.00  0.00           O  
ATOM   2704  CB  LYS M1666     -60.448 -61.037  10.888  1.00  0.00           C  
ATOM   2705  CG  LYS M1666     -61.436 -60.511   9.877  1.00  0.00           C  
ATOM   2706  CD  LYS M1666     -61.194 -59.046   9.599  1.00  0.00           C  
ATOM   2707  CE  LYS M1666     -61.925 -58.593   8.355  1.00  0.00           C  
ATOM   2708  NZ  LYS M1666     -61.583 -57.179   8.025  1.00  0.00           N  
ATOM   2709  N   ARG M1667     -57.351 -62.257  11.143  1.00  0.00           N  
ATOM   2710  CA  ARG M1667     -56.369 -62.970  11.956  1.00  0.00           C  
ATOM   2711  C   ARG M1667     -56.866 -63.384  13.338  1.00  0.00           C  
ATOM   2712  O   ARG M1667     -56.323 -62.952  14.357  1.00  0.00           O  
ATOM   2713  CB  ARG M1667     -55.100 -62.125  12.104  1.00  0.00           C  
ATOM   2714  CG  ARG M1667     -54.517 -61.629  10.782  1.00  0.00           C  
ATOM   2715  CD  ARG M1667     -53.035 -61.329  10.931  1.00  0.00           C  
ATOM   2716  NE  ARG M1667     -52.769 -60.477  12.086  1.00  0.00           N  
ATOM   2717  CZ  ARG M1667     -51.703 -60.596  12.870  1.00  0.00           C  
ATOM   2718  NH1 ARG M1667     -50.797 -61.536  12.631  1.00  0.00           N  
ATOM   2719  NH2 ARG M1667     -51.543 -59.774  13.896  1.00  0.00           N  
ATOM   2720  N   VAL M1668     -57.887 -64.234  13.363  1.00  0.00           N  
ATOM   2721  CA  VAL M1668     -58.461 -64.717  14.617  1.00  0.00           C  
ATOM   2722  C   VAL M1668     -57.448 -65.633  15.315  1.00  0.00           C  
ATOM   2723  O   VAL M1668     -57.378 -65.670  16.549  1.00  0.00           O  
ATOM   2724  CB  VAL M1668     -59.770 -65.516  14.361  1.00  0.00           C  
ATOM   2725  CG1 VAL M1668     -60.754 -65.282  15.503  1.00  0.00           C  
ATOM   2726  CG2 VAL M1668     -60.379 -65.130  13.007  1.00  0.00           C  
ATOM   2727  N   ALA M1669     -56.664 -66.354  14.507  1.00  0.00           N  
ATOM   2728  CA  ALA M1669     -55.651 -67.293  14.996  1.00  0.00           C  
ATOM   2729  C   ALA M1669     -54.433 -66.614  15.586  1.00  0.00           C  
ATOM   2730  O   ALA M1669     -53.831 -67.123  16.531  1.00  0.00           O  
ATOM   2731  CB  ALA M1669     -55.208 -68.216  13.881  1.00  0.00           C  
ATOM   2732  N   GLN M1670     -54.052 -65.481  15.013  1.00  0.00           N  
ATOM   2733  CA  GLN M1670     -52.906 -64.743  15.515  1.00  0.00           C  
ATOM   2734  C   GLN M1670     -53.243 -64.003  16.818  1.00  0.00           C  
ATOM   2735  O   GLN M1670     -52.407 -63.901  17.720  1.00  0.00           O  
ATOM   2736  CB  GLN M1670     -52.410 -63.758  14.458  1.00  0.00           C  
ATOM   2737  CG  GLN M1670     -51.706 -64.420  13.295  1.00  0.00           C  
ATOM   2738  CD  GLN M1670     -52.624 -65.316  12.502  1.00  0.00           C  
ATOM   2739  OE1 GLN M1670     -53.628 -64.865  11.952  1.00  0.00           O  
ATOM   2740  NE2 GLN M1670     -52.289 -66.596  12.437  1.00  0.00           N  
ATOM   2741  N   HIS M1671     -54.469 -63.493  16.923  1.00  0.00           N  
ATOM   2742  CA  HIS M1671     -54.900 -62.775  18.130  1.00  0.00           C  
ATOM   2743  C   HIS M1671     -55.056 -63.743  19.312  1.00  0.00           C  
ATOM   2744  O   HIS M1671     -54.814 -63.385  20.470  1.00  0.00           O  
ATOM   2745  CB  HIS M1671     -56.232 -62.037  17.875  1.00  0.00           C  
ATOM   2746  CG  HIS M1671     -56.091 -60.762  17.092  1.00  0.00           C  
ATOM   2747  ND1 HIS M1671     -55.397 -59.669  17.567  1.00  0.00           N  
ATOM   2748  CD2 HIS M1671     -56.547 -60.411  15.865  1.00  0.00           C  
ATOM   2749  CE1 HIS M1671     -55.428 -58.704  16.666  1.00  0.00           C  
ATOM   2750  NE2 HIS M1671     -56.119 -59.129  15.623  1.00  0.00           N  
ATOM   2751  N   THR M1672     -55.452 -64.974  19.004  1.00  0.00           N  
ATOM   2752  CA  THR M1672     -55.638 -65.991  20.020  1.00  0.00           C  
ATOM   2753  C   THR M1672     -54.286 -66.572  20.475  1.00  0.00           C  
ATOM   2754  O   THR M1672     -53.949 -66.465  21.653  1.00  0.00           O  
ATOM   2755  CB  THR M1672     -56.595 -67.084  19.496  1.00  0.00           C  
ATOM   2756  OG1 THR M1672     -57.854 -66.478  19.162  1.00  0.00           O  
ATOM   2757  CG2 THR M1672     -56.823 -68.159  20.549  1.00  0.00           C  
ATOM   2758  N   LEU M1673     -53.498 -67.150  19.564  1.00  0.00           N  
ATOM   2759  CA  LEU M1673     -52.187 -67.712  19.946  1.00  0.00           C  
ATOM   2760  C   LEU M1673     -51.367 -66.744  20.779  1.00  0.00           C  
ATOM   2761  O   LEU M1673     -50.656 -67.148  21.696  1.00  0.00           O  
ATOM   2762  CB  LEU M1673     -51.346 -68.105  18.718  1.00  0.00           C  
ATOM   2763  CG  LEU M1673     -49.879 -68.536  18.960  1.00  0.00           C  
ATOM   2764  CD1 LEU M1673     -49.332 -69.206  17.706  1.00  0.00           C  
ATOM   2765  CD2 LEU M1673     -48.999 -67.343  19.344  1.00  0.00           C  
ATOM   2766  N   ALA M1684     -51.430 -65.467  20.439  1.00  0.00           N  
ATOM   2767  CA  ALA M1684     -50.673 -64.499  21.197  1.00  0.00           C  
ATOM   2768  C   ALA M1684     -51.260 -64.457  22.594  1.00  0.00           C  
ATOM   2769  O   ALA M1684     -50.553 -64.699  23.565  1.00  0.00           O  
ATOM   2770  CB  ALA M1684     -50.743 -63.127  20.544  1.00  0.00           C  
ATOM   2771  N   ARG M1685     -52.555 -64.178  22.705  1.00  0.00           N  
ATOM   2772  CA  ARG M1685     -53.171 -64.109  24.029  1.00  0.00           C  
ATOM   2773  C   ARG M1685     -52.877 -65.322  24.900  1.00  0.00           C  
ATOM   2774  O   ARG M1685     -52.670 -65.187  26.104  1.00  0.00           O  
ATOM   2775  CB  ARG M1685     -54.693 -63.932  23.937  1.00  0.00           C  
ATOM   2776  CG  ARG M1685     -55.440 -64.481  25.171  1.00  0.00           C  
ATOM   2777  CD  ARG M1685     -56.905 -64.041  25.256  1.00  0.00           C  
ATOM   2778  NE  ARG M1685     -57.648 -64.260  24.010  1.00  0.00           N  
ATOM   2779  CZ  ARG M1685     -57.884 -65.448  23.451  1.00  0.00           C  
ATOM   2780  NH1 ARG M1685     -57.442 -66.559  24.025  1.00  0.00           N  
ATOM   2781  NH2 ARG M1685     -58.555 -65.527  22.304  1.00  0.00           N  
ATOM   2782  N   GLU M1686     -52.867 -66.504  24.292  1.00  0.00           N  
ATOM   2783  CA  GLU M1686     -52.616 -67.740  25.028  1.00  0.00           C  
ATOM   2784  C   GLU M1686     -51.248 -67.768  25.710  1.00  0.00           C  
ATOM   2785  O   GLU M1686     -51.164 -67.992  26.915  1.00  0.00           O  
ATOM   2786  CB  GLU M1686     -52.747 -68.964  24.104  1.00  0.00           C  
ATOM   2787  CG  GLU M1686     -54.178 -69.301  23.646  1.00  0.00           C  
ATOM   2788  CD  GLU M1686     -54.756 -70.550  24.313  1.00  0.00           C  
ATOM   2789  OE1 GLU M1686     -54.114 -71.623  24.235  1.00  0.00           O  
ATOM   2790  OE2 GLU M1686     -55.858 -70.458  24.905  1.00  0.00           O  
ATOM   2791  N   VAL M1687     -50.178 -67.541  24.951  1.00  0.00           N  
ATOM   2792  CA  VAL M1687     -48.832 -67.569  25.528  1.00  0.00           C  
ATOM   2793  C   VAL M1687     -48.554 -66.428  26.512  1.00  0.00           C  
ATOM   2794  O   VAL M1687     -47.719 -66.571  27.402  1.00  0.00           O  
ATOM   2795  CB  VAL M1687     -47.745 -67.548  24.432  1.00  0.00           C  
ATOM   2796  CG1 VAL M1687     -46.387 -67.879  25.037  1.00  0.00           C  
ATOM   2797  CG2 VAL M1687     -48.085 -68.549  23.341  1.00  0.00           C  
ATOM   2798  N   VAL M1690     -49.241 -65.300  26.354  1.00  0.00           N  
ATOM   2799  CA  VAL M1690     -49.058 -64.166  27.262  1.00  0.00           C  
ATOM   2800  C   VAL M1690     -49.621 -64.542  28.623  1.00  0.00           C  
ATOM   2801  O   VAL M1690     -49.185 -64.052  29.665  1.00  0.00           O  
ATOM   2802  CB  VAL M1690     -49.818 -62.924  26.786  1.00  0.00           C  
ATOM   2803  CG1 VAL M1690     -49.732 -61.835  27.829  1.00  0.00           C  
ATOM   2804  CG2 VAL M1690     -49.242 -62.433  25.495  1.00  0.00           C  
ATOM   2805  N   THR M1691     -50.621 -65.408  28.597  1.00  0.00           N  
ATOM   2806  CA  THR M1691     -51.253 -65.871  29.816  1.00  0.00           C  
ATOM   2807  C   THR M1691     -50.207 -66.685  30.568  1.00  0.00           C  
ATOM   2808  O   THR M1691     -49.691 -66.266  31.582  1.00  0.00           O  
ATOM   2809  CB  THR M1691     -52.477 -66.784  29.507  1.00  0.00           C  
ATOM   2810  OG1 THR M1691     -53.306 -66.167  28.512  1.00  0.00           O  
ATOM   2811  CG2 THR M1691     -53.310 -67.023  30.767  1.00  0.00           C  
ATOM   2812  N   LEU M1692     -49.881 -67.850  30.034  1.00  0.00           N  
ATOM   2813  CA  LEU M1692     -48.920 -68.748  30.651  1.00  0.00           C  
ATOM   2814  C   LEU M1692     -47.763 -68.031  31.324  1.00  0.00           C  
ATOM   2815  O   LEU M1692     -47.428 -68.326  32.466  1.00  0.00           O  
ATOM   2816  CB  LEU M1692     -48.398 -69.715  29.594  1.00  0.00           C  
ATOM   2817  CG  LEU M1692     -47.542 -70.922  29.975  1.00  0.00           C  
ATOM   2818  CD1 LEU M1692     -48.275 -71.859  30.932  1.00  0.00           C  
ATOM   2819  CD2 LEU M1692     -47.188 -71.650  28.687  1.00  0.00           C  
ATOM   2820  N   VAL M1693     -47.158 -67.080  30.626  1.00  0.00           N  
ATOM   2821  CA  VAL M1693     -46.029 -66.364  31.199  1.00  0.00           C  
ATOM   2822  C   VAL M1693     -46.430 -65.157  32.043  1.00  0.00           C  
ATOM   2823  O   VAL M1693     -45.795 -64.882  33.066  1.00  0.00           O  
ATOM   2824  CB  VAL M1693     -45.046 -65.903  30.101  1.00  0.00           C  
ATOM   2825  CG1 VAL M1693     -43.787 -65.330  30.728  1.00  0.00           C  
ATOM   2826  CG2 VAL M1693     -44.694 -67.071  29.206  1.00  0.00           C  
ATOM   2827  N   HIS M1694     -47.474 -64.439  31.626  1.00  0.00           N  
ATOM   2828  CA  HIS M1694     -47.931 -63.256  32.367  1.00  0.00           C  
ATOM   2829  C   HIS M1694     -49.350 -63.338  32.990  1.00  0.00           C  
ATOM   2830  O   HIS M1694     -49.940 -62.320  33.366  1.00  0.00           O  
ATOM   2831  CB  HIS M1694     -47.841 -62.001  31.482  1.00  0.00           C  
ATOM   2832  CG  HIS M1694     -46.478 -61.374  31.421  1.00  0.00           C  
ATOM   2833  ND1 HIS M1694     -45.862 -60.798  32.513  1.00  0.00           N  
ATOM   2834  CD2 HIS M1694     -45.647 -61.171  30.373  1.00  0.00           C  
ATOM   2835  CE1 HIS M1694     -44.715 -60.264  32.137  1.00  0.00           C  
ATOM   2836  NE2 HIS M1694     -44.561 -60.476  30.843  1.00  0.00           N  
ATOM   2837  N   GLY M1695     -49.903 -64.538  33.103  1.00  0.00           N  
ATOM   2838  CA  GLY M1695     -51.217 -64.689  33.718  1.00  0.00           C  
ATOM   2839  C   GLY M1695     -52.359 -64.076  32.938  1.00  0.00           C  
ATOM   2840  O   GLY M1695     -52.195 -63.060  32.265  1.00  0.00           O  
ATOM   2841  N   LYS M1696     -53.530 -64.694  33.050  1.00  0.00           N  
ATOM   2842  CA  LYS M1696     -54.726 -64.247  32.339  1.00  0.00           C  
ATOM   2843  C   LYS M1696     -55.149 -62.795  32.562  1.00  0.00           C  
ATOM   2844  O   LYS M1696     -55.369 -62.054  31.602  1.00  0.00           O  
ATOM   2845  CB  LYS M1696     -55.910 -65.165  32.680  1.00  0.00           C  
ATOM   2846  CG  LYS M1696     -56.058 -65.459  34.173  1.00  0.00           C  
ATOM   2847  CD  LYS M1696     -57.512 -65.699  34.568  1.00  0.00           C  
ATOM   2848  CE  LYS M1696     -58.359 -64.441  34.357  1.00  0.00           C  
ATOM   2849  NZ  LYS M1696     -59.771 -64.590  34.818  1.00  0.00           N  
ATOM   2850  N   GLN M1697     -55.278 -62.404  33.828  1.00  0.00           N  
ATOM   2851  CA  GLN M1697     -55.710 -61.059  34.198  1.00  0.00           C  
ATOM   2852  C   GLN M1697     -55.089 -60.010  33.287  1.00  0.00           C  
ATOM   2853  O   GLN M1697     -55.788 -59.247  32.619  1.00  0.00           O  
ATOM   2854  CB  GLN M1697     -55.342 -60.778  35.661  1.00  0.00           C  
ATOM   2855  CG  GLN M1697     -55.651 -61.933  36.640  1.00  0.00           C  
ATOM   2856  CD  GLN M1697     -54.602 -63.059  36.628  1.00  0.00           C  
ATOM   2857  OE1 GLN M1697     -54.774 -64.087  37.286  1.00  0.00           O  
ATOM   2858  NE2 GLN M1697     -53.515 -62.860  35.883  1.00  0.00           N  
ATOM   2859  N   GLU M1698     -53.767 -59.990  33.253  1.00  0.00           N  
ATOM   2860  CA  GLU M1698     -53.062 -59.042  32.427  1.00  0.00           C  
ATOM   2861  C   GLU M1698     -53.242 -59.386  30.949  1.00  0.00           C  
ATOM   2862  O   GLU M1698     -53.883 -58.647  30.208  1.00  0.00           O  
ATOM   2863  CB  GLU M1698     -51.587 -59.054  32.804  1.00  0.00           C  
ATOM   2864  CG  GLU M1698     -50.782 -57.921  32.202  1.00  0.00           C  
ATOM   2865  CD  GLU M1698     -50.857 -57.896  30.685  1.00  0.00           C  
ATOM   2866  OE1 GLU M1698     -50.550 -58.931  30.055  1.00  0.00           O  
ATOM   2867  OE2 GLU M1698     -51.226 -56.845  30.119  1.00  0.00           O  
ATOM   2868  N   ALA M1708     -52.673 -60.511  30.533  1.00  0.00           N  
ATOM   2869  CA  ALA M1708     -52.742 -60.972  29.144  1.00  0.00           C  
ATOM   2870  C   ALA M1708     -54.044 -60.624  28.420  1.00  0.00           C  
ATOM   2871  O   ALA M1708     -54.068 -60.440  27.198  1.00  0.00           O  
ATOM   2872  CB  ALA M1708     -52.517 -62.472  29.103  1.00  0.00           C  
ATOM   2873  N   SER M1716     -55.130 -60.551  29.179  1.00  0.00           N  
ATOM   2874  CA  SER M1716     -56.437 -60.224  28.625  1.00  0.00           C  
ATOM   2875  C   SER M1716     -56.497 -58.729  28.346  1.00  0.00           C  
ATOM   2876  O   SER M1716     -56.955 -58.302  27.282  1.00  0.00           O  
ATOM   2877  CB  SER M1716     -57.528 -60.604  29.621  1.00  0.00           C  
ATOM   2878  OG  SER M1716     -57.333 -59.929  30.853  1.00  0.00           O  
ATOM   2879  N   ALA M1717     -56.033 -57.940  29.314  1.00  0.00           N  
ATOM   2880  CA  ALA M1717     -56.011 -56.487  29.182  1.00  0.00           C  
ATOM   2881  C   ALA M1717     -55.034 -56.088  28.069  1.00  0.00           C  
ATOM   2882  O   ALA M1717     -55.269 -55.127  27.331  1.00  0.00           O  
ATOM   2883  CB  ALA M1717     -55.597 -55.845  30.508  1.00  0.00           C  
ATOM   2884  N   ALA M1718     -53.943 -56.843  27.952  1.00  0.00           N  
ATOM   2885  CA  ALA M1718     -52.922 -56.596  26.936  1.00  0.00           C  
ATOM   2886  C   ALA M1718     -53.465 -56.790  25.520  1.00  0.00           C  
ATOM   2887  O   ALA M1718     -52.893 -56.287  24.539  1.00  0.00           O  
ATOM   2888  CB  ALA M1718     -51.745 -57.515  27.167  1.00  0.00           C  
ATOM   2889  N   GLU M1719     -54.562 -57.536  25.421  1.00  0.00           N  
ATOM   2890  CA  GLU M1719     -55.207 -57.795  24.141  1.00  0.00           C  
ATOM   2891  C   GLU M1719     -55.965 -56.524  23.754  1.00  0.00           C  
ATOM   2892  O   GLU M1719     -55.980 -56.110  22.591  1.00  0.00           O  
ATOM   2893  CB  GLU M1719     -56.178 -58.968  24.280  1.00  0.00           C  
ATOM   2894  CG  GLU M1719     -56.710 -59.487  22.969  1.00  0.00           C  
ATOM   2895  CD  GLU M1719     -57.860 -60.438  23.168  1.00  0.00           C  
ATOM   2896  OE1 GLU M1719     -58.377 -60.956  22.154  1.00  0.00           O  
ATOM   2897  OE2 GLU M1719     -58.245 -60.660  24.340  1.00  0.00           O  
ATOM   2898  N   ASP M1720     -56.583 -55.902  24.753  1.00  0.00           N  
ATOM   2899  CA  ASP M1720     -57.340 -54.676  24.537  1.00  0.00           C  
ATOM   2900  C   ASP M1720     -56.447 -53.612  23.906  1.00  0.00           C  
ATOM   2901  O   ASP M1720     -56.843 -52.928  22.965  1.00  0.00           O  
ATOM   2902  CB  ASP M1720     -57.904 -54.182  25.872  1.00  0.00           C  
ATOM   2903  CG  ASP M1720     -58.812 -55.213  26.541  1.00  0.00           C  
ATOM   2904  OD1 ASP M1720     -58.395 -56.387  26.644  1.00  0.00           O  
ATOM   2905  OD2 ASP M1720     -59.935 -54.852  26.969  1.00  0.00           O  
ATOM   2906  N   GLN M1721     -55.234 -53.485  24.421  1.00  0.00           N  
ATOM   2907  CA  GLN M1721     -54.313 -52.506  23.888  1.00  0.00           C  
ATOM   2908  C   GLN M1721     -54.069 -52.778  22.404  1.00  0.00           C  
ATOM   2909  O   GLN M1721     -54.523 -52.016  21.559  1.00  0.00           O  
ATOM   2910  CB  GLN M1721     -52.987 -52.542  24.670  1.00  0.00           C  
ATOM   2911  CG  GLN M1721     -53.101 -52.221  26.187  1.00  0.00           C  
ATOM   2912  CD  GLN M1721     -51.755 -52.292  26.942  1.00  0.00           C  
ATOM   2913  OE1 GLN M1721     -50.798 -51.599  26.599  1.00  0.00           O  
ATOM   2914  NE2 GLN M1721     -51.692 -53.127  27.973  1.00  0.00           N  
ATOM   2915  N   HIS M1722     -53.399 -53.889  22.097  1.00  0.00           N  
ATOM   2916  CA  HIS M1722     -53.051 -54.242  20.708  1.00  0.00           C  
ATOM   2917  C   HIS M1722     -54.224 -54.504  19.717  1.00  0.00           C  
ATOM   2918  O   HIS M1722     -54.007 -54.558  18.515  1.00  0.00           O  
ATOM   2919  CB  HIS M1722     -52.097 -55.452  20.724  1.00  0.00           C  
ATOM   2920  CG  HIS M1722     -50.965 -55.373  19.732  1.00  0.00           C  
ATOM   2921  ND1 HIS M1722     -51.156 -55.144  18.383  1.00  0.00           N  
ATOM   2922  CD2 HIS M1722     -49.636 -55.601  19.884  1.00  0.00           C  
ATOM   2923  CE1 HIS M1722     -50.001 -55.243  17.747  1.00  0.00           C  
ATOM   2924  NE2 HIS M1722     -49.062 -55.522  18.635  1.00  0.00           N  
ATOM   2925  N   ARG M1727     -55.449 -54.655  20.216  1.00  0.00           N  
ATOM   2926  CA  ARG M1727     -56.604 -54.897  19.347  1.00  0.00           C  
ATOM   2927  C   ARG M1727     -57.470 -53.609  19.298  1.00  0.00           C  
ATOM   2928  O   ARG M1727     -58.626 -53.667  18.977  1.00  0.00           O  
ATOM   2929  CB  ARG M1727     -57.434 -56.095  19.892  1.00  0.00           C  
ATOM   2930  CG  ARG M1727     -58.757 -56.447  19.142  1.00  0.00           C  
ATOM   2931  CD  ARG M1727     -59.654 -57.496  19.885  1.00  0.00           C  
ATOM   2932  NE  ARG M1727     -59.212 -58.885  19.732  1.00  0.00           N  
ATOM   2933  CZ  ARG M1727     -59.045 -59.490  18.560  1.00  0.00           C  
ATOM   2934  NH1 ARG M1727     -59.279 -58.833  17.433  1.00  0.00           N  
ATOM   2935  NH2 ARG M1727     -58.644 -60.750  18.512  1.00  0.00           N  
ATOM   2936  N   MET M1728     -56.868 -52.466  19.615  1.00  0.00           N  
ATOM   2937  CA  MET M1728     -57.552 -51.166  19.748  1.00  0.00           C  
ATOM   2938  C   MET M1728     -57.320 -50.116  18.625  1.00  0.00           C  
ATOM   2939  O   MET M1728     -56.701 -50.480  17.628  1.00  0.00           O  
ATOM   2940  CB  MET M1728     -57.153 -50.703  21.137  1.00  0.00           C  
ATOM   2941  CG  MET M1728     -57.697 -49.391  21.722  1.00  0.00           C  
ATOM   2942  SD  MET M1728     -59.410 -48.878  21.475  1.00  0.00           S  
ATOM   2943  CE  MET M1728     -59.170 -47.012  21.064  1.00  0.00           C  
ATOM   2944  N   MET M1755     -57.833 -48.880  18.773  1.00  0.00           N  
ATOM   2945  CA  MET M1755     -57.660 -47.777  17.786  1.00  0.00           C  
ATOM   2946  C   MET M1755     -58.961 -47.253  17.120  1.00  0.00           C  
ATOM   2947  O   MET M1755     -59.521 -46.158  17.443  1.00  0.00           O  
ATOM   2948  CB  MET M1755     -56.815 -48.197  16.604  1.00  0.00           C  
ATOM   2949  CG  MET M1755     -55.362 -48.215  16.892  1.00  0.00           C  
ATOM   2950  SD  MET M1755     -55.113 -46.591  17.538  1.00  0.00           S  
ATOM   2951  CE  MET M1755     -55.053 -46.967  19.288  1.00  0.00           C  
TER
END
