# Supplementary material for: Backbone Brackets and Arginine Tweezers delineate Class I and Class II aminoacyl tRNA synthetases
Source: PLoS Comput Biol. 2018 Apr 16;14(4):e1006101. doi: 10.1371/journal.pcbi.1006101 (PMC5919687; doi:10.1371/journal.pcbi.1006101)
Supplement: S11 File — All structures of Class I aaRS with residues renumbered according to the MSA. (GZ) [file pcbi.1006101.s023.tar.gz › 2rkj_N_renum.pdb]

ATOM      1  N   PRO N 183       6.067 -60.151  70.903  1.00  0.00           N  
ATOM      2  CA  PRO N 183       6.254 -61.456  71.565  1.00  0.00           C  
ATOM      3  C   PRO N 183       7.635 -62.045  71.293  1.00  0.00           C  
ATOM      4  O   PRO N 183       8.257 -61.740  70.282  1.00  0.00           O  
ATOM      5  CB  PRO N 183       5.160 -62.369  71.037  1.00  0.00           C  
ATOM      6  CG  PRO N 183       4.801 -61.708  69.711  1.00  0.00           C  
ATOM      7  CD  PRO N 183       4.911 -60.217  69.993  1.00  0.00           C  
ATOM      8  N   LYS N 184       8.113 -62.891  72.199  1.00  0.00           N  
ATOM      9  CA  LYS N 184       9.423 -63.515  72.042  1.00  0.00           C  
ATOM     10  C   LYS N 184       9.519 -64.255  70.717  1.00  0.00           C  
ATOM     11  O   LYS N 184      10.433 -64.007  69.928  1.00  0.00           O  
ATOM     12  CB  LYS N 184       9.689 -64.499  73.177  1.00  0.00           C  
ATOM     13  CG  LYS N 184       8.658 -65.604  73.265  1.00  0.00           C  
ATOM     14  CD  LYS N 184       9.261 -66.899  73.769  1.00  0.00           C  
ATOM     15  CE  LYS N 184      10.458 -67.316  72.909  1.00  0.00           C  
ATOM     16  NZ  LYS N 184      10.176 -67.278  71.443  1.00  0.00           N  
ATOM     17  N   TYR N 185       8.579 -65.173  70.488  1.00  0.00           N  
ATOM     18  CA  TYR N 185       8.543 -65.951  69.252  1.00  0.00           C  
ATOM     19  C   TYR N 185       8.896 -65.008  68.100  1.00  0.00           C  
ATOM     20  O   TYR N 185       9.681 -65.346  67.199  1.00  0.00           O  
ATOM     21  CB  TYR N 185       7.139 -66.543  69.026  1.00  0.00           C  
ATOM     22  CG  TYR N 185       6.987 -67.226  67.677  1.00  0.00           C  
ATOM     23  CD1 TYR N 185       7.369 -68.556  67.499  1.00  0.00           C  
ATOM     24  CD2 TYR N 185       6.566 -66.509  66.551  1.00  0.00           C  
ATOM     25  CE1 TYR N 185       7.348 -69.152  66.233  1.00  0.00           C  
ATOM     26  CE2 TYR N 185       6.545 -67.094  65.286  1.00  0.00           C  
ATOM     27  CZ  TYR N 185       6.941 -68.412  65.134  1.00  0.00           C  
ATOM     28  OH  TYR N 185       6.964 -68.977  63.880  1.00  0.00           O  
ATOM     29  N   THR N 186       8.305 -63.815  68.152  1.00  0.00           N  
ATOM     30  CA  THR N 186       8.527 -62.785  67.142  1.00  0.00           C  
ATOM     31  C   THR N 186      10.040 -62.559  66.988  1.00  0.00           C  
ATOM     32  O   THR N 186      10.621 -62.828  65.930  1.00  0.00           O  
ATOM     33  CB  THR N 186       7.784 -61.448  67.541  1.00  0.00           C  
ATOM     34  OG1 THR N 186       6.353 -61.634  67.468  1.00  0.00           O  
ATOM     35  CG2 THR N 186       8.207 -60.300  66.626  1.00  0.00           C  
ATOM     36  N   ALA N 187      10.677 -62.099  68.057  1.00  0.00           N  
ATOM     37  CA  ALA N 187      12.110 -61.851  68.038  1.00  0.00           C  
ATOM     38  C   ALA N 187      12.876 -63.036  67.458  1.00  0.00           C  
ATOM     39  O   ALA N 187      13.898 -62.858  66.790  1.00  0.00           O  
ATOM     40  CB  ALA N 187      12.596 -61.565  69.436  1.00  0.00           C  
ATOM     41  N   LYS N 188      12.386 -64.245  67.715  1.00  0.00           N  
ATOM     42  CA  LYS N 188      13.049 -65.445  67.212  1.00  0.00           C  
ATOM     43  C   LYS N 188      13.138 -65.459  65.692  1.00  0.00           C  
ATOM     44  O   LYS N 188      14.241 -65.527  65.128  1.00  0.00           O  
ATOM     45  CB  LYS N 188      12.336 -66.724  67.696  1.00  0.00           C  
ATOM     46  CG  LYS N 188      12.751 -67.205  69.101  1.00  0.00           C  
ATOM     47  CD  LYS N 188      12.248 -68.627  69.398  1.00  0.00           C  
ATOM     48  CE  LYS N 188      12.787 -69.162  70.723  1.00  0.00           C  
ATOM     49  NZ  LYS N 188      12.417 -70.585  70.953  1.00  0.00           N  
ATOM     50  N   ILE N 189      11.984 -65.392  65.029  1.00  0.00           N  
ATOM     51  CA  ILE N 189      11.977 -65.406  63.574  1.00  0.00           C  
ATOM     52  C   ILE N 189      12.930 -64.316  63.080  1.00  0.00           C  
ATOM     53  O   ILE N 189      13.577 -64.452  62.037  1.00  0.00           O  
ATOM     54  CB  ILE N 189      10.549 -65.184  63.004  1.00  0.00           C  
ATOM     55  CG1 ILE N 189      10.552 -65.398  61.480  1.00  0.00           C  
ATOM     56  CG2 ILE N 189      10.070 -63.801  63.357  1.00  0.00           C  
ATOM     57  CD1 ILE N 189       9.181 -65.603  60.849  1.00  0.00           C  
ATOM     58  N   ASN N 190      13.046 -63.245  63.853  1.00  0.00           N  
ATOM     59  CA  ASN N 190      13.938 -62.160  63.473  1.00  0.00           C  
ATOM     60  C   ASN N 190      15.402 -62.566  63.532  1.00  0.00           C  
ATOM     61  O   ASN N 190      16.202 -62.206  62.666  1.00  0.00           O  
ATOM     62  CB  ASN N 190      13.717 -60.956  64.375  1.00  0.00           C  
ATOM     63  CG  ASN N 190      13.290 -59.738  63.598  1.00  0.00           C  
ATOM     64  OD1 ASN N 190      13.963 -59.325  62.651  1.00  0.00           O  
ATOM     65  ND2 ASN N 190      12.163 -59.157  63.985  1.00  0.00           N  
ATOM     66  N   GLU N 191      15.748 -63.314  64.567  1.00  0.00           N  
ATOM     67  CA  GLU N 191      17.113 -63.765  64.745  1.00  0.00           C  
ATOM     68  C   GLU N 191      17.655 -64.379  63.464  1.00  0.00           C  
ATOM     69  O   GLU N 191      18.503 -63.805  62.767  1.00  0.00           O  
ATOM     70  CB  GLU N 191      17.153 -64.804  65.853  1.00  0.00           C  
ATOM     71  CG  GLU N 191      18.544 -65.178  66.290  1.00  0.00           C  
ATOM     72  CD  GLU N 191      18.803 -64.792  67.733  1.00  0.00           C  
ATOM     73  OE1 GLU N 191      19.923 -65.053  68.224  1.00  0.00           O  
ATOM     74  OE2 GLU N 191      17.883 -64.228  68.373  1.00  0.00           O  
ATOM     75  N   ALA N 193      17.148 -65.564  63.167  1.00  0.00           N  
ATOM     76  CA  ALA N 193      17.566 -66.297  61.986  1.00  0.00           C  
ATOM     77  C   ALA N 193      17.569 -65.411  60.764  1.00  0.00           C  
ATOM     78  O   ALA N 193      18.352 -65.611  59.838  1.00  0.00           O  
ATOM     79  CB  ALA N 193      16.640 -67.449  61.759  1.00  0.00           C  
ATOM     80  N   GLU N 196      16.668 -64.441  60.763  1.00  0.00           N  
ATOM     81  CA  GLU N 196      16.550 -63.524  59.649  1.00  0.00           C  
ATOM     82  C   GLU N 196      17.852 -62.772  59.448  1.00  0.00           C  
ATOM     83  O   GLU N 196      18.465 -62.813  58.377  1.00  0.00           O  
ATOM     84  CB  GLU N 196      15.414 -62.542  59.920  1.00  0.00           C  
ATOM     85  CG  GLU N 196      15.186 -61.546  58.807  1.00  0.00           C  
ATOM     86  CD  GLU N 196      15.445 -62.145  57.438  1.00  0.00           C  
ATOM     87  OE1 GLU N 196      16.605 -62.058  56.969  1.00  0.00           O  
ATOM     88  OE2 GLU N 196      14.499 -62.713  56.843  1.00  0.00           O  
ATOM     89  N   GLU N 197      18.265 -62.086  60.501  1.00  0.00           N  
ATOM     90  CA  GLU N 197      19.487 -61.314  60.489  1.00  0.00           C  
ATOM     91  C   GLU N 197      20.661 -62.139  59.985  1.00  0.00           C  
ATOM     92  O   GLU N 197      21.376 -61.725  59.067  1.00  0.00           O  
ATOM     93  CB  GLU N 197      19.755 -60.829  61.894  1.00  0.00           C  
ATOM     94  CG  GLU N 197      18.572 -60.113  62.454  1.00  0.00           C  
ATOM     95  CD  GLU N 197      18.687 -59.924  63.932  1.00  0.00           C  
ATOM     96  OE1 GLU N 197      19.751 -59.437  64.380  1.00  0.00           O  
ATOM     97  OE2 GLU N 197      17.712 -60.263  64.639  1.00  0.00           O  
ATOM     98  N   ASN N 198      20.858 -63.309  60.588  1.00  0.00           N  
ATOM     99  CA  ASN N 198      21.949 -64.193  60.188  1.00  0.00           C  
ATOM    100  C   ASN N 198      21.908 -64.430  58.688  1.00  0.00           C  
ATOM    101  O   ASN N 198      22.930 -64.347  58.010  1.00  0.00           O  
ATOM    102  CB  ASN N 198      21.838 -65.537  60.902  1.00  0.00           C  
ATOM    103  CG  ASN N 198      21.790 -65.391  62.398  1.00  0.00           C  
ATOM    104  OD1 ASN N 198      20.808 -64.891  62.953  1.00  0.00           O  
ATOM    105  ND2 ASN N 198      22.857 -65.817  63.068  1.00  0.00           N  
ATOM    106  N   TRP N 199      20.715 -64.723  58.180  1.00  0.00           N  
ATOM    107  CA  TRP N 199      20.534 -64.985  56.759  1.00  0.00           C  
ATOM    108  C   TRP N 199      21.188 -63.905  55.919  1.00  0.00           C  
ATOM    109  O   TRP N 199      21.694 -64.171  54.831  1.00  0.00           O  
ATOM    110  CB  TRP N 199      19.049 -65.069  56.401  1.00  0.00           C  
ATOM    111  CG  TRP N 199      18.831 -65.804  55.124  1.00  0.00           C  
ATOM    112  CD1 TRP N 199      18.265 -65.327  53.976  1.00  0.00           C  
ATOM    113  CD2 TRP N 199      19.226 -67.148  54.851  1.00  0.00           C  
ATOM    114  NE1 TRP N 199      18.288 -66.295  53.001  1.00  0.00           N  
ATOM    115  CE2 TRP N 199      18.876 -67.423  53.512  1.00  0.00           C  
ATOM    116  CE3 TRP N 199      19.849 -68.150  55.610  1.00  0.00           C  
ATOM    117  CZ2 TRP N 199      19.125 -68.659  52.913  1.00  0.00           C  
ATOM    118  CZ3 TRP N 199      20.096 -69.378  55.017  1.00  0.00           C  
ATOM    119  CH2 TRP N 199      19.736 -69.622  53.678  1.00  0.00           C  
ATOM    120  N   GLN N 200      21.166 -62.680  56.424  1.00  0.00           N  
ATOM    121  CA  GLN N 200      21.773 -61.578  55.706  1.00  0.00           C  
ATOM    122  C   GLN N 200      23.287 -61.668  55.798  1.00  0.00           C  
ATOM    123  O   GLN N 200      23.993 -61.361  54.839  1.00  0.00           O  
ATOM    124  CB  GLN N 200      21.280 -60.249  56.272  1.00  0.00           C  
ATOM    125  CG  GLN N 200      19.814 -59.995  55.983  1.00  0.00           C  
ATOM    126  CD  GLN N 200      19.506 -59.998  54.494  1.00  0.00           C  
ATOM    127  OE1 GLN N 200      18.354 -60.134  54.095  1.00  0.00           O  
ATOM    128  NE2 GLN N 200      20.535 -59.837  53.667  1.00  0.00           N  
ATOM    129  N   ALA N 201      23.785 -62.096  56.952  1.00  0.00           N  
ATOM    130  CA  ALA N 201      25.221 -62.233  57.140  1.00  0.00           C  
ATOM    131  C   ALA N 201      25.738 -63.210  56.090  1.00  0.00           C  
ATOM    132  O   ALA N 201      26.787 -62.994  55.477  1.00  0.00           O  
ATOM    133  CB  ALA N 201      25.514 -62.758  58.532  1.00  0.00           C  
ATOM    134  N   ARG N 202      24.977 -64.281  55.887  1.00  0.00           N  
ATOM    135  CA  ARG N 202      25.323 -65.313  54.920  1.00  0.00           C  
ATOM    136  C   ARG N 202      25.057 -64.839  53.488  1.00  0.00           C  
ATOM    137  O   ARG N 202      25.740 -65.247  52.546  1.00  0.00           O  
ATOM    138  CB  ARG N 202      24.522 -66.581  55.207  1.00  0.00           C  
ATOM    139  CG  ARG N 202      24.780 -67.664  54.203  1.00  0.00           C  
ATOM    140  CD  ARG N 202      23.896 -68.864  54.419  1.00  0.00           C  
ATOM    141  NE  ARG N 202      23.387 -69.346  53.138  1.00  0.00           N  
ATOM    142  CZ  ARG N 202      22.565 -68.654  52.349  1.00  0.00           C  
ATOM    143  NH1 ARG N 202      22.148 -67.448  52.708  1.00  0.00           N  
ATOM    144  NH2 ARG N 202      22.168 -69.161  51.191  1.00  0.00           N  
ATOM    145  N   ALA N 203      24.058 -63.979  53.331  1.00  0.00           N  
ATOM    146  CA  ALA N 203      23.719 -63.435  52.025  1.00  0.00           C  
ATOM    147  C   ALA N 203      24.932 -62.655  51.542  1.00  0.00           C  
ATOM    148  O   ALA N 203      25.238 -62.624  50.353  1.00  0.00           O  
ATOM    149  CB  ALA N 203      22.517 -62.514  52.149  1.00  0.00           C  
ATOM    150  N   GLU N 204      25.614 -62.031  52.497  1.00  0.00           N  
ATOM    151  CA  GLU N 204      26.811 -61.240  52.246  1.00  0.00           C  
ATOM    152  C   GLU N 204      28.015 -62.111  51.855  1.00  0.00           C  
ATOM    153  O   GLU N 204      28.737 -61.791  50.905  1.00  0.00           O  
ATOM    154  CB  GLU N 204      27.158 -60.423  53.499  1.00  0.00           C  
ATOM    155  CG  GLU N 204      28.480 -59.677  53.420  1.00  0.00           C  
ATOM    156  CD  GLU N 204      28.468 -58.594  52.359  1.00  0.00           C  
ATOM    157  OE1 GLU N 204      27.642 -57.666  52.484  1.00  0.00           O  
ATOM    158  OE2 GLU N 204      29.274 -58.670  51.403  1.00  0.00           O  
ATOM    159  N   ALA N 205      28.237 -63.201  52.595  1.00  0.00           N  
ATOM    160  CA  ALA N 205      29.363 -64.114  52.329  1.00  0.00           C  
ATOM    161  C   ALA N 205      29.427 -64.505  50.863  1.00  0.00           C  
ATOM    162  O   ALA N 205      30.505 -64.590  50.272  1.00  0.00           O  
ATOM    163  CB  ALA N 205      29.246 -65.365  53.183  1.00  0.00           C  
ATOM    164  N   ILE N 206      28.267 -64.769  50.282  1.00  0.00           N  
ATOM    165  CA  ILE N 206      28.227 -65.115  48.880  1.00  0.00           C  
ATOM    166  C   ILE N 206      28.530 -63.835  48.100  1.00  0.00           C  
ATOM    167  O   ILE N 206      29.256 -63.863  47.107  1.00  0.00           O  
ATOM    168  CB  ILE N 206      26.844 -65.656  48.494  1.00  0.00           C  
ATOM    169  CG1 ILE N 206      26.503 -66.845  49.389  1.00  0.00           C  
ATOM    170  CG2 ILE N 206      26.832 -66.082  47.030  1.00  0.00           C  
ATOM    171  CD1 ILE N 206      25.120 -67.403  49.161  1.00  0.00           C  
ATOM    172  N   LYS N 207      27.996 -62.710  48.577  1.00  0.00           N  
ATOM    173  CA  LYS N 207      28.199 -61.412  47.926  1.00  0.00           C  
ATOM    174  C   LYS N 207      29.653 -60.944  47.972  1.00  0.00           C  
ATOM    175  O   LYS N 207      30.065 -60.091  47.188  1.00  0.00           O  
ATOM    176  CB  LYS N 207      27.277 -60.348  48.550  1.00  0.00           C  
ATOM    177  CG  LYS N 207      27.322 -58.990  47.834  1.00  0.00           C  
ATOM    178  CD  LYS N 207      26.057 -58.154  48.051  1.00  0.00           C  
ATOM    179  CE  LYS N 207      26.139 -56.842  47.279  1.00  0.00           C  
ATOM    180  NZ  LYS N 207      26.431 -57.050  45.823  1.00  0.00           N  
ATOM    181  N   LYS N 208      30.431 -61.498  48.889  1.00  0.00           N  
ATOM    182  CA  LYS N 208      31.830 -61.132  48.982  1.00  0.00           C  
ATOM    183  C   LYS N 208      32.716 -62.372  48.973  1.00  0.00           C  
ATOM    184  O   LYS N 208      33.816 -62.372  49.529  1.00  0.00           O  
ATOM    185  CB  LYS N 208      32.080 -60.296  50.233  1.00  0.00           C  
ATOM    186  CG  LYS N 208      31.687 -58.847  50.071  1.00  0.00           C  
ATOM    187  CD  LYS N 208      32.080 -58.048  51.287  1.00  0.00           C  
ATOM    188  CE  LYS N 208      33.573 -58.135  51.522  1.00  0.00           C  
ATOM    189  NZ  LYS N 208      33.986 -57.394  52.736  1.00  0.00           N  
ATOM    190  N   GLY N 209      32.221 -63.430  48.334  1.00  0.00           N  
ATOM    191  CA  GLY N 209      32.971 -64.669  48.225  1.00  0.00           C  
ATOM    192  C   GLY N 209      33.483 -65.248  49.525  1.00  0.00           C  
ATOM    193  O   GLY N 209      34.616 -64.989  49.931  1.00  0.00           O  
ATOM    194  N   LYS N 210      32.644 -66.036  50.184  1.00  0.00           N  
ATOM    195  CA  LYS N 210      33.032 -66.666  51.436  1.00  0.00           C  
ATOM    196  C   LYS N 210      32.316 -67.995  51.653  1.00  0.00           C  
ATOM    197  O   LYS N 210      32.826 -68.877  52.348  1.00  0.00           O  
ATOM    198  CB  LYS N 210      32.812 -65.700  52.602  1.00  0.00           C  
ATOM    199  CG  LYS N 210      34.012 -64.782  52.807  1.00  0.00           C  
ATOM    200  CD  LYS N 210      33.599 -63.376  53.152  1.00  0.00           C  
ATOM    201  CE  LYS N 210      34.802 -62.446  53.158  1.00  0.00           C  
ATOM    202  NZ  LYS N 210      34.376 -61.032  53.310  1.00  0.00           N  
ATOM    203  N   LYS N 211      31.139 -68.150  51.058  1.00  0.00           N  
ATOM    204  CA  LYS N 211      30.429 -69.417  51.168  1.00  0.00           C  
ATOM    205  C   LYS N 211      29.657 -69.599  49.881  1.00  0.00           C  
ATOM    206  O   LYS N 211      28.962 -68.686  49.434  1.00  0.00           O  
ATOM    207  CB  LYS N 211      29.479 -69.436  52.366  1.00  0.00           C  
ATOM    208  CG  LYS N 211      29.152 -70.851  52.852  1.00  0.00           C  
ATOM    209  CD  LYS N 211      28.067 -70.837  53.922  1.00  0.00           C  
ATOM    210  CE  LYS N 211      27.686 -72.246  54.336  1.00  0.00           C  
ATOM    211  NZ  LYS N 211      26.392 -72.260  55.070  1.00  0.00           N  
ATOM    212  N   GLN N 212      29.800 -70.776  49.282  1.00  0.00           N  
ATOM    213  CA  GLN N 212      29.135 -71.085  48.022  1.00  0.00           C  
ATOM    214  C   GLN N 212      27.626 -70.915  48.119  1.00  0.00           C  
ATOM    215  O   GLN N 212      26.994 -71.434  49.043  1.00  0.00           O  
ATOM    216  CB  GLN N 212      29.470 -72.520  47.590  1.00  0.00           C  
ATOM    217  CG  GLN N 212      29.026 -72.878  46.174  1.00  0.00           C  
ATOM    218  CD  GLN N 212      29.595 -74.205  45.709  1.00  0.00           C  
ATOM    219  OE1 GLN N 212      29.318 -75.258  46.295  1.00  0.00           O  
ATOM    220  NE2 GLN N 212      30.404 -74.161  44.653  1.00  0.00           N  
ATOM    221  N   ASN N 214      27.046 -70.176  47.176  1.00  0.00           N  
ATOM    222  CA  ASN N 214      25.607 -69.995  47.199  1.00  0.00           C  
ATOM    223  C   ASN N 214      25.009 -71.360  46.946  1.00  0.00           C  
ATOM    224  O   ASN N 214      25.432 -72.077  46.041  1.00  0.00           O  
ATOM    225  CB  ASN N 214      25.123 -69.027  46.115  1.00  0.00           C  
ATOM    226  CG  ASN N 214      23.620 -68.762  46.204  1.00  0.00           C  
ATOM    227  OD1 ASN N 214      23.023 -68.188  45.297  1.00  0.00           O  
ATOM    228  ND2 ASN N 214      23.009 -69.177  47.310  1.00  0.00           N  
ATOM    229  N   THR N 215      24.040 -71.715  47.776  1.00  0.00           N  
ATOM    230  CA  THR N 215      23.335 -72.985  47.686  1.00  0.00           C  
ATOM    231  C   THR N 215      23.152 -73.448  46.228  1.00  0.00           C  
ATOM    232  O   THR N 215      23.436 -74.605  45.885  1.00  0.00           O  
ATOM    233  CB  THR N 215      21.957 -72.843  48.358  1.00  0.00           C  
ATOM    234  OG1 THR N 215      22.105 -72.122  49.592  1.00  0.00           O  
ATOM    235  CG2 THR N 215      21.356 -74.208  48.637  1.00  0.00           C  
ATOM    236  N   TRP N 216      22.686 -72.531  45.380  1.00  0.00           N  
ATOM    237  CA  TRP N 216      22.456 -72.818  43.969  1.00  0.00           C  
ATOM    238  C   TRP N 216      23.733 -73.126  43.197  1.00  0.00           C  
ATOM    239  O   TRP N 216      23.702 -73.842  42.193  1.00  0.00           O  
ATOM    240  CB  TRP N 216      21.734 -71.654  43.307  1.00  0.00           C  
ATOM    241  CG  TRP N 216      21.745 -71.761  41.844  1.00  0.00           C  
ATOM    242  CD1 TRP N 216      22.640 -71.200  40.991  1.00  0.00           C  
ATOM    243  CD2 TRP N 216      20.839 -72.511  41.045  1.00  0.00           C  
ATOM    244  NE1 TRP N 216      22.347 -71.549  39.699  1.00  0.00           N  
ATOM    245  CE2 TRP N 216      21.238 -72.353  39.702  1.00  0.00           C  
ATOM    246  CE3 TRP N 216      19.718 -73.298  41.330  1.00  0.00           C  
ATOM    247  CZ2 TRP N 216      20.566 -72.956  38.646  1.00  0.00           C  
ATOM    248  CZ3 TRP N 216      19.047 -73.899  40.283  1.00  0.00           C  
ATOM    249  CH2 TRP N 216      19.471 -73.721  38.953  1.00  0.00           C  
ATOM    250  N   ASP N 217      24.852 -72.564  43.635  1.00  0.00           N  
ATOM    251  CA  ASP N 217      26.112 -72.850  42.966  1.00  0.00           C  
ATOM    252  C   ASP N 217      26.483 -74.269  43.368  1.00  0.00           C  
ATOM    253  O   ASP N 217      26.937 -75.061  42.549  1.00  0.00           O  
ATOM    254  CB  ASP N 217      27.204 -71.853  43.386  1.00  0.00           C  
ATOM    255  CG  ASP N 217      27.162 -70.559  42.572  1.00  0.00           C  
ATOM    256  OD1 ASP N 217      27.258 -70.643  41.327  1.00  0.00           O  
ATOM    257  OD2 ASP N 217      27.036 -69.463  43.167  1.00  0.00           O  
ATOM    258  N   LEU N 218      26.258 -74.592  44.635  1.00  0.00           N  
ATOM    259  CA  LEU N 218      26.553 -75.925  45.128  1.00  0.00           C  
ATOM    260  C   LEU N 218      25.683 -76.908  44.374  1.00  0.00           C  
ATOM    261  O   LEU N 218      26.010 -78.081  44.267  1.00  0.00           O  
ATOM    262  CB  LEU N 218      26.268 -76.019  46.624  1.00  0.00           C  
ATOM    263  CG  LEU N 218      26.554 -77.395  47.212  1.00  0.00           C  
ATOM    264  CD1 LEU N 218      27.272 -77.245  48.532  1.00  0.00           C  
ATOM    265  CD2 LEU N 218      25.253 -78.158  47.355  1.00  0.00           C  
ATOM    266  N   PHE N 219      24.570 -76.412  43.850  1.00  0.00           N  
ATOM    267  CA  PHE N 219      23.639 -77.228  43.082  1.00  0.00           C  
ATOM    268  C   PHE N 219      24.191 -77.594  41.701  1.00  0.00           C  
ATOM    269  O   PHE N 219      24.439 -78.761  41.394  1.00  0.00           O  
ATOM    270  CB  PHE N 219      22.314 -76.480  42.897  1.00  0.00           C  
ATOM    271  CG  PHE N 219      21.333 -76.678  44.016  1.00  0.00           C  
ATOM    272  CD1 PHE N 219      20.059 -76.116  43.940  1.00  0.00           C  
ATOM    273  CD2 PHE N 219      21.662 -77.457  45.124  1.00  0.00           C  
ATOM    274  CE1 PHE N 219      19.131 -76.330  44.944  1.00  0.00           C  
ATOM    275  CE2 PHE N 219      20.740 -77.678  46.134  1.00  0.00           C  
ATOM    276  CZ  PHE N 219      19.469 -77.114  46.044  1.00  0.00           C  
ATOM    277  N   GLU N 220      24.352 -76.583  40.859  1.00  0.00           N  
ATOM    278  CA  GLU N 220      24.862 -76.790  39.518  1.00  0.00           C  
ATOM    279  C   GLU N 220      26.247 -77.394  39.577  1.00  0.00           C  
ATOM    280  O   GLU N 220      26.681 -78.058  38.641  1.00  0.00           O  
ATOM    281  CB  GLU N 220      24.933 -75.463  38.788  1.00  0.00           C  
ATOM    282  CG  GLU N 220      23.783 -75.199  37.858  1.00  0.00           C  
ATOM    283  CD  GLU N 220      23.852 -73.804  37.289  1.00  0.00           C  
ATOM    284  OE1 GLU N 220      23.173 -73.523  36.279  1.00  0.00           O  
ATOM    285  OE2 GLU N 220      24.591 -72.980  37.865  1.00  0.00           O  
ATOM    286  N   GLU N 221      26.931 -77.150  40.691  1.00  0.00           N  
ATOM    287  CA  GLU N 221      28.288 -77.636  40.912  1.00  0.00           C  
ATOM    288  C   GLU N 221      28.344 -79.145  41.148  1.00  0.00           C  
ATOM    289  O   GLU N 221      29.076 -79.861  40.461  1.00  0.00           O  
ATOM    290  CB  GLU N 221      28.898 -76.885  42.099  1.00  0.00           C  
ATOM    291  CG  GLU N 221      30.384 -77.104  42.334  1.00  0.00           C  
ATOM    292  CD  GLU N 221      30.692 -78.428  43.017  1.00  0.00           C  
ATOM    293  OE1 GLU N 221      30.834 -79.457  42.318  1.00  0.00           O  
ATOM    294  OE2 GLU N 221      30.783 -78.438  44.265  1.00  0.00           O  
ATOM    295  N   ARG N 222      27.580 -79.630  42.123  1.00  0.00           N  
ATOM    296  CA  ARG N 222      27.558 -81.059  42.419  1.00  0.00           C  
ATOM    297  C   ARG N 222      26.728 -81.780  41.348  1.00  0.00           C  
ATOM    298  O   ARG N 222      26.349 -82.942  41.504  1.00  0.00           O  
ATOM    299  CB  ARG N 222      26.989 -81.300  43.826  1.00  0.00           C  
ATOM    300  CG  ARG N 222      27.743 -80.552  44.938  1.00  0.00           C  
ATOM    301  CD  ARG N 222      27.198 -80.881  46.327  1.00  0.00           C  
ATOM    302  NE  ARG N 222      27.683 -82.163  46.842  1.00  0.00           N  
ATOM    303  CZ  ARG N 222      28.929 -82.379  47.250  1.00  0.00           C  
ATOM    304  NH1 ARG N 222      29.816 -81.392  47.202  1.00  0.00           N  
ATOM    305  NH2 ARG N 222      29.289 -83.574  47.709  1.00  0.00           N  
ATOM    306  N   GLY N 224      26.455 -81.055  40.262  1.00  0.00           N  
ATOM    307  CA  GLY N 224      25.713 -81.589  39.135  1.00  0.00           C  
ATOM    308  C   GLY N 224      24.319 -82.072  39.432  1.00  0.00           C  
ATOM    309  O   GLY N 224      23.913 -83.146  39.000  1.00  0.00           O  
ATOM    310  N   TYR N 225      23.574 -81.282  40.176  1.00  0.00           N  
ATOM    311  CA  TYR N 225      22.223 -81.675  40.497  1.00  0.00           C  
ATOM    312  C   TYR N 225      21.318 -81.081  39.436  1.00  0.00           C  
ATOM    313  O   TYR N 225      20.179 -81.497  39.271  1.00  0.00           O  
ATOM    314  CB  TYR N 225      21.827 -81.144  41.882  1.00  0.00           C  
ATOM    315  CG  TYR N 225      22.285 -81.986  43.063  1.00  0.00           C  
ATOM    316  CD1 TYR N 225      21.645 -83.180  43.384  1.00  0.00           C  
ATOM    317  CD2 TYR N 225      23.358 -81.582  43.859  1.00  0.00           C  
ATOM    318  CE1 TYR N 225      22.063 -83.948  44.463  1.00  0.00           C  
ATOM    319  CE2 TYR N 225      23.783 -82.347  44.943  1.00  0.00           C  
ATOM    320  CZ  TYR N 225      23.133 -83.527  45.236  1.00  0.00           C  
ATOM    321  OH  TYR N 225      23.569 -84.290  46.292  1.00  0.00           O  
ATOM    322  N   VAL N 226      21.835 -80.126  38.681  1.00  0.00           N  
ATOM    323  CA  VAL N 226      20.989 -79.481  37.700  1.00  0.00           C  
ATOM    324  C   VAL N 226      21.207 -79.849  36.264  1.00  0.00           C  
ATOM    325  O   VAL N 226      22.343 -79.943  35.814  1.00  0.00           O  
ATOM    326  CB  VAL N 226      21.128 -77.984  37.765  1.00  0.00           C  
ATOM    327  CG1 VAL N 226      19.873 -77.343  37.205  1.00  0.00           C  
ATOM    328  CG2 VAL N 226      21.402 -77.556  39.183  1.00  0.00           C  
ATOM    329  N   LYS N 227      20.096 -80.014  35.547  1.00  0.00           N  
ATOM    330  CA  LYS N 227      20.108 -80.342  34.123  1.00  0.00           C  
ATOM    331  C   LYS N 227      19.275 -79.306  33.362  1.00  0.00           C  
ATOM    332  O   LYS N 227      19.678 -78.845  32.295  1.00  0.00           O  
ATOM    333  CB  LYS N 227      19.560 -81.759  33.885  1.00  0.00           C  
ATOM    334  CG  LYS N 227      19.720 -82.286  32.445  1.00  0.00           C  
ATOM    335  CD  LYS N 227      19.706 -83.820  32.399  1.00  0.00           C  
ATOM    336  CE  LYS N 227      18.944 -84.340  31.189  1.00  0.00           C  
ATOM    337  NZ  LYS N 227      17.521 -83.902  31.244  1.00  0.00           N  
ATOM    338  N   ASP N 228      18.114 -78.943  33.904  1.00  0.00           N  
ATOM    339  CA  ASP N 228      17.268 -77.927  33.268  1.00  0.00           C  
ATOM    340  C   ASP N 228      16.796 -76.901  34.321  1.00  0.00           C  
ATOM    341  O   ASP N 228      16.892 -77.158  35.528  1.00  0.00           O  
ATOM    342  CB  ASP N 228      16.032 -78.557  32.590  1.00  0.00           C  
ATOM    343  CG  ASP N 228      16.327 -79.885  31.901  1.00  0.00           C  
ATOM    344  OD1 ASP N 228      16.286 -80.934  32.583  1.00  0.00           O  
ATOM    345  OD2 ASP N 228      16.589 -79.876  30.678  1.00  0.00           O  
ATOM    346  N   THR N 229      16.292 -75.748  33.870  1.00  0.00           N  
ATOM    347  CA  THR N 229      15.805 -74.727  34.793  1.00  0.00           C  
ATOM    348  C   THR N 229      14.644 -73.898  34.268  1.00  0.00           C  
ATOM    349  O   THR N 229      14.530 -73.622  33.076  1.00  0.00           O  
ATOM    350  CB  THR N 229      16.906 -73.739  35.201  1.00  0.00           C  
ATOM    351  OG1 THR N 229      16.460 -72.987  36.331  1.00  0.00           O  
ATOM    352  CG2 THR N 229      17.195 -72.763  34.076  1.00  0.00           C  
ATOM    353  N   ALA N 230      13.782 -73.506  35.194  1.00  0.00           N  
ATOM    354  CA  ALA N 230      12.629 -72.673  34.897  1.00  0.00           C  
ATOM    355  C   ALA N 230      12.871 -71.396  35.689  1.00  0.00           C  
ATOM    356  O   ALA N 230      12.573 -71.317  36.887  1.00  0.00           O  
ATOM    357  CB  ALA N 230      11.353 -73.344  35.359  1.00  0.00           C  
ATOM    358  N   GLY N 231      13.435 -70.406  35.006  1.00  0.00           N  
ATOM    359  CA  GLY N 231      13.758 -69.135  35.628  1.00  0.00           C  
ATOM    360  C   GLY N 231      15.187 -68.797  35.247  1.00  0.00           C  
ATOM    361  O   GLY N 231      15.888 -69.647  34.685  1.00  0.00           O  
ATOM    362  N   THR N 232      15.634 -67.579  35.541  1.00  0.00           N  
ATOM    363  CA  THR N 232      16.996 -67.189  35.185  1.00  0.00           C  
ATOM    364  C   THR N 232      18.014 -67.867  36.063  1.00  0.00           C  
ATOM    365  O   THR N 232      17.861 -67.908  37.283  1.00  0.00           O  
ATOM    366  CB  THR N 232      17.255 -65.681  35.341  1.00  0.00           C  
ATOM    367  OG1 THR N 232      16.040 -64.950  35.143  1.00  0.00           O  
ATOM    368  CG2 THR N 232      18.305 -65.228  34.330  1.00  0.00           C  
ATOM    369  N   LYS N 233      19.058 -68.393  35.437  1.00  0.00           N  
ATOM    370  CA  LYS N 233      20.122 -69.027  36.182  1.00  0.00           C  
ATOM    371  C   LYS N 233      20.548 -68.047  37.301  1.00  0.00           C  
ATOM    372  O   LYS N 233      20.717 -68.468  38.450  1.00  0.00           O  
ATOM    373  CB  LYS N 233      21.278 -69.373  35.228  1.00  0.00           C  
ATOM    374  CG  LYS N 233      21.137 -68.723  33.852  1.00  0.00           C  
ATOM    375  CD  LYS N 233      21.450 -69.685  32.723  1.00  0.00           C  
ATOM    376  CE  LYS N 233      20.227 -69.941  31.859  1.00  0.00           C  
ATOM    377  NZ  LYS N 233      19.126 -70.506  32.669  1.00  0.00           N  
ATOM    378  N   GLU N 234      20.674 -66.747  36.989  1.00  0.00           N  
ATOM    379  CA  GLU N 234      21.068 -65.735  38.001  1.00  0.00           C  
ATOM    380  C   GLU N 234      19.901 -65.395  38.911  1.00  0.00           C  
ATOM    381  O   GLU N 234      20.083 -64.989  40.067  1.00  0.00           O  
ATOM    382  CB  GLU N 234      21.545 -64.419  37.365  1.00  0.00           C  
ATOM    383  CG  GLU N 234      22.818 -64.495  36.542  1.00  0.00           C  
ATOM    384  CD  GLU N 234      22.535 -64.705  35.070  1.00  0.00           C  
ATOM    385  OE1 GLU N 234      21.789 -63.885  34.496  1.00  0.00           O  
ATOM    386  OE2 GLU N 234      23.056 -65.681  34.485  1.00  0.00           O  
ATOM    387  N   HIS N 235      18.705 -65.531  38.352  1.00  0.00           N  
ATOM    388  CA  HIS N 235      17.480 -65.268  39.075  1.00  0.00           C  
ATOM    389  C   HIS N 235      17.471 -66.166  40.302  1.00  0.00           C  
ATOM    390  O   HIS N 235      17.529 -65.697  41.443  1.00  0.00           O  
ATOM    391  CB  HIS N 235      16.279 -65.611  38.197  1.00  0.00           C  
ATOM    392  CG  HIS N 235      14.980 -65.070  38.706  1.00  0.00           C  
ATOM    393  ND1 HIS N 235      14.725 -64.878  40.050  1.00  0.00           N  
ATOM    394  CD2 HIS N 235      13.857 -64.690  38.053  1.00  0.00           C  
ATOM    395  CE1 HIS N 235      13.503 -64.400  40.200  1.00  0.00           C  
ATOM    396  NE2 HIS N 235      12.953 -64.277  39.005  1.00  0.00           N  
ATOM    397  N   ILE N 236      17.401 -67.467  40.050  1.00  0.00           N  
ATOM    398  CA  ILE N 236      17.376 -68.450  41.118  1.00  0.00           C  
ATOM    399  C   ILE N 236      18.554 -68.265  42.070  1.00  0.00           C  
ATOM    400  O   ILE N 236      18.453 -68.563  43.265  1.00  0.00           O  
ATOM    401  CB  ILE N 236      17.432 -69.857  40.548  1.00  0.00           C  
ATOM    402  CG1 ILE N 236      16.416 -69.988  39.413  1.00  0.00           C  
ATOM    403  CG2 ILE N 236      17.157 -70.863  41.653  1.00  0.00           C  
ATOM    404  CD1 ILE N 236      16.872 -70.924  38.316  1.00  0.00           C  
ATOM    405  N   ALA N 237      19.671 -67.778  41.538  1.00  0.00           N  
ATOM    406  CA  ALA N 237      20.864 -67.549  42.351  1.00  0.00           C  
ATOM    407  C   ALA N 237      20.564 -66.517  43.437  1.00  0.00           C  
ATOM    408  O   ALA N 237      20.539 -66.834  44.639  1.00  0.00           O  
ATOM    409  CB  ALA N 237      22.018 -67.062  41.470  1.00  0.00           C  
ATOM    410  N   GLU N 238      20.329 -65.282  43.001  1.00  0.00           N  
ATOM    411  CA  GLU N 238      20.033 -64.193  43.921  1.00  0.00           C  
ATOM    412  C   GLU N 238      18.958 -64.565  44.956  1.00  0.00           C  
ATOM    413  O   GLU N 238      19.140 -64.357  46.161  1.00  0.00           O  
ATOM    414  CB  GLU N 238      19.607 -62.945  43.140  1.00  0.00           C  
ATOM    415  CG  GLU N 238      19.467 -61.741  44.046  1.00  0.00           C  
ATOM    416  CD  GLU N 238      20.704 -61.540  44.924  1.00  0.00           C  
ATOM    417  OE1 GLU N 238      20.569 -60.963  46.027  1.00  0.00           O  
ATOM    418  OE2 GLU N 238      21.813 -61.954  44.509  1.00  0.00           O  
ATOM    419  N   LEU N 240      17.844 -65.117  44.479  1.00  0.00           N  
ATOM    420  CA  LEU N 240      16.748 -65.529  45.351  1.00  0.00           C  
ATOM    421  C   LEU N 240      17.258 -66.425  46.491  1.00  0.00           C  
ATOM    422  O   LEU N 240      16.820 -66.284  47.633  1.00  0.00           O  
ATOM    423  CB  LEU N 240      15.678 -66.261  44.522  1.00  0.00           C  
ATOM    424  CG  LEU N 240      14.400 -66.789  45.183  1.00  0.00           C  
ATOM    425  CD1 LEU N 240      13.572 -65.646  45.731  1.00  0.00           C  
ATOM    426  CD2 LEU N 240      13.594 -67.567  44.156  1.00  0.00           C  
ATOM    427  N   MET N 241      18.190 -67.328  46.194  1.00  0.00           N  
ATOM    428  CA  MET N 241      18.719 -68.215  47.223  1.00  0.00           C  
ATOM    429  C   MET N 241      19.713 -67.510  48.132  1.00  0.00           C  
ATOM    430  O   MET N 241      20.095 -68.040  49.175  1.00  0.00           O  
ATOM    431  CB  MET N 241      19.370 -69.450  46.598  1.00  0.00           C  
ATOM    432  CG  MET N 241      18.398 -70.311  45.803  1.00  0.00           C  
ATOM    433  SD  MET N 241      18.587 -72.078  46.072  1.00  0.00           S  
ATOM    434  CE  MET N 241      17.487 -72.325  47.462  1.00  0.00           C  
ATOM    435  N   ARG N 243      20.129 -66.311  47.748  1.00  0.00           N  
ATOM    436  CA  ARG N 243      21.069 -65.562  48.572  1.00  0.00           C  
ATOM    437  C   ARG N 243      20.354 -64.718  49.626  1.00  0.00           C  
ATOM    438  O   ARG N 243      20.871 -64.525  50.730  1.00  0.00           O  
ATOM    439  CB  ARG N 243      21.940 -64.645  47.704  1.00  0.00           C  
ATOM    440  CG  ARG N 243      23.053 -63.918  48.478  1.00  0.00           C  
ATOM    441  CD  ARG N 243      23.957 -63.092  47.554  1.00  0.00           C  
ATOM    442  NE  ARG N 243      23.353 -61.824  47.148  1.00  0.00           N  
ATOM    443  CZ  ARG N 243      23.259 -60.754  47.933  1.00  0.00           C  
ATOM    444  NH1 ARG N 243      23.732 -60.794  49.170  1.00  0.00           N  
ATOM    445  NH2 ARG N 243      22.691 -59.643  47.486  1.00  0.00           N  
ATOM    446  N   THR N 244      19.162 -64.227  49.287  1.00  0.00           N  
ATOM    447  CA  THR N 244      18.397 -63.370  50.196  1.00  0.00           C  
ATOM    448  C   THR N 244      17.053 -63.937  50.650  1.00  0.00           C  
ATOM    449  O   THR N 244      16.172 -63.180  51.059  1.00  0.00           O  
ATOM    450  CB  THR N 244      18.128 -61.986  49.545  1.00  0.00           C  
ATOM    451  OG1 THR N 244      17.085 -62.102  48.561  1.00  0.00           O  
ATOM    452  CG2 THR N 244      19.398 -61.469  48.865  1.00  0.00           C  
ATOM    453  N   ARG N 245      16.888 -65.253  50.593  1.00  0.00           N  
ATOM    454  CA  ARG N 245      15.618 -65.820  50.997  1.00  0.00           C  
ATOM    455  C   ARG N 245      15.680 -67.280  51.386  1.00  0.00           C  
ATOM    456  O   ARG N 245      16.067 -68.127  50.595  1.00  0.00           O  
ATOM    457  CB  ARG N 245      14.598 -65.622  49.877  1.00  0.00           C  
ATOM    458  CG  ARG N 245      13.162 -65.884  50.291  1.00  0.00           C  
ATOM    459  CD  ARG N 245      12.191 -65.102  49.418  1.00  0.00           C  
ATOM    460  NE  ARG N 245      12.441 -63.665  49.498  1.00  0.00           N  
ATOM    461  CZ  ARG N 245      11.754 -62.746  48.830  1.00  0.00           C  
ATOM    462  NH1 ARG N 245      10.767 -63.115  48.027  1.00  0.00           N  
ATOM    463  NH2 ARG N 245      12.061 -61.460  48.957  1.00  0.00           N  
ATOM    464  N   ARG N 265      15.281 -67.552  52.622  1.00  0.00           N  
ATOM    465  CA  ARG N 265      15.253 -68.901  53.175  1.00  0.00           C  
ATOM    466  C   ARG N 265      14.077 -69.632  52.541  1.00  0.00           C  
ATOM    467  O   ARG N 265      13.345 -70.363  53.205  1.00  0.00           O  
ATOM    468  CB  ARG N 265      15.067 -68.826  54.697  1.00  0.00           C  
ATOM    469  CG  ARG N 265      15.437 -70.098  55.459  1.00  0.00           C  
ATOM    470  CD  ARG N 265      15.234 -69.939  56.967  1.00  0.00           C  
ATOM    471  NE  ARG N 265      16.029 -68.856  57.547  1.00  0.00           N  
ATOM    472  CZ  ARG N 265      17.347 -68.894  57.730  1.00  0.00           C  
ATOM    473  NH1 ARG N 265      18.042 -69.967  57.382  1.00  0.00           N  
ATOM    474  NH2 ARG N 265      17.971 -67.853  58.264  1.00  0.00           N  
ATOM    475  N   ILE N 266      13.911 -69.422  51.243  1.00  0.00           N  
ATOM    476  CA  ILE N 266      12.822 -70.016  50.484  1.00  0.00           C  
ATOM    477  C   ILE N 266      12.495 -71.445  50.851  1.00  0.00           C  
ATOM    478  O   ILE N 266      13.274 -72.142  51.510  1.00  0.00           O  
ATOM    479  CB  ILE N 266      13.120 -70.004  48.976  1.00  0.00           C  
ATOM    480  CG1 ILE N 266      13.997 -71.210  48.599  1.00  0.00           C  
ATOM    481  CG2 ILE N 266      13.826 -68.707  48.600  1.00  0.00           C  
ATOM    482  CD1 ILE N 266      13.233 -72.504  48.284  1.00  0.00           C  
ATOM    483  N   GLY N 267      11.333 -71.872  50.370  1.00  0.00           N  
ATOM    484  CA  GLY N 267      10.874 -73.224  50.593  1.00  0.00           C  
ATOM    485  C   GLY N 267      10.823 -73.964  49.271  1.00  0.00           C  
ATOM    486  O   GLY N 267      10.449 -73.393  48.248  1.00  0.00           O  
ATOM    487  N   ALA N 268      11.209 -75.232  49.292  1.00  0.00           N  
ATOM    488  CA  ALA N 268      11.205 -76.045  48.093  1.00  0.00           C  
ATOM    489  C   ALA N 268      10.773 -77.458  48.444  1.00  0.00           C  
ATOM    490  O   ALA N 268      11.037 -77.937  49.544  1.00  0.00           O  
ATOM    491  CB  ALA N 268      12.580 -76.058  47.488  1.00  0.00           C  
ATOM    492  N   TYR N 269      10.122 -78.135  47.506  1.00  0.00           N  
ATOM    493  CA  TYR N 269       9.657 -79.481  47.773  1.00  0.00           C  
ATOM    494  C   TYR N 269       9.935 -80.471  46.654  1.00  0.00           C  
ATOM    495  O   TYR N 269      10.323 -80.094  45.551  1.00  0.00           O  
ATOM    496  CB  TYR N 269       8.161 -79.437  48.073  1.00  0.00           C  
ATOM    497  CG  TYR N 269       7.254 -79.497  46.866  1.00  0.00           C  
ATOM    498  CD1 TYR N 269       6.463 -80.620  46.641  1.00  0.00           C  
ATOM    499  CD2 TYR N 269       7.149 -78.429  45.974  1.00  0.00           C  
ATOM    500  CE1 TYR N 269       5.580 -80.688  45.563  1.00  0.00           C  
ATOM    501  CE2 TYR N 269       6.262 -78.486  44.880  1.00  0.00           C  
ATOM    502  CZ  TYR N 269       5.478 -79.627  44.687  1.00  0.00           C  
ATOM    503  OH  TYR N 269       4.581 -79.729  43.641  1.00  0.00           O  
ATOM    504  N   VAL N 270       9.730 -81.747  46.958  1.00  0.00           N  
ATOM    505  CA  VAL N 270       9.935 -82.821  45.998  1.00  0.00           C  
ATOM    506  C   VAL N 270       8.704 -83.725  45.975  1.00  0.00           C  
ATOM    507  O   VAL N 270       8.397 -84.377  46.966  1.00  0.00           O  
ATOM    508  CB  VAL N 270      11.145 -83.653  46.379  1.00  0.00           C  
ATOM    509  CG1 VAL N 270      11.184 -84.910  45.538  1.00  0.00           C  
ATOM    510  CG2 VAL N 270      12.403 -82.828  46.197  1.00  0.00           C  
ATOM    511  N   GLY N 272       8.006 -83.770  44.845  1.00  0.00           N  
ATOM    512  CA  GLY N 272       6.802 -84.581  44.755  1.00  0.00           C  
ATOM    513  C   GLY N 272       7.018 -86.063  44.524  1.00  0.00           C  
ATOM    514  O   GLY N 272       7.819 -86.441  43.674  1.00  0.00           O  
ATOM    515  N   ILE N 273       6.293 -86.902  45.268  1.00  0.00           N  
ATOM    516  CA  ILE N 273       6.409 -88.359  45.132  1.00  0.00           C  
ATOM    517  C   ILE N 273       5.099 -89.154  45.270  1.00  0.00           C  
ATOM    518  O   ILE N 273       4.552 -89.312  46.368  1.00  0.00           O  
ATOM    519  CB  ILE N 273       7.427 -88.934  46.138  1.00  0.00           C  
ATOM    520  CG1 ILE N 273       8.839 -88.421  45.807  1.00  0.00           C  
ATOM    521  CG2 ILE N 273       7.357 -90.454  46.121  1.00  0.00           C  
ATOM    522  CD1 ILE N 273       9.965 -89.008  46.667  1.00  0.00           C  
ATOM    523  N   ASP N 274       4.620 -89.663  44.136  1.00  0.00           N  
ATOM    524  CA  ASP N 274       3.393 -90.447  44.091  1.00  0.00           C  
ATOM    525  C   ASP N 274       3.648 -91.856  44.591  1.00  0.00           C  
ATOM    526  O   ASP N 274       4.546 -92.548  44.112  1.00  0.00           O  
ATOM    527  CB  ASP N 274       2.844 -90.537  42.663  1.00  0.00           C  
ATOM    528  CG  ASP N 274       1.699 -89.574  42.406  1.00  0.00           C  
ATOM    529  OD1 ASP N 274       1.962 -88.353  42.331  1.00  0.00           O  
ATOM    530  OD2 ASP N 274       0.541 -90.047  42.275  1.00  0.00           O  
ATOM    531  N   PRO N 275       2.853 -92.293  45.570  1.00  0.00           N  
ATOM    532  CA  PRO N 275       2.929 -93.618  46.187  1.00  0.00           C  
ATOM    533  C   PRO N 275       2.241 -94.698  45.352  1.00  0.00           C  
ATOM    534  O   PRO N 275       1.249 -95.300  45.767  1.00  0.00           O  
ATOM    535  CB  PRO N 275       2.252 -93.401  47.532  1.00  0.00           C  
ATOM    536  CG  PRO N 275       1.199 -92.390  47.200  1.00  0.00           C  
ATOM    537  CD  PRO N 275       1.954 -91.410  46.334  1.00  0.00           C  
ATOM    538  N   THR N 276       2.790 -94.942  44.175  1.00  0.00           N  
ATOM    539  CA  THR N 276       2.247 -95.935  43.276  1.00  0.00           C  
ATOM    540  C   THR N 276       2.946 -97.260  43.502  1.00  0.00           C  
ATOM    541  O   THR N 276       2.553 -98.285  42.968  1.00  0.00           O  
ATOM    542  CB  THR N 276       2.484 -95.516  41.856  1.00  0.00           C  
ATOM    543  OG1 THR N 276       3.887 -95.274  41.686  1.00  0.00           O  
ATOM    544  CG2 THR N 276       1.680 -94.254  41.539  1.00  0.00           C  
ATOM    545  N   ALA N 277       4.001 -97.236  44.291  1.00  0.00           N  
ATOM    546  CA  ALA N 277       4.736 -98.450  44.567  1.00  0.00           C  
ATOM    547  C   ALA N 277       4.906 -98.602  46.067  1.00  0.00           C  
ATOM    548  O   ALA N 277       4.840 -97.635  46.809  1.00  0.00           O  
ATOM    549  CB  ALA N 277       6.079 -98.389  43.891  1.00  0.00           C  
ATOM    550  N   PRO N 278       5.133 -99.826  46.534  1.00  0.00           N  
ATOM    551  CA  PRO N 278       5.313-100.105  47.954  1.00  0.00           C  
ATOM    552  C   PRO N 278       6.719 -99.803  48.463  1.00  0.00           C  
ATOM    553  O   PRO N 278       7.146-100.367  49.469  1.00  0.00           O  
ATOM    554  CB  PRO N 278       4.985-101.586  48.039  1.00  0.00           C  
ATOM    555  CG  PRO N 278       5.582-102.095  46.781  1.00  0.00           C  
ATOM    556  CD  PRO N 278       5.103-101.076  45.763  1.00  0.00           C  
ATOM    557  N   SER N 279       7.439 -98.929  47.769  1.00  0.00           N  
ATOM    558  CA  SER N 279       8.791 -98.577  48.189  1.00  0.00           C  
ATOM    559  C   SER N 279       9.468 -97.591  47.269  1.00  0.00           C  
ATOM    560  O   SER N 279       9.368 -97.689  46.050  1.00  0.00           O  
ATOM    561  CB  SER N 279       9.683 -99.817  48.282  1.00  0.00           C  
ATOM    562  OG  SER N 279      10.984 -99.472  48.744  1.00  0.00           O  
ATOM    563  N   LEU N 280      10.178 -96.644  47.863  1.00  0.00           N  
ATOM    564  CA  LEU N 280      10.890 -95.664  47.078  1.00  0.00           C  
ATOM    565  C   LEU N 280      12.105 -96.343  46.519  1.00  0.00           C  
ATOM    566  O   LEU N 280      12.877 -96.960  47.260  1.00  0.00           O  
ATOM    567  CB  LEU N 280      11.317 -94.495  47.940  1.00  0.00           C  
ATOM    568  CG  LEU N 280      10.128 -93.727  48.486  1.00  0.00           C  
ATOM    569  CD1 LEU N 280      10.586 -92.476  49.188  1.00  0.00           C  
ATOM    570  CD2 LEU N 280       9.229 -93.361  47.341  1.00  0.00           C  
ATOM    571  N   HIS N 281      12.260 -96.245  45.206  1.00  0.00           N  
ATOM    572  CA  HIS N 281      13.395 -96.850  44.535  1.00  0.00           C  
ATOM    573  C   HIS N 281      14.544 -95.837  44.514  1.00  0.00           C  
ATOM    574  O   HIS N 281      14.315 -94.626  44.480  1.00  0.00           O  
ATOM    575  CB  HIS N 281      13.013 -97.249  43.109  1.00  0.00           C  
ATOM    576  CG  HIS N 281      12.888 -96.084  42.176  1.00  0.00           C  
ATOM    577  ND1 HIS N 281      13.658 -95.949  41.037  1.00  0.00           N  
ATOM    578  CD2 HIS N 281      12.112 -94.977  42.236  1.00  0.00           C  
ATOM    579  CE1 HIS N 281      13.362 -94.809  40.437  1.00  0.00           C  
ATOM    580  NE2 HIS N 281      12.427 -94.200  41.144  1.00  0.00           N  
ATOM    581  N   VAL N 282      15.774 -96.348  44.530  1.00  0.00           N  
ATOM    582  CA  VAL N 282      16.981 -95.526  44.532  1.00  0.00           C  
ATOM    583  C   VAL N 282      16.893 -94.300  43.642  1.00  0.00           C  
ATOM    584  O   VAL N 282      17.601 -93.321  43.860  1.00  0.00           O  
ATOM    585  CB  VAL N 282      18.214 -96.342  44.100  1.00  0.00           C  
ATOM    586  CG1 VAL N 282      18.545 -97.365  45.148  1.00  0.00           C  
ATOM    587  CG2 VAL N 282      17.944 -97.034  42.777  1.00  0.00           C  
ATOM    588  N   GLY N 283      16.025 -94.354  42.641  1.00  0.00           N  
ATOM    589  CA  GLY N 283      15.885 -93.226  41.743  1.00  0.00           C  
ATOM    590  C   GLY N 283      15.392 -91.989  42.463  1.00  0.00           C  
ATOM    591  O   GLY N 283      15.873 -90.882  42.219  1.00  0.00           O  
ATOM    592  N   HIS N 284      14.436 -92.180  43.365  1.00  0.00           N  
ATOM    593  CA  HIS N 284      13.848 -91.077  44.120  1.00  0.00           C  
ATOM    594  C   HIS N 284      14.859 -90.303  44.973  1.00  0.00           C  
ATOM    595  O   HIS N 284      14.563 -89.212  45.461  1.00  0.00           O  
ATOM    596  CB  HIS N 284      12.691 -91.615  44.987  1.00  0.00           C  
ATOM    597  CG  HIS N 284      11.436 -91.915  44.211  1.00  0.00           C  
ATOM    598  ND1 HIS N 284      10.545 -92.901  44.584  1.00  0.00           N  
ATOM    599  CD2 HIS N 284      10.906 -91.336  43.102  1.00  0.00           C  
ATOM    600  CE1 HIS N 284       9.525 -92.915  43.742  1.00  0.00           C  
ATOM    601  NE2 HIS N 284       9.719 -91.974  42.833  1.00  0.00           N  
ATOM    602  N   LEU N 285      16.053 -90.862  45.131  1.00  0.00           N  
ATOM    603  CA  LEU N 285      17.102 -90.230  45.922  1.00  0.00           C  
ATOM    604  C   LEU N 285      17.573 -88.928  45.308  1.00  0.00           C  
ATOM    605  O   LEU N 285      17.339 -87.844  45.842  1.00  0.00           O  
ATOM    606  CB  LEU N 285      18.293 -91.172  46.040  1.00  0.00           C  
ATOM    607  CG  LEU N 285      18.071 -92.439  46.857  1.00  0.00           C  
ATOM    608  CD1 LEU N 285      19.086 -93.502  46.475  1.00  0.00           C  
ATOM    609  CD2 LEU N 285      18.170 -92.091  48.328  1.00  0.00           C  
ATOM    610  N   LEU N 286      18.255 -89.059  44.178  1.00  0.00           N  
ATOM    611  CA  LEU N 286      18.797 -87.918  43.458  1.00  0.00           C  
ATOM    612  C   LEU N 286      17.979 -86.644  43.598  1.00  0.00           C  
ATOM    613  O   LEU N 286      18.467 -85.633  44.106  1.00  0.00           O  
ATOM    614  CB  LEU N 286      18.936 -88.239  41.970  1.00  0.00           C  
ATOM    615  CG  LEU N 286      19.233 -86.977  41.156  1.00  0.00           C  
ATOM    616  CD1 LEU N 286      20.619 -86.454  41.529  1.00  0.00           C  
ATOM    617  CD2 LEU N 286      19.147 -87.277  39.670  1.00  0.00           C  
ATOM    618  N   PRO N 288      16.724 -86.673  43.133  1.00  0.00           N  
ATOM    619  CA  PRO N 288      15.899 -85.477  43.240  1.00  0.00           C  
ATOM    620  C   PRO N 288      15.820 -84.951  44.675  1.00  0.00           C  
ATOM    621  O   PRO N 288      15.899 -83.744  44.900  1.00  0.00           O  
ATOM    622  CB  PRO N 288      14.556 -85.947  42.691  1.00  0.00           C  
ATOM    623  CG  PRO N 288      14.540 -87.391  43.045  1.00  0.00           C  
ATOM    624  CD  PRO N 288      15.921 -87.826  42.696  1.00  0.00           C  
ATOM    625  N   LEU N 289      15.689 -85.851  45.647  1.00  0.00           N  
ATOM    626  CA  LEU N 289      15.590 -85.445  47.048  1.00  0.00           C  
ATOM    627  C   LEU N 289      16.923 -84.904  47.541  1.00  0.00           C  
ATOM    628  O   LEU N 289      16.976 -83.910  48.257  1.00  0.00           O  
ATOM    629  CB  LEU N 289      15.137 -86.634  47.915  1.00  0.00           C  
ATOM    630  CG  LEU N 289      13.692 -87.136  47.739  1.00  0.00           C  
ATOM    631  CD1 LEU N 289      13.548 -88.552  48.223  1.00  0.00           C  
ATOM    632  CD2 LEU N 289      12.740 -86.243  48.501  1.00  0.00           C  
ATOM    633  N   MET N 290      17.998 -85.555  47.124  1.00  0.00           N  
ATOM    634  CA  MET N 290      19.337 -85.171  47.530  1.00  0.00           C  
ATOM    635  C   MET N 290      19.592 -83.672  47.649  1.00  0.00           C  
ATOM    636  O   MET N 290      19.913 -83.180  48.732  1.00  0.00           O  
ATOM    637  CB  MET N 290      20.358 -85.794  46.587  1.00  0.00           C  
ATOM    638  CG  MET N 290      20.500 -87.294  46.750  1.00  0.00           C  
ATOM    639  SD  MET N 290      21.040 -87.749  48.393  1.00  0.00           S  
ATOM    640  CE  MET N 290      22.665 -86.977  48.411  1.00  0.00           C  
ATOM    641  N   PRO N 291      19.461 -82.921  46.547  1.00  0.00           N  
ATOM    642  CA  PRO N 291      19.709 -81.485  46.664  1.00  0.00           C  
ATOM    643  C   PRO N 291      18.839 -80.879  47.756  1.00  0.00           C  
ATOM    644  O   PRO N 291      19.314 -80.082  48.575  1.00  0.00           O  
ATOM    645  CB  PRO N 291      19.362 -80.971  45.277  1.00  0.00           C  
ATOM    646  CG  PRO N 291      18.279 -81.880  44.871  1.00  0.00           C  
ATOM    647  CD  PRO N 291      18.815 -83.223  45.265  1.00  0.00           C  
ATOM    648  N   LEU N 292      17.568 -81.275  47.775  1.00  0.00           N  
ATOM    649  CA  LEU N 292      16.642 -80.771  48.787  1.00  0.00           C  
ATOM    650  C   LEU N 292      17.332 -80.881  50.147  1.00  0.00           C  
ATOM    651  O   LEU N 292      17.546 -79.878  50.840  1.00  0.00           O  
ATOM    652  CB  LEU N 292      15.343 -81.591  48.794  1.00  0.00           C  
ATOM    653  CG  LEU N 292      14.171 -81.034  49.623  1.00  0.00           C  
ATOM    654  CD1 LEU N 292      13.530 -79.848  48.899  1.00  0.00           C  
ATOM    655  CD2 LEU N 292      13.128 -82.117  49.836  1.00  0.00           C  
ATOM    656  N   PHE N 293      17.692 -82.107  50.513  1.00  0.00           N  
ATOM    657  CA  PHE N 293      18.368 -82.356  51.777  1.00  0.00           C  
ATOM    658  C   PHE N 293      19.440 -81.297  51.982  1.00  0.00           C  
ATOM    659  O   PHE N 293      19.487 -80.632  53.013  1.00  0.00           O  
ATOM    660  CB  PHE N 293      19.002 -83.754  51.773  1.00  0.00           C  
ATOM    661  CG  PHE N 293      18.001 -84.876  51.651  1.00  0.00           C  
ATOM    662  CD1 PHE N 293      18.297 -86.012  50.907  1.00  0.00           C  
ATOM    663  CD2 PHE N 293      16.761 -84.795  52.275  1.00  0.00           C  
ATOM    664  CE1 PHE N 293      17.370 -87.048  50.784  1.00  0.00           C  
ATOM    665  CE2 PHE N 293      15.831 -85.826  52.156  1.00  0.00           C  
ATOM    666  CZ  PHE N 293      16.137 -86.952  51.410  1.00  0.00           C  
ATOM    667  N   TRP N 294      20.296 -81.125  50.988  1.00  0.00           N  
ATOM    668  CA  TRP N 294      21.343 -80.141  51.117  1.00  0.00           C  
ATOM    669  C   TRP N 294      20.766 -78.813  51.565  1.00  0.00           C  
ATOM    670  O   TRP N 294      21.181 -78.264  52.581  1.00  0.00           O  
ATOM    671  CB  TRP N 294      22.115 -80.003  49.801  1.00  0.00           C  
ATOM    672  CG  TRP N 294      23.173 -81.065  49.672  1.00  0.00           C  
ATOM    673  CD1 TRP N 294      22.980 -82.384  49.394  1.00  0.00           C  
ATOM    674  CD2 TRP N 294      24.570 -80.919  49.950  1.00  0.00           C  
ATOM    675  NE1 TRP N 294      24.165 -83.074  49.491  1.00  0.00           N  
ATOM    676  CE2 TRP N 294      25.157 -82.198  49.831  1.00  0.00           C  
ATOM    677  CE3 TRP N 294      25.381 -79.833  50.295  1.00  0.00           C  
ATOM    678  CZ2 TRP N 294      26.513 -82.418  50.042  1.00  0.00           C  
ATOM    679  CZ3 TRP N 294      26.729 -80.052  50.506  1.00  0.00           C  
ATOM    680  CH2 TRP N 294      27.282 -81.337  50.379  1.00  0.00           C  
ATOM    681  N   MET N 295      19.792 -78.300  50.835  1.00  0.00           N  
ATOM    682  CA  MET N 295      19.219 -77.036  51.232  1.00  0.00           C  
ATOM    683  C   MET N 295      18.898 -77.049  52.705  1.00  0.00           C  
ATOM    684  O   MET N 295      19.255 -76.115  53.415  1.00  0.00           O  
ATOM    685  CB  MET N 295      17.968 -76.742  50.433  1.00  0.00           C  
ATOM    686  CG  MET N 295      18.268 -76.187  49.070  1.00  0.00           C  
ATOM    687  SD  MET N 295      16.759 -75.876  48.167  1.00  0.00           S  
ATOM    688  CE  MET N 295      15.941 -74.747  49.260  1.00  0.00           C  
ATOM    689  N   TYR N 296      18.235 -78.109  53.166  1.00  0.00           N  
ATOM    690  CA  TYR N 296      17.876 -78.228  54.586  1.00  0.00           C  
ATOM    691  C   TYR N 296      19.150 -78.067  55.399  1.00  0.00           C  
ATOM    692  O   TYR N 296      19.175 -77.376  56.418  1.00  0.00           O  
ATOM    693  CB  TYR N 296      17.235 -79.601  54.887  1.00  0.00           C  
ATOM    694  CG  TYR N 296      16.863 -79.852  56.351  1.00  0.00           C  
ATOM    695  CD1 TYR N 296      15.856 -79.127  56.979  1.00  0.00           C  
ATOM    696  CD2 TYR N 296      17.521 -80.822  57.097  1.00  0.00           C  
ATOM    697  CE1 TYR N 296      15.522 -79.366  58.306  1.00  0.00           C  
ATOM    698  CE2 TYR N 296      17.191 -81.062  58.418  1.00  0.00           C  
ATOM    699  CZ  TYR N 296      16.198 -80.334  59.012  1.00  0.00           C  
ATOM    700  OH  TYR N 296      15.898 -80.566  60.324  1.00  0.00           O  
ATOM    701  N   LEU N 297      20.212 -78.708  54.932  1.00  0.00           N  
ATOM    702  CA  LEU N 297      21.483 -78.625  55.616  1.00  0.00           C  
ATOM    703  C   LEU N 297      21.964 -77.191  55.691  1.00  0.00           C  
ATOM    704  O   LEU N 297      22.363 -76.734  56.755  1.00  0.00           O  
ATOM    705  CB  LEU N 297      22.524 -79.467  54.902  1.00  0.00           C  
ATOM    706  CG  LEU N 297      22.314 -80.967  55.006  1.00  0.00           C  
ATOM    707  CD1 LEU N 297      23.344 -81.654  54.138  1.00  0.00           C  
ATOM    708  CD2 LEU N 297      22.427 -81.399  56.454  1.00  0.00           C  
ATOM    709  N   GLU N 298      21.925 -76.475  54.573  1.00  0.00           N  
ATOM    710  CA  GLU N 298      22.384 -75.093  54.576  1.00  0.00           C  
ATOM    711  C   GLU N 298      21.476 -74.184  55.407  1.00  0.00           C  
ATOM    712  O   GLU N 298      21.867 -73.075  55.780  1.00  0.00           O  
ATOM    713  CB  GLU N 298      22.502 -74.575  53.146  1.00  0.00           C  
ATOM    714  CG  GLU N 298      23.895 -74.085  52.806  1.00  0.00           C  
ATOM    715  CD  GLU N 298      23.958 -72.588  52.646  1.00  0.00           C  
ATOM    716  OE1 GLU N 298      25.065 -72.059  52.447  1.00  0.00           O  
ATOM    717  OE2 GLU N 298      22.898 -71.937  52.711  1.00  0.00           O  
ATOM    718  N   GLY N 305      20.266 -74.655  55.697  1.00  0.00           N  
ATOM    719  CA  GLY N 305      19.344 -73.873  56.508  1.00  0.00           C  
ATOM    720  C   GLY N 305      18.162 -73.259  55.781  1.00  0.00           C  
ATOM    721  O   GLY N 305      17.922 -72.058  55.884  1.00  0.00           O  
ATOM    722  N   TYR N 306      17.412 -74.084  55.059  1.00  0.00           N  
ATOM    723  CA  TYR N 306      16.256 -73.608  54.317  1.00  0.00           C  
ATOM    724  C   TYR N 306      14.955 -74.206  54.802  1.00  0.00           C  
ATOM    725  O   TYR N 306      14.857 -74.751  55.900  1.00  0.00           O  
ATOM    726  CB  TYR N 306      16.411 -73.926  52.829  1.00  0.00           C  
ATOM    727  CG  TYR N 306      17.326 -72.981  52.087  1.00  0.00           C  
ATOM    728  CD1 TYR N 306      18.718 -73.088  52.183  1.00  0.00           C  
ATOM    729  CD2 TYR N 306      16.798 -71.965  51.293  1.00  0.00           C  
ATOM    730  CE1 TYR N 306      19.566 -72.198  51.495  1.00  0.00           C  
ATOM    731  CE2 TYR N 306      17.634 -71.072  50.605  1.00  0.00           C  
ATOM    732  CZ  TYR N 306      19.016 -71.193  50.709  1.00  0.00           C  
ATOM    733  OH  TYR N 306      19.833 -70.309  50.028  1.00  0.00           O  
ATOM    734  N   LYS N 307      13.942 -74.071  53.966  1.00  0.00           N  
ATOM    735  CA  LYS N 307      12.646 -74.622  54.268  1.00  0.00           C  
ATOM    736  C   LYS N 307      12.461 -75.668  53.204  1.00  0.00           C  
ATOM    737  O   LYS N 307      12.264 -75.339  52.039  1.00  0.00           O  
ATOM    738  CB  LYS N 307      11.557 -73.559  54.146  1.00  0.00           C  
ATOM    739  CG  LYS N 307      11.444 -72.648  55.347  1.00  0.00           C  
ATOM    740  CD  LYS N 307      10.224 -71.741  55.252  1.00  0.00           C  
ATOM    741  CE  LYS N 307      10.138 -70.832  56.472  1.00  0.00           C  
ATOM    742  NZ  LYS N 307      11.381 -70.014  56.667  1.00  0.00           N  
ATOM    743  N   ALA N 308      12.556 -76.930  53.591  1.00  0.00           N  
ATOM    744  CA  ALA N 308      12.396 -78.004  52.624  1.00  0.00           C  
ATOM    745  C   ALA N 308      11.259 -78.945  52.978  1.00  0.00           C  
ATOM    746  O   ALA N 308      10.930 -79.170  54.148  1.00  0.00           O  
ATOM    747  CB  ALA N 308      13.701 -78.791  52.477  1.00  0.00           C  
ATOM    748  N   PHE N 309      10.650 -79.496  51.943  1.00  0.00           N  
ATOM    749  CA  PHE N 309       9.555 -80.407  52.150  1.00  0.00           C  
ATOM    750  C   PHE N 309       9.548 -81.510  51.119  1.00  0.00           C  
ATOM    751  O   PHE N 309      10.193 -81.436  50.065  1.00  0.00           O  
ATOM    752  CB  PHE N 309       8.220 -79.683  52.060  1.00  0.00           C  
ATOM    753  CG  PHE N 309       8.124 -78.477  52.924  1.00  0.00           C  
ATOM    754  CD1 PHE N 309       8.766 -77.301  52.582  1.00  0.00           C  
ATOM    755  CD2 PHE N 309       7.321 -78.497  54.049  1.00  0.00           C  
ATOM    756  CE1 PHE N 309       8.626 -76.162  53.359  1.00  0.00           C  
ATOM    757  CE2 PHE N 309       7.172 -77.366  54.833  1.00  0.00           C  
ATOM    758  CZ  PHE N 309       7.817 -76.190  54.480  1.00  0.00           C  
ATOM    759  N   THR N 310       8.778 -82.532  51.449  1.00  0.00           N  
ATOM    760  CA  THR N 310       8.588 -83.679  50.603  1.00  0.00           C  
ATOM    761  C   THR N 310       7.075 -83.828  50.606  1.00  0.00           C  
ATOM    762  O   THR N 310       6.431 -83.849  51.654  1.00  0.00           O  
ATOM    763  CB  THR N 310       9.276 -84.920  51.197  1.00  0.00           C  
ATOM    764  OG1 THR N 310       8.842 -85.102  52.545  1.00  0.00           O  
ATOM    765  CG2 THR N 310      10.787 -84.750  51.193  1.00  0.00           C  
ATOM    766  N   LEU N 311       6.518 -83.890  49.412  1.00  0.00           N  
ATOM    767  CA  LEU N 311       5.092 -84.004  49.229  1.00  0.00           C  
ATOM    768  C   LEU N 311       4.699 -85.415  48.855  1.00  0.00           C  
ATOM    769  O   LEU N 311       5.299 -85.998  47.972  1.00  0.00           O  
ATOM    770  CB  LEU N 311       4.681 -83.068  48.108  1.00  0.00           C  
ATOM    771  CG  LEU N 311       3.375 -83.426  47.410  1.00  0.00           C  
ATOM    772  CD1 LEU N 311       2.259 -83.320  48.432  1.00  0.00           C  
ATOM    773  CD2 LEU N 311       3.120 -82.507  46.206  1.00  0.00           C  
ATOM    774  N   ILE N 312       3.685 -85.965  49.505  1.00  0.00           N  
ATOM    775  CA  ILE N 312       3.244 -87.308  49.165  1.00  0.00           C  
ATOM    776  C   ILE N 312       1.983 -87.212  48.353  1.00  0.00           C  
ATOM    777  O   ILE N 312       1.042 -86.544  48.758  1.00  0.00           O  
ATOM    778  CB  ILE N 312       2.921 -88.128  50.388  1.00  0.00           C  
ATOM    779  CG1 ILE N 312       4.204 -88.458  51.133  1.00  0.00           C  
ATOM    780  CG2 ILE N 312       2.211 -89.392  49.976  1.00  0.00           C  
ATOM    781  CD1 ILE N 312       3.989 -89.305  52.367  1.00  0.00           C  
ATOM    782  N   GLY N 313       1.953 -87.907  47.222  1.00  0.00           N  
ATOM    783  CA  GLY N 313       0.787 -87.862  46.351  1.00  0.00           C  
ATOM    784  C   GLY N 313      -0.320 -88.869  46.619  1.00  0.00           C  
ATOM    785  O   GLY N 313      -0.956 -89.383  45.689  1.00  0.00           O  
ATOM    786  N   GLY N 314      -0.558 -89.122  47.904  1.00  0.00           N  
ATOM    787  CA  GLY N 314      -1.573 -90.069  48.346  1.00  0.00           C  
ATOM    788  C   GLY N 314      -2.933 -90.042  47.674  1.00  0.00           C  
ATOM    789  O   GLY N 314      -3.794 -90.868  47.972  1.00  0.00           O  
ATOM    790  N   SER N 315      -3.145 -89.085  46.784  1.00  0.00           N  
ATOM    791  CA  SER N 315      -4.407 -89.000  46.077  1.00  0.00           C  
ATOM    792  C   SER N 315      -4.120 -88.938  44.597  1.00  0.00           C  
ATOM    793  O   SER N 315      -4.893 -89.441  43.794  1.00  0.00           O  
ATOM    794  CB  SER N 315      -5.201 -87.765  46.502  1.00  0.00           C  
ATOM    795  OG  SER N 315      -5.916 -88.010  47.700  1.00  0.00           O  
ATOM    796  N   THR N 316      -3.001 -88.330  44.233  1.00  0.00           N  
ATOM    797  CA  THR N 316      -2.649 -88.222  42.832  1.00  0.00           C  
ATOM    798  C   THR N 316      -2.268 -89.564  42.216  1.00  0.00           C  
ATOM    799  O   THR N 316      -2.148 -89.692  40.993  1.00  0.00           O  
ATOM    800  CB  THR N 316      -1.505 -87.254  42.649  1.00  0.00           C  
ATOM    801  OG1 THR N 316      -0.714 -87.672  41.533  1.00  0.00           O  
ATOM    802  CG2 THR N 316      -0.657 -87.205  43.883  1.00  0.00           C  
ATOM    803  N   ALA N 317      -2.081 -90.564  43.068  1.00  0.00           N  
ATOM    804  CA  ALA N 317      -1.729 -91.893  42.602  1.00  0.00           C  
ATOM    805  C   ALA N 317      -2.822 -92.433  41.688  1.00  0.00           C  
ATOM    806  O   ALA N 317      -2.518 -93.123  40.726  1.00  0.00           O  
ATOM    807  CB  ALA N 317      -1.532 -92.818  43.776  1.00  0.00           C  
ATOM    808  N   LYS N 333      -4.086 -92.117  41.987  1.00  0.00           N  
ATOM    809  CA  LYS N 333      -5.223 -92.578  41.176  1.00  0.00           C  
ATOM    810  C   LYS N 333      -5.211 -91.832  39.855  1.00  0.00           C  
ATOM    811  O   LYS N 333      -6.214 -91.790  39.142  1.00  0.00           O  
ATOM    812  CB  LYS N 333      -6.558 -92.309  41.881  1.00  0.00           C  
ATOM    813  CG  LYS N 333      -6.496 -92.408  43.395  1.00  0.00           C  
ATOM    814  CD  LYS N 333      -6.038 -93.779  43.868  1.00  0.00           C  
ATOM    815  CE  LYS N 333      -5.859 -93.809  45.383  1.00  0.00           C  
ATOM    816  NZ  LYS N 333      -7.104 -93.464  46.131  1.00  0.00           N  
ATOM    817  N   ILE N 335      -4.061 -91.246  39.543  1.00  0.00           N  
ATOM    818  CA  ILE N 335      -3.886 -90.487  38.321  1.00  0.00           C  
ATOM    819  C   ILE N 335      -2.506 -90.675  37.726  1.00  0.00           C  
ATOM    820  O   ILE N 335      -2.381 -91.109  36.586  1.00  0.00           O  
ATOM    821  CB  ILE N 335      -4.091 -89.015  38.578  1.00  0.00           C  
ATOM    822  CG1 ILE N 335      -5.502 -88.799  39.121  1.00  0.00           C  
ATOM    823  CG2 ILE N 335      -3.823 -88.232  37.312  1.00  0.00           C  
ATOM    824  CD1 ILE N 335      -6.616 -89.428  38.281  1.00  0.00           C  
ATOM    825  N   GLY N 336      -1.476 -90.319  38.488  1.00  0.00           N  
ATOM    826  CA  GLY N 336      -0.108 -90.487  38.022  1.00  0.00           C  
ATOM    827  C   GLY N 336       0.341 -89.613  36.870  1.00  0.00           C  
ATOM    828  O   GLY N 336      -0.447 -89.234  36.004  1.00  0.00           O  
ATOM    829  N   ASP N 345       1.629 -89.299  36.860  1.00  0.00           N  
ATOM    830  CA  ASP N 345       2.194 -88.473  35.812  1.00  0.00           C  
ATOM    831  C   ASP N 345       2.119 -89.173  34.473  1.00  0.00           C  
ATOM    832  O   ASP N 345       2.627 -90.282  34.321  1.00  0.00           O  
ATOM    833  CB  ASP N 345       3.662 -88.170  36.091  1.00  0.00           C  
ATOM    834  CG  ASP N 345       4.358 -87.519  34.900  1.00  0.00           C  
ATOM    835  OD1 ASP N 345       4.144 -86.306  34.690  1.00  0.00           O  
ATOM    836  OD2 ASP N 345       5.103 -88.220  34.170  1.00  0.00           O  
ATOM    837  N   PRO N 407       1.455 -88.551  33.492  1.00  0.00           N  
ATOM    838  CA  PRO N 407       1.366 -89.170  32.172  1.00  0.00           C  
ATOM    839  C   PRO N 407       2.637 -88.859  31.366  1.00  0.00           C  
ATOM    840  O   PRO N 407       3.074 -87.705  31.276  1.00  0.00           O  
ATOM    841  CB  PRO N 407       0.097 -88.554  31.587  1.00  0.00           C  
ATOM    842  CG  PRO N 407       0.012 -87.243  32.262  1.00  0.00           C  
ATOM    843  CD  PRO N 407       0.372 -87.575  33.675  1.00  0.00           C  
ATOM    844  N   THR N 408       3.233 -89.908  30.805  1.00  0.00           N  
ATOM    845  CA  THR N 408       4.455 -89.780  30.029  1.00  0.00           C  
ATOM    846  C   THR N 408       4.778 -91.057  29.212  1.00  0.00           C  
ATOM    847  O   THR N 408       5.594 -91.876  29.639  1.00  0.00           O  
ATOM    848  CB  THR N 408       5.632 -89.422  30.982  1.00  0.00           C  
ATOM    849  OG1 THR N 408       6.853 -89.409  30.247  1.00  0.00           O  
ATOM    850  CG2 THR N 408       5.730 -90.419  32.129  1.00  0.00           C  
ATOM    851  N   GLY N 418       4.128 -91.226  28.053  1.00  0.00           N  
ATOM    852  CA  GLY N 418       4.378 -92.389  27.214  1.00  0.00           C  
ATOM    853  C   GLY N 418       3.123 -93.066  26.702  1.00  0.00           C  
ATOM    854  O   GLY N 418       2.696 -94.083  27.249  1.00  0.00           O  
ATOM    855  N   ASP N 422      -5.790-101.221  49.966  1.00  0.00           N  
ATOM    856  CA  ASP N 422      -4.882-101.704  48.942  1.00  0.00           C  
ATOM    857  C   ASP N 422      -3.783-100.684  48.667  1.00  0.00           C  
ATOM    858  O   ASP N 422      -2.897-100.445  49.496  1.00  0.00           O  
ATOM    859  CB  ASP N 422      -5.673-102.018  47.656  1.00  0.00           C  
ATOM    860  CG  ASP N 422      -6.390-100.794  47.069  1.00  0.00           C  
ATOM    861  OD1 ASP N 422      -7.006-100.037  47.848  1.00  0.00           O  
ATOM    862  OD2 ASP N 422      -6.345-100.599  45.825  1.00  0.00           O  
ATOM    863  N   ALA N 423      -3.841-100.080  47.490  1.00  0.00           N  
ATOM    864  CA  ALA N 423      -2.865 -99.081  47.103  1.00  0.00           C  
ATOM    865  C   ALA N 423      -2.737 -98.078  48.242  1.00  0.00           C  
ATOM    866  O   ALA N 423      -1.776 -97.311  48.310  1.00  0.00           O  
ATOM    867  CB  ALA N 423      -3.327 -98.386  45.824  1.00  0.00           C  
ATOM    868  N   THR N 424      -3.726 -98.104  49.133  1.00  0.00           N  
ATOM    869  CA  THR N 424      -3.778 -97.221  50.288  1.00  0.00           C  
ATOM    870  C   THR N 424      -2.551 -97.403  51.137  1.00  0.00           C  
ATOM    871  O   THR N 424      -1.923 -96.437  51.562  1.00  0.00           O  
ATOM    872  CB  THR N 424      -4.972 -97.537  51.178  1.00  0.00           C  
ATOM    873  OG1 THR N 424      -6.167 -97.496  50.394  1.00  0.00           O  
ATOM    874  CG2 THR N 424      -5.058 -96.537  52.337  1.00  0.00           C  
ATOM    875  N   MET N 425      -2.219 -98.656  51.404  1.00  0.00           N  
ATOM    876  CA  MET N 425      -1.059 -98.919  52.221  1.00  0.00           C  
ATOM    877  C   MET N 425       0.206 -98.670  51.421  1.00  0.00           C  
ATOM    878  O   MET N 425       1.262 -98.392  51.998  1.00  0.00           O  
ATOM    879  CB  MET N 425      -1.086-100.350  52.764  1.00  0.00           C  
ATOM    880  CG  MET N 425      -0.998-101.462  51.726  1.00  0.00           C  
ATOM    881  SD  MET N 425      -0.759-103.083  52.522  1.00  0.00           S  
ATOM    882  CE  MET N 425       1.048-103.026  52.960  1.00  0.00           C  
ATOM    883  N   ASN N 426       0.101 -98.768  50.094  1.00  0.00           N  
ATOM    884  CA  ASN N 426       1.270 -98.516  49.255  1.00  0.00           C  
ATOM    885  C   ASN N 426       1.844 -97.224  49.781  1.00  0.00           C  
ATOM    886  O   ASN N 426       3.022 -97.119  50.145  1.00  0.00           O  
ATOM    887  CB  ASN N 426       0.858 -98.348  47.796  1.00  0.00           C  
ATOM    888  CG  ASN N 426       1.088 -99.603  46.986  1.00  0.00           C  
ATOM    889  OD1 ASN N 426       2.207 -99.873  46.530  1.00  0.00           O  
ATOM    890  ND2 ASN N 426       0.033-100.395  46.818  1.00  0.00           N  
ATOM    891  N   MET N 427       0.966 -96.241  49.845  1.00  0.00           N  
ATOM    892  CA  MET N 427       1.325 -94.939  50.347  1.00  0.00           C  
ATOM    893  C   MET N 427       1.897 -95.072  51.761  1.00  0.00           C  
ATOM    894  O   MET N 427       3.048 -94.699  52.005  1.00  0.00           O  
ATOM    895  CB  MET N 427       0.081 -94.055  50.346  1.00  0.00           C  
ATOM    896  CG  MET N 427       0.264 -92.688  50.957  1.00  0.00           C  
ATOM    897  SD  MET N 427      -1.337 -92.005  51.360  1.00  0.00           S  
ATOM    898  CE  MET N 427      -1.664 -92.880  52.931  1.00  0.00           C  
ATOM    899  N   THR N 429       1.099 -95.616  52.683  1.00  0.00           N  
ATOM    900  CA  THR N 429       1.537 -95.780  54.072  1.00  0.00           C  
ATOM    901  C   THR N 429       3.006 -96.136  54.099  1.00  0.00           C  
ATOM    902  O   THR N 429       3.804 -95.482  54.767  1.00  0.00           O  
ATOM    903  CB  THR N 429       0.763 -96.899  54.817  1.00  0.00           C  
ATOM    904  OG1 THR N 429      -0.592 -96.490  55.043  1.00  0.00           O  
ATOM    905  CG2 THR N 429       1.418 -97.190  56.157  1.00  0.00           C  
ATOM    906  N   LYS N 431       3.363 -97.176  53.362  1.00  0.00           N  
ATOM    907  CA  LYS N 431       4.748 -97.592  53.316  1.00  0.00           C  
ATOM    908  C   LYS N 431       5.651 -96.373  53.117  1.00  0.00           C  
ATOM    909  O   LYS N 431       6.471 -96.071  53.972  1.00  0.00           O  
ATOM    910  CB  LYS N 431       4.958 -98.616  52.195  1.00  0.00           C  
ATOM    911  CG  LYS N 431       4.490-100.057  52.512  1.00  0.00           C  
ATOM    912  CD  LYS N 431       5.553-100.866  53.272  1.00  0.00           C  
ATOM    913  CE  LYS N 431       5.473-102.375  52.975  1.00  0.00           C  
ATOM    914  NZ  LYS N 431       4.214-103.033  53.432  1.00  0.00           N  
ATOM    915  N   ILE N 432       5.491 -95.653  52.013  1.00  0.00           N  
ATOM    916  CA  ILE N 432       6.338 -94.485  51.776  1.00  0.00           C  
ATOM    917  C   ILE N 432       6.377 -93.474  52.913  1.00  0.00           C  
ATOM    918  O   ILE N 432       7.413 -92.875  53.180  1.00  0.00           O  
ATOM    919  CB  ILE N 432       5.918 -93.727  50.528  1.00  0.00           C  
ATOM    920  CG1 ILE N 432       6.085 -94.615  49.304  1.00  0.00           C  
ATOM    921  CG2 ILE N 432       6.755 -92.474  50.385  1.00  0.00           C  
ATOM    922  CD1 ILE N 432       5.755 -93.906  48.015  1.00  0.00           C  
ATOM    923  N   HIS N 433       5.239 -93.258  53.556  1.00  0.00           N  
ATOM    924  CA  HIS N 433       5.164 -92.311  54.665  1.00  0.00           C  
ATOM    925  C   HIS N 433       6.311 -92.684  55.598  1.00  0.00           C  
ATOM    926  O   HIS N 433       7.374 -92.056  55.554  1.00  0.00           O  
ATOM    927  CB  HIS N 433       3.805 -92.445  55.373  1.00  0.00           C  
ATOM    928  CG  HIS N 433       3.454 -91.294  56.269  1.00  0.00           C  
ATOM    929  ND1 HIS N 433       3.401 -89.990  55.828  1.00  0.00           N  
ATOM    930  CD2 HIS N 433       3.086 -91.264  57.573  1.00  0.00           C  
ATOM    931  CE1 HIS N 433       3.014 -89.206  56.820  1.00  0.00           C  
ATOM    932  NE2 HIS N 433       2.815 -89.955  57.889  1.00  0.00           N  
ATOM    933  N   TYR N 434       6.092 -93.716  56.419  1.00  0.00           N  
ATOM    934  CA  TYR N 434       7.096 -94.241  57.364  1.00  0.00           C  
ATOM    935  C   TYR N 434       8.487 -94.038  56.718  1.00  0.00           C  
ATOM    936  O   TYR N 434       9.436 -93.602  57.378  1.00  0.00           O  
ATOM    937  CB  TYR N 434       6.766 -95.747  57.641  1.00  0.00           C  
ATOM    938  CG  TYR N 434       7.672 -96.650  58.536  1.00  0.00           C  
ATOM    939  CD1 TYR N 434       7.600 -98.053  58.399  1.00  0.00           C  
ATOM    940  CD2 TYR N 434       8.588 -96.141  59.478  1.00  0.00           C  
ATOM    941  CE1 TYR N 434       8.409 -98.928  59.151  1.00  0.00           C  
ATOM    942  CE2 TYR N 434       9.414 -97.031  60.250  1.00  0.00           C  
ATOM    943  CZ  TYR N 434       9.308 -98.423  60.062  1.00  0.00           C  
ATOM    944  OH  TYR N 434      10.099 -99.338  60.725  1.00  0.00           O  
ATOM    945  N   GLN N 435       8.590 -94.300  55.416  1.00  0.00           N  
ATOM    946  CA  GLN N 435       9.864 -94.152  54.723  1.00  0.00           C  
ATOM    947  C   GLN N 435      10.403 -92.735  54.895  1.00  0.00           C  
ATOM    948  O   GLN N 435      11.127 -92.454  55.845  1.00  0.00           O  
ATOM    949  CB  GLN N 435       9.701 -94.524  53.231  1.00  0.00           C  
ATOM    950  CG  GLN N 435      10.649 -95.676  52.747  1.00  0.00           C  
ATOM    951  CD  GLN N 435      10.354 -96.221  51.318  1.00  0.00           C  
ATOM    952  OE1 GLN N 435      11.156 -96.980  50.741  1.00  0.00           O  
ATOM    953  NE2 GLN N 435       9.205 -95.840  50.760  1.00  0.00           N  
ATOM    954  N   LEU N 436      10.032 -91.846  53.987  1.00  0.00           N  
ATOM    955  CA  LEU N 436      10.473 -90.462  54.032  1.00  0.00           C  
ATOM    956  C   LEU N 436      10.852 -90.040  55.434  1.00  0.00           C  
ATOM    957  O   LEU N 436      11.911 -89.461  55.652  1.00  0.00           O  
ATOM    958  CB  LEU N 436       9.366 -89.580  53.489  1.00  0.00           C  
ATOM    959  CG  LEU N 436       9.074 -90.027  52.063  1.00  0.00           C  
ATOM    960  CD1 LEU N 436       7.635 -89.767  51.713  1.00  0.00           C  
ATOM    961  CD2 LEU N 436      10.042 -89.319  51.126  1.00  0.00           C  
ATOM    962  N   LYS N 437       9.987 -90.340  56.392  1.00  0.00           N  
ATOM    963  CA  LYS N 437      10.280 -89.990  57.770  1.00  0.00           C  
ATOM    964  C   LYS N 437      11.661 -90.509  58.153  1.00  0.00           C  
ATOM    965  O   LYS N 437      12.636 -89.751  58.129  1.00  0.00           O  
ATOM    966  CB  LYS N 437       9.241 -90.581  58.732  1.00  0.00           C  
ATOM    967  CG  LYS N 437       7.899 -89.851  58.772  1.00  0.00           C  
ATOM    968  CD  LYS N 437       7.085 -90.184  60.050  1.00  0.00           C  
ATOM    969  CE  LYS N 437       7.653 -89.525  61.321  1.00  0.00           C  
ATOM    970  NZ  LYS N 437       6.824 -89.775  62.550  1.00  0.00           N  
ATOM    971  N   LYS N 438      11.726 -91.800  58.501  1.00  0.00           N  
ATOM    972  CA  LYS N 438      12.967 -92.481  58.912  1.00  0.00           C  
ATOM    973  C   LYS N 438      14.149 -91.872  58.120  1.00  0.00           C  
ATOM    974  O   LYS N 438      15.192 -91.536  58.698  1.00  0.00           O  
ATOM    975  CB  LYS N 438      12.825 -94.017  58.662  1.00  0.00           C  
ATOM    976  CG  LYS N 438      13.694 -95.020  59.522  1.00  0.00           C  
ATOM    977  CD  LYS N 438      13.504 -96.498  59.021  1.00  0.00           C  
ATOM    978  CE  LYS N 438      14.519 -97.507  59.579  1.00  0.00           C  
ATOM    979  NZ  LYS N 438      14.415 -98.803  58.834  1.00  0.00           N  
ATOM    980  N   LEU N 439      13.969 -91.698  56.807  1.00  0.00           N  
ATOM    981  CA  LEU N 439      15.023 -91.129  55.971  1.00  0.00           C  
ATOM    982  C   LEU N 439      15.391 -89.755  56.484  1.00  0.00           C  
ATOM    983  O   LEU N 439      16.532 -89.502  56.859  1.00  0.00           O  
ATOM    984  CB  LEU N 439      14.573 -90.990  54.520  1.00  0.00           C  
ATOM    985  CG  LEU N 439      15.704 -90.378  53.690  1.00  0.00           C  
ATOM    986  CD1 LEU N 439      16.729 -91.449  53.393  1.00  0.00           C  
ATOM    987  CD2 LEU N 439      15.170 -89.807  52.408  1.00  0.00           C  
ATOM    988  N   TRP N 444      14.410 -88.865  56.477  1.00  0.00           N  
ATOM    989  CA  TRP N 444      14.626 -87.519  56.953  1.00  0.00           C  
ATOM    990  C   TRP N 444      15.492 -87.600  58.191  1.00  0.00           C  
ATOM    991  O   TRP N 444      16.526 -86.941  58.300  1.00  0.00           O  
ATOM    992  CB  TRP N 444      13.288 -86.863  57.290  1.00  0.00           C  
ATOM    993  CG  TRP N 444      12.756 -86.016  56.175  1.00  0.00           C  
ATOM    994  CD1 TRP N 444      11.658 -86.259  55.404  1.00  0.00           C  
ATOM    995  CD2 TRP N 444      13.323 -84.792  55.690  1.00  0.00           C  
ATOM    996  NE1 TRP N 444      11.507 -85.260  54.465  1.00  0.00           N  
ATOM    997  CE2 TRP N 444      12.518 -84.347  54.618  1.00  0.00           C  
ATOM    998  CE3 TRP N 444      14.439 -84.028  56.054  1.00  0.00           C  
ATOM    999  CZ2 TRP N 444      12.790 -83.171  53.908  1.00  0.00           C  
ATOM   1000  CZ3 TRP N 444      14.710 -82.856  55.346  1.00  0.00           C  
ATOM   1001  CH2 TRP N 444      13.887 -82.443  54.284  1.00  0.00           C  
ATOM   1002  N   GLU N 445      15.066 -88.450  59.111  1.00  0.00           N  
ATOM   1003  CA  GLU N 445      15.766 -88.644  60.365  1.00  0.00           C  
ATOM   1004  C   GLU N 445      17.269 -88.707  60.180  1.00  0.00           C  
ATOM   1005  O   GLU N 445      18.000 -87.958  60.812  1.00  0.00           O  
ATOM   1006  CB  GLU N 445      15.289 -89.928  61.038  1.00  0.00           C  
ATOM   1007  CG  GLU N 445      15.475 -89.915  62.541  1.00  0.00           C  
ATOM   1008  CD  GLU N 445      14.453 -89.031  63.248  1.00  0.00           C  
ATOM   1009  OE1 GLU N 445      13.255 -89.411  63.269  1.00  0.00           O  
ATOM   1010  OE2 GLU N 445      14.848 -87.962  63.777  1.00  0.00           O  
ATOM   1011  N   ASN N 446      17.726 -89.610  59.321  1.00  0.00           N  
ATOM   1012  CA  ASN N 446      19.153 -89.760  59.071  1.00  0.00           C  
ATOM   1013  C   ASN N 446      19.746 -88.499  58.450  1.00  0.00           C  
ATOM   1014  O   ASN N 446      20.870 -88.103  58.773  1.00  0.00           O  
ATOM   1015  CB  ASN N 446      19.395 -90.955  58.153  1.00  0.00           C  
ATOM   1016  CG  ASN N 446      19.037 -92.267  58.808  1.00  0.00           C  
ATOM   1017  OD1 ASN N 446      17.932 -92.438  59.324  1.00  0.00           O  
ATOM   1018  ND2 ASN N 446      19.973 -93.205  58.793  1.00  0.00           N  
ATOM   1019  N   VAL N 447      18.988 -87.876  57.552  1.00  0.00           N  
ATOM   1020  CA  VAL N 447      19.445 -86.659  56.897  1.00  0.00           C  
ATOM   1021  C   VAL N 447      19.787 -85.712  58.022  1.00  0.00           C  
ATOM   1022  O   VAL N 447      20.911 -85.225  58.134  1.00  0.00           O  
ATOM   1023  CB  VAL N 447      18.342 -86.034  56.024  1.00  0.00           C  
ATOM   1024  CG1 VAL N 447      18.905 -84.840  55.267  1.00  0.00           C  
ATOM   1025  CG2 VAL N 447      17.777 -87.079  55.055  1.00  0.00           C  
ATOM   1026  N   ASP N 448      18.799 -85.473  58.868  1.00  0.00           N  
ATOM   1027  CA  ASP N 448      18.983 -84.609  60.014  1.00  0.00           C  
ATOM   1028  C   ASP N 448      20.197 -85.156  60.763  1.00  0.00           C  
ATOM   1029  O   ASP N 448      21.128 -84.424  61.118  1.00  0.00           O  
ATOM   1030  CB  ASP N 448      17.734 -84.666  60.903  1.00  0.00           C  
ATOM   1031  CG  ASP N 448      17.844 -83.775  62.126  1.00  0.00           C  
ATOM   1032  OD1 ASP N 448      17.915 -82.536  61.955  1.00  0.00           O  
ATOM   1033  OD2 ASP N 448      17.863 -84.317  63.257  1.00  0.00           O  
ATOM   1034  N   THR N 449      20.185 -86.467  60.970  1.00  0.00           N  
ATOM   1035  CA  THR N 449      21.253 -87.134  61.688  1.00  0.00           C  
ATOM   1036  C   THR N 449      22.604 -86.720  61.120  1.00  0.00           C  
ATOM   1037  O   THR N 449      23.326 -85.948  61.746  1.00  0.00           O  
ATOM   1038  CB  THR N 449      21.063 -88.679  61.646  1.00  0.00           C  
ATOM   1039  OG1 THR N 449      19.873 -89.037  62.365  1.00  0.00           O  
ATOM   1040  CG2 THR N 449      22.236 -89.380  62.286  1.00  0.00           C  
ATOM   1041  N   GLN N 450      22.942 -87.201  59.933  1.00  0.00           N  
ATOM   1042  CA  GLN N 450      24.219 -86.832  59.354  1.00  0.00           C  
ATOM   1043  C   GLN N 450      24.462 -85.326  59.485  1.00  0.00           C  
ATOM   1044  O   GLN N 450      25.575 -84.902  59.791  1.00  0.00           O  
ATOM   1045  CB  GLN N 450      24.289 -87.246  57.880  1.00  0.00           C  
ATOM   1046  CG  GLN N 450      24.786 -88.663  57.626  1.00  0.00           C  
ATOM   1047  CD  GLN N 450      26.124 -88.699  56.897  1.00  0.00           C  
ATOM   1048  OE1 GLN N 450      26.246 -88.238  55.762  1.00  0.00           O  
ATOM   1049  NE2 GLN N 450      27.133 -89.253  57.552  1.00  0.00           N  
ATOM   1050  N   MET N 451      23.425 -84.518  59.273  1.00  0.00           N  
ATOM   1051  CA  MET N 451      23.578 -83.064  59.349  1.00  0.00           C  
ATOM   1052  C   MET N 451      24.471 -82.623  60.501  1.00  0.00           C  
ATOM   1053  O   MET N 451      25.648 -82.275  60.309  1.00  0.00           O  
ATOM   1054  CB  MET N 451      22.216 -82.379  59.482  1.00  0.00           C  
ATOM   1055  CG  MET N 451      22.315 -80.887  59.789  1.00  0.00           C  
ATOM   1056  SD  MET N 451      20.737 -79.993  59.726  1.00  0.00           S  
ATOM   1057  CE  MET N 451      20.212 -79.978  61.488  1.00  0.00           C  
ATOM   1058  N   ARG N 452      23.897 -82.636  61.700  1.00  0.00           N  
ATOM   1059  CA  ARG N 452      24.620 -82.234  62.905  1.00  0.00           C  
ATOM   1060  C   ARG N 452      25.821 -83.146  63.073  1.00  0.00           C  
ATOM   1061  O   ARG N 452      26.847 -82.768  63.647  1.00  0.00           O  
ATOM   1062  CB  ARG N 452      23.717 -82.352  64.145  1.00  0.00           C  
ATOM   1063  CG  ARG N 452      22.211 -82.462  63.865  1.00  0.00           C  
ATOM   1064  CD  ARG N 452      21.686 -83.768  64.441  1.00  0.00           C  
ATOM   1065  NE  ARG N 452      22.642 -84.835  64.158  1.00  0.00           N  
ATOM   1066  CZ  ARG N 452      22.454 -86.120  64.432  1.00  0.00           C  
ATOM   1067  NH1 ARG N 452      21.328 -86.527  65.003  1.00  0.00           N  
ATOM   1068  NH2 ARG N 452      23.407 -86.998  64.139  1.00  0.00           N  
ATOM   1069  N   ALA N 453      25.668 -84.358  62.563  1.00  0.00           N  
ATOM   1070  CA  ALA N 453      26.717 -85.340  62.644  1.00  0.00           C  
ATOM   1071  C   ALA N 453      28.017 -84.753  62.113  1.00  0.00           C  
ATOM   1072  O   ALA N 453      29.089 -85.116  62.599  1.00  0.00           O  
ATOM   1073  CB  ALA N 453      26.327 -86.579  61.851  1.00  0.00           C  
ATOM   1074  N   ARG N 454      27.932 -83.841  61.140  1.00  0.00           N  
ATOM   1075  CA  ARG N 454      29.142 -83.255  60.575  1.00  0.00           C  
ATOM   1076  C   ARG N 454      29.234 -81.743  60.542  1.00  0.00           C  
ATOM   1077  O   ARG N 454      29.092 -81.124  59.491  1.00  0.00           O  
ATOM   1078  CB  ARG N 454      29.389 -83.820  59.180  1.00  0.00           C  
ATOM   1079  CG  ARG N 454      28.129 -84.145  58.437  1.00  0.00           C  
ATOM   1080  CD  ARG N 454      28.325 -85.362  57.546  1.00  0.00           C  
ATOM   1081  NE  ARG N 454      29.428 -85.186  56.606  1.00  0.00           N  
ATOM   1082  CZ  ARG N 454      29.673 -85.991  55.574  1.00  0.00           C  
ATOM   1083  NH1 ARG N 454      28.888 -87.041  55.341  1.00  0.00           N  
ATOM   1084  NH2 ARG N 454      30.698 -85.739  54.765  1.00  0.00           N  
ATOM   1085  N   GLY N 455      29.496 -81.175  61.717  1.00  0.00           N  
ATOM   1086  CA  GLY N 455      29.657 -79.744  61.882  1.00  0.00           C  
ATOM   1087  C   GLY N 455      28.579 -78.858  61.298  1.00  0.00           C  
ATOM   1088  O   GLY N 455      28.894 -77.798  60.756  1.00  0.00           O  
ATOM   1089  N   TYR N 456      27.319 -79.277  61.404  1.00  0.00           N  
ATOM   1090  CA  TYR N 456      26.188 -78.493  60.891  1.00  0.00           C  
ATOM   1091  C   TYR N 456      25.406 -77.830  62.020  1.00  0.00           C  
ATOM   1092  O   TYR N 456      24.665 -78.499  62.726  1.00  0.00           O  
ATOM   1093  CB  TYR N 456      25.246 -79.394  60.092  1.00  0.00           C  
ATOM   1094  CG  TYR N 456      25.511 -79.340  58.620  1.00  0.00           C  
ATOM   1095  CD1 TYR N 456      24.912 -78.366  57.826  1.00  0.00           C  
ATOM   1096  CD2 TYR N 456      26.439 -80.191  58.033  1.00  0.00           C  
ATOM   1097  CE1 TYR N 456      25.235 -78.236  56.483  1.00  0.00           C  
ATOM   1098  CE2 TYR N 456      26.771 -80.067  56.693  1.00  0.00           C  
ATOM   1099  CZ  TYR N 456      26.166 -79.086  55.926  1.00  0.00           C  
ATOM   1100  OH  TYR N 456      26.503 -78.948  54.605  1.00  0.00           O  
ATOM   1101  N   GLU N 457      25.550 -76.520  62.189  1.00  0.00           N  
ATOM   1102  CA  GLU N 457      24.839 -75.843  63.265  1.00  0.00           C  
ATOM   1103  C   GLU N 457      23.395 -75.553  62.972  1.00  0.00           C  
ATOM   1104  O   GLU N 457      23.080 -74.765  62.080  1.00  0.00           O  
ATOM   1105  CB  GLU N 457      25.515 -74.539  63.619  1.00  0.00           C  
ATOM   1106  CG  GLU N 457      26.837 -74.730  64.268  1.00  0.00           C  
ATOM   1107  CD  GLU N 457      27.413 -73.424  64.724  1.00  0.00           C  
ATOM   1108  OE1 GLU N 457      27.611 -72.537  63.862  1.00  0.00           O  
ATOM   1109  OE2 GLU N 457      27.658 -73.289  65.944  1.00  0.00           O  
ATOM   1110  N   ALA N 458      22.520 -76.174  63.757  1.00  0.00           N  
ATOM   1111  CA  ALA N 458      21.083 -76.001  63.602  1.00  0.00           C  
ATOM   1112  C   ALA N 458      20.677 -74.531  63.532  1.00  0.00           C  
ATOM   1113  O   ALA N 458      21.373 -73.638  64.029  1.00  0.00           O  
ATOM   1114  CB  ALA N 458      20.344 -76.702  64.735  1.00  0.00           C  
ATOM   1115  N   ASP N 459      19.530 -74.302  62.906  1.00  0.00           N  
ATOM   1116  CA  ASP N 459      18.998 -72.969  62.715  1.00  0.00           C  
ATOM   1117  C   ASP N 459      17.527 -72.956  63.086  1.00  0.00           C  
ATOM   1118  O   ASP N 459      16.756 -73.809  62.655  1.00  0.00           O  
ATOM   1119  CB  ASP N 459      19.171 -72.571  61.249  1.00  0.00           C  
ATOM   1120  CG  ASP N 459      18.428 -71.311  60.901  1.00  0.00           C  
ATOM   1121  OD1 ASP N 459      17.709 -71.304  59.874  1.00  0.00           O  
ATOM   1122  OD2 ASP N 459      18.572 -70.329  61.655  1.00  0.00           O  
ATOM   1123  N   TRP N 460      17.139 -71.987  63.894  1.00  0.00           N  
ATOM   1124  CA  TRP N 460      15.757 -71.884  64.299  1.00  0.00           C  
ATOM   1125  C   TRP N 460      14.823 -72.005  63.089  1.00  0.00           C  
ATOM   1126  O   TRP N 460      13.890 -72.800  63.098  1.00  0.00           O  
ATOM   1127  CB  TRP N 460      15.536 -70.544  64.985  1.00  0.00           C  
ATOM   1128  CG  TRP N 460      14.239 -70.452  65.670  1.00  0.00           C  
ATOM   1129  CD1 TRP N 460      14.016 -70.567  67.003  1.00  0.00           C  
ATOM   1130  CD2 TRP N 460      12.963 -70.248  65.065  1.00  0.00           C  
ATOM   1131  NE1 TRP N 460      12.675 -70.449  67.273  1.00  0.00           N  
ATOM   1132  CE2 TRP N 460      12.001 -70.257  66.092  1.00  0.00           C  
ATOM   1133  CE3 TRP N 460      12.529 -70.073  63.744  1.00  0.00           C  
ATOM   1134  CZ2 TRP N 460      10.640 -70.081  65.853  1.00  0.00           C  
ATOM   1135  CZ3 TRP N 460      11.173 -69.900  63.502  1.00  0.00           C  
ATOM   1136  CH2 TRP N 460      10.245 -69.912  64.552  1.00  0.00           C  
ATOM   1137  N   ALA N 461      15.100 -71.224  62.046  1.00  0.00           N  
ATOM   1138  CA  ALA N 461      14.286 -71.172  60.824  1.00  0.00           C  
ATOM   1139  C   ALA N 461      14.370 -72.368  59.905  1.00  0.00           C  
ATOM   1140  O   ALA N 461      13.486 -72.584  59.084  1.00  0.00           O  
ATOM   1141  CB  ALA N 461      14.629 -69.931  60.040  1.00  0.00           C  
ATOM   1142  N   ARG N 463      15.455 -73.116  60.010  1.00  0.00           N  
ATOM   1143  CA  ARG N 463      15.637 -74.306  59.197  1.00  0.00           C  
ATOM   1144  C   ARG N 463      14.509 -75.264  59.562  1.00  0.00           C  
ATOM   1145  O   ARG N 463      14.364 -75.629  60.727  1.00  0.00           O  
ATOM   1146  CB  ARG N 463      16.985 -74.962  59.535  1.00  0.00           C  
ATOM   1147  CG  ARG N 463      17.257 -76.310  58.840  1.00  0.00           C  
ATOM   1148  CD  ARG N 463      17.845 -77.386  59.780  1.00  0.00           C  
ATOM   1149  NE  ARG N 463      19.072 -76.964  60.451  1.00  0.00           N  
ATOM   1150  CZ  ARG N 463      20.154 -76.510  59.825  1.00  0.00           C  
ATOM   1151  NH1 ARG N 463      21.223 -76.151  60.520  1.00  0.00           N  
ATOM   1152  NH2 ARG N 463      20.170 -76.405  58.506  1.00  0.00           N  
ATOM   1153  N   LYS N 471      13.694 -75.664  58.597  1.00  0.00           N  
ATOM   1154  CA  LYS N 471      12.638 -76.605  58.926  1.00  0.00           C  
ATOM   1155  C   LYS N 471      12.412 -77.559  57.784  1.00  0.00           C  
ATOM   1156  O   LYS N 471      12.585 -77.211  56.616  1.00  0.00           O  
ATOM   1157  CB  LYS N 471      11.332 -75.890  59.262  1.00  0.00           C  
ATOM   1158  CG  LYS N 471      10.307 -76.787  59.945  1.00  0.00           C  
ATOM   1159  CD  LYS N 471       8.950 -76.109  60.038  1.00  0.00           C  
ATOM   1160  CE  LYS N 471       9.001 -74.849  60.888  1.00  0.00           C  
ATOM   1161  NZ  LYS N 471       9.753 -73.734  60.261  1.00  0.00           N  
ATOM   1162  N   ARG N 472      12.031 -78.774  58.147  1.00  0.00           N  
ATOM   1163  CA  ARG N 472      11.765 -79.835  57.189  1.00  0.00           C  
ATOM   1164  C   ARG N 472      10.316 -80.243  57.371  1.00  0.00           C  
ATOM   1165  O   ARG N 472       9.598 -79.647  58.173  1.00  0.00           O  
ATOM   1166  CB  ARG N 472      12.648 -81.032  57.499  1.00  0.00           C  
ATOM   1167  CG  ARG N 472      12.466 -81.491  58.927  1.00  0.00           C  
ATOM   1168  CD  ARG N 472      13.178 -82.785  59.202  1.00  0.00           C  
ATOM   1169  NE  ARG N 472      13.711 -82.791  60.558  1.00  0.00           N  
ATOM   1170  CZ  ARG N 472      14.338 -83.822  61.110  1.00  0.00           C  
ATOM   1171  NH1 ARG N 472      14.512 -84.945  60.427  1.00  0.00           N  
ATOM   1172  NH2 ARG N 472      14.802 -83.724  62.346  1.00  0.00           N  
ATOM   1173  N   GLY N 473       9.881 -81.257  56.636  1.00  0.00           N  
ATOM   1174  CA  GLY N 473       8.514 -81.691  56.812  1.00  0.00           C  
ATOM   1175  C   GLY N 473       7.899 -82.418  55.648  1.00  0.00           C  
ATOM   1176  O   GLY N 473       8.319 -82.250  54.504  1.00  0.00           O  
ATOM   1177  N   ILE N 474       6.891 -83.229  55.955  1.00  0.00           N  
ATOM   1178  CA  ILE N 474       6.183 -83.987  54.939  1.00  0.00           C  
ATOM   1179  C   ILE N 474       4.712 -83.605  54.897  1.00  0.00           C  
ATOM   1180  O   ILE N 474       4.108 -83.278  55.919  1.00  0.00           O  
ATOM   1181  CB  ILE N 474       6.248 -85.490  55.196  1.00  0.00           C  
ATOM   1182  CG1 ILE N 474       7.661 -85.913  55.570  1.00  0.00           C  
ATOM   1183  CG2 ILE N 474       5.859 -86.218  53.945  1.00  0.00           C  
ATOM   1184  CD1 ILE N 474       7.926 -85.883  57.039  1.00  0.00           C  
ATOM   1185  N   VAL N 475       4.127 -83.647  53.711  1.00  0.00           N  
ATOM   1186  CA  VAL N 475       2.727 -83.313  53.601  1.00  0.00           C  
ATOM   1187  C   VAL N 475       2.037 -84.096  52.527  1.00  0.00           C  
ATOM   1188  O   VAL N 475       2.499 -84.186  51.386  1.00  0.00           O  
ATOM   1189  CB  VAL N 475       2.530 -81.849  53.339  1.00  0.00           C  
ATOM   1190  CG1 VAL N 475       2.754 -81.086  54.634  1.00  0.00           C  
ATOM   1191  CG2 VAL N 475       3.476 -81.399  52.229  1.00  0.00           C  
ATOM   1192  N   ASN N 476       0.914 -84.665  52.935  1.00  0.00           N  
ATOM   1193  CA  ASN N 476       0.072 -85.492  52.098  1.00  0.00           C  
ATOM   1194  C   ASN N 476      -0.643 -84.603  51.110  1.00  0.00           C  
ATOM   1195  O   ASN N 476      -1.044 -83.503  51.462  1.00  0.00           O  
ATOM   1196  CB  ASN N 476      -0.954 -86.189  52.974  1.00  0.00           C  
ATOM   1197  CG  ASN N 476      -1.397 -87.490  52.402  1.00  0.00           C  
ATOM   1198  OD1 ASN N 476      -1.563 -87.615  51.193  1.00  0.00           O  
ATOM   1199  ND2 ASN N 476      -1.602 -88.480  53.264  1.00  0.00           N  
ATOM   1200  N   ASN N 477      -0.817 -85.067  49.879  1.00  0.00           N  
ATOM   1201  CA  ASN N 477      -1.511 -84.245  48.897  1.00  0.00           C  
ATOM   1202  C   ASN N 477      -3.026 -84.328  49.111  1.00  0.00           C  
ATOM   1203  O   ASN N 477      -3.751 -83.363  48.838  1.00  0.00           O  
ATOM   1204  CB  ASN N 477      -1.111 -84.639  47.454  1.00  0.00           C  
ATOM   1205  CG  ASN N 477      -1.762 -85.925  46.977  1.00  0.00           C  
ATOM   1206  OD1 ASN N 477      -1.808 -86.915  47.704  1.00  0.00           O  
ATOM   1207  ND2 ASN N 477      -2.253 -85.919  45.735  1.00  0.00           N  
ATOM   1208  N   ASN N 478      -3.503 -85.465  49.621  1.00  0.00           N  
ATOM   1209  CA  ASN N 478      -4.936 -85.629  49.878  1.00  0.00           C  
ATOM   1210  C   ASN N 478      -5.305 -84.605  50.936  1.00  0.00           C  
ATOM   1211  O   ASN N 478      -6.437 -84.110  50.981  1.00  0.00           O  
ATOM   1212  CB  ASN N 478      -5.256 -87.036  50.398  1.00  0.00           C  
ATOM   1213  CG  ASN N 478      -4.448 -87.404  51.623  1.00  0.00           C  
ATOM   1214  OD1 ASN N 478      -4.396 -86.661  52.607  1.00  0.00           O  
ATOM   1215  ND2 ASN N 478      -3.816 -88.566  51.571  1.00  0.00           N  
ATOM   1216  N   HIS N 479      -4.314 -84.294  51.772  1.00  0.00           N  
ATOM   1217  CA  HIS N 479      -4.451 -83.339  52.860  1.00  0.00           C  
ATOM   1218  C   HIS N 479      -5.440 -82.255  52.477  1.00  0.00           C  
ATOM   1219  O   HIS N 479      -6.216 -81.791  53.304  1.00  0.00           O  
ATOM   1220  CB  HIS N 479      -3.090 -82.723  53.180  1.00  0.00           C  
ATOM   1221  CG  HIS N 479      -2.815 -82.598  54.641  1.00  0.00           C  
ATOM   1222  ND1 HIS N 479      -3.297 -83.503  55.563  1.00  0.00           N  
ATOM   1223  CD2 HIS N 479      -2.083 -81.700  55.341  1.00  0.00           C  
ATOM   1224  CE1 HIS N 479      -2.875 -83.166  56.767  1.00  0.00           C  
ATOM   1225  NE2 HIS N 479      -2.136 -82.075  56.660  1.00  0.00           N  
ATOM   1226  N   TRP N 482      -5.421 -81.864  51.211  1.00  0.00           N  
ATOM   1227  CA  TRP N 482      -6.326 -80.841  50.743  1.00  0.00           C  
ATOM   1228  C   TRP N 482      -7.322 -81.351  49.718  1.00  0.00           C  
ATOM   1229  O   TRP N 482      -8.520 -81.122  49.856  1.00  0.00           O  
ATOM   1230  CB  TRP N 482      -5.524 -79.665  50.180  1.00  0.00           C  
ATOM   1231  CG  TRP N 482      -4.391 -80.041  49.269  1.00  0.00           C  
ATOM   1232  CD1 TRP N 482      -4.469 -80.372  47.947  1.00  0.00           C  
ATOM   1233  CD2 TRP N 482      -3.011 -80.096  49.611  1.00  0.00           C  
ATOM   1234  NE1 TRP N 482      -3.218 -80.621  47.442  1.00  0.00           N  
ATOM   1235  CE2 TRP N 482      -2.298 -80.454  48.447  1.00  0.00           C  
ATOM   1236  CE3 TRP N 482      -2.294 -79.864  50.788  1.00  0.00           C  
ATOM   1237  CZ2 TRP N 482      -0.910 -80.603  48.428  1.00  0.00           C  
ATOM   1238  CZ3 TRP N 482      -0.911 -80.012  50.770  1.00  0.00           C  
ATOM   1239  CH2 TRP N 482      -0.234 -80.370  49.596  1.00  0.00           C  
ATOM   1240  N   TRP N 485      -6.824 -82.053  48.704  1.00  0.00           N  
ATOM   1241  CA  TRP N 485      -7.668 -82.581  47.630  1.00  0.00           C  
ATOM   1242  C   TRP N 485      -8.881 -83.311  48.156  1.00  0.00           C  
ATOM   1243  O   TRP N 485      -9.940 -83.336  47.528  1.00  0.00           O  
ATOM   1244  CB  TRP N 485      -6.866 -83.535  46.741  1.00  0.00           C  
ATOM   1245  CG  TRP N 485      -5.928 -82.840  45.822  1.00  0.00           C  
ATOM   1246  CD1 TRP N 485      -4.571 -82.984  45.761  1.00  0.00           C  
ATOM   1247  CD2 TRP N 485      -6.275 -81.877  44.831  1.00  0.00           C  
ATOM   1248  NE1 TRP N 485      -4.051 -82.166  44.791  1.00  0.00           N  
ATOM   1249  CE2 TRP N 485      -5.076 -81.473  44.203  1.00  0.00           C  
ATOM   1250  CE3 TRP N 485      -7.488 -81.310  44.409  1.00  0.00           C  
ATOM   1251  CZ2 TRP N 485      -5.051 -80.529  43.177  1.00  0.00           C  
ATOM   1252  CZ3 TRP N 485      -7.467 -80.370  43.388  1.00  0.00           C  
ATOM   1253  CH2 TRP N 485      -6.254 -79.989  42.783  1.00  0.00           C  
ATOM   1254  N   ASN N 486      -8.704 -83.910  49.320  1.00  0.00           N  
ATOM   1255  CA  ASN N 486      -9.751 -84.667  49.955  1.00  0.00           C  
ATOM   1256  C   ASN N 486     -11.093 -83.982  49.820  1.00  0.00           C  
ATOM   1257  O   ASN N 486     -12.112 -84.636  49.619  1.00  0.00           O  
ATOM   1258  CB  ASN N 486      -9.411 -84.858  51.424  1.00  0.00           C  
ATOM   1259  CG  ASN N 486     -10.347 -85.820  52.107  1.00  0.00           C  
ATOM   1260  OD1 ASN N 486     -11.528 -85.527  52.292  1.00  0.00           O  
ATOM   1261  ND2 ASN N 486      -9.828 -86.986  52.479  1.00  0.00           N  
ATOM   1262  N   LYS N 489     -11.085 -82.659  49.922  1.00  0.00           N  
ATOM   1263  CA  LYS N 489     -12.311 -81.878  49.826  1.00  0.00           C  
ATOM   1264  C   LYS N 489     -12.165 -80.572  49.028  1.00  0.00           C  
ATOM   1265  O   LYS N 489     -12.924 -79.631  49.255  1.00  0.00           O  
ATOM   1266  CB  LYS N 489     -12.835 -81.558  51.242  1.00  0.00           C  
ATOM   1267  CG  LYS N 489     -13.941 -82.492  51.772  1.00  0.00           C  
ATOM   1268  CD  LYS N 489     -14.545 -81.971  53.086  1.00  0.00           C  
ATOM   1269  CE  LYS N 489     -15.894 -82.627  53.409  1.00  0.00           C  
ATOM   1270  NZ  LYS N 489     -16.593 -81.942  54.542  1.00  0.00           N  
ATOM   1271  N   GLN N 490     -11.215 -80.504  48.095  1.00  0.00           N  
ATOM   1272  CA  GLN N 490     -11.036 -79.273  47.318  1.00  0.00           C  
ATOM   1273  C   GLN N 490     -12.183 -78.989  46.372  1.00  0.00           C  
ATOM   1274  O   GLN N 490     -12.461 -79.766  45.467  1.00  0.00           O  
ATOM   1275  CB  GLN N 490      -9.753 -79.300  46.501  1.00  0.00           C  
ATOM   1276  CG  GLN N 490      -9.515 -77.998  45.752  1.00  0.00           C  
ATOM   1277  CD  GLN N 490      -9.297 -76.808  46.679  1.00  0.00           C  
ATOM   1278  OE1 GLN N 490      -9.249 -75.669  46.233  1.00  0.00           O  
ATOM   1279  NE2 GLN N 490      -9.154 -77.072  47.971  1.00  0.00           N  
ATOM   1280  N   PRO N 494     -12.855 -77.852  46.567  1.00  0.00           N  
ATOM   1281  CA  PRO N 494     -13.985 -77.434  45.741  1.00  0.00           C  
ATOM   1282  C   PRO N 494     -13.592 -77.281  44.276  1.00  0.00           C  
ATOM   1283  O   PRO N 494     -12.651 -76.562  43.947  1.00  0.00           O  
ATOM   1284  CB  PRO N 494     -14.400 -76.105  46.374  1.00  0.00           C  
ATOM   1285  CG  PRO N 494     -14.037 -76.295  47.815  1.00  0.00           C  
ATOM   1286  CD  PRO N 494     -12.671 -76.934  47.702  1.00  0.00           C  
ATOM   1287  N   MET N 495     -14.319 -77.970  43.403  1.00  0.00           N  
ATOM   1288  CA  MET N 495     -14.077 -77.913  41.963  1.00  0.00           C  
ATOM   1289  C   MET N 495     -14.232 -76.474  41.458  1.00  0.00           C  
ATOM   1290  O   MET N 495     -13.315 -75.914  40.859  1.00  0.00           O  
ATOM   1291  CB  MET N 495     -15.075 -78.832  41.240  1.00  0.00           C  
ATOM   1292  CG  MET N 495     -15.000 -78.812  39.723  1.00  0.00           C  
ATOM   1293  SD  MET N 495     -13.543 -79.643  39.114  1.00  0.00           S  
ATOM   1294  CE  MET N 495     -14.197 -81.262  38.727  1.00  0.00           C  
ATOM   1295  N   LEU N 496     -15.404 -75.893  41.711  1.00  0.00           N  
ATOM   1296  CA  LEU N 496     -15.720 -74.535  41.299  1.00  0.00           C  
ATOM   1297  C   LEU N 496     -14.540 -73.607  41.451  1.00  0.00           C  
ATOM   1298  O   LEU N 496     -13.945 -73.182  40.471  1.00  0.00           O  
ATOM   1299  CB  LEU N 496     -16.889 -73.993  42.116  1.00  0.00           C  
ATOM   1300  CG  LEU N 496     -18.250 -74.163  41.457  1.00  0.00           C  
ATOM   1301  CD1 LEU N 496     -19.349 -73.749  42.386  1.00  0.00           C  
ATOM   1302  CD2 LEU N 496     -18.284 -73.314  40.222  1.00  0.00           C  
ATOM   1303  N   GLU N 498     -14.207 -73.297  42.693  1.00  0.00           N  
ATOM   1304  CA  GLU N 498     -13.097 -72.406  42.995  1.00  0.00           C  
ATOM   1305  C   GLU N 498     -11.887 -72.668  42.121  1.00  0.00           C  
ATOM   1306  O   GLU N 498     -11.526 -71.840  41.283  1.00  0.00           O  
ATOM   1307  CB  GLU N 498     -12.709 -72.550  44.466  1.00  0.00           C  
ATOM   1308  CG  GLU N 498     -11.419 -71.852  44.842  1.00  0.00           C  
ATOM   1309  CD  GLU N 498     -11.300 -71.629  46.330  1.00  0.00           C  
ATOM   1310  OE1 GLU N 498     -10.267 -71.078  46.756  1.00  0.00           O  
ATOM   1311  OE2 GLU N 498     -12.241 -71.996  47.071  1.00  0.00           O  
ATOM   1312  N   VAL N 499     -11.264 -73.821  42.340  1.00  0.00           N  
ATOM   1313  CA  VAL N 499     -10.087 -74.233  41.587  1.00  0.00           C  
ATOM   1314  C   VAL N 499     -10.241 -73.757  40.148  1.00  0.00           C  
ATOM   1315  O   VAL N 499      -9.543 -72.843  39.680  1.00  0.00           O  
ATOM   1316  CB  VAL N 499      -9.954 -75.768  41.600  1.00  0.00           C  
ATOM   1317  CG1 VAL N 499      -8.606 -76.168  41.078  1.00  0.00           C  
ATOM   1318  CG2 VAL N 499     -10.163 -76.299  43.005  1.00  0.00           C  
ATOM   1319  N   LEU N 500     -11.186 -74.384  39.460  1.00  0.00           N  
ATOM   1320  CA  LEU N 500     -11.492 -74.059  38.075  1.00  0.00           C  
ATOM   1321  C   LEU N 500     -11.426 -72.555  37.819  1.00  0.00           C  
ATOM   1322  O   LEU N 500     -10.874 -72.116  36.812  1.00  0.00           O  
ATOM   1323  CB  LEU N 500     -12.889 -74.589  37.715  1.00  0.00           C  
ATOM   1324  CG  LEU N 500     -12.985 -75.752  36.723  1.00  0.00           C  
ATOM   1325  CD1 LEU N 500     -14.338 -76.431  36.839  1.00  0.00           C  
ATOM   1326  CD2 LEU N 500     -12.758 -75.235  35.320  1.00  0.00           C  
ATOM   1327  N   ARG N 501     -11.971 -71.764  38.737  1.00  0.00           N  
ATOM   1328  CA  ARG N 501     -11.973 -70.322  38.557  1.00  0.00           C  
ATOM   1329  C   ARG N 501     -10.628 -69.725  38.918  1.00  0.00           C  
ATOM   1330  O   ARG N 501     -10.009 -69.051  38.102  1.00  0.00           O  
ATOM   1331  CB  ARG N 501     -13.096 -69.678  39.386  1.00  0.00           C  
ATOM   1332  CG  ARG N 501     -13.725 -68.445  38.718  1.00  0.00           C  
ATOM   1333  CD  ARG N 501     -15.211 -68.262  39.054  1.00  0.00           C  
ATOM   1334  NE  ARG N 501     -15.436 -68.001  40.473  1.00  0.00           N  
ATOM   1335  CZ  ARG N 501     -15.976 -68.868  41.327  1.00  0.00           C  
ATOM   1336  NH1 ARG N 501     -16.359 -70.071  40.917  1.00  0.00           N  
ATOM   1337  NH2 ARG N 501     -16.139 -68.534  42.601  1.00  0.00           N  
ATOM   1338  N   ARG N 502     -10.168 -69.997  40.131  1.00  0.00           N  
ATOM   1339  CA  ARG N 502      -8.892 -69.476  40.603  1.00  0.00           C  
ATOM   1340  C   ARG N 502      -7.721 -69.685  39.639  1.00  0.00           C  
ATOM   1341  O   ARG N 502      -6.592 -69.312  39.952  1.00  0.00           O  
ATOM   1342  CB  ARG N 502      -8.528 -70.095  41.963  1.00  0.00           C  
ATOM   1343  CG  ARG N 502      -9.319 -69.589  43.179  1.00  0.00           C  
ATOM   1344  CD  ARG N 502      -9.104 -68.098  43.448  1.00  0.00           C  
ATOM   1345  NE  ARG N 502      -7.815 -67.737  44.052  1.00  0.00           N  
ATOM   1346  CZ  ARG N 502      -7.469 -68.000  45.311  1.00  0.00           C  
ATOM   1347  NH1 ARG N 502      -8.313 -68.638  46.108  1.00  0.00           N  
ATOM   1348  NH2 ARG N 502      -6.294 -67.599  45.787  1.00  0.00           N  
ATOM   1349  N   VAL N 503      -7.969 -70.269  38.474  1.00  0.00           N  
ATOM   1350  CA  VAL N 503      -6.879 -70.481  37.539  1.00  0.00           C  
ATOM   1351  C   VAL N 503      -7.321 -70.848  36.142  1.00  0.00           C  
ATOM   1352  O   VAL N 503      -6.611 -70.590  35.173  1.00  0.00           O  
ATOM   1353  CB  VAL N 503      -5.955 -71.583  38.032  1.00  0.00           C  
ATOM   1354  CG1 VAL N 503      -4.796 -70.989  38.812  1.00  0.00           C  
ATOM   1355  CG2 VAL N 503      -6.748 -72.543  38.892  1.00  0.00           C  
ATOM   1356  N   GLY N 840      -8.494 -71.452  36.031  1.00  0.00           N  
ATOM   1357  CA  GLY N 840      -8.968 -71.859  34.721  1.00  0.00           C  
ATOM   1358  C   GLY N 840      -9.214 -70.731  33.746  1.00  0.00           C  
ATOM   1359  O   GLY N 840      -9.047 -70.890  32.541  1.00  0.00           O  
ATOM   1360  N   HIS N 841      -9.615 -69.585  34.273  1.00  0.00           N  
ATOM   1361  CA  HIS N 841      -9.905 -68.426  33.447  1.00  0.00           C  
ATOM   1362  C   HIS N 841      -8.682 -67.849  32.749  1.00  0.00           C  
ATOM   1363  O   HIS N 841      -8.815 -66.989  31.877  1.00  0.00           O  
ATOM   1364  CB  HIS N 841     -10.563 -67.346  34.301  1.00  0.00           C  
ATOM   1365  CG  HIS N 841     -12.015 -67.590  34.569  1.00  0.00           C  
ATOM   1366  ND1 HIS N 841     -12.997 -67.326  33.637  1.00  0.00           N  
ATOM   1367  CD2 HIS N 841     -12.655 -68.078  35.658  1.00  0.00           C  
ATOM   1368  CE1 HIS N 841     -14.177 -67.639  34.141  1.00  0.00           C  
ATOM   1369  NE2 HIS N 841     -13.999 -68.098  35.367  1.00  0.00           N  
ATOM   1370  N   ALA N 844      -7.497 -68.324  33.131  1.00  0.00           N  
ATOM   1371  CA  ALA N 844      -6.241 -67.839  32.552  1.00  0.00           C  
ATOM   1372  C   ALA N 844      -5.416 -68.945  31.901  1.00  0.00           C  
ATOM   1373  O   ALA N 844      -4.308 -68.699  31.422  1.00  0.00           O  
ATOM   1374  CB  ALA N 844      -5.405 -67.134  33.619  1.00  0.00           C  
ATOM   1375  N   LEU N 845      -5.951 -70.163  31.893  1.00  0.00           N  
ATOM   1376  CA  LEU N 845      -5.255 -71.288  31.277  1.00  0.00           C  
ATOM   1377  C   LEU N 845      -5.955 -71.744  29.994  1.00  0.00           C  
ATOM   1378  O   LEU N 845      -7.166 -71.963  29.982  1.00  0.00           O  
ATOM   1379  CB  LEU N 845      -5.143 -72.453  32.271  1.00  0.00           C  
ATOM   1380  CG  LEU N 845      -3.817 -72.547  33.041  1.00  0.00           C  
ATOM   1381  CD1 LEU N 845      -2.690 -72.908  32.076  1.00  0.00           C  
ATOM   1382  CD2 LEU N 845      -3.516 -71.232  33.749  1.00  0.00           C  
ATOM   1383  N   ARG N 846      -5.179 -71.867  28.918  1.00  0.00           N  
ATOM   1384  CA  ARG N 846      -5.683 -72.294  27.615  1.00  0.00           C  
ATOM   1385  C   ARG N 846      -5.312 -73.766  27.395  1.00  0.00           C  
ATOM   1386  O   ARG N 846      -4.167 -74.146  27.635  1.00  0.00           O  
ATOM   1387  CB  ARG N 846      -5.047 -71.429  26.527  1.00  0.00           C  
ATOM   1388  CG  ARG N 846      -5.400 -69.943  26.597  1.00  0.00           C  
ATOM   1389  CD  ARG N 846      -6.492 -69.583  25.584  1.00  0.00           C  
ATOM   1390  NE  ARG N 846      -6.181 -70.083  24.237  1.00  0.00           N  
ATOM   1391  CZ  ARG N 846      -5.090 -69.765  23.535  1.00  0.00           C  
ATOM   1392  NH1 ARG N 846      -4.186 -68.933  24.044  1.00  0.00           N  
ATOM   1393  NH2 ARG N 846      -4.895 -70.289  22.324  1.00  0.00           N  
ATOM   1394  N   ILE N 847      -6.261 -74.592  26.943  1.00  0.00           N  
ATOM   1395  CA  ILE N 847      -5.970 -76.012  26.725  1.00  0.00           C  
ATOM   1396  C   ILE N 847      -5.015 -76.183  25.551  1.00  0.00           C  
ATOM   1397  O   ILE N 847      -4.555 -77.294  25.267  1.00  0.00           O  
ATOM   1398  CB  ILE N 847      -7.240 -76.846  26.432  1.00  0.00           C  
ATOM   1399  CG1 ILE N 847      -7.515 -76.860  24.936  1.00  0.00           C  
ATOM   1400  CG2 ILE N 847      -8.437 -76.266  27.161  1.00  0.00           C  
ATOM   1401  CD1 ILE N 847      -8.521 -77.884  24.520  1.00  0.00           C  
ATOM   1402  N   GLY N 848      -4.730 -75.075  24.870  1.00  0.00           N  
ATOM   1403  CA  GLY N 848      -3.821 -75.104  23.736  1.00  0.00           C  
ATOM   1404  C   GLY N 848      -2.434 -75.600  24.128  1.00  0.00           C  
ATOM   1405  O   GLY N 848      -2.164 -76.807  24.051  1.00  0.00           O  
ATOM   1406  N   PRO N 849      -1.523 -74.694  24.540  1.00  0.00           N  
ATOM   1407  CA  PRO N 849      -0.163 -75.063  24.944  1.00  0.00           C  
ATOM   1408  C   PRO N 849      -0.169 -76.162  25.998  1.00  0.00           C  
ATOM   1409  O   PRO N 849       0.785 -76.925  26.092  1.00  0.00           O  
ATOM   1410  CB  PRO N 849       0.409 -73.747  25.463  1.00  0.00           C  
ATOM   1411  CG  PRO N 849      -0.218 -72.763  24.547  1.00  0.00           C  
ATOM   1412  CD  PRO N 849      -1.669 -73.228  24.516  1.00  0.00           C  
ATOM   1413  N   MET N 850      -1.249 -76.246  26.777  1.00  0.00           N  
ATOM   1414  CA  MET N 850      -1.388 -77.268  27.822  1.00  0.00           C  
ATOM   1415  C   MET N 850      -1.471 -78.644  27.140  1.00  0.00           C  
ATOM   1416  O   MET N 850      -1.227 -79.681  27.765  1.00  0.00           O  
ATOM   1417  CB  MET N 850      -2.647 -76.994  28.671  1.00  0.00           C  
ATOM   1418  CG  MET N 850      -2.463 -77.137  30.188  1.00  0.00           C  
ATOM   1419  SD  MET N 850      -2.125 -78.833  30.665  1.00  0.00           S  
ATOM   1420  CE  MET N 850      -0.313 -78.823  30.754  1.00  0.00           C  
ATOM   1421  N   LEU N 851      -1.802 -78.635  25.849  1.00  0.00           N  
ATOM   1422  CA  LEU N 851      -1.895 -79.858  25.054  1.00  0.00           C  
ATOM   1423  C   LEU N 851      -0.765 -79.895  24.025  1.00  0.00           C  
ATOM   1424  O   LEU N 851      -0.537 -80.905  23.366  1.00  0.00           O  
ATOM   1425  CB  LEU N 851      -3.240 -79.917  24.338  1.00  0.00           C  
ATOM   1426  CG  LEU N 851      -3.643 -81.269  23.749  1.00  0.00           C  
ATOM   1427  CD1 LEU N 851      -5.142 -81.254  23.607  1.00  0.00           C  
ATOM   1428  CD2 LEU N 851      -2.966 -81.561  22.407  1.00  0.00           C  
ATOM   1429  N   SER N1160      -0.057 -78.781  23.894  1.00  0.00           N  
ATOM   1430  CA  SER N1160       1.050 -78.689  22.952  1.00  0.00           C  
ATOM   1431  C   SER N1160       2.307 -79.290  23.554  1.00  0.00           C  
ATOM   1432  O   SER N1160       3.314 -79.485  22.874  1.00  0.00           O  
ATOM   1433  CB  SER N1160       1.294 -77.229  22.586  1.00  0.00           C  
ATOM   1434  OG  SER N1160       0.156 -76.693  21.932  1.00  0.00           O  
ATOM   1435  N   ARG N1161       2.247 -79.568  24.848  1.00  0.00           N  
ATOM   1436  CA  ARG N1161       3.384 -80.167  25.524  1.00  0.00           C  
ATOM   1437  C   ARG N1161       3.532 -81.491  24.803  1.00  0.00           C  
ATOM   1438  O   ARG N1161       2.549 -82.202  24.598  1.00  0.00           O  
ATOM   1439  CB  ARG N1161       3.075 -80.396  27.013  1.00  0.00           C  
ATOM   1440  CG  ARG N1161       2.745 -79.128  27.815  1.00  0.00           C  
ATOM   1441  CD  ARG N1161       3.966 -78.214  27.974  1.00  0.00           C  
ATOM   1442  NE  ARG N1161       3.647 -76.908  28.571  1.00  0.00           N  
ATOM   1443  CZ  ARG N1161       3.226 -75.835  27.895  1.00  0.00           C  
ATOM   1444  NH1 ARG N1161       3.060 -75.883  26.575  1.00  0.00           N  
ATOM   1445  NH2 ARG N1161       2.981 -74.699  28.541  1.00  0.00           N  
ATOM   1446  N   ASP N1162       4.746 -81.822  24.397  1.00  0.00           N  
ATOM   1447  CA  ASP N1162       4.951 -83.064  23.675  1.00  0.00           C  
ATOM   1448  C   ASP N1162       4.448 -84.254  24.479  1.00  0.00           C  
ATOM   1449  O   ASP N1162       3.713 -85.104  23.955  1.00  0.00           O  
ATOM   1450  CB  ASP N1162       6.428 -83.233  23.340  1.00  0.00           C  
ATOM   1451  CG  ASP N1162       6.643 -84.076  22.100  1.00  0.00           C  
ATOM   1452  OD1 ASP N1162       5.839 -83.939  21.153  1.00  0.00           O  
ATOM   1453  OD2 ASP N1162       7.615 -84.862  22.061  1.00  0.00           O  
ATOM   1454  N   THR N1163       4.852 -84.293  25.749  1.00  0.00           N  
ATOM   1455  CA  THR N1163       4.467 -85.345  26.692  1.00  0.00           C  
ATOM   1456  C   THR N1163       3.041 -85.859  26.343  1.00  0.00           C  
ATOM   1457  O   THR N1163       2.745 -87.063  26.410  1.00  0.00           O  
ATOM   1458  CB  THR N1163       4.530 -84.775  28.170  1.00  0.00           C  
ATOM   1459  OG1 THR N1163       5.722 -83.981  28.344  1.00  0.00           O  
ATOM   1460  CG2 THR N1163       4.537 -85.911  29.195  1.00  0.00           C  
ATOM   1461  N   VAL N1164       2.192 -84.922  25.924  1.00  0.00           N  
ATOM   1462  CA  VAL N1164       0.798 -85.174  25.559  1.00  0.00           C  
ATOM   1463  C   VAL N1164       0.633 -85.681  24.144  1.00  0.00           C  
ATOM   1464  O   VAL N1164       0.267 -86.832  23.926  1.00  0.00           O  
ATOM   1465  CB  VAL N1164      -0.051 -83.887  25.624  1.00  0.00           C  
ATOM   1466  CG1 VAL N1164      -1.511 -84.223  25.403  1.00  0.00           C  
ATOM   1467  CG2 VAL N1164       0.148 -83.178  26.942  1.00  0.00           C  
ATOM   1468  N   LYS N1165       0.865 -84.777  23.194  1.00  0.00           N  
ATOM   1469  CA  LYS N1165       0.738 -85.062  21.768  1.00  0.00           C  
ATOM   1470  C   LYS N1165       1.091 -86.498  21.472  1.00  0.00           C  
ATOM   1471  O   LYS N1165       0.406 -87.173  20.705  1.00  0.00           O  
ATOM   1472  CB  LYS N1165       1.638 -84.125  20.964  1.00  0.00           C  
ATOM   1473  CG  LYS N1165       1.217 -82.672  21.063  1.00  0.00           C  
ATOM   1474  CD  LYS N1165       2.403 -81.759  21.303  1.00  0.00           C  
ATOM   1475  CE  LYS N1165       3.338 -81.717  20.102  1.00  0.00           C  
ATOM   1476  NZ  LYS N1165       4.435 -80.715  20.294  1.00  0.00           N  
ATOM   1477  N   ASN N1166       2.165 -86.972  22.085  1.00  0.00           N  
ATOM   1478  CA  ASN N1166       2.549 -88.353  21.867  1.00  0.00           C  
ATOM   1479  C   ASN N1166       1.521 -89.264  22.519  1.00  0.00           C  
ATOM   1480  O   ASN N1166       1.012 -90.186  21.876  1.00  0.00           O  
ATOM   1481  CB  ASN N1166       3.929 -88.615  22.447  1.00  0.00           C  
ATOM   1482  CG  ASN N1166       4.995 -87.830  21.745  1.00  0.00           C  
ATOM   1483  OD1 ASN N1166       6.172 -87.948  22.065  1.00  0.00           O  
ATOM   1484  ND2 ASN N1166       4.592 -87.018  20.775  1.00  0.00           N  
ATOM   1485  N   LYS N1168       1.206 -88.995  23.789  1.00  0.00           N  
ATOM   1486  CA  LYS N1168       0.225 -89.797  24.523  1.00  0.00           C  
ATOM   1487  C   LYS N1168      -1.154 -89.709  23.866  1.00  0.00           C  
ATOM   1488  O   LYS N1168      -2.184 -89.902  24.511  1.00  0.00           O  
ATOM   1489  CB  LYS N1168       0.135 -89.338  25.989  1.00  0.00           C  
ATOM   1490  CG  LYS N1168      -0.738 -90.243  26.889  1.00  0.00           C  
ATOM   1491  CD  LYS N1168      -0.177 -91.681  26.994  1.00  0.00           C  
ATOM   1492  CE  LYS N1168      -1.030 -92.608  27.894  1.00  0.00           C  
ATOM   1493  NZ  LYS N1168      -0.478 -94.009  28.028  1.00  0.00           N  
ATOM   1494  N   MET N1169      -1.164 -89.420  22.572  1.00  0.00           N  
ATOM   1495  CA  MET N1169      -2.404 -89.317  21.828  1.00  0.00           C  
ATOM   1496  C   MET N1169      -2.215 -89.869  20.425  1.00  0.00           C  
ATOM   1497  O   MET N1169      -2.955 -90.761  19.997  1.00  0.00           O  
ATOM   1498  CB  MET N1169      -2.840 -87.862  21.732  1.00  0.00           C  
ATOM   1499  CG  MET N1169      -3.013 -87.171  23.052  1.00  0.00           C  
ATOM   1500  SD  MET N1169      -3.185 -85.406  22.798  1.00  0.00           S  
ATOM   1501  CE  MET N1169      -4.677 -85.337  21.789  1.00  0.00           C  
ATOM   1502  N   THR N1170      -1.232 -89.321  19.708  1.00  0.00           N  
ATOM   1503  CA  THR N1170      -0.934 -89.754  18.341  1.00  0.00           C  
ATOM   1504  C   THR N1170      -0.358 -91.142  18.462  1.00  0.00           C  
ATOM   1505  O   THR N1170      -1.010 -92.142  18.152  1.00  0.00           O  
ATOM   1506  CB  THR N1170       0.132 -88.871  17.672  1.00  0.00           C  
ATOM   1507  OG1 THR N1170      -0.098 -87.499  18.016  1.00  0.00           O  
ATOM   1508  CG2 THR N1170       0.075 -89.036  16.150  1.00  0.00           C  
ATOM   1509  N   GLN N1171       0.885 -91.192  18.912  1.00  0.00           N  
ATOM   1510  CA  GLN N1171       1.526 -92.463  19.111  1.00  0.00           C  
ATOM   1511  C   GLN N1171       0.820 -93.127  20.284  1.00  0.00           C  
ATOM   1512  O   GLN N1171       0.177 -92.454  21.091  1.00  0.00           O  
ATOM   1513  CB  GLN N1171       3.009 -92.273  19.421  1.00  0.00           C  
ATOM   1514  CG  GLN N1171       3.907 -92.720  18.287  1.00  0.00           C  
ATOM   1515  CD  GLN N1171       3.511 -94.092  17.749  1.00  0.00           C  
ATOM   1516  OE1 GLN N1171       2.360 -94.307  17.355  1.00  0.00           O  
ATOM   1517  NE2 GLN N1171       4.464 -95.026  17.729  1.00  0.00           N  
ATOM   1518  N   GLY N1177       0.922 -94.449  20.362  1.00  0.00           N  
ATOM   1519  CA  GLY N1177       0.301 -95.177  21.452  1.00  0.00           C  
ATOM   1520  C   GLY N1177      -1.204 -95.022  21.561  1.00  0.00           C  
ATOM   1521  O   GLY N1177      -1.922 -95.063  20.556  1.00  0.00           O  
ATOM   1522  N   ASP N1178      -1.673 -94.832  22.793  1.00  0.00           N  
ATOM   1523  CA  ASP N1178      -3.099 -94.696  23.081  1.00  0.00           C  
ATOM   1524  C   ASP N1178      -3.630 -93.266  23.106  1.00  0.00           C  
ATOM   1525  O   ASP N1178      -3.213 -92.410  22.319  1.00  0.00           O  
ATOM   1526  CB  ASP N1178      -3.431 -95.391  24.420  1.00  0.00           C  
ATOM   1527  CG  ASP N1178      -2.589 -94.871  25.604  1.00  0.00           C  
ATOM   1528  OD1 ASP N1178      -1.337 -94.961  25.560  1.00  0.00           O  
ATOM   1529  OD2 ASP N1178      -3.188 -94.387  26.594  1.00  0.00           O  
ATOM   1530  N   GLY N1191      -4.571 -93.030  24.015  1.00  0.00           N  
ATOM   1531  CA  GLY N1191      -5.161 -91.714  24.160  1.00  0.00           C  
ATOM   1532  C   GLY N1191      -4.906 -91.109  25.527  1.00  0.00           C  
ATOM   1533  O   GLY N1191      -4.370 -91.764  26.423  1.00  0.00           O  
ATOM   1534  N   VAL N1192      -5.294 -89.851  25.692  1.00  0.00           N  
ATOM   1535  CA  VAL N1192      -5.098 -89.169  26.957  1.00  0.00           C  
ATOM   1536  C   VAL N1192      -6.415 -88.759  27.619  1.00  0.00           C  
ATOM   1537  O   VAL N1192      -7.108 -87.855  27.153  1.00  0.00           O  
ATOM   1538  CB  VAL N1192      -4.211 -87.929  26.771  1.00  0.00           C  
ATOM   1539  CG1 VAL N1192      -4.766 -87.061  25.669  1.00  0.00           C  
ATOM   1540  CG2 VAL N1192      -4.136 -87.147  28.068  1.00  0.00           C  
ATOM   1541  N   SER N1193      -6.738 -89.443  28.716  1.00  0.00           N  
ATOM   1542  CA  SER N1193      -7.951 -89.207  29.508  1.00  0.00           C  
ATOM   1543  C   SER N1193      -8.058 -87.789  30.076  1.00  0.00           C  
ATOM   1544  O   SER N1193      -7.084 -87.032  30.073  1.00  0.00           O  
ATOM   1545  CB  SER N1193      -8.012 -90.211  30.667  1.00  0.00           C  
ATOM   1546  OG  SER N1193      -8.708 -89.670  31.780  1.00  0.00           O  
ATOM   1547  N   PHE N1194      -9.243 -87.436  30.573  1.00  0.00           N  
ATOM   1548  CA  PHE N1194      -9.446 -86.109  31.141  1.00  0.00           C  
ATOM   1549  C   PHE N1194      -8.707 -86.054  32.448  1.00  0.00           C  
ATOM   1550  O   PHE N1194      -8.095 -85.054  32.813  1.00  0.00           O  
ATOM   1551  CB  PHE N1194     -10.922 -85.833  31.384  1.00  0.00           C  
ATOM   1552  CG  PHE N1194     -11.193 -84.432  31.828  1.00  0.00           C  
ATOM   1553  CD1 PHE N1194     -10.362 -83.392  31.424  1.00  0.00           C  
ATOM   1554  CD2 PHE N1194     -12.282 -84.140  32.629  1.00  0.00           C  
ATOM   1555  CE1 PHE N1194     -10.611 -82.081  31.814  1.00  0.00           C  
ATOM   1556  CE2 PHE N1194     -12.543 -82.828  33.026  1.00  0.00           C  
ATOM   1557  CZ  PHE N1194     -11.705 -81.797  32.616  1.00  0.00           C  
ATOM   1558  N   ALA N1195      -8.783 -87.156  33.160  1.00  0.00           N  
ATOM   1559  CA  ALA N1195      -8.093 -87.255  34.407  1.00  0.00           C  
ATOM   1560  C   ALA N1195      -6.632 -86.865  34.173  1.00  0.00           C  
ATOM   1561  O   ALA N1195      -6.245 -85.715  34.389  1.00  0.00           O  
ATOM   1562  CB  ALA N1195      -8.184 -88.666  34.910  1.00  0.00           C  
ATOM   1563  N   GLU N1196      -5.830 -87.823  33.708  1.00  0.00           N  
ATOM   1564  CA  GLU N1196      -4.404 -87.592  33.471  1.00  0.00           C  
ATOM   1565  C   GLU N1196      -4.085 -86.229  32.866  1.00  0.00           C  
ATOM   1566  O   GLU N1196      -3.053 -85.635  33.174  1.00  0.00           O  
ATOM   1567  CB  GLU N1196      -3.795 -88.711  32.601  1.00  0.00           C  
ATOM   1568  CG  GLU N1196      -4.598 -89.109  31.357  1.00  0.00           C  
ATOM   1569  CD  GLU N1196      -3.825 -90.046  30.410  1.00  0.00           C  
ATOM   1570  OE1 GLU N1196      -4.466 -90.731  29.575  1.00  0.00           O  
ATOM   1571  OE2 GLU N1196      -2.575 -90.086  30.493  1.00  0.00           O  
ATOM   1572  N   PHE N1198      -4.966 -85.724  32.013  1.00  0.00           N  
ATOM   1573  CA  PHE N1198      -4.727 -84.423  31.405  1.00  0.00           C  
ATOM   1574  C   PHE N1198      -4.586 -83.413  32.527  1.00  0.00           C  
ATOM   1575  O   PHE N1198      -3.774 -82.496  32.457  1.00  0.00           O  
ATOM   1576  CB  PHE N1198      -5.901 -84.014  30.499  1.00  0.00           C  
ATOM   1577  CG  PHE N1198      -5.782 -82.610  29.930  1.00  0.00           C  
ATOM   1578  CD1 PHE N1198      -6.879 -81.751  29.920  1.00  0.00           C  
ATOM   1579  CD2 PHE N1198      -4.569 -82.142  29.423  1.00  0.00           C  
ATOM   1580  CE1 PHE N1198      -6.766 -80.450  29.417  1.00  0.00           C  
ATOM   1581  CE2 PHE N1198      -4.453 -80.840  28.917  1.00  0.00           C  
ATOM   1582  CZ  PHE N1198      -5.550 -79.996  28.917  1.00  0.00           C  
ATOM   1583  N   THR N1199      -5.376 -83.601  33.572  1.00  0.00           N  
ATOM   1584  CA  THR N1199      -5.367 -82.686  34.695  1.00  0.00           C  
ATOM   1585  C   THR N1199      -4.176 -82.832  35.657  1.00  0.00           C  
ATOM   1586  O   THR N1199      -3.888 -81.905  36.416  1.00  0.00           O  
ATOM   1587  CB  THR N1199      -6.687 -82.815  35.485  1.00  0.00           C  
ATOM   1588  OG1 THR N1199      -7.788 -82.931  34.571  1.00  0.00           O  
ATOM   1589  CG2 THR N1199      -6.897 -81.594  36.356  1.00  0.00           C  
ATOM   1590  N   TYR N1200      -3.479 -83.970  35.633  1.00  0.00           N  
ATOM   1591  CA  TYR N1200      -2.339 -84.167  36.543  1.00  0.00           C  
ATOM   1592  C   TYR N1200      -1.408 -82.968  36.533  1.00  0.00           C  
ATOM   1593  O   TYR N1200      -1.016 -82.474  37.586  1.00  0.00           O  
ATOM   1594  CB  TYR N1200      -1.530 -85.430  36.182  1.00  0.00           C  
ATOM   1595  CG  TYR N1200      -0.224 -85.629  36.969  1.00  0.00           C  
ATOM   1596  CD1 TYR N1200      -0.159 -86.486  38.064  1.00  0.00           C  
ATOM   1597  CD2 TYR N1200       0.945 -84.951  36.610  1.00  0.00           C  
ATOM   1598  CE1 TYR N1200       1.046 -86.658  38.782  1.00  0.00           C  
ATOM   1599  CE2 TYR N1200       2.147 -85.116  37.322  1.00  0.00           C  
ATOM   1600  CZ  TYR N1200       2.192 -85.965  38.405  1.00  0.00           C  
ATOM   1601  OH  TYR N1200       3.374 -86.096  39.117  1.00  0.00           O  
ATOM   1602  N   PRO N1201      -1.048 -82.473  35.340  1.00  0.00           N  
ATOM   1603  CA  PRO N1201      -0.145 -81.320  35.326  1.00  0.00           C  
ATOM   1604  C   PRO N1201      -0.657 -80.148  36.147  1.00  0.00           C  
ATOM   1605  O   PRO N1201       0.099 -79.502  36.875  1.00  0.00           O  
ATOM   1606  CB  PRO N1201      -0.012 -80.995  33.833  1.00  0.00           C  
ATOM   1607  CG  PRO N1201      -1.285 -81.518  33.238  1.00  0.00           C  
ATOM   1608  CD  PRO N1201      -1.490 -82.816  33.975  1.00  0.00           C  
ATOM   1609  N   ILE N1202      -1.952 -79.891  36.035  1.00  0.00           N  
ATOM   1610  CA  ILE N1202      -2.574 -78.792  36.753  1.00  0.00           C  
ATOM   1611  C   ILE N1202      -2.478 -79.067  38.242  1.00  0.00           C  
ATOM   1612  O   ILE N1202      -2.034 -78.232  39.029  1.00  0.00           O  
ATOM   1613  CB  ILE N1202      -4.065 -78.652  36.376  1.00  0.00           C  
ATOM   1614  CG1 ILE N1202      -4.306 -79.110  34.934  1.00  0.00           C  
ATOM   1615  CG2 ILE N1202      -4.478 -77.209  36.500  1.00  0.00           C  
ATOM   1616  CD1 ILE N1202      -3.558 -78.305  33.887  1.00  0.00           C  
ATOM   1617  N   MET N1203      -2.899 -80.262  38.617  1.00  0.00           N  
ATOM   1618  CA  MET N1203      -2.880 -80.659  40.001  1.00  0.00           C  
ATOM   1619  C   MET N1203      -1.553 -80.298  40.623  1.00  0.00           C  
ATOM   1620  O   MET N1203      -1.492 -79.414  41.475  1.00  0.00           O  
ATOM   1621  CB  MET N1203      -3.110 -82.160  40.108  1.00  0.00           C  
ATOM   1622  CG  MET N1203      -4.433 -82.629  39.542  1.00  0.00           C  
ATOM   1623  SD  MET N1203      -5.815 -82.285  40.615  1.00  0.00           S  
ATOM   1624  CE  MET N1203      -5.727 -83.634  41.720  1.00  0.00           C  
ATOM   1625  N   GLN N1204      -0.496 -80.979  40.171  1.00  0.00           N  
ATOM   1626  CA  GLN N1204       0.870 -80.788  40.685  1.00  0.00           C  
ATOM   1627  C   GLN N1204       1.193 -79.305  40.726  1.00  0.00           C  
ATOM   1628  O   GLN N1204       2.074 -78.860  41.478  1.00  0.00           O  
ATOM   1629  CB  GLN N1204       1.905 -81.547  39.813  1.00  0.00           C  
ATOM   1630  CG  GLN N1204       3.353 -81.660  40.396  1.00  0.00           C  
ATOM   1631  CD  GLN N1204       3.677 -83.004  41.065  1.00  0.00           C  
ATOM   1632  OE1 GLN N1204       3.710 -83.111  42.293  1.00  0.00           O  
ATOM   1633  NE2 GLN N1204       3.927 -84.026  40.251  1.00  0.00           N  
ATOM   1634  N   GLY N1205       0.474 -78.542  39.911  1.00  0.00           N  
ATOM   1635  CA  GLY N1205       0.686 -77.112  39.895  1.00  0.00           C  
ATOM   1636  C   GLY N1205       0.022 -76.537  41.125  1.00  0.00           C  
ATOM   1637  O   GLY N1205       0.602 -75.726  41.857  1.00  0.00           O  
ATOM   1638  N   TRP N1206      -1.209 -76.973  41.358  1.00  0.00           N  
ATOM   1639  CA  TRP N1206      -1.949 -76.504  42.505  1.00  0.00           C  
ATOM   1640  C   TRP N1206      -1.199 -76.868  43.758  1.00  0.00           C  
ATOM   1641  O   TRP N1206      -0.997 -76.026  44.625  1.00  0.00           O  
ATOM   1642  CB  TRP N1206      -3.316 -77.134  42.546  1.00  0.00           C  
ATOM   1643  CG  TRP N1206      -4.122 -76.601  43.634  1.00  0.00           C  
ATOM   1644  CD1 TRP N1206      -4.144 -77.025  44.918  1.00  0.00           C  
ATOM   1645  CD2 TRP N1206      -5.059 -75.535  43.542  1.00  0.00           C  
ATOM   1646  NE1 TRP N1206      -5.047 -76.294  45.643  1.00  0.00           N  
ATOM   1647  CE2 TRP N1206      -5.621 -75.366  44.817  1.00  0.00           C  
ATOM   1648  CE3 TRP N1206      -5.476 -74.699  42.502  1.00  0.00           C  
ATOM   1649  CZ2 TRP N1206      -6.593 -74.405  45.084  1.00  0.00           C  
ATOM   1650  CZ3 TRP N1206      -6.437 -73.746  42.761  1.00  0.00           C  
ATOM   1651  CH2 TRP N1206      -6.983 -73.602  44.042  1.00  0.00           C  
ATOM   1652  N   ASP N1207      -0.809 -78.133  43.866  1.00  0.00           N  
ATOM   1653  CA  ASP N1207      -0.041 -78.587  45.021  1.00  0.00           C  
ATOM   1654  C   ASP N1207       0.953 -77.496  45.399  1.00  0.00           C  
ATOM   1655  O   ASP N1207       0.961 -77.000  46.531  1.00  0.00           O  
ATOM   1656  CB  ASP N1207       0.730 -79.863  44.678  1.00  0.00           C  
ATOM   1657  CG  ASP N1207      -0.109 -81.104  44.830  1.00  0.00           C  
ATOM   1658  OD1 ASP N1207      -1.354 -80.972  44.848  1.00  0.00           O  
ATOM   1659  OD2 ASP N1207       0.478 -82.205  44.924  1.00  0.00           O  
ATOM   1660  N   TRP N1208       1.786 -77.131  44.426  1.00  0.00           N  
ATOM   1661  CA  TRP N1208       2.795 -76.102  44.608  1.00  0.00           C  
ATOM   1662  C   TRP N1208       2.144 -74.920  45.309  1.00  0.00           C  
ATOM   1663  O   TRP N1208       2.536 -74.536  46.417  1.00  0.00           O  
ATOM   1664  CB  TRP N1208       3.338 -75.657  43.252  1.00  0.00           C  
ATOM   1665  CG  TRP N1208       4.638 -74.937  43.352  1.00  0.00           C  
ATOM   1666  CD1 TRP N1208       5.069 -74.151  44.385  1.00  0.00           C  
ATOM   1667  CD2 TRP N1208       5.659 -74.882  42.356  1.00  0.00           C  
ATOM   1668  NE1 TRP N1208       6.296 -73.605  44.092  1.00  0.00           N  
ATOM   1669  CE2 TRP N1208       6.683 -74.036  42.853  1.00  0.00           C  
ATOM   1670  CE3 TRP N1208       5.809 -75.460  41.090  1.00  0.00           C  
ATOM   1671  CZ2 TRP N1208       7.841 -73.755  42.125  1.00  0.00           C  
ATOM   1672  CZ3 TRP N1208       6.961 -75.181  40.364  1.00  0.00           C  
ATOM   1673  CH2 TRP N1208       7.964 -74.334  40.886  1.00  0.00           C  
ATOM   1674  N   PHE N1209       1.137 -74.352  44.654  1.00  0.00           N  
ATOM   1675  CA  PHE N1209       0.416 -73.218  45.208  1.00  0.00           C  
ATOM   1676  C   PHE N1209       0.210 -73.425  46.706  1.00  0.00           C  
ATOM   1677  O   PHE N1209       0.614 -72.586  47.520  1.00  0.00           O  
ATOM   1678  CB  PHE N1209      -0.928 -73.057  44.490  1.00  0.00           C  
ATOM   1679  CG  PHE N1209      -1.781 -71.972  45.052  1.00  0.00           C  
ATOM   1680  CD1 PHE N1209      -1.218 -70.775  45.462  1.00  0.00           C  
ATOM   1681  CD2 PHE N1209      -3.147 -72.138  45.158  1.00  0.00           C  
ATOM   1682  CE1 PHE N1209      -2.003 -69.766  45.974  1.00  0.00           C  
ATOM   1683  CE2 PHE N1209      -3.940 -71.127  45.671  1.00  0.00           C  
ATOM   1684  CZ  PHE N1209      -3.369 -69.939  46.078  1.00  0.00           C  
ATOM   1685  N   GLU N1210      -0.407 -74.552  47.055  1.00  0.00           N  
ATOM   1686  CA  GLU N1210      -0.654 -74.899  48.448  1.00  0.00           C  
ATOM   1687  C   GLU N1210       0.604 -74.611  49.237  1.00  0.00           C  
ATOM   1688  O   GLU N1210       0.649 -73.684  50.047  1.00  0.00           O  
ATOM   1689  CB  GLU N1210      -1.007 -76.387  48.596  1.00  0.00           C  
ATOM   1690  CG  GLU N1210      -2.475 -76.710  48.387  1.00  0.00           C  
ATOM   1691  CD  GLU N1210      -3.368 -76.053  49.428  1.00  0.00           C  
ATOM   1692  OE1 GLU N1210      -4.606 -76.088  49.258  1.00  0.00           O  
ATOM   1693  OE2 GLU N1210      -2.834 -75.505  50.417  1.00  0.00           O  
ATOM   1694  N   LEU N1211       1.630 -75.411  48.980  1.00  0.00           N  
ATOM   1695  CA  LEU N1211       2.904 -75.269  49.665  1.00  0.00           C  
ATOM   1696  C   LEU N1211       3.396 -73.833  49.753  1.00  0.00           C  
ATOM   1697  O   LEU N1211       3.933 -73.416  50.774  1.00  0.00           O  
ATOM   1698  CB  LEU N1211       3.942 -76.142  48.978  1.00  0.00           C  
ATOM   1699  CG  LEU N1211       3.737 -77.619  49.302  1.00  0.00           C  
ATOM   1700  CD1 LEU N1211       4.211 -78.484  48.159  1.00  0.00           C  
ATOM   1701  CD2 LEU N1211       4.486 -77.939  50.571  1.00  0.00           C  
ATOM   1702  N   PHE N1212       3.208 -73.075  48.685  1.00  0.00           N  
ATOM   1703  CA  PHE N1212       3.640 -71.694  48.676  1.00  0.00           C  
ATOM   1704  C   PHE N1212       2.837 -70.901  49.684  1.00  0.00           C  
ATOM   1705  O   PHE N1212       3.318 -69.947  50.290  1.00  0.00           O  
ATOM   1706  CB  PHE N1212       3.437 -71.109  47.294  1.00  0.00           C  
ATOM   1707  CG  PHE N1212       3.632 -69.638  47.237  1.00  0.00           C  
ATOM   1708  CD1 PHE N1212       2.550 -68.796  47.037  1.00  0.00           C  
ATOM   1709  CD2 PHE N1212       4.894 -69.087  47.409  1.00  0.00           C  
ATOM   1710  CE1 PHE N1212       2.724 -67.419  46.996  1.00  0.00           C  
ATOM   1711  CE2 PHE N1212       5.082 -67.712  47.373  1.00  0.00           C  
ATOM   1712  CZ  PHE N1212       3.995 -66.874  47.170  1.00  0.00           C  
ATOM   1713  N   TYR N1213       1.601 -71.329  49.860  1.00  0.00           N  
ATOM   1714  CA  TYR N1213       0.673 -70.692  50.766  1.00  0.00           C  
ATOM   1715  C   TYR N1213       0.813 -71.146  52.207  1.00  0.00           C  
ATOM   1716  O   TYR N1213       0.942 -70.327  53.106  1.00  0.00           O  
ATOM   1717  CB  TYR N1213      -0.736 -70.970  50.272  1.00  0.00           C  
ATOM   1718  CG  TYR N1213      -1.839 -70.469  51.163  1.00  0.00           C  
ATOM   1719  CD1 TYR N1213      -1.727 -69.246  51.825  1.00  0.00           C  
ATOM   1720  CD2 TYR N1213      -3.033 -71.189  51.286  1.00  0.00           C  
ATOM   1721  CE1 TYR N1213      -2.773 -68.750  52.582  1.00  0.00           C  
ATOM   1722  CE2 TYR N1213      -4.088 -70.705  52.036  1.00  0.00           C  
ATOM   1723  CZ  TYR N1213      -3.953 -69.487  52.681  1.00  0.00           C  
ATOM   1724  OH  TYR N1213      -5.007 -69.018  53.425  1.00  0.00           O  
ATOM   1725  N   GLN N1289       0.780 -72.455  52.421  1.00  0.00           N  
ATOM   1726  CA  GLN N1289       0.880 -73.011  53.761  1.00  0.00           C  
ATOM   1727  C   GLN N1289       2.273 -73.039  54.399  1.00  0.00           C  
ATOM   1728  O   GLN N1289       2.398 -73.470  55.545  1.00  0.00           O  
ATOM   1729  CB  GLN N1289       0.301 -74.432  53.792  1.00  0.00           C  
ATOM   1730  CG  GLN N1289      -1.219 -74.529  53.763  1.00  0.00           C  
ATOM   1731  CD  GLN N1289      -1.723 -75.810  54.417  1.00  0.00           C  
ATOM   1732  OE1 GLN N1289      -1.203 -76.229  55.455  1.00  0.00           O  
ATOM   1733  NE2 GLN N1289      -2.742 -76.428  53.824  1.00  0.00           N  
ATOM   1734  N   GLN N1290       3.312 -72.594  53.686  1.00  0.00           N  
ATOM   1735  CA  GLN N1290       4.680 -72.600  54.244  1.00  0.00           C  
ATOM   1736  C   GLN N1290       5.687 -71.615  53.620  1.00  0.00           C  
ATOM   1737  O   GLN N1290       6.717 -71.296  54.232  1.00  0.00           O  
ATOM   1738  CB  GLN N1290       5.287 -74.012  54.171  1.00  0.00           C  
ATOM   1739  CG  GLN N1290       4.864 -74.992  55.271  1.00  0.00           C  
ATOM   1740  CD  GLN N1290       5.441 -74.666  56.643  1.00  0.00           C  
ATOM   1741  OE1 GLN N1290       6.625 -74.352  56.781  1.00  0.00           O  
ATOM   1742  NE2 GLN N1290       4.604 -74.761  57.667  1.00  0.00           N  
ATOM   1743  N   GLY N1291       5.404 -71.142  52.409  1.00  0.00           N  
ATOM   1744  CA  GLY N1291       6.322 -70.223  51.751  1.00  0.00           C  
ATOM   1745  C   GLY N1291       7.260 -70.955  50.803  1.00  0.00           C  
ATOM   1746  O   GLY N1291       8.435 -70.596  50.649  1.00  0.00           O  
ATOM   1747  N   VAL N1292       6.727 -71.992  50.165  1.00  0.00           N  
ATOM   1748  CA  VAL N1292       7.487 -72.799  49.224  1.00  0.00           C  
ATOM   1749  C   VAL N1292       7.317 -72.199  47.841  1.00  0.00           C  
ATOM   1750  O   VAL N1292       6.226 -72.233  47.275  1.00  0.00           O  
ATOM   1751  CB  VAL N1292       6.964 -74.246  49.184  1.00  0.00           C  
ATOM   1752  CG1 VAL N1292       7.852 -75.093  48.279  1.00  0.00           C  
ATOM   1753  CG2 VAL N1292       6.906 -74.818  50.588  1.00  0.00           C  
ATOM   1754  N   GLN N1293       8.391 -71.651  47.291  1.00  0.00           N  
ATOM   1755  CA  GLN N1293       8.316 -71.044  45.968  1.00  0.00           C  
ATOM   1756  C   GLN N1293       9.336 -71.650  45.022  1.00  0.00           C  
ATOM   1757  O   GLN N1293      10.011 -70.930  44.290  1.00  0.00           O  
ATOM   1758  CB  GLN N1293       8.555 -69.543  46.084  1.00  0.00           C  
ATOM   1759  CG  GLN N1293       9.569 -69.176  47.168  1.00  0.00           C  
ATOM   1760  CD  GLN N1293      10.160 -67.796  46.964  1.00  0.00           C  
ATOM   1761  OE1 GLN N1293      10.818 -67.248  47.853  1.00  0.00           O  
ATOM   1762  NE2 GLN N1293       9.937 -67.228  45.782  1.00  0.00           N  
ATOM   1763  N   MET N1294       9.440 -72.975  45.031  1.00  0.00           N  
ATOM   1764  CA  MET N1294      10.404 -73.661  44.183  1.00  0.00           C  
ATOM   1765  C   MET N1294      10.214 -75.169  44.142  1.00  0.00           C  
ATOM   1766  O   MET N1294      10.177 -75.824  45.182  1.00  0.00           O  
ATOM   1767  CB  MET N1294      11.810 -73.364  44.676  1.00  0.00           C  
ATOM   1768  CG  MET N1294      12.841 -74.273  44.087  1.00  0.00           C  
ATOM   1769  SD  MET N1294      14.270 -74.287  45.121  1.00  0.00           S  
ATOM   1770  CE  MET N1294      15.281 -73.023  44.344  1.00  0.00           C  
ATOM   1771  N   GLN N1295      10.119 -75.726  42.941  1.00  0.00           N  
ATOM   1772  CA  GLN N1295       9.935 -77.160  42.810  1.00  0.00           C  
ATOM   1773  C   GLN N1295      11.193 -77.864  42.345  1.00  0.00           C  
ATOM   1774  O   GLN N1295      12.015 -77.297  41.631  1.00  0.00           O  
ATOM   1775  CB  GLN N1295       8.796 -77.461  41.847  1.00  0.00           C  
ATOM   1776  CG  GLN N1295       8.602 -78.929  41.561  1.00  0.00           C  
ATOM   1777  CD  GLN N1295       7.152 -79.334  41.646  1.00  0.00           C  
ATOM   1778  OE1 GLN N1295       6.256 -78.514  41.442  1.00  0.00           O  
ATOM   1779  NE2 GLN N1295       6.908 -80.607  41.937  1.00  0.00           N  
ATOM   1780  N   ILE N1296      11.334 -79.113  42.763  1.00  0.00           N  
ATOM   1781  CA  ILE N1296      12.486 -79.915  42.395  1.00  0.00           C  
ATOM   1782  C   ILE N1296      11.960 -81.241  41.922  1.00  0.00           C  
ATOM   1783  O   ILE N1296      11.536 -82.056  42.733  1.00  0.00           O  
ATOM   1784  CB  ILE N1296      13.368 -80.173  43.587  1.00  0.00           C  
ATOM   1785  CG1 ILE N1296      13.760 -78.845  44.222  1.00  0.00           C  
ATOM   1786  CG2 ILE N1296      14.581 -80.958  43.155  1.00  0.00           C  
ATOM   1787  CD1 ILE N1296      14.465 -78.998  45.534  1.00  0.00           C  
ATOM   1788  N   GLY N1297      11.997 -81.465  40.615  1.00  0.00           N  
ATOM   1789  CA  GLY N1297      11.465 -82.709  40.095  1.00  0.00           C  
ATOM   1790  C   GLY N1297      12.392 -83.565  39.266  1.00  0.00           C  
ATOM   1791  O   GLY N1297      13.526 -83.178  38.979  1.00  0.00           O  
ATOM   1792  N   GLY N1298      11.896 -84.742  38.892  1.00  0.00           N  
ATOM   1793  CA  GLY N1298      12.673 -85.657  38.082  1.00  0.00           C  
ATOM   1794  C   GLY N1298      13.100 -84.953  36.812  1.00  0.00           C  
ATOM   1795  O   GLY N1298      12.491 -83.957  36.416  1.00  0.00           O  
ATOM   1796  N   SER N1299      14.149 -85.468  36.178  1.00  0.00           N  
ATOM   1797  CA  SER N1299      14.690 -84.894  34.944  1.00  0.00           C  
ATOM   1798  C   SER N1299      13.621 -84.724  33.877  1.00  0.00           C  
ATOM   1799  O   SER N1299      13.690 -83.823  33.030  1.00  0.00           O  
ATOM   1800  CB  SER N1299      15.800 -85.796  34.403  1.00  0.00           C  
ATOM   1801  OG  SER N1299      15.320 -87.117  34.196  1.00  0.00           O  
ATOM   1802  N   ASP N1300      12.639 -85.611  33.921  1.00  0.00           N  
ATOM   1803  CA  ASP N1300      11.558 -85.563  32.969  1.00  0.00           C  
ATOM   1804  C   ASP N1300      10.446 -84.653  33.485  1.00  0.00           C  
ATOM   1805  O   ASP N1300       9.861 -83.915  32.697  1.00  0.00           O  
ATOM   1806  CB  ASP N1300      11.006 -86.963  32.717  1.00  0.00           C  
ATOM   1807  CG  ASP N1300      10.044 -87.406  33.794  1.00  0.00           C  
ATOM   1808  OD1 ASP N1300      10.489 -87.519  34.957  1.00  0.00           O  
ATOM   1809  OD2 ASP N1300       8.847 -87.628  33.478  1.00  0.00           O  
ATOM   1810  N   GLN N1301      10.159 -84.695  34.793  1.00  0.00           N  
ATOM   1811  CA  GLN N1301       9.104 -83.856  35.389  1.00  0.00           C  
ATOM   1812  C   GLN N1301       9.278 -82.361  35.054  1.00  0.00           C  
ATOM   1813  O   GLN N1301       8.524 -81.520  35.550  1.00  0.00           O  
ATOM   1814  CB  GLN N1301       9.050 -84.042  36.921  1.00  0.00           C  
ATOM   1815  CG  GLN N1301       8.279 -85.287  37.427  1.00  0.00           C  
ATOM   1816  CD  GLN N1301       6.788 -85.031  37.692  1.00  0.00           C  
ATOM   1817  OE1 GLN N1301       6.106 -84.417  36.880  1.00  0.00           O  
ATOM   1818  NE2 GLN N1301       6.284 -85.521  38.829  1.00  0.00           N  
ATOM   1819  N   TYR N1302      10.265 -82.037  34.214  1.00  0.00           N  
ATOM   1820  CA  TYR N1302      10.523 -80.654  33.792  1.00  0.00           C  
ATOM   1821  C   TYR N1302       9.228 -79.984  33.348  1.00  0.00           C  
ATOM   1822  O   TYR N1302       8.784 -79.000  33.936  1.00  0.00           O  
ATOM   1823  CB  TYR N1302      11.507 -80.619  32.619  1.00  0.00           C  
ATOM   1824  CG  TYR N1302      11.793 -79.214  32.138  1.00  0.00           C  
ATOM   1825  CD1 TYR N1302      12.615 -78.368  32.871  1.00  0.00           C  
ATOM   1826  CD2 TYR N1302      11.220 -78.714  30.974  1.00  0.00           C  
ATOM   1827  CE1 TYR N1302      12.869 -77.055  32.463  1.00  0.00           C  
ATOM   1828  CE2 TYR N1302      11.468 -77.396  30.556  1.00  0.00           C  
ATOM   1829  CZ  TYR N1302      12.296 -76.576  31.313  1.00  0.00           C  
ATOM   1830  OH  TYR N1302      12.568 -75.278  30.942  1.00  0.00           O  
ATOM   1831  N   GLY N1303       8.641 -80.529  32.287  1.00  0.00           N  
ATOM   1832  CA  GLY N1303       7.397 -80.004  31.759  1.00  0.00           C  
ATOM   1833  C   GLY N1303       6.441 -79.650  32.874  1.00  0.00           C  
ATOM   1834  O   GLY N1303       5.969 -78.519  32.963  1.00  0.00           O  
ATOM   1835  N   ASN N1304       6.157 -80.620  33.733  1.00  0.00           N  
ATOM   1836  CA  ASN N1304       5.265 -80.378  34.846  1.00  0.00           C  
ATOM   1837  C   ASN N1304       5.732 -79.141  35.603  1.00  0.00           C  
ATOM   1838  O   ASN N1304       4.924 -78.309  36.007  1.00  0.00           O  
ATOM   1839  CB  ASN N1304       5.237 -81.585  35.788  1.00  0.00           C  
ATOM   1840  CG  ASN N1304       4.550 -82.782  35.177  1.00  0.00           C  
ATOM   1841  OD1 ASN N1304       4.212 -83.737  35.874  1.00  0.00           O  
ATOM   1842  ND2 ASN N1304       4.340 -82.740  33.865  1.00  0.00           N  
ATOM   1843  N   ILE N1306       7.038 -79.009  35.783  1.00  0.00           N  
ATOM   1844  CA  ILE N1306       7.557 -77.866  36.509  1.00  0.00           C  
ATOM   1845  C   ILE N1306       7.112 -76.582  35.830  1.00  0.00           C  
ATOM   1846  O   ILE N1306       6.893 -75.566  36.483  1.00  0.00           O  
ATOM   1847  CB  ILE N1306       9.087 -77.917  36.596  1.00  0.00           C  
ATOM   1848  CG1 ILE N1306       9.524 -79.309  37.067  1.00  0.00           C  
ATOM   1849  CG2 ILE N1306       9.582 -76.868  37.589  1.00  0.00           C  
ATOM   1850  CD1 ILE N1306      11.023 -79.493  37.179  1.00  0.00           C  
ATOM   1851  N   ILE N1310       6.951 -76.634  34.516  1.00  0.00           N  
ATOM   1852  CA  ILE N1310       6.525 -75.455  33.784  1.00  0.00           C  
ATOM   1853  C   ILE N1310       5.028 -75.259  33.879  1.00  0.00           C  
ATOM   1854  O   ILE N1310       4.567 -74.240  34.396  1.00  0.00           O  
ATOM   1855  CB  ILE N1310       6.889 -75.551  32.313  1.00  0.00           C  
ATOM   1856  CG1 ILE N1310       8.365 -75.952  32.177  1.00  0.00           C  
ATOM   1857  CG2 ILE N1310       6.559 -74.224  31.619  1.00  0.00           C  
ATOM   1858  CD1 ILE N1310       9.337 -75.060  32.929  1.00  0.00           C  
ATOM   1859  N   SER N1312       4.281 -76.238  33.363  1.00  0.00           N  
ATOM   1860  CA  SER N1312       2.810 -76.218  33.386  1.00  0.00           C  
ATOM   1861  C   SER N1312       2.334 -75.896  34.813  1.00  0.00           C  
ATOM   1862  O   SER N1312       1.282 -75.265  35.028  1.00  0.00           O  
ATOM   1863  CB  SER N1312       2.234 -77.587  32.958  1.00  0.00           C  
ATOM   1864  OG  SER N1312       2.640 -77.983  31.652  1.00  0.00           O  
ATOM   1865  N   GLY N1314       3.124 -76.342  35.786  1.00  0.00           N  
ATOM   1866  CA  GLY N1314       2.795 -76.105  37.177  1.00  0.00           C  
ATOM   1867  C   GLY N1314       2.916 -74.631  37.485  1.00  0.00           C  
ATOM   1868  O   GLY N1314       1.935 -73.980  37.837  1.00  0.00           O  
ATOM   1869  N   LEU N1316       4.124 -74.102  37.341  1.00  0.00           N  
ATOM   1870  CA  LEU N1316       4.361 -72.698  37.603  1.00  0.00           C  
ATOM   1871  C   LEU N1316       3.235 -71.820  37.094  1.00  0.00           C  
ATOM   1872  O   LEU N1316       2.891 -70.820  37.722  1.00  0.00           O  
ATOM   1873  CB  LEU N1316       5.682 -72.279  36.980  1.00  0.00           C  
ATOM   1874  CG  LEU N1316       6.840 -72.553  37.937  1.00  0.00           C  
ATOM   1875  CD1 LEU N1316       8.175 -72.492  37.223  1.00  0.00           C  
ATOM   1876  CD2 LEU N1316       6.778 -71.530  39.054  1.00  0.00           C  
ATOM   1877  N   GLU N1317       2.661 -72.201  35.958  1.00  0.00           N  
ATOM   1878  CA  GLU N1317       1.551 -71.455  35.364  1.00  0.00           C  
ATOM   1879  C   GLU N1317       0.418 -71.313  36.365  1.00  0.00           C  
ATOM   1880  O   GLU N1317       0.011 -70.204  36.718  1.00  0.00           O  
ATOM   1881  CB  GLU N1317       1.024 -72.177  34.121  1.00  0.00           C  
ATOM   1882  CG  GLU N1317       1.914 -72.052  32.889  1.00  0.00           C  
ATOM   1883  CD  GLU N1317       1.531 -73.029  31.777  1.00  0.00           C  
ATOM   1884  OE1 GLU N1317       0.309 -73.188  31.499  1.00  0.00           O  
ATOM   1885  OE2 GLU N1317       2.466 -73.626  31.181  1.00  0.00           O  
ATOM   1886  N   VAL N1318      -0.098 -72.450  36.810  1.00  0.00           N  
ATOM   1887  CA  VAL N1318      -1.179 -72.444  37.778  1.00  0.00           C  
ATOM   1888  C   VAL N1318      -0.806 -71.601  39.001  1.00  0.00           C  
ATOM   1889  O   VAL N1318      -1.642 -70.895  39.561  1.00  0.00           O  
ATOM   1890  CB  VAL N1318      -1.488 -73.862  38.230  1.00  0.00           C  
ATOM   1891  CG1 VAL N1318      -2.631 -73.842  39.197  1.00  0.00           C  
ATOM   1892  CG2 VAL N1318      -1.812 -74.731  37.026  1.00  0.00           C  
ATOM   1893  N   VAL N1319       0.458 -71.689  39.402  1.00  0.00           N  
ATOM   1894  CA  VAL N1319       0.991 -70.953  40.543  1.00  0.00           C  
ATOM   1895  C   VAL N1319       0.746 -69.460  40.451  1.00  0.00           C  
ATOM   1896  O   VAL N1319       0.229 -68.845  41.381  1.00  0.00           O  
ATOM   1897  CB  VAL N1319       2.496 -71.167  40.660  1.00  0.00           C  
ATOM   1898  CG1 VAL N1319       3.135 -70.008  41.412  1.00  0.00           C  
ATOM   1899  CG2 VAL N1319       2.765 -72.489  41.356  1.00  0.00           C  
ATOM   1900  N   LYS N1321       1.158 -68.878  39.334  1.00  0.00           N  
ATOM   1901  CA  LYS N1321       0.979 -67.455  39.109  1.00  0.00           C  
ATOM   1902  C   LYS N1321      -0.503 -67.056  39.213  1.00  0.00           C  
ATOM   1903  O   LYS N1321      -0.913 -66.406  40.181  1.00  0.00           O  
ATOM   1904  CB  LYS N1321       1.536 -67.074  37.733  1.00  0.00           C  
ATOM   1905  CG  LYS N1321       1.352 -65.610  37.387  1.00  0.00           C  
ATOM   1906  CD  LYS N1321       1.829 -64.736  38.542  1.00  0.00           C  
ATOM   1907  CE  LYS N1321       1.250 -63.333  38.453  1.00  0.00           C  
ATOM   1908  NZ  LYS N1321       1.484 -62.556  39.703  1.00  0.00           N  
ATOM   1909  N   ALA N1322      -1.299 -67.458  38.221  1.00  0.00           N  
ATOM   1910  CA  ALA N1322      -2.732 -67.141  38.182  1.00  0.00           C  
ATOM   1911  C   ALA N1322      -3.367 -67.249  39.555  1.00  0.00           C  
ATOM   1912  O   ALA N1322      -4.312 -66.531  39.877  1.00  0.00           O  
ATOM   1913  CB  ALA N1322      -3.445 -68.074  37.215  1.00  0.00           C  
ATOM   1914  N   ALA N1323      -2.838 -68.162  40.357  1.00  0.00           N  
ATOM   1915  CA  ALA N1323      -3.337 -68.367  41.699  1.00  0.00           C  
ATOM   1916  C   ALA N1323      -3.082 -67.138  42.571  1.00  0.00           C  
ATOM   1917  O   ALA N1323      -4.026 -66.533  43.079  1.00  0.00           O  
ATOM   1918  CB  ALA N1323      -2.680 -69.594  42.311  1.00  0.00           C  
ATOM   1919  N   ARG N1324      -1.812 -66.773  42.742  1.00  0.00           N  
ATOM   1920  CA  ARG N1324      -1.437 -65.621  43.565  1.00  0.00           C  
ATOM   1921  C   ARG N1324      -2.176 -64.366  43.137  1.00  0.00           C  
ATOM   1922  O   ARG N1324      -2.276 -63.409  43.901  1.00  0.00           O  
ATOM   1923  CB  ARG N1324       0.059 -65.390  43.471  1.00  0.00           C  
ATOM   1924  CG  ARG N1324       0.825 -66.660  43.654  1.00  0.00           C  
ATOM   1925  CD  ARG N1324       2.267 -66.483  43.268  1.00  0.00           C  
ATOM   1926  NE  ARG N1324       2.987 -65.635  44.213  1.00  0.00           N  
ATOM   1927  CZ  ARG N1324       4.284 -65.353  44.121  1.00  0.00           C  
ATOM   1928  NH1 ARG N1324       4.859 -64.574  45.030  1.00  0.00           N  
ATOM   1929  NH2 ARG N1324       5.005 -65.841  43.115  1.00  0.00           N  
ATOM   1930  N   GLU N1325      -2.696 -64.388  41.911  1.00  0.00           N  
ATOM   1931  CA  GLU N1325      -3.459 -63.273  41.338  1.00  0.00           C  
ATOM   1932  C   GLU N1325      -4.938 -63.398  41.688  1.00  0.00           C  
ATOM   1933  O   GLU N1325      -5.562 -62.473  42.211  1.00  0.00           O  
ATOM   1934  CB  GLU N1325      -3.316 -63.273  39.816  1.00  0.00           C  
ATOM   1935  CG  GLU N1325      -2.033 -62.655  39.318  1.00  0.00           C  
ATOM   1936  CD  GLU N1325      -2.164 -61.163  39.132  1.00  0.00           C  
ATOM   1937  OE1 GLU N1325      -2.901 -60.752  38.203  1.00  0.00           O  
ATOM   1938  OE2 GLU N1325      -1.541 -60.411  39.917  1.00  0.00           O  
ATOM   1939  N   SER N1326      -5.490 -64.559  41.374  1.00  0.00           N  
ATOM   1940  CA  SER N1326      -6.879 -64.839  41.644  1.00  0.00           C  
ATOM   1941  C   SER N1326      -7.288 -64.514  43.074  1.00  0.00           C  
ATOM   1942  O   SER N1326      -8.429 -64.137  43.304  1.00  0.00           O  
ATOM   1943  CB  SER N1326      -7.164 -66.308  41.354  1.00  0.00           C  
ATOM   1944  OG  SER N1326      -6.237 -67.140  42.028  1.00  0.00           O  
ATOM   1945  N   GLU N1327      -6.374 -64.649  44.033  1.00  0.00           N  
ATOM   1946  CA  GLU N1327      -6.726 -64.381  45.430  1.00  0.00           C  
ATOM   1947  C   GLU N1327      -7.771 -63.272  45.526  1.00  0.00           C  
ATOM   1948  O   GLU N1327      -7.488 -62.119  45.198  1.00  0.00           O  
ATOM   1949  CB  GLU N1327      -5.487 -63.997  46.234  1.00  0.00           C  
ATOM   1950  CG  GLU N1327      -5.733 -63.842  47.735  1.00  0.00           C  
ATOM   1951  CD  GLU N1327      -6.387 -65.066  48.367  1.00  0.00           C  
ATOM   1952  OE1 GLU N1327      -5.914 -66.208  48.136  1.00  0.00           O  
ATOM   1953  OE2 GLU N1327      -7.375 -64.873  49.107  1.00  0.00           O  
ATOM   1954  N   PRO N1328      -8.997 -63.616  45.980  1.00  0.00           N  
ATOM   1955  CA  PRO N1328     -10.116 -62.686  46.126  1.00  0.00           C  
ATOM   1956  C   PRO N1328      -9.842 -61.557  47.092  1.00  0.00           C  
ATOM   1957  O   PRO N1328      -9.708 -60.418  46.661  1.00  0.00           O  
ATOM   1958  CB  PRO N1328     -11.261 -63.584  46.582  1.00  0.00           C  
ATOM   1959  CG  PRO N1328     -10.569 -64.577  47.399  1.00  0.00           C  
ATOM   1960  CD  PRO N1328      -9.361 -64.924  46.549  1.00  0.00           C  
ATOM   1961  N   ASP N1329      -9.748 -61.852  48.387  1.00  0.00           N  
ATOM   1962  CA  ASP N1329      -9.492 -60.786  49.355  1.00  0.00           C  
ATOM   1963  C   ASP N1329      -8.148 -60.095  49.090  1.00  0.00           C  
ATOM   1964  O   ASP N1329      -7.081 -60.723  49.175  1.00  0.00           O  
ATOM   1965  CB  ASP N1329      -9.539 -61.317  50.788  1.00  0.00           C  
ATOM   1966  CG  ASP N1329      -9.446 -60.204  51.819  1.00  0.00           C  
ATOM   1967  OD1 ASP N1329      -9.994 -60.378  52.923  1.00  0.00           O  
ATOM   1968  OD2 ASP N1329      -8.821 -59.159  51.534  1.00  0.00           O  
ATOM   1969  N   PRO N1330      -8.191 -58.774  48.795  1.00  0.00           N  
ATOM   1970  CA  PRO N1330      -7.026 -57.933  48.498  1.00  0.00           C  
ATOM   1971  C   PRO N1330      -5.998 -57.964  49.605  1.00  0.00           C  
ATOM   1972  O   PRO N1330      -4.865 -58.365  49.384  1.00  0.00           O  
ATOM   1973  CB  PRO N1330      -7.640 -56.550  48.319  1.00  0.00           C  
ATOM   1974  CG  PRO N1330      -8.743 -56.567  49.326  1.00  0.00           C  
ATOM   1975  CD  PRO N1330      -9.369 -57.924  49.074  1.00  0.00           C  
ATOM   1976  N   GLN N1331      -6.407 -57.540  50.795  1.00  0.00           N  
ATOM   1977  CA  GLN N1331      -5.514 -57.526  51.941  1.00  0.00           C  
ATOM   1978  C   GLN N1331      -4.546 -58.724  51.892  1.00  0.00           C  
ATOM   1979  O   GLN N1331      -3.353 -58.567  52.138  1.00  0.00           O  
ATOM   1980  CB  GLN N1331      -6.333 -57.523  53.245  1.00  0.00           C  
ATOM   1981  CG  GLN N1331      -7.311 -56.344  53.356  1.00  0.00           C  
ATOM   1982  CD  GLN N1331      -7.881 -56.136  54.764  1.00  0.00           C  
ATOM   1983  OE1 GLN N1331      -8.685 -55.224  54.993  1.00  0.00           O  
ATOM   1984  NE2 GLN N1331      -7.464 -56.975  55.708  1.00  0.00           N  
ATOM   1985  N   GLU N1332      -5.054 -59.909  51.551  1.00  0.00           N  
ATOM   1986  CA  GLU N1332      -4.223 -61.114  51.463  1.00  0.00           C  
ATOM   1987  C   GLU N1332      -3.301 -61.004  50.271  1.00  0.00           C  
ATOM   1988  O   GLU N1332      -2.110 -61.293  50.361  1.00  0.00           O  
ATOM   1989  CB  GLU N1332      -5.092 -62.371  51.321  1.00  0.00           C  
ATOM   1990  CG  GLU N1332      -5.756 -62.825  52.624  1.00  0.00           C  
ATOM   1991  CD  GLU N1332      -5.097 -64.057  53.238  1.00  0.00           C  
ATOM   1992  OE1 GLU N1332      -5.156 -65.114  52.576  1.00  0.00           O  
ATOM   1993  OE2 GLU N1332      -4.529 -63.976  54.364  1.00  0.00           O  
ATOM   1994  N   ARG N1333      -3.866 -60.594  49.147  1.00  0.00           N  
ATOM   1995  CA  ARG N1333      -3.089 -60.423  47.943  1.00  0.00           C  
ATOM   1996  C   ARG N1333      -1.814 -59.686  48.326  1.00  0.00           C  
ATOM   1997  O   ARG N1333      -0.738 -59.979  47.813  1.00  0.00           O  
ATOM   1998  CB  ARG N1333      -3.893 -59.617  46.919  1.00  0.00           C  
ATOM   1999  CG  ARG N1333      -4.915 -60.439  46.128  1.00  0.00           C  
ATOM   2000  CD  ARG N1333      -6.043 -59.580  45.531  1.00  0.00           C  
ATOM   2001  NE  ARG N1333      -5.595 -58.297  44.978  1.00  0.00           N  
ATOM   2002  CZ  ARG N1333      -4.843 -58.150  43.886  1.00  0.00           C  
ATOM   2003  NH1 ARG N1333      -4.440 -59.217  43.202  1.00  0.00           N  
ATOM   2004  NH2 ARG N1333      -4.481 -56.930  43.482  1.00  0.00           N  
ATOM   2005  N   LYS N1334      -1.940 -58.752  49.263  1.00  0.00           N  
ATOM   2006  CA  LYS N1334      -0.814 -57.944  49.716  1.00  0.00           C  
ATOM   2007  C   LYS N1334       0.416 -58.784  50.063  1.00  0.00           C  
ATOM   2008  O   LYS N1334       1.538 -58.270  50.138  1.00  0.00           O  
ATOM   2009  CB  LYS N1334      -1.217 -57.099  50.935  1.00  0.00           C  
ATOM   2010  CG  LYS N1334      -0.596 -55.697  50.921  1.00  0.00           C  
ATOM   2011  CD  LYS N1334      -0.382 -55.077  52.308  1.00  0.00           C  
ATOM   2012  CE  LYS N1334       0.366 -53.751  52.158  1.00  0.00           C  
ATOM   2013  NZ  LYS N1334       0.944 -53.242  53.426  1.00  0.00           N  
ATOM   2014  N   TYR N1335       0.207 -60.078  50.266  1.00  0.00           N  
ATOM   2015  CA  TYR N1335       1.302 -60.957  50.615  1.00  0.00           C  
ATOM   2016  C   TYR N1335       1.427 -62.005  49.543  1.00  0.00           C  
ATOM   2017  O   TYR N1335       2.462 -62.143  48.898  1.00  0.00           O  
ATOM   2018  CB  TYR N1335       1.022 -61.594  51.976  1.00  0.00           C  
ATOM   2019  CG  TYR N1335       0.805 -60.551  53.059  1.00  0.00           C  
ATOM   2020  CD1 TYR N1335      -0.322 -59.716  53.046  1.00  0.00           C  
ATOM   2021  CD2 TYR N1335       1.763 -60.337  54.056  1.00  0.00           C  
ATOM   2022  CE1 TYR N1335      -0.486 -58.682  53.999  1.00  0.00           C  
ATOM   2023  CE2 TYR N1335       1.611 -59.306  55.016  1.00  0.00           C  
ATOM   2024  CZ  TYR N1335       0.486 -58.480  54.979  1.00  0.00           C  
ATOM   2025  OH  TYR N1335       0.350 -57.443  55.893  1.00  0.00           O  
ATOM   2026  N   VAL N1336       0.326 -62.701  49.330  1.00  0.00           N  
ATOM   2027  CA  VAL N1336       0.224 -63.778  48.363  1.00  0.00           C  
ATOM   2028  C   VAL N1336       0.463 -63.446  46.887  1.00  0.00           C  
ATOM   2029  O   VAL N1336       0.748 -64.327  46.070  1.00  0.00           O  
ATOM   2030  CB  VAL N1336      -1.145 -64.396  48.492  1.00  0.00           C  
ATOM   2031  CG1 VAL N1336      -1.385 -64.783  49.941  1.00  0.00           C  
ATOM   2032  CG2 VAL N1336      -2.193 -63.403  48.041  1.00  0.00           C  
ATOM   2033  N   THR N1337       0.327 -62.180  46.536  1.00  0.00           N  
ATOM   2034  CA  THR N1337       0.528 -61.791  45.154  1.00  0.00           C  
ATOM   2035  C   THR N1337       1.978 -61.408  44.912  1.00  0.00           C  
ATOM   2036  O   THR N1337       2.619 -60.765  45.753  1.00  0.00           O  
ATOM   2037  CB  THR N1337      -0.378 -60.602  44.770  1.00  0.00           C  
ATOM   2038  OG1 THR N1337      -1.742 -60.950  45.032  1.00  0.00           O  
ATOM   2039  CG2 THR N1337      -0.229 -60.251  43.286  1.00  0.00           C  
ATOM   2040  N   PRO N1338       2.521 -61.818  43.754  1.00  0.00           N  
ATOM   2041  CA  PRO N1338       3.908 -61.523  43.372  1.00  0.00           C  
ATOM   2042  C   PRO N1338       4.152 -60.011  43.278  1.00  0.00           C  
ATOM   2043  O   PRO N1338       3.855 -59.385  42.255  1.00  0.00           O  
ATOM   2044  CB  PRO N1338       4.045 -62.211  42.009  1.00  0.00           C  
ATOM   2045  CG  PRO N1338       3.106 -63.367  42.110  1.00  0.00           C  
ATOM   2046  CD  PRO N1338       1.897 -62.742  42.787  1.00  0.00           C  
ATOM   2047  N   LYS N1339       4.691 -59.428  44.344  1.00  0.00           N  
ATOM   2048  CA  LYS N1339       4.960 -57.997  44.359  1.00  0.00           C  
ATOM   2049  C   LYS N1339       6.265 -57.655  43.619  1.00  0.00           C  
ATOM   2050  O   LYS N1339       6.237 -57.329  42.432  1.00  0.00           O  
ATOM   2051  CB  LYS N1339       4.969 -57.499  45.809  1.00  0.00           C  
ATOM   2052  CG  LYS N1339       3.652 -57.805  46.534  1.00  0.00           C  
ATOM   2053  CD  LYS N1339       3.459 -56.956  47.773  1.00  0.00           C  
ATOM   2054  CE  LYS N1339       4.532 -57.226  48.808  1.00  0.00           C  
ATOM   2055  NZ  LYS N1339       4.420 -56.290  49.956  1.00  0.00           N  
ATOM   2056  N   THR N1340       7.405 -57.735  44.294  1.00  0.00           N  
ATOM   2057  CA  THR N1340       8.677 -57.437  43.635  1.00  0.00           C  
ATOM   2058  C   THR N1340       9.163 -58.651  42.807  1.00  0.00           C  
ATOM   2059  O   THR N1340       8.484 -59.678  42.750  1.00  0.00           O  
ATOM   2060  CB  THR N1340       9.752 -57.007  44.694  1.00  0.00           C  
ATOM   2061  OG1 THR N1340      11.058 -56.987  44.093  1.00  0.00           O  
ATOM   2062  CG2 THR N1340       9.736 -57.950  45.898  1.00  0.00           C  
ATOM   2063  N   ALA N1341      10.317 -58.528  42.154  1.00  0.00           N  
ATOM   2064  CA  ALA N1341      10.869 -59.620  41.358  1.00  0.00           C  
ATOM   2065  C   ALA N1341      11.371 -60.751  42.262  1.00  0.00           C  
ATOM   2066  O   ALA N1341      11.613 -61.865  41.803  1.00  0.00           O  
ATOM   2067  CB  ALA N1341      11.998 -59.101  40.503  1.00  0.00           C  
ATOM   2068  N   LEU N1342      11.524 -60.447  43.551  1.00  0.00           N  
ATOM   2069  CA  LEU N1342      11.987 -61.413  44.557  1.00  0.00           C  
ATOM   2070  C   LEU N1342      10.947 -62.514  44.840  1.00  0.00           C  
ATOM   2071  O   LEU N1342      11.308 -63.669  45.098  1.00  0.00           O  
ATOM   2072  CB  LEU N1342      12.343 -60.693  45.883  1.00  0.00           C  
ATOM   2073  CG  LEU N1342      13.591 -59.798  46.042  1.00  0.00           C  
ATOM   2074  CD1 LEU N1342      13.367 -58.433  45.404  1.00  0.00           C  
ATOM   2075  CD2 LEU N1342      13.903 -59.621  47.524  1.00  0.00           C  
ATOM   2076  N   ASP N1344       9.665 -62.145  44.798  1.00  0.00           N  
ATOM   2077  CA  ASP N1344       8.566 -63.083  45.045  1.00  0.00           C  
ATOM   2078  C   ASP N1344       8.341 -63.983  43.831  1.00  0.00           C  
ATOM   2079  O   ASP N1344       7.201 -64.301  43.472  1.00  0.00           O  
ATOM   2080  CB  ASP N1344       7.274 -62.321  45.371  1.00  0.00           C  
ATOM   2081  CG  ASP N1344       7.414 -61.426  46.588  1.00  0.00           C  
ATOM   2082  OD1 ASP N1344       6.400 -60.824  47.001  1.00  0.00           O  
ATOM   2083  OD2 ASP N1344       8.535 -61.321  47.128  1.00  0.00           O  
ATOM   2084  N   GLU N1345       9.449 -64.389  43.214  1.00  0.00           N  
ATOM   2085  CA  GLU N1345       9.445 -65.251  42.037  1.00  0.00           C  
ATOM   2086  C   GLU N1345       9.696 -66.718  42.390  1.00  0.00           C  
ATOM   2087  O   GLU N1345      10.721 -67.066  42.980  1.00  0.00           O  
ATOM   2088  CB  GLU N1345      10.512 -64.768  41.055  1.00  0.00           C  
ATOM   2089  CG  GLU N1345      10.058 -63.641  40.157  1.00  0.00           C  
ATOM   2090  CD  GLU N1345       9.183 -64.145  39.031  1.00  0.00           C  
ATOM   2091  OE1 GLU N1345       9.699 -64.895  38.176  1.00  0.00           O  
ATOM   2092  OE2 GLU N1345       7.982 -63.804  39.003  1.00  0.00           O  
ATOM   2093  N   CYS N1347       8.753 -67.577  42.027  1.00  0.00           N  
ATOM   2094  CA  CYS N1347       8.888 -68.995  42.307  1.00  0.00           C  
ATOM   2095  C   CYS N1347       9.526 -69.714  41.119  1.00  0.00           C  
ATOM   2096  O   CYS N1347       8.950 -69.784  40.033  1.00  0.00           O  
ATOM   2097  CB  CYS N1347       7.516 -69.581  42.633  1.00  0.00           C  
ATOM   2098  SG  CYS N1347       6.181 -68.740  41.756  1.00  0.00           S  
ATOM   2099  N   VAL N1348      10.732 -70.231  41.336  1.00  0.00           N  
ATOM   2100  CA  VAL N1348      11.472 -70.944  40.301  1.00  0.00           C  
ATOM   2101  C   VAL N1348      11.542 -72.439  40.591  1.00  0.00           C  
ATOM   2102  O   VAL N1348      11.387 -72.865  41.732  1.00  0.00           O  
ATOM   2103  CB  VAL N1348      12.906 -70.411  40.189  1.00  0.00           C  
ATOM   2104  CG1 VAL N1348      12.889 -68.975  39.737  1.00  0.00           C  
ATOM   2105  CG2 VAL N1348      13.595 -70.519  41.529  1.00  0.00           C  
ATOM   2106  N   GLY N1349      11.779 -73.233  39.552  1.00  0.00           N  
ATOM   2107  CA  GLY N1349      11.870 -74.672  39.733  1.00  0.00           C  
ATOM   2108  C   GLY N1349      12.956 -75.264  38.857  1.00  0.00           C  
ATOM   2109  O   GLY N1349      13.147 -74.813  37.733  1.00  0.00           O  
ATOM   2110  N   PHE N1350      13.681 -76.257  39.361  1.00  0.00           N  
ATOM   2111  CA  PHE N1350      14.735 -76.875  38.572  1.00  0.00           C  
ATOM   2112  C   PHE N1350      14.638 -78.387  38.593  1.00  0.00           C  
ATOM   2113  O   PHE N1350      14.033 -78.976  39.491  1.00  0.00           O  
ATOM   2114  CB  PHE N1350      16.114 -76.420  39.054  1.00  0.00           C  
ATOM   2115  CG  PHE N1350      16.534 -77.008  40.372  1.00  0.00           C  
ATOM   2116  CD1 PHE N1350      17.340 -78.136  40.416  1.00  0.00           C  
ATOM   2117  CD2 PHE N1350      16.173 -76.399  41.572  1.00  0.00           C  
ATOM   2118  CE1 PHE N1350      17.776 -78.651  41.635  1.00  0.00           C  
ATOM   2119  CE2 PHE N1350      16.603 -76.909  42.798  1.00  0.00           C  
ATOM   2120  CZ  PHE N1350      17.410 -78.033  42.828  1.00  0.00           C  
ATOM   2121  N   THR N1351      15.232 -79.012  37.585  1.00  0.00           N  
ATOM   2122  CA  THR N1351      15.197 -80.459  37.457  1.00  0.00           C  
ATOM   2123  C   THR N1351      16.564 -81.094  37.496  1.00  0.00           C  
ATOM   2124  O   THR N1351      17.512 -80.633  36.862  1.00  0.00           O  
ATOM   2125  CB  THR N1351      14.492 -80.902  36.147  1.00  0.00           C  
ATOM   2126  OG1 THR N1351      15.137 -82.064  35.617  1.00  0.00           O  
ATOM   2127  CG2 THR N1351      14.548 -79.815  35.118  1.00  0.00           C  
ATOM   2128  N   VAL N1352      16.652 -82.160  38.272  1.00  0.00           N  
ATOM   2129  CA  VAL N1352      17.885 -82.902  38.396  1.00  0.00           C  
ATOM   2130  C   VAL N1352      18.117 -83.564  37.062  1.00  0.00           C  
ATOM   2131  O   VAL N1352      17.224 -83.595  36.220  1.00  0.00           O  
ATOM   2132  CB  VAL N1352      17.778 -84.005  39.474  1.00  0.00           C  
ATOM   2133  CG1 VAL N1352      17.916 -83.400  40.855  1.00  0.00           C  
ATOM   2134  CG2 VAL N1352      16.442 -84.732  39.355  1.00  0.00           C  
ATOM   2135  N   PRO N1356      19.327 -84.093  36.844  1.00  0.00           N  
ATOM   2136  CA  PRO N1356      19.664 -84.766  35.589  1.00  0.00           C  
ATOM   2137  C   PRO N1356      19.042 -86.151  35.451  1.00  0.00           C  
ATOM   2138  O   PRO N1356      18.437 -86.677  36.388  1.00  0.00           O  
ATOM   2139  CB  PRO N1356      21.183 -84.841  35.641  1.00  0.00           C  
ATOM   2140  CG  PRO N1356      21.460 -84.934  37.113  1.00  0.00           C  
ATOM   2141  CD  PRO N1356      20.536 -83.883  37.657  1.00  0.00           C  
ATOM   2142  N   LEU N1360      19.191 -86.728  34.262  1.00  0.00           N  
ATOM   2143  CA  LEU N1360      18.685 -88.066  33.983  1.00  0.00           C  
ATOM   2144  C   LEU N1360      19.839 -89.008  34.311  1.00  0.00           C  
ATOM   2145  O   LEU N1360      20.772 -89.130  33.523  1.00  0.00           O  
ATOM   2146  CB  LEU N1360      18.309 -88.196  32.499  1.00  0.00           C  
ATOM   2147  CG  LEU N1360      18.163 -89.629  31.971  1.00  0.00           C  
ATOM   2148  CD1 LEU N1360      16.888 -90.262  32.497  1.00  0.00           C  
ATOM   2149  CD2 LEU N1360      18.161 -89.611  30.460  1.00  0.00           C  
ATOM   2150  N   LEU N1361      19.801 -89.655  35.472  1.00  0.00           N  
ATOM   2151  CA  LEU N1361      20.880 -90.562  35.827  1.00  0.00           C  
ATOM   2152  C   LEU N1361      20.512 -92.007  35.571  1.00  0.00           C  
ATOM   2153  O   LEU N1361      19.581 -92.553  36.156  1.00  0.00           O  
ATOM   2154  CB  LEU N1361      21.290 -90.379  37.283  1.00  0.00           C  
ATOM   2155  CG  LEU N1361      22.813 -90.319  37.441  1.00  0.00           C  
ATOM   2156  CD1 LEU N1361      23.351 -89.120  36.653  1.00  0.00           C  
ATOM   2157  CD2 LEU N1361      23.193 -90.218  38.921  1.00  0.00           C  
ATOM   2158  N   THR N1365      21.272 -92.616  34.677  1.00  0.00           N  
ATOM   2159  CA  THR N1365      21.065 -93.995  34.288  1.00  0.00           C  
ATOM   2160  C   THR N1365      22.417 -94.701  34.372  1.00  0.00           C  
ATOM   2161  O   THR N1365      23.461 -94.071  34.132  1.00  0.00           O  
ATOM   2162  CB  THR N1365      20.541 -94.055  32.846  1.00  0.00           C  
ATOM   2163  OG1 THR N1365      21.517 -93.481  31.962  1.00  0.00           O  
ATOM   2164  CG2 THR N1365      19.232 -93.269  32.730  1.00  0.00           C  
ATOM   2165  N   ASP N1366      22.408 -95.993  34.723  1.00  0.00           N  
ATOM   2166  CA  ASP N1366      23.665 -96.746  34.825  1.00  0.00           C  
ATOM   2167  C   ASP N1366      24.335 -96.878  33.462  1.00  0.00           C  
ATOM   2168  O   ASP N1366      23.736 -96.559  32.428  1.00  0.00           O  
ATOM   2169  CB  ASP N1366      23.488 -98.161  35.491  1.00  0.00           C  
ATOM   2170  CG  ASP N1366      22.354 -99.026  34.879  1.00  0.00           C  
ATOM   2171  OD1 ASP N1366      22.029 -98.883  33.683  1.00  0.00           O  
ATOM   2172  OD2 ASP N1366      21.802 -99.886  35.611  1.00  0.00           O  
ATOM   2173  N   SER N1368      25.590 -97.316  33.463  1.00  0.00           N  
ATOM   2174  CA  SER N1368      26.315 -97.506  32.218  1.00  0.00           C  
ATOM   2175  C   SER N1368      25.587 -98.566  31.368  1.00  0.00           C  
ATOM   2176  O   SER N1368      26.076 -98.982  30.317  1.00  0.00           O  
ATOM   2177  CB  SER N1368      27.749 -97.953  32.519  1.00  0.00           C  
ATOM   2178  OG  SER N1368      28.456 -96.957  33.244  1.00  0.00           O  
ATOM   2179  N   SER N1369      24.408 -98.982  31.827  1.00  0.00           N  
ATOM   2180  CA  SER N1369      23.598 -99.994  31.146  1.00  0.00           C  
ATOM   2181  C   SER N1369      22.462 -99.429  30.278  1.00  0.00           C  
ATOM   2182  O   SER N1369      21.518-100.143  29.951  1.00  0.00           O  
ATOM   2183  CB  SER N1369      23.025-100.963  32.195  1.00  0.00           C  
ATOM   2184  OG  SER N1369      22.070-101.850  31.639  1.00  0.00           O  
ATOM   2185  N   GLY N1370      22.552 -98.160  29.896  1.00  0.00           N  
ATOM   2186  CA  GLY N1370      21.502 -97.576  29.082  1.00  0.00           C  
ATOM   2187  C   GLY N1370      20.114 -97.780  29.672  1.00  0.00           C  
ATOM   2188  O   GLY N1370      19.107 -97.674  28.968  1.00  0.00           O  
ATOM   2189  N   ALA N1373      20.064 -98.085  30.966  1.00  0.00           N  
ATOM   2190  CA  ALA N1373      18.805 -98.299  31.674  1.00  0.00           C  
ATOM   2191  C   ALA N1373      18.800 -97.384  32.892  1.00  0.00           C  
ATOM   2192  O   ALA N1373      19.811 -97.272  33.582  1.00  0.00           O  
ATOM   2193  CB  ALA N1373      18.685 -99.760  32.110  1.00  0.00           C  
ATOM   2194  N   LYS N1412      17.668 -96.727  33.145  1.00  0.00           N  
ATOM   2195  CA  LYS N1412      17.523 -95.810  34.280  1.00  0.00           C  
ATOM   2196  C   LYS N1412      18.288 -96.339  35.486  1.00  0.00           C  
ATOM   2197  O   LYS N1412      18.351 -97.550  35.695  1.00  0.00           O  
ATOM   2198  CB  LYS N1412      16.043 -95.658  34.644  1.00  0.00           C  
ATOM   2199  CG  LYS N1412      15.149 -95.439  33.439  1.00  0.00           C  
ATOM   2200  CD  LYS N1412      15.580 -94.215  32.632  1.00  0.00           C  
ATOM   2201  CE  LYS N1412      15.555 -94.497  31.129  1.00  0.00           C  
ATOM   2202  NZ  LYS N1412      14.216 -94.924  30.617  1.00  0.00           N  
ATOM   2203  N   PHE N1415      18.875 -95.453  36.283  1.00  0.00           N  
ATOM   2204  CA  PHE N1415      19.607 -95.933  37.441  1.00  0.00           C  
ATOM   2205  C   PHE N1415      18.665 -96.465  38.533  1.00  0.00           C  
ATOM   2206  O   PHE N1415      19.048 -96.548  39.700  1.00  0.00           O  
ATOM   2207  CB  PHE N1415      20.496 -94.831  38.016  1.00  0.00           C  
ATOM   2208  CG  PHE N1415      21.685 -95.360  38.761  1.00  0.00           C  
ATOM   2209  CD1 PHE N1415      22.173 -94.718  39.891  1.00  0.00           C  
ATOM   2210  CD2 PHE N1415      22.316 -96.525  38.330  1.00  0.00           C  
ATOM   2211  CE1 PHE N1415      23.282 -95.232  40.582  1.00  0.00           C  
ATOM   2212  CE2 PHE N1415      23.422 -97.047  39.009  1.00  0.00           C  
ATOM   2213  CZ  PHE N1415      23.903 -96.403  40.138  1.00  0.00           C  
ATOM   2214  N   GLY N1416      17.442 -96.836  38.148  1.00  0.00           N  
ATOM   2215  CA  GLY N1416      16.472 -97.344  39.108  1.00  0.00           C  
ATOM   2216  C   GLY N1416      15.659 -98.545  38.646  1.00  0.00           C  
ATOM   2217  O   GLY N1416      15.069 -99.253  39.469  1.00  0.00           O  
ATOM   2218  N   LYS N1417      15.626 -98.774  37.334  1.00  0.00           N  
ATOM   2219  CA  LYS N1417      14.892 -99.903  36.744  1.00  0.00           C  
ATOM   2220  C   LYS N1417      15.858-101.015  36.276  1.00  0.00           C  
ATOM   2221  O   LYS N1417      15.608-101.679  35.258  1.00  0.00           O  
ATOM   2222  CB  LYS N1417      14.064 -99.417  35.551  1.00  0.00           C  
ATOM   2223  CG  LYS N1417      13.268 -98.167  35.836  1.00  0.00           C  
ATOM   2224  CD  LYS N1417      11.775 -98.439  35.836  1.00  0.00           C  
ATOM   2225  CE  LYS N1417      11.358 -99.317  36.992  1.00  0.00           C  
ATOM   2226  NZ  LYS N1417       9.894 -99.212  37.212  1.00  0.00           N  
ATOM   2227  N   SER N1442      16.950-101.208  37.024  1.00  0.00           N  
ATOM   2228  CA  SER N1442      17.978-102.213  36.713  1.00  0.00           C  
ATOM   2229  C   SER N1442      17.803-103.446  37.602  1.00  0.00           C  
ATOM   2230  O   SER N1442      16.884-103.506  38.414  1.00  0.00           O  
ATOM   2231  CB  SER N1442      19.386-101.623  36.909  1.00  0.00           C  
ATOM   2232  OG  SER N1442      20.179-101.748  35.738  1.00  0.00           O  
ATOM   2233  N   ALA N1444      18.698-104.419  37.453  1.00  0.00           N  
ATOM   2234  CA  ALA N1444      18.637-105.673  38.211  1.00  0.00           C  
ATOM   2235  C   ALA N1444      17.545-106.545  37.597  1.00  0.00           C  
ATOM   2236  O   ALA N1444      17.357-106.546  36.376  1.00  0.00           O  
ATOM   2237  CB  ALA N1444      18.335-105.408  39.692  1.00  0.00           C  
ATOM   2238  N   GLY N1450      16.826-107.285  38.438  1.00  0.00           N  
ATOM   2239  CA  GLY N1450      15.756-108.131  37.932  1.00  0.00           C  
ATOM   2240  C   GLY N1450      14.482-107.353  37.614  1.00  0.00           C  
ATOM   2241  O   GLY N1450      13.596-107.840  36.898  1.00  0.00           O  
ATOM   2242  N   ASN N1452      14.398-106.137  38.154  1.00  0.00           N  
ATOM   2243  CA  ASN N1452      13.254-105.227  37.979  1.00  0.00           C  
ATOM   2244  C   ASN N1452      13.690-103.795  38.343  1.00  0.00           C  
ATOM   2245  O   ASN N1452      13.804-102.923  37.466  1.00  0.00           O  
ATOM   2246  CB  ASN N1452      12.075-105.686  38.867  1.00  0.00           C  
ATOM   2247  CG  ASN N1452      11.124-104.552  39.237  1.00  0.00           C  
ATOM   2248  OD1 ASN N1452      10.785-103.707  38.406  1.00  0.00           O  
ATOM   2249  ND2 ASN N1452      10.678-104.543  40.492  1.00  0.00           N  
ATOM   2250  N   ALA N1455      13.947-103.569  39.636  1.00  0.00           N  
ATOM   2251  CA  ALA N1455      14.389-102.266  40.140  1.00  0.00           C  
ATOM   2252  C   ALA N1455      15.421-102.395  41.263  1.00  0.00           C  
ATOM   2253  O   ALA N1455      15.943-103.473  41.545  1.00  0.00           O  
ATOM   2254  CB  ALA N1455      13.189-101.461  40.634  1.00  0.00           C  
ATOM   2255  N   ILE N1456      15.725-101.272  41.891  1.00  0.00           N  
ATOM   2256  CA  ILE N1456      16.670-101.258  42.987  1.00  0.00           C  
ATOM   2257  C   ILE N1456      15.982-100.427  44.032  1.00  0.00           C  
ATOM   2258  O   ILE N1456      16.028 -99.206  43.962  1.00  0.00           O  
ATOM   2259  CB  ILE N1456      17.960-100.534  42.632  1.00  0.00           C  
ATOM   2260  CG1 ILE N1456      18.484-101.008  41.282  1.00  0.00           C  
ATOM   2261  CG2 ILE N1456      18.957-100.743  43.736  1.00  0.00           C  
ATOM   2262  CD1 ILE N1456      17.834-100.319  40.113  1.00  0.00           C  
ATOM   2263  N   TRP N1457      15.357-101.066  45.007  1.00  0.00           N  
ATOM   2264  CA  TRP N1457      14.635-100.310  46.023  1.00  0.00           C  
ATOM   2265  C   TRP N1457      15.412-100.113  47.326  1.00  0.00           C  
ATOM   2266  O   TRP N1457      16.598-100.450  47.412  1.00  0.00           O  
ATOM   2267  CB  TRP N1457      13.308-101.004  46.311  1.00  0.00           C  
ATOM   2268  CG  TRP N1457      12.697-101.626  45.093  1.00  0.00           C  
ATOM   2269  CD1 TRP N1457      13.262-102.573  44.283  1.00  0.00           C  
ATOM   2270  CD2 TRP N1457      11.385-101.389  44.577  1.00  0.00           C  
ATOM   2271  NE1 TRP N1457      12.380-102.944  43.300  1.00  0.00           N  
ATOM   2272  CE2 TRP N1457      11.217-102.239  43.458  1.00  0.00           C  
ATOM   2273  CE3 TRP N1457      10.329-100.552  44.958  1.00  0.00           C  
ATOM   2274  CZ2 TRP N1457      10.037-102.271  42.709  1.00  0.00           C  
ATOM   2275  CZ3 TRP N1457       9.157-100.583  44.217  1.00  0.00           C  
ATOM   2276  CH2 TRP N1457       9.019-101.443  43.104  1.00  0.00           C  
ATOM   2277  N   LEU N1458      14.734 -99.545  48.325  1.00  0.00           N  
ATOM   2278  CA  LEU N1458      15.325 -99.310  49.638  1.00  0.00           C  
ATOM   2279  C   LEU N1458      14.819-100.387  50.574  1.00  0.00           C  
ATOM   2280  O   LEU N1458      15.549-100.883  51.428  1.00  0.00           O  
ATOM   2281  CB  LEU N1458      14.904 -97.954  50.166  1.00  0.00           C  
ATOM   2282  CG  LEU N1458      15.303 -96.836  49.228  1.00  0.00           C  
ATOM   2283  CD1 LEU N1458      14.812 -95.556  49.798  1.00  0.00           C  
ATOM   2284  CD2 LEU N1458      16.801 -96.798  49.065  1.00  0.00           C  
ATOM   2285  N   ASP N1459      13.551-100.739  50.398  1.00  0.00           N  
ATOM   2286  CA  ASP N1459      12.906-101.769  51.203  1.00  0.00           C  
ATOM   2287  C   ASP N1459      13.812-102.981  51.365  1.00  0.00           C  
ATOM   2288  O   ASP N1459      13.975-103.776  50.445  1.00  0.00           O  
ATOM   2289  CB  ASP N1459      11.592-102.191  50.545  1.00  0.00           C  
ATOM   2290  CG  ASP N1459      10.869-103.283  51.321  1.00  0.00           C  
ATOM   2291  OD1 ASP N1459       9.679-103.546  51.009  1.00  0.00           O  
ATOM   2292  OD2 ASP N1459      11.491-103.880  52.232  1.00  0.00           O  
ATOM   2293  N   PRO N1460      14.382-103.154  52.561  1.00  0.00           N  
ATOM   2294  CA  PRO N1460      15.285-104.261  52.884  1.00  0.00           C  
ATOM   2295  C   PRO N1460      14.732-105.620  52.511  1.00  0.00           C  
ATOM   2296  O   PRO N1460      15.415-106.431  51.890  1.00  0.00           O  
ATOM   2297  CB  PRO N1460      15.490-104.109  54.389  1.00  0.00           C  
ATOM   2298  CG  PRO N1460      14.200-103.551  54.834  1.00  0.00           C  
ATOM   2299  CD  PRO N1460      13.929-102.489  53.792  1.00  0.00           C  
ATOM   2300  N   TYR N1461      13.496-105.872  52.901  1.00  0.00           N  
ATOM   2301  CA  TYR N1461      12.884-107.136  52.575  1.00  0.00           C  
ATOM   2302  C   TYR N1461      12.395-107.106  51.135  1.00  0.00           C  
ATOM   2303  O   TYR N1461      11.389-107.725  50.806  1.00  0.00           O  
ATOM   2304  CB  TYR N1461      11.726-107.419  53.523  1.00  0.00           C  
ATOM   2305  CG  TYR N1461      12.153-107.904  54.885  1.00  0.00           C  
ATOM   2306  CD1 TYR N1461      13.210-107.305  55.559  1.00  0.00           C  
ATOM   2307  CD2 TYR N1461      11.477-108.948  55.514  1.00  0.00           C  
ATOM   2308  CE1 TYR N1461      13.588-107.734  56.840  1.00  0.00           C  
ATOM   2309  CE2 TYR N1461      11.841-109.387  56.790  1.00  0.00           C  
ATOM   2310  CZ  TYR N1461      12.898-108.780  57.455  1.00  0.00           C  
ATOM   2311  OH  TYR N1461      13.252-109.222  58.728  1.00  0.00           O  
ATOM   2312  N   GLN N1462      13.101-106.373  50.280  1.00  0.00           N  
ATOM   2313  CA  GLN N1462      12.746-106.295  48.865  1.00  0.00           C  
ATOM   2314  C   GLN N1462      14.006-106.033  48.046  1.00  0.00           C  
ATOM   2315  O   GLN N1462      13.970-105.996  46.817  1.00  0.00           O  
ATOM   2316  CB  GLN N1462      11.710-105.193  48.622  1.00  0.00           C  
ATOM   2317  CG  GLN N1462      11.248-105.082  47.166  1.00  0.00           C  
ATOM   2318  CD  GLN N1462       9.978-104.252  46.991  1.00  0.00           C  
ATOM   2319  OE1 GLN N1462       9.541-103.990  45.869  1.00  0.00           O  
ATOM   2320  NE2 GLN N1462       9.377-103.847  48.101  1.00  0.00           N  
ATOM   2321  N   THR N1463      15.120-105.860  48.753  1.00  0.00           N  
ATOM   2322  CA  THR N1463      16.434-105.607  48.153  1.00  0.00           C  
ATOM   2323  C   THR N1463      17.503-105.737  49.235  1.00  0.00           C  
ATOM   2324  O   THR N1463      17.848-104.756  49.896  1.00  0.00           O  
ATOM   2325  CB  THR N1463      16.543-104.182  47.549  1.00  0.00           C  
ATOM   2326  OG1 THR N1463      15.751-104.097  46.356  1.00  0.00           O  
ATOM   2327  CG2 THR N1463      17.998-103.844  47.226  1.00  0.00           C  
ATOM   2328  N   SER N1465      18.010-106.953  49.410  1.00  0.00           N  
ATOM   2329  CA  SER N1465      19.036-107.238  50.405  1.00  0.00           C  
ATOM   2330  C   SER N1465      19.967-106.039  50.595  1.00  0.00           C  
ATOM   2331  O   SER N1465      20.379-105.390  49.625  1.00  0.00           O  
ATOM   2332  CB  SER N1465      19.839-108.471  49.972  1.00  0.00           C  
ATOM   2333  OG  SER N1465      20.764-108.873  50.970  1.00  0.00           O  
ATOM   2334  N   VAL N1467      20.272-105.731  51.851  1.00  0.00           N  
ATOM   2335  CA  VAL N1467      21.159-104.621  52.149  1.00  0.00           C  
ATOM   2336  C   VAL N1467      22.399-104.855  51.336  1.00  0.00           C  
ATOM   2337  O   VAL N1467      22.900-103.957  50.657  1.00  0.00           O  
ATOM   2338  CB  VAL N1467      21.540-104.609  53.615  1.00  0.00           C  
ATOM   2339  CG1 VAL N1467      20.433-103.992  54.415  1.00  0.00           C  
ATOM   2340  CG2 VAL N1467      21.786-106.032  54.091  1.00  0.00           C  
ATOM   2341  N   PHE N1506      22.868-106.095  51.406  1.00  0.00           N  
ATOM   2342  CA  PHE N1506      24.057-106.521  50.692  1.00  0.00           C  
ATOM   2343  C   PHE N1506      23.938-106.238  49.201  1.00  0.00           C  
ATOM   2344  O   PHE N1506      24.822-105.622  48.590  1.00  0.00           O  
ATOM   2345  CB  PHE N1506      24.286-108.011  50.888  1.00  0.00           C  
ATOM   2346  CG  PHE N1506      25.560-108.476  50.301  1.00  0.00           C  
ATOM   2347  CD1 PHE N1506      26.755-108.292  50.981  1.00  0.00           C  
ATOM   2348  CD2 PHE N1506      25.586-109.019  49.031  1.00  0.00           C  
ATOM   2349  CE1 PHE N1506      27.956-108.643  50.406  1.00  0.00           C  
ATOM   2350  CE2 PHE N1506      26.780-109.372  48.447  1.00  0.00           C  
ATOM   2351  CZ  PHE N1506      27.971-109.183  49.134  1.00  0.00           C  
ATOM   2352  N   ASP N1507      22.843-106.717  48.619  1.00  0.00           N  
ATOM   2353  CA  ASP N1507      22.581-106.510  47.203  1.00  0.00           C  
ATOM   2354  C   ASP N1507      22.600-104.991  46.938  1.00  0.00           C  
ATOM   2355  O   ASP N1507      23.217-104.531  45.971  1.00  0.00           O  
ATOM   2356  CB  ASP N1507      21.222-107.141  46.803  1.00  0.00           C  
ATOM   2357  CG  ASP N1507      21.218-108.687  46.898  1.00  0.00           C  
ATOM   2358  OD1 ASP N1507      20.227-109.331  46.460  1.00  0.00           O  
ATOM   2359  OD2 ASP N1507      22.204-109.257  47.414  1.00  0.00           O  
ATOM   2360  N   PHE N1508      21.945-104.217  47.804  1.00  0.00           N  
ATOM   2361  CA  PHE N1508      21.932-102.764  47.653  1.00  0.00           C  
ATOM   2362  C   PHE N1508      23.390-102.298  47.652  1.00  0.00           C  
ATOM   2363  O   PHE N1508      23.923-101.870  46.626  1.00  0.00           O  
ATOM   2364  CB  PHE N1508      21.161-102.103  48.814  1.00  0.00           C  
ATOM   2365  CG  PHE N1508      21.059-100.588  48.713  1.00  0.00           C  
ATOM   2366  CD1 PHE N1508      20.353 -99.985  47.671  1.00  0.00           C  
ATOM   2367  CD2 PHE N1508      21.677 -99.764  49.657  1.00  0.00           C  
ATOM   2368  CE1 PHE N1508      20.265 -98.582  47.570  1.00  0.00           C  
ATOM   2369  CE2 PHE N1508      21.594 -98.362  49.564  1.00  0.00           C  
ATOM   2370  CZ  PHE N1508      20.888 -97.775  48.519  1.00  0.00           C  
ATOM   2371  N   TYR N1509      24.034-102.407  48.807  1.00  0.00           N  
ATOM   2372  CA  TYR N1509      25.424-102.005  48.957  1.00  0.00           C  
ATOM   2373  C   TYR N1509      26.151-102.199  47.662  1.00  0.00           C  
ATOM   2374  O   TYR N1509      26.816-101.305  47.156  1.00  0.00           O  
ATOM   2375  CB  TYR N1509      26.122-102.856  50.006  1.00  0.00           C  
ATOM   2376  CG  TYR N1509      27.524-102.390  50.295  1.00  0.00           C  
ATOM   2377  CD1 TYR N1509      27.789-101.037  50.481  1.00  0.00           C  
ATOM   2378  CD2 TYR N1509      28.575-103.291  50.432  1.00  0.00           C  
ATOM   2379  CE1 TYR N1509      29.057-100.583  50.801  1.00  0.00           C  
ATOM   2380  CE2 TYR N1509      29.858-102.844  50.756  1.00  0.00           C  
ATOM   2381  CZ  TYR N1509      30.087-101.484  50.939  1.00  0.00           C  
ATOM   2382  OH  TYR N1509      31.334-101.009  51.267  1.00  0.00           O  
ATOM   2383  N   GLY N1510      26.011-103.403  47.137  1.00  0.00           N  
ATOM   2384  CA  GLY N1510      26.662-103.745  45.898  1.00  0.00           C  
ATOM   2385  C   GLY N1510      26.424-102.753  44.787  1.00  0.00           C  
ATOM   2386  O   GLY N1510      27.371-102.233  44.205  1.00  0.00           O  
ATOM   2387  N   TYR N1511      25.160-102.488  44.491  1.00  0.00           N  
ATOM   2388  CA  TYR N1511      24.810-101.566  43.421  1.00  0.00           C  
ATOM   2389  C   TYR N1511      25.771-100.390  43.328  1.00  0.00           C  
ATOM   2390  O   TYR N1511      25.908 -99.767  42.272  1.00  0.00           O  
ATOM   2391  CB  TYR N1511      23.400-101.028  43.620  1.00  0.00           C  
ATOM   2392  CG  TYR N1511      22.798-100.382  42.386  1.00  0.00           C  
ATOM   2393  CD1 TYR N1511      21.626 -99.631  42.480  1.00  0.00           C  
ATOM   2394  CD2 TYR N1511      23.345-100.595  41.113  1.00  0.00           C  
ATOM   2395  CE1 TYR N1511      21.002 -99.120  41.348  1.00  0.00           C  
ATOM   2396  CE2 TYR N1511      22.728-100.088  39.968  1.00  0.00           C  
ATOM   2397  CZ  TYR N1511      21.552 -99.356  40.094  1.00  0.00           C  
ATOM   2398  OH  TYR N1511      20.899 -98.901  38.969  1.00  0.00           O  
ATOM   2399  N   PHE N1516      26.426-100.072  44.436  1.00  0.00           N  
ATOM   2400  CA  PHE N1516      27.363 -98.969  44.425  1.00  0.00           C  
ATOM   2401  C   PHE N1516      28.795 -99.434  44.402  1.00  0.00           C  
ATOM   2402  O   PHE N1516      29.529 -99.113  43.471  1.00  0.00           O  
ATOM   2403  CB  PHE N1516      27.136 -98.060  45.620  1.00  0.00           C  
ATOM   2404  CG  PHE N1516      25.803 -97.409  45.610  1.00  0.00           C  
ATOM   2405  CD1 PHE N1516      24.654 -98.144  45.897  1.00  0.00           C  
ATOM   2406  CD2 PHE N1516      25.675 -96.075  45.264  1.00  0.00           C  
ATOM   2407  CE1 PHE N1516      23.381 -97.550  45.839  1.00  0.00           C  
ATOM   2408  CE2 PHE N1516      24.410 -95.471  45.200  1.00  0.00           C  
ATOM   2409  CZ  PHE N1516      23.259 -96.213  45.489  1.00  0.00           C  
ATOM   2410  N   VAL N1517      29.192-100.199  45.414  1.00  0.00           N  
ATOM   2411  CA  VAL N1517      30.566-100.691  45.498  1.00  0.00           C  
ATOM   2412  C   VAL N1517      31.104-101.077  44.121  1.00  0.00           C  
ATOM   2413  O   VAL N1517      32.315-101.055  43.892  1.00  0.00           O  
ATOM   2414  CB  VAL N1517      30.684-101.925  46.423  1.00  0.00           C  
ATOM   2415  CG1 VAL N1517      30.186-103.175  45.699  1.00  0.00           C  
ATOM   2416  CG2 VAL N1517      32.135-102.100  46.877  1.00  0.00           C  
ATOM   2417  N   ARG N1518      30.202-101.440  43.211  1.00  0.00           N  
ATOM   2418  CA  ARG N1518      30.597-101.811  41.860  1.00  0.00           C  
ATOM   2419  C   ARG N1518      29.980-100.830  40.866  1.00  0.00           C  
ATOM   2420  O   ARG N1518      28.786-100.870  40.590  1.00  0.00           O  
ATOM   2421  CB  ARG N1518      30.144-103.243  41.546  1.00  0.00           C  
ATOM   2422  CG  ARG N1518      30.556-104.299  42.592  1.00  0.00           C  
ATOM   2423  CD  ARG N1518      30.025-105.685  42.215  1.00  0.00           C  
ATOM   2424  NE  ARG N1518      28.609-105.636  41.834  1.00  0.00           N  
ATOM   2425  CZ  ARG N1518      27.587-105.584  42.688  1.00  0.00           C  
ATOM   2426  NH1 ARG N1518      27.809-105.584  43.997  1.00  0.00           N  
ATOM   2427  NH2 ARG N1518      26.340-105.508  42.232  1.00  0.00           N  
ATOM   2428  N   ARG N1527      30.810 -99.932  40.356  1.00  0.00           N  
ATOM   2429  CA  ARG N1527      30.380 -98.941  39.382  1.00  0.00           C  
ATOM   2430  C   ARG N1527      31.615 -98.376  38.688  1.00  0.00           C  
ATOM   2431  O   ARG N1527      32.721 -98.440  39.235  1.00  0.00           O  
ATOM   2432  CB  ARG N1527      29.590 -97.822  40.064  1.00  0.00           C  
ATOM   2433  CG  ARG N1527      28.135 -98.171  40.343  1.00  0.00           C  
ATOM   2434  CD  ARG N1527      27.216 -97.746  39.215  1.00  0.00           C  
ATOM   2435  NE  ARG N1527      27.807 -97.991  37.905  1.00  0.00           N  
ATOM   2436  CZ  ARG N1527      27.177 -98.590  36.899  1.00  0.00           C  
ATOM   2437  NH1 ARG N1527      25.930 -99.015  37.053  1.00  0.00           N  
ATOM   2438  NH2 ARG N1527      27.792 -98.760  35.734  1.00  0.00           N  
ATOM   2439  N   SER N1528      31.415 -97.838  37.483  1.00  0.00           N  
ATOM   2440  CA  SER N1528      32.491 -97.262  36.663  1.00  0.00           C  
ATOM   2441  C   SER N1528      33.579 -96.536  37.468  1.00  0.00           C  
ATOM   2442  O   SER N1528      33.287 -95.610  38.230  1.00  0.00           O  
ATOM   2443  CB  SER N1528      31.900 -96.293  35.631  1.00  0.00           C  
ATOM   2444  OG  SER N1528      30.924 -96.924  34.820  1.00  0.00           O  
ATOM   2445  N   ASP N1549      34.831 -96.957  37.288  1.00  0.00           N  
ATOM   2446  CA  ASP N1549      35.963 -96.352  37.992  1.00  0.00           C  
ATOM   2447  C   ASP N1549      35.986 -94.854  37.745  1.00  0.00           C  
ATOM   2448  O   ASP N1549      36.610 -94.095  38.486  1.00  0.00           O  
ATOM   2449  CB  ASP N1549      37.280 -96.970  37.517  1.00  0.00           C  
ATOM   2450  CG  ASP N1549      37.462 -98.406  37.988  1.00  0.00           C  
ATOM   2451  OD1 ASP N1549      37.621 -98.616  39.213  1.00  0.00           O  
ATOM   2452  OD2 ASP N1549      37.447 -99.322  37.131  1.00  0.00           O  
ATOM   2453  N   GLN N1563      35.305 -94.442  36.686  1.00  0.00           N  
ATOM   2454  CA  GLN N1563      35.215 -93.041  36.332  1.00  0.00           C  
ATOM   2455  C   GLN N1563      33.999 -92.427  37.034  1.00  0.00           C  
ATOM   2456  O   GLN N1563      34.090 -91.354  37.630  1.00  0.00           O  
ATOM   2457  CB  GLN N1563      35.089 -92.903  34.812  1.00  0.00           C  
ATOM   2458  CG  GLN N1563      33.988 -93.769  34.199  1.00  0.00           C  
ATOM   2459  CD  GLN N1563      32.578 -93.219  34.432  1.00  0.00           C  
ATOM   2460  OE1 GLN N1563      31.581 -93.918  34.236  1.00  0.00           O  
ATOM   2461  NE2 GLN N1563      32.495 -91.960  34.838  1.00  0.00           N  
ATOM   2462  N   GLU N1569      32.869 -93.128  36.982  1.00  0.00           N  
ATOM   2463  CA  GLU N1569      31.626 -92.658  37.587  1.00  0.00           C  
ATOM   2464  C   GLU N1569      31.761 -92.206  39.034  1.00  0.00           C  
ATOM   2465  O   GLU N1569      31.080 -91.277  39.462  1.00  0.00           O  
ATOM   2466  CB  GLU N1569      30.562 -93.746  37.500  1.00  0.00           C  
ATOM   2467  CG  GLU N1569      29.606 -93.583  36.339  1.00  0.00           C  
ATOM   2468  CD  GLU N1569      28.559 -94.678  36.306  1.00  0.00           C  
ATOM   2469  OE1 GLU N1569      28.218 -95.195  37.393  1.00  0.00           O  
ATOM   2470  OE2 GLU N1569      28.070 -95.012  35.202  1.00  0.00           O  
ATOM   2471  N   VAL N1594      32.645 -92.865  39.776  1.00  0.00           N  
ATOM   2472  CA  VAL N1594      32.867 -92.555  41.181  1.00  0.00           C  
ATOM   2473  C   VAL N1594      32.763 -91.073  41.480  1.00  0.00           C  
ATOM   2474  O   VAL N1594      32.015 -90.664  42.371  1.00  0.00           O  
ATOM   2475  CB  VAL N1594      34.246 -93.051  41.653  1.00  0.00           C  
ATOM   2476  CG1 VAL N1594      35.354 -92.391  40.848  1.00  0.00           C  
ATOM   2477  CG2 VAL N1594      34.413 -92.750  43.118  1.00  0.00           C  
ATOM   2478  N   GLU N1596      33.523 -90.281  40.730  1.00  0.00           N  
ATOM   2479  CA  GLU N1596      33.550 -88.834  40.882  1.00  0.00           C  
ATOM   2480  C   GLU N1596      32.148 -88.266  41.036  1.00  0.00           C  
ATOM   2481  O   GLU N1596      31.581 -88.249  42.132  1.00  0.00           O  
ATOM   2482  CB  GLU N1596      34.215 -88.196  39.661  1.00  0.00           C  
ATOM   2483  CG  GLU N1596      34.215 -86.660  39.641  1.00  0.00           C  
ATOM   2484  CD  GLU N1596      35.250 -86.036  40.579  1.00  0.00           C  
ATOM   2485  OE1 GLU N1596      35.376 -84.787  40.581  1.00  0.00           O  
ATOM   2486  OE2 GLU N1596      35.937 -86.788  41.311  1.00  0.00           O  
ATOM   2487  N   ASN N1601      31.601 -87.796  39.924  1.00  0.00           N  
ATOM   2488  CA  ASN N1601      30.269 -87.216  39.896  1.00  0.00           C  
ATOM   2489  C   ASN N1601      29.229 -88.009  40.722  1.00  0.00           C  
ATOM   2490  O   ASN N1601      28.181 -87.469  41.098  1.00  0.00           O  
ATOM   2491  CB  ASN N1601      29.830 -87.092  38.437  1.00  0.00           C  
ATOM   2492  CG  ASN N1601      29.979 -88.398  37.680  1.00  0.00           C  
ATOM   2493  OD1 ASN N1601      30.979 -89.106  37.839  1.00  0.00           O  
ATOM   2494  ND2 ASN N1601      28.990 -88.724  36.846  1.00  0.00           N  
ATOM   2495  N   LEU N1602      29.516 -89.279  41.008  1.00  0.00           N  
ATOM   2496  CA  LEU N1602      28.599 -90.099  41.791  1.00  0.00           C  
ATOM   2497  C   LEU N1602      28.730 -89.810  43.272  1.00  0.00           C  
ATOM   2498  O   LEU N1602      27.795 -90.035  44.033  1.00  0.00           O  
ATOM   2499  CB  LEU N1602      28.837 -91.579  41.520  1.00  0.00           C  
ATOM   2500  CG  LEU N1602      27.945 -92.133  40.410  1.00  0.00           C  
ATOM   2501  CD1 LEU N1602      28.320 -93.580  40.120  1.00  0.00           C  
ATOM   2502  CD2 LEU N1602      26.476 -92.011  40.834  1.00  0.00           C  
ATOM   2503  N   LEU N1603      29.894 -89.315  43.677  1.00  0.00           N  
ATOM   2504  CA  LEU N1603      30.120 -88.949  45.068  1.00  0.00           C  
ATOM   2505  C   LEU N1603      29.426 -87.612  45.330  1.00  0.00           C  
ATOM   2506  O   LEU N1603      28.778 -87.424  46.360  1.00  0.00           O  
ATOM   2507  CB  LEU N1603      31.615 -88.816  45.366  1.00  0.00           C  
ATOM   2508  CG  LEU N1603      32.342 -90.068  45.866  1.00  0.00           C  
ATOM   2509  CD1 LEU N1603      33.840 -89.813  45.920  1.00  0.00           C  
ATOM   2510  CD2 LEU N1603      31.834 -90.443  47.241  1.00  0.00           C  
ATOM   2511  N   LYS N1604      29.560 -86.686  44.387  1.00  0.00           N  
ATOM   2512  CA  LYS N1604      28.936 -85.367  44.501  1.00  0.00           C  
ATOM   2513  C   LYS N1604      27.411 -85.464  44.595  1.00  0.00           C  
ATOM   2514  O   LYS N1604      26.762 -84.668  45.278  1.00  0.00           O  
ATOM   2515  CB  LYS N1604      29.265 -84.512  43.272  1.00  0.00           C  
ATOM   2516  CG  LYS N1604      30.743 -84.294  42.976  1.00  0.00           C  
ATOM   2517  CD  LYS N1604      30.898 -83.702  41.579  1.00  0.00           C  
ATOM   2518  CE  LYS N1604      32.322 -83.275  41.302  1.00  0.00           C  
ATOM   2519  NZ  LYS N1604      32.427 -82.895  39.872  1.00  0.00           N  
ATOM   2520  N   LEU N1613      26.845 -86.438  43.893  1.00  0.00           N  
ATOM   2521  CA  LEU N1613      25.405 -86.605  43.859  1.00  0.00           C  
ATOM   2522  C   LEU N1613      24.784 -87.443  44.960  1.00  0.00           C  
ATOM   2523  O   LEU N1613      23.605 -87.287  45.248  1.00  0.00           O  
ATOM   2524  CB  LEU N1613      24.986 -87.166  42.498  1.00  0.00           C  
ATOM   2525  CG  LEU N1613      25.135 -86.207  41.311  1.00  0.00           C  
ATOM   2526  CD1 LEU N1613      24.708 -86.904  40.032  1.00  0.00           C  
ATOM   2527  CD2 LEU N1613      24.287 -84.971  41.535  1.00  0.00           C  
ATOM   2528  N   PHE N1614      25.547 -88.323  45.592  1.00  0.00           N  
ATOM   2529  CA  PHE N1614      24.945 -89.143  46.630  1.00  0.00           C  
ATOM   2530  C   PHE N1614      25.577 -89.129  48.011  1.00  0.00           C  
ATOM   2531  O   PHE N1614      25.272 -89.990  48.843  1.00  0.00           O  
ATOM   2532  CB  PHE N1614      24.835 -90.579  46.149  1.00  0.00           C  
ATOM   2533  CG  PHE N1614      23.938 -90.744  44.967  1.00  0.00           C  
ATOM   2534  CD1 PHE N1614      24.318 -90.275  43.715  1.00  0.00           C  
ATOM   2535  CD2 PHE N1614      22.707 -91.384  45.104  1.00  0.00           C  
ATOM   2536  CE1 PHE N1614      23.483 -90.434  42.611  1.00  0.00           C  
ATOM   2537  CE2 PHE N1614      21.859 -91.550  44.008  1.00  0.00           C  
ATOM   2538  CZ  PHE N1614      22.250 -91.077  42.756  1.00  0.00           C  
ATOM   2539  N   THR N1615      26.458 -88.167  48.269  1.00  0.00           N  
ATOM   2540  CA  THR N1615      27.073 -88.074  49.588  1.00  0.00           C  
ATOM   2541  C   THR N1615      27.220 -86.627  49.978  1.00  0.00           C  
ATOM   2542  O   THR N1615      27.611 -85.777  49.171  1.00  0.00           O  
ATOM   2543  CB  THR N1615      28.466 -88.673  49.640  1.00  0.00           C  
ATOM   2544  OG1 THR N1615      29.418 -87.664  49.282  1.00  0.00           O  
ATOM   2545  CG2 THR N1615      28.578 -89.836  48.677  1.00  0.00           C  
ATOM   2546  N   PHE N1616      26.915 -86.361  51.236  1.00  0.00           N  
ATOM   2547  CA  PHE N1616      27.005 -85.026  51.773  1.00  0.00           C  
ATOM   2548  C   PHE N1616      28.447 -84.834  52.202  1.00  0.00           C  
ATOM   2549  O   PHE N1616      28.733 -84.405  53.317  1.00  0.00           O  
ATOM   2550  CB  PHE N1616      26.046 -84.936  52.936  1.00  0.00           C  
ATOM   2551  CG  PHE N1616      24.798 -85.701  52.696  1.00  0.00           C  
ATOM   2552  CD1 PHE N1616      23.787 -85.167  51.903  1.00  0.00           C  
ATOM   2553  CD2 PHE N1616      24.674 -87.002  53.167  1.00  0.00           C  
ATOM   2554  CE1 PHE N1616      22.669 -85.925  51.567  1.00  0.00           C  
ATOM   2555  CE2 PHE N1616      23.564 -87.769  52.839  1.00  0.00           C  
ATOM   2556  CZ  PHE N1616      22.554 -87.228  52.035  1.00  0.00           C  
ATOM   2557  N   MET N1617      29.359 -85.182  51.298  1.00  0.00           N  
ATOM   2558  CA  MET N1617      30.791 -85.054  51.546  1.00  0.00           C  
ATOM   2559  C   MET N1617      31.315 -83.764  50.954  1.00  0.00           C  
ATOM   2560  O   MET N1617      31.109 -83.488  49.770  1.00  0.00           O  
ATOM   2561  CB  MET N1617      31.550 -86.222  50.925  1.00  0.00           C  
ATOM   2562  CG  MET N1617      31.601 -87.461  51.794  1.00  0.00           C  
ATOM   2563  SD  MET N1617      32.188 -88.912  50.888  1.00  0.00           S  
ATOM   2564  CE  MET N1617      33.491 -88.182  49.850  1.00  0.00           C  
ATOM   2565  N   PRO N1619      31.998 -82.952  51.775  1.00  0.00           N  
ATOM   2566  CA  PRO N1619      32.554 -81.677  51.307  1.00  0.00           C  
ATOM   2567  C   PRO N1619      33.441 -81.866  50.064  1.00  0.00           C  
ATOM   2568  O   PRO N1619      34.345 -82.707  50.070  1.00  0.00           O  
ATOM   2569  CB  PRO N1619      33.333 -81.179  52.526  1.00  0.00           C  
ATOM   2570  CG  PRO N1619      32.523 -81.718  53.680  1.00  0.00           C  
ATOM   2571  CD  PRO N1619      32.213 -83.127  53.223  1.00  0.00           C  
ATOM   2572  N   ILE N1620      33.172 -81.097  49.003  1.00  0.00           N  
ATOM   2573  CA  ILE N1620      33.944 -81.183  47.754  1.00  0.00           C  
ATOM   2574  C   ILE N1620      35.409 -81.400  48.104  1.00  0.00           C  
ATOM   2575  O   ILE N1620      36.142 -82.162  47.458  1.00  0.00           O  
ATOM   2576  CB  ILE N1620      33.828 -79.873  46.906  1.00  0.00           C  
ATOM   2577  CG1 ILE N1620      34.587 -78.716  47.577  1.00  0.00           C  
ATOM   2578  CG2 ILE N1620      32.367 -79.516  46.697  1.00  0.00           C  
ATOM   2579  CD1 ILE N1620      34.086 -78.309  48.956  1.00  0.00           C  
ATOM   2580  N   SER N1621      35.808 -80.712  49.162  1.00  0.00           N  
ATOM   2581  CA  SER N1621      37.155 -80.769  49.680  1.00  0.00           C  
ATOM   2582  C   SER N1621      37.674 -82.230  49.737  1.00  0.00           C  
ATOM   2583  O   SER N1621      38.256 -82.748  48.763  1.00  0.00           O  
ATOM   2584  CB  SER N1621      37.156 -80.106  51.072  1.00  0.00           C  
ATOM   2585  OG  SER N1621      36.319 -78.945  51.102  1.00  0.00           O  
ATOM   2586  N   GLU N1622      37.447 -82.903  50.863  1.00  0.00           N  
ATOM   2587  CA  GLU N1622      37.919 -84.272  51.020  1.00  0.00           C  
ATOM   2588  C   GLU N1622      37.205 -85.267  50.096  1.00  0.00           C  
ATOM   2589  O   GLU N1622      37.510 -86.458  50.124  1.00  0.00           O  
ATOM   2590  CB  GLU N1622      37.800 -84.709  52.490  1.00  0.00           C  
ATOM   2591  CG  GLU N1622      36.621 -85.628  52.780  1.00  0.00           C  
ATOM   2592  CD  GLU N1622      35.264 -84.969  52.533  1.00  0.00           C  
ATOM   2593  OE1 GLU N1622      34.240 -85.692  52.466  1.00  0.00           O  
ATOM   2594  OE2 GLU N1622      35.216 -83.726  52.416  1.00  0.00           O  
ATOM   2595  N   ILE N1632      36.262 -84.790  49.282  1.00  0.00           N  
ATOM   2596  CA  ILE N1632      35.565 -85.680  48.359  1.00  0.00           C  
ATOM   2597  C   ILE N1632      36.635 -86.118  47.368  1.00  0.00           C  
ATOM   2598  O   ILE N1632      36.664 -87.278  46.928  1.00  0.00           O  
ATOM   2599  CB  ILE N1632      34.403 -84.964  47.596  1.00  0.00           C  
ATOM   2600  CG1 ILE N1632      33.400 -85.995  47.079  1.00  0.00           C  
ATOM   2601  CG2 ILE N1632      34.925 -84.230  46.370  1.00  0.00           C  
ATOM   2602  CD1 ILE N1632      32.199 -85.379  46.397  1.00  0.00           C  
ATOM   2603  N   THR N1635      37.532 -85.182  47.040  1.00  0.00           N  
ATOM   2604  CA  THR N1635      38.632 -85.452  46.106  1.00  0.00           C  
ATOM   2605  C   THR N1635      39.664 -86.359  46.763  1.00  0.00           C  
ATOM   2606  O   THR N1635      40.319 -87.162  46.091  1.00  0.00           O  
ATOM   2607  CB  THR N1635      39.352 -84.164  45.661  1.00  0.00           C  
ATOM   2608  OG1 THR N1635      38.385 -83.151  45.357  1.00  0.00           O  
ATOM   2609  CG2 THR N1635      40.197 -84.443  44.412  1.00  0.00           C  
ATOM   2610  N   LYS N1636      39.821 -86.214  48.077  1.00  0.00           N  
ATOM   2611  CA  LYS N1636      40.756 -87.068  48.808  1.00  0.00           C  
ATOM   2612  C   LYS N1636      40.429 -88.531  48.528  1.00  0.00           C  
ATOM   2613  O   LYS N1636      41.309 -89.348  48.235  1.00  0.00           O  
ATOM   2614  CB  LYS N1636      40.639 -86.841  50.309  1.00  0.00           C  
ATOM   2615  CG  LYS N1636      41.109 -88.046  51.116  1.00  0.00           C  
ATOM   2616  CD  LYS N1636      42.533 -88.454  50.738  1.00  0.00           C  
ATOM   2617  CE  LYS N1636      43.518 -87.341  51.060  1.00  0.00           C  
ATOM   2618  NZ  LYS N1636      44.926 -87.694  50.736  1.00  0.00           N  
ATOM   2619  N   THR N1637      39.149 -88.856  48.663  1.00  0.00           N  
ATOM   2620  CA  THR N1637      38.676 -90.202  48.415  1.00  0.00           C  
ATOM   2621  C   THR N1637      39.125 -90.583  46.996  1.00  0.00           C  
ATOM   2622  O   THR N1637      39.426 -91.745  46.726  1.00  0.00           O  
ATOM   2623  CB  THR N1637      37.138 -90.261  48.555  1.00  0.00           C  
ATOM   2624  OG1 THR N1637      36.752 -89.598  49.767  1.00  0.00           O  
ATOM   2625  CG2 THR N1637      36.657 -91.699  48.620  1.00  0.00           C  
ATOM   2626  N   MET N1638      39.197 -89.602  46.096  1.00  0.00           N  
ATOM   2627  CA  MET N1638      39.650 -89.883  44.732  1.00  0.00           C  
ATOM   2628  C   MET N1638      41.163 -90.111  44.668  1.00  0.00           C  
ATOM   2629  O   MET N1638      41.672 -90.657  43.691  1.00  0.00           O  
ATOM   2630  CB  MET N1638      39.263 -88.741  43.793  1.00  0.00           C  
ATOM   2631  CG  MET N1638      37.775 -88.643  43.555  1.00  0.00           C  
ATOM   2632  SD  MET N1638      37.120 -90.213  42.983  1.00  0.00           S  
ATOM   2633  CE  MET N1638      37.966 -90.370  41.410  1.00  0.00           C  
ATOM   2634  N   GLU N1639      41.872 -89.701  45.718  1.00  0.00           N  
ATOM   2635  CA  GLU N1639      43.329 -89.850  45.800  1.00  0.00           C  
ATOM   2636  C   GLU N1639      43.729 -91.282  46.108  1.00  0.00           C  
ATOM   2637  O   GLU N1639      44.691 -91.809  45.546  1.00  0.00           O  
ATOM   2638  CB  GLU N1639      43.895 -88.952  46.897  1.00  0.00           C  
ATOM   2639  CG  GLU N1639      45.036 -88.069  46.436  1.00  0.00           C  
ATOM   2640  CD  GLU N1639      44.571 -87.007  45.452  1.00  0.00           C  
ATOM   2641  OE1 GLU N1639      44.008 -87.383  44.393  1.00  0.00           O  
ATOM   2642  OE2 GLU N1639      44.766 -85.800  45.746  1.00  0.00           O  
ATOM   2643  N   GLU N1640      42.997 -91.884  47.040  1.00  0.00           N  
ATOM   2644  CA  GLU N1640      43.216 -93.263  47.456  1.00  0.00           C  
ATOM   2645  C   GLU N1640      42.749 -94.215  46.372  1.00  0.00           C  
ATOM   2646  O   GLU N1640      43.369 -95.252  46.121  1.00  0.00           O  
ATOM   2647  CB  GLU N1640      42.415 -93.566  48.717  1.00  0.00           C  
ATOM   2648  CG  GLU N1640      42.914 -92.878  49.944  1.00  0.00           C  
ATOM   2649  CD  GLU N1640      44.309 -93.324  50.296  1.00  0.00           C  
ATOM   2650  OE1 GLU N1640      45.214 -93.108  49.458  1.00  0.00           O  
ATOM   2651  OE2 GLU N1640      44.496 -93.892  51.399  1.00  0.00           O  
ATOM   2652  N   HIS N1641      41.627 -93.860  45.752  1.00  0.00           N  
ATOM   2653  CA  HIS N1641      41.048 -94.679  44.698  1.00  0.00           C  
ATOM   2654  C   HIS N1641      41.983 -94.857  43.508  1.00  0.00           C  
ATOM   2655  O   HIS N1641      42.199 -95.986  43.063  1.00  0.00           O  
ATOM   2656  CB  HIS N1641      39.723 -94.083  44.209  1.00  0.00           C  
ATOM   2657  CG  HIS N1641      39.091 -94.860  43.095  1.00  0.00           C  
ATOM   2658  ND1 HIS N1641      38.667 -96.164  43.244  1.00  0.00           N  
ATOM   2659  CD2 HIS N1641      38.848 -94.531  41.804  1.00  0.00           C  
ATOM   2660  CE1 HIS N1641      38.194 -96.606  42.093  1.00  0.00           C  
ATOM   2661  NE2 HIS N1641      38.292 -95.634  41.202  1.00  0.00           N  
ATOM   2662  N   ILE N1642      42.539 -93.753  42.999  1.00  0.00           N  
ATOM   2663  CA  ILE N1642      43.438 -93.812  41.837  1.00  0.00           C  
ATOM   2664  C   ILE N1642      44.788 -94.499  42.067  1.00  0.00           C  
ATOM   2665  O   ILE N1642      45.459 -94.884  41.106  1.00  0.00           O  
ATOM   2666  CB  ILE N1642      43.662 -92.396  41.222  1.00  0.00           C  
ATOM   2667  CG1 ILE N1642      44.384 -91.460  42.213  1.00  0.00           C  
ATOM   2668  CG2 ILE N1642      42.304 -91.825  40.790  1.00  0.00           C  
ATOM   2669  CD1 ILE N1642      45.897 -91.655  42.308  1.00  0.00           C  
ATOM   2670  N   LYS N1662      45.192 -94.651  43.327  1.00  0.00           N  
ATOM   2671  CA  LYS N1662      46.440 -95.342  43.613  1.00  0.00           C  
ATOM   2672  C   LYS N1662      46.207 -96.815  43.320  1.00  0.00           C  
ATOM   2673  O   LYS N1662      47.153 -97.590  43.207  1.00  0.00           O  
ATOM   2674  CB  LYS N1662      46.860 -95.165  45.074  1.00  0.00           C  
ATOM   2675  CG  LYS N1662      47.450 -93.804  45.373  1.00  0.00           C  
ATOM   2676  CD  LYS N1662      48.328 -93.840  46.616  1.00  0.00           C  
ATOM   2677  CE  LYS N1662      49.523 -94.780  46.444  1.00  0.00           C  
ATOM   2678  NZ  LYS N1662      50.427 -94.743  47.626  1.00  0.00           N  
ATOM   2679  N   ASP N1663      44.933 -97.189  43.203  1.00  0.00           N  
ATOM   2680  CA  ASP N1663      44.535 -98.566  42.899  1.00  0.00           C  
ATOM   2681  C   ASP N1663      43.114 -98.624  42.344  1.00  0.00           C  
ATOM   2682  O   ASP N1663      42.150 -98.826  43.092  1.00  0.00           O  
ATOM   2683  CB  ASP N1663      44.626 -99.458  44.146  1.00  0.00           C  
ATOM   2684  CG  ASP N1663      44.239-100.918  43.857  1.00  0.00           C  
ATOM   2685  OD1 ASP N1663      44.431-101.786  44.742  1.00  0.00           O  
ATOM   2686  OD2 ASP N1663      43.736-101.199  42.745  1.00  0.00           O  
ATOM   2687  N   PRO N1664      42.969 -98.456  41.017  1.00  0.00           N  
ATOM   2688  CA  PRO N1664      41.658 -98.490  40.364  1.00  0.00           C  
ATOM   2689  C   PRO N1664      40.819 -99.722  40.751  1.00  0.00           C  
ATOM   2690  O   PRO N1664      39.683 -99.588  41.223  1.00  0.00           O  
ATOM   2691  CB  PRO N1664      42.021 -98.457  38.878  1.00  0.00           C  
ATOM   2692  CG  PRO N1664      43.285 -97.638  38.862  1.00  0.00           C  
ATOM   2693  CD  PRO N1664      44.042 -98.227  40.029  1.00  0.00           C  
ATOM   2694  N   SER N1665      41.393-100.912  40.574  1.00  0.00           N  
ATOM   2695  CA  SER N1665      40.697-102.163  40.883  1.00  0.00           C  
ATOM   2696  C   SER N1665      40.547-102.476  42.372  1.00  0.00           C  
ATOM   2697  O   SER N1665      40.261-103.620  42.738  1.00  0.00           O  
ATOM   2698  CB  SER N1665      41.386-103.347  40.188  1.00  0.00           C  
ATOM   2699  OG  SER N1665      42.725-103.507  40.628  1.00  0.00           O  
ATOM   2700  N   LYS N1666      40.740-101.474  43.229  1.00  0.00           N  
ATOM   2701  CA  LYS N1666      40.589-101.679  44.670  1.00  0.00           C  
ATOM   2702  C   LYS N1666      39.272-101.064  45.145  1.00  0.00           C  
ATOM   2703  O   LYS N1666      38.820-101.325  46.265  1.00  0.00           O  
ATOM   2704  CB  LYS N1666      41.745-101.045  45.446  1.00  0.00           C  
ATOM   2705  CG  LYS N1666      42.251-101.885  46.623  1.00  0.00           C  
ATOM   2706  CD  LYS N1666      41.123-102.501  47.440  1.00  0.00           C  
ATOM   2707  CE  LYS N1666      41.139-104.022  47.345  1.00  0.00           C  
ATOM   2708  NZ  LYS N1666      40.843-104.536  45.976  1.00  0.00           N  
ATOM   2709  N   ARG N1667      38.664-100.242  44.290  1.00  0.00           N  
ATOM   2710  CA  ARG N1667      37.394 -99.600  44.620  1.00  0.00           C  
ATOM   2711  C   ARG N1667      37.466 -98.860  45.952  1.00  0.00           C  
ATOM   2712  O   ARG N1667      36.538 -98.925  46.763  1.00  0.00           O  
ATOM   2713  CB  ARG N1667      36.280-100.642  44.703  1.00  0.00           C  
ATOM   2714  CG  ARG N1667      36.130-101.529  43.482  1.00  0.00           C  
ATOM   2715  CD  ARG N1667      35.345-102.800  43.825  1.00  0.00           C  
ATOM   2716  NE  ARG N1667      36.048-103.650  44.792  1.00  0.00           N  
ATOM   2717  CZ  ARG N1667      36.064-103.467  46.114  1.00  0.00           C  
ATOM   2718  NH1 ARG N1667      35.404-102.457  46.664  1.00  0.00           N  
ATOM   2719  NH2 ARG N1667      36.754-104.293  46.896  1.00  0.00           N  
ATOM   2720  N   VAL N1668      38.570 -98.165  46.186  1.00  0.00           N  
ATOM   2721  CA  VAL N1668      38.722 -97.422  47.426  1.00  0.00           C  
ATOM   2722  C   VAL N1668      37.572 -96.418  47.528  1.00  0.00           C  
ATOM   2723  O   VAL N1668      36.910 -96.316  48.568  1.00  0.00           O  
ATOM   2724  CB  VAL N1668      40.055 -96.660  47.453  1.00  0.00           C  
ATOM   2725  CG1 VAL N1668      40.439 -96.358  48.888  1.00  0.00           C  
ATOM   2726  CG2 VAL N1668      41.132 -97.465  46.735  1.00  0.00           C  
ATOM   2727  N   ALA N1669      37.329 -95.695  46.434  1.00  0.00           N  
ATOM   2728  CA  ALA N1669      36.266 -94.694  46.380  1.00  0.00           C  
ATOM   2729  C   ALA N1669      34.893 -95.333  46.344  1.00  0.00           C  
ATOM   2730  O   ALA N1669      33.950 -94.789  46.900  1.00  0.00           O  
ATOM   2731  CB  ALA N1669      36.448 -93.801  45.170  1.00  0.00           C  
ATOM   2732  N   GLN N1670      34.775 -96.480  45.687  1.00  0.00           N  
ATOM   2733  CA  GLN N1670      33.493 -97.167  45.617  1.00  0.00           C  
ATOM   2734  C   GLN N1670      32.973 -97.580  46.987  1.00  0.00           C  
ATOM   2735  O   GLN N1670      31.765 -97.609  47.214  1.00  0.00           O  
ATOM   2736  CB  GLN N1670      33.591 -98.404  44.733  1.00  0.00           C  
ATOM   2737  CG  GLN N1670      33.346 -98.127  43.266  1.00  0.00           C  
ATOM   2738  CD  GLN N1670      34.488 -97.396  42.616  1.00  0.00           C  
ATOM   2739  OE1 GLN N1670      35.390 -98.010  42.048  1.00  0.00           O  
ATOM   2740  NE2 GLN N1670      34.466 -96.075  42.704  1.00  0.00           N  
ATOM   2741  N   HIS N1671      33.883 -97.916  47.894  1.00  0.00           N  
ATOM   2742  CA  HIS N1671      33.496 -98.310  49.244  1.00  0.00           C  
ATOM   2743  C   HIS N1671      32.978 -97.094  49.995  1.00  0.00           C  
ATOM   2744  O   HIS N1671      31.925 -97.156  50.637  1.00  0.00           O  
ATOM   2745  CB  HIS N1671      34.690 -98.900  49.988  1.00  0.00           C  
ATOM   2746  CG  HIS N1671      34.608-100.380  50.164  1.00  0.00           C  
ATOM   2747  ND1 HIS N1671      33.907-100.968  51.192  1.00  0.00           N  
ATOM   2748  CD2 HIS N1671      35.109-101.392  49.419  1.00  0.00           C  
ATOM   2749  CE1 HIS N1671      33.981-102.282  51.074  1.00  0.00           C  
ATOM   2750  NE2 HIS N1671      34.704-102.564  50.006  1.00  0.00           N  
ATOM   2751  N   THR N1672      33.721 -95.988  49.902  1.00  0.00           N  
ATOM   2752  CA  THR N1672      33.335 -94.747  50.572  1.00  0.00           C  
ATOM   2753  C   THR N1672      32.009 -94.204  50.014  1.00  0.00           C  
ATOM   2754  O   THR N1672      31.130 -93.798  50.781  1.00  0.00           O  
ATOM   2755  CB  THR N1672      34.452 -93.672  50.452  1.00  0.00           C  
ATOM   2756  OG1 THR N1672      35.710 -94.236  50.854  1.00  0.00           O  
ATOM   2757  CG2 THR N1672      34.147 -92.492  51.365  1.00  0.00           C  
ATOM   2758  N   LEU N1673      31.858 -94.206  48.690  1.00  0.00           N  
ATOM   2759  CA  LEU N1673      30.618 -93.740  48.073  1.00  0.00           C  
ATOM   2760  C   LEU N1673      29.494 -94.753  48.292  1.00  0.00           C  
ATOM   2761  O   LEU N1673      28.340 -94.383  48.513  1.00  0.00           O  
ATOM   2762  CB  LEU N1673      30.816 -93.495  46.577  1.00  0.00           C  
ATOM   2763  CG  LEU N1673      29.566 -93.356  45.706  1.00  0.00           C  
ATOM   2764  CD1 LEU N1673      28.532 -92.508  46.381  1.00  0.00           C  
ATOM   2765  CD2 LEU N1673      29.958 -92.734  44.391  1.00  0.00           C  
ATOM   2766  N   ALA N1684      29.822 -96.036  48.232  1.00  0.00           N  
ATOM   2767  CA  ALA N1684      28.810 -97.046  48.467  1.00  0.00           C  
ATOM   2768  C   ALA N1684      28.333 -96.923  49.914  1.00  0.00           C  
ATOM   2769  O   ALA N1684      27.139 -96.815  50.174  1.00  0.00           O  
ATOM   2770  CB  ALA N1684      29.378 -98.424  48.222  1.00  0.00           C  
ATOM   2771  N   ARG N1685      29.270 -96.930  50.857  1.00  0.00           N  
ATOM   2772  CA  ARG N1685      28.930 -96.817  52.278  1.00  0.00           C  
ATOM   2773  C   ARG N1685      27.974 -95.655  52.576  1.00  0.00           C  
ATOM   2774  O   ARG N1685      26.907 -95.852  53.163  1.00  0.00           O  
ATOM   2775  CB  ARG N1685      30.212 -96.672  53.103  1.00  0.00           C  
ATOM   2776  CG  ARG N1685      30.007 -96.305  54.563  1.00  0.00           C  
ATOM   2777  CD  ARG N1685      31.025 -97.013  55.454  1.00  0.00           C  
ATOM   2778  NE  ARG N1685      32.354 -97.115  54.845  1.00  0.00           N  
ATOM   2779  CZ  ARG N1685      33.088 -96.080  54.435  1.00  0.00           C  
ATOM   2780  NH1 ARG N1685      32.627 -94.841  54.562  1.00  0.00           N  
ATOM   2781  NH2 ARG N1685      34.287 -96.282  53.895  1.00  0.00           N  
ATOM   2782  N   GLU N1686      28.366 -94.450  52.171  1.00  0.00           N  
ATOM   2783  CA  GLU N1686      27.546 -93.260  52.376  1.00  0.00           C  
ATOM   2784  C   GLU N1686      26.094 -93.547  52.077  1.00  0.00           C  
ATOM   2785  O   GLU N1686      25.241 -93.427  52.937  1.00  0.00           O  
ATOM   2786  CB  GLU N1686      28.015 -92.122  51.476  1.00  0.00           C  
ATOM   2787  CG  GLU N1686      29.258 -91.454  51.974  1.00  0.00           C  
ATOM   2788  CD  GLU N1686      29.062 -90.940  53.361  1.00  0.00           C  
ATOM   2789  OE1 GLU N1686      28.188 -90.068  53.543  1.00  0.00           O  
ATOM   2790  OE2 GLU N1686      29.769 -91.419  54.265  1.00  0.00           O  
ATOM   2791  N   VAL N1687      25.811 -93.932  50.846  1.00  0.00           N  
ATOM   2792  CA  VAL N1687      24.445 -94.225  50.478  1.00  0.00           C  
ATOM   2793  C   VAL N1687      23.764 -95.178  51.446  1.00  0.00           C  
ATOM   2794  O   VAL N1687      22.687 -94.889  51.949  1.00  0.00           O  
ATOM   2795  CB  VAL N1687      24.394 -94.826  49.099  1.00  0.00           C  
ATOM   2796  CG1 VAL N1687      22.959 -95.153  48.724  1.00  0.00           C  
ATOM   2797  CG2 VAL N1687      25.021 -93.859  48.117  1.00  0.00           C  
ATOM   2798  N   VAL N1690      24.388 -96.319  51.702  1.00  0.00           N  
ATOM   2799  CA  VAL N1690      23.815 -97.310  52.610  1.00  0.00           C  
ATOM   2800  C   VAL N1690      23.539 -96.728  53.978  1.00  0.00           C  
ATOM   2801  O   VAL N1690      22.448 -96.878  54.531  1.00  0.00           O  
ATOM   2802  CB  VAL N1690      24.759 -98.517  52.790  1.00  0.00           C  
ATOM   2803  CG1 VAL N1690      24.308 -99.386  53.967  1.00  0.00           C  
ATOM   2804  CG2 VAL N1690      24.776 -99.342  51.515  1.00  0.00           C  
ATOM   2805  N   THR N1691      24.552 -96.081  54.528  1.00  0.00           N  
ATOM   2806  CA  THR N1691      24.437 -95.475  55.838  1.00  0.00           C  
ATOM   2807  C   THR N1691      23.256 -94.499  55.863  1.00  0.00           C  
ATOM   2808  O   THR N1691      22.449 -94.489  56.793  1.00  0.00           O  
ATOM   2809  CB  THR N1691      25.735 -94.724  56.188  1.00  0.00           C  
ATOM   2810  OG1 THR N1691      26.864 -95.491  55.739  1.00  0.00           O  
ATOM   2811  CG2 THR N1691      25.830 -94.495  57.704  1.00  0.00           C  
ATOM   2812  N   LEU N1692      23.157 -93.677  54.829  1.00  0.00           N  
ATOM   2813  CA  LEU N1692      22.082 -92.705  54.753  1.00  0.00           C  
ATOM   2814  C   LEU N1692      20.724 -93.365  54.777  1.00  0.00           C  
ATOM   2815  O   LEU N1692      19.880 -93.029  55.598  1.00  0.00           O  
ATOM   2816  CB  LEU N1692      22.200 -91.877  53.477  1.00  0.00           C  
ATOM   2817  CG  LEU N1692      20.897 -91.191  53.061  1.00  0.00           C  
ATOM   2818  CD1 LEU N1692      20.402 -90.326  54.193  1.00  0.00           C  
ATOM   2819  CD2 LEU N1692      21.114 -90.362  51.810  1.00  0.00           C  
ATOM   2820  N   VAL N1693      20.517 -94.309  53.872  1.00  0.00           N  
ATOM   2821  CA  VAL N1693      19.234 -94.981  53.776  1.00  0.00           C  
ATOM   2822  C   VAL N1693      19.138 -96.286  54.548  1.00  0.00           C  
ATOM   2823  O   VAL N1693      18.182 -97.039  54.373  1.00  0.00           O  
ATOM   2824  CB  VAL N1693      18.872 -95.257  52.302  1.00  0.00           C  
ATOM   2825  CG1 VAL N1693      17.426 -95.753  52.191  1.00  0.00           C  
ATOM   2826  CG2 VAL N1693      19.063 -93.993  51.485  1.00  0.00           C  
ATOM   2827  N   HIS N1694      20.113 -96.564  55.403  1.00  0.00           N  
ATOM   2828  CA  HIS N1694      20.072 -97.795  56.179  1.00  0.00           C  
ATOM   2829  C   HIS N1694      20.857 -97.739  57.478  1.00  0.00           C  
ATOM   2830  O   HIS N1694      20.994 -98.749  58.162  1.00  0.00           O  
ATOM   2831  CB  HIS N1694      20.557 -98.971  55.334  1.00  0.00           C  
ATOM   2832  CG  HIS N1694      19.511 -99.535  54.428  1.00  0.00           C  
ATOM   2833  ND1 HIS N1694      18.451-100.287  54.891  1.00  0.00           N  
ATOM   2834  CD2 HIS N1694      19.360 -99.459  53.084  1.00  0.00           C  
ATOM   2835  CE1 HIS N1694      17.694-100.651  53.871  1.00  0.00           C  
ATOM   2836  NE2 HIS N1694      18.224-100.161  52.762  1.00  0.00           N  
ATOM   2837  N   GLY N1695      21.377 -96.562  57.812  1.00  0.00           N  
ATOM   2838  CA  GLY N1695      22.126 -96.397  59.052  1.00  0.00           C  
ATOM   2839  C   GLY N1695      23.556 -96.913  59.045  1.00  0.00           C  
ATOM   2840  O   GLY N1695      23.912 -97.772  58.236  1.00  0.00           O  
ATOM   2841  N   LYS N1696      24.380 -96.399  59.956  1.00  0.00           N  
ATOM   2842  CA  LYS N1696      25.780 -96.815  60.032  1.00  0.00           C  
ATOM   2843  C   LYS N1696      25.922 -98.294  60.367  1.00  0.00           C  
ATOM   2844  O   LYS N1696      26.639 -99.030  59.690  1.00  0.00           O  
ATOM   2845  CB  LYS N1696      26.537 -95.984  61.080  1.00  0.00           C  
ATOM   2846  CG  LYS N1696      25.954 -96.082  62.487  1.00  0.00           C  
ATOM   2847  CD  LYS N1696      26.979 -95.765  63.574  1.00  0.00           C  
ATOM   2848  CE  LYS N1696      26.394 -96.031  64.964  1.00  0.00           C  
ATOM   2849  NZ  LYS N1696      27.423 -95.932  66.038  1.00  0.00           N  
ATOM   2850  N   GLN N1697      25.229 -98.722  61.416  1.00  0.00           N  
ATOM   2851  CA  GLN N1697      25.294-100.105  61.859  1.00  0.00           C  
ATOM   2852  C   GLN N1697      25.194-101.039  60.677  1.00  0.00           C  
ATOM   2853  O   GLN N1697      25.869-102.059  60.613  1.00  0.00           O  
ATOM   2854  CB  GLN N1697      24.178-100.404  62.870  1.00  0.00           C  
ATOM   2855  CG  GLN N1697      24.690-100.684  64.293  1.00  0.00           C  
ATOM   2856  CD  GLN N1697      23.928 -99.925  65.365  1.00  0.00           C  
ATOM   2857  OE1 GLN N1697      22.739-100.160  65.587  1.00  0.00           O  
ATOM   2858  NE2 GLN N1697      24.614 -99.003  66.035  1.00  0.00           N  
ATOM   2859  N   GLU N1698      24.356-100.683  59.727  1.00  0.00           N  
ATOM   2860  CA  GLU N1698      24.221-101.524  58.577  1.00  0.00           C  
ATOM   2861  C   GLU N1698      25.321-101.224  57.580  1.00  0.00           C  
ATOM   2862  O   GLU N1698      25.850-102.126  56.940  1.00  0.00           O  
ATOM   2863  CB  GLU N1698      22.866-101.315  57.934  1.00  0.00           C  
ATOM   2864  CG  GLU N1698      22.739-102.085  56.650  1.00  0.00           C  
ATOM   2865  CD  GLU N1698      23.079-103.550  56.839  1.00  0.00           C  
ATOM   2866  OE1 GLU N1698      23.306-104.241  55.818  1.00  0.00           O  
ATOM   2867  OE2 GLU N1698      23.110-104.004  58.010  1.00  0.00           O  
ATOM   2868  N   ALA N1708      25.663 -99.948  57.445  1.00  0.00           N  
ATOM   2869  CA  ALA N1708      26.708 -99.546  56.513  1.00  0.00           C  
ATOM   2870  C   ALA N1708      27.881-100.493  56.674  1.00  0.00           C  
ATOM   2871  O   ALA N1708      28.437-100.974  55.688  1.00  0.00           O  
ATOM   2872  CB  ALA N1708      27.146 -98.127  56.796  1.00  0.00           C  
ATOM   2873  N   SER N1716      28.244-100.761  57.926  1.00  0.00           N  
ATOM   2874  CA  SER N1716      29.345-101.669  58.230  1.00  0.00           C  
ATOM   2875  C   SER N1716      28.988-103.103  57.896  1.00  0.00           C  
ATOM   2876  O   SER N1716      29.563-103.690  56.988  1.00  0.00           O  
ATOM   2877  CB  SER N1716      29.722-101.595  59.704  1.00  0.00           C  
ATOM   2878  OG  SER N1716      30.858-100.776  59.886  1.00  0.00           O  
ATOM   2879  N   ALA N1717      28.051-103.667  58.649  1.00  0.00           N  
ATOM   2880  CA  ALA N1717      27.598-105.039  58.439  1.00  0.00           C  
ATOM   2881  C   ALA N1717      27.614-105.450  56.959  1.00  0.00           C  
ATOM   2882  O   ALA N1717      28.030-106.563  56.609  1.00  0.00           O  
ATOM   2883  CB  ALA N1717      26.197-105.194  59.005  1.00  0.00           C  
ATOM   2884  N   ALA N1718      27.152-104.543  56.100  1.00  0.00           N  
ATOM   2885  CA  ALA N1718      27.101-104.779  54.658  1.00  0.00           C  
ATOM   2886  C   ALA N1718      28.505-104.844  54.066  1.00  0.00           C  
ATOM   2887  O   ALA N1718      28.863-105.816  53.394  1.00  0.00           O  
ATOM   2888  CB  ALA N1718      26.300-103.673  53.979  1.00  0.00           C  
ATOM   2889  N   GLU N1719      29.290-103.797  54.311  1.00  0.00           N  
ATOM   2890  CA  GLU N1719      30.665-103.738  53.828  1.00  0.00           C  
ATOM   2891  C   GLU N1719      31.381-105.049  54.166  1.00  0.00           C  
ATOM   2892  O   GLU N1719      32.093-105.603  53.332  1.00  0.00           O  
ATOM   2893  CB  GLU N1719      31.398-102.552  54.468  1.00  0.00           C  
ATOM   2894  CG  GLU N1719      32.858-102.421  54.072  1.00  0.00           C  
ATOM   2895  CD  GLU N1719      33.459-101.097  54.504  1.00  0.00           C  
ATOM   2896  OE1 GLU N1719      34.642-100.846  54.197  1.00  0.00           O  
ATOM   2897  OE2 GLU N1719      32.744-100.303  55.151  1.00  0.00           O  
ATOM   2898  N   ASP N1720      31.176-105.541  55.388  1.00  0.00           N  
ATOM   2899  CA  ASP N1720      31.782-106.790  55.842  1.00  0.00           C  
ATOM   2900  C   ASP N1720      31.501-107.922  54.879  1.00  0.00           C  
ATOM   2901  O   ASP N1720      32.419-108.549  54.361  1.00  0.00           O  
ATOM   2902  CB  ASP N1720      31.248-107.182  57.214  1.00  0.00           C  
ATOM   2903  CG  ASP N1720      31.717-106.257  58.292  1.00  0.00           C  
ATOM   2904  OD1 ASP N1720      32.941-106.010  58.344  1.00  0.00           O  
ATOM   2905  OD2 ASP N1720      30.870-105.785  59.081  1.00  0.00           O  
ATOM   2906  N   GLN N1721      30.226-108.202  54.654  1.00  0.00           N  
ATOM   2907  CA  GLN N1721      29.885-109.261  53.733  1.00  0.00           C  
ATOM   2908  C   GLN N1721      30.583-109.001  52.401  1.00  0.00           C  
ATOM   2909  O   GLN N1721      31.190-109.905  51.833  1.00  0.00           O  
ATOM   2910  CB  GLN N1721      28.388-109.304  53.527  1.00  0.00           C  
ATOM   2911  CG  GLN N1721      27.588-109.446  54.783  1.00  0.00           C  
ATOM   2912  CD  GLN N1721      26.122-109.264  54.494  1.00  0.00           C  
ATOM   2913  OE1 GLN N1721      25.536-110.002  53.701  1.00  0.00           O  
ATOM   2914  NE2 GLN N1721      25.520-108.267  55.120  1.00  0.00           N  
ATOM   2915  N   HIS N1722      30.516-107.767  51.907  1.00  0.00           N  
ATOM   2916  CA  HIS N1722      31.161-107.437  50.634  1.00  0.00           C  
ATOM   2917  C   HIS N1722      32.690-107.280  50.734  1.00  0.00           C  
ATOM   2918  O   HIS N1722      33.358-106.836  49.783  1.00  0.00           O  
ATOM   2919  CB  HIS N1722      30.520-106.176  50.039  1.00  0.00           C  
ATOM   2920  CG  HIS N1722      29.801-106.419  48.741  1.00  0.00           C  
ATOM   2921  ND1 HIS N1722      30.418-106.976  47.638  1.00  0.00           N  
ATOM   2922  CD2 HIS N1722      28.522-106.172  48.371  1.00  0.00           C  
ATOM   2923  CE1 HIS N1722      29.549-107.061  46.645  1.00  0.00           C  
ATOM   2924  NE2 HIS N1722      28.392-106.581  47.064  1.00  0.00           N  
ATOM   2925  N   ARG N1727      33.234-107.668  51.890  1.00  0.00           N  
ATOM   2926  CA  ARG N1727      34.679-107.593  52.176  1.00  0.00           C  
ATOM   2927  C   ARG N1727      35.320-108.979  52.426  1.00  0.00           C  
ATOM   2928  O   ARG N1727      36.534-109.054  52.673  1.00  0.00           O  
ATOM   2929  CB  ARG N1727      34.924-106.711  53.420  1.00  0.00           C  
ATOM   2930  CG  ARG N1727      35.276-105.249  53.113  1.00  0.00           C  
ATOM   2931  CD  ARG N1727      36.750-104.964  53.392  1.00  0.00           C  
ATOM   2932  NE  ARG N1727      37.179-103.732  52.741  1.00  0.00           N  
ATOM   2933  CZ  ARG N1727      37.266-103.576  51.421  1.00  0.00           C  
ATOM   2934  NH1 ARG N1727      36.960-104.580  50.604  1.00  0.00           N  
ATOM   2935  NH2 ARG N1727      37.646-102.411  50.913  1.00  0.00           N  
ATOM   2936  N   MET N1728      34.528-110.055  52.333  1.00  0.00           N  
ATOM   2937  CA  MET N1728      34.988-111.430  52.602  1.00  0.00           C  
ATOM   2938  C   MET N1728      36.041-111.955  51.597  1.00  0.00           C  
ATOM   2939  O   MET N1728      36.518-111.172  50.787  1.00  0.00           O  
ATOM   2940  CB  MET N1728      33.774-112.368  52.663  1.00  0.00           C  
ATOM   2941  CG  MET N1728      32.926-112.107  53.929  1.00  0.00           C  
ATOM   2942  SD  MET N1728      33.683-112.837  55.395  1.00  0.00           S  
ATOM   2943  CE  MET N1728      35.309-111.962  55.535  1.00  0.00           C  
ATOM   2944  N   MET N1755      36.445-113.222  51.647  1.00  0.00           N  
ATOM   2945  CA  MET N1755      37.508-113.700  50.721  1.00  0.00           C  
ATOM   2946  C   MET N1755      36.952-114.101  49.338  1.00  0.00           C  
ATOM   2947  O   MET N1755      37.472-113.683  48.256  1.00  0.00           O  
ATOM   2948  CB  MET N1755      38.153-114.914  51.361  1.00  0.00           C  
ATOM   2949  CG  MET N1755      39.707-114.980  51.355  1.00  0.00           C  
ATOM   2950  SD  MET N1755      40.438-113.351  51.042  1.00  0.00           S  
ATOM   2951  CE  MET N1755      41.662-113.507  49.630  1.00  0.00           C  
TER
END
