# Supplementary material for: Backbone Brackets and Arginine Tweezers delineate Class I and Class II aminoacyl tRNA synthetases
Source: PLoS Comput Biol. 2018 Apr 16;14(4):e1006101. doi: 10.1371/journal.pcbi.1006101 (PMC5919687; doi:10.1371/journal.pcbi.1006101)
Supplement: S11 File — All structures of Class I aaRS with residues renumbered according to the MSA. (GZ) [file pcbi.1006101.s023.tar.gz › 2ts1_A_renum.pdb]

ATOM      1  N   MET A 212     -29.934  20.433  11.881  1.00  0.00           N  
ATOM      2  CA  MET A 212     -31.302  20.361  12.573  1.00  0.00           C  
ATOM      3  C   MET A 212     -32.339  20.596  11.469  1.00  0.00           C  
ATOM      4  O   MET A 212     -32.889  19.652  10.882  1.00  0.00           O  
ATOM      5  N   ASP A 214     -32.569  21.864  11.175  1.00  0.00           N  
ATOM      6  CA  ASP A 214     -33.499  22.161  10.060  1.00  0.00           C  
ATOM      7  C   ASP A 214     -32.618  22.171   8.791  1.00  0.00           C  
ATOM      8  O   ASP A 214     -33.126  21.585   7.815  1.00  0.00           O  
ATOM      9  CB  ASP A 214     -34.441  23.318  10.178  1.00  0.00           C  
ATOM     10  CG  ASP A 214     -35.517  23.096   9.104  1.00  0.00           C  
ATOM     11  OD1 ASP A 214     -36.451  22.291   9.292  1.00  0.00           O  
ATOM     12  OD2 ASP A 214     -35.354  23.742   8.047  1.00  0.00           O  
ATOM     13  N   LEU A 215     -31.399  22.711   8.812  1.00  0.00           N  
ATOM     14  CA  LEU A 215     -30.604  22.602   7.543  1.00  0.00           C  
ATOM     15  C   LEU A 215     -30.508  21.124   7.153  1.00  0.00           C  
ATOM     16  O   LEU A 215     -30.887  20.773   6.008  1.00  0.00           O  
ATOM     17  CB  LEU A 215     -29.277  23.325   7.580  1.00  0.00           C  
ATOM     18  CG  LEU A 215     -28.248  23.101   6.470  1.00  0.00           C  
ATOM     19  CD1 LEU A 215     -28.490  23.758   5.114  1.00  0.00           C  
ATOM     20  CD2 LEU A 215     -26.875  23.643   6.994  1.00  0.00           C  
ATOM     21  N   LEU A 216     -30.047  20.304   8.104  1.00  0.00           N  
ATOM     22  CA  LEU A 216     -29.844  18.875   7.874  1.00  0.00           C  
ATOM     23  C   LEU A 216     -31.090  18.134   7.480  1.00  0.00           C  
ATOM     24  O   LEU A 216     -31.002  17.219   6.633  1.00  0.00           O  
ATOM     25  CB  LEU A 216     -29.139  18.194   9.039  1.00  0.00           C  
ATOM     26  CG  LEU A 216     -28.411  16.914   8.720  1.00  0.00           C  
ATOM     27  CD1 LEU A 216     -27.295  17.194   7.676  1.00  0.00           C  
ATOM     28  CD2 LEU A 216     -27.759  16.365   9.988  1.00  0.00           C  
ATOM     29  N   ALA A 217     -32.215  18.483   8.029  1.00  0.00           N  
ATOM     30  CA  ALA A 217     -33.522  17.945   7.737  1.00  0.00           C  
ATOM     31  C   ALA A 217     -33.913  18.381   6.334  1.00  0.00           C  
ATOM     32  O   ALA A 217     -34.617  17.685   5.563  1.00  0.00           O  
ATOM     33  CB  ALA A 217     -34.554  18.540   8.698  1.00  0.00           C  
ATOM     34  N   GLU A 218     -33.490  19.578   5.943  1.00  0.00           N  
ATOM     35  CA  GLU A 218     -33.870  20.052   4.619  1.00  0.00           C  
ATOM     36  C   GLU A 218     -33.090  19.309   3.564  1.00  0.00           C  
ATOM     37  O   GLU A 218     -33.677  18.927   2.512  1.00  0.00           O  
ATOM     38  CB  GLU A 218     -33.693  21.541   4.367  1.00  0.00           C  
ATOM     39  CG  GLU A 218     -33.795  21.915   2.860  1.00  0.00           C  
ATOM     40  CD  GLU A 218     -33.629  23.356   2.535  1.00  0.00           C  
ATOM     41  OE1 GLU A 218     -33.520  23.826   1.417  1.00  0.00           O  
ATOM     42  OE2 GLU A 218     -33.607  24.026   3.595  1.00  0.00           O  
ATOM     43  N   LEU A 219     -31.828  19.077   3.829  1.00  0.00           N  
ATOM     44  CA  LEU A 219     -30.974  18.377   2.820  1.00  0.00           C  
ATOM     45  C   LEU A 219     -31.494  16.987   2.565  1.00  0.00           C  
ATOM     46  O   LEU A 219     -31.425  16.352   1.511  1.00  0.00           O  
ATOM     47  CB  LEU A 219     -29.493  18.404   3.329  1.00  0.00           C  
ATOM     48  CG  LEU A 219     -28.853  19.796   3.500  1.00  0.00           C  
ATOM     49  CD1 LEU A 219     -27.428  19.659   4.012  1.00  0.00           C  
ATOM     50  CD2 LEU A 219     -28.853  20.544   2.146  1.00  0.00           C  
ATOM     51  N   GLN A 220     -31.978  16.447   3.647  1.00  0.00           N  
ATOM     52  CA  GLN A 220     -32.532  15.096   3.736  1.00  0.00           C  
ATOM     53  C   GLN A 220     -33.792  15.121   2.894  1.00  0.00           C  
ATOM     54  O   GLN A 220     -33.864  14.328   1.964  1.00  0.00           O  
ATOM     55  CB  GLN A 220     -32.779  14.668   5.184  1.00  0.00           C  
ATOM     56  CG  GLN A 220     -32.627  13.173   5.309  1.00  0.00           C  
ATOM     57  CD  GLN A 220     -31.297  12.781   5.900  1.00  0.00           C  
ATOM     58  OE1 GLN A 220     -30.698  11.863   5.338  1.00  0.00           O  
ATOM     59  NE2 GLN A 220     -30.833  13.379   6.976  1.00  0.00           N  
ATOM     60  N   TRP A 221     -34.701  16.036   3.112  1.00  0.00           N  
ATOM     61  CA  TRP A 221     -35.906  16.128   2.296  1.00  0.00           C  
ATOM     62  C   TRP A 221     -35.568  16.191   0.801  1.00  0.00           C  
ATOM     63  O   TRP A 221     -36.246  15.648  -0.063  1.00  0.00           O  
ATOM     64  CB  TRP A 221     -36.722  17.377   2.668  1.00  0.00           C  
ATOM     65  CG  TRP A 221     -37.878  17.489   1.692  1.00  0.00           C  
ATOM     66  CD1 TRP A 221     -38.959  16.659   1.574  1.00  0.00           C  
ATOM     67  CD2 TRP A 221     -37.994  18.468   0.661  1.00  0.00           C  
ATOM     68  NE1 TRP A 221     -39.748  17.080   0.544  1.00  0.00           N  
ATOM     69  CE2 TRP A 221     -39.206  18.200  -0.021  1.00  0.00           C  
ATOM     70  CE3 TRP A 221     -37.184  19.548   0.273  1.00  0.00           C  
ATOM     71  CZ2 TRP A 221     -39.647  18.965  -1.109  1.00  0.00           C  
ATOM     72  CZ3 TRP A 221     -37.607  20.289  -0.808  1.00  0.00           C  
ATOM     73  CH2 TRP A 221     -38.816  20.017  -1.470  1.00  0.00           C  
ATOM     74  N   ARG A 222     -34.509  16.940   0.499  1.00  0.00           N  
ATOM     75  CA  ARG A 222     -33.999  17.144  -0.838  1.00  0.00           C  
ATOM     76  C   ARG A 222     -33.288  15.948  -1.423  1.00  0.00           C  
ATOM     77  O   ARG A 222     -33.192  15.885  -2.643  1.00  0.00           O  
ATOM     78  CB  ARG A 222     -33.002  18.278  -0.805  1.00  0.00           C  
ATOM     79  CG  ARG A 222     -33.701  19.658  -0.674  1.00  0.00           C  
ATOM     80  CD  ARG A 222     -32.790  20.827  -0.765  1.00  0.00           C  
ATOM     81  NE  ARG A 222     -33.436  22.135  -0.803  1.00  0.00           N  
ATOM     82  CZ  ARG A 222     -33.979  22.775  -1.848  1.00  0.00           C  
ATOM     83  NH1 ARG A 222     -34.012  22.318  -3.100  1.00  0.00           N  
ATOM     84  NH2 ARG A 222     -34.541  23.964  -1.677  1.00  0.00           N  
ATOM     85  N   GLY A 224     -32.780  15.053  -0.608  1.00  0.00           N  
ATOM     86  CA  GLY A 224     -32.026  13.906  -1.013  1.00  0.00           C  
ATOM     87  C   GLY A 224     -30.547  14.185  -1.201  1.00  0.00           C  
ATOM     88  O   GLY A 224     -29.918  13.474  -2.022  1.00  0.00           O  
ATOM     89  N   LEU A 225     -29.949  15.140  -0.542  1.00  0.00           N  
ATOM     90  CA  LEU A 225     -28.521  15.445  -0.690  1.00  0.00           C  
ATOM     91  C   LEU A 225     -27.599  14.772   0.332  1.00  0.00           C  
ATOM     92  O   LEU A 225     -26.349  14.955   0.389  1.00  0.00           O  
ATOM     93  CB  LEU A 225     -28.475  16.969  -0.672  1.00  0.00           C  
ATOM     94  CG  LEU A 225     -29.222  17.689  -1.772  1.00  0.00           C  
ATOM     95  CD1 LEU A 225     -29.123  19.222  -1.633  1.00  0.00           C  
ATOM     96  CD2 LEU A 225     -28.449  17.356  -3.073  1.00  0.00           C  
ATOM     97  N   VAL A 226     -28.206  13.924   1.173  1.00  0.00           N  
ATOM     98  CA  VAL A 226     -27.509  13.157   2.217  1.00  0.00           C  
ATOM     99  C   VAL A 226     -27.408  11.678   1.810  1.00  0.00           C  
ATOM    100  O   VAL A 226     -28.437  10.951   1.782  1.00  0.00           O  
ATOM    101  CB  VAL A 226     -28.165  13.315   3.618  1.00  0.00           C  
ATOM    102  CG1 VAL A 226     -27.282  12.791   4.736  1.00  0.00           C  
ATOM    103  CG2 VAL A 226     -28.490  14.765   3.860  1.00  0.00           C  
ATOM    104  N   ASN A 227     -26.183  11.252   1.501  1.00  0.00           N  
ATOM    105  CA  ASN A 227     -25.977   9.858   1.128  1.00  0.00           C  
ATOM    106  C   ASN A 227     -25.696   9.154   2.454  1.00  0.00           C  
ATOM    107  O   ASN A 227     -26.292   8.226   2.938  1.00  0.00           O  
ATOM    108  CB  ASN A 227     -24.809   9.690   0.138  1.00  0.00           C  
ATOM    109  CG  ASN A 227     -24.836   8.255  -0.399  1.00  0.00           C  
ATOM    110  OD1 ASN A 227     -25.947   7.868  -0.784  1.00  0.00           O  
ATOM    111  ND2 ASN A 227     -23.767   7.513  -0.392  1.00  0.00           N  
ATOM    112  N   GLN A 228     -24.640   9.611   3.091  1.00  0.00           N  
ATOM    113  CA  GLN A 228     -24.123   9.127   4.356  1.00  0.00           C  
ATOM    114  C   GLN A 228     -23.578  10.300   5.213  1.00  0.00           C  
ATOM    115  O   GLN A 228     -23.206  11.367   4.747  1.00  0.00           O  
ATOM    116  CB  GLN A 228     -22.993   8.118   4.163  1.00  0.00           C  
ATOM    117  CG  GLN A 228     -23.417   6.795   3.554  1.00  0.00           C  
ATOM    118  CD  GLN A 228     -22.147   5.993   3.311  1.00  0.00           C  
ATOM    119  OE1 GLN A 228     -21.401   6.028   2.328  1.00  0.00           O  
ATOM    120  NE2 GLN A 228     -21.979   5.256   4.430  1.00  0.00           N  
ATOM    121  N   THR A 229     -23.501   9.932   6.473  1.00  0.00           N  
ATOM    122  CA  THR A 229     -22.992  10.836   7.527  1.00  0.00           C  
ATOM    123  C   THR A 229     -22.306  10.022   8.604  1.00  0.00           C  
ATOM    124  O   THR A 229     -22.727   8.928   9.039  1.00  0.00           O  
ATOM    125  CB  THR A 229     -24.238  11.735   7.886  1.00  0.00           C  
ATOM    126  OG1 THR A 229     -23.748  12.887   8.596  1.00  0.00           O  
ATOM    127  CG2 THR A 229     -25.302  10.935   8.595  1.00  0.00           C  
ATOM    128  N   THR A 230     -21.128  10.527   9.036  1.00  0.00           N  
ATOM    129  CA  THR A 230     -20.416   9.810  10.086  1.00  0.00           C  
ATOM    130  C   THR A 230     -21.209   9.777  11.386  1.00  0.00           C  
ATOM    131  O   THR A 230     -21.014   8.743  12.091  1.00  0.00           O  
ATOM    132  CB  THR A 230     -18.953  10.351  10.248  1.00  0.00           C  
ATOM    133  OG1 THR A 230     -19.105  11.767  10.542  1.00  0.00           O  
ATOM    134  CG2 THR A 230     -18.047  10.066   9.033  1.00  0.00           C  
ATOM    135  N   ASP A 232     -22.024  10.724  11.775  1.00  0.00           N  
ATOM    136  CA  ASP A 232     -22.802  10.694  13.051  1.00  0.00           C  
ATOM    137  C   ASP A 232     -23.730  11.922  12.913  1.00  0.00           C  
ATOM    138  O   ASP A 232     -23.351  13.099  13.079  1.00  0.00           O  
ATOM    139  CB  ASP A 232     -21.914  10.713  14.265  1.00  0.00           C  
ATOM    140  CG  ASP A 232     -22.416  11.167  15.608  1.00  0.00           C  
ATOM    141  OD1 ASP A 232     -23.595  11.129  15.939  1.00  0.00           O  
ATOM    142  OD2 ASP A 232     -21.555  11.635  16.426  1.00  0.00           O  
ATOM    143  N   GLU A 233     -24.931  11.555  12.553  1.00  0.00           N  
ATOM    144  CA  GLU A 233     -25.977  12.496  12.239  1.00  0.00           C  
ATOM    145  C   GLU A 233     -26.394  13.372  13.391  1.00  0.00           C  
ATOM    146  O   GLU A 233     -26.447  14.635  13.233  1.00  0.00           O  
ATOM    147  CB  GLU A 233     -27.161  11.783  11.561  1.00  0.00           C  
ATOM    148  CG  GLU A 233     -28.083  12.844  10.947  1.00  0.00           C  
ATOM    149  CD  GLU A 233     -29.530  12.470  10.838  1.00  0.00           C  
ATOM    150  OE1 GLU A 233     -30.479  13.233  11.053  1.00  0.00           O  
ATOM    151  OE2 GLU A 233     -29.666  11.276  10.492  1.00  0.00           O  
ATOM    152  N   ASP A 234     -26.637  12.746  14.529  1.00  0.00           N  
ATOM    153  CA  ASP A 234     -27.036  13.519  15.756  1.00  0.00           C  
ATOM    154  C   ASP A 234     -25.967  14.432  16.309  1.00  0.00           C  
ATOM    155  O   ASP A 234     -26.249  15.557  16.794  1.00  0.00           O  
ATOM    156  CB  ASP A 234     -27.576  12.539  16.823  1.00  0.00           C  
ATOM    157  N   GLY A 235     -24.708  13.994  16.217  1.00  0.00           N  
ATOM    158  CA  GLY A 235     -23.576  14.800  16.678  1.00  0.00           C  
ATOM    159  C   GLY A 235     -23.398  16.003  15.729  1.00  0.00           C  
ATOM    160  O   GLY A 235     -23.086  17.090  16.243  1.00  0.00           O  
ATOM    161  N   LEU A 236     -23.607  15.768  14.432  1.00  0.00           N  
ATOM    162  CA  LEU A 236     -23.478  16.818  13.433  1.00  0.00           C  
ATOM    163  C   LEU A 236     -24.660  17.786  13.488  1.00  0.00           C  
ATOM    164  O   LEU A 236     -24.406  18.992  13.377  1.00  0.00           O  
ATOM    165  CB  LEU A 236     -23.311  16.274  12.008  1.00  0.00           C  
ATOM    166  CG  LEU A 236     -23.259  17.383  10.951  1.00  0.00           C  
ATOM    167  CD1 LEU A 236     -22.106  18.345  11.272  1.00  0.00           C  
ATOM    168  CD2 LEU A 236     -23.154  16.807   9.542  1.00  0.00           C  
ATOM    169  N   ARG A 237     -25.880  17.229  13.643  1.00  0.00           N  
ATOM    170  CA  ARG A 237     -27.035  18.102  13.746  1.00  0.00           C  
ATOM    171  C   ARG A 237     -26.840  19.095  14.898  1.00  0.00           C  
ATOM    172  O   ARG A 237     -27.050  20.335  14.878  1.00  0.00           O  
ATOM    173  CB  ARG A 237     -28.282  17.258  13.970  1.00  0.00           C  
ATOM    174  CG  ARG A 237     -29.371  18.141  14.613  1.00  0.00           C  
ATOM    175  CD  ARG A 237     -30.662  17.463  14.445  1.00  0.00           C  
ATOM    176  NE  ARG A 237     -31.164  17.293  13.110  1.00  0.00           N  
ATOM    177  CZ  ARG A 237     -31.219  16.156  12.407  1.00  0.00           C  
ATOM    178  NH1 ARG A 237     -30.812  14.959  12.831  1.00  0.00           N  
ATOM    179  NH2 ARG A 237     -31.789  16.299  11.190  1.00  0.00           N  
ATOM    180  N   LYS A 238     -26.444  18.581  16.022  1.00  0.00           N  
ATOM    181  CA  LYS A 238     -26.142  19.207  17.272  1.00  0.00           C  
ATOM    182  C   LYS A 238     -25.191  20.370  17.092  1.00  0.00           C  
ATOM    183  O   LYS A 238     -25.556  21.512  17.343  1.00  0.00           O  
ATOM    184  CB  LYS A 238     -25.554  18.109  18.211  1.00  0.00           C  
ATOM    185  CG  LYS A 238     -25.159  18.767  19.541  1.00  0.00           C  
ATOM    186  CD  LYS A 238     -25.178  17.809  20.729  1.00  0.00           C  
ATOM    187  CE  LYS A 238     -24.194  18.353  21.776  1.00  0.00           C  
ATOM    188  NZ  LYS A 238     -24.648  19.739  22.121  1.00  0.00           N  
ATOM    189  N   LEU A 240     -23.971  20.147  16.632  1.00  0.00           N  
ATOM    190  CA  LEU A 240     -22.968  21.139  16.319  1.00  0.00           C  
ATOM    191  C   LEU A 240     -23.431  22.178  15.312  1.00  0.00           C  
ATOM    192  O   LEU A 240     -23.101  23.366  15.436  1.00  0.00           O  
ATOM    193  CB  LEU A 240     -21.731  20.405  15.747  1.00  0.00           C  
ATOM    194  CG  LEU A 240     -20.583  21.291  15.296  1.00  0.00           C  
ATOM    195  CD1 LEU A 240     -19.943  22.023  16.472  1.00  0.00           C  
ATOM    196  CD2 LEU A 240     -19.527  20.411  14.584  1.00  0.00           C  
ATOM    197  N   LEU A 241     -24.157  21.749  14.274  1.00  0.00           N  
ATOM    198  CA  LEU A 241     -24.631  22.673  13.243  1.00  0.00           C  
ATOM    199  C   LEU A 241     -25.546  23.693  13.935  1.00  0.00           C  
ATOM    200  O   LEU A 241     -25.494  24.887  13.647  1.00  0.00           O  
ATOM    201  CB  LEU A 241     -25.313  21.955  12.090  1.00  0.00           C  
ATOM    202  CG  LEU A 241     -24.485  21.115  11.121  1.00  0.00           C  
ATOM    203  CD1 LEU A 241     -25.413  20.292  10.208  1.00  0.00           C  
ATOM    204  CD2 LEU A 241     -23.613  21.965  10.237  1.00  0.00           C  
ATOM    205  N   ASN A 243     -26.364  23.189  14.821  1.00  0.00           N  
ATOM    206  CA  ASN A 243     -27.348  23.905  15.620  1.00  0.00           C  
ATOM    207  C   ASN A 243     -26.676  24.766  16.669  1.00  0.00           C  
ATOM    208  O   ASN A 243     -27.306  25.813  16.927  1.00  0.00           O  
ATOM    209  CB  ASN A 243     -28.373  22.924  16.229  1.00  0.00           C  
ATOM    210  CG  ASN A 243     -29.278  22.243  15.237  1.00  0.00           C  
ATOM    211  OD1 ASN A 243     -30.329  21.645  15.562  1.00  0.00           O  
ATOM    212  ND2 ASN A 243     -28.937  22.259  13.946  1.00  0.00           N  
ATOM    213  N   GLU A 244     -25.541  24.436  17.232  1.00  0.00           N  
ATOM    214  CA  GLU A 244     -24.929  25.293  18.240  1.00  0.00           C  
ATOM    215  C   GLU A 244     -23.829  26.205  17.741  1.00  0.00           C  
ATOM    216  O   GLU A 244     -23.403  27.102  18.549  1.00  0.00           O  
ATOM    217  CB  GLU A 244     -24.209  24.530  19.318  1.00  0.00           C  
ATOM    218  CG  GLU A 244     -24.740  23.491  20.253  1.00  0.00           C  
ATOM    219  CD  GLU A 244     -23.606  22.664  20.871  1.00  0.00           C  
ATOM    220  OE1 GLU A 244     -22.426  22.669  20.499  1.00  0.00           O  
ATOM    221  OE2 GLU A 244     -24.082  21.998  21.803  1.00  0.00           O  
ATOM    222  N   GLU A 245     -23.228  26.015  16.581  1.00  0.00           N  
ATOM    223  CA  GLU A 245     -22.105  26.871  16.167  1.00  0.00           C  
ATOM    224  C   GLU A 245     -22.002  27.140  14.692  1.00  0.00           C  
ATOM    225  O   GLU A 245     -22.615  26.410  13.898  1.00  0.00           O  
ATOM    226  CB  GLU A 245     -20.856  25.988  16.461  1.00  0.00           C  
ATOM    227  CG  GLU A 245     -20.429  25.810  17.888  1.00  0.00           C  
ATOM    228  CD  GLU A 245     -19.484  24.744  18.309  1.00  0.00           C  
ATOM    229  OE1 GLU A 245     -19.746  23.794  19.039  1.00  0.00           O  
ATOM    230  OE2 GLU A 245     -18.335  24.908  17.832  1.00  0.00           O  
ATOM    231  N   ARG A 265     -21.169  28.121  14.324  1.00  0.00           N  
ATOM    232  CA  ARG A 265     -20.883  28.391  12.884  1.00  0.00           C  
ATOM    233  C   ARG A 265     -19.775  27.324  12.654  1.00  0.00           C  
ATOM    234  O   ARG A 265     -18.705  27.262  13.278  1.00  0.00           O  
ATOM    235  CB  ARG A 265     -20.496  29.742  12.398  1.00  0.00           C  
ATOM    236  N   VAL A 266     -20.152  26.423  11.784  1.00  0.00           N  
ATOM    237  CA  VAL A 266     -19.319  25.303  11.390  1.00  0.00           C  
ATOM    238  C   VAL A 266     -18.519  25.687  10.150  1.00  0.00           C  
ATOM    239  O   VAL A 266     -19.093  26.248   9.203  1.00  0.00           O  
ATOM    240  CB  VAL A 266     -20.164  24.034  11.126  1.00  0.00           C  
ATOM    241  CG1 VAL A 266     -19.294  22.910  10.554  1.00  0.00           C  
ATOM    242  CG2 VAL A 266     -20.909  23.568  12.352  1.00  0.00           C  
ATOM    243  N   THR A 267     -17.240  25.377  10.236  1.00  0.00           N  
ATOM    244  CA  THR A 267     -16.320  25.519   9.122  1.00  0.00           C  
ATOM    245  C   THR A 267     -16.334  24.117   8.420  1.00  0.00           C  
ATOM    246  O   THR A 267     -16.014  23.099   9.077  1.00  0.00           O  
ATOM    247  CB  THR A 267     -14.847  25.914   9.441  1.00  0.00           C  
ATOM    248  OG1 THR A 267     -14.871  27.284   9.888  1.00  0.00           O  
ATOM    249  CG2 THR A 267     -13.916  25.945   8.200  1.00  0.00           C  
ATOM    250  N   LEU A 268     -16.719  24.090   7.187  1.00  0.00           N  
ATOM    251  CA  LEU A 268     -16.749  22.804   6.434  1.00  0.00           C  
ATOM    252  C   LEU A 268     -15.902  23.075   5.180  1.00  0.00           C  
ATOM    253  O   LEU A 268     -15.679  24.276   4.847  1.00  0.00           O  
ATOM    254  CB  LEU A 268     -18.214  22.422   6.086  1.00  0.00           C  
ATOM    255  CG  LEU A 268     -18.807  23.296   4.977  1.00  0.00           C  
ATOM    256  CD1 LEU A 268     -19.633  22.474   4.011  1.00  0.00           C  
ATOM    257  CD2 LEU A 268     -19.678  24.425   5.546  1.00  0.00           C  
ATOM    258  N   TYR A 269     -15.504  22.000   4.509  1.00  0.00           N  
ATOM    259  CA  TYR A 269     -14.728  22.157   3.245  1.00  0.00           C  
ATOM    260  C   TYR A 269     -15.162  21.066   2.272  1.00  0.00           C  
ATOM    261  O   TYR A 269     -15.841  20.084   2.689  1.00  0.00           O  
ATOM    262  CB  TYR A 269     -13.187  22.216   3.422  1.00  0.00           C  
ATOM    263  CG  TYR A 269     -12.401  20.930   3.310  1.00  0.00           C  
ATOM    264  CD1 TYR A 269     -11.784  20.583   2.104  1.00  0.00           C  
ATOM    265  CD2 TYR A 269     -12.242  20.027   4.361  1.00  0.00           C  
ATOM    266  CE1 TYR A 269     -11.097  19.422   1.926  1.00  0.00           C  
ATOM    267  CE2 TYR A 269     -11.524  18.850   4.241  1.00  0.00           C  
ATOM    268  CZ  TYR A 269     -10.919  18.553   3.022  1.00  0.00           C  
ATOM    269  OH  TYR A 269     -10.170  17.393   2.930  1.00  0.00           O  
ATOM    270  N   CYS A 270     -14.776  21.287   1.027  1.00  0.00           N  
ATOM    271  CA  CYS A 270     -15.039  20.303  -0.060  1.00  0.00           C  
ATOM    272  C   CYS A 270     -13.825  20.380  -0.995  1.00  0.00           C  
ATOM    273  O   CYS A 270     -13.358  21.521  -1.169  1.00  0.00           O  
ATOM    274  CB  CYS A 270     -16.391  20.463  -0.735  1.00  0.00           C  
ATOM    275  SG  CYS A 270     -16.670  19.081  -1.876  1.00  0.00           S  
ATOM    276  N   GLY A 272     -13.252  19.327  -1.518  1.00  0.00           N  
ATOM    277  CA  GLY A 272     -12.094  19.331  -2.400  1.00  0.00           C  
ATOM    278  C   GLY A 272     -12.407  19.230  -3.875  1.00  0.00           C  
ATOM    279  O   GLY A 272     -13.336  18.465  -4.146  1.00  0.00           O  
ATOM    280  N   PHE A 273     -11.740  19.965  -4.776  1.00  0.00           N  
ATOM    281  CA  PHE A 273     -12.072  19.767  -6.237  1.00  0.00           C  
ATOM    282  C   PHE A 273     -10.717  19.697  -6.920  1.00  0.00           C  
ATOM    283  O   PHE A 273      -9.903  20.646  -6.900  1.00  0.00           O  
ATOM    284  CB  PHE A 273     -12.787  21.058  -6.742  1.00  0.00           C  
ATOM    285  CG  PHE A 273     -14.102  21.326  -6.105  1.00  0.00           C  
ATOM    286  CD1 PHE A 273     -15.283  20.805  -6.697  1.00  0.00           C  
ATOM    287  CD2 PHE A 273     -14.154  22.050  -4.884  1.00  0.00           C  
ATOM    288  CE1 PHE A 273     -16.477  21.010  -6.000  1.00  0.00           C  
ATOM    289  CE2 PHE A 273     -15.334  22.287  -4.194  1.00  0.00           C  
ATOM    290  CZ  PHE A 273     -16.511  21.747  -4.808  1.00  0.00           C  
ATOM    291  N   ASP A 274     -10.497  18.613  -7.580  1.00  0.00           N  
ATOM    292  CA  ASP A 274      -9.222  18.361  -8.287  1.00  0.00           C  
ATOM    293  C   ASP A 274      -9.347  18.749  -9.762  1.00  0.00           C  
ATOM    294  O   ASP A 274     -10.296  18.361 -10.417  1.00  0.00           O  
ATOM    295  CB  ASP A 274      -8.853  16.918  -8.125  1.00  0.00           C  
ATOM    296  CG  ASP A 274      -8.058  16.488  -6.970  1.00  0.00           C  
ATOM    297  OD1 ASP A 274      -7.852  15.246  -6.973  1.00  0.00           O  
ATOM    298  OD2 ASP A 274      -7.714  17.288  -6.099  1.00  0.00           O  
ATOM    299  N   PRO A 275      -8.371  19.500 -10.204  1.00  0.00           N  
ATOM    300  CA  PRO A 275      -8.340  19.893 -11.634  1.00  0.00           C  
ATOM    301  C   PRO A 275      -7.936  18.632 -12.409  1.00  0.00           C  
ATOM    302  O   PRO A 275      -6.792  18.110 -12.410  1.00  0.00           O  
ATOM    303  CB  PRO A 275      -7.350  21.058 -11.698  1.00  0.00           C  
ATOM    304  CG  PRO A 275      -7.012  21.387 -10.263  1.00  0.00           C  
ATOM    305  CD  PRO A 275      -7.173  20.047  -9.497  1.00  0.00           C  
ATOM    306  N   THR A 276      -8.919  18.122 -13.107  1.00  0.00           N  
ATOM    307  CA  THR A 276      -8.836  16.974 -14.000  1.00  0.00           C  
ATOM    308  C   THR A 276      -9.227  17.478 -15.400  1.00  0.00           C  
ATOM    309  O   THR A 276      -9.240  16.605 -16.257  1.00  0.00           O  
ATOM    310  CB  THR A 276      -9.723  15.748 -13.640  1.00  0.00           C  
ATOM    311  OG1 THR A 276     -11.023  16.316 -14.010  1.00  0.00           O  
ATOM    312  CG2 THR A 276      -9.776  15.301 -12.160  1.00  0.00           C  
ATOM    313  N   ALA A 277      -9.494  18.754 -15.552  1.00  0.00           N  
ATOM    314  CA  ALA A 277      -9.818  19.450 -16.785  1.00  0.00           C  
ATOM    315  C   ALA A 277      -9.754  20.967 -16.511  1.00  0.00           C  
ATOM    316  O   ALA A 277      -9.531  21.343 -15.356  1.00  0.00           O  
ATOM    317  CB  ALA A 277     -11.100  19.196 -17.528  1.00  0.00           C  
ATOM    318  N   ASP A 278      -9.906  21.741 -17.578  1.00  0.00           N  
ATOM    319  CA  ASP A 278      -9.815  23.209 -17.506  1.00  0.00           C  
ATOM    320  C   ASP A 278     -11.123  23.909 -17.108  1.00  0.00           C  
ATOM    321  O   ASP A 278     -11.280  25.159 -17.063  1.00  0.00           O  
ATOM    322  CB  ASP A 278      -9.213  23.729 -18.812  1.00  0.00           C  
ATOM    323  CG  ASP A 278     -10.224  23.710 -19.942  1.00  0.00           C  
ATOM    324  OD1 ASP A 278     -11.165  22.916 -19.967  1.00  0.00           O  
ATOM    325  OD2 ASP A 278     -10.059  24.546 -20.829  1.00  0.00           O  
ATOM    326  N   SER A 279     -12.092  23.085 -16.764  1.00  0.00           N  
ATOM    327  CA  SER A 279     -13.414  23.470 -16.308  1.00  0.00           C  
ATOM    328  C   SER A 279     -14.079  22.366 -15.485  1.00  0.00           C  
ATOM    329  O   SER A 279     -13.940  21.144 -15.648  1.00  0.00           O  
ATOM    330  CB  SER A 279     -14.231  23.848 -17.558  1.00  0.00           C  
ATOM    331  OG  SER A 279     -15.552  24.291 -17.291  1.00  0.00           O  
ATOM    332  N   LEU A 280     -14.902  22.874 -14.587  1.00  0.00           N  
ATOM    333  CA  LEU A 280     -15.745  21.997 -13.749  1.00  0.00           C  
ATOM    334  C   LEU A 280     -16.885  21.594 -14.683  1.00  0.00           C  
ATOM    335  O   LEU A 280     -16.940  22.195 -15.790  1.00  0.00           O  
ATOM    336  CB  LEU A 280     -16.180  22.785 -12.525  1.00  0.00           C  
ATOM    337  CG  LEU A 280     -15.222  22.950 -11.351  1.00  0.00           C  
ATOM    338  CD1 LEU A 280     -15.977  23.582 -10.157  1.00  0.00           C  
ATOM    339  CD2 LEU A 280     -14.587  21.603 -10.957  1.00  0.00           C  
ATOM    340  N   HIS A 281     -17.723  20.679 -14.291  1.00  0.00           N  
ATOM    341  CA  HIS A 281     -18.862  20.313 -15.158  1.00  0.00           C  
ATOM    342  C   HIS A 281     -20.011  20.128 -14.213  1.00  0.00           C  
ATOM    343  O   HIS A 281     -19.868  20.334 -12.982  1.00  0.00           O  
ATOM    344  CB  HIS A 281     -18.549  19.176 -16.153  1.00  0.00           C  
ATOM    345  CG  HIS A 281     -18.128  17.947 -15.427  1.00  0.00           C  
ATOM    346  ND1 HIS A 281     -18.997  17.205 -14.634  1.00  0.00           N  
ATOM    347  CD2 HIS A 281     -16.928  17.356 -15.329  1.00  0.00           C  
ATOM    348  CE1 HIS A 281     -18.328  16.220 -14.081  1.00  0.00           C  
ATOM    349  NE2 HIS A 281     -17.069  16.289 -14.476  1.00  0.00           N  
ATOM    350  N   ILE A 282     -21.183  19.768 -14.655  1.00  0.00           N  
ATOM    351  CA  ILE A 282     -22.417  19.575 -13.925  1.00  0.00           C  
ATOM    352  C   ILE A 282     -22.349  18.447 -12.889  1.00  0.00           C  
ATOM    353  O   ILE A 282     -23.270  18.379 -12.022  1.00  0.00           O  
ATOM    354  CB  ILE A 282     -23.681  19.402 -14.854  1.00  0.00           C  
ATOM    355  CG1 ILE A 282     -23.567  18.132 -15.757  1.00  0.00           C  
ATOM    356  CG2 ILE A 282     -24.017  20.659 -15.665  1.00  0.00           C  
ATOM    357  CD1 ILE A 282     -24.997  17.916 -16.430  1.00  0.00           C  
ATOM    358  N   GLY A 283     -21.307  17.622 -12.981  1.00  0.00           N  
ATOM    359  CA  GLY A 283     -21.021  16.522 -12.082  1.00  0.00           C  
ATOM    360  C   GLY A 283     -20.581  17.088 -10.743  1.00  0.00           C  
ATOM    361  O   GLY A 283     -20.768  16.471  -9.691  1.00  0.00           O  
ATOM    362  N   HIS A 284     -20.079  18.305 -10.728  1.00  0.00           N  
ATOM    363  CA  HIS A 284     -19.687  19.007  -9.532  1.00  0.00           C  
ATOM    364  C   HIS A 284     -20.735  19.937  -8.936  1.00  0.00           C  
ATOM    365  O   HIS A 284     -20.484  20.508  -7.842  1.00  0.00           O  
ATOM    366  CB  HIS A 284     -18.473  19.945  -9.834  1.00  0.00           C  
ATOM    367  CG  HIS A 284     -17.351  19.289 -10.542  1.00  0.00           C  
ATOM    368  ND1 HIS A 284     -16.336  18.568  -9.917  1.00  0.00           N  
ATOM    369  CD2 HIS A 284     -17.036  19.278 -11.847  1.00  0.00           C  
ATOM    370  CE1 HIS A 284     -15.485  18.138 -10.822  1.00  0.00           C  
ATOM    371  NE2 HIS A 284     -15.890  18.562 -12.011  1.00  0.00           N  
ATOM    372  N   LEU A 285     -21.820  20.174  -9.598  1.00  0.00           N  
ATOM    373  CA  LEU A 285     -22.834  21.139  -9.124  1.00  0.00           C  
ATOM    374  C   LEU A 285     -23.482  20.783  -7.820  1.00  0.00           C  
ATOM    375  O   LEU A 285     -23.787  21.718  -7.041  1.00  0.00           O  
ATOM    376  CB  LEU A 285     -23.834  21.380 -10.265  1.00  0.00           C  
ATOM    377  CG  LEU A 285     -23.667  22.646 -11.137  1.00  0.00           C  
ATOM    378  CD1 LEU A 285     -24.884  22.718 -12.073  1.00  0.00           C  
ATOM    379  CD2 LEU A 285     -23.588  23.911 -10.306  1.00  0.00           C  
ATOM    380  N   ALA A 286     -23.754  19.520  -7.566  1.00  0.00           N  
ATOM    381  CA  ALA A 286     -24.389  19.110  -6.304  1.00  0.00           C  
ATOM    382  C   ALA A 286     -23.539  19.413  -5.073  1.00  0.00           C  
ATOM    383  O   ALA A 286     -24.091  20.027  -4.114  1.00  0.00           O  
ATOM    384  CB  ALA A 286     -24.779  17.630  -6.406  1.00  0.00           C  
ATOM    385  N   THR A 288     -22.267  19.013  -5.014  1.00  0.00           N  
ATOM    386  CA  THR A 288     -21.488  19.397  -3.852  1.00  0.00           C  
ATOM    387  C   THR A 288     -21.362  20.891  -3.782  1.00  0.00           C  
ATOM    388  O   THR A 288     -21.464  21.454  -2.664  1.00  0.00           O  
ATOM    389  CB  THR A 288     -20.108  18.595  -3.866  1.00  0.00           C  
ATOM    390  OG1 THR A 288     -19.496  19.127  -5.056  1.00  0.00           O  
ATOM    391  CG2 THR A 288     -20.421  17.103  -3.938  1.00  0.00           C  
ATOM    392  N   ILE A 289     -21.136  21.584  -4.880  1.00  0.00           N  
ATOM    393  CA  ILE A 289     -21.000  23.044  -4.935  1.00  0.00           C  
ATOM    394  C   ILE A 289     -22.184  23.811  -4.361  1.00  0.00           C  
ATOM    395  O   ILE A 289     -22.048  24.694  -3.510  1.00  0.00           O  
ATOM    396  CB  ILE A 289     -20.715  23.503  -6.423  1.00  0.00           C  
ATOM    397  CG1 ILE A 289     -19.338  22.914  -6.832  1.00  0.00           C  
ATOM    398  CG2 ILE A 289     -20.802  25.029  -6.621  1.00  0.00           C  
ATOM    399  CD1 ILE A 289     -18.842  23.613  -8.144  1.00  0.00           C  
ATOM    400  N   LEU A 290     -23.392  23.501  -4.859  1.00  0.00           N  
ATOM    401  CA  LEU A 290     -24.597  24.196  -4.400  1.00  0.00           C  
ATOM    402  C   LEU A 290     -24.849  23.784  -2.959  1.00  0.00           C  
ATOM    403  O   LEU A 290     -25.397  24.598  -2.212  1.00  0.00           O  
ATOM    404  CB  LEU A 290     -25.727  23.910  -5.389  1.00  0.00           C  
ATOM    405  CG  LEU A 290     -25.494  24.387  -6.837  1.00  0.00           C  
ATOM    406  CD1 LEU A 290     -26.771  24.066  -7.646  1.00  0.00           C  
ATOM    407  CD2 LEU A 290     -25.076  25.850  -6.874  1.00  0.00           C  
ATOM    408  N   THR A 291     -24.458  22.545  -2.607  1.00  0.00           N  
ATOM    409  CA  THR A 291     -24.642  22.086  -1.237  1.00  0.00           C  
ATOM    410  C   THR A 291     -23.796  22.950  -0.311  1.00  0.00           C  
ATOM    411  O   THR A 291     -24.258  23.294   0.779  1.00  0.00           O  
ATOM    412  CB  THR A 291     -24.409  20.563  -1.021  1.00  0.00           C  
ATOM    413  OG1 THR A 291     -25.242  19.859  -1.997  1.00  0.00           O  
ATOM    414  CG2 THR A 291     -24.731  20.113   0.430  1.00  0.00           C  
ATOM    415  N   MET A 292     -22.593  23.327  -0.755  1.00  0.00           N  
ATOM    416  CA  MET A 292     -21.723  24.185   0.022  1.00  0.00           C  
ATOM    417  C   MET A 292     -22.440  25.522   0.347  1.00  0.00           C  
ATOM    418  O   MET A 292     -22.459  26.097   1.449  1.00  0.00           O  
ATOM    419  CB  MET A 292     -20.425  24.436  -0.721  1.00  0.00           C  
ATOM    420  CG  MET A 292     -19.597  23.155  -0.647  1.00  0.00           C  
ATOM    421  SD  MET A 292     -17.865  23.785  -0.751  1.00  0.00           S  
ATOM    422  CE  MET A 292     -17.920  24.436  -2.428  1.00  0.00           C  
ATOM    423  N   ARG A 293     -23.051  26.020  -0.697  1.00  0.00           N  
ATOM    424  CA  ARG A 293     -23.823  27.221  -0.760  1.00  0.00           C  
ATOM    425  C   ARG A 293     -24.993  27.266   0.211  1.00  0.00           C  
ATOM    426  O   ARG A 293     -25.272  28.267   0.889  1.00  0.00           O  
ATOM    427  CB  ARG A 293     -24.345  27.388  -2.197  1.00  0.00           C  
ATOM    428  CG  ARG A 293     -24.990  28.787  -2.333  1.00  0.00           C  
ATOM    429  CD  ARG A 293     -25.119  29.041  -3.799  1.00  0.00           C  
ATOM    430  NE  ARG A 293     -26.330  29.791  -3.997  1.00  0.00           N  
ATOM    431  CZ  ARG A 293     -26.393  31.057  -4.367  1.00  0.00           C  
ATOM    432  NH1 ARG A 293     -25.252  31.704  -4.617  1.00  0.00           N  
ATOM    433  NH2 ARG A 293     -27.616  31.515  -4.463  1.00  0.00           N  
ATOM    434  N   ARG A 294     -25.685  26.176   0.284  1.00  0.00           N  
ATOM    435  CA  ARG A 294     -26.830  25.933   1.160  1.00  0.00           C  
ATOM    436  C   ARG A 294     -26.276  25.993   2.598  1.00  0.00           C  
ATOM    437  O   ARG A 294     -26.935  26.553   3.467  1.00  0.00           O  
ATOM    438  CB  ARG A 294     -27.458  24.573   0.890  1.00  0.00           C  
ATOM    439  CG  ARG A 294     -27.971  24.328  -0.524  1.00  0.00           C  
ATOM    440  CD  ARG A 294     -28.859  23.101  -0.616  1.00  0.00           C  
ATOM    441  NE  ARG A 294     -29.031  22.772  -2.015  1.00  0.00           N  
ATOM    442  CZ  ARG A 294     -29.994  23.263  -2.789  1.00  0.00           C  
ATOM    443  NH1 ARG A 294     -30.941  24.079  -2.350  1.00  0.00           N  
ATOM    444  NH2 ARG A 294     -29.999  22.874  -4.038  1.00  0.00           N  
ATOM    445  N   PHE A 295     -25.085  25.432   2.782  1.00  0.00           N  
ATOM    446  CA  PHE A 295     -24.475  25.474   4.136  1.00  0.00           C  
ATOM    447  C   PHE A 295     -24.177  26.944   4.402  1.00  0.00           C  
ATOM    448  O   PHE A 295     -24.518  27.385   5.533  1.00  0.00           O  
ATOM    449  CB  PHE A 295     -23.357  24.516   4.446  1.00  0.00           C  
ATOM    450  CG  PHE A 295     -23.568  23.088   4.854  1.00  0.00           C  
ATOM    451  CD1 PHE A 295     -23.615  22.669   6.189  1.00  0.00           C  
ATOM    452  CD2 PHE A 295     -23.627  22.077   3.886  1.00  0.00           C  
ATOM    453  CE1 PHE A 295     -23.775  21.316   6.540  1.00  0.00           C  
ATOM    454  CE2 PHE A 295     -23.802  20.725   4.215  1.00  0.00           C  
ATOM    455  CZ  PHE A 295     -23.840  20.314   5.560  1.00  0.00           C  
ATOM    456  N   GLN A 296     -23.598  27.704   3.489  1.00  0.00           N  
ATOM    457  CA  GLN A 296     -23.307  29.127   3.748  1.00  0.00           C  
ATOM    458  C   GLN A 296     -24.524  29.991   4.061  1.00  0.00           C  
ATOM    459  O   GLN A 296     -24.489  30.887   4.964  1.00  0.00           O  
ATOM    460  CB  GLN A 296     -22.416  29.643   2.617  1.00  0.00           C  
ATOM    461  CG  GLN A 296     -21.668  30.922   3.028  1.00  0.00           C  
ATOM    462  CD  GLN A 296     -20.946  31.577   1.873  1.00  0.00           C  
ATOM    463  OE1 GLN A 296     -21.243  31.535   0.685  1.00  0.00           O  
ATOM    464  NE2 GLN A 296     -19.893  32.278   2.256  1.00  0.00           N  
ATOM    465  N   GLN A 297     -25.639  29.770   3.388  1.00  0.00           N  
ATOM    466  CA  GLN A 297     -26.920  30.476   3.588  1.00  0.00           C  
ATOM    467  C   GLN A 297     -27.527  30.257   4.983  1.00  0.00           C  
ATOM    468  O   GLN A 297     -28.218  31.101   5.575  1.00  0.00           O  
ATOM    469  CB  GLN A 297     -27.915  30.064   2.511  1.00  0.00           C  
ATOM    470  CG  GLN A 297     -27.451  30.420   1.087  1.00  0.00           C  
ATOM    471  CD  GLN A 297     -28.592  30.138   0.116  1.00  0.00           C  
ATOM    472  OE1 GLN A 297     -28.812  30.892  -0.835  1.00  0.00           O  
ATOM    473  NE2 GLN A 297     -29.328  29.030   0.376  1.00  0.00           N  
ATOM    474  N   ALA A 298     -27.267  29.127   5.605  1.00  0.00           N  
ATOM    475  CA  ALA A 298     -27.653  28.679   6.907  1.00  0.00           C  
ATOM    476  C   ALA A 298     -26.645  29.176   7.963  1.00  0.00           C  
ATOM    477  O   ALA A 298     -26.770  28.761   9.138  1.00  0.00           O  
ATOM    478  CB  ALA A 298     -27.786  27.168   7.007  1.00  0.00           C  
ATOM    479  N   GLY A 305     -25.676  30.016   7.568  1.00  0.00           N  
ATOM    480  CA  GLY A 305     -24.754  30.602   8.513  1.00  0.00           C  
ATOM    481  C   GLY A 305     -23.424  29.992   8.701  1.00  0.00           C  
ATOM    482  O   GLY A 305     -22.664  30.515   9.576  1.00  0.00           O  
ATOM    483  N   HIS A 306     -23.051  28.964   7.920  1.00  0.00           N  
ATOM    484  CA  HIS A 306     -21.736  28.304   8.094  1.00  0.00           C  
ATOM    485  C   HIS A 306     -20.715  28.771   7.085  1.00  0.00           C  
ATOM    486  O   HIS A 306     -21.059  29.444   6.092  1.00  0.00           O  
ATOM    487  CB  HIS A 306     -21.791  26.776   8.146  1.00  0.00           C  
ATOM    488  CG  HIS A 306     -22.900  26.337   9.079  1.00  0.00           C  
ATOM    489  ND1 HIS A 306     -22.712  26.256  10.414  1.00  0.00           N  
ATOM    490  CD2 HIS A 306     -24.193  25.975   8.806  1.00  0.00           C  
ATOM    491  CE1 HIS A 306     -23.820  25.842  11.016  1.00  0.00           C  
ATOM    492  NE2 HIS A 306     -24.712  25.688  10.035  1.00  0.00           N  
ATOM    493  N   ARG A 307     -19.478  28.430   7.472  1.00  0.00           N  
ATOM    494  CA  ARG A 307     -18.349  28.923   6.645  1.00  0.00           C  
ATOM    495  C   ARG A 307     -17.708  27.892   5.758  1.00  0.00           C  
ATOM    496  O   ARG A 307     -17.066  26.964   6.226  1.00  0.00           O  
ATOM    497  CB  ARG A 307     -17.308  29.584   7.581  1.00  0.00           C  
ATOM    498  CG  ARG A 307     -16.375  30.491   6.752  1.00  0.00           C  
ATOM    499  CD  ARG A 307     -15.338  31.061   7.647  1.00  0.00           C  
ATOM    500  NE  ARG A 307     -14.393  30.186   8.265  1.00  0.00           N  
ATOM    501  CZ  ARG A 307     -13.091  29.968   8.237  1.00  0.00           C  
ATOM    502  NH1 ARG A 307     -12.180  30.616   7.525  1.00  0.00           N  
ATOM    503  NH2 ARG A 307     -12.571  29.005   9.071  1.00  0.00           N  
ATOM    504  N   PRO A 308     -17.870  28.073   4.444  1.00  0.00           N  
ATOM    505  CA  PRO A 308     -17.305  27.155   3.464  1.00  0.00           C  
ATOM    506  C   PRO A 308     -15.927  27.439   2.893  1.00  0.00           C  
ATOM    507  O   PRO A 308     -15.526  28.526   2.437  1.00  0.00           O  
ATOM    508  CB  PRO A 308     -18.360  27.222   2.334  1.00  0.00           C  
ATOM    509  CG  PRO A 308     -18.922  28.608   2.375  1.00  0.00           C  
ATOM    510  CD  PRO A 308     -18.675  29.138   3.786  1.00  0.00           C  
ATOM    511  N   ILE A 309     -15.148  26.363   2.808  1.00  0.00           N  
ATOM    512  CA  ILE A 309     -13.806  26.403   2.222  1.00  0.00           C  
ATOM    513  C   ILE A 309     -13.879  25.469   1.018  1.00  0.00           C  
ATOM    514  O   ILE A 309     -14.210  24.288   1.051  1.00  0.00           O  
ATOM    515  CB  ILE A 309     -12.676  26.067   3.198  1.00  0.00           C  
ATOM    516  CG1 ILE A 309     -12.638  27.057   4.417  1.00  0.00           C  
ATOM    517  CG2 ILE A 309     -11.275  25.995   2.512  1.00  0.00           C  
ATOM    518  CD1 ILE A 309     -11.919  26.389   5.637  1.00  0.00           C  
ATOM    519  N   ALA A 310     -13.587  26.104  -0.122  1.00  0.00           N  
ATOM    520  CA  ALA A 310     -13.542  25.373  -1.436  1.00  0.00           C  
ATOM    521  C   ALA A 310     -12.062  25.088  -1.588  1.00  0.00           C  
ATOM    522  O   ALA A 310     -11.247  25.999  -1.622  1.00  0.00           O  
ATOM    523  CB  ALA A 310     -13.999  26.240  -2.553  1.00  0.00           C  
ATOM    524  N   LEU A 311     -11.705  23.824  -1.626  1.00  0.00           N  
ATOM    525  CA  LEU A 311     -10.335  23.419  -1.770  1.00  0.00           C  
ATOM    526  C   LEU A 311      -9.998  22.986  -3.186  1.00  0.00           C  
ATOM    527  O   LEU A 311     -10.515  21.960  -3.661  1.00  0.00           O  
ATOM    528  CB  LEU A 311     -10.006  22.244  -0.804  1.00  0.00           C  
ATOM    529  CG  LEU A 311      -8.479  21.955  -0.953  1.00  0.00           C  
ATOM    530  CD1 LEU A 311      -7.644  22.671   0.071  1.00  0.00           C  
ATOM    531  CD2 LEU A 311      -8.337  20.447  -0.887  1.00  0.00           C  
ATOM    532  N   VAL A 312      -9.101  23.745  -3.765  1.00  0.00           N  
ATOM    533  CA  VAL A 312      -8.599  23.438  -5.124  1.00  0.00           C  
ATOM    534  C   VAL A 312      -7.449  22.430  -4.940  1.00  0.00           C  
ATOM    535  O   VAL A 312      -6.409  22.681  -4.300  1.00  0.00           O  
ATOM    536  CB  VAL A 312      -8.189  24.689  -5.883  1.00  0.00           C  
ATOM    537  CG1 VAL A 312      -7.576  24.348  -7.207  1.00  0.00           C  
ATOM    538  CG2 VAL A 312      -9.396  25.586  -6.116  1.00  0.00           C  
ATOM    539  N   GLY A 313      -7.635  21.271  -5.567  1.00  0.00           N  
ATOM    540  CA  GLY A 313      -6.736  20.177  -5.580  1.00  0.00           C  
ATOM    541  C   GLY A 313      -5.425  20.316  -6.325  1.00  0.00           C  
ATOM    542  O   GLY A 313      -4.987  19.388  -7.070  1.00  0.00           O  
ATOM    543  N   GLY A 314      -4.671  21.403  -6.178  1.00  0.00           N  
ATOM    544  CA  GLY A 314      -3.369  21.620  -6.792  1.00  0.00           C  
ATOM    545  C   GLY A 314      -2.331  20.509  -6.636  1.00  0.00           C  
ATOM    546  O   GLY A 314      -1.546  20.128  -7.552  1.00  0.00           O  
ATOM    547  N   ALA A 315      -2.262  19.965  -5.441  1.00  0.00           N  
ATOM    548  CA  ALA A 315      -1.348  18.857  -5.129  1.00  0.00           C  
ATOM    549  C   ALA A 315      -1.933  17.504  -5.526  1.00  0.00           C  
ATOM    550  O   ALA A 315      -1.345  16.724  -6.296  1.00  0.00           O  
ATOM    551  CB  ALA A 315      -0.976  18.916  -3.633  1.00  0.00           C  
ATOM    552  N   THR A 316      -3.110  17.143  -5.059  1.00  0.00           N  
ATOM    553  CA  THR A 316      -3.746  15.872  -5.346  1.00  0.00           C  
ATOM    554  C   THR A 316      -4.086  15.667  -6.794  1.00  0.00           C  
ATOM    555  O   THR A 316      -4.108  14.467  -7.315  1.00  0.00           O  
ATOM    556  CB  THR A 316      -5.044  15.746  -4.464  1.00  0.00           C  
ATOM    557  OG1 THR A 316      -5.664  17.036  -4.671  1.00  0.00           O  
ATOM    558  CG2 THR A 316      -4.843  15.397  -2.971  1.00  0.00           C  
ATOM    559  N   GLY A 317      -4.323  16.773  -7.539  1.00  0.00           N  
ATOM    560  CA  GLY A 317      -4.637  16.685  -8.996  1.00  0.00           C  
ATOM    561  C   GLY A 317      -3.405  16.145  -9.754  1.00  0.00           C  
ATOM    562  O   GLY A 317      -3.350  15.715 -10.938  1.00  0.00           O  
ATOM    563  N   LEU A 333      -2.243  16.144  -9.112  1.00  0.00           N  
ATOM    564  CA  LEU A 333      -0.943  15.659  -9.495  1.00  0.00           C  
ATOM    565  C   LEU A 333      -0.696  14.198  -9.135  1.00  0.00           C  
ATOM    566  O   LEU A 333       0.356  13.653  -9.469  1.00  0.00           O  
ATOM    567  CB  LEU A 333       0.083  16.592  -8.826  1.00  0.00           C  
ATOM    568  CG  LEU A 333       0.342  17.930  -9.422  1.00  0.00           C  
ATOM    569  CD1 LEU A 333       1.571  18.548  -8.706  1.00  0.00           C  
ATOM    570  CD2 LEU A 333       0.714  17.753 -10.925  1.00  0.00           C  
ATOM    571  N   ILE A 335      -1.620  13.544  -8.455  1.00  0.00           N  
ATOM    572  CA  ILE A 335      -1.518  12.151  -8.039  1.00  0.00           C  
ATOM    573  C   ILE A 335      -2.636  11.318  -8.681  1.00  0.00           C  
ATOM    574  O   ILE A 335      -2.364  10.262  -9.312  1.00  0.00           O  
ATOM    575  CB  ILE A 335      -1.590  12.018  -6.473  1.00  0.00           C  
ATOM    576  CG1 ILE A 335      -0.379  12.653  -5.768  1.00  0.00           C  
ATOM    577  CG2 ILE A 335      -1.901  10.541  -6.053  1.00  0.00           C  
ATOM    578  CD1 ILE A 335       1.039  12.393  -6.342  1.00  0.00           C  
ATOM    579  N   GLY A 336      -3.842  11.809  -8.457  1.00  0.00           N  
ATOM    580  CA  GLY A 336      -5.115  11.311  -8.893  1.00  0.00           C  
ATOM    581  C   GLY A 336      -5.872  10.317  -8.065  1.00  0.00           C  
ATOM    582  O   GLY A 336      -5.357   9.250  -7.678  1.00  0.00           O  
ATOM    583  N   ASP A 337      -7.096  10.582  -7.820  1.00  0.00           N  
ATOM    584  CA  ASP A 337      -8.061   9.827  -7.015  1.00  0.00           C  
ATOM    585  C   ASP A 337      -8.675   8.702  -7.796  1.00  0.00           C  
ATOM    586  O   ASP A 337      -9.409   8.951  -8.757  1.00  0.00           O  
ATOM    587  CB  ASP A 337      -9.096  10.885  -6.503  1.00  0.00           C  
ATOM    588  CG  ASP A 337     -10.056  10.431  -5.456  1.00  0.00           C  
ATOM    589  OD1 ASP A 337     -11.010  11.147  -5.060  1.00  0.00           O  
ATOM    590  OD2 ASP A 337      -9.830   9.279  -4.975  1.00  0.00           O  
ATOM    591  N   PRO A 338      -8.436   7.448  -7.398  1.00  0.00           N  
ATOM    592  CA  PRO A 338      -9.037   6.264  -8.029  1.00  0.00           C  
ATOM    593  C   PRO A 338     -10.530   6.122  -7.724  1.00  0.00           C  
ATOM    594  O   PRO A 338     -11.300   5.269  -8.239  1.00  0.00           O  
ATOM    595  CB  PRO A 338      -8.271   5.123  -7.324  1.00  0.00           C  
ATOM    596  CG  PRO A 338      -7.994   5.657  -5.915  1.00  0.00           C  
ATOM    597  CD  PRO A 338      -7.586   7.115  -6.218  1.00  0.00           C  
ATOM    598  N   SER A 339     -10.973   6.924  -6.743  1.00  0.00           N  
ATOM    599  CA  SER A 339     -12.339   6.896  -6.244  1.00  0.00           C  
ATOM    600  C   SER A 339     -13.303   7.053  -7.414  1.00  0.00           C  
ATOM    601  O   SER A 339     -13.211   8.039  -8.156  1.00  0.00           O  
ATOM    602  CB  SER A 339     -12.550   7.979  -5.200  1.00  0.00           C  
ATOM    603  OG  SER A 339     -12.145   7.638  -3.883  1.00  0.00           O  
ATOM    604  N   GLY A 340     -14.202   6.084  -7.607  1.00  0.00           N  
ATOM    605  CA  GLY A 340     -15.191   6.211  -8.693  1.00  0.00           C  
ATOM    606  C   GLY A 340     -14.700   6.020 -10.095  1.00  0.00           C  
ATOM    607  O   GLY A 340     -15.348   6.233 -11.141  1.00  0.00           O  
ATOM    608  N   LYS A 341     -13.462   5.599 -10.205  1.00  0.00           N  
ATOM    609  CA  LYS A 341     -12.706   5.312 -11.396  1.00  0.00           C  
ATOM    610  C   LYS A 341     -12.411   3.828 -11.429  1.00  0.00           C  
ATOM    611  O   LYS A 341     -11.831   3.251 -10.528  1.00  0.00           O  
ATOM    612  CB  LYS A 341     -11.460   6.210 -11.438  1.00  0.00           C  
ATOM    613  CG  LYS A 341     -11.924   7.672 -11.298  1.00  0.00           C  
ATOM    614  CD  LYS A 341     -10.830   8.683 -11.294  1.00  0.00           C  
ATOM    615  CE  LYS A 341     -11.231  10.048 -10.687  1.00  0.00           C  
ATOM    616  NZ  LYS A 341     -10.213  11.002 -11.228  1.00  0.00           N  
ATOM    617  N   LYS A 342     -12.789   3.157 -12.500  1.00  0.00           N  
ATOM    618  CA  LYS A 342     -12.562   1.738 -12.732  1.00  0.00           C  
ATOM    619  C   LYS A 342     -11.157   1.526 -13.233  1.00  0.00           C  
ATOM    620  O   LYS A 342     -10.639   0.408 -13.148  1.00  0.00           O  
ATOM    621  CB  LYS A 342     -13.543   1.292 -13.829  1.00  0.00           C  
ATOM    622  CG  LYS A 342     -14.950   1.876 -13.484  1.00  0.00           C  
ATOM    623  CD  LYS A 342     -16.018   1.438 -14.468  1.00  0.00           C  
ATOM    624  CE  LYS A 342     -16.439  -0.014 -14.205  1.00  0.00           C  
ATOM    625  NZ  LYS A 342     -17.565  -0.328 -15.163  1.00  0.00           N  
ATOM    626  N   SER A 343     -10.556   2.578 -13.754  1.00  0.00           N  
ATOM    627  CA  SER A 343      -9.214   2.521 -14.307  1.00  0.00           C  
ATOM    628  C   SER A 343      -8.216   3.574 -13.859  1.00  0.00           C  
ATOM    629  O   SER A 343      -8.520   4.720 -13.575  1.00  0.00           O  
ATOM    630  CB  SER A 343      -9.303   2.709 -15.848  1.00  0.00           C  
ATOM    631  OG  SER A 343      -9.447   1.405 -16.379  1.00  0.00           O  
ATOM    632  N   GLU A 344      -6.984   3.104 -13.866  1.00  0.00           N  
ATOM    633  CA  GLU A 344      -5.820   3.919 -13.493  1.00  0.00           C  
ATOM    634  C   GLU A 344      -5.887   5.072 -14.454  1.00  0.00           C  
ATOM    635  O   GLU A 344      -6.261   4.768 -15.594  1.00  0.00           O  
ATOM    636  CB  GLU A 344      -4.537   3.147 -13.748  1.00  0.00           C  
ATOM    637  CG  GLU A 344      -3.243   3.860 -13.429  1.00  0.00           C  
ATOM    638  CD  GLU A 344      -2.827   3.797 -11.963  1.00  0.00           C  
ATOM    639  OE1 GLU A 344      -1.985   4.601 -11.563  1.00  0.00           O  
ATOM    640  OE2 GLU A 344      -3.441   2.873 -11.384  1.00  0.00           O  
ATOM    641  N   ARG A 345      -5.580   6.249 -14.050  1.00  0.00           N  
ATOM    642  CA  ARG A 345      -5.588   7.440 -14.885  1.00  0.00           C  
ATOM    643  C   ARG A 345      -4.138   7.798 -15.214  1.00  0.00           C  
ATOM    644  O   ARG A 345      -3.189   7.299 -14.600  1.00  0.00           O  
ATOM    645  CB  ARG A 345      -6.257   8.640 -14.193  1.00  0.00           C  
ATOM    646  N   THR A 407      -4.022   8.684 -16.207  1.00  0.00           N  
ATOM    647  CA  THR A 407      -2.721   9.183 -16.623  1.00  0.00           C  
ATOM    648  C   THR A 407      -2.472  10.455 -15.764  1.00  0.00           C  
ATOM    649  O   THR A 407      -3.363  11.211 -15.399  1.00  0.00           O  
ATOM    650  CB  THR A 407      -2.436   9.595 -18.115  1.00  0.00           C  
ATOM    651  OG1 THR A 407      -3.564  10.451 -18.512  1.00  0.00           O  
ATOM    652  CG2 THR A 407      -2.154   8.409 -19.007  1.00  0.00           C  
ATOM    653  N   LEU A 408      -1.176  10.537 -15.542  1.00  0.00           N  
ATOM    654  CA  LEU A 408      -0.624  11.644 -14.756  1.00  0.00           C  
ATOM    655  C   LEU A 408      -0.588  12.856 -15.680  1.00  0.00           C  
ATOM    656  O   LEU A 408      -0.060  12.669 -16.797  1.00  0.00           O  
ATOM    657  CB  LEU A 408       0.733  11.170 -14.314  1.00  0.00           C  
ATOM    658  CG  LEU A 408       0.974  10.230 -13.190  1.00  0.00           C  
ATOM    659  CD1 LEU A 408       2.527  10.101 -13.007  1.00  0.00           C  
ATOM    660  CD2 LEU A 408       0.312  10.717 -11.931  1.00  0.00           C  
ATOM    661  N   ASN A 418      -1.121  13.944 -15.203  1.00  0.00           N  
ATOM    662  CA  ASN A 418      -1.110  15.207 -15.928  1.00  0.00           C  
ATOM    663  C   ASN A 418       0.179  15.920 -15.449  1.00  0.00           C  
ATOM    664  O   ASN A 418       0.685  15.509 -14.377  1.00  0.00           O  
ATOM    665  CB  ASN A 418      -2.334  16.096 -15.753  1.00  0.00           C  
ATOM    666  CG  ASN A 418      -3.529  15.260 -16.212  1.00  0.00           C  
ATOM    667  OD1 ASN A 418      -4.490  15.125 -15.436  1.00  0.00           O  
ATOM    668  ND2 ASN A 418      -3.397  14.752 -17.414  1.00  0.00           N  
ATOM    669  N   ALA A 419       0.599  16.908 -16.221  1.00  0.00           N  
ATOM    670  CA  ALA A 419       1.866  17.574 -15.854  1.00  0.00           C  
ATOM    671  C   ALA A 419       1.575  18.675 -14.905  1.00  0.00           C  
ATOM    672  O   ALA A 419       0.435  19.151 -15.016  1.00  0.00           O  
ATOM    673  CB  ALA A 419       2.454  18.084 -17.179  1.00  0.00           C  
ATOM    674  N   LYS A 420       2.498  19.123 -14.089  1.00  0.00           N  
ATOM    675  CA  LYS A 420       2.367  20.218 -13.160  1.00  0.00           C  
ATOM    676  C   LYS A 420       1.867  21.502 -13.848  1.00  0.00           C  
ATOM    677  O   LYS A 420       1.056  22.231 -13.231  1.00  0.00           O  
ATOM    678  CB  LYS A 420       3.681  20.662 -12.509  1.00  0.00           C  
ATOM    679  CG  LYS A 420       4.552  19.565 -12.321  1.00  0.00           C  
ATOM    680  N   GLU A 421       2.380  21.737 -15.047  1.00  0.00           N  
ATOM    681  CA  GLU A 421       2.047  22.926 -15.864  1.00  0.00           C  
ATOM    682  C   GLU A 421       0.573  22.864 -16.242  1.00  0.00           C  
ATOM    683  O   GLU A 421      -0.171  23.863 -16.138  1.00  0.00           O  
ATOM    684  CB  GLU A 421       2.929  23.075 -17.087  1.00  0.00           C  
ATOM    685  N   THR A 422       0.178  21.665 -16.615  1.00  0.00           N  
ATOM    686  CA  THR A 422      -1.255  21.516 -16.957  1.00  0.00           C  
ATOM    687  C   THR A 422      -2.148  21.782 -15.788  1.00  0.00           C  
ATOM    688  O   THR A 422      -3.016  22.678 -15.769  1.00  0.00           O  
ATOM    689  CB  THR A 422      -1.483  20.105 -17.619  1.00  0.00           C  
ATOM    690  OG1 THR A 422      -0.471  20.143 -18.680  1.00  0.00           O  
ATOM    691  CG2 THR A 422      -2.899  19.823 -18.089  1.00  0.00           C  
ATOM    692  N   VAL A 423      -1.897  21.019 -14.744  1.00  0.00           N  
ATOM    693  CA  VAL A 423      -2.662  21.097 -13.473  1.00  0.00           C  
ATOM    694  C   VAL A 423      -2.671  22.500 -12.909  1.00  0.00           C  
ATOM    695  O   VAL A 423      -3.711  23.094 -12.525  1.00  0.00           O  
ATOM    696  CB  VAL A 423      -2.173  20.045 -12.478  1.00  0.00           C  
ATOM    697  CG1 VAL A 423      -2.918  20.180 -11.125  1.00  0.00           C  
ATOM    698  CG2 VAL A 423      -2.400  18.640 -12.976  1.00  0.00           C  
ATOM    699  N   GLU A 424      -1.483  23.073 -12.897  1.00  0.00           N  
ATOM    700  CA  GLU A 424      -1.297  24.445 -12.394  1.00  0.00           C  
ATOM    701  C   GLU A 424      -2.173  25.397 -13.146  1.00  0.00           C  
ATOM    702  O   GLU A 424      -2.723  26.332 -12.538  1.00  0.00           O  
ATOM    703  CB  GLU A 424       0.143  24.844 -12.532  1.00  0.00           C  
ATOM    704  CG  GLU A 424       0.718  26.057 -11.776  1.00  0.00           C  
ATOM    705  CD  GLU A 424       2.230  25.905 -11.737  1.00  0.00           C  
ATOM    706  OE1 GLU A 424       2.742  25.142 -10.945  1.00  0.00           O  
ATOM    707  OE2 GLU A 424       2.826  26.576 -12.607  1.00  0.00           O  
ATOM    708  N   ALA A 425      -2.307  25.266 -14.447  1.00  0.00           N  
ATOM    709  CA  ALA A 425      -3.110  26.157 -15.295  1.00  0.00           C  
ATOM    710  C   ALA A 425      -4.583  25.941 -15.097  1.00  0.00           C  
ATOM    711  O   ALA A 425      -5.408  26.870 -15.144  1.00  0.00           O  
ATOM    712  CB  ALA A 425      -2.794  25.791 -16.769  1.00  0.00           C  
ATOM    713  N   TRP A 426      -4.928  24.651 -14.958  1.00  0.00           N  
ATOM    714  CA  TRP A 426      -6.337  24.286 -14.753  1.00  0.00           C  
ATOM    715  C   TRP A 426      -6.809  24.750 -13.384  1.00  0.00           C  
ATOM    716  O   TRP A 426      -7.969  25.078 -13.287  1.00  0.00           O  
ATOM    717  CB  TRP A 426      -6.513  22.785 -14.814  1.00  0.00           C  
ATOM    718  CG  TRP A 426      -6.420  22.238 -16.190  1.00  0.00           C  
ATOM    719  CD1 TRP A 426      -6.472  22.945 -17.382  1.00  0.00           C  
ATOM    720  CD2 TRP A 426      -6.303  20.849 -16.509  1.00  0.00           C  
ATOM    721  NE1 TRP A 426      -6.402  22.063 -18.410  1.00  0.00           N  
ATOM    722  CE2 TRP A 426      -6.304  20.774 -17.928  1.00  0.00           C  
ATOM    723  CE3 TRP A 426      -6.166  19.716 -15.760  1.00  0.00           C  
ATOM    724  CZ2 TRP A 426      -6.188  19.559 -18.589  1.00  0.00           C  
ATOM    725  CZ3 TRP A 426      -6.017  18.495 -16.386  1.00  0.00           C  
ATOM    726  CH2 TRP A 426      -6.048  18.402 -17.792  1.00  0.00           C  
ATOM    727  N   SER A 427      -5.981  24.747 -12.387  1.00  0.00           N  
ATOM    728  CA  SER A 427      -6.333  25.178 -11.045  1.00  0.00           C  
ATOM    729  C   SER A 427      -6.850  26.610 -10.976  1.00  0.00           C  
ATOM    730  O   SER A 427      -7.803  26.987 -10.240  1.00  0.00           O  
ATOM    731  CB  SER A 427      -5.081  25.058 -10.174  1.00  0.00           C  
ATOM    732  OG  SER A 427      -4.657  23.713 -10.009  1.00  0.00           O  
ATOM    733  N   ALA A 429      -6.209  27.501 -11.744  1.00  0.00           N  
ATOM    734  CA  ALA A 429      -6.518  28.923 -11.837  1.00  0.00           C  
ATOM    735  C   ALA A 429      -7.918  29.229 -12.305  1.00  0.00           C  
ATOM    736  O   ALA A 429      -8.580  30.218 -11.907  1.00  0.00           O  
ATOM    737  CB  ALA A 429      -5.426  29.478 -12.765  1.00  0.00           C  
ATOM    738  N   ARG A 431      -8.446  28.420 -13.208  1.00  0.00           N  
ATOM    739  CA  ARG A 431      -9.759  28.540 -13.808  1.00  0.00           C  
ATOM    740  C   ARG A 431     -10.887  28.040 -12.912  1.00  0.00           C  
ATOM    741  O   ARG A 431     -11.936  28.656 -12.696  1.00  0.00           O  
ATOM    742  CB  ARG A 431      -9.828  27.686 -15.100  1.00  0.00           C  
ATOM    743  CG  ARG A 431      -8.577  27.855 -15.959  1.00  0.00           C  
ATOM    744  CD  ARG A 431      -8.970  28.611 -17.194  1.00  0.00           C  
ATOM    745  NE  ARG A 431      -9.991  27.825 -17.887  1.00  0.00           N  
ATOM    746  CZ  ARG A 431     -10.887  28.296 -18.764  1.00  0.00           C  
ATOM    747  NH1 ARG A 431     -10.935  29.591 -19.080  1.00  0.00           N  
ATOM    748  NH2 ARG A 431     -11.750  27.427 -19.307  1.00  0.00           N  
ATOM    749  N   ILE A 432     -10.563  26.855 -12.397  1.00  0.00           N  
ATOM    750  CA  ILE A 432     -11.426  26.087 -11.476  1.00  0.00           C  
ATOM    751  C   ILE A 432     -11.645  27.008 -10.304  1.00  0.00           C  
ATOM    752  O   ILE A 432     -12.754  27.292  -9.806  1.00  0.00           O  
ATOM    753  CB  ILE A 432     -10.797  24.659 -11.340  1.00  0.00           C  
ATOM    754  CG1 ILE A 432     -11.269  23.827 -12.609  1.00  0.00           C  
ATOM    755  CG2 ILE A 432     -11.114  23.952 -10.018  1.00  0.00           C  
ATOM    756  CD1 ILE A 432     -10.970  22.318 -12.451  1.00  0.00           C  
ATOM    757  N   LYS A 433     -10.569  27.660  -9.868  1.00  0.00           N  
ATOM    758  CA  LYS A 433     -10.649  28.623  -8.766  1.00  0.00           C  
ATOM    759  C   LYS A 433     -11.729  29.635  -9.173  1.00  0.00           C  
ATOM    760  O   LYS A 433     -12.582  29.910  -8.292  1.00  0.00           O  
ATOM    761  CB  LYS A 433      -9.355  29.300  -8.406  1.00  0.00           C  
ATOM    762  CG  LYS A 433      -9.458  30.387  -7.319  1.00  0.00           C  
ATOM    763  CD  LYS A 433      -8.083  30.969  -6.993  1.00  0.00           C  
ATOM    764  CE  LYS A 433      -8.092  31.895  -5.770  1.00  0.00           C  
ATOM    765  NZ  LYS A 433      -6.730  32.509  -5.578  1.00  0.00           N  
ATOM    766  N   GLU A 434     -11.652  30.120 -10.385  1.00  0.00           N  
ATOM    767  CA  GLU A 434     -12.563  31.136 -10.926  1.00  0.00           C  
ATOM    768  C   GLU A 434     -13.976  30.632 -10.944  1.00  0.00           C  
ATOM    769  O   GLU A 434     -14.703  31.439 -10.302  1.00  0.00           O  
ATOM    770  CB  GLU A 434     -12.236  31.772 -12.272  1.00  0.00           C  
ATOM    771  N   GLN A 435     -14.314  29.509 -11.521  1.00  0.00           N  
ATOM    772  CA  GLN A 435     -15.712  29.045 -11.441  1.00  0.00           C  
ATOM    773  C   GLN A 435     -16.145  28.749 -10.017  1.00  0.00           C  
ATOM    774  O   GLN A 435     -17.367  28.915  -9.736  1.00  0.00           O  
ATOM    775  CB  GLN A 435     -16.002  27.766 -12.230  1.00  0.00           C  
ATOM    776  CG  GLN A 435     -15.198  27.762 -13.523  1.00  0.00           C  
ATOM    777  CD  GLN A 435     -15.262  26.418 -14.201  1.00  0.00           C  
ATOM    778  OE1 GLN A 435     -15.130  25.398 -13.538  1.00  0.00           O  
ATOM    779  NE2 GLN A 435     -15.479  26.479 -15.529  1.00  0.00           N  
ATOM    780  N   LEU A 436     -15.232  28.320  -9.136  1.00  0.00           N  
ATOM    781  CA  LEU A 436     -15.726  28.020  -7.772  1.00  0.00           C  
ATOM    782  C   LEU A 436     -16.301  29.276  -7.141  1.00  0.00           C  
ATOM    783  O   LEU A 436     -17.460  29.236  -6.729  1.00  0.00           O  
ATOM    784  CB  LEU A 436     -14.707  27.308  -6.928  1.00  0.00           C  
ATOM    785  CG  LEU A 436     -14.426  25.841  -7.230  1.00  0.00           C  
ATOM    786  CD1 LEU A 436     -13.166  25.511  -6.476  1.00  0.00           C  
ATOM    787  CD2 LEU A 436     -15.649  25.062  -6.820  1.00  0.00           C  
ATOM    788  N   GLY A 437     -15.593  30.345  -7.073  1.00  0.00           N  
ATOM    789  CA  GLY A 437     -15.935  31.616  -6.514  1.00  0.00           C  
ATOM    790  C   GLY A 437     -17.267  32.199  -6.907  1.00  0.00           C  
ATOM    791  O   GLY A 437     -17.737  33.080  -6.163  1.00  0.00           O  
ATOM    792  N   ARG A 438     -17.877  31.757  -7.980  1.00  0.00           N  
ATOM    793  CA  ARG A 438     -19.136  32.203  -8.496  1.00  0.00           C  
ATOM    794  C   ARG A 438     -20.278  31.802  -7.544  1.00  0.00           C  
ATOM    795  O   ARG A 438     -21.209  32.562  -7.381  1.00  0.00           O  
ATOM    796  CB  ARG A 438     -19.582  31.575  -9.828  1.00  0.00           C  
ATOM    797  CG  ARG A 438     -18.640  31.499 -10.985  1.00  0.00           C  
ATOM    798  CD  ARG A 438     -19.327  30.955 -12.212  1.00  0.00           C  
ATOM    799  NE  ARG A 438     -18.361  30.704 -13.306  1.00  0.00           N  
ATOM    800  CZ  ARG A 438     -18.712  29.907 -14.311  1.00  0.00           C  
ATOM    801  NH1 ARG A 438     -19.920  29.346 -14.349  1.00  0.00           N  
ATOM    802  NH2 ARG A 438     -17.855  29.654 -15.281  1.00  0.00           N  
ATOM    803  N   PHE A 439     -20.139  30.597  -7.056  1.00  0.00           N  
ATOM    804  CA  PHE A 439     -21.172  30.016  -6.189  1.00  0.00           C  
ATOM    805  C   PHE A 439     -21.163  30.391  -4.745  1.00  0.00           C  
ATOM    806  O   PHE A 439     -22.189  30.117  -4.057  1.00  0.00           O  
ATOM    807  CB  PHE A 439     -21.052  28.483  -6.475  1.00  0.00           C  
ATOM    808  CG  PHE A 439     -21.141  28.102  -7.938  1.00  0.00           C  
ATOM    809  CD1 PHE A 439     -22.408  28.065  -8.548  1.00  0.00           C  
ATOM    810  CD2 PHE A 439     -20.007  27.834  -8.681  1.00  0.00           C  
ATOM    811  CE1 PHE A 439     -22.550  27.725  -9.882  1.00  0.00           C  
ATOM    812  CE2 PHE A 439     -20.137  27.499 -10.040  1.00  0.00           C  
ATOM    813  CZ  PHE A 439     -21.410  27.452 -10.648  1.00  0.00           C  
ATOM    814  N   LEU A 444     -20.128  30.993  -4.185  1.00  0.00           N  
ATOM    815  CA  LEU A 444     -19.968  31.375  -2.779  1.00  0.00           C  
ATOM    816  C   LEU A 444     -19.880  32.875  -2.499  1.00  0.00           C  
ATOM    817  O   LEU A 444     -19.468  33.675  -3.349  1.00  0.00           O  
ATOM    818  CB  LEU A 444     -18.655  30.735  -2.294  1.00  0.00           C  
ATOM    819  CG  LEU A 444     -18.450  29.264  -2.539  1.00  0.00           C  
ATOM    820  CD1 LEU A 444     -17.084  28.814  -2.093  1.00  0.00           C  
ATOM    821  CD2 LEU A 444     -19.582  28.516  -1.794  1.00  0.00           C  
ATOM    822  N   ASP A 445     -20.202  33.198  -1.254  1.00  0.00           N  
ATOM    823  CA  ASP A 445     -20.190  34.557  -0.702  1.00  0.00           C  
ATOM    824  C   ASP A 445     -18.916  34.872   0.056  1.00  0.00           C  
ATOM    825  O   ASP A 445     -18.390  34.262   0.982  1.00  0.00           O  
ATOM    826  CB  ASP A 445     -21.489  34.812   0.055  1.00  0.00           C  
ATOM    827  CG  ASP A 445     -21.528  36.232   0.563  1.00  0.00           C  
ATOM    828  OD1 ASP A 445     -21.006  37.212   0.067  1.00  0.00           O  
ATOM    829  OD2 ASP A 445     -22.159  36.360   1.614  1.00  0.00           O  
ATOM    830  N   PHE A 457     -18.304  35.934  -0.394  1.00  0.00           N  
ATOM    831  CA  PHE A 457     -17.052  36.521   0.034  1.00  0.00           C  
ATOM    832  C   PHE A 457     -17.247  37.836   0.776  1.00  0.00           C  
ATOM    833  O   PHE A 457     -16.222  38.233   1.375  1.00  0.00           O  
ATOM    834  CB  PHE A 457     -16.051  36.771  -1.152  1.00  0.00           C  
ATOM    835  CG  PHE A 457     -15.561  35.465  -1.712  1.00  0.00           C  
ATOM    836  CD1 PHE A 457     -14.414  34.886  -1.161  1.00  0.00           C  
ATOM    837  CD2 PHE A 457     -16.295  34.820  -2.718  1.00  0.00           C  
ATOM    838  CE1 PHE A 457     -13.977  33.658  -1.668  1.00  0.00           C  
ATOM    839  CE2 PHE A 457     -15.850  33.596  -3.211  1.00  0.00           C  
ATOM    840  CZ  PHE A 457     -14.688  33.011  -2.693  1.00  0.00           C  
ATOM    841  N   GLU A 458     -18.439  38.405   0.712  1.00  0.00           N  
ATOM    842  CA  GLU A 458     -18.729  39.675   1.378  1.00  0.00           C  
ATOM    843  C   GLU A 458     -19.255  39.610   2.818  1.00  0.00           C  
ATOM    844  O   GLU A 458     -19.160  40.616   3.580  1.00  0.00           O  
ATOM    845  CB  GLU A 458     -19.846  40.437   0.614  1.00  0.00           C  
ATOM    846  N   ALA A 459     -19.883  38.491   3.090  1.00  0.00           N  
ATOM    847  CA  ALA A 459     -20.482  38.131   4.350  1.00  0.00           C  
ATOM    848  C   ALA A 459     -19.396  38.293   5.419  1.00  0.00           C  
ATOM    849  O   ALA A 459     -18.228  37.971   5.144  1.00  0.00           O  
ATOM    850  CB  ALA A 459     -20.908  36.656   4.247  1.00  0.00           C  
ATOM    851  N   ASP A 460     -19.794  38.797   6.562  1.00  0.00           N  
ATOM    852  CA  ASP A 460     -18.794  38.975   7.654  1.00  0.00           C  
ATOM    853  C   ASP A 460     -19.191  37.913   8.667  1.00  0.00           C  
ATOM    854  O   ASP A 460     -20.377  37.937   9.065  1.00  0.00           O  
ATOM    855  CB  ASP A 460     -18.816  40.406   8.194  1.00  0.00           C  
ATOM    856  CG  ASP A 460     -18.390  40.389   9.667  1.00  0.00           C  
ATOM    857  OD1 ASP A 460     -19.292  40.395  10.536  1.00  0.00           O  
ATOM    858  OD2 ASP A 460     -17.162  40.310   9.877  1.00  0.00           O  
ATOM    859  N   GLY A 461     -18.294  37.063   9.053  1.00  0.00           N  
ATOM    860  CA  GLY A 461     -18.744  36.022  10.049  1.00  0.00           C  
ATOM    861  C   GLY A 461     -18.612  34.722   9.258  1.00  0.00           C  
ATOM    862  O   GLY A 461     -17.796  33.923   9.741  1.00  0.00           O  
ATOM    863  N   ASN A 463     -19.268  34.638   8.092  1.00  0.00           N  
ATOM    864  CA  ASN A 463     -19.050  33.373   7.357  1.00  0.00           C  
ATOM    865  C   ASN A 463     -18.651  33.491   5.922  1.00  0.00           C  
ATOM    866  O   ASN A 463     -19.188  32.723   5.059  1.00  0.00           O  
ATOM    867  CB  ASN A 463     -20.288  32.482   7.657  1.00  0.00           C  
ATOM    868  CG  ASN A 463     -21.495  32.878   6.839  1.00  0.00           C  
ATOM    869  OD1 ASN A 463     -21.603  34.074   6.514  1.00  0.00           O  
ATOM    870  ND2 ASN A 463     -22.413  32.017   6.431  1.00  0.00           N  
ATOM    871  N   PRO A 471     -17.713  34.376   5.572  1.00  0.00           N  
ATOM    872  CA  PRO A 471     -17.293  34.487   4.163  1.00  0.00           C  
ATOM    873  C   PRO A 471     -16.471  33.247   3.811  1.00  0.00           C  
ATOM    874  O   PRO A 471     -15.728  32.693   4.647  1.00  0.00           O  
ATOM    875  CB  PRO A 471     -16.446  35.754   4.113  1.00  0.00           C  
ATOM    876  CG  PRO A 471     -15.791  35.721   5.499  1.00  0.00           C  
ATOM    877  CD  PRO A 471     -16.925  35.298   6.411  1.00  0.00           C  
ATOM    878  N   ALA A 472     -16.569  32.846   2.574  1.00  0.00           N  
ATOM    879  CA  ALA A 472     -15.814  31.680   2.063  1.00  0.00           C  
ATOM    880  C   ALA A 472     -14.328  31.975   1.939  1.00  0.00           C  
ATOM    881  O   ALA A 472     -13.791  33.075   2.024  1.00  0.00           O  
ATOM    882  CB  ALA A 472     -16.490  31.369   0.749  1.00  0.00           C  
ATOM    883  N   LYS A 473     -13.584  30.898   1.744  1.00  0.00           N  
ATOM    884  CA  LYS A 473     -12.185  30.795   1.483  1.00  0.00           C  
ATOM    885  C   LYS A 473     -12.063  29.783   0.304  1.00  0.00           C  
ATOM    886  O   LYS A 473     -12.885  28.856   0.281  1.00  0.00           O  
ATOM    887  CB  LYS A 473     -11.299  30.276   2.606  1.00  0.00           C  
ATOM    888  CG  LYS A 473     -10.719  31.407   3.395  1.00  0.00           C  
ATOM    889  CD  LYS A 473      -9.893  31.014   4.621  1.00  0.00           C  
ATOM    890  CE  LYS A 473      -9.259  32.226   5.231  1.00  0.00           C  
ATOM    891  NZ  LYS A 473      -8.536  31.862   6.492  1.00  0.00           N  
ATOM    892  N   ILE A 474     -11.120  30.046  -0.579  1.00  0.00           N  
ATOM    893  CA  ILE A 474     -10.803  29.172  -1.706  1.00  0.00           C  
ATOM    894  C   ILE A 474      -9.316  28.884  -1.363  1.00  0.00           C  
ATOM    895  O   ILE A 474      -8.601  29.816  -1.035  1.00  0.00           O  
ATOM    896  CB  ILE A 474     -10.973  29.612  -3.173  1.00  0.00           C  
ATOM    897  CG1 ILE A 474     -12.466  29.791  -3.540  1.00  0.00           C  
ATOM    898  CG2 ILE A 474     -10.290  28.528  -4.119  1.00  0.00           C  
ATOM    899  CD1 ILE A 474     -12.846  30.186  -5.011  1.00  0.00           C  
ATOM    900  N   LYS A 475      -8.936  27.661  -1.392  1.00  0.00           N  
ATOM    901  CA  LYS A 475      -7.586  27.293  -0.949  1.00  0.00           C  
ATOM    902  C   LYS A 475      -7.016  26.264  -1.862  1.00  0.00           C  
ATOM    903  O   LYS A 475      -7.817  25.696  -2.577  1.00  0.00           O  
ATOM    904  CB  LYS A 475      -7.702  26.715   0.482  1.00  0.00           C  
ATOM    905  CG  LYS A 475      -7.913  27.829   1.561  1.00  0.00           C  
ATOM    906  CD  LYS A 475      -7.423  27.159   2.854  1.00  0.00           C  
ATOM    907  CE  LYS A 475      -7.500  28.168   3.964  1.00  0.00           C  
ATOM    908  NZ  LYS A 475      -6.204  28.312   4.656  1.00  0.00           N  
ATOM    909  N   ASN A 476      -5.731  26.052  -1.883  1.00  0.00           N  
ATOM    910  CA  ASN A 476      -4.993  25.120  -2.721  1.00  0.00           C  
ATOM    911  C   ASN A 476      -4.072  24.311  -1.815  1.00  0.00           C  
ATOM    912  O   ASN A 476      -3.098  24.825  -1.229  1.00  0.00           O  
ATOM    913  CB  ASN A 476      -4.225  25.902  -3.811  1.00  0.00           C  
ATOM    914  CG  ASN A 476      -3.709  24.954  -4.896  1.00  0.00           C  
ATOM    915  OD1 ASN A 476      -3.388  23.782  -4.650  1.00  0.00           O  
ATOM    916  ND2 ASN A 476      -3.608  25.416  -6.146  1.00  0.00           N  
ATOM    917  N   ASN A 477      -4.290  23.016  -1.841  1.00  0.00           N  
ATOM    918  CA  ASN A 477      -3.491  22.032  -1.058  1.00  0.00           C  
ATOM    919  C   ASN A 477      -2.071  21.929  -1.542  1.00  0.00           C  
ATOM    920  O   ASN A 477      -1.234  21.248  -0.893  1.00  0.00           O  
ATOM    921  CB  ASN A 477      -4.165  20.694  -0.920  1.00  0.00           C  
ATOM    922  CG  ASN A 477      -4.380  19.935  -2.207  1.00  0.00           C  
ATOM    923  OD1 ASN A 477      -3.770  20.300  -3.216  1.00  0.00           O  
ATOM    924  ND2 ASN A 477      -5.172  18.864  -2.284  1.00  0.00           N  
ATOM    925  N   TYR A 478      -1.700  22.633  -2.619  1.00  0.00           N  
ATOM    926  CA  TYR A 478      -0.341  22.625  -3.112  1.00  0.00           C  
ATOM    927  C   TYR A 478       0.558  23.322  -2.096  1.00  0.00           C  
ATOM    928  O   TYR A 478       1.733  22.975  -1.871  1.00  0.00           O  
ATOM    929  CB  TYR A 478      -0.207  23.287  -4.507  1.00  0.00           C  
ATOM    930  CG  TYR A 478       1.169  22.892  -4.992  1.00  0.00           C  
ATOM    931  CD1 TYR A 478       1.380  21.647  -5.540  1.00  0.00           C  
ATOM    932  CD2 TYR A 478       2.228  23.768  -4.907  1.00  0.00           C  
ATOM    933  CE1 TYR A 478       2.633  21.246  -6.003  1.00  0.00           C  
ATOM    934  CE2 TYR A 478       3.508  23.412  -5.364  1.00  0.00           C  
ATOM    935  CZ  TYR A 478       3.687  22.151  -5.902  1.00  0.00           C  
ATOM    936  OH  TYR A 478       4.973  21.859  -6.274  1.00  0.00           O  
ATOM    937  N   ASP A 479      -0.045  24.336  -1.471  1.00  0.00           N  
ATOM    938  CA  ASP A 479       0.576  25.186  -0.445  1.00  0.00           C  
ATOM    939  C   ASP A 479       1.145  24.415   0.723  1.00  0.00           C  
ATOM    940  O   ASP A 479       2.099  24.841   1.327  1.00  0.00           O  
ATOM    941  CB  ASP A 479      -0.434  26.273   0.044  1.00  0.00           C  
ATOM    942  CG  ASP A 479      -0.827  27.148  -1.122  1.00  0.00           C  
ATOM    943  OD1 ASP A 479      -1.844  27.885  -1.154  1.00  0.00           O  
ATOM    944  OD2 ASP A 479      -0.056  27.089  -2.102  1.00  0.00           O  
ATOM    945  N   TRP A 482       0.535  23.320   1.122  1.00  0.00           N  
ATOM    946  CA  TRP A 482       1.030  22.550   2.248  1.00  0.00           C  
ATOM    947  C   TRP A 482       1.494  21.195   1.697  1.00  0.00           C  
ATOM    948  O   TRP A 482       2.248  20.697   2.524  1.00  0.00           O  
ATOM    949  CB  TRP A 482       0.079  22.368   3.357  1.00  0.00           C  
ATOM    950  CG  TRP A 482      -1.250  21.751   3.125  1.00  0.00           C  
ATOM    951  CD1 TRP A 482      -1.720  20.486   3.151  1.00  0.00           C  
ATOM    952  CD2 TRP A 482      -2.387  22.576   2.787  1.00  0.00           C  
ATOM    953  NE1 TRP A 482      -3.044  20.440   2.828  1.00  0.00           N  
ATOM    954  CE2 TRP A 482      -3.503  21.743   2.635  1.00  0.00           C  
ATOM    955  CE3 TRP A 482      -2.534  23.930   2.611  1.00  0.00           C  
ATOM    956  CZ2 TRP A 482      -4.795  22.234   2.357  1.00  0.00           C  
ATOM    957  CZ3 TRP A 482      -3.807  24.432   2.355  1.00  0.00           C  
ATOM    958  CH2 TRP A 482      -4.927  23.574   2.213  1.00  0.00           C  
ATOM    959  N   ILE A 485       1.026  20.729   0.584  1.00  0.00           N  
ATOM    960  CA  ILE A 485       1.599  19.438   0.124  1.00  0.00           C  
ATOM    961  C   ILE A 485       2.847  19.633  -0.716  1.00  0.00           C  
ATOM    962  O   ILE A 485       3.854  18.853  -0.595  1.00  0.00           O  
ATOM    963  CB  ILE A 485       0.587  18.458  -0.511  1.00  0.00           C  
ATOM    964  CG1 ILE A 485      -0.562  18.206   0.500  1.00  0.00           C  
ATOM    965  CG2 ILE A 485       1.227  17.081  -0.887  1.00  0.00           C  
ATOM    966  CD1 ILE A 485      -1.802  17.432  -0.090  1.00  0.00           C  
ATOM    967  N   GLY A 486       2.910  20.702  -1.523  1.00  0.00           N  
ATOM    968  CA  GLY A 486       4.000  20.987  -2.409  1.00  0.00           C  
ATOM    969  C   GLY A 486       5.323  20.839  -1.674  1.00  0.00           C  
ATOM    970  O   GLY A 486       6.124  20.015  -2.111  1.00  0.00           O  
ATOM    971  N   PRO A 489       5.473  21.608  -0.606  1.00  0.00           N  
ATOM    972  CA  PRO A 489       6.673  21.603   0.203  1.00  0.00           C  
ATOM    973  C   PRO A 489       6.942  20.504   1.183  1.00  0.00           C  
ATOM    974  O   PRO A 489       8.011  20.528   1.853  1.00  0.00           O  
ATOM    975  CB  PRO A 489       6.620  22.959   0.917  1.00  0.00           C  
ATOM    976  CG  PRO A 489       5.168  23.294   1.017  1.00  0.00           C  
ATOM    977  CD  PRO A 489       4.508  22.585  -0.115  1.00  0.00           C  
ATOM    978  N   LEU A 490       6.136  19.500   1.326  1.00  0.00           N  
ATOM    979  CA  LEU A 490       6.325  18.391   2.280  1.00  0.00           C  
ATOM    980  C   LEU A 490       7.265  17.378   1.678  1.00  0.00           C  
ATOM    981  O   LEU A 490       7.080  16.957   0.507  1.00  0.00           O  
ATOM    982  CB  LEU A 490       4.882  17.969   2.508  1.00  0.00           C  
ATOM    983  CG  LEU A 490       4.592  16.871   3.528  1.00  0.00           C  
ATOM    984  CD1 LEU A 490       4.683  17.399   4.932  1.00  0.00           C  
ATOM    985  CD2 LEU A 490       3.146  16.400   3.237  1.00  0.00           C  
ATOM    986  N   ASP A 494       8.243  16.971   2.474  1.00  0.00           N  
ATOM    987  CA  ASP A 494       9.239  15.959   2.155  1.00  0.00           C  
ATOM    988  C   ASP A 494       8.608  14.581   2.446  1.00  0.00           C  
ATOM    989  O   ASP A 494       7.750  14.340   3.312  1.00  0.00           O  
ATOM    990  CB  ASP A 494      10.602  16.099   2.823  1.00  0.00           C  
ATOM    991  CG  ASP A 494      10.478  15.897   4.324  1.00  0.00           C  
ATOM    992  OD1 ASP A 494      10.803  14.872   4.905  1.00  0.00           O  
ATOM    993  OD2 ASP A 494       9.979  16.804   4.997  1.00  0.00           O  
ATOM    994  N   VAL A 495       9.128  13.670   1.616  1.00  0.00           N  
ATOM    995  CA  VAL A 495       8.599  12.275   1.631  1.00  0.00           C  
ATOM    996  C   VAL A 495       8.693  11.647   2.995  1.00  0.00           C  
ATOM    997  O   VAL A 495       7.745  11.025   3.506  1.00  0.00           O  
ATOM    998  CB  VAL A 495       9.164  11.508   0.405  1.00  0.00           C  
ATOM    999  CG1 VAL A 495      10.611  11.115   0.465  1.00  0.00           C  
ATOM   1000  CG2 VAL A 495       8.322  10.260   0.155  1.00  0.00           C  
ATOM   1001  N   ILE A 496       9.823  11.776   3.649  1.00  0.00           N  
ATOM   1002  CA  ILE A 496      10.153  11.229   4.929  1.00  0.00           C  
ATOM   1003  C   ILE A 496       9.155  11.659   6.001  1.00  0.00           C  
ATOM   1004  O   ILE A 496       8.691  10.851   6.792  1.00  0.00           O  
ATOM   1005  CB  ILE A 496      11.638  11.558   5.290  1.00  0.00           C  
ATOM   1006  CG1 ILE A 496      12.586  10.557   4.578  1.00  0.00           C  
ATOM   1007  CG2 ILE A 496      11.817  11.425   6.819  1.00  0.00           C  
ATOM   1008  CD1 ILE A 496      14.053  10.632   5.083  1.00  0.00           C  
ATOM   1009  N   THR A 498       8.814  12.904   5.978  1.00  0.00           N  
ATOM   1010  CA  THR A 498       7.882  13.559   6.886  1.00  0.00           C  
ATOM   1011  C   THR A 498       6.484  13.011   6.718  1.00  0.00           C  
ATOM   1012  O   THR A 498       5.821  12.711   7.729  1.00  0.00           O  
ATOM   1013  CB  THR A 498       7.855  15.133   6.693  1.00  0.00           C  
ATOM   1014  OG1 THR A 498       9.285  15.493   6.784  1.00  0.00           O  
ATOM   1015  CG2 THR A 498       7.026  15.853   7.746  1.00  0.00           C  
ATOM   1016  N   PHE A 499       6.179  12.919   5.440  1.00  0.00           N  
ATOM   1017  CA  PHE A 499       4.890  12.338   4.987  1.00  0.00           C  
ATOM   1018  C   PHE A 499       4.724  10.892   5.433  1.00  0.00           C  
ATOM   1019  O   PHE A 499       3.674  10.434   5.965  1.00  0.00           O  
ATOM   1020  CB  PHE A 499       4.791  12.396   3.450  1.00  0.00           C  
ATOM   1021  CG  PHE A 499       3.526  11.716   3.023  1.00  0.00           C  
ATOM   1022  CD1 PHE A 499       2.292  12.364   3.221  1.00  0.00           C  
ATOM   1023  CD2 PHE A 499       3.565  10.429   2.470  1.00  0.00           C  
ATOM   1024  CE1 PHE A 499       1.112  11.758   2.834  1.00  0.00           C  
ATOM   1025  CE2 PHE A 499       2.377   9.791   2.076  1.00  0.00           C  
ATOM   1026  CZ  PHE A 499       1.171  10.493   2.252  1.00  0.00           C  
ATOM   1027  N   LEU A 500       5.803  10.117   5.187  1.00  0.00           N  
ATOM   1028  CA  LEU A 500       5.760   8.705   5.541  1.00  0.00           C  
ATOM   1029  C   LEU A 500       5.619   8.498   7.040  1.00  0.00           C  
ATOM   1030  O   LEU A 500       4.907   7.558   7.509  1.00  0.00           O  
ATOM   1031  CB  LEU A 500       6.958   7.995   4.857  1.00  0.00           C  
ATOM   1032  CG  LEU A 500       6.839   7.767   3.365  1.00  0.00           C  
ATOM   1033  CD1 LEU A 500       8.045   6.996   2.811  1.00  0.00           C  
ATOM   1034  CD2 LEU A 500       5.586   6.980   3.098  1.00  0.00           C  
ATOM   1035  N   ARG A 501       6.307   9.298   7.816  1.00  0.00           N  
ATOM   1036  CA  ARG A 501       6.319   9.206   9.283  1.00  0.00           C  
ATOM   1037  C   ARG A 501       5.144   9.875   9.975  1.00  0.00           C  
ATOM   1038  O   ARG A 501       4.455   9.191  10.742  1.00  0.00           O  
ATOM   1039  CB  ARG A 501       7.608   9.812   9.814  1.00  0.00           C  
ATOM   1040  CG  ARG A 501       8.882   9.111   9.445  1.00  0.00           C  
ATOM   1041  CD  ARG A 501      10.008   9.997   9.839  1.00  0.00           C  
ATOM   1042  NE  ARG A 501      10.245  10.210  11.226  1.00  0.00           N  
ATOM   1043  CZ  ARG A 501      11.002   9.650  12.168  1.00  0.00           C  
ATOM   1044  NH1 ARG A 501      10.984  10.119  13.439  1.00  0.00           N  
ATOM   1045  NH2 ARG A 501      11.775   8.574  11.997  1.00  0.00           N  
ATOM   1046  N   ASP A 502       4.894  11.124   9.701  1.00  0.00           N  
ATOM   1047  CA  ASP A 502       3.826  11.912  10.286  1.00  0.00           C  
ATOM   1048  C   ASP A 502       2.453  11.464   9.814  1.00  0.00           C  
ATOM   1049  O   ASP A 502       1.525  11.571  10.602  1.00  0.00           O  
ATOM   1050  CB  ASP A 502       4.014  13.400  10.044  1.00  0.00           C  
ATOM   1051  CG  ASP A 502       5.138  14.037  10.823  1.00  0.00           C  
ATOM   1052  OD1 ASP A 502       5.866  13.352  11.541  1.00  0.00           O  
ATOM   1053  OD2 ASP A 502       5.299  15.284  10.681  1.00  0.00           O  
ATOM   1054  N   VAL A 503       2.321  11.007   8.591  1.00  0.00           N  
ATOM   1055  CA  VAL A 503       0.962  10.597   8.134  1.00  0.00           C  
ATOM   1056  C   VAL A 503       0.906   9.097   8.067  1.00  0.00           C  
ATOM   1057  O   VAL A 503       0.014   8.489   8.716  1.00  0.00           O  
ATOM   1058  CB  VAL A 503       0.534  11.356   6.809  1.00  0.00           C  
ATOM   1059  CG1 VAL A 503      -0.850  11.030   6.364  1.00  0.00           C  
ATOM   1060  CG2 VAL A 503       0.721  12.857   6.992  1.00  0.00           C  
ATOM   1061  N   GLY A 840       1.860   8.538   7.331  1.00  0.00           N  
ATOM   1062  CA  GLY A 840       1.855   7.072   7.176  1.00  0.00           C  
ATOM   1063  C   GLY A 840       1.875   6.197   8.397  1.00  0.00           C  
ATOM   1064  O   GLY A 840       1.264   5.066   8.425  1.00  0.00           O  
ATOM   1065  N   LYS A 841       2.526   6.576   9.499  1.00  0.00           N  
ATOM   1066  CA  LYS A 841       2.557   5.674  10.667  1.00  0.00           C  
ATOM   1067  C   LYS A 841       1.179   5.379  11.227  1.00  0.00           C  
ATOM   1068  O   LYS A 841       0.876   4.346  11.886  1.00  0.00           O  
ATOM   1069  CB  LYS A 841       3.496   6.293  11.704  1.00  0.00           C  
ATOM   1070  CG  LYS A 841       4.227   5.267  12.576  1.00  0.00           C  
ATOM   1071  CD  LYS A 841       5.165   4.263  11.873  1.00  0.00           C  
ATOM   1072  CE  LYS A 841       5.518   3.132  12.849  1.00  0.00           C  
ATOM   1073  NZ  LYS A 841       6.562   2.247  12.264  1.00  0.00           N  
ATOM   1074  N   HIS A 844       0.233   6.286  10.989  1.00  0.00           N  
ATOM   1075  CA  HIS A 844      -1.132   6.240  11.464  1.00  0.00           C  
ATOM   1076  C   HIS A 844      -2.020   5.286  10.737  1.00  0.00           C  
ATOM   1077  O   HIS A 844      -3.135   5.052  11.233  1.00  0.00           O  
ATOM   1078  CB  HIS A 844      -1.810   7.654  11.493  1.00  0.00           C  
ATOM   1079  CG  HIS A 844      -1.028   8.491  12.478  1.00  0.00           C  
ATOM   1080  ND1 HIS A 844      -0.882   8.164  13.808  1.00  0.00           N  
ATOM   1081  CD2 HIS A 844      -0.325   9.614  12.310  1.00  0.00           C  
ATOM   1082  CE1 HIS A 844      -0.145   9.096  14.379  1.00  0.00           C  
ATOM   1083  NE2 HIS A 844       0.209   9.996  13.504  1.00  0.00           N  
ATOM   1084  N   PHE A 845      -1.608   4.754   9.611  1.00  0.00           N  
ATOM   1085  CA  PHE A 845      -2.452   3.852   8.809  1.00  0.00           C  
ATOM   1086  C   PHE A 845      -1.832   2.484   8.548  1.00  0.00           C  
ATOM   1087  O   PHE A 845      -0.668   2.432   8.114  1.00  0.00           O  
ATOM   1088  CB  PHE A 845      -2.711   4.515   7.435  1.00  0.00           C  
ATOM   1089  CG  PHE A 845      -3.505   5.770   7.534  1.00  0.00           C  
ATOM   1090  CD1 PHE A 845      -2.879   7.005   7.605  1.00  0.00           C  
ATOM   1091  CD2 PHE A 845      -4.889   5.731   7.622  1.00  0.00           C  
ATOM   1092  CE1 PHE A 845      -3.590   8.192   7.712  1.00  0.00           C  
ATOM   1093  CE2 PHE A 845      -5.661   6.896   7.745  1.00  0.00           C  
ATOM   1094  CZ  PHE A 845      -4.983   8.117   7.797  1.00  0.00           C  
ATOM   1095  N   SER A 846      -2.625   1.454   8.728  1.00  0.00           N  
ATOM   1096  CA  SER A 846      -2.141   0.100   8.417  1.00  0.00           C  
ATOM   1097  C   SER A 846      -2.599  -0.142   6.972  1.00  0.00           C  
ATOM   1098  O   SER A 846      -3.618   0.414   6.524  1.00  0.00           O  
ATOM   1099  CB  SER A 846      -2.770  -0.872   9.372  1.00  0.00           C  
ATOM   1100  OG  SER A 846      -4.118  -0.995   9.022  1.00  0.00           O  
ATOM   1101  N   VAL A 847      -1.902  -0.945   6.240  1.00  0.00           N  
ATOM   1102  CA  VAL A 847      -2.189  -1.312   4.848  1.00  0.00           C  
ATOM   1103  C   VAL A 847      -3.543  -1.994   4.730  1.00  0.00           C  
ATOM   1104  O   VAL A 847      -4.230  -1.936   3.697  1.00  0.00           O  
ATOM   1105  CB  VAL A 847      -1.011  -2.164   4.299  1.00  0.00           C  
ATOM   1106  CG1 VAL A 847      -1.360  -2.886   2.998  1.00  0.00           C  
ATOM   1107  CG2 VAL A 847       0.216  -1.336   4.063  1.00  0.00           C  
ATOM   1108  N   ASN A 848      -3.931  -2.665   5.767  1.00  0.00           N  
ATOM   1109  CA  ASN A 848      -5.177  -3.435   5.898  1.00  0.00           C  
ATOM   1110  C   ASN A 848      -6.415  -2.546   6.019  1.00  0.00           C  
ATOM   1111  O   ASN A 848      -7.492  -2.899   5.586  1.00  0.00           O  
ATOM   1112  CB  ASN A 848      -4.962  -4.428   7.054  1.00  0.00           C  
ATOM   1113  CG  ASN A 848      -6.066  -5.399   7.300  1.00  0.00           C  
ATOM   1114  OD1 ASN A 848      -5.878  -6.285   8.170  1.00  0.00           O  
ATOM   1115  ND2 ASN A 848      -7.232  -5.352   6.612  1.00  0.00           N  
ATOM   1116  N   TYR A 849      -6.317  -1.425   6.635  1.00  0.00           N  
ATOM   1117  CA  TYR A 849      -7.332  -0.420   6.808  1.00  0.00           C  
ATOM   1118  C   TYR A 849      -7.577   0.204   5.433  1.00  0.00           C  
ATOM   1119  O   TYR A 849      -8.720   0.421   5.000  1.00  0.00           O  
ATOM   1120  CB  TYR A 849      -6.854   0.659   7.817  1.00  0.00           C  
ATOM   1121  CG  TYR A 849      -7.750   1.865   7.770  1.00  0.00           C  
ATOM   1122  CD1 TYR A 849      -9.019   1.777   8.390  1.00  0.00           C  
ATOM   1123  CD2 TYR A 849      -7.411   3.032   7.127  1.00  0.00           C  
ATOM   1124  CE1 TYR A 849      -9.901   2.854   8.356  1.00  0.00           C  
ATOM   1125  CE2 TYR A 849      -8.272   4.119   7.104  1.00  0.00           C  
ATOM   1126  CZ  TYR A 849      -9.508   4.039   7.710  1.00  0.00           C  
ATOM   1127  OH  TYR A 849     -10.355   5.118   7.678  1.00  0.00           O  
ATOM   1128  N   MET A 850      -6.442   0.498   4.780  1.00  0.00           N  
ATOM   1129  CA  MET A 850      -6.453   1.121   3.443  1.00  0.00           C  
ATOM   1130  C   MET A 850      -6.954   0.223   2.317  1.00  0.00           C  
ATOM   1131  O   MET A 850      -7.561   0.775   1.396  1.00  0.00           O  
ATOM   1132  CB  MET A 850      -5.067   1.687   3.097  1.00  0.00           C  
ATOM   1133  CG  MET A 850      -4.449   2.609   4.087  1.00  0.00           C  
ATOM   1134  SD  MET A 850      -2.757   3.030   3.546  1.00  0.00           S  
ATOM   1135  CE  MET A 850      -3.083   4.045   2.085  1.00  0.00           C  
ATOM   1136  N   MET A 851      -6.702  -1.054   2.307  1.00  0.00           N  
ATOM   1137  CA  MET A 851      -7.055  -2.024   1.299  1.00  0.00           C  
ATOM   1138  C   MET A 851      -8.553  -2.342   1.230  1.00  0.00           C  
ATOM   1139  O   MET A 851      -9.052  -2.789   0.216  1.00  0.00           O  
ATOM   1140  CB  MET A 851      -6.458  -3.397   1.478  1.00  0.00           C  
ATOM   1141  CG  MET A 851      -5.012  -3.615   1.453  1.00  0.00           C  
ATOM   1142  SD  MET A 851      -4.285  -3.538  -0.206  1.00  0.00           S  
ATOM   1143  CE  MET A 851      -5.416  -4.627  -1.118  1.00  0.00           C  
ATOM   1144  N   ALA A1160      -9.210  -2.178   2.367  1.00  0.00           N  
ATOM   1145  CA  ALA A1160     -10.624  -2.421   2.535  1.00  0.00           C  
ATOM   1146  C   ALA A1160     -11.457  -1.256   2.005  1.00  0.00           C  
ATOM   1147  O   ALA A1160     -12.677  -1.410   1.909  1.00  0.00           O  
ATOM   1148  CB  ALA A1160     -10.961  -2.591   4.024  1.00  0.00           C  
ATOM   1149  N   LYS A1161     -10.848  -0.138   1.718  1.00  0.00           N  
ATOM   1150  CA  LYS A1161     -11.477   1.041   1.198  1.00  0.00           C  
ATOM   1151  C   LYS A1161     -12.090   0.692  -0.162  1.00  0.00           C  
ATOM   1152  O   LYS A1161     -11.436   0.135  -1.060  1.00  0.00           O  
ATOM   1153  CB  LYS A1161     -10.503   2.202   0.945  1.00  0.00           C  
ATOM   1154  CG  LYS A1161      -9.861   2.780   2.227  1.00  0.00           C  
ATOM   1155  CD  LYS A1161     -10.999   3.457   3.031  1.00  0.00           C  
ATOM   1156  CE  LYS A1161     -10.430   4.447   3.996  1.00  0.00           C  
ATOM   1157  NZ  LYS A1161     -11.422   4.851   5.001  1.00  0.00           N  
ATOM   1158  N   GLU A1162     -13.339   1.167  -0.266  1.00  0.00           N  
ATOM   1159  CA  GLU A1162     -14.102   0.974  -1.506  1.00  0.00           C  
ATOM   1160  C   GLU A1162     -13.268   1.365  -2.710  1.00  0.00           C  
ATOM   1161  O   GLU A1162     -13.222   0.534  -3.615  1.00  0.00           O  
ATOM   1162  CB  GLU A1162     -15.392   1.751  -1.590  1.00  0.00           C  
ATOM   1163  CG  GLU A1162     -16.056   1.730  -2.947  1.00  0.00           C  
ATOM   1164  CD  GLU A1162     -16.765   0.448  -3.311  1.00  0.00           C  
ATOM   1165  OE1 GLU A1162     -17.157  -0.370  -2.488  1.00  0.00           O  
ATOM   1166  OE2 GLU A1162     -16.891   0.414  -4.565  1.00  0.00           O  
ATOM   1167  N   SER A1163     -12.624   2.510  -2.730  1.00  0.00           N  
ATOM   1168  CA  SER A1163     -11.804   2.955  -3.855  1.00  0.00           C  
ATOM   1169  C   SER A1163     -10.681   2.034  -4.298  1.00  0.00           C  
ATOM   1170  O   SER A1163     -10.244   1.995  -5.496  1.00  0.00           O  
ATOM   1171  CB  SER A1163     -11.236   4.353  -3.561  1.00  0.00           C  
ATOM   1172  OG  SER A1163     -10.703   4.491  -2.267  1.00  0.00           O  
ATOM   1173  N   VAL A1164     -10.171   1.291  -3.329  1.00  0.00           N  
ATOM   1174  CA  VAL A1164      -9.049   0.352  -3.539  1.00  0.00           C  
ATOM   1175  C   VAL A1164      -9.579  -1.076  -3.689  1.00  0.00           C  
ATOM   1176  O   VAL A1164      -9.228  -1.796  -4.659  1.00  0.00           O  
ATOM   1177  CB  VAL A1164      -8.009   0.611  -2.428  1.00  0.00           C  
ATOM   1178  CG1 VAL A1164      -6.843  -0.390  -2.468  1.00  0.00           C  
ATOM   1179  CG2 VAL A1164      -7.524   2.058  -2.420  1.00  0.00           C  
ATOM   1180  N   GLN A1165     -10.458  -1.521  -2.787  1.00  0.00           N  
ATOM   1181  CA  GLN A1165     -11.019  -2.871  -2.885  1.00  0.00           C  
ATOM   1182  C   GLN A1165     -11.409  -3.044  -4.360  1.00  0.00           C  
ATOM   1183  O   GLN A1165     -11.052  -3.969  -5.094  1.00  0.00           O  
ATOM   1184  CB  GLN A1165     -12.191  -3.076  -1.948  1.00  0.00           C  
ATOM   1185  CG  GLN A1165     -11.821  -3.690  -0.619  1.00  0.00           C  
ATOM   1186  CD  GLN A1165     -11.106  -5.011  -0.869  1.00  0.00           C  
ATOM   1187  OE1 GLN A1165      -9.967  -5.246  -0.434  1.00  0.00           O  
ATOM   1188  NE2 GLN A1165     -11.845  -5.837  -1.627  1.00  0.00           N  
ATOM   1189  N   SER A1166     -12.170  -2.085  -4.848  1.00  0.00           N  
ATOM   1190  CA  SER A1166     -12.684  -1.820  -6.132  1.00  0.00           C  
ATOM   1191  C   SER A1166     -11.765  -2.120  -7.312  1.00  0.00           C  
ATOM   1192  O   SER A1166     -12.276  -2.403  -8.425  1.00  0.00           O  
ATOM   1193  CB  SER A1166     -12.891  -0.296  -6.181  1.00  0.00           C  
ATOM   1194  OG  SER A1166     -13.195   0.271  -7.387  1.00  0.00           O  
ATOM   1195  N   ARG A1170     -10.457  -1.989  -7.077  1.00  0.00           N  
ATOM   1196  CA  ARG A1170      -9.385  -2.109  -8.025  1.00  0.00           C  
ATOM   1197  C   ARG A1170      -8.186  -3.002  -7.957  1.00  0.00           C  
ATOM   1198  O   ARG A1170      -7.394  -2.835  -8.942  1.00  0.00           O  
ATOM   1199  CB  ARG A1170      -8.672  -0.665  -7.998  1.00  0.00           C  
ATOM   1200  CG  ARG A1170      -9.612   0.497  -8.318  1.00  0.00           C  
ATOM   1201  CD  ARG A1170      -9.695   0.665  -9.829  1.00  0.00           C  
ATOM   1202  NE  ARG A1170      -8.413   1.180 -10.263  1.00  0.00           N  
ATOM   1203  CZ  ARG A1170      -8.073   2.462 -10.199  1.00  0.00           C  
ATOM   1204  NH1 ARG A1170      -8.860   3.453  -9.818  1.00  0.00           N  
ATOM   1205  NH2 ARG A1170      -6.808   2.694 -10.585  1.00  0.00           N  
ATOM   1206  N   ILE A1171      -7.912  -3.862  -7.045  1.00  0.00           N  
ATOM   1207  CA  ILE A1171      -6.651  -4.635  -6.997  1.00  0.00           C  
ATOM   1208  C   ILE A1171      -6.350  -5.724  -8.001  1.00  0.00           C  
ATOM   1209  O   ILE A1171      -5.159  -6.094  -8.174  1.00  0.00           O  
ATOM   1210  CB  ILE A1171      -6.475  -5.108  -5.532  1.00  0.00           C  
ATOM   1211  N   GLU A1177      -7.371  -6.232  -8.633  1.00  0.00           N  
ATOM   1212  CA  GLU A1177      -7.434  -7.242  -9.686  1.00  0.00           C  
ATOM   1213  C   GLU A1177      -7.293  -6.450 -10.997  1.00  0.00           C  
ATOM   1214  O   GLU A1177      -6.485  -6.668 -11.908  1.00  0.00           O  
ATOM   1215  CB  GLU A1177      -8.766  -7.959  -9.591  1.00  0.00           C  
ATOM   1216  N   THR A1178      -8.103  -5.401 -10.992  1.00  0.00           N  
ATOM   1217  CA  THR A1178      -8.156  -4.368 -12.010  1.00  0.00           C  
ATOM   1218  C   THR A1178      -6.736  -3.790 -12.021  1.00  0.00           C  
ATOM   1219  O   THR A1178      -6.117  -3.554 -13.072  1.00  0.00           O  
ATOM   1220  CB  THR A1178      -9.258  -3.415 -11.628  1.00  0.00           C  
ATOM   1221  N   GLY A1191      -6.167  -3.564 -10.857  1.00  0.00           N  
ATOM   1222  CA  GLY A1191      -4.815  -3.050 -10.661  1.00  0.00           C  
ATOM   1223  C   GLY A1191      -4.876  -1.570 -10.232  1.00  0.00           C  
ATOM   1224  O   GLY A1191      -5.834  -0.836 -10.590  1.00  0.00           O  
ATOM   1225  N   ILE A1192      -3.861  -1.194  -9.479  1.00  0.00           N  
ATOM   1226  CA  ILE A1192      -3.757   0.185  -8.980  1.00  0.00           C  
ATOM   1227  C   ILE A1192      -2.297   0.387  -8.572  1.00  0.00           C  
ATOM   1228  O   ILE A1192      -1.737  -0.422  -7.841  1.00  0.00           O  
ATOM   1229  CB  ILE A1192      -4.796   0.451  -7.838  1.00  0.00           C  
ATOM   1230  CG1 ILE A1192      -4.771   1.968  -7.407  1.00  0.00           C  
ATOM   1231  CG2 ILE A1192      -4.688  -0.474  -6.583  1.00  0.00           C  
ATOM   1232  CD1 ILE A1192      -5.914   2.213  -6.349  1.00  0.00           C  
ATOM   1233  N   SER A1193      -1.723   1.474  -9.032  1.00  0.00           N  
ATOM   1234  CA  SER A1193      -0.352   1.776  -8.648  1.00  0.00           C  
ATOM   1235  C   SER A1193      -0.314   2.230  -7.187  1.00  0.00           C  
ATOM   1236  O   SER A1193      -1.340   2.586  -6.597  1.00  0.00           O  
ATOM   1237  CB  SER A1193       0.160   2.902  -9.555  1.00  0.00           C  
ATOM   1238  OG  SER A1193      -0.823   3.937  -9.454  1.00  0.00           O  
ATOM   1239  N   PHE A1194       0.914   2.252  -6.666  1.00  0.00           N  
ATOM   1240  CA  PHE A1194       1.155   2.766  -5.313  1.00  0.00           C  
ATOM   1241  C   PHE A1194       0.736   4.242  -5.263  1.00  0.00           C  
ATOM   1242  O   PHE A1194       0.207   4.718  -4.259  1.00  0.00           O  
ATOM   1243  CB  PHE A1194       2.593   2.429  -4.877  1.00  0.00           C  
ATOM   1244  CG  PHE A1194       3.039   3.113  -3.615  1.00  0.00           C  
ATOM   1245  CD1 PHE A1194       3.735   4.310  -3.664  1.00  0.00           C  
ATOM   1246  CD2 PHE A1194       2.743   2.527  -2.385  1.00  0.00           C  
ATOM   1247  CE1 PHE A1194       4.160   4.941  -2.480  1.00  0.00           C  
ATOM   1248  CE2 PHE A1194       3.144   3.086  -1.174  1.00  0.00           C  
ATOM   1249  CZ  PHE A1194       3.849   4.303  -1.256  1.00  0.00           C  
ATOM   1250  N   THR A1195       0.930   5.021  -6.289  1.00  0.00           N  
ATOM   1251  CA  THR A1195       0.597   6.421  -6.533  1.00  0.00           C  
ATOM   1252  C   THR A1195      -0.872   6.701  -6.181  1.00  0.00           C  
ATOM   1253  O   THR A1195      -1.177   7.537  -5.299  1.00  0.00           O  
ATOM   1254  CB  THR A1195       0.850   6.923  -8.025  1.00  0.00           C  
ATOM   1255  OG1 THR A1195       2.212   6.606  -8.356  1.00  0.00           O  
ATOM   1256  CG2 THR A1195       0.661   8.425  -8.301  1.00  0.00           C  
ATOM   1257  N   GLU A1196      -1.780   6.024  -6.872  1.00  0.00           N  
ATOM   1258  CA  GLU A1196      -3.215   6.192  -6.599  1.00  0.00           C  
ATOM   1259  C   GLU A1196      -3.620   5.600  -5.270  1.00  0.00           C  
ATOM   1260  O   GLU A1196      -4.514   6.155  -4.607  1.00  0.00           O  
ATOM   1261  CB  GLU A1196      -4.108   5.623  -7.709  1.00  0.00           C  
ATOM   1262  CG  GLU A1196      -4.011   6.457  -8.979  1.00  0.00           C  
ATOM   1263  CD  GLU A1196      -4.905   6.180 -10.138  1.00  0.00           C  
ATOM   1264  OE1 GLU A1196      -4.918   6.973 -11.084  1.00  0.00           O  
ATOM   1265  OE2 GLU A1196      -5.583   5.147 -10.000  1.00  0.00           O  
ATOM   1266  N   PHE A1198      -2.986   4.525  -4.823  1.00  0.00           N  
ATOM   1267  CA  PHE A1198      -3.256   3.848  -3.562  1.00  0.00           C  
ATOM   1268  C   PHE A1198      -3.053   4.823  -2.394  1.00  0.00           C  
ATOM   1269  O   PHE A1198      -3.850   4.760  -1.442  1.00  0.00           O  
ATOM   1270  CB  PHE A1198      -2.509   2.530  -3.398  1.00  0.00           C  
ATOM   1271  CG  PHE A1198      -2.603   1.808  -2.082  1.00  0.00           C  
ATOM   1272  CD1 PHE A1198      -3.762   1.129  -1.713  1.00  0.00           C  
ATOM   1273  CD2 PHE A1198      -1.518   1.791  -1.188  1.00  0.00           C  
ATOM   1274  CE1 PHE A1198      -3.851   0.437  -0.499  1.00  0.00           C  
ATOM   1275  CE2 PHE A1198      -1.600   1.110   0.053  1.00  0.00           C  
ATOM   1276  CZ  PHE A1198      -2.763   0.411   0.368  1.00  0.00           C  
ATOM   1277  N   SER A1199      -2.081   5.675  -2.463  1.00  0.00           N  
ATOM   1278  CA  SER A1199      -1.664   6.687  -1.519  1.00  0.00           C  
ATOM   1279  C   SER A1199      -2.408   7.998  -1.542  1.00  0.00           C  
ATOM   1280  O   SER A1199      -2.354   8.827  -0.597  1.00  0.00           O  
ATOM   1281  CB  SER A1199      -0.168   7.070  -1.809  1.00  0.00           C  
ATOM   1282  OG  SER A1199       0.497   5.943  -1.239  1.00  0.00           O  
ATOM   1283  N   TYR A1200      -3.144   8.201  -2.636  1.00  0.00           N  
ATOM   1284  CA  TYR A1200      -3.951   9.421  -2.730  1.00  0.00           C  
ATOM   1285  C   TYR A1200      -4.676   9.748  -1.414  1.00  0.00           C  
ATOM   1286  O   TYR A1200      -4.794  10.888  -0.901  1.00  0.00           O  
ATOM   1287  CB  TYR A1200      -5.048   9.147  -3.851  1.00  0.00           C  
ATOM   1288  CG  TYR A1200      -5.910  10.405  -3.995  1.00  0.00           C  
ATOM   1289  CD1 TYR A1200      -5.431  11.386  -4.871  1.00  0.00           C  
ATOM   1290  CD2 TYR A1200      -7.028  10.614  -3.267  1.00  0.00           C  
ATOM   1291  CE1 TYR A1200      -6.089  12.587  -5.089  1.00  0.00           C  
ATOM   1292  CE2 TYR A1200      -7.731  11.804  -3.452  1.00  0.00           C  
ATOM   1293  CZ  TYR A1200      -7.272  12.768  -4.353  1.00  0.00           C  
ATOM   1294  OH  TYR A1200      -8.022  13.878  -4.515  1.00  0.00           O  
ATOM   1295  N   MET A1201      -5.300   8.692  -0.863  1.00  0.00           N  
ATOM   1296  CA  MET A1201      -6.118   8.786   0.342  1.00  0.00           C  
ATOM   1297  C   MET A1201      -5.366   9.398   1.499  1.00  0.00           C  
ATOM   1298  O   MET A1201      -6.037  10.126   2.291  1.00  0.00           O  
ATOM   1299  CB  MET A1201      -6.851   7.461   0.642  1.00  0.00           C  
ATOM   1300  CG  MET A1201      -6.020   6.528   1.444  1.00  0.00           C  
ATOM   1301  SD  MET A1201      -7.033   5.111   1.976  1.00  0.00           S  
ATOM   1302  CE  MET A1201      -6.820   4.026   0.540  1.00  0.00           C  
ATOM   1303  N   MET A1202      -4.066   9.136   1.624  1.00  0.00           N  
ATOM   1304  CA  MET A1202      -3.274   9.759   2.718  1.00  0.00           C  
ATOM   1305  C   MET A1202      -3.236  11.304   2.577  1.00  0.00           C  
ATOM   1306  O   MET A1202      -3.250  12.043   3.572  1.00  0.00           O  
ATOM   1307  CB  MET A1202      -1.881   9.213   2.744  1.00  0.00           C  
ATOM   1308  CG  MET A1202      -1.547   7.786   2.860  1.00  0.00           C  
ATOM   1309  SD  MET A1202      -2.101   7.284   4.527  1.00  0.00           S  
ATOM   1310  CE  MET A1202      -3.837   6.864   4.200  1.00  0.00           C  
ATOM   1311  N   LEU A1203      -3.106  11.788   1.352  1.00  0.00           N  
ATOM   1312  CA  LEU A1203      -3.042  13.228   1.013  1.00  0.00           C  
ATOM   1313  C   LEU A1203      -4.358  13.912   1.334  1.00  0.00           C  
ATOM   1314  O   LEU A1203      -4.332  14.948   1.981  1.00  0.00           O  
ATOM   1315  CB  LEU A1203      -2.610  13.364  -0.426  1.00  0.00           C  
ATOM   1316  CG  LEU A1203      -1.247  12.886  -0.873  1.00  0.00           C  
ATOM   1317  CD1 LEU A1203      -1.031  13.322  -2.330  1.00  0.00           C  
ATOM   1318  CD2 LEU A1203      -0.224  13.526   0.043  1.00  0.00           C  
ATOM   1319  N   GLN A1204      -5.498  13.359   0.927  1.00  0.00           N  
ATOM   1320  CA  GLN A1204      -6.805  13.942   1.318  1.00  0.00           C  
ATOM   1321  C   GLN A1204      -6.923  13.859   2.893  1.00  0.00           C  
ATOM   1322  O   GLN A1204      -7.349  14.817   3.593  1.00  0.00           O  
ATOM   1323  CB  GLN A1204      -7.901  13.246   0.662  1.00  0.00           C  
ATOM   1324  CG  GLN A1204      -9.367  13.912   0.809  1.00  0.00           C  
ATOM   1325  CD  GLN A1204     -10.354  13.523  -0.202  1.00  0.00           C  
ATOM   1326  OE1 GLN A1204     -10.033  12.966  -1.287  1.00  0.00           O  
ATOM   1327  NE2 GLN A1204     -11.643  13.722   0.051  1.00  0.00           N  
ATOM   1328  N   ALA A1205      -6.498  12.741   3.486  1.00  0.00           N  
ATOM   1329  CA  ALA A1205      -6.510  12.562   4.933  1.00  0.00           C  
ATOM   1330  C   ALA A1205      -5.888  13.773   5.622  1.00  0.00           C  
ATOM   1331  O   ALA A1205      -6.406  14.472   6.559  1.00  0.00           O  
ATOM   1332  CB  ALA A1205      -5.824  11.229   5.259  1.00  0.00           C  
ATOM   1333  N   TYR A1206      -4.691  14.038   5.086  1.00  0.00           N  
ATOM   1334  CA  TYR A1206      -3.814  15.143   5.492  1.00  0.00           C  
ATOM   1335  C   TYR A1206      -4.419  16.486   5.266  1.00  0.00           C  
ATOM   1336  O   TYR A1206      -4.223  17.323   6.182  1.00  0.00           O  
ATOM   1337  CB  TYR A1206      -2.457  14.964   4.751  1.00  0.00           C  
ATOM   1338  CG  TYR A1206      -1.418  15.929   5.272  1.00  0.00           C  
ATOM   1339  CD1 TYR A1206      -0.914  15.817   6.569  1.00  0.00           C  
ATOM   1340  CD2 TYR A1206      -0.949  16.968   4.450  1.00  0.00           C  
ATOM   1341  CE1 TYR A1206       0.016  16.723   7.072  1.00  0.00           C  
ATOM   1342  CE2 TYR A1206      -0.017  17.917   4.925  1.00  0.00           C  
ATOM   1343  CZ  TYR A1206       0.448  17.776   6.247  1.00  0.00           C  
ATOM   1344  OH  TYR A1206       1.377  18.694   6.680  1.00  0.00           O  
ATOM   1345  N   ASP A1207      -5.125  16.712   4.170  1.00  0.00           N  
ATOM   1346  CA  ASP A1207      -5.817  17.994   3.999  1.00  0.00           C  
ATOM   1347  C   ASP A1207      -6.813  18.281   5.160  1.00  0.00           C  
ATOM   1348  O   ASP A1207      -6.863  19.399   5.664  1.00  0.00           O  
ATOM   1349  CB  ASP A1207      -6.549  18.060   2.663  1.00  0.00           C  
ATOM   1350  CG  ASP A1207      -5.607  18.124   1.490  1.00  0.00           C  
ATOM   1351  OD1 ASP A1207      -6.105  17.718   0.435  1.00  0.00           O  
ATOM   1352  OD2 ASP A1207      -4.482  18.603   1.678  1.00  0.00           O  
ATOM   1353  N   PHE A1208      -7.637  17.302   5.503  1.00  0.00           N  
ATOM   1354  CA  PHE A1208      -8.661  17.389   6.541  1.00  0.00           C  
ATOM   1355  C   PHE A1208      -7.976  17.834   7.825  1.00  0.00           C  
ATOM   1356  O   PHE A1208      -8.388  18.836   8.481  1.00  0.00           O  
ATOM   1357  CB  PHE A1208      -9.538  16.136   6.589  1.00  0.00           C  
ATOM   1358  CG  PHE A1208     -10.872  16.266   7.279  1.00  0.00           C  
ATOM   1359  CD1 PHE A1208     -11.271  17.517   7.801  1.00  0.00           C  
ATOM   1360  CD2 PHE A1208     -11.782  15.229   7.397  1.00  0.00           C  
ATOM   1361  CE1 PHE A1208     -12.466  17.718   8.447  1.00  0.00           C  
ATOM   1362  CE2 PHE A1208     -13.017  15.362   8.007  1.00  0.00           C  
ATOM   1363  CZ  PHE A1208     -13.326  16.633   8.548  1.00  0.00           C  
ATOM   1364  N   LEU A1209      -6.891  17.150   8.179  1.00  0.00           N  
ATOM   1365  CA  LEU A1209      -6.122  17.493   9.387  1.00  0.00           C  
ATOM   1366  C   LEU A1209      -5.598  18.923   9.407  1.00  0.00           C  
ATOM   1367  O   LEU A1209      -5.752  19.656  10.433  1.00  0.00           O  
ATOM   1368  CB  LEU A1209      -5.009  16.410   9.602  1.00  0.00           C  
ATOM   1369  CG  LEU A1209      -4.068  16.774  10.778  1.00  0.00           C  
ATOM   1370  CD1 LEU A1209      -4.843  16.645  12.095  1.00  0.00           C  
ATOM   1371  CD2 LEU A1209      -2.810  15.928  10.785  1.00  0.00           C  
ATOM   1372  N   ARG A1210      -4.976  19.334   8.306  1.00  0.00           N  
ATOM   1373  CA  ARG A1210      -4.419  20.711   8.254  1.00  0.00           C  
ATOM   1374  C   ARG A1210      -5.392  21.836   8.387  1.00  0.00           C  
ATOM   1375  O   ARG A1210      -5.085  22.885   8.999  1.00  0.00           O  
ATOM   1376  CB  ARG A1210      -3.555  20.812   7.010  1.00  0.00           C  
ATOM   1377  CG  ARG A1210      -2.069  20.520   7.503  1.00  0.00           C  
ATOM   1378  CD  ARG A1210      -1.406  21.872   7.652  1.00  0.00           C  
ATOM   1379  NE  ARG A1210      -2.120  22.906   6.873  1.00  0.00           N  
ATOM   1380  CZ  ARG A1210      -1.714  24.101   6.395  1.00  0.00           C  
ATOM   1381  NH1 ARG A1210      -0.482  24.605   6.500  1.00  0.00           N  
ATOM   1382  NH2 ARG A1210      -2.668  24.840   5.747  1.00  0.00           N  
ATOM   1383  N   LEU A1211      -6.563  21.687   7.799  1.00  0.00           N  
ATOM   1384  CA  LEU A1211      -7.743  22.500   7.728  1.00  0.00           C  
ATOM   1385  C   LEU A1211      -8.503  22.496   9.058  1.00  0.00           C  
ATOM   1386  O   LEU A1211      -9.088  23.477   9.555  1.00  0.00           O  
ATOM   1387  CB  LEU A1211      -8.557  22.028   6.499  1.00  0.00           C  
ATOM   1388  CG  LEU A1211      -8.102  22.483   5.105  1.00  0.00           C  
ATOM   1389  CD1 LEU A1211      -9.135  22.127   4.022  1.00  0.00           C  
ATOM   1390  CD2 LEU A1211      -7.939  24.018   4.966  1.00  0.00           C  
ATOM   1391  N   TYR A1212      -8.491  21.320   9.683  1.00  0.00           N  
ATOM   1392  CA  TYR A1212      -9.062  21.134  11.007  1.00  0.00           C  
ATOM   1393  C   TYR A1212      -8.242  22.058  11.944  1.00  0.00           C  
ATOM   1394  O   TYR A1212      -8.687  22.847  12.785  1.00  0.00           O  
ATOM   1395  CB  TYR A1212      -8.938  19.636  11.394  1.00  0.00           C  
ATOM   1396  CG  TYR A1212      -9.425  19.363  12.792  1.00  0.00           C  
ATOM   1397  CD1 TYR A1212     -10.758  19.057  13.083  1.00  0.00           C  
ATOM   1398  CD2 TYR A1212      -8.531  19.455  13.860  1.00  0.00           C  
ATOM   1399  CE1 TYR A1212     -11.209  18.831  14.394  1.00  0.00           C  
ATOM   1400  CE2 TYR A1212      -8.933  19.260  15.159  1.00  0.00           C  
ATOM   1401  CZ  TYR A1212     -10.263  18.939  15.414  1.00  0.00           C  
ATOM   1402  OH  TYR A1212     -10.579  18.709  16.734  1.00  0.00           O  
ATOM   1403  N   GLU A1213      -6.928  21.957  11.815  1.00  0.00           N  
ATOM   1404  CA  GLU A1213      -5.972  22.690  12.605  1.00  0.00           C  
ATOM   1405  C   GLU A1213      -5.922  24.164  12.355  1.00  0.00           C  
ATOM   1406  O   GLU A1213      -6.140  24.910  13.328  1.00  0.00           O  
ATOM   1407  CB  GLU A1213      -4.576  22.057  12.486  1.00  0.00           C  
ATOM   1408  CG  GLU A1213      -4.290  20.859  13.381  1.00  0.00           C  
ATOM   1409  CD  GLU A1213      -3.015  20.112  13.125  1.00  0.00           C  
ATOM   1410  OE1 GLU A1213      -2.457  19.245  13.813  1.00  0.00           O  
ATOM   1411  OE2 GLU A1213      -2.443  20.421  12.036  1.00  0.00           O  
ATOM   1412  N   THR A1289      -5.664  24.649  11.174  1.00  0.00           N  
ATOM   1413  CA  THR A1289      -5.563  26.034  10.810  1.00  0.00           C  
ATOM   1414  C   THR A1289      -6.850  26.790  10.548  1.00  0.00           C  
ATOM   1415  O   THR A1289      -6.756  28.055  10.539  1.00  0.00           O  
ATOM   1416  CB  THR A1289      -4.697  26.226   9.477  1.00  0.00           C  
ATOM   1417  OG1 THR A1289      -5.474  25.585   8.439  1.00  0.00           O  
ATOM   1418  CG2 THR A1289      -3.350  25.462   9.483  1.00  0.00           C  
ATOM   1419  N   GLU A1290      -7.926  26.037  10.300  1.00  0.00           N  
ATOM   1420  CA  GLU A1290      -9.195  26.752   9.993  1.00  0.00           C  
ATOM   1421  C   GLU A1290     -10.318  26.365  10.884  1.00  0.00           C  
ATOM   1422  O   GLU A1290     -11.479  26.801  10.719  1.00  0.00           O  
ATOM   1423  CB  GLU A1290      -9.630  26.519   8.536  1.00  0.00           C  
ATOM   1424  CG  GLU A1290      -8.797  27.135   7.423  1.00  0.00           C  
ATOM   1425  CD  GLU A1290      -8.724  28.626   7.306  1.00  0.00           C  
ATOM   1426  OE1 GLU A1290      -7.867  29.272   6.728  1.00  0.00           O  
ATOM   1427  OE2 GLU A1290      -9.687  29.211   7.870  1.00  0.00           O  
ATOM   1428  N   GLY A1291     -10.028  25.463  11.828  1.00  0.00           N  
ATOM   1429  CA  GLY A1291     -11.133  24.993  12.711  1.00  0.00           C  
ATOM   1430  C   GLY A1291     -12.119  24.159  11.905  1.00  0.00           C  
ATOM   1431  O   GLY A1291     -13.277  24.024  12.359  1.00  0.00           O  
ATOM   1432  N   CYS A1292     -11.678  23.574  10.764  1.00  0.00           N  
ATOM   1433  CA  CYS A1292     -12.598  22.762   9.959  1.00  0.00           C  
ATOM   1434  C   CYS A1292     -13.112  21.527  10.687  1.00  0.00           C  
ATOM   1435  O   CYS A1292     -12.359  20.650  11.136  1.00  0.00           O  
ATOM   1436  CB  CYS A1292     -11.966  22.494   8.602  1.00  0.00           C  
ATOM   1437  SG  CYS A1292     -13.112  21.586   7.494  1.00  0.00           S  
ATOM   1438  N   ARG A1293     -14.442  21.403  10.798  1.00  0.00           N  
ATOM   1439  CA  ARG A1293     -15.118  20.305  11.476  1.00  0.00           C  
ATOM   1440  C   ARG A1293     -15.960  19.362  10.653  1.00  0.00           C  
ATOM   1441  O   ARG A1293     -16.519  18.334  11.116  1.00  0.00           O  
ATOM   1442  CB  ARG A1293     -16.098  20.942  12.512  1.00  0.00           C  
ATOM   1443  CG  ARG A1293     -15.324  21.623  13.652  1.00  0.00           C  
ATOM   1444  CD  ARG A1293     -15.098  20.715  14.739  1.00  0.00           C  
ATOM   1445  NE  ARG A1293     -13.996  21.090  15.621  1.00  0.00           N  
ATOM   1446  CZ  ARG A1293     -14.302  21.077  16.950  1.00  0.00           C  
ATOM   1447  NH1 ARG A1293     -15.563  20.767  17.312  1.00  0.00           N  
ATOM   1448  NH2 ARG A1293     -13.384  21.377  17.869  1.00  0.00           N  
ATOM   1449  N   LEU A1294     -16.143  19.751   9.405  1.00  0.00           N  
ATOM   1450  CA  LEU A1294     -16.938  18.991   8.494  1.00  0.00           C  
ATOM   1451  C   LEU A1294     -16.320  19.020   7.095  1.00  0.00           C  
ATOM   1452  O   LEU A1294     -15.914  20.061   6.570  1.00  0.00           O  
ATOM   1453  CB  LEU A1294     -18.384  19.530   8.497  1.00  0.00           C  
ATOM   1454  CG  LEU A1294     -19.308  18.934   7.420  1.00  0.00           C  
ATOM   1455  CD1 LEU A1294     -19.861  17.534   7.764  1.00  0.00           C  
ATOM   1456  CD2 LEU A1294     -20.557  19.825   7.210  1.00  0.00           C  
ATOM   1457  N   GLN A1295     -16.293  17.795   6.543  1.00  0.00           N  
ATOM   1458  CA  GLN A1295     -15.874  17.652   5.174  1.00  0.00           C  
ATOM   1459  C   GLN A1295     -17.104  17.079   4.423  1.00  0.00           C  
ATOM   1460  O   GLN A1295     -17.619  16.100   4.973  1.00  0.00           O  
ATOM   1461  CB  GLN A1295     -14.704  16.735   4.865  1.00  0.00           C  
ATOM   1462  CG  GLN A1295     -14.471  16.747   3.346  1.00  0.00           C  
ATOM   1463  CD  GLN A1295     -13.323  15.833   3.012  1.00  0.00           C  
ATOM   1464  OE1 GLN A1295     -13.007  15.579   1.854  1.00  0.00           O  
ATOM   1465  NE2 GLN A1295     -12.742  15.310   4.043  1.00  0.00           N  
ATOM   1466  N   ILE A1296     -17.393  17.598   3.235  1.00  0.00           N  
ATOM   1467  CA  ILE A1296     -18.466  17.039   2.405  1.00  0.00           C  
ATOM   1468  C   ILE A1296     -17.850  16.602   1.063  1.00  0.00           C  
ATOM   1469  O   ILE A1296     -16.788  16.992   0.601  1.00  0.00           O  
ATOM   1470  CB  ILE A1296     -19.784  17.885   2.190  1.00  0.00           C  
ATOM   1471  CG1 ILE A1296     -19.630  18.943   1.077  1.00  0.00           C  
ATOM   1472  CG2 ILE A1296     -20.303  18.497   3.513  1.00  0.00           C  
ATOM   1473  CD1 ILE A1296     -20.575  20.119   0.824  1.00  0.00           C  
ATOM   1474  N   GLY A1297     -18.574  15.729   0.349  1.00  0.00           N  
ATOM   1475  CA  GLY A1297     -18.045  15.285  -0.955  1.00  0.00           C  
ATOM   1476  C   GLY A1297     -19.189  14.463  -1.589  1.00  0.00           C  
ATOM   1477  O   GLY A1297     -20.250  14.279  -0.950  1.00  0.00           O  
ATOM   1478  N   GLY A1298     -18.882  14.043  -2.815  1.00  0.00           N  
ATOM   1479  CA  GLY A1298     -19.816  13.189  -3.504  1.00  0.00           C  
ATOM   1480  C   GLY A1298     -19.649  11.807  -2.799  1.00  0.00           C  
ATOM   1481  O   GLY A1298     -18.788  11.607  -1.920  1.00  0.00           O  
ATOM   1482  N   SER A1299     -20.467  10.893  -3.235  1.00  0.00           N  
ATOM   1483  CA  SER A1299     -20.743   9.575  -2.874  1.00  0.00           C  
ATOM   1484  C   SER A1299     -19.533   8.656  -2.654  1.00  0.00           C  
ATOM   1485  O   SER A1299     -19.513   7.835  -1.710  1.00  0.00           O  
ATOM   1486  CB  SER A1299     -21.510   8.877  -4.045  1.00  0.00           C  
ATOM   1487  OG  SER A1299     -22.869   9.136  -3.872  1.00  0.00           O  
ATOM   1488  N   ASP A1300     -18.653   8.862  -3.603  1.00  0.00           N  
ATOM   1489  CA  ASP A1300     -17.411   8.142  -3.757  1.00  0.00           C  
ATOM   1490  C   ASP A1300     -16.278   8.570  -2.838  1.00  0.00           C  
ATOM   1491  O   ASP A1300     -15.278   7.819  -2.870  1.00  0.00           O  
ATOM   1492  CB  ASP A1300     -16.947   8.157  -5.212  1.00  0.00           C  
ATOM   1493  CG  ASP A1300     -16.571   9.527  -5.689  1.00  0.00           C  
ATOM   1494  OD1 ASP A1300     -16.322   9.633  -6.900  1.00  0.00           O  
ATOM   1495  OD2 ASP A1300     -16.507  10.526  -4.973  1.00  0.00           O  
ATOM   1496  N   GLN A1301     -16.494   9.703  -2.190  1.00  0.00           N  
ATOM   1497  CA  GLN A1301     -15.473  10.247  -1.288  1.00  0.00           C  
ATOM   1498  C   GLN A1301     -15.552   9.680   0.106  1.00  0.00           C  
ATOM   1499  O   GLN A1301     -14.732  10.036   0.926  1.00  0.00           O  
ATOM   1500  CB  GLN A1301     -15.537  11.791  -1.289  1.00  0.00           C  
ATOM   1501  CG  GLN A1301     -15.307  12.362  -2.698  1.00  0.00           C  
ATOM   1502  CD  GLN A1301     -13.931  12.034  -3.193  1.00  0.00           C  
ATOM   1503  OE1 GLN A1301     -12.974  12.321  -2.455  1.00  0.00           O  
ATOM   1504  NE2 GLN A1301     -13.695  11.427  -4.358  1.00  0.00           N  
ATOM   1505  N   TRP A1302     -16.511   8.826   0.441  1.00  0.00           N  
ATOM   1506  CA  TRP A1302     -16.728   8.259   1.767  1.00  0.00           C  
ATOM   1507  C   TRP A1302     -15.399   7.804   2.380  1.00  0.00           C  
ATOM   1508  O   TRP A1302     -15.043   8.313   3.461  1.00  0.00           O  
ATOM   1509  CB  TRP A1302     -17.730   7.122   1.817  1.00  0.00           C  
ATOM   1510  CG  TRP A1302     -17.978   6.731   3.265  1.00  0.00           C  
ATOM   1511  CD1 TRP A1302     -17.608   5.526   3.856  1.00  0.00           C  
ATOM   1512  CD2 TRP A1302     -18.615   7.460   4.306  1.00  0.00           C  
ATOM   1513  NE1 TRP A1302     -17.971   5.496   5.172  1.00  0.00           N  
ATOM   1514  CE2 TRP A1302     -18.623   6.661   5.448  1.00  0.00           C  
ATOM   1515  CE3 TRP A1302     -19.237   8.713   4.328  1.00  0.00           C  
ATOM   1516  CZ2 TRP A1302     -19.234   7.068   6.667  1.00  0.00           C  
ATOM   1517  CZ3 TRP A1302     -19.837   9.134   5.501  1.00  0.00           C  
ATOM   1518  CH2 TRP A1302     -19.834   8.327   6.653  1.00  0.00           C  
ATOM   1519  N   GLY A1303     -14.722   6.887   1.725  1.00  0.00           N  
ATOM   1520  CA  GLY A1303     -13.449   6.359   2.207  1.00  0.00           C  
ATOM   1521  C   GLY A1303     -12.368   7.387   2.494  1.00  0.00           C  
ATOM   1522  O   GLY A1303     -11.585   7.221   3.455  1.00  0.00           O  
ATOM   1523  N   ASN A1304     -12.198   8.374   1.690  1.00  0.00           N  
ATOM   1524  CA  ASN A1304     -11.220   9.436   1.734  1.00  0.00           C  
ATOM   1525  C   ASN A1304     -11.486  10.391   2.925  1.00  0.00           C  
ATOM   1526  O   ASN A1304     -10.535  10.951   3.455  1.00  0.00           O  
ATOM   1527  CB  ASN A1304     -11.221  10.277   0.469  1.00  0.00           C  
ATOM   1528  CG  ASN A1304     -10.559   9.748  -0.755  1.00  0.00           C  
ATOM   1529  OD1 ASN A1304      -9.841   8.755  -0.640  1.00  0.00           O  
ATOM   1530  ND2 ASN A1304     -10.737  10.399  -1.933  1.00  0.00           N  
ATOM   1531  N   ILE A1306     -12.698  10.574   3.202  1.00  0.00           N  
ATOM   1532  CA  ILE A1306     -13.253  11.434   4.279  1.00  0.00           C  
ATOM   1533  C   ILE A1306     -13.055  10.693   5.592  1.00  0.00           C  
ATOM   1534  O   ILE A1306     -12.446  11.273   6.543  1.00  0.00           O  
ATOM   1535  CB  ILE A1306     -14.752  11.824   4.019  1.00  0.00           C  
ATOM   1536  CG1 ILE A1306     -14.951  12.715   2.753  1.00  0.00           C  
ATOM   1537  CG2 ILE A1306     -15.391  12.446   5.296  1.00  0.00           C  
ATOM   1538  CD1 ILE A1306     -16.451  13.008   2.348  1.00  0.00           C  
ATOM   1539  N   THR A1310     -13.493   9.452   5.624  1.00  0.00           N  
ATOM   1540  CA  THR A1310     -13.289   8.678   6.877  1.00  0.00           C  
ATOM   1541  C   THR A1310     -11.803   8.517   7.107  1.00  0.00           C  
ATOM   1542  O   THR A1310     -11.360   8.452   8.245  1.00  0.00           O  
ATOM   1543  CB  THR A1310     -14.193   7.365   6.898  1.00  0.00           C  
ATOM   1544  OG1 THR A1310     -13.592   6.532   5.896  1.00  0.00           O  
ATOM   1545  CG2 THR A1310     -15.666   7.677   6.608  1.00  0.00           C  
ATOM   1546  N   ALA A1312     -10.925   8.502   6.115  1.00  0.00           N  
ATOM   1547  CA  ALA A1312      -9.484   8.459   6.255  1.00  0.00           C  
ATOM   1548  C   ALA A1312      -9.022   9.732   6.967  1.00  0.00           C  
ATOM   1549  O   ALA A1312      -8.145   9.591   7.838  1.00  0.00           O  
ATOM   1550  CB  ALA A1312      -8.850   8.142   4.913  1.00  0.00           C  
ATOM   1551  N   GLY A1314      -9.544  10.901   6.709  1.00  0.00           N  
ATOM   1552  CA  GLY A1314      -9.195  12.177   7.345  1.00  0.00           C  
ATOM   1553  C   GLY A1314      -9.596  12.208   8.815  1.00  0.00           C  
ATOM   1554  O   GLY A1314      -8.954  12.700   9.741  1.00  0.00           O  
ATOM   1555  N   LEU A1316     -10.715  11.575   9.120  1.00  0.00           N  
ATOM   1556  CA  LEU A1316     -11.315  11.295  10.373  1.00  0.00           C  
ATOM   1557  C   LEU A1316     -10.404  10.371  11.159  1.00  0.00           C  
ATOM   1558  O   LEU A1316     -10.103  10.773  12.317  1.00  0.00           O  
ATOM   1559  CB  LEU A1316     -12.797  10.976  10.375  1.00  0.00           C  
ATOM   1560  CG  LEU A1316     -13.681  12.178   9.881  1.00  0.00           C  
ATOM   1561  CD1 LEU A1316     -15.082  11.677   9.585  1.00  0.00           C  
ATOM   1562  CD2 LEU A1316     -13.684  13.305  10.921  1.00  0.00           C  
ATOM   1563  N   GLU A1317      -9.922   9.325  10.568  1.00  0.00           N  
ATOM   1564  CA  GLU A1317      -8.979   8.395  11.161  1.00  0.00           C  
ATOM   1565  C   GLU A1317      -7.737   9.165  11.581  1.00  0.00           C  
ATOM   1566  O   GLU A1317      -7.281   8.980  12.751  1.00  0.00           O  
ATOM   1567  CB  GLU A1317      -8.660   7.193  10.336  1.00  0.00           C  
ATOM   1568  CG  GLU A1317      -8.044   6.018  11.115  1.00  0.00           C  
ATOM   1569  CD  GLU A1317      -8.903   5.492  12.249  1.00  0.00           C  
ATOM   1570  OE1 GLU A1317     -10.017   5.841  12.594  1.00  0.00           O  
ATOM   1571  OE2 GLU A1317      -8.288   4.594  12.874  1.00  0.00           O  
ATOM   1572  N   LEU A1318      -7.215   9.937  10.643  1.00  0.00           N  
ATOM   1573  CA  LEU A1318      -6.030  10.712  10.913  1.00  0.00           C  
ATOM   1574  C   LEU A1318      -6.224  11.744  12.013  1.00  0.00           C  
ATOM   1575  O   LEU A1318      -5.239  11.915  12.766  1.00  0.00           O  
ATOM   1576  CB  LEU A1318      -5.538  11.389   9.611  1.00  0.00           C  
ATOM   1577  CG  LEU A1318      -4.206  12.164   9.819  1.00  0.00           C  
ATOM   1578  CD1 LEU A1318      -3.158  11.154  10.306  1.00  0.00           C  
ATOM   1579  CD2 LEU A1318      -3.738  12.888   8.547  1.00  0.00           C  
ATOM   1580  N   ILE A1319      -7.317  12.462  12.087  1.00  0.00           N  
ATOM   1581  CA  ILE A1319      -7.549  13.482  13.127  1.00  0.00           C  
ATOM   1582  C   ILE A1319      -7.622  12.768  14.506  1.00  0.00           C  
ATOM   1583  O   ILE A1319      -6.931  13.124  15.451  1.00  0.00           O  
ATOM   1584  CB  ILE A1319      -8.832  14.334  12.887  1.00  0.00           C  
ATOM   1585  CG1 ILE A1319      -8.680  15.292  11.655  1.00  0.00           C  
ATOM   1586  CG2 ILE A1319      -9.195  15.159  14.145  1.00  0.00           C  
ATOM   1587  CD1 ILE A1319     -10.128  15.721  11.198  1.00  0.00           C  
ATOM   1588  N   ARG A1321      -8.495  11.754  14.505  1.00  0.00           N  
ATOM   1589  CA  ARG A1321      -8.708  10.940  15.676  1.00  0.00           C  
ATOM   1590  C   ARG A1321      -7.362  10.477  16.230  1.00  0.00           C  
ATOM   1591  O   ARG A1321      -7.136  10.718  17.425  1.00  0.00           O  
ATOM   1592  CB  ARG A1321      -9.515   9.659  15.425  1.00  0.00           C  
ATOM   1593  CG  ARG A1321      -9.707   8.846  16.703  1.00  0.00           C  
ATOM   1594  CD  ARG A1321     -10.657   7.740  16.551  1.00  0.00           C  
ATOM   1595  NE  ARG A1321     -10.142   6.564  15.871  1.00  0.00           N  
ATOM   1596  CZ  ARG A1321      -9.181   5.750  16.320  1.00  0.00           C  
ATOM   1597  NH1 ARG A1321      -8.544   5.931  17.477  1.00  0.00           N  
ATOM   1598  NH2 ARG A1321      -8.847   4.683  15.564  1.00  0.00           N  
ATOM   1599  N   LYS A1322      -6.532   9.849  15.408  1.00  0.00           N  
ATOM   1600  CA  LYS A1322      -5.239   9.333  15.834  1.00  0.00           C  
ATOM   1601  C   LYS A1322      -4.185  10.374  16.139  1.00  0.00           C  
ATOM   1602  O   LYS A1322      -3.138  10.003  16.728  1.00  0.00           O  
ATOM   1603  CB  LYS A1322      -4.639   8.327  14.868  1.00  0.00           C  
ATOM   1604  CG  LYS A1322      -5.474   7.090  14.662  1.00  0.00           C  
ATOM   1605  CD  LYS A1322      -4.649   5.904  14.295  1.00  0.00           C  
ATOM   1606  CE  LYS A1322      -5.422   4.623  14.209  1.00  0.00           C  
ATOM   1607  NZ  LYS A1322      -5.714   4.191  12.788  1.00  0.00           N  
ATOM   1608  N   THR A1323      -4.360  11.615  15.765  1.00  0.00           N  
ATOM   1609  CA  THR A1323      -3.356  12.657  16.037  1.00  0.00           C  
ATOM   1610  C   THR A1323      -3.775  13.596  17.171  1.00  0.00           C  
ATOM   1611  O   THR A1323      -2.935  14.280  17.812  1.00  0.00           O  
ATOM   1612  CB  THR A1323      -3.050  13.390  14.695  1.00  0.00           C  
ATOM   1613  OG1 THR A1323      -2.541  12.352  13.813  1.00  0.00           O  
ATOM   1614  CG2 THR A1323      -2.028  14.514  14.865  1.00  0.00           C  
ATOM   1615  N   LYS A1324      -5.069  13.650  17.428  1.00  0.00           N  
ATOM   1616  CA  LYS A1324      -5.642  14.515  18.423  1.00  0.00           C  
ATOM   1617  C   LYS A1324      -6.395  13.760  19.503  1.00  0.00           C  
ATOM   1618  O   LYS A1324      -6.222  14.106  20.673  1.00  0.00           O  
ATOM   1619  CB  LYS A1324      -6.694  15.513  17.880  1.00  0.00           C  
ATOM   1620  CG  LYS A1324      -6.363  16.271  16.613  1.00  0.00           C  
ATOM   1621  CD  LYS A1324      -5.084  17.003  16.639  1.00  0.00           C  
ATOM   1622  CE  LYS A1324      -4.672  17.827  15.453  1.00  0.00           C  
ATOM   1623  NZ  LYS A1324      -3.308  18.391  15.798  1.00  0.00           N  
ATOM   1624  N   GLY A1344      -7.222  12.860  19.067  1.00  0.00           N  
ATOM   1625  CA  GLY A1344      -8.083  12.098  19.997  1.00  0.00           C  
ATOM   1626  C   GLY A1344      -9.216  13.073  20.434  1.00  0.00           C  
ATOM   1627  O   GLY A1344     -10.329  12.933  19.867  1.00  0.00           O  
ATOM   1628  N   ARG A1345     -14.900  14.438  17.264  1.00  0.00           N  
ATOM   1629  CA  ARG A1345     -14.857  15.910  17.128  1.00  0.00           C  
ATOM   1630  C   ARG A1345     -15.175  16.538  15.768  1.00  0.00           C  
ATOM   1631  O   ARG A1345     -15.445  17.761  15.549  1.00  0.00           O  
ATOM   1632  CB  ARG A1345     -13.355  16.152  17.464  1.00  0.00           C  
ATOM   1633  N   ALA A1347     -15.133  15.700  14.720  1.00  0.00           N  
ATOM   1634  CA  ALA A1347     -15.321  16.128  13.343  1.00  0.00           C  
ATOM   1635  C   ALA A1347     -16.159  15.111  12.610  1.00  0.00           C  
ATOM   1636  O   ALA A1347     -16.345  13.982  13.077  1.00  0.00           O  
ATOM   1637  CB  ALA A1347     -13.919  16.426  12.807  1.00  0.00           C  
ATOM   1638  N   PHE A1348     -16.770  15.585  11.526  1.00  0.00           N  
ATOM   1639  CA  PHE A1348     -17.750  14.821  10.755  1.00  0.00           C  
ATOM   1640  C   PHE A1348     -17.450  14.804   9.253  1.00  0.00           C  
ATOM   1641  O   PHE A1348     -16.639  15.579   8.762  1.00  0.00           O  
ATOM   1642  CB  PHE A1348     -19.179  15.419  11.050  1.00  0.00           C  
ATOM   1643  CG  PHE A1348     -19.460  15.560  12.534  1.00  0.00           C  
ATOM   1644  CD1 PHE A1348     -19.091  16.758  13.185  1.00  0.00           C  
ATOM   1645  CD2 PHE A1348     -20.009  14.543  13.295  1.00  0.00           C  
ATOM   1646  CE1 PHE A1348     -19.249  16.964  14.539  1.00  0.00           C  
ATOM   1647  CE2 PHE A1348     -20.221  14.730  14.692  1.00  0.00           C  
ATOM   1648  CZ  PHE A1348     -19.815  15.923  15.278  1.00  0.00           C  
ATOM   1649  N   GLY A1349     -18.158  13.909   8.619  1.00  0.00           N  
ATOM   1650  CA  GLY A1349     -18.124  13.725   7.157  1.00  0.00           C  
ATOM   1651  C   GLY A1349     -19.575  13.506   6.662  1.00  0.00           C  
ATOM   1652  O   GLY A1349     -20.352  12.851   7.375  1.00  0.00           O  
ATOM   1653  N   LEU A1350     -19.852  14.054   5.510  1.00  0.00           N  
ATOM   1654  CA  LEU A1350     -21.162  13.955   4.877  1.00  0.00           C  
ATOM   1655  C   LEU A1350     -20.893  13.821   3.376  1.00  0.00           C  
ATOM   1656  O   LEU A1350     -20.092  14.550   2.794  1.00  0.00           O  
ATOM   1657  CB  LEU A1350     -22.021  15.197   5.286  1.00  0.00           C  
ATOM   1658  CG  LEU A1350     -23.450  15.229   4.716  1.00  0.00           C  
ATOM   1659  CD1 LEU A1350     -24.369  16.073   5.607  1.00  0.00           C  
ATOM   1660  CD2 LEU A1350     -23.616  15.843   3.312  1.00  0.00           C  
ATOM   1661  N   THR A1351     -21.543  12.863   2.772  1.00  0.00           N  
ATOM   1662  CA  THR A1351     -21.474  12.589   1.331  1.00  0.00           C  
ATOM   1663  C   THR A1351     -22.872  12.834   0.731  1.00  0.00           C  
ATOM   1664  O   THR A1351     -23.966  12.613   1.316  1.00  0.00           O  
ATOM   1665  CB  THR A1351     -20.792  11.223   0.973  1.00  0.00           C  
ATOM   1666  OG1 THR A1351     -21.635  10.136   1.431  1.00  0.00           O  
ATOM   1667  CG2 THR A1351     -19.362  11.123   1.545  1.00  0.00           C  
ATOM   1668  N   ILE A1352     -22.811  13.327  -0.470  1.00  0.00           N  
ATOM   1669  CA  ILE A1352     -23.943  13.611  -1.338  1.00  0.00           C  
ATOM   1670  C   ILE A1352     -24.067  12.383  -2.265  1.00  0.00           C  
ATOM   1671  O   ILE A1352     -23.069  11.838  -2.745  1.00  0.00           O  
ATOM   1672  CB  ILE A1352     -23.725  14.914  -2.194  1.00  0.00           C  
ATOM   1673  CG1 ILE A1352     -23.153  16.119  -1.456  1.00  0.00           C  
ATOM   1674  CG2 ILE A1352     -25.079  15.287  -2.868  1.00  0.00           C  
ATOM   1675  CD1 ILE A1352     -24.241  16.976  -0.746  1.00  0.00           C  
ATOM   1676  N   PRO A1356     -25.292  11.952  -2.560  1.00  0.00           N  
ATOM   1677  CA  PRO A1356     -25.501  10.790  -3.422  1.00  0.00           C  
ATOM   1678  C   PRO A1356     -25.301  11.113  -4.885  1.00  0.00           C  
ATOM   1679  O   PRO A1356     -25.442  12.239  -5.389  1.00  0.00           O  
ATOM   1680  CB  PRO A1356     -26.948  10.333  -3.103  1.00  0.00           C  
ATOM   1681  CG  PRO A1356     -27.618  11.602  -2.792  1.00  0.00           C  
ATOM   1682  CD  PRO A1356     -26.578  12.458  -2.061  1.00  0.00           C  
ATOM   1683  N   LEU A1360     -24.977  10.024  -5.555  1.00  0.00           N  
ATOM   1684  CA  LEU A1360     -24.795  10.046  -7.030  1.00  0.00           C  
ATOM   1685  C   LEU A1360     -26.170  10.440  -7.563  1.00  0.00           C  
ATOM   1686  O   LEU A1360     -27.201   9.955  -7.078  1.00  0.00           O  
ATOM   1687  CB  LEU A1360     -24.220   8.655  -7.324  1.00  0.00           C  
ATOM   1688  CG  LEU A1360     -23.331   8.548  -8.557  1.00  0.00           C  
ATOM   1689  CD1 LEU A1360     -22.956   7.121  -8.902  1.00  0.00           C  
ATOM   1690  CD2 LEU A1360     -24.147   9.107  -9.730  1.00  0.00           C  
ATOM   1691  N   VAL A1361     -26.233  11.344  -8.508  1.00  0.00           N  
ATOM   1692  CA  VAL A1361     -27.455  11.881  -9.102  1.00  0.00           C  
ATOM   1693  C   VAL A1361     -28.028  10.816 -10.040  1.00  0.00           C  
ATOM   1694  O   VAL A1361     -27.248  10.424 -10.917  1.00  0.00           O  
ATOM   1695  CB  VAL A1361     -27.218  13.202  -9.866  1.00  0.00           C  
ATOM   1696  CG1 VAL A1361     -28.555  13.799 -10.354  1.00  0.00           C  
ATOM   1697  CG2 VAL A1361     -26.342  14.186  -9.102  1.00  0.00           C  
ATOM   1698  N   THR A1365     -29.274  10.404  -9.814  1.00  0.00           N  
ATOM   1699  CA  THR A1365     -29.880   9.376 -10.663  1.00  0.00           C  
ATOM   1700  C   THR A1365     -30.781   9.883 -11.769  1.00  0.00           C  
ATOM   1701  O   THR A1365     -31.275  10.998 -11.813  1.00  0.00           O  
ATOM   1702  CB  THR A1365     -30.643   8.316  -9.767  1.00  0.00           C  
ATOM   1703  OG1 THR A1365     -31.521   9.021  -8.871  1.00  0.00           O  
ATOM   1704  CG2 THR A1365     -29.682   7.449  -8.940  1.00  0.00           C  
ATOM   1705  N   LYS A1366     -30.978   8.974 -12.741  1.00  0.00           N  
ATOM   1706  CA  LYS A1366     -31.872   9.178 -13.916  1.00  0.00           C  
ATOM   1707  C   LYS A1366     -32.906   8.059 -13.801  1.00  0.00           C  
ATOM   1708  O   LYS A1366     -32.489   6.927 -13.472  1.00  0.00           O  
ATOM   1709  CB  LYS A1366     -31.152   9.153 -15.243  1.00  0.00           C  
ATOM   1710  CG  LYS A1366     -30.133  10.287 -15.391  1.00  0.00           C  
ATOM   1711  CD  LYS A1366     -29.577  10.419 -16.789  1.00  0.00           C  
ATOM   1712  CE  LYS A1366     -30.594  10.717 -17.862  1.00  0.00           C  
ATOM   1713  NZ  LYS A1366     -29.927  10.521 -19.178  1.00  0.00           N  
ATOM   1714  N   ALA A1368     -34.189   8.266 -14.056  1.00  0.00           N  
ATOM   1715  CA  ALA A1368     -35.162   7.165 -13.951  1.00  0.00           C  
ATOM   1716  C   ALA A1368     -34.895   6.114 -15.007  1.00  0.00           C  
ATOM   1717  O   ALA A1368     -35.243   4.964 -14.709  1.00  0.00           O  
ATOM   1718  CB  ALA A1368     -36.628   7.531 -14.094  1.00  0.00           C  
ATOM   1719  N   ASP A1369     -34.310   6.477 -16.139  1.00  0.00           N  
ATOM   1720  CA  ASP A1369     -34.018   5.489 -17.191  1.00  0.00           C  
ATOM   1721  C   ASP A1369     -32.792   4.661 -16.876  1.00  0.00           C  
ATOM   1722  O   ASP A1369     -32.432   3.833 -17.753  1.00  0.00           O  
ATOM   1723  CB  ASP A1369     -33.806   6.222 -18.529  1.00  0.00           C  
ATOM   1724  CG  ASP A1369     -32.470   6.934 -18.564  1.00  0.00           C  
ATOM   1725  OD1 ASP A1369     -31.640   6.896 -17.659  1.00  0.00           O  
ATOM   1726  OD2 ASP A1369     -32.177   7.619 -19.558  1.00  0.00           O  
ATOM   1727  N   GLY A1370     -32.061   4.900 -15.790  1.00  0.00           N  
ATOM   1728  CA  GLY A1370     -30.890   4.120 -15.482  1.00  0.00           C  
ATOM   1729  C   GLY A1370     -29.642   4.474 -16.246  1.00  0.00           C  
ATOM   1730  O   GLY A1370     -28.632   3.711 -16.227  1.00  0.00           O  
ATOM   1731  N   THR A1373     -29.632   5.622 -16.895  1.00  0.00           N  
ATOM   1732  CA  THR A1373     -28.389   6.044 -17.611  1.00  0.00           C  
ATOM   1733  C   THR A1373     -27.618   6.946 -16.657  1.00  0.00           C  
ATOM   1734  O   THR A1373     -28.057   7.241 -15.533  1.00  0.00           O  
ATOM   1735  CB  THR A1373     -28.790   6.564 -19.009  1.00  0.00           C  
ATOM   1736  OG1 THR A1373     -29.630   7.738 -18.787  1.00  0.00           O  
ATOM   1737  CG2 THR A1373     -29.553   5.474 -19.788  1.00  0.00           C  
ATOM   1738  N   LYS A1412     -26.458   7.375 -17.072  1.00  0.00           N  
ATOM   1739  CA  LYS A1412     -25.509   8.209 -16.333  1.00  0.00           C  
ATOM   1740  C   LYS A1412     -25.827   9.699 -16.380  1.00  0.00           C  
ATOM   1741  O   LYS A1412     -25.716  10.324 -17.469  1.00  0.00           O  
ATOM   1742  CB  LYS A1412     -24.145   7.926 -16.972  1.00  0.00           C  
ATOM   1743  CG  LYS A1412     -23.119   8.190 -16.047  1.00  0.00           C  
ATOM   1744  N   PHE A1415     -26.202  10.279 -15.230  1.00  0.00           N  
ATOM   1745  CA  PHE A1415     -26.513  11.705 -15.176  1.00  0.00           C  
ATOM   1746  C   PHE A1415     -25.338  12.443 -15.857  1.00  0.00           C  
ATOM   1747  O   PHE A1415     -24.149  12.144 -15.676  1.00  0.00           O  
ATOM   1748  CB  PHE A1415     -26.856  12.260 -13.797  1.00  0.00           C  
ATOM   1749  CG  PHE A1415     -26.866  13.775 -13.710  1.00  0.00           C  
ATOM   1750  CD1 PHE A1415     -27.965  14.518 -14.110  1.00  0.00           C  
ATOM   1751  CD2 PHE A1415     -25.747  14.458 -13.242  1.00  0.00           C  
ATOM   1752  CE1 PHE A1415     -27.961  15.888 -14.062  1.00  0.00           C  
ATOM   1753  CE2 PHE A1415     -25.713  15.852 -13.144  1.00  0.00           C  
ATOM   1754  CZ  PHE A1415     -26.845  16.567 -13.559  1.00  0.00           C  
ATOM   1755  N   GLY A1416     -25.704  13.414 -16.671  1.00  0.00           N  
ATOM   1756  CA  GLY A1416     -24.870  14.306 -17.401  1.00  0.00           C  
ATOM   1757  C   GLY A1416     -24.230  13.709 -18.626  1.00  0.00           C  
ATOM   1758  O   GLY A1416     -23.432  14.403 -19.311  1.00  0.00           O  
ATOM   1759  N   LYS A1417     -24.537  12.463 -18.911  1.00  0.00           N  
ATOM   1760  CA  LYS A1417     -23.974  11.783 -20.082  1.00  0.00           C  
ATOM   1761  C   LYS A1417     -24.884  12.032 -21.294  1.00  0.00           C  
ATOM   1762  O   LYS A1417     -25.858  11.343 -21.562  1.00  0.00           O  
ATOM   1763  CB  LYS A1417     -23.685  10.327 -19.828  1.00  0.00           C  
ATOM   1764  N   THR A1442     -24.498  13.052 -22.014  1.00  0.00           N  
ATOM   1765  CA  THR A1442     -25.084  13.596 -23.241  1.00  0.00           C  
ATOM   1766  C   THR A1442     -24.449  13.068 -24.500  1.00  0.00           C  
ATOM   1767  O   THR A1442     -23.345  12.482 -24.518  1.00  0.00           O  
ATOM   1768  CB  THR A1442     -24.956  15.171 -23.105  1.00  0.00           C  
ATOM   1769  OG1 THR A1442     -25.792  15.385 -21.905  1.00  0.00           O  
ATOM   1770  CG2 THR A1442     -25.334  16.022 -24.282  1.00  0.00           C  
ATOM   1771  N   GLU A1444     -25.156  13.299 -25.602  1.00  0.00           N  
ATOM   1772  CA  GLU A1444     -24.617  12.827 -26.916  1.00  0.00           C  
ATOM   1773  C   GLU A1444     -23.597  13.852 -27.380  1.00  0.00           C  
ATOM   1774  O   GLU A1444     -22.639  13.584 -28.118  1.00  0.00           O  
ATOM   1775  CB  GLU A1444     -25.761  12.538 -27.862  1.00  0.00           C  
ATOM   1776  N   SER A1450     -23.830  15.055 -26.872  1.00  0.00           N  
ATOM   1777  CA  SER A1450     -22.976  16.212 -27.101  1.00  0.00           C  
ATOM   1778  C   SER A1450     -21.658  16.032 -26.325  1.00  0.00           C  
ATOM   1779  O   SER A1450     -20.604  16.547 -26.793  1.00  0.00           O  
ATOM   1780  CB  SER A1450     -23.735  17.487 -26.757  1.00  0.00           C  
ATOM   1781  N   GLY A1452     -21.646  15.300 -25.248  1.00  0.00           N  
ATOM   1782  CA  GLY A1452     -20.426  15.105 -24.424  1.00  0.00           C  
ATOM   1783  C   GLY A1452     -20.812  15.929 -23.186  1.00  0.00           C  
ATOM   1784  O   GLY A1452     -21.992  16.314 -23.067  1.00  0.00           O  
ATOM   1785  N   THR A1455     -19.885  16.240 -22.343  1.00  0.00           N  
ATOM   1786  CA  THR A1455     -20.031  16.956 -21.058  1.00  0.00           C  
ATOM   1787  C   THR A1455     -20.645  18.330 -21.098  1.00  0.00           C  
ATOM   1788  O   THR A1455     -20.350  19.141 -21.962  1.00  0.00           O  
ATOM   1789  CB  THR A1455     -18.632  16.994 -20.308  1.00  0.00           C  
ATOM   1790  OG1 THR A1455     -18.245  15.587 -20.112  1.00  0.00           O  
ATOM   1791  CG2 THR A1455     -18.554  17.645 -18.943  1.00  0.00           C  
ATOM   1792  N   ILE A1456     -21.493  18.572 -20.127  1.00  0.00           N  
ATOM   1793  CA  ILE A1456     -22.100  19.909 -19.979  1.00  0.00           C  
ATOM   1794  C   ILE A1456     -21.170  20.639 -19.009  1.00  0.00           C  
ATOM   1795  O   ILE A1456     -21.206  20.360 -17.812  1.00  0.00           O  
ATOM   1796  CB  ILE A1456     -23.590  19.840 -19.565  1.00  0.00           C  
ATOM   1797  CG1 ILE A1456     -24.319  18.837 -20.521  1.00  0.00           C  
ATOM   1798  CG2 ILE A1456     -24.261  21.252 -19.575  1.00  0.00           C  
ATOM   1799  CD1 ILE A1456     -24.340  19.388 -21.999  1.00  0.00           C  
ATOM   1800  N   TRP A1457     -20.324  21.506 -19.523  1.00  0.00           N  
ATOM   1801  CA  TRP A1457     -19.350  22.247 -18.750  1.00  0.00           C  
ATOM   1802  C   TRP A1457     -20.000  23.488 -18.148  1.00  0.00           C  
ATOM   1803  O   TRP A1457     -21.026  23.888 -18.672  1.00  0.00           O  
ATOM   1804  CB  TRP A1457     -18.143  22.609 -19.612  1.00  0.00           C  
ATOM   1805  CG  TRP A1457     -17.465  21.458 -20.222  1.00  0.00           C  
ATOM   1806  CD1 TRP A1457     -17.694  21.015 -21.515  1.00  0.00           C  
ATOM   1807  CD2 TRP A1457     -16.471  20.590 -19.666  1.00  0.00           C  
ATOM   1808  NE1 TRP A1457     -16.921  19.918 -21.776  1.00  0.00           N  
ATOM   1809  CE2 TRP A1457     -16.146  19.633 -20.682  1.00  0.00           C  
ATOM   1810  CE3 TRP A1457     -15.825  20.519 -18.439  1.00  0.00           C  
ATOM   1811  CZ2 TRP A1457     -15.230  18.617 -20.474  1.00  0.00           C  
ATOM   1812  CZ3 TRP A1457     -14.896  19.518 -18.232  1.00  0.00           C  
ATOM   1813  CH2 TRP A1457     -14.615  18.559 -19.224  1.00  0.00           C  
ATOM   1814  N   LEU A1458     -19.355  24.070 -17.144  1.00  0.00           N  
ATOM   1815  CA  LEU A1458     -19.730  25.305 -16.492  1.00  0.00           C  
ATOM   1816  C   LEU A1458     -19.033  26.484 -17.184  1.00  0.00           C  
ATOM   1817  O   LEU A1458     -19.287  27.633 -16.770  1.00  0.00           O  
ATOM   1818  CB  LEU A1458     -19.338  25.332 -15.001  1.00  0.00           C  
ATOM   1819  CG  LEU A1458     -19.815  24.181 -14.139  1.00  0.00           C  
ATOM   1820  CD1 LEU A1458     -19.332  24.322 -12.703  1.00  0.00           C  
ATOM   1821  CD2 LEU A1458     -21.343  24.053 -14.287  1.00  0.00           C  
ATOM   1822  N   ASP A1459     -18.156  26.175 -18.115  1.00  0.00           N  
ATOM   1823  CA  ASP A1459     -17.427  27.241 -18.859  1.00  0.00           C  
ATOM   1824  C   ASP A1459     -18.349  27.517 -20.039  1.00  0.00           C  
ATOM   1825  O   ASP A1459     -18.660  26.599 -20.836  1.00  0.00           O  
ATOM   1826  CB  ASP A1459     -16.034  26.808 -19.199  1.00  0.00           C  
ATOM   1827  CG  ASP A1459     -15.194  27.769 -20.014  1.00  0.00           C  
ATOM   1828  OD1 ASP A1459     -13.939  27.654 -20.056  1.00  0.00           O  
ATOM   1829  OD2 ASP A1459     -15.731  28.646 -20.686  1.00  0.00           O  
ATOM   1830  N   LYS A1460     -18.756  28.759 -20.163  1.00  0.00           N  
ATOM   1831  CA  LYS A1460     -19.695  29.167 -21.226  1.00  0.00           C  
ATOM   1832  C   LYS A1460     -19.074  29.095 -22.599  1.00  0.00           C  
ATOM   1833  O   LYS A1460     -19.807  29.089 -23.627  1.00  0.00           O  
ATOM   1834  CB  LYS A1460     -20.331  30.504 -20.909  1.00  0.00           C  
ATOM   1835  CG  LYS A1460     -19.482  31.696 -21.303  1.00  0.00           C  
ATOM   1836  CD  LYS A1460     -20.076  32.949 -20.639  1.00  0.00           C  
ATOM   1837  CE  LYS A1460     -19.473  34.185 -21.326  1.00  0.00           C  
ATOM   1838  NZ  LYS A1460     -18.083  33.953 -21.816  1.00  0.00           N  
ATOM   1839  N   GLU A1461     -17.756  28.952 -22.676  1.00  0.00           N  
ATOM   1840  CA  GLU A1461     -16.983  28.823 -23.883  1.00  0.00           C  
ATOM   1841  C   GLU A1461     -16.804  27.389 -24.326  1.00  0.00           C  
ATOM   1842  O   GLU A1461     -16.304  27.195 -25.460  1.00  0.00           O  
ATOM   1843  CB  GLU A1461     -15.601  29.402 -23.766  1.00  0.00           C  
ATOM   1844  CG  GLU A1461     -15.512  30.951 -23.966  1.00  0.00           C  
ATOM   1845  CD  GLU A1461     -14.086  31.231 -24.368  1.00  0.00           C  
ATOM   1846  OE1 GLU A1461     -13.766  32.110 -25.130  1.00  0.00           O  
ATOM   1847  OE2 GLU A1461     -13.264  30.416 -23.854  1.00  0.00           O  
ATOM   1848  N   LYS A1462     -17.200  26.485 -23.453  1.00  0.00           N  
ATOM   1849  CA  LYS A1462     -17.123  25.047 -23.786  1.00  0.00           C  
ATOM   1850  C   LYS A1462     -18.569  24.597 -24.043  1.00  0.00           C  
ATOM   1851  O   LYS A1462     -18.847  23.804 -24.953  1.00  0.00           O  
ATOM   1852  CB  LYS A1462     -16.463  24.158 -22.745  1.00  0.00           C  
ATOM   1853  CG  LYS A1462     -15.108  24.581 -22.213  1.00  0.00           C  
ATOM   1854  CD  LYS A1462     -14.428  23.530 -21.349  1.00  0.00           C  
ATOM   1855  CE  LYS A1462     -14.120  22.262 -22.069  1.00  0.00           C  
ATOM   1856  NZ  LYS A1462     -13.028  21.461 -21.471  1.00  0.00           N  
ATOM   1857  N   THR A1463     -19.481  25.046 -23.200  1.00  0.00           N  
ATOM   1858  CA  THR A1463     -20.904  24.746 -23.275  1.00  0.00           C  
ATOM   1859  C   THR A1463     -21.586  26.116 -23.089  1.00  0.00           C  
ATOM   1860  O   THR A1463     -21.504  26.649 -21.965  1.00  0.00           O  
ATOM   1861  CB  THR A1463     -21.445  23.769 -22.175  1.00  0.00           C  
ATOM   1862  OG1 THR A1463     -20.709  22.523 -22.499  1.00  0.00           O  
ATOM   1863  CG2 THR A1463     -22.935  23.523 -22.111  1.00  0.00           C  
ATOM   1864  N   SER A1465     -22.132  26.572 -24.180  1.00  0.00           N  
ATOM   1865  CA  SER A1465     -22.797  27.868 -24.191  1.00  0.00           C  
ATOM   1866  C   SER A1465     -24.018  27.798 -23.304  1.00  0.00           C  
ATOM   1867  O   SER A1465     -24.617  26.742 -23.120  1.00  0.00           O  
ATOM   1868  CB  SER A1465     -23.265  28.310 -25.589  1.00  0.00           C  
ATOM   1869  OG  SER A1465     -24.291  27.520 -26.143  1.00  0.00           O  
ATOM   1870  N   PRO A1467     -24.373  28.974 -22.835  1.00  0.00           N  
ATOM   1871  CA  PRO A1467     -25.549  29.196 -21.988  1.00  0.00           C  
ATOM   1872  C   PRO A1467     -26.785  28.616 -22.637  1.00  0.00           C  
ATOM   1873  O   PRO A1467     -27.687  28.047 -21.992  1.00  0.00           O  
ATOM   1874  CB  PRO A1467     -25.549  30.691 -21.761  1.00  0.00           C  
ATOM   1875  CG  PRO A1467     -24.060  31.091 -21.916  1.00  0.00           C  
ATOM   1876  CD  PRO A1467     -23.600  30.246 -23.055  1.00  0.00           C  
ATOM   1877  N   TYR A1506     -26.896  28.709 -23.932  1.00  0.00           N  
ATOM   1878  CA  TYR A1506     -28.014  28.147 -24.731  1.00  0.00           C  
ATOM   1879  C   TYR A1506     -28.042  26.625 -24.612  1.00  0.00           C  
ATOM   1880  O   TYR A1506     -29.120  26.077 -24.287  1.00  0.00           O  
ATOM   1881  CB  TYR A1506     -27.988  28.711 -26.163  1.00  0.00           C  
ATOM   1882  CG  TYR A1506     -28.865  27.858 -27.063  1.00  0.00           C  
ATOM   1883  CD1 TYR A1506     -28.227  27.019 -27.982  1.00  0.00           C  
ATOM   1884  CD2 TYR A1506     -30.243  27.846 -26.942  1.00  0.00           C  
ATOM   1885  CE1 TYR A1506     -28.960  26.165 -28.805  1.00  0.00           C  
ATOM   1886  CE2 TYR A1506     -30.977  27.002 -27.787  1.00  0.00           C  
ATOM   1887  CZ  TYR A1506     -30.338  26.181 -28.687  1.00  0.00           C  
ATOM   1888  OH  TYR A1506     -31.090  25.363 -29.465  1.00  0.00           O  
ATOM   1889  N   GLU A1507     -26.937  25.924 -24.795  1.00  0.00           N  
ATOM   1890  CA  GLU A1507     -26.798  24.499 -24.651  1.00  0.00           C  
ATOM   1891  C   GLU A1507     -26.995  24.045 -23.191  1.00  0.00           C  
ATOM   1892  O   GLU A1507     -27.589  22.990 -22.947  1.00  0.00           O  
ATOM   1893  CB  GLU A1507     -25.458  23.942 -25.033  1.00  0.00           C  
ATOM   1894  CG  GLU A1507     -24.807  24.080 -26.408  1.00  0.00           C  
ATOM   1895  CD  GLU A1507     -23.391  23.496 -26.330  1.00  0.00           C  
ATOM   1896  OE1 GLU A1507     -23.244  22.386 -25.795  1.00  0.00           O  
ATOM   1897  OE2 GLU A1507     -22.505  24.247 -26.787  1.00  0.00           O  
ATOM   1898  N   PHE A1508     -26.482  24.818 -22.276  1.00  0.00           N  
ATOM   1899  CA  PHE A1508     -26.573  24.598 -20.795  1.00  0.00           C  
ATOM   1900  C   PHE A1508     -28.073  24.526 -20.488  1.00  0.00           C  
ATOM   1901  O   PHE A1508     -28.600  23.580 -19.952  1.00  0.00           O  
ATOM   1902  CB  PHE A1508     -25.888  25.688 -19.941  1.00  0.00           C  
ATOM   1903  CG  PHE A1508     -25.813  25.447 -18.466  1.00  0.00           C  
ATOM   1904  CD1 PHE A1508     -24.815  24.575 -17.983  1.00  0.00           C  
ATOM   1905  CD2 PHE A1508     -26.697  25.990 -17.565  1.00  0.00           C  
ATOM   1906  CE1 PHE A1508     -24.704  24.283 -16.619  1.00  0.00           C  
ATOM   1907  CE2 PHE A1508     -26.605  25.709 -16.195  1.00  0.00           C  
ATOM   1908  CZ  PHE A1508     -25.607  24.838 -15.713  1.00  0.00           C  
ATOM   1909  N   TYR A1509     -28.766  25.576 -20.912  1.00  0.00           N  
ATOM   1910  CA  TYR A1509     -30.194  25.801 -20.803  1.00  0.00           C  
ATOM   1911  C   TYR A1509     -31.031  24.699 -21.408  1.00  0.00           C  
ATOM   1912  O   TYR A1509     -31.987  24.189 -20.767  1.00  0.00           O  
ATOM   1913  CB  TYR A1509     -30.518  27.150 -21.449  1.00  0.00           C  
ATOM   1914  CG  TYR A1509     -31.989  27.498 -21.425  1.00  0.00           C  
ATOM   1915  CD1 TYR A1509     -32.801  27.130 -22.491  1.00  0.00           C  
ATOM   1916  CD2 TYR A1509     -32.519  28.177 -20.329  1.00  0.00           C  
ATOM   1917  CE1 TYR A1509     -34.165  27.422 -22.486  1.00  0.00           C  
ATOM   1918  CE2 TYR A1509     -33.889  28.465 -20.325  1.00  0.00           C  
ATOM   1919  CZ  TYR A1509     -34.703  28.098 -21.400  1.00  0.00           C  
ATOM   1920  OH  TYR A1509     -36.021  28.411 -21.329  1.00  0.00           O  
ATOM   1921  N   GLN A1510     -30.680  24.297 -22.613  1.00  0.00           N  
ATOM   1922  CA  GLN A1510     -31.377  23.214 -23.323  1.00  0.00           C  
ATOM   1923  C   GLN A1510     -31.298  21.905 -22.556  1.00  0.00           C  
ATOM   1924  O   GLN A1510     -32.325  21.176 -22.369  1.00  0.00           O  
ATOM   1925  CB  GLN A1510     -30.789  23.111 -24.764  1.00  0.00           C  
ATOM   1926  CG  GLN A1510     -31.411  24.326 -25.502  1.00  0.00           C  
ATOM   1927  CD  GLN A1510     -32.875  24.018 -25.781  1.00  0.00           C  
ATOM   1928  OE1 GLN A1510     -33.197  22.875 -26.127  1.00  0.00           O  
ATOM   1929  NE2 GLN A1510     -33.721  25.016 -25.632  1.00  0.00           N  
ATOM   1930  N   PHE A1511     -30.067  21.626 -22.095  1.00  0.00           N  
ATOM   1931  CA  PHE A1511     -29.846  20.401 -21.328  1.00  0.00           C  
ATOM   1932  C   PHE A1511     -30.861  20.284 -20.197  1.00  0.00           C  
ATOM   1933  O   PHE A1511     -31.452  19.188 -20.047  1.00  0.00           O  
ATOM   1934  CB  PHE A1511     -28.370  20.301 -20.867  1.00  0.00           C  
ATOM   1935  CG  PHE A1511     -28.223  19.220 -19.826  1.00  0.00           C  
ATOM   1936  CD1 PHE A1511     -28.251  19.618 -18.486  1.00  0.00           C  
ATOM   1937  CD2 PHE A1511     -28.098  17.870 -20.153  1.00  0.00           C  
ATOM   1938  CE1 PHE A1511     -28.165  18.659 -17.490  1.00  0.00           C  
ATOM   1939  CE2 PHE A1511     -28.025  16.860 -19.151  1.00  0.00           C  
ATOM   1940  CZ  PHE A1511     -28.033  17.314 -17.885  1.00  0.00           C  
ATOM   1941  N   TRP A1516     -31.095  21.303 -19.389  1.00  0.00           N  
ATOM   1942  CA  TRP A1516     -32.024  21.272 -18.257  1.00  0.00           C  
ATOM   1943  C   TRP A1516     -33.457  21.229 -18.727  1.00  0.00           C  
ATOM   1944  O   TRP A1516     -34.326  20.551 -18.168  1.00  0.00           O  
ATOM   1945  CB  TRP A1516     -31.755  22.521 -17.349  1.00  0.00           C  
ATOM   1946  CG  TRP A1516     -30.387  22.460 -16.742  1.00  0.00           C  
ATOM   1947  CD1 TRP A1516     -29.303  23.212 -17.014  1.00  0.00           C  
ATOM   1948  CD2 TRP A1516     -29.964  21.507 -15.742  1.00  0.00           C  
ATOM   1949  NE1 TRP A1516     -28.224  22.815 -16.228  1.00  0.00           N  
ATOM   1950  CE2 TRP A1516     -28.615  21.788 -15.442  1.00  0.00           C  
ATOM   1951  CE3 TRP A1516     -30.630  20.467 -15.090  1.00  0.00           C  
ATOM   1952  CZ2 TRP A1516     -27.879  21.072 -14.504  1.00  0.00           C  
ATOM   1953  CZ3 TRP A1516     -29.893  19.746 -14.166  1.00  0.00           C  
ATOM   1954  CH2 TRP A1516     -28.543  20.036 -13.880  1.00  0.00           C  
ATOM   1955  N   ILE A1517     -33.722  22.013 -19.775  1.00  0.00           N  
ATOM   1956  CA  ILE A1517     -35.077  22.045 -20.353  1.00  0.00           C  
ATOM   1957  C   ILE A1517     -35.470  20.670 -20.890  1.00  0.00           C  
ATOM   1958  O   ILE A1517     -36.671  20.312 -20.853  1.00  0.00           O  
ATOM   1959  CB  ILE A1517     -35.221  23.288 -21.293  1.00  0.00           C  
ATOM   1960  CG1 ILE A1517     -36.688  23.758 -21.137  1.00  0.00           C  
ATOM   1961  CG2 ILE A1517     -34.807  22.982 -22.725  1.00  0.00           C  
ATOM   1962  CD1 ILE A1517     -36.854  25.285 -20.924  1.00  0.00           C  
ATOM   1963  N   ASN A1518     -34.541  19.820 -21.304  1.00  0.00           N  
ATOM   1964  CA  ASN A1518     -34.847  18.467 -21.743  1.00  0.00           C  
ATOM   1965  C   ASN A1518     -34.902  17.490 -20.563  1.00  0.00           C  
ATOM   1966  O   ASN A1518     -34.797  16.271 -20.788  1.00  0.00           O  
ATOM   1967  CB  ASN A1518     -33.884  17.972 -22.831  1.00  0.00           C  
ATOM   1968  CG  ASN A1518     -33.910  18.772 -24.117  1.00  0.00           C  
ATOM   1969  OD1 ASN A1518     -32.807  18.975 -24.684  1.00  0.00           O  
ATOM   1970  ND2 ASN A1518     -35.091  19.208 -24.538  1.00  0.00           N  
ATOM   1971  N   THR A1527     -35.023  17.935 -19.322  1.00  0.00           N  
ATOM   1972  CA  THR A1527     -35.109  16.941 -18.229  1.00  0.00           C  
ATOM   1973  C   THR A1527     -36.398  16.162 -18.424  1.00  0.00           C  
ATOM   1974  O   THR A1527     -37.460  16.753 -18.650  1.00  0.00           O  
ATOM   1975  CB  THR A1527     -35.040  17.573 -16.805  1.00  0.00           C  
ATOM   1976  OG1 THR A1527     -33.821  18.343 -16.920  1.00  0.00           O  
ATOM   1977  CG2 THR A1527     -34.953  16.577 -15.633  1.00  0.00           C  
ATOM   1978  N   ASP A1528     -36.231  14.891 -18.282  1.00  0.00           N  
ATOM   1979  CA  ASP A1528     -37.334  13.905 -18.376  1.00  0.00           C  
ATOM   1980  C   ASP A1528     -38.249  14.199 -17.199  1.00  0.00           C  
ATOM   1981  O   ASP A1528     -37.764  14.459 -16.093  1.00  0.00           O  
ATOM   1982  CB  ASP A1528     -36.860  12.466 -18.389  1.00  0.00           C  
ATOM   1983  CG  ASP A1528     -37.913  11.380 -18.353  1.00  0.00           C  
ATOM   1984  OD1 ASP A1528     -37.579  10.203 -18.556  1.00  0.00           O  
ATOM   1985  OD2 ASP A1528     -39.102  11.554 -18.092  1.00  0.00           O  
ATOM   1986  N   ASP A1549     -39.528  14.070 -17.445  1.00  0.00           N  
ATOM   1987  CA  ASP A1549     -40.603  14.260 -16.457  1.00  0.00           C  
ATOM   1988  C   ASP A1549     -40.314  13.441 -15.186  1.00  0.00           C  
ATOM   1989  O   ASP A1549     -40.625  13.935 -14.102  1.00  0.00           O  
ATOM   1990  CB  ASP A1549     -41.961  13.932 -17.049  1.00  0.00           C  
ATOM   1991  CG  ASP A1549     -42.630  14.998 -17.887  1.00  0.00           C  
ATOM   1992  OD1 ASP A1549     -43.709  14.732 -18.452  1.00  0.00           O  
ATOM   1993  OD2 ASP A1549     -42.103  16.114 -17.980  1.00  0.00           O  
ATOM   1994  N   ARG A1563     -39.753  12.274 -15.345  1.00  0.00           N  
ATOM   1995  CA  ARG A1563     -39.367  11.352 -14.299  1.00  0.00           C  
ATOM   1996  C   ARG A1563     -38.271  11.927 -13.398  1.00  0.00           C  
ATOM   1997  O   ARG A1563     -38.282  11.501 -12.251  1.00  0.00           O  
ATOM   1998  CB  ARG A1563     -38.805  10.023 -14.861  1.00  0.00           C  
ATOM   1999  CG  ARG A1563     -39.844   9.072 -15.366  1.00  0.00           C  
ATOM   2000  CD  ARG A1563     -39.740   8.546 -16.715  1.00  0.00           C  
ATOM   2001  NE  ARG A1563     -38.786   7.635 -17.207  1.00  0.00           N  
ATOM   2002  CZ  ARG A1563     -38.441   6.401 -16.842  1.00  0.00           C  
ATOM   2003  NH1 ARG A1563     -38.938   5.710 -15.799  1.00  0.00           N  
ATOM   2004  NH2 ARG A1563     -37.484   5.832 -17.596  1.00  0.00           N  
ATOM   2005  N   ASP A1569     -37.378  12.780 -13.908  1.00  0.00           N  
ATOM   2006  CA  ASP A1569     -36.289  13.329 -13.127  1.00  0.00           C  
ATOM   2007  C   ASP A1569     -36.435  14.747 -12.603  1.00  0.00           C  
ATOM   2008  O   ASP A1569     -35.819  15.112 -11.576  1.00  0.00           O  
ATOM   2009  CB  ASP A1569     -34.953  13.291 -13.961  1.00  0.00           C  
ATOM   2010  CG  ASP A1569     -34.645  11.902 -14.396  1.00  0.00           C  
ATOM   2011  OD1 ASP A1569     -34.219  11.628 -15.502  1.00  0.00           O  
ATOM   2012  OD2 ASP A1569     -34.905  10.971 -13.619  1.00  0.00           O  
ATOM   2013  N   VAL A1594     -37.217  15.542 -13.321  1.00  0.00           N  
ATOM   2014  CA  VAL A1594     -37.362  16.940 -13.006  1.00  0.00           C  
ATOM   2015  C   VAL A1594     -37.544  17.277 -11.544  1.00  0.00           C  
ATOM   2016  O   VAL A1594     -36.847  18.235 -11.125  1.00  0.00           O  
ATOM   2017  CB  VAL A1594     -38.432  17.557 -13.990  1.00  0.00           C  
ATOM   2018  CG1 VAL A1594     -39.879  17.346 -13.615  1.00  0.00           C  
ATOM   2019  CG2 VAL A1594     -38.118  19.023 -14.231  1.00  0.00           C  
ATOM   2020  N   ILE A1596     -38.422  16.595 -10.835  1.00  0.00           N  
ATOM   2021  CA  ILE A1596     -38.681  16.863  -9.424  1.00  0.00           C  
ATOM   2022  C   ILE A1596     -37.462  16.518  -8.572  1.00  0.00           C  
ATOM   2023  O   ILE A1596     -37.263  17.378  -7.705  1.00  0.00           O  
ATOM   2024  CB  ILE A1596     -40.060  16.378  -8.840  1.00  0.00           C  
ATOM   2025  CG1 ILE A1596     -41.234  16.890  -9.719  1.00  0.00           C  
ATOM   2026  CG2 ILE A1596     -40.259  16.844  -7.356  1.00  0.00           C  
ATOM   2027  CD1 ILE A1596     -41.439  18.429  -9.884  1.00  0.00           C  
ATOM   2028  N   ARG A1601     -36.700  15.492  -8.785  1.00  0.00           N  
ATOM   2029  CA  ARG A1601     -35.495  15.224  -8.015  1.00  0.00           C  
ATOM   2030  C   ARG A1601     -34.431  16.296  -8.310  1.00  0.00           C  
ATOM   2031  O   ARG A1601     -33.637  16.591  -7.372  1.00  0.00           O  
ATOM   2032  CB  ARG A1601     -34.832  13.885  -8.250  1.00  0.00           C  
ATOM   2033  CG  ARG A1601     -33.408  13.558  -7.935  1.00  0.00           C  
ATOM   2034  CD  ARG A1601     -32.979  12.137  -8.334  1.00  0.00           C  
ATOM   2035  NE  ARG A1601     -34.150  11.286  -8.510  1.00  0.00           N  
ATOM   2036  CZ  ARG A1601     -34.647  10.814  -9.669  1.00  0.00           C  
ATOM   2037  NH1 ARG A1601     -34.027  10.967 -10.831  1.00  0.00           N  
ATOM   2038  NH2 ARG A1601     -35.795  10.132  -9.639  1.00  0.00           N  
ATOM   2039  N   TYR A1602     -34.366  16.795  -9.523  1.00  0.00           N  
ATOM   2040  CA  TYR A1602     -33.380  17.787  -9.936  1.00  0.00           C  
ATOM   2041  C   TYR A1602     -33.642  19.166  -9.396  1.00  0.00           C  
ATOM   2042  O   TYR A1602     -32.755  19.990  -9.183  1.00  0.00           O  
ATOM   2043  CB  TYR A1602     -33.260  17.804 -11.514  1.00  0.00           C  
ATOM   2044  CG  TYR A1602     -32.659  16.558 -12.084  1.00  0.00           C  
ATOM   2045  CD1 TYR A1602     -32.367  15.420 -11.302  1.00  0.00           C  
ATOM   2046  CD2 TYR A1602     -32.360  16.507 -13.468  1.00  0.00           C  
ATOM   2047  CE1 TYR A1602     -31.807  14.282 -11.886  1.00  0.00           C  
ATOM   2048  CE2 TYR A1602     -31.829  15.351 -14.074  1.00  0.00           C  
ATOM   2049  CZ  TYR A1602     -31.557  14.241 -13.276  1.00  0.00           C  
ATOM   2050  OH  TYR A1602     -31.037  13.130 -13.870  1.00  0.00           O  
ATOM   2051  N   LEU A1603     -34.899  19.516  -9.191  1.00  0.00           N  
ATOM   2052  CA  LEU A1603     -35.312  20.810  -8.642  1.00  0.00           C  
ATOM   2053  C   LEU A1603     -34.829  20.940  -7.205  1.00  0.00           C  
ATOM   2054  O   LEU A1603     -34.388  22.020  -6.774  1.00  0.00           O  
ATOM   2055  CB  LEU A1603     -36.823  20.969  -8.805  1.00  0.00           C  
ATOM   2056  CG  LEU A1603     -37.375  21.322 -10.167  1.00  0.00           C  
ATOM   2057  CD1 LEU A1603     -38.918  21.190 -10.064  1.00  0.00           C  
ATOM   2058  CD2 LEU A1603     -37.016  22.772 -10.503  1.00  0.00           C  
ATOM   2059  N   LYS A1604     -34.959  19.887  -6.483  1.00  0.00           N  
ATOM   2060  CA  LYS A1604     -34.589  19.669  -5.073  1.00  0.00           C  
ATOM   2061  C   LYS A1604     -33.085  19.696  -4.847  1.00  0.00           C  
ATOM   2062  O   LYS A1604     -32.626  20.351  -3.896  1.00  0.00           O  
ATOM   2063  CB  LYS A1604     -35.072  18.299  -4.648  1.00  0.00           C  
ATOM   2064  CG  LYS A1604     -36.597  18.195  -4.680  1.00  0.00           C  
ATOM   2065  CD  LYS A1604     -36.917  16.867  -3.955  1.00  0.00           C  
ATOM   2066  CE  LYS A1604     -38.445  16.800  -3.880  1.00  0.00           C  
ATOM   2067  NZ  LYS A1604     -38.792  15.417  -3.430  1.00  0.00           N  
ATOM   2068  N   TYR A1613     -32.386  19.040  -5.741  1.00  0.00           N  
ATOM   2069  CA  TYR A1613     -30.953  18.991  -5.772  1.00  0.00           C  
ATOM   2070  C   TYR A1613     -30.197  20.245  -6.167  1.00  0.00           C  
ATOM   2071  O   TYR A1613     -29.197  20.634  -5.521  1.00  0.00           O  
ATOM   2072  CB  TYR A1613     -30.453  17.988  -6.880  1.00  0.00           C  
ATOM   2073  CG  TYR A1613     -30.557  16.553  -6.415  1.00  0.00           C  
ATOM   2074  CD1 TYR A1613     -29.896  15.531  -7.085  1.00  0.00           C  
ATOM   2075  CD2 TYR A1613     -31.358  16.225  -5.305  1.00  0.00           C  
ATOM   2076  CE1 TYR A1613     -30.019  14.199  -6.677  1.00  0.00           C  
ATOM   2077  CE2 TYR A1613     -31.468  14.896  -4.901  1.00  0.00           C  
ATOM   2078  CZ  TYR A1613     -30.793  13.895  -5.586  1.00  0.00           C  
ATOM   2079  OH  TYR A1613     -30.991  12.631  -5.139  1.00  0.00           O  
ATOM   2080  N   PHE A1614     -30.639  20.789  -7.273  1.00  0.00           N  
ATOM   2081  CA  PHE A1614     -30.033  21.913  -7.957  1.00  0.00           C  
ATOM   2082  C   PHE A1614     -30.607  23.281  -7.755  1.00  0.00           C  
ATOM   2083  O   PHE A1614     -29.864  24.174  -8.273  1.00  0.00           O  
ATOM   2084  CB  PHE A1614     -29.976  21.646  -9.504  1.00  0.00           C  
ATOM   2085  CG  PHE A1614     -29.179  20.394  -9.770  1.00  0.00           C  
ATOM   2086  CD1 PHE A1614     -27.827  20.306  -9.480  1.00  0.00           C  
ATOM   2087  CD2 PHE A1614     -29.827  19.269 -10.282  1.00  0.00           C  
ATOM   2088  CE1 PHE A1614     -27.126  19.147  -9.710  1.00  0.00           C  
ATOM   2089  CE2 PHE A1614     -29.138  18.069 -10.507  1.00  0.00           C  
ATOM   2090  CZ  PHE A1614     -27.779  18.020 -10.242  1.00  0.00           C  
ATOM   2091  N   THR A1615     -31.759  23.431  -7.147  1.00  0.00           N  
ATOM   2092  CA  THR A1615     -32.309  24.790  -7.003  1.00  0.00           C  
ATOM   2093  C   THR A1615     -32.522  25.239  -5.561  1.00  0.00           C  
ATOM   2094  O   THR A1615     -32.557  24.428  -4.659  1.00  0.00           O  
ATOM   2095  CB  THR A1615     -33.649  24.998  -7.838  1.00  0.00           C  
ATOM   2096  OG1 THR A1615     -34.783  24.500  -7.097  1.00  0.00           O  
ATOM   2097  CG2 THR A1615     -33.667  24.323  -9.211  1.00  0.00           C  
ATOM   2098  N   PHE A1616     -32.742  26.550  -5.439  1.00  0.00           N  
ATOM   2099  CA  PHE A1616     -33.025  27.220  -4.159  1.00  0.00           C  
ATOM   2100  C   PHE A1616     -34.524  27.499  -3.986  1.00  0.00           C  
ATOM   2101  O   PHE A1616     -34.901  28.348  -3.138  1.00  0.00           O  
ATOM   2102  CB  PHE A1616     -32.060  28.394  -3.925  1.00  0.00           C  
ATOM   2103  CG  PHE A1616     -30.625  27.923  -3.684  1.00  0.00           C  
ATOM   2104  CD1 PHE A1616     -30.117  27.833  -2.390  1.00  0.00           C  
ATOM   2105  CD2 PHE A1616     -29.814  27.520  -4.742  1.00  0.00           C  
ATOM   2106  CE1 PHE A1616     -28.823  27.393  -2.134  1.00  0.00           C  
ATOM   2107  CE2 PHE A1616     -28.531  27.028  -4.506  1.00  0.00           C  
ATOM   2108  CZ  PHE A1616     -28.033  26.973  -3.189  1.00  0.00           C  
ATOM   2109  N   LEU A1617     -35.390  26.801  -4.729  1.00  0.00           N  
ATOM   2110  CA  LEU A1617     -36.855  26.856  -4.624  1.00  0.00           C  
ATOM   2111  C   LEU A1617     -37.242  26.152  -3.268  1.00  0.00           C  
ATOM   2112  O   LEU A1617     -36.607  25.163  -2.886  1.00  0.00           O  
ATOM   2113  CB  LEU A1617     -37.694  26.162  -5.673  1.00  0.00           C  
ATOM   2114  CG  LEU A1617     -37.737  26.515  -7.135  1.00  0.00           C  
ATOM   2115  CD1 LEU A1617     -38.873  25.764  -7.857  1.00  0.00           C  
ATOM   2116  CD2 LEU A1617     -38.002  28.012  -7.336  1.00  0.00           C  
ATOM   2117  N   SER A1619     -38.290  26.725  -2.660  1.00  0.00           N  
ATOM   2118  CA  SER A1619     -38.726  26.170  -1.366  1.00  0.00           C  
ATOM   2119  C   SER A1619     -39.426  24.849  -1.656  1.00  0.00           C  
ATOM   2120  O   SER A1619     -39.646  24.475  -2.820  1.00  0.00           O  
ATOM   2121  CB  SER A1619     -39.571  27.047  -0.467  1.00  0.00           C  
ATOM   2122  OG  SER A1619     -40.829  27.341  -1.022  1.00  0.00           O  
ATOM   2123  N   LYS A1620     -39.764  24.237  -0.561  1.00  0.00           N  
ATOM   2124  CA  LYS A1620     -40.435  22.925  -0.495  1.00  0.00           C  
ATOM   2125  C   LYS A1620     -41.823  23.103  -1.071  1.00  0.00           C  
ATOM   2126  O   LYS A1620     -42.326  22.320  -1.912  1.00  0.00           O  
ATOM   2127  CB  LYS A1620     -40.457  22.455   0.950  1.00  0.00           C  
ATOM   2128  CG  LYS A1620     -40.995  21.064   1.196  1.00  0.00           C  
ATOM   2129  CD  LYS A1620     -40.798  20.645   2.641  1.00  0.00           C  
ATOM   2130  CE  LYS A1620     -41.489  19.314   2.844  1.00  0.00           C  
ATOM   2131  NZ  LYS A1620     -42.958  19.488   2.806  1.00  0.00           N  
ATOM   2132  N   GLU A1621     -42.412  24.195  -0.617  1.00  0.00           N  
ATOM   2133  CA  GLU A1621     -43.754  24.547  -1.094  1.00  0.00           C  
ATOM   2134  C   GLU A1621     -43.677  24.934  -2.544  1.00  0.00           C  
ATOM   2135  O   GLU A1621     -44.711  24.690  -3.199  1.00  0.00           O  
ATOM   2136  CB  GLU A1621     -44.390  25.609  -0.218  1.00  0.00           C  
ATOM   2137  CG  GLU A1621     -44.509  25.083   1.116  1.00  0.00           C  
ATOM   2138  N   GLU A1622     -42.619  25.527  -3.071  1.00  0.00           N  
ATOM   2139  CA  GLU A1622     -42.587  25.844  -4.506  1.00  0.00           C  
ATOM   2140  C   GLU A1622     -42.379  24.554  -5.294  1.00  0.00           C  
ATOM   2141  O   GLU A1622     -43.057  24.222  -6.312  1.00  0.00           O  
ATOM   2142  CB  GLU A1622     -41.554  26.887  -4.860  1.00  0.00           C  
ATOM   2143  CG  GLU A1622     -41.607  28.201  -4.089  1.00  0.00           C  
ATOM   2144  CD  GLU A1622     -40.364  29.040  -4.041  1.00  0.00           C  
ATOM   2145  OE1 GLU A1622     -40.305  30.224  -4.430  1.00  0.00           O  
ATOM   2146  OE2 GLU A1622     -39.349  28.471  -3.568  1.00  0.00           O  
ATOM   2147  N   ILE A1632     -41.498  23.724  -4.796  1.00  0.00           N  
ATOM   2148  CA  ILE A1632     -41.185  22.437  -5.440  1.00  0.00           C  
ATOM   2149  C   ILE A1632     -42.436  21.571  -5.463  1.00  0.00           C  
ATOM   2150  O   ILE A1632     -42.670  20.915  -6.471  1.00  0.00           O  
ATOM   2151  CB  ILE A1632     -39.921  21.721  -4.818  1.00  0.00           C  
ATOM   2152  CG1 ILE A1632     -38.627  22.443  -5.184  1.00  0.00           C  
ATOM   2153  CG2 ILE A1632     -39.892  20.249  -5.280  1.00  0.00           C  
ATOM   2154  CD1 ILE A1632     -37.366  22.383  -4.302  1.00  0.00           C  
ATOM   2155  N   GLU A1635     -43.217  21.533  -4.401  1.00  0.00           N  
ATOM   2156  CA  GLU A1635     -44.430  20.702  -4.290  1.00  0.00           C  
ATOM   2157  C   GLU A1635     -45.508  21.091  -5.269  1.00  0.00           C  
ATOM   2158  O   GLU A1635     -46.087  20.230  -5.983  1.00  0.00           O  
ATOM   2159  CB  GLU A1635     -45.000  20.751  -2.883  1.00  0.00           C  
ATOM   2160  CG  GLU A1635     -44.352  19.792  -1.892  1.00  0.00           C  
ATOM   2161  CD  GLU A1635     -44.793  19.928  -0.456  1.00  0.00           C  
ATOM   2162  OE1 GLU A1635     -44.156  19.522   0.485  1.00  0.00           O  
ATOM   2163  OE2 GLU A1635     -45.893  20.496  -0.341  1.00  0.00           O  
ATOM   2164  N   ALA A1636     -45.723  22.391  -5.306  1.00  0.00           N  
ATOM   2165  CA  ALA A1636     -46.613  23.053  -6.220  1.00  0.00           C  
ATOM   2166  C   ALA A1636     -46.270  22.645  -7.651  1.00  0.00           C  
ATOM   2167  O   ALA A1636     -47.159  22.310  -8.439  1.00  0.00           O  
ATOM   2168  CB  ALA A1636     -46.451  24.576  -5.998  1.00  0.00           C  
ATOM   2169  N   LEU A1637     -44.980  22.610  -8.003  1.00  0.00           N  
ATOM   2170  CA  LEU A1637     -44.515  22.224  -9.357  1.00  0.00           C  
ATOM   2171  C   LEU A1637     -44.830  20.754  -9.600  1.00  0.00           C  
ATOM   2172  O   LEU A1637     -45.149  20.322 -10.732  1.00  0.00           O  
ATOM   2173  CB  LEU A1637     -43.045  22.645  -9.587  1.00  0.00           C  
ATOM   2174  CG  LEU A1637     -42.848  24.059 -10.124  1.00  0.00           C  
ATOM   2175  CD1 LEU A1637     -41.430  24.579  -9.877  1.00  0.00           C  
ATOM   2176  CD2 LEU A1637     -43.121  24.116 -11.635  1.00  0.00           C  
ATOM   2177  N   GLU A1638     -44.761  19.983  -8.506  1.00  0.00           N  
ATOM   2178  CA  GLU A1638     -45.053  18.560  -8.593  1.00  0.00           C  
ATOM   2179  C   GLU A1638     -46.493  18.242  -8.997  1.00  0.00           C  
ATOM   2180  O   GLU A1638     -46.862  17.298  -9.747  1.00  0.00           O  
ATOM   2181  CB  GLU A1638     -44.694  17.854  -7.286  1.00  0.00           C  
ATOM   2182  CG  GLU A1638     -44.901  16.325  -7.416  1.00  0.00           C  
ATOM   2183  CD  GLU A1638     -43.915  15.455  -6.714  1.00  0.00           C  
ATOM   2184  OE1 GLU A1638     -43.516  14.393  -7.195  1.00  0.00           O  
ATOM   2185  OE2 GLU A1638     -43.609  15.984  -5.609  1.00  0.00           O  
ATOM   2186  N   GLN A1639     -47.369  19.061  -8.500  1.00  0.00           N  
ATOM   2187  CA  GLN A1639     -48.829  18.984  -8.764  1.00  0.00           C  
ATOM   2188  C   GLN A1639     -49.085  19.515 -10.172  1.00  0.00           C  
ATOM   2189  O   GLN A1639     -49.891  18.960 -10.968  1.00  0.00           O  
ATOM   2190  CB  GLN A1639     -49.527  19.576  -7.535  1.00  0.00           C  
ATOM   2191  CG  GLN A1639     -49.460  18.656  -6.308  1.00  0.00           C  
ATOM   2192  CD  GLN A1639     -48.409  18.537  -5.260  1.00  0.00           C  
ATOM   2193  OE1 GLN A1639     -48.322  19.229  -4.217  1.00  0.00           O  
ATOM   2194  NE2 GLN A1639     -47.416  17.609  -5.346  1.00  0.00           N  
ATOM   2195  N   GLU A1640     -48.368  20.544 -10.613  1.00  0.00           N  
ATOM   2196  CA  GLU A1640     -48.488  21.092 -11.964  1.00  0.00           C  
ATOM   2197  C   GLU A1640     -47.992  20.123 -13.021  1.00  0.00           C  
ATOM   2198  O   GLU A1640     -48.472  20.081 -14.168  1.00  0.00           O  
ATOM   2199  CB  GLU A1640     -47.853  22.471 -12.021  1.00  0.00           C  
ATOM   2200  N   LEU A1641     -47.021  19.285 -12.683  1.00  0.00           N  
ATOM   2201  CA  LEU A1641     -46.441  18.254 -13.534  1.00  0.00           C  
ATOM   2202  C   LEU A1641     -47.444  17.099 -13.684  1.00  0.00           C  
ATOM   2203  O   LEU A1641     -47.479  16.414 -14.713  1.00  0.00           O  
ATOM   2204  CB  LEU A1641     -45.104  17.796 -12.961  1.00  0.00           C  
ATOM   2205  CG  LEU A1641     -44.434  16.560 -13.526  1.00  0.00           C  
ATOM   2206  CD1 LEU A1641     -43.703  16.830 -14.833  1.00  0.00           C  
ATOM   2207  CD2 LEU A1641     -43.400  16.061 -12.474  1.00  0.00           C  
ATOM   2208  N   ARG A1642     -48.196  16.888 -12.638  1.00  0.00           N  
ATOM   2209  CA  ARG A1642     -49.225  15.866 -12.593  1.00  0.00           C  
ATOM   2210  C   ARG A1642     -50.357  16.244 -13.546  1.00  0.00           C  
ATOM   2211  O   ARG A1642     -50.764  15.452 -14.401  1.00  0.00           O  
ATOM   2212  CB  ARG A1642     -49.855  15.770 -11.202  1.00  0.00           C  
ATOM   2213  CG  ARG A1642     -50.911  14.694 -10.956  1.00  0.00           C  
ATOM   2214  CD  ARG A1642     -51.095  14.565  -9.440  1.00  0.00           C  
ATOM   2215  NE  ARG A1642     -49.832  14.084  -8.901  1.00  0.00           N  
ATOM   2216  CZ  ARG A1642     -49.010  14.650  -8.026  1.00  0.00           C  
ATOM   2217  NH1 ARG A1642     -49.287  15.789  -7.396  1.00  0.00           N  
ATOM   2218  NH2 ARG A1642     -47.850  13.994  -7.782  1.00  0.00           N  
ATOM   2219  N   GLU A1662     -50.850  17.428 -13.331  1.00  0.00           N  
ATOM   2220  CA  GLU A1662     -51.974  18.053 -13.964  1.00  0.00           C  
ATOM   2221  C   GLU A1662     -51.737  18.602 -15.339  1.00  0.00           C  
ATOM   2222  O   GLU A1662     -52.743  18.542 -16.067  1.00  0.00           O  
ATOM   2223  CB  GLU A1662     -52.494  19.233 -13.139  1.00  0.00           C  
ATOM   2224  CG  GLU A1662     -53.236  18.969 -11.977  1.00  0.00           C  
ATOM   2225  N   ALA A1663     -50.584  19.120 -15.651  1.00  0.00           N  
ATOM   2226  CA  ALA A1663     -50.309  19.693 -16.987  1.00  0.00           C  
ATOM   2227  C   ALA A1663     -48.892  19.447 -17.453  1.00  0.00           C  
ATOM   2228  O   ALA A1663     -48.131  20.432 -17.572  1.00  0.00           O  
ATOM   2229  CB  ALA A1663     -50.519  21.216 -16.908  1.00  0.00           C  
ATOM   2230  N   PRO A1664     -48.547  18.203 -17.728  1.00  0.00           N  
ATOM   2231  CA  PRO A1664     -47.202  17.814 -18.109  1.00  0.00           C  
ATOM   2232  C   PRO A1664     -46.730  18.193 -19.476  1.00  0.00           C  
ATOM   2233  O   PRO A1664     -45.498  17.992 -19.767  1.00  0.00           O  
ATOM   2234  CB  PRO A1664     -47.129  16.299 -17.874  1.00  0.00           C  
ATOM   2235  CG  PRO A1664     -48.554  15.887 -18.029  1.00  0.00           C  
ATOM   2236  CD  PRO A1664     -49.423  17.032 -17.580  1.00  0.00           C  
ATOM   2237  N   GLU A1665     -47.611  18.730 -20.308  1.00  0.00           N  
ATOM   2238  CA  GLU A1665     -47.161  19.134 -21.672  1.00  0.00           C  
ATOM   2239  C   GLU A1665     -46.741  20.598 -21.639  1.00  0.00           C  
ATOM   2240  O   GLU A1665     -46.079  21.013 -22.590  1.00  0.00           O  
ATOM   2241  CB  GLU A1665     -48.229  18.826 -22.698  1.00  0.00           C  
ATOM   2242  N   LYS A1666     -47.108  21.309 -20.584  1.00  0.00           N  
ATOM   2243  CA  LYS A1666     -46.739  22.697 -20.378  1.00  0.00           C  
ATOM   2244  C   LYS A1666     -45.239  22.887 -20.093  1.00  0.00           C  
ATOM   2245  O   LYS A1666     -44.629  23.924 -20.416  1.00  0.00           O  
ATOM   2246  CB  LYS A1666     -47.514  23.324 -19.229  1.00  0.00           C  
ATOM   2247  CG  LYS A1666     -48.563  24.128 -19.710  1.00  0.00           C  
ATOM   2248  N   ARG A1667     -44.688  21.902 -19.416  1.00  0.00           N  
ATOM   2249  CA  ARG A1667     -43.283  21.806 -19.028  1.00  0.00           C  
ATOM   2250  C   ARG A1667     -42.783  22.880 -18.088  1.00  0.00           C  
ATOM   2251  O   ARG A1667     -41.653  23.416 -18.104  1.00  0.00           O  
ATOM   2252  CB  ARG A1667     -42.567  21.693 -20.401  1.00  0.00           C  
ATOM   2253  CG  ARG A1667     -42.452  20.237 -20.909  1.00  0.00           C  
ATOM   2254  CD  ARG A1667     -41.001  19.862 -20.923  1.00  0.00           C  
ATOM   2255  NE  ARG A1667     -40.701  18.508 -21.384  1.00  0.00           N  
ATOM   2256  CZ  ARG A1667     -39.454  17.988 -21.312  1.00  0.00           C  
ATOM   2257  NH1 ARG A1667     -38.385  18.607 -20.815  1.00  0.00           N  
ATOM   2258  NH2 ARG A1667     -39.213  16.740 -21.745  1.00  0.00           N  
ATOM   2259  N   ALA A1668     -43.602  23.265 -17.137  1.00  0.00           N  
ATOM   2260  CA  ALA A1668     -43.358  24.277 -16.114  1.00  0.00           C  
ATOM   2261  C   ALA A1668     -42.204  23.967 -15.168  1.00  0.00           C  
ATOM   2262  O   ALA A1668     -41.386  24.849 -14.807  1.00  0.00           O  
ATOM   2263  CB  ALA A1668     -44.685  24.518 -15.378  1.00  0.00           C  
ATOM   2264  N   ALA A1669     -42.118  22.734 -14.719  1.00  0.00           N  
ATOM   2265  CA  ALA A1669     -41.043  22.221 -13.831  1.00  0.00           C  
ATOM   2266  C   ALA A1669     -39.716  22.292 -14.614  1.00  0.00           C  
ATOM   2267  O   ALA A1669     -38.723  22.779 -14.075  1.00  0.00           O  
ATOM   2268  CB  ALA A1669     -41.325  20.821 -13.385  1.00  0.00           C  
ATOM   2269  N   GLN A1670     -39.740  21.878 -15.876  1.00  0.00           N  
ATOM   2270  CA  GLN A1670     -38.590  21.930 -16.779  1.00  0.00           C  
ATOM   2271  C   GLN A1670     -38.127  23.350 -17.082  1.00  0.00           C  
ATOM   2272  O   GLN A1670     -36.861  23.543 -17.173  1.00  0.00           O  
ATOM   2273  CB  GLN A1670     -38.757  21.152 -18.073  1.00  0.00           C  
ATOM   2274  CG  GLN A1670     -38.501  19.643 -17.991  1.00  0.00           C  
ATOM   2275  CD  GLN A1670     -39.819  18.942 -17.695  1.00  0.00           C  
ATOM   2276  OE1 GLN A1670     -40.846  19.602 -17.466  1.00  0.00           O  
ATOM   2277  NE2 GLN A1670     -39.749  17.625 -17.712  1.00  0.00           N  
ATOM   2278  N   LYS A1671     -39.002  24.342 -17.245  1.00  0.00           N  
ATOM   2279  CA  LYS A1671     -38.463  25.700 -17.524  1.00  0.00           C  
ATOM   2280  C   LYS A1671     -37.889  26.332 -16.256  1.00  0.00           C  
ATOM   2281  O   LYS A1671     -36.823  26.996 -16.363  1.00  0.00           O  
ATOM   2282  CB  LYS A1671     -39.401  26.672 -18.161  1.00  0.00           C  
ATOM   2283  CG  LYS A1671     -39.952  26.130 -19.339  1.00  0.00           C  
ATOM   2284  N   THR A1672     -38.548  26.140 -15.130  1.00  0.00           N  
ATOM   2285  CA  THR A1672     -38.130  26.663 -13.815  1.00  0.00           C  
ATOM   2286  C   THR A1672     -36.741  26.114 -13.443  1.00  0.00           C  
ATOM   2287  O   THR A1672     -35.914  26.851 -12.881  1.00  0.00           O  
ATOM   2288  CB  THR A1672     -39.011  26.333 -12.553  1.00  0.00           C  
ATOM   2289  OG1 THR A1672     -40.428  26.463 -12.870  1.00  0.00           O  
ATOM   2290  CG2 THR A1672     -38.624  27.210 -11.341  1.00  0.00           C  
ATOM   2291  N   LEU A1673     -36.542  24.821 -13.719  1.00  0.00           N  
ATOM   2292  CA  LEU A1673     -35.225  24.253 -13.430  1.00  0.00           C  
ATOM   2293  C   LEU A1673     -34.155  24.936 -14.295  1.00  0.00           C  
ATOM   2294  O   LEU A1673     -33.171  25.510 -13.808  1.00  0.00           O  
ATOM   2295  CB  LEU A1673     -35.355  22.750 -13.682  1.00  0.00           C  
ATOM   2296  CG  LEU A1673     -33.970  22.069 -13.686  1.00  0.00           C  
ATOM   2297  CD1 LEU A1673     -33.303  22.135 -12.304  1.00  0.00           C  
ATOM   2298  CD2 LEU A1673     -34.361  20.693 -14.166  1.00  0.00           C  
ATOM   2299  N   ALA A1684     -34.428  24.928 -15.609  1.00  0.00           N  
ATOM   2300  CA  ALA A1684     -33.565  25.535 -16.619  1.00  0.00           C  
ATOM   2301  C   ALA A1684     -33.222  26.973 -16.331  1.00  0.00           C  
ATOM   2302  O   ALA A1684     -32.041  27.309 -16.543  1.00  0.00           O  
ATOM   2303  CB  ALA A1684     -34.210  25.417 -18.012  1.00  0.00           C  
ATOM   2304  N   GLU A1685     -34.181  27.793 -15.929  1.00  0.00           N  
ATOM   2305  CA  GLU A1685     -33.937  29.206 -15.594  1.00  0.00           C  
ATOM   2306  C   GLU A1685     -33.098  29.427 -14.341  1.00  0.00           C  
ATOM   2307  O   GLU A1685     -32.139  30.208 -14.338  1.00  0.00           O  
ATOM   2308  CB  GLU A1685     -35.235  30.025 -15.417  1.00  0.00           C  
ATOM   2309  CG  GLU A1685     -35.928  30.150 -16.798  1.00  0.00           C  
ATOM   2310  CD  GLU A1685     -37.363  30.614 -16.718  1.00  0.00           C  
ATOM   2311  OE1 GLU A1685     -37.859  31.025 -15.679  1.00  0.00           O  
ATOM   2312  OE2 GLU A1685     -37.946  30.484 -17.831  1.00  0.00           O  
ATOM   2313  N   GLU A1686     -33.440  28.716 -13.290  1.00  0.00           N  
ATOM   2314  CA  GLU A1686     -32.838  28.710 -11.970  1.00  0.00           C  
ATOM   2315  C   GLU A1686     -31.365  28.353 -12.035  1.00  0.00           C  
ATOM   2316  O   GLU A1686     -30.508  29.102 -11.592  1.00  0.00           O  
ATOM   2317  CB  GLU A1686     -33.545  27.645 -11.094  1.00  0.00           C  
ATOM   2318  CG  GLU A1686     -34.895  27.918 -10.439  1.00  0.00           C  
ATOM   2319  CD  GLU A1686     -34.891  29.234  -9.708  1.00  0.00           C  
ATOM   2320  OE1 GLU A1686     -35.637  30.140 -10.042  1.00  0.00           O  
ATOM   2321  OE2 GLU A1686     -34.061  29.367  -8.773  1.00  0.00           O  
ATOM   2322  N   VAL A1687     -31.109  27.198 -12.638  1.00  0.00           N  
ATOM   2323  CA  VAL A1687     -29.739  26.682 -12.787  1.00  0.00           C  
ATOM   2324  C   VAL A1687     -28.940  27.528 -13.755  1.00  0.00           C  
ATOM   2325  O   VAL A1687     -27.810  27.875 -13.354  1.00  0.00           O  
ATOM   2326  CB  VAL A1687     -29.738  25.174 -12.992  1.00  0.00           C  
ATOM   2327  CG1 VAL A1687     -28.390  24.508 -12.712  1.00  0.00           C  
ATOM   2328  CG2 VAL A1687     -30.798  24.571 -12.092  1.00  0.00           C  
ATOM   2329  N   THR A1690     -29.457  27.939 -14.898  1.00  0.00           N  
ATOM   2330  CA  THR A1690     -28.703  28.820 -15.797  1.00  0.00           C  
ATOM   2331  C   THR A1690     -28.332  30.164 -15.176  1.00  0.00           C  
ATOM   2332  O   THR A1690     -27.201  30.682 -15.442  1.00  0.00           O  
ATOM   2333  CB  THR A1690     -29.399  29.029 -17.209  1.00  0.00           C  
ATOM   2334  OG1 THR A1690     -29.783  27.676 -17.557  1.00  0.00           O  
ATOM   2335  CG2 THR A1690     -28.418  29.698 -18.207  1.00  0.00           C  
ATOM   2336  N   LYS A1691     -29.198  30.729 -14.387  1.00  0.00           N  
ATOM   2337  CA  LYS A1691     -28.982  31.986 -13.687  1.00  0.00           C  
ATOM   2338  C   LYS A1691     -27.864  31.817 -12.656  1.00  0.00           C  
ATOM   2339  O   LYS A1691     -26.947  32.613 -12.439  1.00  0.00           O  
ATOM   2340  CB  LYS A1691     -30.249  32.396 -12.957  1.00  0.00           C  
ATOM   2341  CG  LYS A1691     -31.010  33.623 -13.431  1.00  0.00           C  
ATOM   2342  CD  LYS A1691     -31.668  34.295 -12.214  1.00  0.00           C  
ATOM   2343  CE  LYS A1691     -33.175  34.273 -12.256  1.00  0.00           C  
ATOM   2344  NZ  LYS A1691     -33.809  32.934 -12.169  1.00  0.00           N  
ATOM   2345  N   LEU A1692     -27.941  30.701 -11.926  1.00  0.00           N  
ATOM   2346  CA  LEU A1692     -26.989  30.354 -10.892  1.00  0.00           C  
ATOM   2347  C   LEU A1692     -25.591  30.394 -11.490  1.00  0.00           C  
ATOM   2348  O   LEU A1692     -24.727  31.118 -11.026  1.00  0.00           O  
ATOM   2349  CB  LEU A1692     -27.312  28.928 -10.401  1.00  0.00           C  
ATOM   2350  CG  LEU A1692     -28.311  28.844  -9.276  1.00  0.00           C  
ATOM   2351  CD1 LEU A1692     -28.827  27.432  -9.052  1.00  0.00           C  
ATOM   2352  CD2 LEU A1692     -27.647  29.384  -7.998  1.00  0.00           C  
ATOM   2353  N   VAL A1693     -25.435  29.579 -12.495  1.00  0.00           N  
ATOM   2354  CA  VAL A1693     -24.185  29.380 -13.194  1.00  0.00           C  
ATOM   2355  C   VAL A1693     -23.741  30.463 -14.127  1.00  0.00           C  
ATOM   2356  O   VAL A1693     -22.532  30.799 -14.132  1.00  0.00           O  
ATOM   2357  CB  VAL A1693     -24.255  28.001 -13.932  1.00  0.00           C  
ATOM   2358  CG1 VAL A1693     -23.003  27.704 -14.700  1.00  0.00           C  
ATOM   2359  CG2 VAL A1693     -24.612  26.962 -12.848  1.00  0.00           C  
ATOM   2360  N   HIS A1694     -24.689  30.921 -14.948  1.00  0.00           N  
ATOM   2361  CA  HIS A1694     -24.238  31.956 -15.915  1.00  0.00           C  
ATOM   2362  C   HIS A1694     -24.807  33.331 -15.641  1.00  0.00           C  
ATOM   2363  O   HIS A1694     -24.211  34.261 -16.239  1.00  0.00           O  
ATOM   2364  CB  HIS A1694     -24.476  31.473 -17.345  1.00  0.00           C  
ATOM   2365  CG  HIS A1694     -23.927  30.169 -17.765  1.00  0.00           C  
ATOM   2366  ND1 HIS A1694     -22.596  29.941 -17.924  1.00  0.00           N  
ATOM   2367  CD2 HIS A1694     -24.551  29.004 -18.101  1.00  0.00           C  
ATOM   2368  CE1 HIS A1694     -22.427  28.681 -18.325  1.00  0.00           C  
ATOM   2369  NE2 HIS A1694     -23.573  28.074 -18.451  1.00  0.00           N  
ATOM   2370  N   GLY A1695     -25.840  33.473 -14.836  1.00  0.00           N  
ATOM   2371  CA  GLY A1695     -26.423  34.801 -14.568  1.00  0.00           C  
ATOM   2372  C   GLY A1695     -27.564  35.033 -15.593  1.00  0.00           C  
ATOM   2373  O   GLY A1695     -27.723  34.411 -16.642  1.00  0.00           O  
ATOM   2374  N   GLU A1696     -28.402  35.998 -15.253  1.00  0.00           N  
ATOM   2375  CA  GLU A1696     -29.594  36.508 -15.866  1.00  0.00           C  
ATOM   2376  C   GLU A1696     -29.544  36.913 -17.319  1.00  0.00           C  
ATOM   2377  O   GLU A1696     -30.483  36.572 -18.052  1.00  0.00           O  
ATOM   2378  CB  GLU A1696     -30.048  37.802 -15.135  1.00  0.00           C  
ATOM   2379  CG  GLU A1696     -31.146  37.632 -14.090  1.00  0.00           C  
ATOM   2380  CD  GLU A1696     -32.429  37.160 -14.746  1.00  0.00           C  
ATOM   2381  OE1 GLU A1696     -33.344  37.902 -15.096  1.00  0.00           O  
ATOM   2382  OE2 GLU A1696     -32.426  35.912 -14.900  1.00  0.00           O  
ATOM   2383  N   GLU A1697     -28.510  37.633 -17.691  1.00  0.00           N  
ATOM   2384  CA  GLU A1697     -28.315  38.118 -19.071  1.00  0.00           C  
ATOM   2385  C   GLU A1697     -28.051  36.930 -19.983  1.00  0.00           C  
ATOM   2386  O   GLU A1697     -28.622  36.779 -21.090  1.00  0.00           O  
ATOM   2387  CB  GLU A1697     -27.184  39.149 -19.093  1.00  0.00           C  
ATOM   2388  N   ALA A1698     -27.201  36.066 -19.429  1.00  0.00           N  
ATOM   2389  CA  ALA A1698     -26.839  34.795 -20.095  1.00  0.00           C  
ATOM   2390  C   ALA A1698     -28.122  33.989 -20.280  1.00  0.00           C  
ATOM   2391  O   ALA A1698     -28.341  33.441 -21.396  1.00  0.00           O  
ATOM   2392  CB  ALA A1698     -25.770  34.077 -19.330  1.00  0.00           C  
ATOM   2393  N   LEU A1708     -28.995  33.933 -19.289  1.00  0.00           N  
ATOM   2394  CA  LEU A1708     -30.284  33.232 -19.346  1.00  0.00           C  
ATOM   2395  C   LEU A1708     -31.236  33.833 -20.395  1.00  0.00           C  
ATOM   2396  O   LEU A1708     -31.963  33.121 -21.106  1.00  0.00           O  
ATOM   2397  CB  LEU A1708     -30.958  33.338 -17.970  1.00  0.00           C  
ATOM   2398  CG  LEU A1708     -32.406  32.898 -17.850  1.00  0.00           C  
ATOM   2399  CD1 LEU A1708     -32.606  31.435 -18.260  1.00  0.00           C  
ATOM   2400  CD2 LEU A1708     -32.863  33.101 -16.420  1.00  0.00           C  
ATOM   2401  N   ARG A1716     -31.227  35.162 -20.423  1.00  0.00           N  
ATOM   2402  CA  ARG A1716     -32.041  36.000 -21.303  1.00  0.00           C  
ATOM   2403  C   ARG A1716     -31.753  35.660 -22.768  1.00  0.00           C  
ATOM   2404  O   ARG A1716     -32.660  35.550 -23.615  1.00  0.00           O  
ATOM   2405  CB  ARG A1716     -31.814  37.485 -21.069  1.00  0.00           C  
ATOM   2406  CG  ARG A1716     -32.773  38.202 -20.127  1.00  0.00           C  
ATOM   2407  CD  ARG A1716     -32.722  39.707 -20.267  1.00  0.00           C  
ATOM   2408  NE  ARG A1716     -34.008  40.318 -20.036  1.00  0.00           N  
ATOM   2409  CZ  ARG A1716     -34.415  41.553 -19.813  1.00  0.00           C  
ATOM   2410  NH1 ARG A1716     -33.614  42.613 -19.725  1.00  0.00           N  
ATOM   2411  NH2 ARG A1716     -35.742  41.755 -19.629  1.00  0.00           N  
ATOM   2412  N   GLN A1717     -30.476  35.467 -23.044  1.00  0.00           N  
ATOM   2413  CA  GLN A1717     -30.004  35.120 -24.365  1.00  0.00           C  
ATOM   2414  C   GLN A1717     -30.441  33.716 -24.750  1.00  0.00           C  
ATOM   2415  O   GLN A1717     -30.937  33.511 -25.872  1.00  0.00           O  
ATOM   2416  CB  GLN A1717     -28.492  35.147 -24.490  1.00  0.00           C  
ATOM   2417  CG  GLN A1717     -27.926  36.539 -24.314  1.00  0.00           C  
ATOM   2418  CD  GLN A1717     -26.435  36.464 -24.605  1.00  0.00           C  
ATOM   2419  OE1 GLN A1717     -25.934  37.493 -25.029  1.00  0.00           O  
ATOM   2420  NE2 GLN A1717     -25.810  35.319 -24.379  1.00  0.00           N  
ATOM   2421  N   ALA A1718     -30.229  32.838 -23.783  1.00  0.00           N  
ATOM   2422  CA  ALA A1718     -30.569  31.424 -23.942  1.00  0.00           C  
ATOM   2423  C   ALA A1718     -32.039  31.233 -24.351  1.00  0.00           C  
ATOM   2424  O   ALA A1718     -32.464  30.401 -25.205  1.00  0.00           O  
ATOM   2425  CB  ALA A1718     -30.251  30.735 -22.612  1.00  0.00           C  
ATOM   2426  N   ILE A1719     -32.832  32.057 -23.665  1.00  0.00           N  
ATOM   2427  CA  ILE A1719     -34.267  32.094 -23.821  1.00  0.00           C  
ATOM   2428  C   ILE A1719     -34.672  32.645 -25.182  1.00  0.00           C  
ATOM   2429  O   ILE A1719     -35.508  32.024 -25.810  1.00  0.00           O  
ATOM   2430  CB  ILE A1719     -34.922  32.856 -22.628  1.00  0.00           C  
ATOM   2431  CG1 ILE A1719     -34.847  32.014 -21.334  1.00  0.00           C  
ATOM   2432  CG2 ILE A1719     -36.427  33.197 -22.913  1.00  0.00           C  
ATOM   2433  CD1 ILE A1719     -35.421  32.779 -20.103  1.00  0.00           C  
ATOM   2434  N   ARG A1720     -34.039  33.767 -25.512  1.00  0.00           N  
ATOM   2435  CA  ARG A1720     -34.360  34.436 -26.795  1.00  0.00           C  
ATOM   2436  C   ARG A1720     -33.728  33.628 -27.905  1.00  0.00           C  
ATOM   2437  O   ARG A1720     -34.391  33.575 -28.978  1.00  0.00           O  
ATOM   2438  CB  ARG A1720     -34.197  35.924 -26.872  1.00  0.00           C  
ATOM   2439  CG  ARG A1720     -32.841  36.485 -26.744  1.00  0.00           C  
ATOM   2440  CD  ARG A1720     -32.769  37.951 -27.146  1.00  0.00           C  
ATOM   2441  NE  ARG A1720     -31.308  38.154 -27.168  1.00  0.00           N  
ATOM   2442  CZ  ARG A1720     -30.671  39.279 -26.885  1.00  0.00           C  
ATOM   2443  NH1 ARG A1720     -31.364  40.372 -26.573  1.00  0.00           N  
ATOM   2444  NH2 ARG A1720     -29.330  39.256 -26.933  1.00  0.00           N  
ATOM   2445  N   ILE A1721     -32.611  32.952 -27.690  1.00  0.00           N  
ATOM   2446  CA  ILE A1721     -32.055  32.069 -28.707  1.00  0.00           C  
ATOM   2447  C   ILE A1721     -32.950  30.834 -28.894  1.00  0.00           C  
ATOM   2448  O   ILE A1721     -32.905  30.224 -29.990  1.00  0.00           O  
ATOM   2449  CB  ILE A1721     -30.601  31.558 -28.409  1.00  0.00           C  
ATOM   2450  CG1 ILE A1721     -29.598  32.724 -28.345  1.00  0.00           C  
ATOM   2451  CG2 ILE A1721     -30.148  30.472 -29.453  1.00  0.00           C  
ATOM   2452  CD1 ILE A1721     -28.124  32.290 -28.411  1.00  0.00           C  
ATOM   2453  N   SER A1722     -33.698  30.428 -27.877  1.00  0.00           N  
ATOM   2454  CA  SER A1722     -34.535  29.208 -28.011  1.00  0.00           C  
ATOM   2455  C   SER A1722     -35.811  29.348 -28.815  1.00  0.00           C  
ATOM   2456  O   SER A1722     -36.743  30.115 -28.537  1.00  0.00           O  
ATOM   2457  CB  SER A1722     -34.708  28.636 -26.598  1.00  0.00           C  
TER
END
