# Supplementary material for: Backbone Brackets and Arginine Tweezers delineate Class I and Class II aminoacyl tRNA synthetases
Source: PLoS Comput Biol. 2018 Apr 16;14(4):e1006101. doi: 10.1371/journal.pcbi.1006101 (PMC5919687; doi:10.1371/journal.pcbi.1006101)
Supplement: S11 File — All structures of Class I aaRS with residues renumbered according to the MSA. (GZ) [file pcbi.1006101.s023.tar.gz › 2v0c_A_renum.pdb]

ATOM      1  N   MET A 209     -12.171 -56.116  -6.316  1.00  0.00           N  
ATOM      2  CA  MET A 209     -11.797 -55.938  -4.895  1.00  0.00           C  
ATOM      3  C   MET A 209     -11.266 -54.526  -4.668  1.00  0.00           C  
ATOM      4  O   MET A 209     -10.582 -53.962  -5.532  1.00  0.00           O  
ATOM      5  CB  MET A 209     -10.736 -56.965  -4.492  1.00  0.00           C  
ATOM      6  CG  MET A 209     -10.379 -56.921  -3.008  1.00  0.00           C  
ATOM      7  SD  MET A 209      -9.854 -58.532  -2.364  1.00  0.00           S  
ATOM      8  CE  MET A 209      -8.080 -58.444  -2.705  1.00  0.00           C  
ATOM      9  N   GLU A 210     -11.596 -53.955  -3.513  1.00  0.00           N  
ATOM     10  CA  GLU A 210     -11.151 -52.604  -3.181  1.00  0.00           C  
ATOM     11  C   GLU A 210      -9.675 -52.602  -2.747  1.00  0.00           C  
ATOM     12  O   GLU A 210      -9.115 -53.637  -2.374  1.00  0.00           O  
ATOM     13  CB  GLU A 210     -12.031 -51.990  -2.091  1.00  0.00           C  
ATOM     14  CG  GLU A 210     -11.678 -52.398  -0.641  1.00  0.00           C  
ATOM     15  CD  GLU A 210     -12.092 -53.823  -0.269  1.00  0.00           C  
ATOM     16  OE1 GLU A 210     -11.645 -54.315   0.801  1.00  0.00           O  
ATOM     17  OE2 GLU A 210     -12.898 -54.442  -1.031  1.00  0.00           O  
ATOM     18  N   LYS A 211      -9.085 -51.413  -2.775  1.00  0.00           N  
ATOM     19  CA  LYS A 211      -7.675 -51.245  -2.490  1.00  0.00           C  
ATOM     20  C   LYS A 211      -7.440 -50.465  -1.196  1.00  0.00           C  
ATOM     21  O   LYS A 211      -8.315 -49.766  -0.677  1.00  0.00           O  
ATOM     22  CB  LYS A 211      -6.987 -50.553  -3.674  1.00  0.00           C  
ATOM     23  CG  LYS A 211      -6.848 -51.454  -4.905  1.00  0.00           C  
ATOM     24  CD  LYS A 211      -5.887 -50.855  -5.967  1.00  0.00           C  
ATOM     25  CE  LYS A 211      -5.986 -51.595  -7.336  1.00  0.00           C  
ATOM     26  NZ  LYS A 211      -4.981 -51.056  -8.338  1.00  0.00           N  
ATOM     27  N   TYR A 212      -6.230 -50.606  -0.666  1.00  0.00           N  
ATOM     28  CA  TYR A 212      -5.813 -49.800   0.480  1.00  0.00           C  
ATOM     29  C   TYR A 212      -6.054 -48.318   0.191  1.00  0.00           C  
ATOM     30  O   TYR A 212      -5.705 -47.801  -0.893  1.00  0.00           O  
ATOM     31  CB  TYR A 212      -4.337 -50.045   0.748  1.00  0.00           C  
ATOM     32  CG  TYR A 212      -3.659 -49.082   1.692  1.00  0.00           C  
ATOM     33  CD1 TYR A 212      -4.114 -48.920   2.989  1.00  0.00           C  
ATOM     34  CD2 TYR A 212      -2.523 -48.345   1.291  1.00  0.00           C  
ATOM     35  CE1 TYR A 212      -3.462 -48.057   3.877  1.00  0.00           C  
ATOM     36  CE2 TYR A 212      -1.876 -47.478   2.168  1.00  0.00           C  
ATOM     37  CZ  TYR A 212      -2.347 -47.352   3.459  1.00  0.00           C  
ATOM     38  OH  TYR A 212      -1.721 -46.495   4.348  1.00  0.00           O  
ATOM     39  N   ASN A 214      -6.640 -47.640   1.168  1.00  0.00           N  
ATOM     40  CA  ASN A 214      -6.957 -46.220   1.055  1.00  0.00           C  
ATOM     41  C   ASN A 214      -6.706 -45.492   2.387  1.00  0.00           C  
ATOM     42  O   ASN A 214      -7.523 -45.572   3.311  1.00  0.00           O  
ATOM     43  CB  ASN A 214      -8.411 -46.047   0.634  1.00  0.00           C  
ATOM     44  CG  ASN A 214      -8.831 -44.598   0.560  1.00  0.00           C  
ATOM     45  OD1 ASN A 214      -8.000 -43.674   0.598  1.00  0.00           O  
ATOM     46  ND2 ASN A 214     -10.140 -44.384   0.430  1.00  0.00           N  
ATOM     47  N   PRO A 215      -5.570 -44.775   2.490  1.00  0.00           N  
ATOM     48  CA  PRO A 215      -5.182 -44.238   3.792  1.00  0.00           C  
ATOM     49  C   PRO A 215      -6.052 -43.084   4.254  1.00  0.00           C  
ATOM     50  O   PRO A 215      -6.032 -42.741   5.426  1.00  0.00           O  
ATOM     51  CB  PRO A 215      -3.735 -43.750   3.565  1.00  0.00           C  
ATOM     52  CG  PRO A 215      -3.633 -43.517   2.078  1.00  0.00           C  
ATOM     53  CD  PRO A 215      -4.565 -44.507   1.443  1.00  0.00           C  
ATOM     54  N   HIS A 216      -6.811 -42.512   3.325  1.00  0.00           N  
ATOM     55  CA  HIS A 216      -7.670 -41.394   3.640  1.00  0.00           C  
ATOM     56  C   HIS A 216      -8.788 -41.849   4.560  1.00  0.00           C  
ATOM     57  O   HIS A 216      -9.280 -43.011   4.520  1.00  0.00           O  
ATOM     58  CB  HIS A 216      -8.183 -40.728   2.353  1.00  0.00           C  
ATOM     59  CG  HIS A 216      -7.077 -40.254   1.458  1.00  0.00           C  
ATOM     60  ND1 HIS A 216      -6.113 -39.360   1.875  1.00  0.00           N  
ATOM     61  CD2 HIS A 216      -6.757 -40.581   0.179  1.00  0.00           C  
ATOM     62  CE1 HIS A 216      -5.249 -39.158   0.896  1.00  0.00           C  
ATOM     63  NE2 HIS A 216      -5.625 -39.875  -0.148  1.00  0.00           N  
ATOM     64  N   ALA A 217      -9.113 -40.947   5.460  1.00  0.00           N  
ATOM     65  CA  ALA A 217     -10.083 -41.187   6.512  1.00  0.00           C  
ATOM     66  C   ALA A 217      -9.624 -42.130   7.606  1.00  0.00           C  
ATOM     67  O   ALA A 217      -9.790 -41.771   8.778  1.00  0.00           O  
ATOM     68  CB  ALA A 217     -11.511 -41.606   5.947  1.00  0.00           C  
ATOM     69  N   ILE A 218      -9.070 -43.315   7.279  1.00  0.00           N  
ATOM     70  CA  ILE A 218      -8.768 -44.254   8.351  1.00  0.00           C  
ATOM     71  C   ILE A 218      -7.754 -43.706   9.355  1.00  0.00           C  
ATOM     72  O   ILE A 218      -7.843 -43.991  10.532  1.00  0.00           O  
ATOM     73  CB  ILE A 218      -8.332 -45.698   7.894  1.00  0.00           C  
ATOM     74  CG1 ILE A 218      -6.896 -45.739   7.322  1.00  0.00           C  
ATOM     75  CG2 ILE A 218      -9.396 -46.307   6.938  1.00  0.00           C  
ATOM     76  CD1 ILE A 218      -6.308 -47.142   7.257  1.00  0.00           C  
ATOM     77  N   GLU A 219      -6.841 -42.870   8.883  1.00  0.00           N  
ATOM     78  CA  GLU A 219      -5.750 -42.380   9.737  1.00  0.00           C  
ATOM     79  C   GLU A 219      -6.249 -41.380  10.778  1.00  0.00           C  
ATOM     80  O   GLU A 219      -5.905 -41.489  11.944  1.00  0.00           O  
ATOM     81  CB  GLU A 219      -4.617 -41.840   8.862  1.00  0.00           C  
ATOM     82  CG  GLU A 219      -3.953 -42.944   8.018  1.00  0.00           C  
ATOM     83  CD  GLU A 219      -2.694 -42.517   7.246  1.00  0.00           C  
ATOM     84  OE1 GLU A 219      -2.483 -41.333   6.957  1.00  0.00           O  
ATOM     85  OE2 GLU A 219      -1.897 -43.418   6.918  1.00  0.00           O  
ATOM     86  N   ALA A 220      -7.043 -40.404  10.344  1.00  0.00           N  
ATOM     87  CA  ALA A 220      -7.700 -39.444  11.253  1.00  0.00           C  
ATOM     88  C   ALA A 220      -8.532 -40.166  12.304  1.00  0.00           C  
ATOM     89  O   ALA A 220      -8.495 -39.787  13.469  1.00  0.00           O  
ATOM     90  CB  ALA A 220      -8.550 -38.454  10.461  1.00  0.00           C  
ATOM     91  N   LYS A 221      -9.250 -41.210  11.889  1.00  0.00           N  
ATOM     92  CA  LYS A 221     -10.105 -42.010  12.782  1.00  0.00           C  
ATOM     93  C   LYS A 221      -9.299 -42.660  13.915  1.00  0.00           C  
ATOM     94  O   LYS A 221      -9.641 -42.531  15.088  1.00  0.00           O  
ATOM     95  CB  LYS A 221     -10.845 -43.065  11.975  1.00  0.00           C  
ATOM     96  CG  LYS A 221     -11.603 -44.056  12.777  1.00  0.00           C  
ATOM     97  CD  LYS A 221     -12.250 -45.131  11.913  1.00  0.00           C  
ATOM     98  CE  LYS A 221     -11.275 -46.147  11.302  1.00  0.00           C  
ATOM     99  NZ  LYS A 221     -11.852 -46.819  10.062  1.00  0.00           N  
ATOM    100  N   TRP A 222      -8.215 -43.343  13.556  1.00  0.00           N  
ATOM    101  CA  TRP A 222      -7.373 -43.990  14.561  1.00  0.00           C  
ATOM    102  C   TRP A 222      -6.555 -43.044  15.428  1.00  0.00           C  
ATOM    103  O   TRP A 222      -6.395 -43.329  16.633  1.00  0.00           O  
ATOM    104  CB  TRP A 222      -6.506 -45.111  13.949  1.00  0.00           C  
ATOM    105  CG  TRP A 222      -7.354 -46.233  13.357  1.00  0.00           C  
ATOM    106  CD1 TRP A 222      -7.337 -46.679  12.065  1.00  0.00           C  
ATOM    107  CD2 TRP A 222      -8.376 -46.998  14.026  1.00  0.00           C  
ATOM    108  NE1 TRP A 222      -8.261 -47.679  11.896  1.00  0.00           N  
ATOM    109  CE2 TRP A 222      -8.907 -47.900  13.085  1.00  0.00           C  
ATOM    110  CE3 TRP A 222      -8.875 -47.025  15.336  1.00  0.00           C  
ATOM    111  CZ2 TRP A 222      -9.913 -48.804  13.401  1.00  0.00           C  
ATOM    112  CZ3 TRP A 222      -9.901 -47.926  15.645  1.00  0.00           C  
ATOM    113  CH2 TRP A 222     -10.400 -48.807  14.683  1.00  0.00           C  
ATOM    114  N   GLN A 223      -6.111 -41.928  14.845  1.00  0.00           N  
ATOM    115  CA  GLN A 223      -5.416 -40.849  15.576  1.00  0.00           C  
ATOM    116  C   GLN A 223      -6.255 -40.320  16.748  1.00  0.00           C  
ATOM    117  O   GLN A 223      -5.768 -40.235  17.888  1.00  0.00           O  
ATOM    118  CB  GLN A 223      -5.060 -39.745  14.624  1.00  0.00           C  
ATOM    119  CG  GLN A 223      -3.847 -40.124  13.810  1.00  0.00           C  
ATOM    120  CD  GLN A 223      -3.627 -39.284  12.600  1.00  0.00           C  
ATOM    121  OE1 GLN A 223      -4.172 -38.172  12.453  1.00  0.00           O  
ATOM    122  NE2 GLN A 223      -2.781 -39.788  11.722  1.00  0.00           N  
ATOM    123  N   ARG A 224      -7.531 -40.038  16.479  1.00  0.00           N  
ATOM    124  CA  ARG A 224      -8.433 -39.584  17.531  1.00  0.00           C  
ATOM    125  C   ARG A 224      -8.687 -40.672  18.563  1.00  0.00           C  
ATOM    126  O   ARG A 224      -8.659 -40.398  19.773  1.00  0.00           O  
ATOM    127  CB  ARG A 224      -9.756 -39.045  16.952  1.00  0.00           C  
ATOM    128  CG  ARG A 224     -10.740 -38.508  18.032  1.00  0.00           C  
ATOM    129  CD  ARG A 224     -11.981 -37.874  17.410  1.00  0.00           C  
ATOM    130  NE  ARG A 224     -11.640 -36.740  16.550  1.00  0.00           N  
ATOM    131  CZ  ARG A 224     -11.505 -35.469  16.941  1.00  0.00           C  
ATOM    132  NH1 ARG A 224     -11.690 -35.106  18.202  1.00  0.00           N  
ATOM    133  NH2 ARG A 224     -11.177 -34.538  16.047  1.00  0.00           N  
ATOM    134  N   PHE A 225      -8.920 -41.904  18.093  1.00  0.00           N  
ATOM    135  CA  PHE A 225      -9.144 -43.066  18.961  1.00  0.00           C  
ATOM    136  C   PHE A 225      -7.996 -43.277  19.958  1.00  0.00           C  
ATOM    137  O   PHE A 225      -8.214 -43.434  21.162  1.00  0.00           O  
ATOM    138  CB  PHE A 225      -9.314 -44.315  18.092  1.00  0.00           C  
ATOM    139  CG  PHE A 225      -9.333 -45.614  18.837  1.00  0.00           C  
ATOM    140  CD1 PHE A 225     -10.447 -46.025  19.533  1.00  0.00           C  
ATOM    141  CD2 PHE A 225      -8.234 -46.472  18.790  1.00  0.00           C  
ATOM    142  CE1 PHE A 225     -10.468 -47.264  20.198  1.00  0.00           C  
ATOM    143  CE2 PHE A 225      -8.249 -47.698  19.436  1.00  0.00           C  
ATOM    144  CZ  PHE A 225      -9.385 -48.098  20.147  1.00  0.00           C  
ATOM    145  N   TRP A 226      -6.768 -43.295  19.459  1.00  0.00           N  
ATOM    146  CA  TRP A 226      -5.658 -43.558  20.344  1.00  0.00           C  
ATOM    147  C   TRP A 226      -5.529 -42.444  21.402  1.00  0.00           C  
ATOM    148  O   TRP A 226      -5.216 -42.716  22.561  1.00  0.00           O  
ATOM    149  CB  TRP A 226      -4.355 -43.666  19.563  1.00  0.00           C  
ATOM    150  CG  TRP A 226      -4.263 -44.829  18.635  1.00  0.00           C  
ATOM    151  CD1 TRP A 226      -4.640 -46.112  18.866  1.00  0.00           C  
ATOM    152  CD2 TRP A 226      -3.693 -44.802  17.310  1.00  0.00           C  
ATOM    153  NE1 TRP A 226      -4.380 -46.886  17.742  1.00  0.00           N  
ATOM    154  CE2 TRP A 226      -3.784 -46.104  16.789  1.00  0.00           C  
ATOM    155  CE3 TRP A 226      -3.128 -43.786  16.513  1.00  0.00           C  
ATOM    156  CZ2 TRP A 226      -3.325 -46.436  15.504  1.00  0.00           C  
ATOM    157  CZ3 TRP A 226      -2.660 -44.127  15.218  1.00  0.00           C  
ATOM    158  CH2 TRP A 226      -2.771 -45.441  14.744  1.00  0.00           C  
ATOM    159  N   GLU A 227      -5.773 -41.215  20.997  1.00  0.00           N  
ATOM    160  CA  GLU A 227      -5.645 -40.072  21.929  1.00  0.00           C  
ATOM    161  C   GLU A 227      -6.740 -40.119  23.001  1.00  0.00           C  
ATOM    162  O   GLU A 227      -6.447 -40.022  24.182  1.00  0.00           O  
ATOM    163  CB  GLU A 227      -5.648 -38.761  21.167  1.00  0.00           C  
ATOM    164  CG  GLU A 227      -5.324 -37.476  22.010  1.00  0.00           C  
ATOM    165  CD  GLU A 227      -3.949 -37.519  22.731  1.00  0.00           C  
ATOM    166  OE1 GLU A 227      -2.976 -38.061  22.138  1.00  0.00           O  
ATOM    167  OE2 GLU A 227      -3.838 -36.974  23.885  1.00  0.00           O  
ATOM    168  N   GLU A 228      -7.991 -40.303  22.578  1.00  0.00           N  
ATOM    169  CA  GLU A 228      -9.143 -40.461  23.495  1.00  0.00           C  
ATOM    170  C   GLU A 228      -8.953 -41.554  24.502  1.00  0.00           C  
ATOM    171  O   GLU A 228      -9.321 -41.394  25.680  1.00  0.00           O  
ATOM    172  CB  GLU A 228     -10.390 -40.887  22.715  1.00  0.00           C  
ATOM    173  CG  GLU A 228     -10.979 -39.865  21.904  1.00  0.00           C  
ATOM    174  CD  GLU A 228     -12.201 -40.401  21.102  1.00  0.00           C  
ATOM    175  OE1 GLU A 228     -12.466 -41.653  20.976  1.00  0.00           O  
ATOM    176  OE2 GLU A 228     -12.889 -39.518  20.606  1.00  0.00           O  
ATOM    177  N   LYS A 229      -8.447 -42.703  24.048  1.00  0.00           N  
ATOM    178  CA  LYS A 229      -8.227 -43.838  24.920  1.00  0.00           C  
ATOM    179  C   LYS A 229      -7.049 -43.659  25.875  1.00  0.00           C  
ATOM    180  O   LYS A 229      -6.991 -44.324  26.902  1.00  0.00           O  
ATOM    181  CB  LYS A 229      -8.058 -45.138  24.133  1.00  0.00           C  
ATOM    182  CG  LYS A 229      -9.270 -45.536  23.281  1.00  0.00           C  
ATOM    183  CD  LYS A 229     -10.433 -46.096  24.105  1.00  0.00           C  
ATOM    184  CE  LYS A 229     -10.259 -47.546  24.407  1.00  0.00           C  
ATOM    185  NZ  LYS A 229     -11.474 -48.130  25.052  1.00  0.00           N  
ATOM    186  N   GLY A 230      -6.124 -42.766  25.545  1.00  0.00           N  
ATOM    187  CA  GLY A 230      -5.005 -42.458  26.432  1.00  0.00           C  
ATOM    188  C   GLY A 230      -4.012 -43.589  26.582  1.00  0.00           C  
ATOM    189  O   GLY A 230      -3.353 -43.703  27.613  1.00  0.00           O  
ATOM    190  N   PHE A 232      -3.851 -44.392  25.524  1.00  0.00           N  
ATOM    191  CA  PHE A 232      -2.980 -45.563  25.570  1.00  0.00           C  
ATOM    192  C   PHE A 232      -1.532 -45.172  25.916  1.00  0.00           C  
ATOM    193  O   PHE A 232      -0.819 -45.950  26.535  1.00  0.00           O  
ATOM    194  CB  PHE A 232      -2.990 -46.292  24.235  1.00  0.00           C  
ATOM    195  CG  PHE A 232      -4.298 -46.961  23.907  1.00  0.00           C  
ATOM    196  CD1 PHE A 232      -4.821 -47.949  24.734  1.00  0.00           C  
ATOM    197  CD2 PHE A 232      -4.969 -46.641  22.753  1.00  0.00           C  
ATOM    198  CE1 PHE A 232      -6.029 -48.572  24.424  1.00  0.00           C  
ATOM    199  CE2 PHE A 232      -6.172 -47.275  22.421  1.00  0.00           C  
ATOM    200  CZ  PHE A 232      -6.696 -48.242  23.263  1.00  0.00           C  
ATOM    201  N   MET A 233      -1.113 -43.978  25.527  1.00  0.00           N  
ATOM    202  CA  MET A 233       0.281 -43.509  25.792  1.00  0.00           C  
ATOM    203  C   MET A 233       0.452 -42.530  26.964  1.00  0.00           C  
ATOM    204  O   MET A 233       1.497 -41.883  27.113  1.00  0.00           O  
ATOM    205  CB  MET A 233       0.896 -42.985  24.494  1.00  0.00           C  
ATOM    206  CG  MET A 233       1.074 -44.148  23.476  1.00  0.00           C  
ATOM    207  SD  MET A 233       2.180 -45.528  23.989  1.00  0.00           S  
ATOM    208  CE  MET A 233       3.462 -44.550  24.713  1.00  0.00           C  
ATOM    209  N   LYS A 234      -0.580 -42.439  27.809  1.00  0.00           N  
ATOM    210  CA  LYS A 234      -0.480 -41.761  29.097  1.00  0.00           C  
ATOM    211  C   LYS A 234       0.445 -42.582  29.972  1.00  0.00           C  
ATOM    212  O   LYS A 234       0.299 -43.806  30.062  1.00  0.00           O  
ATOM    213  CB  LYS A 234      -1.861 -41.618  29.757  1.00  0.00           C  
ATOM    214  CG  LYS A 234      -1.849 -40.771  31.035  1.00  0.00           C  
ATOM    215  CD  LYS A 234      -3.234 -40.527  31.657  1.00  0.00           C  
ATOM    216  CE  LYS A 234      -3.061 -39.575  32.878  1.00  0.00           C  
ATOM    217  NZ  LYS A 234      -4.312 -39.168  33.679  1.00  0.00           N  
ATOM    218  N   ALA A 235       1.402 -41.907  30.616  1.00  0.00           N  
ATOM    219  CA  ALA A 235       2.383 -42.555  31.486  1.00  0.00           C  
ATOM    220  C   ALA A 235       1.958 -42.383  32.950  1.00  0.00           C  
ATOM    221  O   ALA A 235       1.567 -41.300  33.328  1.00  0.00           O  
ATOM    222  CB  ALA A 235       3.797 -41.921  31.280  1.00  0.00           C  
ATOM    223  N   LYS A 236       2.058 -43.452  33.734  1.00  0.00           N  
ATOM    224  CA  LYS A 236       1.767 -43.434  35.184  1.00  0.00           C  
ATOM    225  C   LYS A 236       2.711 -42.513  35.936  1.00  0.00           C  
ATOM    226  O   LYS A 236       3.893 -42.430  35.595  1.00  0.00           O  
ATOM    227  CB  LYS A 236       1.938 -44.825  35.781  1.00  0.00           C  
ATOM    228  CG  LYS A 236       0.729 -45.721  35.679  1.00  0.00           C  
ATOM    229  CD  LYS A 236       1.016 -47.047  36.434  1.00  0.00           C  
ATOM    230  CE  LYS A 236       0.028 -48.162  36.035  1.00  0.00           C  
ATOM    231  NZ  LYS A 236       0.351 -49.471  36.733  1.00  0.00           N  
ATOM    232  N   ASP A 237       2.208 -41.859  36.987  1.00  0.00           N  
ATOM    233  CA  ASP A 237       3.070 -41.001  37.799  1.00  0.00           C  
ATOM    234  C   ASP A 237       4.225 -41.796  38.377  1.00  0.00           C  
ATOM    235  O   ASP A 237       5.364 -41.336  38.308  1.00  0.00           O  
ATOM    236  CB  ASP A 237       2.285 -40.253  38.889  1.00  0.00           C  
ATOM    237  CG  ASP A 237       1.331 -39.234  38.312  1.00  0.00           C  
ATOM    238  OD1 ASP A 237       0.454 -38.740  39.052  1.00  0.00           O  
ATOM    239  OD2 ASP A 237       1.434 -38.926  37.094  1.00  0.00           O  
ATOM    240  N   LEU A 238       3.953 -42.974  38.933  1.00  0.00           N  
ATOM    241  CA  LEU A 238       5.022 -43.885  39.375  1.00  0.00           C  
ATOM    242  C   LEU A 238       4.755 -45.225  38.700  1.00  0.00           C  
ATOM    243  O   LEU A 238       3.648 -45.760  38.840  1.00  0.00           O  
ATOM    244  CB  LEU A 238       5.044 -44.074  40.913  1.00  0.00           C  
ATOM    245  CG  LEU A 238       5.378 -42.863  41.795  1.00  0.00           C  
ATOM    246  CD1 LEU A 238       4.995 -43.094  43.267  1.00  0.00           C  
ATOM    247  CD2 LEU A 238       6.856 -42.512  41.675  1.00  0.00           C  
ATOM    248  N   PRO A 240       5.716 -45.744  37.907  1.00  0.00           N  
ATOM    249  CA  PRO A 240       5.555 -47.088  37.357  1.00  0.00           C  
ATOM    250  C   PRO A 240       5.787 -48.211  38.373  1.00  0.00           C  
ATOM    251  O   PRO A 240       6.891 -48.306  38.937  1.00  0.00           O  
ATOM    252  CB  PRO A 240       6.609 -47.145  36.235  1.00  0.00           C  
ATOM    253  CG  PRO A 240       7.643 -46.177  36.618  1.00  0.00           C  
ATOM    254  CD  PRO A 240       6.936 -45.087  37.398  1.00  0.00           C  
ATOM    255  N   GLY A 245       7.852 -53.044  35.216  1.00  0.00           N  
ATOM    256  CA  GLY A 245       8.826 -52.693  34.188  1.00  0.00           C  
ATOM    257  C   GLY A 245       8.462 -51.367  33.563  1.00  0.00           C  
ATOM    258  O   GLY A 245       7.291 -51.109  33.287  1.00  0.00           O  
ATOM    259  N   LYS A 265       9.465 -50.514  33.376  1.00  0.00           N  
ATOM    260  CA  LYS A 265       9.283 -49.207  32.726  1.00  0.00           C  
ATOM    261  C   LYS A 265      10.263 -49.043  31.578  1.00  0.00           C  
ATOM    262  O   LYS A 265      11.308 -49.688  31.518  1.00  0.00           O  
ATOM    263  CB  LYS A 265       9.397 -48.016  33.713  1.00  0.00           C  
ATOM    264  CG  LYS A 265      10.777 -47.786  34.311  1.00  0.00           C  
ATOM    265  CD  LYS A 265      11.678 -46.844  33.498  1.00  0.00           C  
ATOM    266  CE  LYS A 265      13.085 -46.840  34.027  1.00  0.00           C  
ATOM    267  NZ  LYS A 265      14.012 -46.059  33.153  1.00  0.00           N  
ATOM    268  N   GLN A 266       9.876 -48.185  30.641  1.00  0.00           N  
ATOM    269  CA  GLN A 266      10.751 -47.760  29.547  1.00  0.00           C  
ATOM    270  C   GLN A 266      10.516 -46.303  29.334  1.00  0.00           C  
ATOM    271  O   GLN A 266       9.382 -45.873  29.120  1.00  0.00           O  
ATOM    272  CB  GLN A 266      10.457 -48.510  28.246  1.00  0.00           C  
ATOM    273  CG  GLN A 266      10.731 -49.997  28.295  1.00  0.00           C  
ATOM    274  CD  GLN A 266      12.188 -50.366  28.267  1.00  0.00           C  
ATOM    275  OE1 GLN A 266      13.045 -49.568  27.931  1.00  0.00           O  
ATOM    276  NE2 GLN A 266      12.470 -51.625  28.566  1.00  0.00           N  
ATOM    277  N   TYR A 267      11.591 -45.533  29.445  1.00  0.00           N  
ATOM    278  CA  TYR A 267      11.572 -44.124  29.142  1.00  0.00           C  
ATOM    279  C   TYR A 267      12.239 -43.964  27.776  1.00  0.00           C  
ATOM    280  O   TYR A 267      13.449 -44.143  27.634  1.00  0.00           O  
ATOM    281  CB  TYR A 267      12.305 -43.368  30.238  1.00  0.00           C  
ATOM    282  CG  TYR A 267      12.223 -41.858  30.225  1.00  0.00           C  
ATOM    283  CD1 TYR A 267      11.679 -41.145  29.143  1.00  0.00           C  
ATOM    284  CD2 TYR A 267      12.747 -41.128  31.300  1.00  0.00           C  
ATOM    285  CE1 TYR A 267      11.627 -39.785  29.159  1.00  0.00           C  
ATOM    286  CE2 TYR A 267      12.714 -39.753  31.303  1.00  0.00           C  
ATOM    287  CZ  TYR A 267      12.155 -39.084  30.247  1.00  0.00           C  
ATOM    288  OH  TYR A 267      12.100 -37.712  30.270  1.00  0.00           O  
ATOM    289  N   VAL A 268      11.396 -43.643  26.793  1.00  0.00           N  
ATOM    290  CA  VAL A 268      11.786 -43.463  25.396  1.00  0.00           C  
ATOM    291  C   VAL A 268      11.705 -41.978  25.070  1.00  0.00           C  
ATOM    292  O   VAL A 268      10.618 -41.403  24.990  1.00  0.00           O  
ATOM    293  CB  VAL A 268      10.857 -44.251  24.434  1.00  0.00           C  
ATOM    294  CG1 VAL A 268      11.291 -44.021  22.951  1.00  0.00           C  
ATOM    295  CG2 VAL A 268      10.862 -45.728  24.752  1.00  0.00           C  
ATOM    296  N   LEU A 269      12.858 -41.362  24.864  1.00  0.00           N  
ATOM    297  CA  LEU A 269      12.953 -39.928  24.747  1.00  0.00           C  
ATOM    298  C   LEU A 269      13.522 -39.525  23.398  1.00  0.00           C  
ATOM    299  O   LEU A 269      14.534 -40.081  22.947  1.00  0.00           O  
ATOM    300  CB  LEU A 269      13.861 -39.366  25.845  1.00  0.00           C  
ATOM    301  CG  LEU A 269      13.922 -37.820  25.893  1.00  0.00           C  
ATOM    302  CD1 LEU A 269      12.588 -37.182  26.144  1.00  0.00           C  
ATOM    303  CD2 LEU A 269      14.974 -37.317  26.935  1.00  0.00           C  
ATOM    304  N   VAL A 270      12.913 -38.519  22.788  1.00  0.00           N  
ATOM    305  CA  VAL A 270      13.436 -37.902  21.583  1.00  0.00           C  
ATOM    306  C   VAL A 270      13.760 -36.453  21.883  1.00  0.00           C  
ATOM    307  O   VAL A 270      13.111 -35.822  22.702  1.00  0.00           O  
ATOM    308  CB  VAL A 270      12.447 -38.048  20.362  1.00  0.00           C  
ATOM    309  CG1 VAL A 270      12.274 -39.533  19.996  1.00  0.00           C  
ATOM    310  CG2 VAL A 270      11.068 -37.362  20.656  1.00  0.00           C  
ATOM    311  N   MET A 271      14.780 -35.941  21.201  1.00  0.00           N  
ATOM    312  CA  MET A 271      15.230 -34.569  21.394  1.00  0.00           C  
ATOM    313  C   MET A 271      14.143 -33.582  20.981  1.00  0.00           C  
ATOM    314  O   MET A 271      13.802 -33.475  19.806  1.00  0.00           O  
ATOM    315  CB  MET A 271      16.524 -34.293  20.631  1.00  0.00           C  
ATOM    316  CG  MET A 271      17.733 -34.921  21.243  1.00  0.00           C  
ATOM    317  SD  MET A 271      19.269 -34.388  20.463  1.00  0.00           S  
ATOM    318  CE  MET A 271      20.462 -35.576  21.136  1.00  0.00           C  
ATOM    319  N   PHE A 272      13.607 -32.878  21.971  1.00  0.00           N  
ATOM    320  CA  PHE A 272      12.510 -31.926  21.739  1.00  0.00           C  
ATOM    321  C   PHE A 272      12.954 -30.756  20.832  1.00  0.00           C  
ATOM    322  O   PHE A 272      14.116 -30.323  20.880  1.00  0.00           O  
ATOM    323  CB  PHE A 272      11.827 -31.534  23.074  1.00  0.00           C  
ATOM    324  CG  PHE A 272      12.581 -30.541  23.967  1.00  0.00           C  
ATOM    325  CD1 PHE A 272      13.968 -30.449  23.987  1.00  0.00           C  
ATOM    326  CD2 PHE A 272      11.846 -29.722  24.850  1.00  0.00           C  
ATOM    327  CE1 PHE A 272      14.610 -29.536  24.873  1.00  0.00           C  
ATOM    328  CE2 PHE A 272      12.469 -28.843  25.722  1.00  0.00           C  
ATOM    329  CZ  PHE A 272      13.861 -28.739  25.720  1.00  0.00           C  
ATOM    330  N   PRO A 273      12.064 -30.291  19.918  1.00  0.00           N  
ATOM    331  CA  PRO A 273      12.496 -29.346  18.918  1.00  0.00           C  
ATOM    332  C   PRO A 273      12.503 -27.904  19.368  1.00  0.00           C  
ATOM    333  O   PRO A 273      11.727 -27.529  20.257  1.00  0.00           O  
ATOM    334  CB  PRO A 273      11.436 -29.509  17.801  1.00  0.00           C  
ATOM    335  CG  PRO A 273      10.202 -29.875  18.524  1.00  0.00           C  
ATOM    336  CD  PRO A 273      10.662 -30.693  19.720  1.00  0.00           C  
ATOM    337  N   TYR A 274      13.371 -27.127  18.731  1.00  0.00           N  
ATOM    338  CA  TYR A 274      13.259 -25.676  18.682  1.00  0.00           C  
ATOM    339  C   TYR A 274      12.045 -25.350  17.800  1.00  0.00           C  
ATOM    340  O   TYR A 274      11.987 -25.802  16.639  1.00  0.00           O  
ATOM    341  CB  TYR A 274      14.505 -25.022  18.057  1.00  0.00           C  
ATOM    342  CG  TYR A 274      15.788 -25.261  18.830  1.00  0.00           C  
ATOM    343  CD1 TYR A 274      15.882 -24.900  20.171  1.00  0.00           C  
ATOM    344  CD2 TYR A 274      16.906 -25.834  18.225  1.00  0.00           C  
ATOM    345  CE1 TYR A 274      17.059 -25.126  20.906  1.00  0.00           C  
ATOM    346  CE2 TYR A 274      18.093 -26.046  18.945  1.00  0.00           C  
ATOM    347  CZ  TYR A 274      18.148 -25.713  20.295  1.00  0.00           C  
ATOM    348  OH  TYR A 274      19.306 -25.960  21.030  1.00  0.00           O  
ATOM    349  N   PRO A 275      11.089 -24.564  18.323  1.00  0.00           N  
ATOM    350  CA  PRO A 275       9.960 -24.168  17.465  1.00  0.00           C  
ATOM    351  C   PRO A 275      10.359 -22.974  16.622  1.00  0.00           C  
ATOM    352  O   PRO A 275       9.775 -21.898  16.763  1.00  0.00           O  
ATOM    353  CB  PRO A 275       8.865 -23.814  18.473  1.00  0.00           C  
ATOM    354  CG  PRO A 275       9.599 -23.370  19.702  1.00  0.00           C  
ATOM    355  CD  PRO A 275      10.961 -24.019  19.688  1.00  0.00           C  
ATOM    356  N   SER A 276      11.342 -23.186  15.736  1.00  0.00           N  
ATOM    357  CA  SER A 276      11.935 -22.145  14.908  1.00  0.00           C  
ATOM    358  C   SER A 276      11.448 -22.196  13.444  1.00  0.00           C  
ATOM    359  O   SER A 276      11.825 -21.350  12.625  1.00  0.00           O  
ATOM    360  CB  SER A 276      13.463 -22.274  14.941  1.00  0.00           C  
ATOM    361  OG  SER A 276      13.891 -23.573  14.528  1.00  0.00           O  
ATOM    362  N   GLY A 277      10.618 -23.168  13.104  1.00  0.00           N  
ATOM    363  CA  GLY A 277      10.142 -23.308  11.731  1.00  0.00           C  
ATOM    364  C   GLY A 277       9.214 -24.494  11.633  1.00  0.00           C  
ATOM    365  O   GLY A 277       8.849 -25.055  12.653  1.00  0.00           O  
ATOM    366  N   ASP A 279       8.833 -24.861  10.411  1.00  0.00           N  
ATOM    367  CA  ASP A 279       8.000 -26.029  10.156  1.00  0.00           C  
ATOM    368  C   ASP A 279       8.815 -27.264  10.450  1.00  0.00           C  
ATOM    369  O   ASP A 279       9.999 -27.302  10.094  1.00  0.00           O  
ATOM    370  CB  ASP A 279       7.609 -26.128   8.667  1.00  0.00           C  
ATOM    371  CG  ASP A 279       6.650 -25.033   8.203  1.00  0.00           C  
ATOM    372  OD1 ASP A 279       6.656 -24.738   6.979  1.00  0.00           O  
ATOM    373  OD2 ASP A 279       5.900 -24.482   9.029  1.00  0.00           O  
ATOM    374  N   LEU A 280       8.179 -28.283  11.040  1.00  0.00           N  
ATOM    375  CA  LEU A 280       8.750 -29.644  11.068  1.00  0.00           C  
ATOM    376  C   LEU A 280       8.665 -30.257   9.660  1.00  0.00           C  
ATOM    377  O   LEU A 280       7.679 -30.073   8.952  1.00  0.00           O  
ATOM    378  CB  LEU A 280       8.002 -30.550  12.052  1.00  0.00           C  
ATOM    379  CG  LEU A 280       8.101 -30.259  13.555  1.00  0.00           C  
ATOM    380  CD1 LEU A 280       7.592 -31.464  14.400  1.00  0.00           C  
ATOM    381  CD2 LEU A 280       9.514 -29.859  13.916  1.00  0.00           C  
ATOM    382  N   HIS A 281       9.692 -30.995   9.265  1.00  0.00           N  
ATOM    383  CA  HIS A 281       9.710 -31.721   8.001  1.00  0.00           C  
ATOM    384  C   HIS A 281      10.023 -33.204   8.257  1.00  0.00           C  
ATOM    385  O   HIS A 281      10.177 -33.640   9.427  1.00  0.00           O  
ATOM    386  CB  HIS A 281      10.731 -31.071   7.037  1.00  0.00           C  
ATOM    387  CG  HIS A 281      12.097 -30.855   7.646  1.00  0.00           C  
ATOM    388  ND1 HIS A 281      12.885 -31.891   8.097  1.00  0.00           N  
ATOM    389  CD2 HIS A 281      12.790 -29.721   7.896  1.00  0.00           C  
ATOM    390  CE1 HIS A 281      14.009 -31.406   8.600  1.00  0.00           C  
ATOM    391  NE2 HIS A 281      13.990 -30.091   8.459  1.00  0.00           N  
ATOM    392  N   MET A 282      10.135 -33.989   7.181  1.00  0.00           N  
ATOM    393  CA  MET A 282      10.401 -35.412   7.320  1.00  0.00           C  
ATOM    394  C   MET A 282      11.721 -35.768   8.024  1.00  0.00           C  
ATOM    395  O   MET A 282      11.900 -36.889   8.465  1.00  0.00           O  
ATOM    396  CB  MET A 282      10.286 -36.154   5.993  1.00  0.00           C  
ATOM    397  CG  MET A 282       8.860 -36.178   5.450  1.00  0.00           C  
ATOM    398  SD  MET A 282       7.670 -37.003   6.544  1.00  0.00           S  
ATOM    399  CE  MET A 282       6.173 -36.587   5.592  1.00  0.00           C  
ATOM    400  N   GLY A 283      12.664 -34.845   8.063  1.00  0.00           N  
ATOM    401  CA  GLY A 283      13.869 -35.075   8.825  1.00  0.00           C  
ATOM    402  C   GLY A 283      13.547 -35.157  10.305  1.00  0.00           C  
ATOM    403  O   GLY A 283      13.925 -36.100  10.966  1.00  0.00           O  
ATOM    404  N   HIS A 284      12.875 -34.143  10.827  1.00  0.00           N  
ATOM    405  CA  HIS A 284      12.436 -34.174  12.230  1.00  0.00           C  
ATOM    406  C   HIS A 284      11.620 -35.430  12.476  1.00  0.00           C  
ATOM    407  O   HIS A 284      11.779 -36.121  13.483  1.00  0.00           O  
ATOM    408  CB  HIS A 284      11.600 -32.969  12.588  1.00  0.00           C  
ATOM    409  CG  HIS A 284      12.282 -31.660  12.369  1.00  0.00           C  
ATOM    410  ND1 HIS A 284      11.902 -30.785  11.368  1.00  0.00           N  
ATOM    411  CD2 HIS A 284      13.304 -31.066  13.025  1.00  0.00           C  
ATOM    412  CE1 HIS A 284      12.673 -29.716  11.413  1.00  0.00           C  
ATOM    413  NE2 HIS A 284      13.536 -29.861  12.408  1.00  0.00           N  
ATOM    414  N   LEU A 285      10.752 -35.748  11.515  1.00  0.00           N  
ATOM    415  CA  LEU A 285       9.880 -36.892  11.628  1.00  0.00           C  
ATOM    416  C   LEU A 285      10.569 -38.232  11.530  1.00  0.00           C  
ATOM    417  O   LEU A 285      10.011 -39.205  11.994  1.00  0.00           O  
ATOM    418  CB  LEU A 285       8.670 -36.781  10.655  1.00  0.00           C  
ATOM    419  CG  LEU A 285       7.462 -36.021  11.222  1.00  0.00           C  
ATOM    420  CD1 LEU A 285       6.820 -36.806  12.344  1.00  0.00           C  
ATOM    421  CD2 LEU A 285       7.759 -34.550  11.693  1.00  0.00           C  
ATOM    422  N   LYS A 286      11.780 -38.311  10.966  1.00  0.00           N  
ATOM    423  CA  LYS A 286      12.527 -39.550  11.114  1.00  0.00           C  
ATOM    424  C   LYS A 286      12.830 -39.753  12.631  1.00  0.00           C  
ATOM    425  O   LYS A 286      12.601 -40.823  13.160  1.00  0.00           O  
ATOM    426  CB  LYS A 286      13.813 -39.551  10.315  1.00  0.00           C  
ATOM    427  CG  LYS A 286      14.697 -40.764  10.572  1.00  0.00           C  
ATOM    428  CD  LYS A 286      15.987 -40.736   9.781  1.00  0.00           C  
ATOM    429  CE  LYS A 286      16.852 -41.934  10.159  1.00  0.00           C  
ATOM    430  NZ  LYS A 286      18.266 -41.851   9.585  1.00  0.00           N  
ATOM    431  N   ASN A 288      13.408 -38.732  13.271  1.00  0.00           N  
ATOM    432  CA  ASN A 288      13.712 -38.786  14.725  1.00  0.00           C  
ATOM    433  C   ASN A 288      12.462 -39.194  15.524  1.00  0.00           C  
ATOM    434  O   ASN A 288      12.506 -40.082  16.383  1.00  0.00           O  
ATOM    435  CB  ASN A 288      14.203 -37.406  15.153  1.00  0.00           C  
ATOM    436  CG  ASN A 288      14.885 -37.363  16.517  1.00  0.00           C  
ATOM    437  OD1 ASN A 288      15.532 -36.363  16.793  1.00  0.00           O  
ATOM    438  ND2 ASN A 288      14.688 -38.372  17.381  1.00  0.00           N  
ATOM    439  N   TYR A 289      11.336 -38.555  15.219  1.00  0.00           N  
ATOM    440  CA  TYR A 289      10.155 -38.688  16.050  1.00  0.00           C  
ATOM    441  C   TYR A 289       9.344 -39.943  15.763  1.00  0.00           C  
ATOM    442  O   TYR A 289       8.762 -40.522  16.668  1.00  0.00           O  
ATOM    443  CB  TYR A 289       9.349 -37.379  16.044  1.00  0.00           C  
ATOM    444  CG  TYR A 289      10.153 -36.156  16.479  1.00  0.00           C  
ATOM    445  CD1 TYR A 289      11.234 -36.270  17.385  1.00  0.00           C  
ATOM    446  CD2 TYR A 289       9.840 -34.890  15.983  1.00  0.00           C  
ATOM    447  CE1 TYR A 289      11.967 -35.151  17.783  1.00  0.00           C  
ATOM    448  CE2 TYR A 289      10.546 -33.781  16.375  1.00  0.00           C  
ATOM    449  CZ  TYR A 289      11.615 -33.931  17.296  1.00  0.00           C  
ATOM    450  OH  TYR A 289      12.318 -32.862  17.676  1.00  0.00           O  
ATOM    451  N   THR A 290       9.349 -40.405  14.509  1.00  0.00           N  
ATOM    452  CA  THR A 290       8.754 -41.713  14.155  1.00  0.00           C  
ATOM    453  C   THR A 290       9.547 -42.814  14.821  1.00  0.00           C  
ATOM    454  O   THR A 290       8.975 -43.773  15.346  1.00  0.00           O  
ATOM    455  CB  THR A 290       8.652 -41.902  12.589  1.00  0.00           C  
ATOM    456  OG1 THR A 290       7.838 -40.844  12.020  1.00  0.00           O  
ATOM    457  CG2 THR A 290       8.095 -43.278  12.249  1.00  0.00           C  
ATOM    458  N   MET A 291      10.875 -42.682  14.866  1.00  0.00           N  
ATOM    459  CA  MET A 291      11.699 -43.710  15.533  1.00  0.00           C  
ATOM    460  C   MET A 291      11.291 -43.910  16.995  1.00  0.00           C  
ATOM    461  O   MET A 291      11.172 -45.019  17.458  1.00  0.00           O  
ATOM    462  CB  MET A 291      13.187 -43.361  15.505  1.00  0.00           C  
ATOM    463  CG  MET A 291      13.835 -43.555  14.156  1.00  0.00           C  
ATOM    464  SD  MET A 291      15.504 -42.862  13.983  1.00  0.00           S  
ATOM    465  CE  MET A 291      16.486 -43.954  15.053  1.00  0.00           C  
ATOM    466  N   GLY A 292      11.063 -42.822  17.692  1.00  0.00           N  
ATOM    467  CA  GLY A 292      10.669 -42.911  19.084  1.00  0.00           C  
ATOM    468  C   GLY A 292       9.289 -43.531  19.210  1.00  0.00           C  
ATOM    469  O   GLY A 292       9.050 -44.362  20.084  1.00  0.00           O  
ATOM    470  N   ASP A 293       8.390 -43.152  18.307  1.00  0.00           N  
ATOM    471  CA  ASP A 293       7.017 -43.705  18.304  1.00  0.00           C  
ATOM    472  C   ASP A 293       6.994 -45.239  18.093  1.00  0.00           C  
ATOM    473  O   ASP A 293       6.267 -45.970  18.748  1.00  0.00           O  
ATOM    474  CB  ASP A 293       6.153 -43.000  17.262  1.00  0.00           C  
ATOM    475  CG  ASP A 293       4.683 -43.329  17.426  1.00  0.00           C  
ATOM    476  OD1 ASP A 293       4.118 -44.000  16.518  1.00  0.00           O  
ATOM    477  OD2 ASP A 293       4.108 -42.939  18.456  1.00  0.00           O  
ATOM    478  N   VAL A 294       7.811 -45.728  17.170  1.00  0.00           N  
ATOM    479  CA  VAL A 294       7.951 -47.156  16.933  1.00  0.00           C  
ATOM    480  C   VAL A 294       8.324 -47.859  18.217  1.00  0.00           C  
ATOM    481  O   VAL A 294       7.686 -48.798  18.626  1.00  0.00           O  
ATOM    482  CB  VAL A 294       9.018 -47.424  15.843  1.00  0.00           C  
ATOM    483  CG1 VAL A 294       9.357 -48.895  15.760  1.00  0.00           C  
ATOM    484  CG2 VAL A 294       8.576 -46.795  14.462  1.00  0.00           C  
ATOM    485  N   LEU A 295       9.375 -47.375  18.874  1.00  0.00           N  
ATOM    486  CA  LEU A 295       9.859 -48.030  20.099  1.00  0.00           C  
ATOM    487  C   LEU A 295       8.830 -47.909  21.229  1.00  0.00           C  
ATOM    488  O   LEU A 295       8.580 -48.892  21.942  1.00  0.00           O  
ATOM    489  CB  LEU A 295      11.216 -47.407  20.479  1.00  0.00           C  
ATOM    490  CG  LEU A 295      12.287 -48.123  21.288  1.00  0.00           C  
ATOM    491  CD1 LEU A 295      12.597 -49.522  20.711  1.00  0.00           C  
ATOM    492  CD2 LEU A 295      13.589 -47.199  21.213  1.00  0.00           C  
ATOM    493  N   ALA A 296       8.202 -46.737  21.365  1.00  0.00           N  
ATOM    494  CA  ALA A 296       7.177 -46.504  22.412  1.00  0.00           C  
ATOM    495  C   ALA A 296       5.975 -47.425  22.257  1.00  0.00           C  
ATOM    496  O   ALA A 296       5.511 -48.042  23.229  1.00  0.00           O  
ATOM    497  CB  ALA A 296       6.727 -45.021  22.463  1.00  0.00           C  
ATOM    498  N   ARG A 297       5.485 -47.562  21.025  1.00  0.00           N  
ATOM    499  CA  ARG A 297       4.388 -48.490  20.744  1.00  0.00           C  
ATOM    500  C   ARG A 297       4.767 -49.943  21.037  1.00  0.00           C  
ATOM    501  O   ARG A 297       4.010 -50.667  21.712  1.00  0.00           O  
ATOM    502  CB  ARG A 297       3.959 -48.359  19.288  1.00  0.00           C  
ATOM    503  CG  ARG A 297       3.190 -47.105  19.009  1.00  0.00           C  
ATOM    504  CD  ARG A 297       2.877 -47.013  17.547  1.00  0.00           C  
ATOM    505  NE  ARG A 297       2.129 -45.813  17.166  1.00  0.00           N  
ATOM    506  CZ  ARG A 297       0.802 -45.716  17.167  1.00  0.00           C  
ATOM    507  NH1 ARG A 297       0.030 -46.710  17.555  1.00  0.00           N  
ATOM    508  NH2 ARG A 297       0.242 -44.617  16.733  1.00  0.00           N  
ATOM    509  N   PHE A 298       5.942 -50.355  20.573  1.00  0.00           N  
ATOM    510  CA  PHE A 298       6.434 -51.716  20.780  1.00  0.00           C  
ATOM    511  C   PHE A 298       6.533 -52.020  22.284  1.00  0.00           C  
ATOM    512  O   PHE A 298       6.044 -53.041  22.756  1.00  0.00           O  
ATOM    513  CB  PHE A 298       7.800 -51.864  20.106  1.00  0.00           C  
ATOM    514  CG  PHE A 298       8.621 -53.035  20.565  1.00  0.00           C  
ATOM    515  CD1 PHE A 298       8.169 -54.340  20.427  1.00  0.00           C  
ATOM    516  CD2 PHE A 298       9.912 -52.825  21.070  1.00  0.00           C  
ATOM    517  CE1 PHE A 298       8.963 -55.408  20.837  1.00  0.00           C  
ATOM    518  CE2 PHE A 298      10.705 -53.884  21.462  1.00  0.00           C  
ATOM    519  CZ  PHE A 298      10.230 -55.183  21.329  1.00  0.00           C  
ATOM    520  N   ARG A 299       7.189 -51.135  23.020  1.00  0.00           N  
ATOM    521  CA  ARG A 299       7.349 -51.342  24.470  1.00  0.00           C  
ATOM    522  C   ARG A 299       6.014 -51.337  25.208  1.00  0.00           C  
ATOM    523  O   ARG A 299       5.814 -52.135  26.150  1.00  0.00           O  
ATOM    524  CB  ARG A 299       8.296 -50.292  25.059  1.00  0.00           C  
ATOM    525  CG  ARG A 299       9.725 -50.423  24.602  1.00  0.00           C  
ATOM    526  CD  ARG A 299      10.236 -51.803  24.670  1.00  0.00           C  
ATOM    527  NE  ARG A 299      11.690 -51.828  24.534  1.00  0.00           N  
ATOM    528  CZ  ARG A 299      12.458 -52.895  24.715  1.00  0.00           C  
ATOM    529  NH1 ARG A 299      11.945 -54.084  24.989  1.00  0.00           N  
ATOM    530  NH2 ARG A 299      13.773 -52.761  24.601  1.00  0.00           N  
ATOM    531  N   ARG A 300       5.107 -50.465  24.782  1.00  0.00           N  
ATOM    532  CA  ARG A 300       3.771 -50.413  25.363  1.00  0.00           C  
ATOM    533  C   ARG A 300       3.047 -51.728  25.119  1.00  0.00           C  
ATOM    534  O   ARG A 300       2.400 -52.246  26.040  1.00  0.00           O  
ATOM    535  CB  ARG A 300       2.964 -49.216  24.856  1.00  0.00           C  
ATOM    536  CG  ARG A 300       1.659 -48.929  25.596  1.00  0.00           C  
ATOM    537  CD  ARG A 300       1.937 -48.695  27.084  1.00  0.00           C  
ATOM    538  NE  ARG A 300       0.790 -48.126  27.807  1.00  0.00           N  
ATOM    539  CZ  ARG A 300       0.550 -48.338  29.117  1.00  0.00           C  
ATOM    540  NH1 ARG A 300       1.352 -49.109  29.868  1.00  0.00           N  
ATOM    541  NH2 ARG A 300      -0.510 -47.768  29.689  1.00  0.00           N  
ATOM    542  N   MET A 301       3.150 -52.289  23.898  1.00  0.00           N  
ATOM    543  CA  MET A 301       2.552 -53.602  23.606  1.00  0.00           C  
ATOM    544  C   MET A 301       3.090 -54.742  24.477  1.00  0.00           C  
ATOM    545  O   MET A 301       2.343 -55.620  24.890  1.00  0.00           O  
ATOM    546  CB  MET A 301       2.744 -53.972  22.141  1.00  0.00           C  
ATOM    547  CG  MET A 301       1.962 -53.111  21.209  1.00  0.00           C  
ATOM    548  SD  MET A 301       2.362 -53.463  19.438  1.00  0.00           S  
ATOM    549  CE  MET A 301       1.174 -54.781  19.118  1.00  0.00           C  
ATOM    550  N   GLN A 302       4.379 -54.718  24.744  1.00  0.00           N  
ATOM    551  CA  GLN A 302       5.025 -55.723  25.576  1.00  0.00           C  
ATOM    552  C   GLN A 302       4.574 -55.697  27.046  1.00  0.00           C  
ATOM    553  O   GLN A 302       4.826 -56.654  27.763  1.00  0.00           O  
ATOM    554  CB  GLN A 302       6.543 -55.559  25.529  1.00  0.00           C  
ATOM    555  CG  GLN A 302       7.203 -55.986  24.251  1.00  0.00           C  
ATOM    556  CD  GLN A 302       8.703 -55.843  24.349  1.00  0.00           C  
ATOM    557  OE1 GLN A 302       9.198 -54.776  24.734  1.00  0.00           O  
ATOM    558  NE2 GLN A 302       9.443 -56.920  24.032  1.00  0.00           N  
ATOM    559  N   GLY A 303       3.907 -54.638  27.483  1.00  0.00           N  
ATOM    560  CA  GLY A 303       3.418 -54.541  28.869  1.00  0.00           C  
ATOM    561  C   GLY A 303       4.179 -53.532  29.732  1.00  0.00           C  
ATOM    562  O   GLY A 303       3.814 -53.293  30.898  1.00  0.00           O  
ATOM    563  N   TYR A 304       5.212 -52.904  29.180  1.00  0.00           N  
ATOM    564  CA  TYR A 304       5.951 -51.873  29.944  1.00  0.00           C  
ATOM    565  C   TYR A 304       5.115 -50.650  30.243  1.00  0.00           C  
ATOM    566  O   TYR A 304       4.225 -50.267  29.479  1.00  0.00           O  
ATOM    567  CB  TYR A 304       7.242 -51.468  29.196  1.00  0.00           C  
ATOM    568  CG  TYR A 304       8.325 -52.507  29.157  1.00  0.00           C  
ATOM    569  CD1 TYR A 304       9.177 -52.700  30.252  1.00  0.00           C  
ATOM    570  CD2 TYR A 304       8.524 -53.300  28.034  1.00  0.00           C  
ATOM    571  CE1 TYR A 304      10.182 -53.655  30.224  1.00  0.00           C  
ATOM    572  CE2 TYR A 304       9.515 -54.245  27.993  1.00  0.00           C  
ATOM    573  CZ  TYR A 304      10.344 -54.423  29.101  1.00  0.00           C  
ATOM    574  OH  TYR A 304      11.322 -55.373  29.051  1.00  0.00           O  
ATOM    575  N   GLU A 305       5.374 -50.005  31.382  1.00  0.00           N  
ATOM    576  CA  GLU A 305       4.892 -48.652  31.587  1.00  0.00           C  
ATOM    577  C   GLU A 305       5.807 -47.761  30.759  1.00  0.00           C  
ATOM    578  O   GLU A 305       7.003 -47.745  30.971  1.00  0.00           O  
ATOM    579  CB  GLU A 305       4.987 -48.240  33.070  1.00  0.00           C  
ATOM    580  CG  GLU A 305       4.199 -49.155  33.993  1.00  0.00           C  
ATOM    581  CD  GLU A 305       2.714 -49.098  33.802  1.00  0.00           C  
ATOM    582  OE1 GLU A 305       2.159 -48.124  33.250  1.00  0.00           O  
ATOM    583  OE2 GLU A 305       2.064 -50.068  34.224  1.00  0.00           O  
ATOM    584  N   VAL A 306       5.241 -47.034  29.802  1.00  0.00           N  
ATOM    585  CA  VAL A 306       6.071 -46.268  28.863  1.00  0.00           C  
ATOM    586  C   VAL A 306       5.855 -44.758  29.036  1.00  0.00           C  
ATOM    587  O   VAL A 306       4.721 -44.243  29.002  1.00  0.00           O  
ATOM    588  CB  VAL A 306       5.811 -46.693  27.363  1.00  0.00           C  
ATOM    589  CG1 VAL A 306       6.672 -45.847  26.409  1.00  0.00           C  
ATOM    590  CG2 VAL A 306       6.071 -48.176  27.167  1.00  0.00           C  
ATOM    591  N   LEU A 307       6.967 -44.050  29.219  1.00  0.00           N  
ATOM    592  CA  LEU A 307       7.013 -42.586  29.193  1.00  0.00           C  
ATOM    593  C   LEU A 307       7.656 -42.161  27.881  1.00  0.00           C  
ATOM    594  O   LEU A 307       8.825 -42.420  27.655  1.00  0.00           O  
ATOM    595  CB  LEU A 307       7.856 -42.050  30.355  1.00  0.00           C  
ATOM    596  CG  LEU A 307       8.126 -40.550  30.437  1.00  0.00           C  
ATOM    597  CD1 LEU A 307       6.863 -39.735  30.305  1.00  0.00           C  
ATOM    598  CD2 LEU A 307       8.915 -40.166  31.740  1.00  0.00           C  
ATOM    599  N   HIS A 308       6.861 -41.491  27.062  1.00  0.00           N  
ATOM    600  CA  HIS A 308       7.234 -41.001  25.719  1.00  0.00           C  
ATOM    601  C   HIS A 308       6.675 -39.589  25.586  1.00  0.00           C  
ATOM    602  O   HIS A 308       5.514 -39.382  25.216  1.00  0.00           O  
ATOM    603  CB  HIS A 308       6.683 -41.961  24.658  1.00  0.00           C  
ATOM    604  CG  HIS A 308       7.045 -41.606  23.254  1.00  0.00           C  
ATOM    605  ND1 HIS A 308       6.098 -41.478  22.253  1.00  0.00           N  
ATOM    606  CD2 HIS A 308       8.252 -41.392  22.665  1.00  0.00           C  
ATOM    607  CE1 HIS A 308       6.713 -41.202  21.110  1.00  0.00           C  
ATOM    608  NE2 HIS A 308       8.015 -41.135  21.333  1.00  0.00           N  
ATOM    609  N   PRO A 309       7.460 -38.595  26.025  1.00  0.00           N  
ATOM    610  CA  PRO A 309       7.015 -37.226  26.088  1.00  0.00           C  
ATOM    611  C   PRO A 309       7.486 -36.274  24.966  1.00  0.00           C  
ATOM    612  O   PRO A 309       8.512 -36.527  24.336  1.00  0.00           O  
ATOM    613  CB  PRO A 309       7.621 -36.814  27.446  1.00  0.00           C  
ATOM    614  CG  PRO A 309       8.955 -37.467  27.418  1.00  0.00           C  
ATOM    615  CD  PRO A 309       8.782 -38.755  26.690  1.00  0.00           C  
ATOM    616  N   MET A 310       6.781 -35.149  24.800  1.00  0.00           N  
ATOM    617  CA  MET A 310       7.119 -34.110  23.847  1.00  0.00           C  
ATOM    618  C   MET A 310       6.917 -32.755  24.516  1.00  0.00           C  
ATOM    619  O   MET A 310       6.158 -32.639  25.503  1.00  0.00           O  
ATOM    620  CB  MET A 310       6.268 -34.232  22.564  1.00  0.00           C  
ATOM    621  CG  MET A 310       6.531 -33.224  21.466  1.00  0.00           C  
ATOM    622  SD  MET A 310       8.267 -32.976  20.971  1.00  0.00           S  
ATOM    623  CE  MET A 310       8.731 -34.628  20.492  1.00  0.00           C  
ATOM    624  N   GLY A 311       7.653 -31.781  24.010  1.00  0.00           N  
ATOM    625  CA  GLY A 311       7.653 -30.422  24.518  1.00  0.00           C  
ATOM    626  C   GLY A 311       8.482 -29.533  23.633  1.00  0.00           C  
ATOM    627  O   GLY A 311       8.895 -29.942  22.555  1.00  0.00           O  
ATOM    628  N   TRP A 312       8.681 -28.290  24.068  1.00  0.00           N  
ATOM    629  CA  TRP A 312       9.146 -27.231  23.204  1.00  0.00           C  
ATOM    630  C   TRP A 312      10.359 -26.543  23.820  1.00  0.00           C  
ATOM    631  O   TRP A 312      10.287 -25.992  24.938  1.00  0.00           O  
ATOM    632  CB  TRP A 312       7.992 -26.241  22.881  1.00  0.00           C  
ATOM    633  CG  TRP A 312       6.752 -27.038  22.597  1.00  0.00           C  
ATOM    634  CD1 TRP A 312       5.664 -27.209  23.421  1.00  0.00           C  
ATOM    635  CD2 TRP A 312       6.524 -27.882  21.467  1.00  0.00           C  
ATOM    636  NE1 TRP A 312       4.774 -28.081  22.856  1.00  0.00           N  
ATOM    637  CE2 TRP A 312       5.265 -28.504  21.658  1.00  0.00           C  
ATOM    638  CE3 TRP A 312       7.229 -28.136  20.291  1.00  0.00           C  
ATOM    639  CZ2 TRP A 312       4.718 -29.385  20.736  1.00  0.00           C  
ATOM    640  CZ3 TRP A 312       6.683 -29.018  19.375  1.00  0.00           C  
ATOM    641  CH2 TRP A 312       5.433 -29.627  19.609  1.00  0.00           C  
ATOM    642  N   ASP A 313      11.457 -26.592  23.069  1.00  0.00           N  
ATOM    643  CA  ASP A 313      12.729 -25.961  23.453  1.00  0.00           C  
ATOM    644  C   ASP A 313      12.623 -24.528  22.959  1.00  0.00           C  
ATOM    645  O   ASP A 313      13.178 -24.180  21.922  1.00  0.00           O  
ATOM    646  CB  ASP A 313      13.886 -26.701  22.797  1.00  0.00           C  
ATOM    647  CG  ASP A 313      15.226 -26.513  23.529  1.00  0.00           C  
ATOM    648  OD1 ASP A 313      15.290 -25.775  24.541  1.00  0.00           O  
ATOM    649  OD2 ASP A 313      16.192 -27.144  23.087  1.00  0.00           O  
ATOM    650  N   ALA A 314      11.840 -23.732  23.695  1.00  0.00           N  
ATOM    651  CA  ALA A 314      11.185 -22.525  23.170  1.00  0.00           C  
ATOM    652  C   ALA A 314      11.811 -21.172  23.533  1.00  0.00           C  
ATOM    653  O   ALA A 314      11.267 -20.144  23.168  1.00  0.00           O  
ATOM    654  CB  ALA A 314       9.706 -22.519  23.611  1.00  0.00           C  
ATOM    655  N   PHE A 315      12.944 -21.182  24.220  1.00  0.00           N  
ATOM    656  CA  PHE A 315      13.620 -19.973  24.689  1.00  0.00           C  
ATOM    657  C   PHE A 315      14.978 -19.870  24.030  1.00  0.00           C  
ATOM    658  O   PHE A 315      15.495 -20.832  23.448  1.00  0.00           O  
ATOM    659  CB  PHE A 315      13.843 -20.051  26.218  1.00  0.00           C  
ATOM    660  CG  PHE A 315      13.163 -18.985  27.048  1.00  0.00           C  
ATOM    661  CD1 PHE A 315      12.523 -17.870  26.496  1.00  0.00           C  
ATOM    662  CD2 PHE A 315      13.214 -19.093  28.437  1.00  0.00           C  
ATOM    663  CE1 PHE A 315      11.931 -16.927  27.324  1.00  0.00           C  
ATOM    664  CE2 PHE A 315      12.626 -18.153  29.260  1.00  0.00           C  
ATOM    665  CZ  PHE A 315      11.976 -17.066  28.701  1.00  0.00           C  
ATOM    666  N   GLY A 316      15.571 -18.694  24.139  1.00  0.00           N  
ATOM    667  CA  GLY A 316      16.889 -18.453  23.593  1.00  0.00           C  
ATOM    668  C   GLY A 316      16.944 -18.269  22.091  1.00  0.00           C  
ATOM    669  O   GLY A 316      15.927 -17.974  21.442  1.00  0.00           O  
ATOM    670  N   LEU A 317      18.143 -18.486  21.551  1.00  0.00           N  
ATOM    671  CA  LEU A 317      18.498 -18.104  20.199  1.00  0.00           C  
ATOM    672  C   LEU A 317      17.610 -18.663  19.067  1.00  0.00           C  
ATOM    673  O   LEU A 317      17.174 -17.896  18.205  1.00  0.00           O  
ATOM    674  CB  LEU A 317      19.992 -18.375  19.934  1.00  0.00           C  
ATOM    675  CG  LEU A 317      20.943 -17.426  20.687  1.00  0.00           C  
ATOM    676  CD1 LEU A 317      22.414 -17.915  20.588  1.00  0.00           C  
ATOM    677  CD2 LEU A 317      20.796 -15.943  20.193  1.00  0.00           C  
ATOM    678  N   PRO A 333      17.379 -19.992  19.029  1.00  0.00           N  
ATOM    679  CA  PRO A 333      16.641 -20.493  17.844  1.00  0.00           C  
ATOM    680  C   PRO A 333      15.237 -19.886  17.637  1.00  0.00           C  
ATOM    681  O   PRO A 333      14.942 -19.421  16.531  1.00  0.00           O  
ATOM    682  CB  PRO A 333      16.615 -22.011  18.075  1.00  0.00           C  
ATOM    683  CG  PRO A 333      17.885 -22.256  18.945  1.00  0.00           C  
ATOM    684  CD  PRO A 333      17.811 -21.100  19.904  1.00  0.00           C  
ATOM    685  N   ALA A 334      14.386 -19.907  18.662  1.00  0.00           N  
ATOM    686  CA  ALA A 334      13.037 -19.297  18.591  1.00  0.00           C  
ATOM    687  C   ALA A 334      13.124 -17.797  18.306  1.00  0.00           C  
ATOM    688  O   ALA A 334      12.419 -17.250  17.429  1.00  0.00           O  
ATOM    689  CB  ALA A 334      12.264 -19.538  19.876  1.00  0.00           C  
ATOM    690  N   GLU A 336      13.996 -17.109  19.038  1.00  0.00           N  
ATOM    691  CA  GLU A 336      14.068 -15.649  18.907  1.00  0.00           C  
ATOM    692  C   GLU A 336      14.672 -15.174  17.575  1.00  0.00           C  
ATOM    693  O   GLU A 336      14.124 -14.240  16.968  1.00  0.00           O  
ATOM    694  CB  GLU A 336      14.808 -15.016  20.102  1.00  0.00           C  
ATOM    695  CG  GLU A 336      14.602 -13.482  20.147  1.00  0.00           C  
ATOM    696  CD  GLU A 336      15.307 -12.794  21.296  1.00  0.00           C  
ATOM    697  OE1 GLU A 336      16.423 -13.217  21.638  1.00  0.00           O  
ATOM    698  OE2 GLU A 336      14.714 -11.847  21.855  1.00  0.00           O  
ATOM    699  N   ASN A 340      15.788 -15.758  17.133  1.00  0.00           N  
ATOM    700  CA  ASN A 340      16.365 -15.432  15.819  1.00  0.00           C  
ATOM    701  C   ASN A 340      15.363 -15.606  14.648  1.00  0.00           C  
ATOM    702  O   ASN A 340      15.280 -14.760  13.739  1.00  0.00           O  
ATOM    703  CB  ASN A 340      17.596 -16.287  15.522  1.00  0.00           C  
ATOM    704  CG  ASN A 340      18.852 -15.777  16.221  1.00  0.00           C  
ATOM    705  OD1 ASN A 340      18.830 -14.706  16.845  1.00  0.00           O  
ATOM    706  ND2 ASN A 340      19.949 -16.530  16.110  1.00  0.00           N  
ATOM    707  N   ALA A 341      14.622 -16.709  14.701  1.00  0.00           N  
ATOM    708  CA  ALA A 341      13.614 -17.028  13.679  1.00  0.00           C  
ATOM    709  C   ALA A 341      12.475 -15.998  13.698  1.00  0.00           C  
ATOM    710  O   ALA A 341      12.123 -15.451  12.650  1.00  0.00           O  
ATOM    711  CB  ALA A 341      13.092 -18.449  13.902  1.00  0.00           C  
ATOM    712  N   ALA A 342      11.926 -15.709  14.883  1.00  0.00           N  
ATOM    713  CA  ALA A 342      10.850 -14.713  15.029  1.00  0.00           C  
ATOM    714  C   ALA A 342      11.296 -13.346  14.508  1.00  0.00           C  
ATOM    715  O   ALA A 342      10.590 -12.706  13.729  1.00  0.00           O  
ATOM    716  CB  ALA A 342      10.403 -14.596  16.492  1.00  0.00           C  
ATOM    717  N   LEU A 343      12.482 -12.928  14.944  1.00  0.00           N  
ATOM    718  CA  LEU A 343      13.059 -11.639  14.570  1.00  0.00           C  
ATOM    719  C   LEU A 343      13.355 -11.518  13.069  1.00  0.00           C  
ATOM    720  O   LEU A 343      13.149 -10.441  12.494  1.00  0.00           O  
ATOM    721  CB  LEU A 343      14.331 -11.357  15.406  1.00  0.00           C  
ATOM    722  CG  LEU A 343      14.204 -10.469  16.665  1.00  0.00           C  
ATOM    723  CD1 LEU A 343      12.825 -10.463  17.320  1.00  0.00           C  
ATOM    724  CD2 LEU A 343      15.306 -10.777  17.708  1.00  0.00           C  
ATOM    725  N   LYS A 344      13.822 -12.598  12.432  1.00  0.00           N  
ATOM    726  CA  LYS A 344      14.041 -12.601  10.967  1.00  0.00           C  
ATOM    727  C   LYS A 344      12.779 -12.242  10.169  1.00  0.00           C  
ATOM    728  O   LYS A 344      12.887 -11.682   9.081  1.00  0.00           O  
ATOM    729  CB  LYS A 344      14.548 -13.958  10.454  1.00  0.00           C  
ATOM    730  CG  LYS A 344      15.074 -13.915   9.001  1.00  0.00           C  
ATOM    731  CD  LYS A 344      14.926 -15.254   8.259  1.00  0.00           C  
ATOM    732  CE  LYS A 344      15.984 -16.266   8.673  1.00  0.00           C  
ATOM    733  NZ  LYS A 344      16.227 -17.342   7.635  1.00  0.00           N  
ATOM    734  N   PHE A 345      11.608 -12.587  10.702  1.00  0.00           N  
ATOM    735  CA  PHE A 345      10.328 -12.309  10.046  1.00  0.00           C  
ATOM    736  C   PHE A 345       9.577 -11.173  10.726  1.00  0.00           C  
ATOM    737  O   PHE A 345       8.347 -11.070  10.595  1.00  0.00           O  
ATOM    738  CB  PHE A 345       9.454 -13.572  10.029  1.00  0.00           C  
ATOM    739  CG  PHE A 345      10.004 -14.673   9.162  1.00  0.00           C  
ATOM    740  CD1 PHE A 345      10.731 -15.726   9.723  1.00  0.00           C  
ATOM    741  CD2 PHE A 345       9.812 -14.650   7.779  1.00  0.00           C  
ATOM    742  CE1 PHE A 345      11.259 -16.745   8.921  1.00  0.00           C  
ATOM    743  CE2 PHE A 345      10.334 -15.666   6.964  1.00  0.00           C  
ATOM    744  CZ  PHE A 345      11.056 -16.719   7.542  1.00  0.00           C  
ATOM    745  N   GLY A 407      10.311 -10.319  11.442  1.00  0.00           N  
ATOM    746  CA  GLY A 407       9.718  -9.215  12.187  1.00  0.00           C  
ATOM    747  C   GLY A 407       8.568  -9.575  13.117  1.00  0.00           C  
ATOM    748  O   GLY A 407       7.666  -8.765  13.324  1.00  0.00           O  
ATOM    749  N   VAL A 408       8.590 -10.774  13.691  1.00  0.00           N  
ATOM    750  CA  VAL A 408       7.523 -11.209  14.587  1.00  0.00           C  
ATOM    751  C   VAL A 408       8.024 -11.218  16.044  1.00  0.00           C  
ATOM    752  O   VAL A 408       9.208 -11.472  16.314  1.00  0.00           O  
ATOM    753  CB  VAL A 408       6.983 -12.620  14.193  1.00  0.00           C  
ATOM    754  CG1 VAL A 408       5.771 -12.988  15.023  1.00  0.00           C  
ATOM    755  CG2 VAL A 408       6.631 -12.652  12.702  1.00  0.00           C  
ATOM    756  N   HIS A 418       7.113 -10.915  16.961  1.00  0.00           N  
ATOM    757  CA  HIS A 418       7.381 -11.053  18.368  1.00  0.00           C  
ATOM    758  C   HIS A 418       7.625 -12.547  18.704  1.00  0.00           C  
ATOM    759  O   HIS A 418       6.865 -13.410  18.246  1.00  0.00           O  
ATOM    760  CB  HIS A 418       6.220 -10.508  19.186  1.00  0.00           C  
ATOM    761  CG  HIS A 418       6.537 -10.373  20.642  1.00  0.00           C  
ATOM    762  ND1 HIS A 418       6.531 -11.448  21.506  1.00  0.00           N  
ATOM    763  CD2 HIS A 418       6.905  -9.296  21.381  1.00  0.00           C  
ATOM    764  CE1 HIS A 418       6.845 -11.035  22.720  1.00  0.00           C  
ATOM    765  NE2 HIS A 418       7.085  -9.733  22.671  1.00  0.00           N  
ATOM    766  N   PRO A 419       8.685 -12.854  19.495  1.00  0.00           N  
ATOM    767  CA  PRO A 419       9.015 -14.220  19.908  1.00  0.00           C  
ATOM    768  C   PRO A 419       7.873 -15.049  20.459  1.00  0.00           C  
ATOM    769  O   PRO A 419       7.767 -16.228  20.137  1.00  0.00           O  
ATOM    770  CB  PRO A 419      10.046 -14.003  21.032  1.00  0.00           C  
ATOM    771  CG  PRO A 419      10.699 -12.770  20.708  1.00  0.00           C  
ATOM    772  CD  PRO A 419       9.670 -11.892  20.038  1.00  0.00           C  
ATOM    773  N   LYS A 420       7.061 -14.463  21.320  1.00  0.00           N  
ATOM    774  CA  LYS A 420       5.993 -15.201  21.952  1.00  0.00           C  
ATOM    775  C   LYS A 420       4.944 -15.635  20.927  1.00  0.00           C  
ATOM    776  O   LYS A 420       4.461 -16.769  20.970  1.00  0.00           O  
ATOM    777  CB  LYS A 420       5.344 -14.379  23.053  1.00  0.00           C  
ATOM    778  CG  LYS A 420       4.391 -15.168  23.889  1.00  0.00           C  
ATOM    779  CD  LYS A 420       3.756 -14.328  24.964  1.00  0.00           C  
ATOM    780  CE  LYS A 420       2.750 -15.155  25.720  1.00  0.00           C  
ATOM    781  NZ  LYS A 420       2.016 -14.341  26.700  1.00  0.00           N  
ATOM    782  N   ASP A 421       4.595 -14.725  20.020  1.00  0.00           N  
ATOM    783  CA  ASP A 421       3.597 -15.018  18.985  1.00  0.00           C  
ATOM    784  C   ASP A 421       4.111 -16.078  18.031  1.00  0.00           C  
ATOM    785  O   ASP A 421       3.421 -17.058  17.758  1.00  0.00           O  
ATOM    786  CB  ASP A 421       3.245 -13.729  18.211  1.00  0.00           C  
ATOM    787  CG  ASP A 421       2.535 -12.709  19.078  1.00  0.00           C  
ATOM    788  OD1 ASP A 421       1.749 -13.096  19.970  1.00  0.00           O  
ATOM    789  OD2 ASP A 421       2.760 -11.507  18.852  1.00  0.00           O  
ATOM    790  N   TRP A 422       5.335 -15.875  17.566  1.00  0.00           N  
ATOM    791  CA  TRP A 422       6.021 -16.810  16.710  1.00  0.00           C  
ATOM    792  C   TRP A 422       6.084 -18.220  17.315  1.00  0.00           C  
ATOM    793  O   TRP A 422       5.800 -19.209  16.645  1.00  0.00           O  
ATOM    794  CB  TRP A 422       7.434 -16.343  16.448  1.00  0.00           C  
ATOM    795  CG  TRP A 422       8.226 -17.325  15.674  1.00  0.00           C  
ATOM    796  CD1 TRP A 422       8.990 -18.354  16.173  1.00  0.00           C  
ATOM    797  CD2 TRP A 422       8.332 -17.398  14.254  1.00  0.00           C  
ATOM    798  NE1 TRP A 422       9.576 -19.052  15.134  1.00  0.00           N  
ATOM    799  CE2 TRP A 422       9.187 -18.483  13.948  1.00  0.00           C  
ATOM    800  CE3 TRP A 422       7.786 -16.653  13.205  1.00  0.00           C  
ATOM    801  CZ2 TRP A 422       9.498 -18.841  12.636  1.00  0.00           C  
ATOM    802  CZ3 TRP A 422       8.107 -16.997  11.905  1.00  0.00           C  
ATOM    803  CH2 TRP A 422       8.954 -18.088  11.630  1.00  0.00           C  
ATOM    804  N   THR A 423       6.495 -18.288  18.573  1.00  0.00           N  
ATOM    805  CA  THR A 423       6.713 -19.556  19.240  1.00  0.00           C  
ATOM    806  C   THR A 423       5.427 -20.344  19.360  1.00  0.00           C  
ATOM    807  O   THR A 423       5.401 -21.533  19.052  1.00  0.00           O  
ATOM    808  CB  THR A 423       7.365 -19.340  20.647  1.00  0.00           C  
ATOM    809  OG1 THR A 423       8.697 -18.855  20.453  1.00  0.00           O  
ATOM    810  CG2 THR A 423       7.414 -20.646  21.414  1.00  0.00           C  
ATOM    811  N   TYR A 424       4.349 -19.703  19.781  1.00  0.00           N  
ATOM    812  CA  TYR A 424       3.111 -20.447  19.951  1.00  0.00           C  
ATOM    813  C   TYR A 424       2.421 -20.858  18.632  1.00  0.00           C  
ATOM    814  O   TYR A 424       1.784 -21.902  18.595  1.00  0.00           O  
ATOM    815  CB  TYR A 424       2.169 -19.745  20.911  1.00  0.00           C  
ATOM    816  CG  TYR A 424       2.635 -19.917  22.353  1.00  0.00           C  
ATOM    817  CD1 TYR A 424       2.277 -21.049  23.093  1.00  0.00           C  
ATOM    818  CD2 TYR A 424       3.493 -18.984  22.947  1.00  0.00           C  
ATOM    819  CE1 TYR A 424       2.710 -21.216  24.393  1.00  0.00           C  
ATOM    820  CE2 TYR A 424       3.931 -19.142  24.232  1.00  0.00           C  
ATOM    821  CZ  TYR A 424       3.539 -20.251  24.960  1.00  0.00           C  
ATOM    822  OH  TYR A 424       3.988 -20.399  26.260  1.00  0.00           O  
ATOM    823  N   ALA A 425       2.620 -20.086  17.569  1.00  0.00           N  
ATOM    824  CA  ALA A 425       2.128 -20.461  16.241  1.00  0.00           C  
ATOM    825  C   ALA A 425       2.913 -21.699  15.746  1.00  0.00           C  
ATOM    826  O   ALA A 425       2.342 -22.669  15.244  1.00  0.00           O  
ATOM    827  CB  ALA A 425       2.267 -19.259  15.249  1.00  0.00           C  
ATOM    828  N   ASN A 426       4.226 -21.673  15.934  1.00  0.00           N  
ATOM    829  CA  ASN A 426       5.064 -22.784  15.546  1.00  0.00           C  
ATOM    830  C   ASN A 426       4.771 -24.057  16.343  1.00  0.00           C  
ATOM    831  O   ASN A 426       4.771 -25.148  15.782  1.00  0.00           O  
ATOM    832  CB  ASN A 426       6.533 -22.401  15.634  1.00  0.00           C  
ATOM    833  CG  ASN A 426       7.257 -22.711  14.391  1.00  0.00           C  
ATOM    834  OD1 ASN A 426       7.140 -21.996  13.374  1.00  0.00           O  
ATOM    835  ND2 ASN A 426       7.990 -23.804  14.417  1.00  0.00           N  
ATOM    836  N   ILE A 427       4.496 -23.915  17.635  1.00  0.00           N  
ATOM    837  CA  ILE A 427       4.129 -25.051  18.472  1.00  0.00           C  
ATOM    838  C   ILE A 427       2.838 -25.702  17.970  1.00  0.00           C  
ATOM    839  O   ILE A 427       2.746 -26.919  17.841  1.00  0.00           O  
ATOM    840  CB  ILE A 427       3.989 -24.623  19.979  1.00  0.00           C  
ATOM    841  CG1 ILE A 427       5.389 -24.377  20.580  1.00  0.00           C  
ATOM    842  CG2 ILE A 427       3.239 -25.644  20.759  1.00  0.00           C  
ATOM    843  CD1 ILE A 427       5.352 -23.639  21.937  1.00  0.00           C  
ATOM    844  N   ARG A 429       1.844 -24.878  17.676  1.00  0.00           N  
ATOM    845  CA  ARG A 429       0.558 -25.362  17.161  1.00  0.00           C  
ATOM    846  C   ARG A 429       0.781 -26.173  15.865  1.00  0.00           C  
ATOM    847  O   ARG A 429       0.240 -27.270  15.713  1.00  0.00           O  
ATOM    848  CB  ARG A 429      -0.349 -24.152  16.891  1.00  0.00           C  
ATOM    849  CG  ARG A 429      -1.770 -24.460  16.509  1.00  0.00           C  
ATOM    850  CD  ARG A 429      -2.565 -23.158  16.371  1.00  0.00           C  
ATOM    851  NE  ARG A 429      -3.977 -23.412  16.025  1.00  0.00           N  
ATOM    852  CZ  ARG A 429      -4.994 -22.561  16.248  1.00  0.00           C  
ATOM    853  NH1 ARG A 429      -4.793 -21.371  16.828  1.00  0.00           N  
ATOM    854  NH2 ARG A 429      -6.237 -22.907  15.893  1.00  0.00           N  
ATOM    855  N   GLN A 431       1.604 -25.645  14.977  1.00  0.00           N  
ATOM    856  CA  GLN A 431       1.891 -26.310  13.695  1.00  0.00           C  
ATOM    857  C   GLN A 431       2.636 -27.637  13.909  1.00  0.00           C  
ATOM    858  O   GLN A 431       2.317 -28.651  13.302  1.00  0.00           O  
ATOM    859  CB  GLN A 431       2.679 -25.361  12.795  1.00  0.00           C  
ATOM    860  CG  GLN A 431       1.808 -24.208  12.283  1.00  0.00           C  
ATOM    861  CD  GLN A 431       2.552 -22.901  11.998  1.00  0.00           C  
ATOM    862  OE1 GLN A 431       3.789 -22.866  11.828  1.00  0.00           O  
ATOM    863  NE2 GLN A 431       1.784 -21.803  11.935  1.00  0.00           N  
ATOM    864  N   ALA A 432       3.612 -27.623  14.814  1.00  0.00           N  
ATOM    865  CA  ALA A 432       4.414 -28.815  15.119  1.00  0.00           C  
ATOM    866  C   ALA A 432       3.547 -29.915  15.711  1.00  0.00           C  
ATOM    867  O   ALA A 432       3.683 -31.098  15.366  1.00  0.00           O  
ATOM    868  CB  ALA A 432       5.552 -28.453  16.059  1.00  0.00           C  
ATOM    869  N   LYS A 433       2.671 -29.547  16.639  1.00  0.00           N  
ATOM    870  CA  LYS A 433       1.724 -30.508  17.204  1.00  0.00           C  
ATOM    871  C   LYS A 433       0.906 -31.212  16.126  1.00  0.00           C  
ATOM    872  O   LYS A 433       0.676 -32.413  16.174  1.00  0.00           O  
ATOM    873  CB  LYS A 433       0.742 -29.804  18.149  1.00  0.00           C  
ATOM    874  CG  LYS A 433       1.276 -29.613  19.526  1.00  0.00           C  
ATOM    875  CD  LYS A 433       0.250 -28.959  20.468  1.00  0.00           C  
ATOM    876  CE  LYS A 433       0.777 -28.949  21.882  1.00  0.00           C  
ATOM    877  NZ  LYS A 433       0.140 -27.907  22.749  1.00  0.00           N  
ATOM    878  N   GLU A 434       0.404 -30.441  15.181  1.00  0.00           N  
ATOM    879  CA  GLU A 434      -0.395 -31.038  14.124  1.00  0.00           C  
ATOM    880  C   GLU A 434       0.448 -31.977  13.254  1.00  0.00           C  
ATOM    881  O   GLU A 434      -0.001 -33.073  12.916  1.00  0.00           O  
ATOM    882  CB  GLU A 434      -1.101 -29.949  13.295  1.00  0.00           C  
ATOM    883  CG  GLU A 434      -2.189 -30.508  12.352  1.00  0.00           C  
ATOM    884  CD  GLU A 434      -3.394 -31.250  13.019  1.00  0.00           C  
ATOM    885  OE1 GLU A 434      -3.466 -31.520  14.260  1.00  0.00           O  
ATOM    886  OE2 GLU A 434      -4.298 -31.619  12.234  1.00  0.00           O  
ATOM    887  N   SER A 435       1.684 -31.597  12.960  1.00  0.00           N  
ATOM    888  CA  SER A 435       2.576 -32.434  12.151  1.00  0.00           C  
ATOM    889  C   SER A 435       2.815 -33.771  12.825  1.00  0.00           C  
ATOM    890  O   SER A 435       2.799 -34.804  12.176  1.00  0.00           O  
ATOM    891  CB  SER A 435       3.931 -31.752  11.932  1.00  0.00           C  
ATOM    892  OG  SER A 435       3.794 -30.565  11.193  1.00  0.00           O  
ATOM    893  N   LEU A 436       3.053 -33.751  14.136  1.00  0.00           N  
ATOM    894  CA  LEU A 436       3.240 -34.979  14.889  1.00  0.00           C  
ATOM    895  C   LEU A 436       1.967 -35.831  14.916  1.00  0.00           C  
ATOM    896  O   LEU A 436       1.995 -37.062  14.699  1.00  0.00           O  
ATOM    897  CB  LEU A 436       3.688 -34.648  16.323  1.00  0.00           C  
ATOM    898  CG  LEU A 436       5.062 -33.964  16.465  1.00  0.00           C  
ATOM    899  CD1 LEU A 436       5.195 -33.297  17.867  1.00  0.00           C  
ATOM    900  CD2 LEU A 436       6.196 -34.978  16.233  1.00  0.00           C  
ATOM    901  N   ARG A 437       0.847 -35.183  15.199  1.00  0.00           N  
ATOM    902  CA  ARG A 437      -0.429 -35.906  15.302  1.00  0.00           C  
ATOM    903  C   ARG A 437      -0.793 -36.630  13.985  1.00  0.00           C  
ATOM    904  O   ARG A 437      -1.237 -37.774  13.993  1.00  0.00           O  
ATOM    905  CB  ARG A 437      -1.541 -34.938  15.675  1.00  0.00           C  
ATOM    906  CG  ARG A 437      -2.928 -35.525  15.682  1.00  0.00           C  
ATOM    907  CD  ARG A 437      -3.917 -34.525  16.282  1.00  0.00           C  
ATOM    908  NE  ARG A 437      -5.345 -34.908  16.159  1.00  0.00           N  
ATOM    909  CZ  ARG A 437      -5.929 -35.989  16.705  1.00  0.00           C  
ATOM    910  NH1 ARG A 437      -5.222 -36.876  17.371  1.00  0.00           N  
ATOM    911  NH2 ARG A 437      -7.249 -36.188  16.557  1.00  0.00           N  
ATOM    912  N   LEU A 438      -0.597 -35.925  12.891  1.00  0.00           N  
ATOM    913  CA  LEU A 438      -0.943 -36.384  11.552  1.00  0.00           C  
ATOM    914  C   LEU A 438      -0.088 -37.542  11.064  1.00  0.00           C  
ATOM    915  O   LEU A 438      -0.469 -38.242  10.126  1.00  0.00           O  
ATOM    916  CB  LEU A 438      -0.807 -35.239  10.562  1.00  0.00           C  
ATOM    917  CG  LEU A 438      -1.887 -34.149  10.635  1.00  0.00           C  
ATOM    918  CD1 LEU A 438      -1.492 -33.026   9.709  1.00  0.00           C  
ATOM    919  CD2 LEU A 438      -3.293 -34.688  10.339  1.00  0.00           C  
ATOM    920  N   MET A 439       1.089 -37.714  11.674  1.00  0.00           N  
ATOM    921  CA  MET A 439       1.939 -38.880  11.439  1.00  0.00           C  
ATOM    922  C   MET A 439       1.644 -40.052  12.346  1.00  0.00           C  
ATOM    923  O   MET A 439       2.331 -41.066  12.265  1.00  0.00           O  
ATOM    924  CB  MET A 439       3.433 -38.485  11.548  1.00  0.00           C  
ATOM    925  CG  MET A 439       3.921 -37.675  10.335  1.00  0.00           C  
ATOM    926  SD  MET A 439       4.136 -38.702   8.876  1.00  0.00           S  
ATOM    927  CE  MET A 439       5.688 -39.587   9.284  1.00  0.00           C  
ATOM    928  N   GLY A 444       0.622 -39.943  13.192  1.00  0.00           N  
ATOM    929  CA  GLY A 444       0.260 -41.026  14.080  1.00  0.00           C  
ATOM    930  C   GLY A 444       1.222 -41.176  15.258  1.00  0.00           C  
ATOM    931  O   GLY A 444       1.327 -42.236  15.842  1.00  0.00           O  
ATOM    932  N   ILE A 445       1.951 -40.114  15.576  1.00  0.00           N  
ATOM    933  CA  ILE A 445       2.830 -40.163  16.726  1.00  0.00           C  
ATOM    934  C   ILE A 445       2.012 -39.880  17.987  1.00  0.00           C  
ATOM    935  O   ILE A 445       1.164 -38.995  18.000  1.00  0.00           O  
ATOM    936  CB  ILE A 445       4.037 -39.237  16.513  1.00  0.00           C  
ATOM    937  CG1 ILE A 445       4.826 -39.732  15.266  1.00  0.00           C  
ATOM    938  CG2 ILE A 445       4.982 -39.288  17.714  1.00  0.00           C  
ATOM    939  CD1 ILE A 445       5.845 -38.806  14.824  1.00  0.00           C  
ATOM    940  N   LEU A 457       2.273 -40.653  19.038  1.00  0.00           N  
ATOM    941  CA  LEU A 457       1.536 -40.537  20.270  1.00  0.00           C  
ATOM    942  C   LEU A 457       2.464 -40.260  21.467  1.00  0.00           C  
ATOM    943  O   LEU A 457       3.377 -41.023  21.727  1.00  0.00           O  
ATOM    944  CB  LEU A 457       0.779 -41.825  20.499  1.00  0.00           C  
ATOM    945  CG  LEU A 457      -0.329 -42.202  19.501  1.00  0.00           C  
ATOM    946  CD1 LEU A 457      -0.758 -43.608  19.760  1.00  0.00           C  
ATOM    947  CD2 LEU A 457      -1.492 -41.227  19.538  1.00  0.00           C  
ATOM    948  N   TYR A 461       2.188 -39.174  22.181  1.00  0.00           N  
ATOM    949  CA  TYR A 461       2.936 -38.775  23.366  1.00  0.00           C  
ATOM    950  C   TYR A 461       1.969 -38.725  24.540  1.00  0.00           C  
ATOM    951  O   TYR A 461       0.734 -38.677  24.352  1.00  0.00           O  
ATOM    952  CB  TYR A 461       3.566 -37.371  23.158  1.00  0.00           C  
ATOM    953  CG  TYR A 461       4.589 -37.334  22.037  1.00  0.00           C  
ATOM    954  CD1 TYR A 461       5.874 -37.848  22.233  1.00  0.00           C  
ATOM    955  CD2 TYR A 461       4.285 -36.753  20.805  1.00  0.00           C  
ATOM    956  CE1 TYR A 461       6.825 -37.839  21.237  1.00  0.00           C  
ATOM    957  CE2 TYR A 461       5.243 -36.714  19.779  1.00  0.00           C  
ATOM    958  CZ  TYR A 461       6.507 -37.280  20.007  1.00  0.00           C  
ATOM    959  OH  TYR A 461       7.454 -37.278  19.033  1.00  0.00           O  
ATOM    960  N   ASP A 463       2.518 -38.688  25.754  1.00  0.00           N  
ATOM    961  CA  ASP A 463       1.740 -38.266  26.930  1.00  0.00           C  
ATOM    962  C   ASP A 463       1.762 -36.741  26.972  1.00  0.00           C  
ATOM    963  O   ASP A 463       2.690 -36.120  27.517  1.00  0.00           O  
ATOM    964  CB  ASP A 463       2.304 -38.859  28.216  1.00  0.00           C  
ATOM    965  CG  ASP A 463       1.443 -38.505  29.446  1.00  0.00           C  
ATOM    966  OD1 ASP A 463       0.512 -37.697  29.293  1.00  0.00           O  
ATOM    967  OD2 ASP A 463       1.676 -39.080  30.526  1.00  0.00           O  
ATOM    968  N   TRP A 471       0.742 -36.139  26.366  1.00  0.00           N  
ATOM    969  CA  TRP A 471       0.659 -34.697  26.240  1.00  0.00           C  
ATOM    970  C   TRP A 471       0.372 -34.009  27.578  1.00  0.00           C  
ATOM    971  O   TRP A 471       0.579 -32.806  27.708  1.00  0.00           O  
ATOM    972  CB  TRP A 471      -0.353 -34.289  25.167  1.00  0.00           C  
ATOM    973  CG  TRP A 471       0.205 -34.498  23.793  1.00  0.00           C  
ATOM    974  CD1 TRP A 471      -0.123 -35.495  22.915  1.00  0.00           C  
ATOM    975  CD2 TRP A 471       1.233 -33.722  23.158  1.00  0.00           C  
ATOM    976  NE1 TRP A 471       0.617 -35.361  21.762  1.00  0.00           N  
ATOM    977  CE2 TRP A 471       1.455 -34.291  21.878  1.00  0.00           C  
ATOM    978  CE3 TRP A 471       1.988 -32.607  23.540  1.00  0.00           C  
ATOM    979  CZ2 TRP A 471       2.376 -33.780  20.988  1.00  0.00           C  
ATOM    980  CZ3 TRP A 471       2.920 -32.103  22.649  1.00  0.00           C  
ATOM    981  CH2 TRP A 471       3.104 -32.688  21.388  1.00  0.00           C  
ATOM    982  N   ASP A 472      -0.043 -34.782  28.568  1.00  0.00           N  
ATOM    983  CA  ASP A 472      -0.160 -34.264  29.935  1.00  0.00           C  
ATOM    984  C   ASP A 472       1.199 -33.803  30.502  1.00  0.00           C  
ATOM    985  O   ASP A 472       1.237 -33.055  31.486  1.00  0.00           O  
ATOM    986  CB  ASP A 472      -0.769 -35.327  30.850  1.00  0.00           C  
ATOM    987  CG  ASP A 472      -2.230 -35.603  30.535  1.00  0.00           C  
ATOM    988  OD1 ASP A 472      -2.872 -34.756  29.863  1.00  0.00           O  
ATOM    989  OD2 ASP A 472      -2.751 -36.664  30.977  1.00  0.00           O  
ATOM    990  N   ARG A 473       2.297 -34.233  29.872  1.00  0.00           N  
ATOM    991  CA  ARG A 473       3.645 -33.931  30.338  1.00  0.00           C  
ATOM    992  C   ARG A 473       4.365 -32.888  29.496  1.00  0.00           C  
ATOM    993  O   ARG A 473       5.550 -32.620  29.698  1.00  0.00           O  
ATOM    994  CB  ARG A 473       4.430 -35.231  30.433  1.00  0.00           C  
ATOM    995  CG  ARG A 473       3.890 -36.146  31.514  1.00  0.00           C  
ATOM    996  CD  ARG A 473       4.533 -37.481  31.511  1.00  0.00           C  
ATOM    997  NE  ARG A 473       3.843 -38.390  32.423  1.00  0.00           N  
ATOM    998  CZ  ARG A 473       4.168 -38.623  33.697  1.00  0.00           C  
ATOM    999  NH1 ARG A 473       5.226 -38.034  34.266  1.00  0.00           N  
ATOM   1000  NH2 ARG A 473       3.424 -39.463  34.410  1.00  0.00           N  
ATOM   1001  N   GLU A 474       3.615 -32.233  28.613  1.00  0.00           N  
ATOM   1002  CA  GLU A 474       4.124 -31.178  27.795  1.00  0.00           C  
ATOM   1003  C   GLU A 474       4.856 -30.131  28.641  1.00  0.00           C  
ATOM   1004  O   GLU A 474       4.355 -29.728  29.721  1.00  0.00           O  
ATOM   1005  CB  GLU A 474       2.955 -30.526  27.066  1.00  0.00           C  
ATOM   1006  CG  GLU A 474       3.333 -29.587  25.991  1.00  0.00           C  
ATOM   1007  CD  GLU A 474       2.138 -29.052  25.240  1.00  0.00           C  
ATOM   1008  OE1 GLU A 474       0.992 -29.424  25.560  1.00  0.00           O  
ATOM   1009  OE2 GLU A 474       2.353 -28.283  24.317  1.00  0.00           O  
ATOM   1010  N   VAL A 475       6.039 -29.736  28.190  1.00  0.00           N  
ATOM   1011  CA  VAL A 475       6.763 -28.590  28.752  1.00  0.00           C  
ATOM   1012  C   VAL A 475       6.962 -27.578  27.660  1.00  0.00           C  
ATOM   1013  O   VAL A 475       7.130 -27.945  26.502  1.00  0.00           O  
ATOM   1014  CB  VAL A 475       8.158 -28.999  29.417  1.00  0.00           C  
ATOM   1015  CG1 VAL A 475       7.941 -30.114  30.456  1.00  0.00           C  
ATOM   1016  CG2 VAL A 475       9.143 -29.430  28.381  1.00  0.00           C  
ATOM   1017  N   THR A 476       6.941 -26.297  28.047  1.00  0.00           N  
ATOM   1018  CA  THR A 476       7.189 -25.186  27.173  1.00  0.00           C  
ATOM   1019  C   THR A 476       8.155 -24.264  27.921  1.00  0.00           C  
ATOM   1020  O   THR A 476       7.791 -23.660  28.934  1.00  0.00           O  
ATOM   1021  CB  THR A 476       5.867 -24.436  26.805  1.00  0.00           C  
ATOM   1022  OG1 THR A 476       4.894 -25.357  26.278  1.00  0.00           O  
ATOM   1023  CG2 THR A 476       6.138 -23.345  25.804  1.00  0.00           C  
ATOM   1024  N   THR A 477       9.401 -24.217  27.474  1.00  0.00           N  
ATOM   1025  CA  THR A 477      10.473 -23.738  28.354  1.00  0.00           C  
ATOM   1026  C   THR A 477      10.442 -22.210  28.534  1.00  0.00           C  
ATOM   1027  O   THR A 477      11.037 -21.696  29.468  1.00  0.00           O  
ATOM   1028  CB  THR A 477      11.883 -24.172  27.860  1.00  0.00           C  
ATOM   1029  OG1 THR A 477      12.103 -23.616  26.567  1.00  0.00           O  
ATOM   1030  CG2 THR A 477      12.025 -25.706  27.806  1.00  0.00           C  
ATOM   1031  N   CYS A 478       9.763 -21.498  27.633  1.00  0.00           N  
ATOM   1032  CA  CYS A 478       9.640 -20.040  27.711  1.00  0.00           C  
ATOM   1033  C   CYS A 478       8.562 -19.582  28.724  1.00  0.00           C  
ATOM   1034  O   CYS A 478       8.409 -18.371  28.964  1.00  0.00           O  
ATOM   1035  CB  CYS A 478       9.355 -19.455  26.338  1.00  0.00           C  
ATOM   1036  SG  CYS A 478       7.781 -20.075  25.618  1.00  0.00           S  
ATOM   1037  N   GLU A 479       7.851 -20.520  29.338  1.00  0.00           N  
ATOM   1038  CA  GLU A 479       6.823 -20.192  30.351  1.00  0.00           C  
ATOM   1039  C   GLU A 479       7.465 -20.103  31.724  1.00  0.00           C  
ATOM   1040  O   GLU A 479       8.298 -20.934  32.058  1.00  0.00           O  
ATOM   1041  CB  GLU A 479       5.731 -21.278  30.392  1.00  0.00           C  
ATOM   1042  CG  GLU A 479       4.877 -21.305  29.108  1.00  0.00           C  
ATOM   1043  CD  GLU A 479       3.812 -22.416  29.085  1.00  0.00           C  
ATOM   1044  OE1 GLU A 479       2.958 -22.360  28.162  1.00  0.00           O  
ATOM   1045  OE2 GLU A 479       3.835 -23.347  29.934  1.00  0.00           O  
ATOM   1046  N   PRO A 482       7.030 -19.133  32.562  1.00  0.00           N  
ATOM   1047  CA  PRO A 482       7.622 -19.024  33.903  1.00  0.00           C  
ATOM   1048  C   PRO A 482       7.390 -20.235  34.763  1.00  0.00           C  
ATOM   1049  O   PRO A 482       8.182 -20.487  35.655  1.00  0.00           O  
ATOM   1050  CB  PRO A 482       6.946 -17.764  34.495  1.00  0.00           C  
ATOM   1051  CG  PRO A 482       5.690 -17.628  33.753  1.00  0.00           C  
ATOM   1052  CD  PRO A 482       5.981 -18.119  32.347  1.00  0.00           C  
ATOM   1053  N   GLU A 485       6.351 -21.033  34.482  1.00  0.00           N  
ATOM   1054  CA  GLU A 485       6.162 -22.288  35.176  1.00  0.00           C  
ATOM   1055  C   GLU A 485       7.323 -23.270  34.930  1.00  0.00           C  
ATOM   1056  O   GLU A 485       7.523 -24.200  35.702  1.00  0.00           O  
ATOM   1057  CB  GLU A 485       4.839 -22.968  34.787  1.00  0.00           C  
ATOM   1058  CG  GLU A 485       3.576 -22.235  35.249  1.00  0.00           C  
ATOM   1059  CD  GLU A 485       3.144 -21.072  34.357  1.00  0.00           C  
ATOM   1060  OE1 GLU A 485       2.119 -20.434  34.723  1.00  0.00           O  
ATOM   1061  OE2 GLU A 485       3.792 -20.752  33.327  1.00  0.00           O  
ATOM   1062  N   TYR A 486       8.050 -23.092  33.829  1.00  0.00           N  
ATOM   1063  CA  TYR A 486       9.282 -23.849  33.608  1.00  0.00           C  
ATOM   1064  C   TYR A 486      10.508 -23.072  34.088  1.00  0.00           C  
ATOM   1065  O   TYR A 486      11.324 -23.592  34.868  1.00  0.00           O  
ATOM   1066  CB  TYR A 486       9.429 -24.251  32.128  1.00  0.00           C  
ATOM   1067  CG  TYR A 486      10.589 -25.187  31.875  1.00  0.00           C  
ATOM   1068  CD1 TYR A 486      11.863 -24.701  31.636  1.00  0.00           C  
ATOM   1069  CD2 TYR A 486      10.414 -26.570  31.939  1.00  0.00           C  
ATOM   1070  CE1 TYR A 486      12.946 -25.567  31.429  1.00  0.00           C  
ATOM   1071  CE2 TYR A 486      11.473 -27.435  31.722  1.00  0.00           C  
ATOM   1072  CZ  TYR A 486      12.744 -26.933  31.492  1.00  0.00           C  
ATOM   1073  OH  TYR A 486      13.797 -27.800  31.279  1.00  0.00           O  
ATOM   1074  N   TYR A 489      10.646 -21.833  33.624  1.00  0.00           N  
ATOM   1075  CA  TYR A 489      11.911 -21.124  33.776  1.00  0.00           C  
ATOM   1076  C   TYR A 489      12.191 -20.693  35.224  1.00  0.00           C  
ATOM   1077  O   TYR A 489      13.356 -20.480  35.593  1.00  0.00           O  
ATOM   1078  CB  TYR A 489      12.116 -20.008  32.753  1.00  0.00           C  
ATOM   1079  CG  TYR A 489      11.305 -18.723  32.848  1.00  0.00           C  
ATOM   1080  CD1 TYR A 489      10.452 -18.336  31.796  1.00  0.00           C  
ATOM   1081  CD2 TYR A 489      11.446 -17.844  33.932  1.00  0.00           C  
ATOM   1082  CE1 TYR A 489       9.746 -17.128  31.847  1.00  0.00           C  
ATOM   1083  CE2 TYR A 489      10.729 -16.624  33.997  1.00  0.00           C  
ATOM   1084  CZ  TYR A 489       9.878 -16.273  32.944  1.00  0.00           C  
ATOM   1085  OH  TYR A 489       9.185 -15.071  32.979  1.00  0.00           O  
ATOM   1086  N   ARG A 490      11.152 -20.648  36.049  1.00  0.00           N  
ATOM   1087  CA  ARG A 490      11.354 -20.469  37.489  1.00  0.00           C  
ATOM   1088  C   ARG A 490      12.282 -21.534  38.082  1.00  0.00           C  
ATOM   1089  O   ARG A 490      13.067 -21.247  38.990  1.00  0.00           O  
ATOM   1090  CB  ARG A 490      10.021 -20.403  38.222  1.00  0.00           C  
ATOM   1091  CG  ARG A 490       9.339 -21.693  38.454  1.00  0.00           C  
ATOM   1092  CD  ARG A 490       8.112 -21.502  39.309  1.00  0.00           C  
ATOM   1093  NE  ARG A 490       8.432 -21.233  40.714  1.00  0.00           N  
ATOM   1094  CZ  ARG A 490       7.527 -21.285  41.698  1.00  0.00           C  
ATOM   1095  NH1 ARG A 490       6.256 -21.564  41.437  1.00  0.00           N  
ATOM   1096  NH2 ARG A 490       7.889 -21.067  42.954  1.00  0.00           N  
ATOM   1097  N   TRP A 494      12.210 -22.752  37.537  1.00  0.00           N  
ATOM   1098  CA  TRP A 494      13.045 -23.843  37.971  1.00  0.00           C  
ATOM   1099  C   TRP A 494      14.439 -23.761  37.366  1.00  0.00           C  
ATOM   1100  O   TRP A 494      15.376 -24.288  37.963  1.00  0.00           O  
ATOM   1101  CB  TRP A 494      12.370 -25.208  37.737  1.00  0.00           C  
ATOM   1102  CG  TRP A 494      11.045 -25.204  38.397  1.00  0.00           C  
ATOM   1103  CD1 TRP A 494       9.822 -25.277  37.806  1.00  0.00           C  
ATOM   1104  CD2 TRP A 494      10.813 -25.015  39.788  1.00  0.00           C  
ATOM   1105  NE1 TRP A 494       8.831 -25.161  38.760  1.00  0.00           N  
ATOM   1106  CE2 TRP A 494       9.414 -24.992  39.982  1.00  0.00           C  
ATOM   1107  CE3 TRP A 494      11.657 -24.842  40.897  1.00  0.00           C  
ATOM   1108  CZ2 TRP A 494       8.833 -24.806  41.236  1.00  0.00           C  
ATOM   1109  CZ3 TRP A 494      11.083 -24.663  42.154  1.00  0.00           C  
ATOM   1110  CH2 TRP A 494       9.683 -24.652  42.313  1.00  0.00           C  
ATOM   1111  N   ASN A 495      14.592 -23.121  36.206  1.00  0.00           N  
ATOM   1112  CA  ASN A 495      15.934 -22.760  35.750  1.00  0.00           C  
ATOM   1113  C   ASN A 495      16.578 -21.883  36.804  1.00  0.00           C  
ATOM   1114  O   ASN A 495      17.777 -22.024  37.128  1.00  0.00           O  
ATOM   1115  CB  ASN A 495      15.953 -21.976  34.456  1.00  0.00           C  
ATOM   1116  CG  ASN A 495      15.668 -22.840  33.204  1.00  0.00           C  
ATOM   1117  OD1 ASN A 495      15.834 -24.068  33.215  1.00  0.00           O  
ATOM   1118  ND2 ASN A 495      15.263 -22.170  32.113  1.00  0.00           N  
ATOM   1119  N   GLN A 496      15.802 -20.918  37.279  1.00  0.00           N  
ATOM   1120  CA  GLN A 496      16.341 -19.947  38.217  1.00  0.00           C  
ATOM   1121  C   GLN A 496      16.705 -20.620  39.550  1.00  0.00           C  
ATOM   1122  O   GLN A 496      17.756 -20.319  40.127  1.00  0.00           O  
ATOM   1123  CB  GLN A 496      15.352 -18.783  38.386  1.00  0.00           C  
ATOM   1124  CG  GLN A 496      15.228 -17.955  37.136  1.00  0.00           C  
ATOM   1125  CD  GLN A 496      14.076 -16.946  37.150  1.00  0.00           C  
ATOM   1126  OE1 GLN A 496      13.103 -17.095  37.887  1.00  0.00           O  
ATOM   1127  NE2 GLN A 496      14.187 -15.936  36.315  1.00  0.00           N  
ATOM   1128  N   TRP A 498      15.867 -21.551  40.004  1.00  0.00           N  
ATOM   1129  CA  TRP A 498      16.108 -22.321  41.217  1.00  0.00           C  
ATOM   1130  C   TRP A 498      17.414 -23.110  41.116  1.00  0.00           C  
ATOM   1131  O   TRP A 498      18.246 -23.117  42.039  1.00  0.00           O  
ATOM   1132  CB  TRP A 498      14.939 -23.261  41.428  1.00  0.00           C  
ATOM   1133  CG  TRP A 498      14.886 -24.048  42.714  1.00  0.00           C  
ATOM   1134  CD1 TRP A 498      14.155 -23.729  43.837  1.00  0.00           C  
ATOM   1135  CD2 TRP A 498      15.499 -25.307  42.983  1.00  0.00           C  
ATOM   1136  NE1 TRP A 498      14.288 -24.725  44.776  1.00  0.00           N  
ATOM   1137  CE2 TRP A 498      15.134 -25.684  44.289  1.00  0.00           C  
ATOM   1138  CE3 TRP A 498      16.349 -26.152  42.253  1.00  0.00           C  
ATOM   1139  CZ2 TRP A 498      15.553 -26.873  44.855  1.00  0.00           C  
ATOM   1140  CZ3 TRP A 498      16.783 -27.309  42.823  1.00  0.00           C  
ATOM   1141  CH2 TRP A 498      16.396 -27.662  44.123  1.00  0.00           C  
ATOM   1142  N   ILE A 499      17.594 -23.804  39.997  1.00  0.00           N  
ATOM   1143  CA  ILE A 499      18.826 -24.562  39.769  1.00  0.00           C  
ATOM   1144  C   ILE A 499      20.035 -23.635  39.747  1.00  0.00           C  
ATOM   1145  O   ILE A 499      21.092 -23.962  40.335  1.00  0.00           O  
ATOM   1146  CB  ILE A 499      18.767 -25.428  38.476  1.00  0.00           C  
ATOM   1147  CG1 ILE A 499      17.714 -26.525  38.622  1.00  0.00           C  
ATOM   1148  CG2 ILE A 499      20.134 -26.069  38.184  1.00  0.00           C  
ATOM   1149  CD1 ILE A 499      17.434 -27.298  37.321  1.00  0.00           C  
ATOM   1150  N   PHE A 500      19.890 -22.494  39.094  1.00  0.00           N  
ATOM   1151  CA  PHE A 500      20.942 -21.494  39.055  1.00  0.00           C  
ATOM   1152  C   PHE A 500      21.389 -21.067  40.478  1.00  0.00           C  
ATOM   1153  O   PHE A 500      22.594 -20.950  40.755  1.00  0.00           O  
ATOM   1154  CB  PHE A 500      20.488 -20.260  38.285  1.00  0.00           C  
ATOM   1155  CG  PHE A 500      21.596 -19.253  38.038  1.00  0.00           C  
ATOM   1156  CD1 PHE A 500      21.963 -18.330  39.013  1.00  0.00           C  
ATOM   1157  CD2 PHE A 500      22.273 -19.234  36.839  1.00  0.00           C  
ATOM   1158  CE1 PHE A 500      23.000 -17.423  38.778  1.00  0.00           C  
ATOM   1159  CE2 PHE A 500      23.258 -18.326  36.600  1.00  0.00           C  
ATOM   1160  CZ  PHE A 500      23.639 -17.419  37.565  1.00  0.00           C  
ATOM   1161  N   LEU A 501      20.414 -20.799  41.335  1.00  0.00           N  
ATOM   1162  CA  LEU A 501      20.715 -20.427  42.734  1.00  0.00           C  
ATOM   1163  C   LEU A 501      21.463 -21.525  43.487  1.00  0.00           C  
ATOM   1164  O   LEU A 501      22.403 -21.239  44.225  1.00  0.00           O  
ATOM   1165  CB  LEU A 501      19.446 -20.020  43.473  1.00  0.00           C  
ATOM   1166  CG  LEU A 501      18.735 -18.717  43.072  1.00  0.00           C  
ATOM   1167  CD1 LEU A 501      17.436 -18.602  43.917  1.00  0.00           C  
ATOM   1168  CD2 LEU A 501      19.631 -17.455  43.206  1.00  0.00           C  
ATOM   1169  N   LYS A 502      21.064 -22.775  43.299  1.00  0.00           N  
ATOM   1170  CA  LYS A 502      21.767 -23.889  43.911  1.00  0.00           C  
ATOM   1171  C   LYS A 502      23.203 -23.978  43.425  1.00  0.00           C  
ATOM   1172  O   LYS A 502      24.117 -24.201  44.213  1.00  0.00           O  
ATOM   1173  CB  LYS A 502      21.023 -25.211  43.691  1.00  0.00           C  
ATOM   1174  CG  LYS A 502      19.683 -25.275  44.350  1.00  0.00           C  
ATOM   1175  CD  LYS A 502      19.843 -25.384  45.883  1.00  0.00           C  
ATOM   1176  CE  LYS A 502      18.565 -25.009  46.605  1.00  0.00           C  
ATOM   1177  NZ  LYS A 502      18.443 -25.886  47.797  1.00  0.00           N  
ATOM   1178  N   MET A 503      23.423 -23.748  42.129  1.00  0.00           N  
ATOM   1179  CA  MET A 503      24.772 -23.718  41.579  1.00  0.00           C  
ATOM   1180  C   MET A 503      25.622 -22.600  42.195  1.00  0.00           C  
ATOM   1181  O   MET A 503      26.792 -22.819  42.555  1.00  0.00           O  
ATOM   1182  CB  MET A 503      24.732 -23.625  40.034  1.00  0.00           C  
ATOM   1183  CG  MET A 503      24.298 -24.956  39.422  1.00  0.00           C  
ATOM   1184  SD  MET A 503      24.253 -24.828  37.624  1.00  0.00           S  
ATOM   1185  CE  MET A 503      23.900 -26.544  37.264  1.00  0.00           C  
ATOM   1186  N   TRP A 504      25.024 -21.423  42.332  1.00  0.00           N  
ATOM   1187  CA  TRP A 504      25.662 -20.280  43.000  1.00  0.00           C  
ATOM   1188  C   TRP A 504      26.095 -20.697  44.413  1.00  0.00           C  
ATOM   1189  O   TRP A 504      27.256 -20.516  44.799  1.00  0.00           O  
ATOM   1190  CB  TRP A 504      24.658 -19.114  43.072  1.00  0.00           C  
ATOM   1191  CG  TRP A 504      25.020 -17.986  44.039  1.00  0.00           C  
ATOM   1192  CD1 TRP A 504      24.626 -17.873  45.325  1.00  0.00           C  
ATOM   1193  CD2 TRP A 504      25.840 -16.848  43.764  1.00  0.00           C  
ATOM   1194  NE1 TRP A 504      25.136 -16.731  45.876  1.00  0.00           N  
ATOM   1195  CE2 TRP A 504      25.891 -16.083  44.936  1.00  0.00           C  
ATOM   1196  CE3 TRP A 504      26.533 -16.401  42.636  1.00  0.00           C  
ATOM   1197  CZ2 TRP A 504      26.597 -14.880  45.011  1.00  0.00           C  
ATOM   1198  CZ3 TRP A 504      27.232 -15.215  42.706  1.00  0.00           C  
ATOM   1199  CH2 TRP A 504      27.256 -14.460  43.882  1.00  0.00           C  
ATOM   1200  N   GLU A 505      25.145 -21.271  45.142  1.00  0.00           N  
ATOM   1201  CA  GLU A 505      25.364 -21.743  46.522  1.00  0.00           C  
ATOM   1202  C   GLU A 505      26.487 -22.776  46.661  1.00  0.00           C  
ATOM   1203  O   GLU A 505      27.209 -22.773  47.667  1.00  0.00           O  
ATOM   1204  CB  GLU A 505      24.065 -22.283  47.105  1.00  0.00           C  
ATOM   1205  CG  GLU A 505      23.058 -21.184  47.313  1.00  0.00           C  
ATOM   1206  CD  GLU A 505      21.680 -21.686  47.617  1.00  0.00           C  
ATOM   1207  OE1 GLU A 505      21.516 -22.906  47.826  1.00  0.00           O  
ATOM   1208  OE2 GLU A 505      20.751 -20.849  47.598  1.00  0.00           O  
ATOM   1209  N   LYS A 506      26.637 -23.645  45.654  1.00  0.00           N  
ATOM   1210  CA  LYS A 506      27.609 -24.713  45.677  1.00  0.00           C  
ATOM   1211  C   LYS A 506      28.920 -24.389  44.953  1.00  0.00           C  
ATOM   1212  O   LYS A 506      29.684 -25.283  44.615  1.00  0.00           O  
ATOM   1213  CB  LYS A 506      26.969 -25.980  45.114  1.00  0.00           C  
ATOM   1214  CG  LYS A 506      25.723 -26.412  45.912  1.00  0.00           C  
ATOM   1215  CD  LYS A 506      26.146 -27.086  47.227  1.00  0.00           C  
ATOM   1216  CE  LYS A 506      25.010 -27.318  48.219  1.00  0.00           C  
ATOM   1217  NZ  LYS A 506      25.566 -28.185  49.327  1.00  0.00           N  
ATOM   1218  N   GLY A 507      29.187 -23.123  44.703  1.00  0.00           N  
ATOM   1219  CA  GLY A 507      30.444 -22.739  44.112  1.00  0.00           C  
ATOM   1220  C   GLY A 507      30.562 -23.083  42.618  1.00  0.00           C  
ATOM   1221  O   GLY A 507      31.671 -23.225  42.090  1.00  0.00           O  
ATOM   1222  N   LEU A 508      29.415 -23.209  41.943  1.00  0.00           N  
ATOM   1223  CA  LEU A 508      29.403 -23.599  40.514  1.00  0.00           C  
ATOM   1224  C   LEU A 508      28.892 -22.538  39.541  1.00  0.00           C  
ATOM   1225  O   LEU A 508      28.936 -22.772  38.344  1.00  0.00           O  
ATOM   1226  CB  LEU A 508      28.617 -24.907  40.296  1.00  0.00           C  
ATOM   1227  CG  LEU A 508      29.122 -26.131  41.043  1.00  0.00           C  
ATOM   1228  CD1 LEU A 508      28.157 -27.291  40.877  1.00  0.00           C  
ATOM   1229  CD2 LEU A 508      30.528 -26.495  40.583  1.00  0.00           C  
ATOM   1230  N   ALA A 509      28.420 -21.392  40.022  1.00  0.00           N  
ATOM   1231  CA  ALA A 509      28.050 -20.277  39.147  1.00  0.00           C  
ATOM   1232  C   ALA A 509      28.763 -19.006  39.617  1.00  0.00           C  
ATOM   1233  O   ALA A 509      28.653 -18.609  40.789  1.00  0.00           O  
ATOM   1234  CB  ALA A 509      26.521 -20.071  39.108  1.00  0.00           C  
ATOM   1235  N   TYR A 510      29.497 -18.399  38.705  1.00  0.00           N  
ATOM   1236  CA  TYR A 510      30.301 -17.251  39.010  1.00  0.00           C  
ATOM   1237  C   TYR A 510      30.313 -16.226  37.899  1.00  0.00           C  
ATOM   1238  O   TYR A 510      29.987 -16.529  36.760  1.00  0.00           O  
ATOM   1239  CB  TYR A 510      31.723 -17.706  39.379  1.00  0.00           C  
ATOM   1240  CG  TYR A 510      32.545 -18.304  38.273  1.00  0.00           C  
ATOM   1241  CD1 TYR A 510      33.237 -17.493  37.379  1.00  0.00           C  
ATOM   1242  CD2 TYR A 510      32.688 -19.682  38.154  1.00  0.00           C  
ATOM   1243  CE1 TYR A 510      34.032 -18.035  36.396  1.00  0.00           C  
ATOM   1244  CE2 TYR A 510      33.506 -20.240  37.169  1.00  0.00           C  
ATOM   1245  CZ  TYR A 510      34.145 -19.409  36.275  1.00  0.00           C  
ATOM   1246  OH  TYR A 510      34.955 -19.937  35.300  1.00  0.00           O  
ATOM   1247  N   ARG A 511      30.647 -14.992  38.261  1.00  0.00           N  
ATOM   1248  CA  ARG A 511      30.889 -13.905  37.313  1.00  0.00           C  
ATOM   1249  C   ARG A 511      32.365 -13.630  37.213  1.00  0.00           C  
ATOM   1250  O   ARG A 511      33.052 -13.592  38.250  1.00  0.00           O  
ATOM   1251  CB  ARG A 511      30.209 -12.610  37.759  1.00  0.00           C  
ATOM   1252  CG  ARG A 511      28.794 -12.516  37.347  1.00  0.00           C  
ATOM   1253  CD  ARG A 511      28.127 -11.255  37.857  1.00  0.00           C  
ATOM   1254  NE  ARG A 511      28.642 -10.023  37.285  1.00  0.00           N  
ATOM   1255  CZ  ARG A 511      28.303  -9.508  36.102  1.00  0.00           C  
ATOM   1256  NH1 ARG A 511      27.497 -10.151  35.248  1.00  0.00           N  
ATOM   1257  NH2 ARG A 511      28.838  -8.346  35.738  1.00  0.00           N  
ATOM   1258  N   ALA A 512      32.841 -13.460  35.975  1.00  0.00           N  
ATOM   1259  CA  ALA A 512      34.244 -13.222  35.672  1.00  0.00           C  
ATOM   1260  C   ALA A 512      34.383 -12.358  34.434  1.00  0.00           C  
ATOM   1261  O   ALA A 512      33.598 -12.471  33.476  1.00  0.00           O  
ATOM   1262  CB  ALA A 512      34.998 -14.535  35.465  1.00  0.00           C  
ATOM   1263  N   LYS A 513      35.395 -11.494  34.464  1.00  0.00           N  
ATOM   1264  CA  LYS A 513      35.775 -10.683  33.319  1.00  0.00           C  
ATOM   1265  C   LYS A 513      36.766 -11.494  32.522  1.00  0.00           C  
ATOM   1266  O   LYS A 513      37.621 -12.175  33.088  1.00  0.00           O  
ATOM   1267  CB  LYS A 513      36.411  -9.378  33.812  1.00  0.00           C  
ATOM   1268  CG  LYS A 513      36.685  -8.333  32.723  1.00  0.00           C  
ATOM   1269  CD  LYS A 513      36.788  -6.941  33.366  1.00  0.00           C  
ATOM   1270  CE  LYS A 513      37.092  -5.859  32.321  1.00  0.00           C  
ATOM   1271  NZ  LYS A 513      37.071  -4.476  32.954  1.00  0.00           N  
ATOM   1272  N   GLY A 514      36.686 -11.432  31.207  1.00  0.00           N  
ATOM   1273  CA  GLY A 514      37.660 -12.118  30.388  1.00  0.00           C  
ATOM   1274  C   GLY A 514      37.262 -12.109  28.926  1.00  0.00           C  
ATOM   1275  O   GLY A 514      36.255 -11.516  28.559  1.00  0.00           O  
ATOM   1276  N   LEU A 515      38.059 -12.775  28.109  1.00  0.00           N  
ATOM   1277  CA  LEU A 515      37.783 -12.880  26.682  1.00  0.00           C  
ATOM   1278  C   LEU A 515      36.655 -13.870  26.404  1.00  0.00           C  
ATOM   1279  O   LEU A 515      36.631 -14.990  26.928  1.00  0.00           O  
ATOM   1280  CB  LEU A 515      39.037 -13.269  25.922  1.00  0.00           C  
ATOM   1281  CG  LEU A 515      40.173 -12.238  26.066  1.00  0.00           C  
ATOM   1282  CD1 LEU A 515      41.071 -12.340  24.847  1.00  0.00           C  
ATOM   1283  CD2 LEU A 515      39.673 -10.781  26.246  1.00  0.00           C  
ATOM   1284  N   VAL A 516      35.720 -13.433  25.569  1.00  0.00           N  
ATOM   1285  CA  VAL A 516      34.549 -14.223  25.218  1.00  0.00           C  
ATOM   1286  C   VAL A 516      34.377 -14.235  23.684  1.00  0.00           C  
ATOM   1287  O   VAL A 516      34.859 -13.332  22.998  1.00  0.00           O  
ATOM   1288  CB  VAL A 516      33.285 -13.675  25.923  1.00  0.00           C  
ATOM   1289  CG1 VAL A 516      33.480 -13.697  27.453  1.00  0.00           C  
ATOM   1290  CG2 VAL A 516      32.936 -12.252  25.439  1.00  0.00           C  
ATOM   1291  N   ASN A 517      33.741 -15.288  23.171  1.00  0.00           N  
ATOM   1292  CA  ASN A 517      33.329 -15.383  21.760  1.00  0.00           C  
ATOM   1293  C   ASN A 517      32.036 -14.623  21.543  1.00  0.00           C  
ATOM   1294  O   ASN A 517      31.118 -14.726  22.359  1.00  0.00           O  
ATOM   1295  CB  ASN A 517      33.117 -16.846  21.388  1.00  0.00           C  
ATOM   1296  CG  ASN A 517      34.406 -17.648  21.424  1.00  0.00           C  
ATOM   1297  OD1 ASN A 517      34.621 -18.486  22.313  1.00  0.00           O  
ATOM   1298  ND2 ASN A 517      35.273 -17.393  20.450  1.00  0.00           N  
ATOM   1299  N   TRP A 518      31.976 -13.858  20.444  1.00  0.00           N  
ATOM   1300  CA  TRP A 518      30.886 -12.909  20.159  1.00  0.00           C  
ATOM   1301  C   TRP A 518      30.371 -13.189  18.755  1.00  0.00           C  
ATOM   1302  O   TRP A 518      31.165 -13.231  17.811  1.00  0.00           O  
ATOM   1303  CB  TRP A 518      31.419 -11.463  20.226  1.00  0.00           C  
ATOM   1304  CG  TRP A 518      30.429 -10.400  19.846  1.00  0.00           C  
ATOM   1305  CD1 TRP A 518      30.348  -9.743  18.643  1.00  0.00           C  
ATOM   1306  CD2 TRP A 518      29.379  -9.868  20.660  1.00  0.00           C  
ATOM   1307  NE1 TRP A 518      29.315  -8.834  18.668  1.00  0.00           N  
ATOM   1308  CE2 TRP A 518      28.699  -8.897  19.889  1.00  0.00           C  
ATOM   1309  CE3 TRP A 518      28.945 -10.116  21.968  1.00  0.00           C  
ATOM   1310  CZ2 TRP A 518      27.615  -8.177  20.383  1.00  0.00           C  
ATOM   1311  CZ3 TRP A 518      27.886  -9.406  22.452  1.00  0.00           C  
ATOM   1312  CH2 TRP A 518      27.229  -8.433  21.662  1.00  0.00           C  
ATOM   1313  N   CYS A 519      29.069 -13.393  18.600  1.00  0.00           N  
ATOM   1314  CA  CYS A 519      28.495 -13.467  17.250  1.00  0.00           C  
ATOM   1315  C   CYS A 519      27.921 -12.107  16.884  1.00  0.00           C  
ATOM   1316  O   CYS A 519      27.008 -11.629  17.535  1.00  0.00           O  
ATOM   1317  CB  CYS A 519      27.406 -14.513  17.121  1.00  0.00           C  
ATOM   1318  SG  CYS A 519      26.684 -14.487  15.401  1.00  0.00           S  
ATOM   1319  N   PRO A 520      28.484 -11.463  15.851  1.00  0.00           N  
ATOM   1320  CA  PRO A 520      27.978 -10.145  15.486  1.00  0.00           C  
ATOM   1321  C   PRO A 520      26.559 -10.162  14.859  1.00  0.00           C  
ATOM   1322  O   PRO A 520      25.904  -9.113  14.832  1.00  0.00           O  
ATOM   1323  CB  PRO A 520      29.036  -9.621  14.510  1.00  0.00           C  
ATOM   1324  CG  PRO A 520      29.659 -10.813  13.924  1.00  0.00           C  
ATOM   1325  CD  PRO A 520      29.604 -11.887  14.993  1.00  0.00           C  
ATOM   1326  N   LYS A 521      26.087 -11.330  14.385  1.00  0.00           N  
ATOM   1327  CA  LYS A 521      24.712 -11.448  13.860  1.00  0.00           C  
ATOM   1328  C   LYS A 521      23.706 -11.672  14.979  1.00  0.00           C  
ATOM   1329  O   LYS A 521      22.658 -11.035  14.985  1.00  0.00           O  
ATOM   1330  CB  LYS A 521      24.584 -12.539  12.791  1.00  0.00           C  
ATOM   1331  CG  LYS A 521      25.057 -12.113  11.406  1.00  0.00           C  
ATOM   1332  CD  LYS A 521      24.604 -13.056  10.264  1.00  0.00           C  
ATOM   1333  CE  LYS A 521      23.076 -13.073  10.055  1.00  0.00           C  
ATOM   1334  NZ  LYS A 521      22.593 -13.916   8.878  1.00  0.00           N  
ATOM   1335  N   CYS A 744      24.017 -12.561  15.927  1.00  0.00           N  
ATOM   1336  CA  CYS A 744      23.194 -12.745  17.128  1.00  0.00           C  
ATOM   1337  C   CYS A 744      23.309 -11.573  18.111  1.00  0.00           C  
ATOM   1338  O   CYS A 744      22.421 -11.356  18.948  1.00  0.00           O  
ATOM   1339  CB  CYS A 744      23.591 -14.027  17.884  1.00  0.00           C  
ATOM   1340  SG  CYS A 744      23.290 -15.572  17.009  1.00  0.00           S  
ATOM   1341  N   GLN A 745      24.416 -10.839  18.024  1.00  0.00           N  
ATOM   1342  CA  GLN A 745      24.669  -9.730  18.960  1.00  0.00           C  
ATOM   1343  C   GLN A 745      24.676 -10.229  20.419  1.00  0.00           C  
ATOM   1344  O   GLN A 745      24.064  -9.652  21.326  1.00  0.00           O  
ATOM   1345  CB  GLN A 745      23.671  -8.575  18.729  1.00  0.00           C  
ATOM   1346  CG  GLN A 745      23.924  -7.844  17.406  1.00  0.00           C  
ATOM   1347  CD  GLN A 745      25.160  -6.947  17.477  1.00  0.00           C  
ATOM   1348  OE1 GLN A 745      25.226  -6.064  18.319  1.00  0.00           O  
ATOM   1349  NE2 GLN A 745      26.142  -7.186  16.606  1.00  0.00           N  
ATOM   1350  N   THR A 746      25.342 -11.356  20.609  1.00  0.00           N  
ATOM   1351  CA  THR A 746      25.527 -11.893  21.944  1.00  0.00           C  
ATOM   1352  C   THR A 746      26.796 -12.700  22.003  1.00  0.00           C  
ATOM   1353  O   THR A 746      27.340 -13.146  20.980  1.00  0.00           O  
ATOM   1354  CB  THR A 746      24.312 -12.751  22.413  1.00  0.00           C  
ATOM   1355  OG1 THR A 746      24.543 -13.205  23.745  1.00  0.00           O  
ATOM   1356  CG2 THR A 746      24.086 -13.968  21.503  1.00  0.00           C  
ATOM   1357  N   VAL A 747      27.274 -12.873  23.235  1.00  0.00           N  
ATOM   1358  CA  VAL A 747      28.336 -13.821  23.523  1.00  0.00           C  
ATOM   1359  C   VAL A 747      27.778 -15.228  23.307  1.00  0.00           C  
ATOM   1360  O   VAL A 747      26.559 -15.431  23.384  1.00  0.00           O  
ATOM   1361  CB  VAL A 747      28.840 -13.647  24.985  1.00  0.00           C  
ATOM   1362  CG1 VAL A 747      29.321 -12.224  25.203  1.00  0.00           C  
ATOM   1363  CG2 VAL A 747      27.737 -13.996  25.989  1.00  0.00           C  
ATOM   1364  N   LEU A 750      28.668 -16.171  23.023  1.00  0.00           N  
ATOM   1365  CA  LEU A 750      28.334 -17.575  22.859  1.00  0.00           C  
ATOM   1366  C   LEU A 750      29.243 -18.431  23.736  1.00  0.00           C  
ATOM   1367  O   LEU A 750      30.377 -18.058  23.984  1.00  0.00           O  
ATOM   1368  CB  LEU A 750      28.576 -17.994  21.414  1.00  0.00           C  
ATOM   1369  CG  LEU A 750      27.660 -17.367  20.358  1.00  0.00           C  
ATOM   1370  CD1 LEU A 750      28.198 -17.760  18.949  1.00  0.00           C  
ATOM   1371  CD2 LEU A 750      26.201 -17.749  20.570  1.00  0.00           C  
ATOM   1372  N   ALA A 751      28.769 -19.601  24.140  1.00  0.00           N  
ATOM   1373  CA  ALA A 751      29.629 -20.592  24.794  1.00  0.00           C  
ATOM   1374  C   ALA A 751      30.638 -21.137  23.779  1.00  0.00           C  
ATOM   1375  O   ALA A 751      30.396 -21.091  22.566  1.00  0.00           O  
ATOM   1376  CB  ALA A 751      28.790 -21.725  25.399  1.00  0.00           C  
ATOM   1377  N   ASN A 752      31.773 -21.629  24.275  1.00  0.00           N  
ATOM   1378  CA  ASN A 752      32.770 -22.282  23.421  1.00  0.00           C  
ATOM   1379  C   ASN A 752      32.193 -23.405  22.559  1.00  0.00           C  
ATOM   1380  O   ASN A 752      32.622 -23.606  21.425  1.00  0.00           O  
ATOM   1381  CB  ASN A 752      33.905 -22.870  24.259  1.00  0.00           C  
ATOM   1382  CG  ASN A 752      34.623 -21.828  25.070  1.00  0.00           C  
ATOM   1383  OD1 ASN A 752      34.827 -21.994  26.274  1.00  0.00           O  
ATOM   1384  ND2 ASN A 752      34.977 -20.737  24.436  1.00  0.00           N  
ATOM   1385  N   GLU A 753      31.238 -24.144  23.120  1.00  0.00           N  
ATOM   1386  CA  GLU A 753      30.587 -25.242  22.432  1.00  0.00           C  
ATOM   1387  C   GLU A 753      29.691 -24.753  21.267  1.00  0.00           C  
ATOM   1388  O   GLU A 753      29.378 -25.535  20.362  1.00  0.00           O  
ATOM   1389  CB  GLU A 753      29.738 -26.070  23.408  1.00  0.00           C  
ATOM   1390  CG  GLU A 753      30.486 -26.774  24.551  1.00  0.00           C  
ATOM   1391  CD  GLU A 753      31.079 -25.847  25.627  1.00  0.00           C  
ATOM   1392  OE1 GLU A 753      30.483 -24.775  25.901  1.00  0.00           O  
ATOM   1393  OE2 GLU A 753      32.144 -26.226  26.192  1.00  0.00           O  
ATOM   1394  N   GLN A 754      29.258 -23.495  21.329  1.00  0.00           N  
ATOM   1395  CA  GLN A 754      28.423 -22.889  20.287  1.00  0.00           C  
ATOM   1396  C   GLN A 754      29.227 -22.264  19.155  1.00  0.00           C  
ATOM   1397  O   GLN A 754      28.668 -21.588  18.263  1.00  0.00           O  
ATOM   1398  CB  GLN A 754      27.506 -21.843  20.902  1.00  0.00           C  
ATOM   1399  CG  GLN A 754      26.361 -22.459  21.706  1.00  0.00           C  
ATOM   1400  CD  GLN A 754      25.559 -21.419  22.448  1.00  0.00           C  
ATOM   1401  OE1 GLN A 754      26.127 -20.560  23.140  1.00  0.00           O  
ATOM   1402  NE2 GLN A 754      24.234 -21.485  22.321  1.00  0.00           N  
ATOM   1403  N   VAL A 755      30.536 -22.454  19.207  1.00  0.00           N  
ATOM   1404  CA  VAL A 755      31.406 -22.030  18.120  1.00  0.00           C  
ATOM   1405  C   VAL A 755      31.793 -23.308  17.369  1.00  0.00           C  
ATOM   1406  O   VAL A 755      32.368 -24.244  17.965  1.00  0.00           O  
ATOM   1407  CB  VAL A 755      32.625 -21.268  18.661  1.00  0.00           C  
ATOM   1408  CG1 VAL A 755      33.587 -20.891  17.503  1.00  0.00           C  
ATOM   1409  CG2 VAL A 755      32.163 -20.032  19.447  1.00  0.00           C  
ATOM   1410  N   VAL A 762      31.434 -23.370  16.082  1.00  0.00           N  
ATOM   1411  CA  VAL A 762      31.594 -24.586  15.277  1.00  0.00           C  
ATOM   1412  C   VAL A 762      32.507 -24.253  14.103  1.00  0.00           C  
ATOM   1413  O   VAL A 762      32.146 -23.441  13.241  1.00  0.00           O  
ATOM   1414  CB  VAL A 762      30.221 -25.086  14.744  1.00  0.00           C  
ATOM   1415  CG1 VAL A 762      30.363 -26.422  13.978  1.00  0.00           C  
ATOM   1416  CG2 VAL A 762      29.216 -25.217  15.893  1.00  0.00           C  
ATOM   1417  N   GLU A 763      33.692 -24.859  14.074  1.00  0.00           N  
ATOM   1418  CA  GLU A 763      34.726 -24.492  13.098  1.00  0.00           C  
ATOM   1419  C   GLU A 763      34.871 -22.976  12.944  1.00  0.00           C  
ATOM   1420  O   GLU A 763      34.929 -22.449  11.816  1.00  0.00           O  
ATOM   1421  CB  GLU A 763      34.458 -25.160  11.755  1.00  0.00           C  
ATOM   1422  CG  GLU A 763      35.115 -26.531  11.651  1.00  0.00           C  
ATOM   1423  CD  GLU A 763      35.253 -26.994  10.207  1.00  0.00           C  
ATOM   1424  OE1 GLU A 763      36.422 -27.140   9.743  1.00  0.00           O  
ATOM   1425  OE2 GLU A 763      34.190 -27.192   9.547  1.00  0.00           O  
ATOM   1426  N   GLY A 768      34.899 -22.287  14.091  1.00  0.00           N  
ATOM   1427  CA  GLY A 768      35.117 -20.852  14.156  1.00  0.00           C  
ATOM   1428  C   GLY A 768      33.920 -19.994  13.819  1.00  0.00           C  
ATOM   1429  O   GLY A 768      34.044 -18.776  13.772  1.00  0.00           O  
ATOM   1430  N   ARG A 770      32.772 -20.625  13.564  1.00  0.00           N  
ATOM   1431  CA  ARG A 770      31.546 -19.932  13.157  1.00  0.00           C  
ATOM   1432  C   ARG A 770      30.475 -20.092  14.230  1.00  0.00           C  
ATOM   1433  O   ARG A 770      30.496 -21.032  15.001  1.00  0.00           O  
ATOM   1434  CB  ARG A 770      31.006 -20.510  11.838  1.00  0.00           C  
ATOM   1435  CG  ARG A 770      32.030 -20.597  10.700  1.00  0.00           C  
ATOM   1436  CD  ARG A 770      32.515 -19.219  10.335  1.00  0.00           C  
ATOM   1437  NE  ARG A 770      33.596 -19.214   9.347  1.00  0.00           N  
ATOM   1438  CZ  ARG A 770      33.434 -19.326   8.029  1.00  0.00           C  
ATOM   1439  NH1 ARG A 770      32.226 -19.501   7.497  1.00  0.00           N  
ATOM   1440  NH2 ARG A 770      34.501 -19.275   7.232  1.00  0.00           N  
ATOM   1441  N   CYS A 771      29.529 -19.170  14.250  1.00  0.00           N  
ATOM   1442  CA  CYS A 771      28.373 -19.271  15.131  1.00  0.00           C  
ATOM   1443  C   CYS A 771      27.572 -20.533  14.776  1.00  0.00           C  
ATOM   1444  O   CYS A 771      27.311 -20.781  13.594  1.00  0.00           O  
ATOM   1445  CB  CYS A 771      27.501 -18.031  14.977  1.00  0.00           C  
ATOM   1446  SG  CYS A 771      25.932 -18.101  15.904  1.00  0.00           S  
ATOM   1447  N   TRP A 772      27.214 -21.334  15.787  1.00  0.00           N  
ATOM   1448  CA  TRP A 772      26.380 -22.525  15.576  1.00  0.00           C  
ATOM   1449  C   TRP A 772      25.102 -22.240  14.767  1.00  0.00           C  
ATOM   1450  O   TRP A 772      24.582 -23.134  14.088  1.00  0.00           O  
ATOM   1451  CB  TRP A 772      26.009 -23.191  16.913  1.00  0.00           C  
ATOM   1452  CG  TRP A 772      25.049 -22.450  17.801  1.00  0.00           C  
ATOM   1453  CD1 TRP A 772      25.161 -21.167  18.261  1.00  0.00           C  
ATOM   1454  CD2 TRP A 772      23.825 -22.963  18.349  1.00  0.00           C  
ATOM   1455  NE1 TRP A 772      24.087 -20.855  19.072  1.00  0.00           N  
ATOM   1456  CE2 TRP A 772      23.250 -21.940  19.139  1.00  0.00           C  
ATOM   1457  CE3 TRP A 772      23.170 -24.190  18.262  1.00  0.00           C  
ATOM   1458  CZ2 TRP A 772      22.045 -22.113  19.831  1.00  0.00           C  
ATOM   1459  CZ3 TRP A 772      21.971 -24.356  18.942  1.00  0.00           C  
ATOM   1460  CH2 TRP A 772      21.417 -23.324  19.712  1.00  0.00           C  
ATOM   1461  N   ARG A 773      24.588 -21.016  14.875  1.00  0.00           N  
ATOM   1462  CA  ARG A 773      23.383 -20.607  14.146  1.00  0.00           C  
ATOM   1463  C   ARG A 773      23.702 -19.916  12.823  1.00  0.00           C  
ATOM   1464  O   ARG A 773      22.924 -20.051  11.882  1.00  0.00           O  
ATOM   1465  CB  ARG A 773      22.495 -19.695  14.996  1.00  0.00           C  
ATOM   1466  CG  ARG A 773      22.030 -20.301  16.328  1.00  0.00           C  
ATOM   1467  CD  ARG A 773      21.407 -21.685  16.143  1.00  0.00           C  
ATOM   1468  NE  ARG A 773      20.085 -21.592  15.508  1.00  0.00           N  
ATOM   1469  CZ  ARG A 773      19.266 -22.628  15.323  1.00  0.00           C  
ATOM   1470  NH1 ARG A 773      19.615 -23.843  15.713  1.00  0.00           N  
ATOM   1471  NH2 ARG A 773      18.078 -22.445  14.744  1.00  0.00           N  
ATOM   1472  N   HIS A 791      24.796 -19.156  12.769  1.00  0.00           N  
ATOM   1473  CA  HIS A 791      25.214 -18.440  11.549  1.00  0.00           C  
ATOM   1474  C   HIS A 791      26.514 -18.987  10.995  1.00  0.00           C  
ATOM   1475  O   HIS A 791      27.585 -18.425  11.222  1.00  0.00           O  
ATOM   1476  CB  HIS A 791      25.331 -16.944  11.826  1.00  0.00           C  
ATOM   1477  CG  HIS A 791      24.051 -16.343  12.290  1.00  0.00           C  
ATOM   1478  ND1 HIS A 791      23.819 -16.006  13.600  1.00  0.00           N  
ATOM   1479  CD2 HIS A 791      22.904 -16.064  11.623  1.00  0.00           C  
ATOM   1480  CE1 HIS A 791      22.598 -15.513  13.723  1.00  0.00           C  
ATOM   1481  NE2 HIS A 791      22.022 -15.534  12.533  1.00  0.00           N  
ATOM   1482  N   GLU A 792      26.393 -20.093  10.259  1.00  0.00           N  
ATOM   1483  CA  GLU A 792      27.528 -20.814   9.660  1.00  0.00           C  
ATOM   1484  C   GLU A 792      28.407 -19.966   8.754  1.00  0.00           C  
ATOM   1485  O   GLU A 792      29.543 -20.334   8.510  1.00  0.00           O  
ATOM   1486  CB  GLU A 792      27.029 -21.977   8.796  1.00  0.00           C  
ATOM   1487  CG  GLU A 792      26.409 -23.139   9.542  1.00  0.00           C  
ATOM   1488  CD  GLU A 792      25.618 -24.072   8.607  1.00  0.00           C  
ATOM   1489  OE1 GLU A 792      25.747 -25.315   8.756  1.00  0.00           O  
ATOM   1490  OE2 GLU A 792      24.889 -23.557   7.714  1.00  0.00           O  
ATOM   1491  N   ASP A 793      27.865 -18.874   8.219  1.00  0.00           N  
ATOM   1492  CA  ASP A 793      28.642 -17.932   7.379  1.00  0.00           C  
ATOM   1493  C   ASP A 793      29.410 -16.862   8.172  1.00  0.00           C  
ATOM   1494  O   ASP A 793      30.222 -16.115   7.609  1.00  0.00           O  
ATOM   1495  CB  ASP A 793      27.720 -17.254   6.344  1.00  0.00           C  
ATOM   1496  CG  ASP A 793      26.602 -16.435   6.983  1.00  0.00           C  
ATOM   1497  OD1 ASP A 793      26.306 -16.624   8.199  1.00  0.00           O  
ATOM   1498  OD2 ASP A 793      26.009 -15.590   6.260  1.00  0.00           O  
ATOM   1499  N   THR A 794      29.168 -16.808   9.480  1.00  0.00           N  
ATOM   1500  CA  THR A 794      29.647 -15.720  10.307  1.00  0.00           C  
ATOM   1501  C   THR A 794      30.740 -16.206  11.276  1.00  0.00           C  
ATOM   1502  O   THR A 794      30.465 -17.008  12.183  1.00  0.00           O  
ATOM   1503  CB  THR A 794      28.482 -15.109  11.079  1.00  0.00           C  
ATOM   1504  OG1 THR A 794      27.457 -14.721  10.148  1.00  0.00           O  
ATOM   1505  CG2 THR A 794      28.941 -13.903  11.906  1.00  0.00           C  
ATOM   1506  N   PRO A 795      31.989 -15.758  11.052  1.00  0.00           N  
ATOM   1507  CA  PRO A 795      33.037 -16.014  12.032  1.00  0.00           C  
ATOM   1508  C   PRO A 795      32.754 -15.311  13.351  1.00  0.00           C  
ATOM   1509  O   PRO A 795      32.280 -14.172  13.371  1.00  0.00           O  
ATOM   1510  CB  PRO A 795      34.298 -15.454  11.361  1.00  0.00           C  
ATOM   1511  CG  PRO A 795      33.966 -15.388   9.892  1.00  0.00           C  
ATOM   1512  CD  PRO A 795      32.514 -15.044   9.873  1.00  0.00           C  
ATOM   1513  N   VAL A 826      32.995 -16.008  14.454  1.00  0.00           N  
ATOM   1514  CA  VAL A 826      32.855 -15.375  15.764  1.00  0.00           C  
ATOM   1515  C   VAL A 826      34.038 -14.434  15.998  1.00  0.00           C  
ATOM   1516  O   VAL A 826      35.119 -14.621  15.419  1.00  0.00           O  
ATOM   1517  CB  VAL A 826      32.708 -16.404  16.926  1.00  0.00           C  
ATOM   1518  CG1 VAL A 826      31.455 -17.245  16.730  1.00  0.00           C  
ATOM   1519  CG2 VAL A 826      33.920 -17.271  17.039  1.00  0.00           C  
ATOM   1520  N   GLU A 827      33.794 -13.416  16.821  1.00  0.00           N  
ATOM   1521  CA  GLU A 827      34.781 -12.399  17.177  1.00  0.00           C  
ATOM   1522  C   GLU A 827      35.061 -12.478  18.673  1.00  0.00           C  
ATOM   1523  O   GLU A 827      34.278 -13.066  19.417  1.00  0.00           O  
ATOM   1524  CB  GLU A 827      34.257 -11.020  16.794  1.00  0.00           C  
ATOM   1525  CG  GLU A 827      34.212 -10.837  15.277  1.00  0.00           C  
ATOM   1526  CD  GLU A 827      33.368  -9.679  14.818  1.00  0.00           C  
ATOM   1527  OE1 GLU A 827      32.990  -8.833  15.659  1.00  0.00           O  
ATOM   1528  OE2 GLU A 827      33.081  -9.624  13.591  1.00  0.00           O  
ATOM   1529  N   LYS A 829      36.194 -11.923  19.096  1.00  0.00           N  
ATOM   1530  CA  LYS A 829      36.565 -11.894  20.511  1.00  0.00           C  
ATOM   1531  C   LYS A 829      36.240 -10.544  21.109  1.00  0.00           C  
ATOM   1532  O   LYS A 829      36.507  -9.507  20.498  1.00  0.00           O  
ATOM   1533  CB  LYS A 829      38.045 -12.212  20.705  1.00  0.00           C  
ATOM   1534  CG  LYS A 829      38.366 -13.696  20.574  1.00  0.00           C  
ATOM   1535  CD  LYS A 829      39.878 -13.932  20.553  1.00  0.00           C  
ATOM   1536  CE  LYS A 829      40.240 -15.412  20.758  1.00  0.00           C  
ATOM   1537  NZ  LYS A 829      41.686 -15.671  20.439  1.00  0.00           N  
ATOM   1538  N   ARG A 830      35.633 -10.567  22.297  1.00  0.00           N  
ATOM   1539  CA  ARG A 830      35.348  -9.372  23.080  1.00  0.00           C  
ATOM   1540  C   ARG A 830      35.873  -9.625  24.482  1.00  0.00           C  
ATOM   1541  O   ARG A 830      36.248 -10.745  24.799  1.00  0.00           O  
ATOM   1542  CB  ARG A 830      33.849  -9.103  23.164  1.00  0.00           C  
ATOM   1543  CG  ARG A 830      33.179  -8.803  21.830  1.00  0.00           C  
ATOM   1544  CD  ARG A 830      33.481  -7.408  21.382  1.00  0.00           C  
ATOM   1545  NE  ARG A 830      32.658  -6.997  20.241  1.00  0.00           N  
ATOM   1546  CZ  ARG A 830      32.923  -7.283  18.968  1.00  0.00           C  
ATOM   1547  NH1 ARG A 830      33.999  -7.996  18.631  1.00  0.00           N  
ATOM   1548  NH2 ARG A 830      32.095  -6.842  18.022  1.00  0.00           N  
ATOM   1549  N   GLU A 831      35.912  -8.565  25.289  1.00  0.00           N  
ATOM   1550  CA  GLU A 831      36.221  -8.644  26.714  1.00  0.00           C  
ATOM   1551  C   GLU A 831      35.024  -8.111  27.484  1.00  0.00           C  
ATOM   1552  O   GLU A 831      34.654  -6.947  27.345  1.00  0.00           O  
ATOM   1553  CB  GLU A 831      37.475  -7.835  27.051  1.00  0.00           C  
ATOM   1554  CG  GLU A 831      37.940  -8.022  28.484  1.00  0.00           C  
ATOM   1555  CD  GLU A 831      39.034  -7.041  28.876  1.00  0.00           C  
ATOM   1556  OE1 GLU A 831      38.694  -6.044  29.552  1.00  0.00           O  
ATOM   1557  OE2 GLU A 831      40.219  -7.275  28.500  1.00  0.00           O  
ATOM   1558  N   LEU A 832      34.410  -8.974  28.287  1.00  0.00           N  
ATOM   1559  CA  LEU A 832      33.174  -8.675  28.965  1.00  0.00           C  
ATOM   1560  C   LEU A 832      33.114  -9.449  30.259  1.00  0.00           C  
ATOM   1561  O   LEU A 832      33.679 -10.537  30.369  1.00  0.00           O  
ATOM   1562  CB  LEU A 832      31.979  -9.119  28.094  1.00  0.00           C  
ATOM   1563  CG  LEU A 832      31.651  -8.227  26.891  1.00  0.00           C  
ATOM   1564  CD1 LEU A 832      30.849  -8.969  25.812  1.00  0.00           C  
ATOM   1565  CD2 LEU A 832      30.893  -6.976  27.411  1.00  0.00           C  
ATOM   1566  N   GLU A 833      32.391  -8.907  31.219  1.00  0.00           N  
ATOM   1567  CA  GLU A 833      32.113  -9.620  32.446  1.00  0.00           C  
ATOM   1568  C   GLU A 833      30.816 -10.415  32.264  1.00  0.00           C  
ATOM   1569  O   GLU A 833      29.773  -9.858  31.886  1.00  0.00           O  
ATOM   1570  CB  GLU A 833      31.998  -8.663  33.610  1.00  0.00           C  
ATOM   1571  CG  GLU A 833      31.982  -9.350  34.955  1.00  0.00           C  
ATOM   1572  CD  GLU A 833      32.455  -8.425  36.061  1.00  0.00           C  
ATOM   1573  OE1 GLU A 833      32.342  -7.182  35.874  1.00  0.00           O  
ATOM   1574  OE2 GLU A 833      32.950  -8.943  37.093  1.00  0.00           O  
ATOM   1575  N   GLN A 834      30.903 -11.719  32.516  1.00  0.00           N  
ATOM   1576  CA  GLN A 834      29.820 -12.666  32.171  1.00  0.00           C  
ATOM   1577  C   GLN A 834      29.675 -13.744  33.229  1.00  0.00           C  
ATOM   1578  O   GLN A 834      30.549 -13.889  34.112  1.00  0.00           O  
ATOM   1579  CB  GLN A 834      30.111 -13.313  30.805  1.00  0.00           C  
ATOM   1580  CG  GLN A 834      29.979 -12.366  29.616  1.00  0.00           C  
ATOM   1581  CD  GLN A 834      28.545 -11.915  29.451  1.00  0.00           C  
ATOM   1582  OE1 GLN A 834      27.719 -12.671  28.992  1.00  0.00           O  
ATOM   1583  NE2 GLN A 834      28.228 -10.705  29.928  1.00  0.00           N  
ATOM   1584  N   TRP A 835      28.566 -14.488  33.130  1.00  0.00           N  
ATOM   1585  CA  TRP A 835      28.253 -15.579  34.039  1.00  0.00           C  
ATOM   1586  C   TRP A 835      28.719 -16.878  33.453  1.00  0.00           C  
ATOM   1587  O   TRP A 835      28.554 -17.108  32.238  1.00  0.00           O  
ATOM   1588  CB  TRP A 835      26.760 -15.659  34.329  1.00  0.00           C  
ATOM   1589  CG  TRP A 835      26.287 -14.637  35.279  1.00  0.00           C  
ATOM   1590  CD1 TRP A 835      25.733 -13.436  34.975  1.00  0.00           C  
ATOM   1591  CD2 TRP A 835      26.305 -14.731  36.697  1.00  0.00           C  
ATOM   1592  NE1 TRP A 835      25.400 -12.773  36.122  1.00  0.00           N  
ATOM   1593  CE2 TRP A 835      25.756 -13.541  37.199  1.00  0.00           C  
ATOM   1594  CE3 TRP A 835      26.796 -15.693  37.602  1.00  0.00           C  
ATOM   1595  CZ2 TRP A 835      25.642 -13.286  38.575  1.00  0.00           C  
ATOM   1596  CZ3 TRP A 835      26.681 -15.454  38.971  1.00  0.00           C  
ATOM   1597  CH2 TRP A 835      26.106 -14.250  39.445  1.00  0.00           C  
ATOM   1598  N   TYR A 836      29.286 -17.733  34.320  1.00  0.00           N  
ATOM   1599  CA  TYR A 836      29.838 -19.030  33.931  1.00  0.00           C  
ATOM   1600  C   TYR A 836      29.301 -20.102  34.854  1.00  0.00           C  
ATOM   1601  O   TYR A 836      29.046 -19.854  36.049  1.00  0.00           O  
ATOM   1602  CB  TYR A 836      31.386 -19.034  33.969  1.00  0.00           C  
ATOM   1603  CG  TYR A 836      32.034 -18.126  32.964  1.00  0.00           C  
ATOM   1604  CD1 TYR A 836      32.181 -16.763  33.209  1.00  0.00           C  
ATOM   1605  CD2 TYR A 836      32.494 -18.621  31.741  1.00  0.00           C  
ATOM   1606  CE1 TYR A 836      32.783 -15.933  32.269  1.00  0.00           C  
ATOM   1607  CE2 TYR A 836      33.082 -17.802  30.808  1.00  0.00           C  
ATOM   1608  CZ  TYR A 836      33.222 -16.448  31.070  1.00  0.00           C  
ATOM   1609  OH  TYR A 836      33.828 -15.639  30.130  1.00  0.00           O  
ATOM   1610  N   LEU A 837      29.096 -21.290  34.299  1.00  0.00           N  
ATOM   1611  CA  LEU A 837      28.836 -22.489  35.101  1.00  0.00           C  
ATOM   1612  C   LEU A 837      30.113 -23.301  35.116  1.00  0.00           C  
ATOM   1613  O   LEU A 837      30.719 -23.563  34.070  1.00  0.00           O  
ATOM   1614  CB  LEU A 837      27.657 -23.292  34.547  1.00  0.00           C  
ATOM   1615  CG  LEU A 837      26.313 -22.577  34.511  1.00  0.00           C  
ATOM   1616  CD1 LEU A 837      25.232 -23.569  34.037  1.00  0.00           C  
ATOM   1617  CD2 LEU A 837      25.924 -21.917  35.907  1.00  0.00           C  
ATOM   1618  N   ARG A 838      30.536 -23.682  36.316  1.00  0.00           N  
ATOM   1619  CA  ARG A 838      31.834 -24.338  36.522  1.00  0.00           C  
ATOM   1620  C   ARG A 838      31.767 -25.844  36.201  1.00  0.00           C  
ATOM   1621  O   ARG A 838      31.994 -26.707  37.045  1.00  0.00           O  
ATOM   1622  CB  ARG A 838      32.347 -24.079  37.962  1.00  0.00           C  
ATOM   1623  CG  ARG A 838      33.850 -24.284  38.128  1.00  0.00           C  
ATOM   1624  CD  ARG A 838      34.290 -24.287  39.606  1.00  0.00           C  
ATOM   1625  NE  ARG A 838      33.917 -23.101  40.351  1.00  0.00           N  
ATOM   1626  CZ  ARG A 838      34.619 -21.971  40.429  1.00  0.00           C  
ATOM   1627  NH1 ARG A 838      35.732 -21.776  39.735  1.00  0.00           N  
ATOM   1628  NH2 ARG A 838      34.158 -21.017  41.212  1.00  0.00           N  
ATOM   1629  N   ILE A 839      31.529 -26.151  34.918  1.00  0.00           N  
ATOM   1630  CA  ILE A 839      31.449 -27.516  34.448  1.00  0.00           C  
ATOM   1631  C   ILE A 839      32.827 -28.219  34.576  1.00  0.00           C  
ATOM   1632  O   ILE A 839      32.876 -29.437  34.702  1.00  0.00           O  
ATOM   1633  CB  ILE A 839      30.896 -27.559  32.964  1.00  0.00           C  
ATOM   1634  CG1 ILE A 839      30.682 -29.006  32.498  1.00  0.00           C  
ATOM   1635  CG2 ILE A 839      31.839 -26.808  32.029  1.00  0.00           C  
ATOM   1636  CD1 ILE A 839      29.952 -29.110  31.135  1.00  0.00           C  
ATOM   1637  N   THR A 840      33.920 -27.456  34.584  1.00  0.00           N  
ATOM   1638  CA  THR A 840      35.265 -28.055  34.755  1.00  0.00           C  
ATOM   1639  C   THR A 840      35.430 -28.736  36.111  1.00  0.00           C  
ATOM   1640  O   THR A 840      36.244 -29.660  36.237  1.00  0.00           O  
ATOM   1641  CB  THR A 840      36.419 -27.048  34.555  1.00  0.00           C  
ATOM   1642  OG1 THR A 840      36.257 -25.974  35.468  1.00  0.00           O  
ATOM   1643  CG2 THR A 840      36.487 -26.521  33.086  1.00  0.00           C  
ATOM   1644  N   ALA A 841      34.651 -28.316  37.111  1.00  0.00           N  
ATOM   1645  CA  ALA A 841      34.577 -29.023  38.390  1.00  0.00           C  
ATOM   1646  C   ALA A 841      34.138 -30.491  38.262  1.00  0.00           C  
ATOM   1647  O   ALA A 841      34.372 -31.305  39.178  1.00  0.00           O  
ATOM   1648  CB  ALA A 841      33.644 -28.300  39.348  1.00  0.00           C  
ATOM   1649  N   TYR A 844      33.460 -30.810  37.143  1.00  0.00           N  
ATOM   1650  CA  TYR A 844      32.995 -32.146  36.828  1.00  0.00           C  
ATOM   1651  C   TYR A 844      33.783 -32.849  35.709  1.00  0.00           C  
ATOM   1652  O   TYR A 844      33.415 -33.931  35.291  1.00  0.00           O  
ATOM   1653  CB  TYR A 844      31.494 -32.066  36.473  1.00  0.00           C  
ATOM   1654  CG  TYR A 844      30.616 -31.848  37.672  1.00  0.00           C  
ATOM   1655  CD1 TYR A 844      30.529 -30.594  38.265  1.00  0.00           C  
ATOM   1656  CD2 TYR A 844      29.918 -32.893  38.247  1.00  0.00           C  
ATOM   1657  CE1 TYR A 844      29.756 -30.385  39.393  1.00  0.00           C  
ATOM   1658  CE2 TYR A 844      29.116 -32.694  39.373  1.00  0.00           C  
ATOM   1659  CZ  TYR A 844      29.063 -31.430  39.951  1.00  0.00           C  
ATOM   1660  OH  TYR A 844      28.298 -31.197  41.072  1.00  0.00           O  
ATOM   1661  N   ALA A 845      34.895 -32.262  35.261  1.00  0.00           N  
ATOM   1662  CA  ALA A 845      35.606 -32.753  34.078  1.00  0.00           C  
ATOM   1663  C   ALA A 845      36.015 -34.236  34.165  1.00  0.00           C  
ATOM   1664  O   ALA A 845      35.803 -35.001  33.215  1.00  0.00           O  
ATOM   1665  CB  ALA A 845      36.849 -31.875  33.808  1.00  0.00           C  
ATOM   1666  N   GLU A 846      36.608 -34.635  35.297  1.00  0.00           N  
ATOM   1667  CA  GLU A 846      37.089 -36.012  35.478  1.00  0.00           C  
ATOM   1668  C   GLU A 846      35.939 -37.030  35.503  1.00  0.00           C  
ATOM   1669  O   GLU A 846      36.045 -38.084  34.889  1.00  0.00           O  
ATOM   1670  CB  GLU A 846      37.944 -36.141  36.755  1.00  0.00           C  
ATOM   1671  CG  GLU A 846      38.739 -37.422  36.821  1.00  0.00           C  
ATOM   1672  CD  GLU A 846      39.760 -37.605  35.672  1.00  0.00           C  
ATOM   1673  OE1 GLU A 846      40.281 -36.622  35.066  1.00  0.00           O  
ATOM   1674  OE2 GLU A 846      40.076 -38.777  35.410  1.00  0.00           O  
ATOM   1675  N   ARG A 847      34.840 -36.698  36.163  1.00  0.00           N  
ATOM   1676  CA  ARG A 847      33.672 -37.543  36.165  1.00  0.00           C  
ATOM   1677  C   ARG A 847      33.026 -37.650  34.762  1.00  0.00           C  
ATOM   1678  O   ARG A 847      32.618 -38.743  34.336  1.00  0.00           O  
ATOM   1679  CB  ARG A 847      32.667 -37.033  37.191  1.00  0.00           C  
ATOM   1680  CG  ARG A 847      33.156 -37.184  38.613  1.00  0.00           C  
ATOM   1681  CD  ARG A 847      32.351 -36.350  39.610  1.00  0.00           C  
ATOM   1682  NE  ARG A 847      30.999 -36.844  39.781  1.00  0.00           N  
ATOM   1683  CZ  ARG A 847      30.083 -36.242  40.525  1.00  0.00           C  
ATOM   1684  NH1 ARG A 847      30.353 -35.094  41.136  1.00  0.00           N  
ATOM   1685  NH2 ARG A 847      28.889 -36.787  40.652  1.00  0.00           N  
ATOM   1686  N   LEU A 848      32.943 -36.529  34.054  1.00  0.00           N  
ATOM   1687  CA  LEU A 848      32.394 -36.506  32.686  1.00  0.00           C  
ATOM   1688  C   LEU A 848      33.209 -37.390  31.769  1.00  0.00           C  
ATOM   1689  O   LEU A 848      32.677 -38.094  30.926  1.00  0.00           O  
ATOM   1690  CB  LEU A 848      32.325 -35.082  32.163  1.00  0.00           C  
ATOM   1691  CG  LEU A 848      31.256 -34.275  32.886  1.00  0.00           C  
ATOM   1692  CD1 LEU A 848      31.460 -32.777  32.616  1.00  0.00           C  
ATOM   1693  CD2 LEU A 848      29.859 -34.745  32.474  1.00  0.00           C  
ATOM   1694  N   LEU A 849      34.518 -37.410  31.983  1.00  0.00           N  
ATOM   1695  CA  LEU A 849      35.386 -38.284  31.226  1.00  0.00           C  
ATOM   1696  C   LEU A 849      35.266 -39.752  31.643  1.00  0.00           C  
ATOM   1697  O   LEU A 849      35.020 -40.616  30.804  1.00  0.00           O  
ATOM   1698  CB  LEU A 849      36.832 -37.773  31.346  1.00  0.00           C  
ATOM   1699  CG  LEU A 849      37.864 -38.324  30.399  1.00  0.00           C  
ATOM   1700  CD1 LEU A 849      37.525 -37.982  28.936  1.00  0.00           C  
ATOM   1701  CD2 LEU A 849      39.239 -37.724  30.843  1.00  0.00           C  
ATOM   1702  N   LYS A 850      35.410 -40.038  32.936  1.00  0.00           N  
ATOM   1703  CA  LYS A 850      35.461 -41.403  33.422  1.00  0.00           C  
ATOM   1704  C   LYS A 850      34.131 -42.124  33.203  1.00  0.00           C  
ATOM   1705  O   LYS A 850      34.099 -43.304  32.844  1.00  0.00           O  
ATOM   1706  CB  LYS A 850      35.792 -41.418  34.932  1.00  0.00           C  
ATOM   1707  CG  LYS A 850      36.071 -42.794  35.452  1.00  0.00           C  
ATOM   1708  CD  LYS A 850      36.304 -42.807  36.991  1.00  0.00           C  
ATOM   1709  CE  LYS A 850      35.617 -44.034  37.626  1.00  0.00           C  
ATOM   1710  NZ  LYS A 850      35.131 -43.699  38.986  1.00  0.00           N  
ATOM   1711  N   ASP A 851      33.036 -41.402  33.405  1.00  0.00           N  
ATOM   1712  CA  ASP A 851      31.712 -41.999  33.373  1.00  0.00           C  
ATOM   1713  C   ASP A 851      31.177 -42.284  31.946  1.00  0.00           C  
ATOM   1714  O   ASP A 851      30.114 -42.898  31.806  1.00  0.00           O  
ATOM   1715  CB  ASP A 851      30.713 -41.155  34.181  1.00  0.00           C  
ATOM   1716  CG  ASP A 851      31.047 -41.107  35.677  1.00  0.00           C  
ATOM   1717  OD1 ASP A 851      31.894 -41.917  36.101  1.00  0.00           O  
ATOM   1718  OD2 ASP A 851      30.465 -40.265  36.419  1.00  0.00           O  
ATOM   1719  N   LEU A 852      31.928 -41.879  30.921  1.00  0.00           N  
ATOM   1720  CA  LEU A 852      31.669 -42.309  29.536  1.00  0.00           C  
ATOM   1721  C   LEU A 852      31.893 -43.811  29.336  1.00  0.00           C  
ATOM   1722  O   LEU A 852      31.278 -44.437  28.454  1.00  0.00           O  
ATOM   1723  CB  LEU A 852      32.558 -41.542  28.551  1.00  0.00           C  
ATOM   1724  CG  LEU A 852      32.221 -40.108  28.162  1.00  0.00           C  
ATOM   1725  CD1 LEU A 852      33.378 -39.492  27.391  1.00  0.00           C  
ATOM   1726  CD2 LEU A 852      30.887 -40.043  27.363  1.00  0.00           C  
ATOM   1727  N   GLU A 853      32.768 -44.400  30.152  1.00  0.00           N  
ATOM   1728  CA  GLU A 853      33.124 -45.832  30.003  1.00  0.00           C  
ATOM   1729  C   GLU A 853      31.927 -46.790  30.068  1.00  0.00           C  
ATOM   1730  O   GLU A 853      31.745 -47.642  29.178  1.00  0.00           O  
ATOM   1731  CB  GLU A 853      34.220 -46.221  31.009  1.00  0.00           C  
ATOM   1732  CG  GLU A 853      35.560 -45.527  30.720  1.00  0.00           C  
ATOM   1733  CD  GLU A 853      36.617 -45.760  31.810  1.00  0.00           C  
ATOM   1734  OE1 GLU A 853      36.391 -46.613  32.701  1.00  0.00           O  
ATOM   1735  OE2 GLU A 853      37.676 -45.097  31.758  1.00  0.00           O  
ATOM   1736  N   GLY A 854      31.070 -46.641  31.068  1.00  0.00           N  
ATOM   1737  CA  GLY A 854      29.879 -47.508  31.148  1.00  0.00           C  
ATOM   1738  C   GLY A 854      28.718 -47.280  30.163  1.00  0.00           C  
ATOM   1739  O   GLY A 854      27.634 -47.865  30.335  1.00  0.00           O  
ATOM   1740  N   LEU A 855      28.908 -46.468  29.128  1.00  0.00           N  
ATOM   1741  CA  LEU A 855      27.751 -45.864  28.473  1.00  0.00           C  
ATOM   1742  C   LEU A 855      27.428 -46.559  27.138  1.00  0.00           C  
ATOM   1743  O   LEU A 855      28.309 -46.779  26.314  1.00  0.00           O  
ATOM   1744  CB  LEU A 855      27.992 -44.352  28.298  1.00  0.00           C  
ATOM   1745  CG  LEU A 855      26.997 -43.342  28.862  1.00  0.00           C  
ATOM   1746  CD1 LEU A 855      26.359 -43.773  30.174  1.00  0.00           C  
ATOM   1747  CD2 LEU A 855      27.637 -41.965  28.959  1.00  0.00           C  
ATOM   1748  N   ASN A 859      26.157 -46.896  26.955  1.00  0.00           N  
ATOM   1749  CA  ASN A 859      25.649 -47.450  25.693  1.00  0.00           C  
ATOM   1750  C   ASN A 859      25.305 -46.326  24.728  1.00  0.00           C  
ATOM   1751  O   ASN A 859      24.127 -46.057  24.416  1.00  0.00           O  
ATOM   1752  CB  ASN A 859      24.437 -48.352  25.943  1.00  0.00           C  
ATOM   1753  CG  ASN A 859      23.968 -49.069  24.691  1.00  0.00           C  
ATOM   1754  OD1 ASN A 859      24.685 -49.129  23.680  1.00  0.00           O  
ATOM   1755  ND2 ASN A 859      22.758 -49.621  24.744  1.00  0.00           N  
ATOM   1756  N   TRP A 860      26.374 -45.685  24.275  1.00  0.00           N  
ATOM   1757  CA  TRP A 860      26.338 -44.584  23.357  1.00  0.00           C  
ATOM   1758  C   TRP A 860      27.220 -44.912  22.175  1.00  0.00           C  
ATOM   1759  O   TRP A 860      28.138 -45.735  22.289  1.00  0.00           O  
ATOM   1760  CB  TRP A 860      26.914 -43.323  24.007  1.00  0.00           C  
ATOM   1761  CG  TRP A 860      26.046 -42.617  25.016  1.00  0.00           C  
ATOM   1762  CD1 TRP A 860      25.070 -43.153  25.823  1.00  0.00           C  
ATOM   1763  CD2 TRP A 860      26.098 -41.232  25.317  1.00  0.00           C  
ATOM   1764  NE1 TRP A 860      24.518 -42.180  26.590  1.00  0.00           N  
ATOM   1765  CE2 TRP A 860      25.128 -40.984  26.311  1.00  0.00           C  
ATOM   1766  CE3 TRP A 860      26.869 -40.162  24.835  1.00  0.00           C  
ATOM   1767  CZ2 TRP A 860      24.922 -39.707  26.852  1.00  0.00           C  
ATOM   1768  CZ3 TRP A 860      26.646 -38.894  25.351  1.00  0.00           C  
ATOM   1769  CH2 TRP A 860      25.680 -38.677  26.346  1.00  0.00           C  
ATOM   1770  N   PRO A 861      26.994 -44.228  21.045  1.00  0.00           N  
ATOM   1771  CA  PRO A 861      27.883 -44.441  19.913  1.00  0.00           C  
ATOM   1772  C   PRO A 861      29.298 -44.000  20.261  1.00  0.00           C  
ATOM   1773  O   PRO A 861      29.491 -42.957  20.899  1.00  0.00           O  
ATOM   1774  CB  PRO A 861      27.305 -43.551  18.806  1.00  0.00           C  
ATOM   1775  CG  PRO A 861      25.919 -43.192  19.255  1.00  0.00           C  
ATOM   1776  CD  PRO A 861      25.936 -43.242  20.757  1.00  0.00           C  
ATOM   1777  N   GLU A 862      30.271 -44.793  19.826  1.00  0.00           N  
ATOM   1778  CA  GLU A 862      31.670 -44.505  20.089  1.00  0.00           C  
ATOM   1779  C   GLU A 862      32.099 -43.140  19.534  1.00  0.00           C  
ATOM   1780  O   GLU A 862      32.896 -42.458  20.152  1.00  0.00           O  
ATOM   1781  CB  GLU A 862      32.552 -45.651  19.558  1.00  0.00           C  
ATOM   1782  CG  GLU A 862      34.068 -45.379  19.678  1.00  0.00           C  
ATOM   1783  CD  GLU A 862      34.501 -45.121  21.107  1.00  0.00           C  
ATOM   1784  OE1 GLU A 862      33.907 -45.732  22.041  1.00  0.00           O  
ATOM   1785  OE2 GLU A 862      35.432 -44.304  21.283  1.00  0.00           O  
ATOM   1786  N   LYS A 863      31.547 -42.715  18.410  1.00  0.00           N  
ATOM   1787  CA  LYS A 863      31.854 -41.405  17.866  1.00  0.00           C  
ATOM   1788  C   LYS A 863      31.502 -40.271  18.835  1.00  0.00           C  
ATOM   1789  O   LYS A 863      32.263 -39.296  18.939  1.00  0.00           O  
ATOM   1790  CB  LYS A 863      31.126 -41.203  16.533  1.00  0.00           C  
ATOM   1791  CG  LYS A 863      31.111 -39.758  15.988  1.00  0.00           C  
ATOM   1792  CD  LYS A 863      32.222 -39.415  14.944  1.00  0.00           C  
ATOM   1793  CE  LYS A 863      33.430 -38.681  15.547  1.00  0.00           C  
ATOM   1794  NZ  LYS A 863      34.022 -37.697  14.577  1.00  0.00           N  
ATOM   1795  N   VAL A 864      30.352 -40.379  19.518  1.00  0.00           N  
ATOM   1796  CA  VAL A 864      29.970 -39.361  20.509  1.00  0.00           C  
ATOM   1797  C   VAL A 864      30.932 -39.390  21.713  1.00  0.00           C  
ATOM   1798  O   VAL A 864      31.383 -38.352  22.165  1.00  0.00           O  
ATOM   1799  CB  VAL A 864      28.509 -39.497  20.946  1.00  0.00           C  
ATOM   1800  CG1 VAL A 864      28.147 -38.424  22.015  1.00  0.00           C  
ATOM   1801  CG2 VAL A 864      27.598 -39.361  19.707  1.00  0.00           C  
ATOM   1802  N   LYS A 865      31.250 -40.580  22.197  1.00  0.00           N  
ATOM   1803  CA  LYS A 865      32.212 -40.700  23.303  1.00  0.00           C  
ATOM   1804  C   LYS A 865      33.548 -40.076  22.944  1.00  0.00           C  
ATOM   1805  O   LYS A 865      34.111 -39.334  23.745  1.00  0.00           O  
ATOM   1806  CB  LYS A 865      32.409 -42.144  23.710  1.00  0.00           C  
ATOM   1807  CG  LYS A 865      31.164 -42.842  24.239  1.00  0.00           C  
ATOM   1808  CD  LYS A 865      31.538 -44.252  24.591  1.00  0.00           C  
ATOM   1809  CE  LYS A 865      30.456 -44.983  25.298  1.00  0.00           C  
ATOM   1810  NZ  LYS A 865      30.846 -46.403  25.493  1.00  0.00           N  
ATOM   1811  N   ALA A 866      34.029 -40.359  21.729  1.00  0.00           N  
ATOM   1812  CA  ALA A 866      35.290 -39.798  21.220  1.00  0.00           C  
ATOM   1813  C   ALA A 866      35.250 -38.278  21.115  1.00  0.00           C  
ATOM   1814  O   ALA A 866      36.223 -37.605  21.450  1.00  0.00           O  
ATOM   1815  CB  ALA A 866      35.626 -40.383  19.873  1.00  0.00           C  
ATOM   1816  N   MET A 867      34.132 -37.726  20.648  1.00  0.00           N  
ATOM   1817  CA  MET A 867      34.010 -36.278  20.569  1.00  0.00           C  
ATOM   1818  C   MET A 867      34.066 -35.619  21.937  1.00  0.00           C  
ATOM   1819  O   MET A 867      34.683 -34.561  22.083  1.00  0.00           O  
ATOM   1820  CB  MET A 867      32.734 -35.853  19.847  1.00  0.00           C  
ATOM   1821  CG  MET A 867      32.881 -35.988  18.337  1.00  0.00           C  
ATOM   1822  SD  MET A 867      31.318 -35.614  17.545  1.00  0.00           S  
ATOM   1823  CE  MET A 867      30.537 -37.129  17.748  1.00  0.00           C  
ATOM   1824  N   GLN A 868      33.412 -36.232  22.915  1.00  0.00           N  
ATOM   1825  CA  GLN A 868      33.392 -35.667  24.273  1.00  0.00           C  
ATOM   1826  C   GLN A 868      34.771 -35.820  24.938  1.00  0.00           C  
ATOM   1827  O   GLN A 868      35.237 -34.892  25.583  1.00  0.00           O  
ATOM   1828  CB  GLN A 868      32.312 -36.285  25.131  1.00  0.00           C  
ATOM   1829  CG  GLN A 868      30.903 -35.796  24.751  1.00  0.00           C  
ATOM   1830  CD  GLN A 868      29.863 -36.069  25.797  1.00  0.00           C  
ATOM   1831  OE1 GLN A 868      30.164 -36.530  26.916  1.00  0.00           O  
ATOM   1832  NE2 GLN A 868      28.597 -35.799  25.445  1.00  0.00           N  
ATOM   1833  N   ARG A 869      35.405 -36.970  24.748  1.00  0.00           N  
ATOM   1834  CA  ARG A 869      36.776 -37.182  25.242  1.00  0.00           C  
ATOM   1835  C   ARG A 869      37.744 -36.131  24.727  1.00  0.00           C  
ATOM   1836  O   ARG A 869      38.527 -35.579  25.504  1.00  0.00           O  
ATOM   1837  CB  ARG A 869      37.283 -38.578  24.870  1.00  0.00           C  
ATOM   1838  CG  ARG A 869      36.658 -39.656  25.694  1.00  0.00           C  
ATOM   1839  CD  ARG A 869      37.057 -41.054  25.286  1.00  0.00           C  
ATOM   1840  NE  ARG A 869      36.442 -42.011  26.199  1.00  0.00           N  
ATOM   1841  CZ  ARG A 869      35.727 -43.083  25.867  1.00  0.00           C  
ATOM   1842  NH1 ARG A 869      35.560 -43.439  24.608  1.00  0.00           N  
ATOM   1843  NH2 ARG A 869      35.206 -43.834  26.833  1.00  0.00           N  
ATOM   1844  N   ALA A 870      37.671 -35.850  23.427  1.00  0.00           N  
ATOM   1845  CA  ALA A 870      38.527 -34.883  22.758  1.00  0.00           C  
ATOM   1846  C   ALA A 870      38.216 -33.485  23.249  1.00  0.00           C  
ATOM   1847  O   ALA A 870      39.117 -32.675  23.438  1.00  0.00           O  
ATOM   1848  CB  ALA A 870      38.350 -34.962  21.215  1.00  0.00           C  
ATOM   1849  N   TRP A 872      36.935 -33.193  23.442  1.00  0.00           N  
ATOM   1850  CA  TRP A 872      36.509 -31.876  23.894  1.00  0.00           C  
ATOM   1851  C   TRP A 872      36.990 -31.558  25.322  1.00  0.00           C  
ATOM   1852  O   TRP A 872      37.449 -30.439  25.591  1.00  0.00           O  
ATOM   1853  CB  TRP A 872      34.976 -31.760  23.817  1.00  0.00           C  
ATOM   1854  CG  TRP A 872      34.472 -30.367  24.028  1.00  0.00           C  
ATOM   1855  CD1 TRP A 872      33.910 -29.860  25.168  1.00  0.00           C  
ATOM   1856  CD2 TRP A 872      34.485 -29.292  23.075  1.00  0.00           C  
ATOM   1857  NE1 TRP A 872      33.597 -28.545  24.994  1.00  0.00           N  
ATOM   1858  CE2 TRP A 872      33.927 -28.167  23.715  1.00  0.00           C  
ATOM   1859  CE3 TRP A 872      34.895 -29.182  21.740  1.00  0.00           C  
ATOM   1860  CZ2 TRP A 872      33.777 -26.924  23.070  1.00  0.00           C  
ATOM   1861  CZ3 TRP A 872      34.760 -27.946  21.099  1.00  0.00           C  
ATOM   1862  CH2 TRP A 872      34.197 -26.836  21.769  1.00  0.00           C  
ATOM   1863  N   ILE A 873      36.845 -32.525  26.211  1.00  0.00           N  
ATOM   1864  CA  ILE A 873      37.257 -32.393  27.604  1.00  0.00           C  
ATOM   1865  C   ILE A 873      38.793 -32.285  27.653  1.00  0.00           C  
ATOM   1866  O   ILE A 873      39.325 -31.352  28.244  1.00  0.00           O  
ATOM   1867  CB  ILE A 873      36.739 -33.565  28.475  1.00  0.00           C  
ATOM   1868  CG1 ILE A 873      35.206 -33.478  28.651  1.00  0.00           C  
ATOM   1869  CG2 ILE A 873      37.416 -33.585  29.861  1.00  0.00           C  
ATOM   1870  CD1 ILE A 873      34.599 -34.790  29.114  1.00  0.00           C  
ATOM   1871  N   GLY A 874      39.457 -33.200  26.959  1.00  0.00           N  
ATOM   1872  CA  GLY A 874      40.869 -33.085  26.605  1.00  0.00           C  
ATOM   1873  C   GLY A 874      41.797 -33.074  27.815  1.00  0.00           C  
ATOM   1874  O   GLY A 874      42.518 -32.110  28.029  1.00  0.00           O  
ATOM   1875  N   ARG A 875      41.762 -34.148  28.594  1.00  0.00           N  
ATOM   1876  CA  ARG A 875      42.604 -34.289  29.767  1.00  0.00           C  
ATOM   1877  C   ARG A 875      44.055 -34.336  29.322  1.00  0.00           C  
ATOM   1878  O   ARG A 875      44.382 -35.025  28.359  1.00  0.00           O  
ATOM   1879  CB  ARG A 875      42.262 -35.575  30.485  1.00  0.00           C  
ATOM   1880  CG  ARG A 875      43.017 -35.826  31.759  1.00  0.00           C  
ATOM   1881  CD  ARG A 875      42.607 -37.165  32.290  1.00  0.00           C  
ATOM   1882  NE  ARG A 875      42.883 -37.342  33.705  1.00  0.00           N  
ATOM   1883  CZ  ARG A 875      44.036 -37.768  34.199  1.00  0.00           C  
ATOM   1884  NH1 ARG A 875      45.061 -38.032  33.403  1.00  0.00           N  
ATOM   1885  NH2 ARG A 875      44.165 -37.916  35.507  1.00  0.00           N  
ATOM   1886  N   SER A 876      44.915 -33.606  30.021  1.00  0.00           N  
ATOM   1887  CA  SER A 876      46.340 -33.665  29.729  1.00  0.00           C  
ATOM   1888  C   SER A 876      47.184 -33.745  31.009  1.00  0.00           C  
ATOM   1889  O   SER A 876      46.828 -33.171  32.056  1.00  0.00           O  
ATOM   1890  CB  SER A 876      46.768 -32.467  28.880  1.00  0.00           C  
ATOM   1891  OG  SER A 876      47.315 -31.423  29.668  1.00  0.00           O  
ATOM   1892  N   GLU A 877      48.306 -34.446  30.869  1.00  0.00           N  
ATOM   1893  CA  GLU A 877      49.297 -34.622  31.917  1.00  0.00           C  
ATOM   1894  C   GLU A 877      50.214 -33.429  31.959  1.00  0.00           C  
ATOM   1895  O   GLU A 877      51.030 -33.226  31.046  1.00  0.00           O  
ATOM   1896  CB  GLU A 877      50.152 -35.875  31.645  1.00  0.00           C  
ATOM   1897  CG  GLU A 877      49.414 -37.172  31.769  1.00  0.00           C  
ATOM   1898  CD  GLU A 877      48.844 -37.415  33.152  1.00  0.00           C  
ATOM   1899  OE1 GLU A 877      49.285 -36.770  34.142  1.00  0.00           O  
ATOM   1900  OE2 GLU A 877      47.955 -38.273  33.256  1.00  0.00           O  
ATOM   1901  N   GLY A 878      50.104 -32.656  33.028  1.00  0.00           N  
ATOM   1902  CA  GLY A 878      50.844 -31.420  33.177  1.00  0.00           C  
ATOM   1903  C   GLY A 878      51.691 -31.446  34.444  1.00  0.00           C  
ATOM   1904  O   GLY A 878      51.702 -32.438  35.173  1.00  0.00           O  
ATOM   1905  N   ALA A 879      52.422 -30.363  34.669  1.00  0.00           N  
ATOM   1906  CA  ALA A 879      53.339 -30.287  35.830  1.00  0.00           C  
ATOM   1907  C   ALA A 879      53.543 -28.857  36.235  1.00  0.00           C  
ATOM   1908  O   ALA A 879      53.415 -27.943  35.407  1.00  0.00           O  
ATOM   1909  CB  ALA A 879      54.672 -30.947  35.489  1.00  0.00           C  
ATOM   1910  N   GLU A 880      53.787 -28.638  37.534  1.00  0.00           N  
ATOM   1911  CA  GLU A 880      54.397 -27.418  37.997  1.00  0.00           C  
ATOM   1912  C   GLU A 880      55.838 -27.777  38.344  1.00  0.00           C  
ATOM   1913  O   GLU A 880      56.079 -28.737  39.050  1.00  0.00           O  
ATOM   1914  CB  GLU A 880      53.671 -26.798  39.205  1.00  0.00           C  
ATOM   1915  CG  GLU A 880      52.517 -25.929  38.736  1.00  0.00           C  
ATOM   1916  CD  GLU A 880      51.844 -25.104  39.829  1.00  0.00           C  
ATOM   1917  OE1 GLU A 880      52.521 -24.685  40.816  1.00  0.00           O  
ATOM   1918  OE2 GLU A 880      50.647 -24.825  39.619  1.00  0.00           O  
ATOM   1919  N   ILE A 881      56.770 -27.010  37.814  1.00  0.00           N  
ATOM   1920  CA  ILE A 881      58.181 -27.306  37.945  1.00  0.00           C  
ATOM   1921  C   ILE A 881      58.835 -26.116  38.565  1.00  0.00           C  
ATOM   1922  O   ILE A 881      58.555 -24.975  38.189  1.00  0.00           O  
ATOM   1923  CB  ILE A 881      58.829 -27.642  36.556  1.00  0.00           C  
ATOM   1924  CG1 ILE A 881      58.102 -28.840  35.929  1.00  0.00           C  
ATOM   1925  CG2 ILE A 881      60.349 -27.890  36.731  1.00  0.00           C  
ATOM   1926  CD1 ILE A 881      58.571 -29.276  34.503  1.00  0.00           C  
ATOM   1927  N   LEU A 882      59.711 -26.372  39.552  1.00  0.00           N  
ATOM   1928  CA  LEU A 882      60.325 -25.302  40.321  1.00  0.00           C  
ATOM   1929  C   LEU A 882      61.711 -25.059  39.829  1.00  0.00           C  
ATOM   1930  O   LEU A 882      62.504 -25.995  39.728  1.00  0.00           O  
ATOM   1931  CB  LEU A 882      60.384 -25.673  41.800  1.00  0.00           C  
ATOM   1932  CG  LEU A 882      59.044 -25.810  42.495  1.00  0.00           C  
ATOM   1933  CD1 LEU A 882      59.230 -26.512  43.838  1.00  0.00           C  
ATOM   1934  CD2 LEU A 882      58.401 -24.440  42.667  1.00  0.00           C  
ATOM   1935  N   PHE A 883      61.990 -23.799  39.518  1.00  0.00           N  
ATOM   1936  CA  PHE A 883      63.300 -23.353  39.096  1.00  0.00           C  
ATOM   1937  C   PHE A 883      63.962 -22.423  40.135  1.00  0.00           C  
ATOM   1938  O   PHE A 883      63.593 -21.263  40.253  1.00  0.00           O  
ATOM   1939  CB  PHE A 883      63.192 -22.614  37.772  1.00  0.00           C  
ATOM   1940  CG  PHE A 883      62.903 -23.496  36.612  1.00  0.00           C  
ATOM   1941  CD1 PHE A 883      61.619 -23.972  36.382  1.00  0.00           C  
ATOM   1942  CD2 PHE A 883      63.906 -23.813  35.703  1.00  0.00           C  
ATOM   1943  CE1 PHE A 883      61.337 -24.787  35.284  1.00  0.00           C  
ATOM   1944  CE2 PHE A 883      63.625 -24.631  34.585  1.00  0.00           C  
ATOM   1945  CZ  PHE A 883      62.346 -25.106  34.385  1.00  0.00           C  
ATOM   1946  N   PRO A 884      64.999 -22.911  40.835  1.00  0.00           N  
ATOM   1947  CA  PRO A 884      65.728 -22.036  41.766  1.00  0.00           C  
ATOM   1948  C   PRO A 884      66.419 -20.860  41.075  1.00  0.00           C  
ATOM   1949  O   PRO A 884      67.022 -21.048  40.014  1.00  0.00           O  
ATOM   1950  CB  PRO A 884      66.784 -22.968  42.381  1.00  0.00           C  
ATOM   1951  CG  PRO A 884      66.780 -24.162  41.641  1.00  0.00           C  
ATOM   1952  CD  PRO A 884      65.571 -24.257  40.774  1.00  0.00           C  
ATOM   1953  N   VAL A 885      66.285 -19.662  41.632  1.00  0.00           N  
ATOM   1954  CA  VAL A 885      66.892 -18.453  41.071  1.00  0.00           C  
ATOM   1955  C   VAL A 885      68.295 -18.299  41.674  1.00  0.00           C  
ATOM   1956  O   VAL A 885      68.444 -18.282  42.913  1.00  0.00           O  
ATOM   1957  CB  VAL A 885      66.040 -17.192  41.360  1.00  0.00           C  
ATOM   1958  CG1 VAL A 885      66.741 -15.880  40.907  1.00  0.00           C  
ATOM   1959  CG2 VAL A 885      64.614 -17.330  40.702  1.00  0.00           C  
ATOM   1960  N   GLU A 886      69.287 -18.177  40.802  1.00  0.00           N  
ATOM   1961  CA  GLU A 886      70.659 -17.974  41.220  1.00  0.00           C  
ATOM   1962  C   GLU A 886      70.807 -16.822  42.209  1.00  0.00           C  
ATOM   1963  O   GLU A 886      70.386 -15.698  41.964  1.00  0.00           O  
ATOM   1964  CB  GLU A 886      71.534 -17.756  40.007  1.00  0.00           C  
ATOM   1965  CG  GLU A 886      72.975 -17.636  40.287  1.00  0.00           C  
ATOM   1966  CD  GLU A 886      73.774 -17.387  39.033  1.00  0.00           C  
ATOM   1967  OE1 GLU A 886      74.008 -16.210  38.746  1.00  0.00           O  
ATOM   1968  OE2 GLU A 886      74.141 -18.354  38.347  1.00  0.00           O  
ATOM   1969  N   GLY A 887      71.367 -17.123  43.380  1.00  0.00           N  
ATOM   1970  CA  GLY A 887      71.560 -16.096  44.414  1.00  0.00           C  
ATOM   1971  C   GLY A 887      70.352 -15.718  45.244  1.00  0.00           C  
ATOM   1972  O   GLY A 887      70.473 -14.923  46.182  1.00  0.00           O  
ATOM   1973  N   LYS A 888      69.181 -16.281  44.935  1.00  0.00           N  
ATOM   1974  CA  LYS A 888      67.960 -15.945  45.645  1.00  0.00           C  
ATOM   1975  C   LYS A 888      67.259 -17.132  46.287  1.00  0.00           C  
ATOM   1976  O   LYS A 888      67.436 -18.277  45.879  1.00  0.00           O  
ATOM   1977  CB  LYS A 888      66.974 -15.252  44.668  1.00  0.00           C  
ATOM   1978  CG  LYS A 888      67.586 -14.037  43.939  1.00  0.00           C  
ATOM   1979  CD  LYS A 888      67.840 -12.882  44.844  1.00  0.00           C  
ATOM   1980  CE  LYS A 888      66.619 -12.174  45.200  1.00  0.00           C  
ATOM   1981  NZ  LYS A 888      66.967 -10.808  45.736  1.00  0.00           N  
ATOM   1982  N   GLU A 889      66.431 -16.837  47.280  1.00  0.00           N  
ATOM   1983  CA  GLU A 889      65.635 -17.842  47.968  1.00  0.00           C  
ATOM   1984  C   GLU A 889      64.566 -18.452  47.061  1.00  0.00           C  
ATOM   1985  O   GLU A 889      64.334 -19.650  47.086  1.00  0.00           O  
ATOM   1986  CB  GLU A 889      64.949 -17.263  49.195  1.00  0.00           C  
ATOM   1987  CG  GLU A 889      64.303 -18.344  50.043  1.00  0.00           C  
ATOM   1988  CD  GLU A 889      63.691 -17.856  51.328  1.00  0.00           C  
ATOM   1989  OE1 GLU A 889      63.874 -16.680  51.688  1.00  0.00           O  
ATOM   1990  OE2 GLU A 889      63.024 -18.691  51.967  1.00  0.00           O  
ATOM   1991  N   VAL A 890      63.919 -17.608  46.258  1.00  0.00           N  
ATOM   1992  CA  VAL A 890      62.722 -18.033  45.528  1.00  0.00           C  
ATOM   1993  C   VAL A 890      63.058 -19.116  44.510  1.00  0.00           C  
ATOM   1994  O   VAL A 890      64.100 -19.074  43.846  1.00  0.00           O  
ATOM   1995  CB  VAL A 890      62.058 -16.833  44.773  1.00  0.00           C  
ATOM   1996  CG1 VAL A 890      62.956 -16.377  43.616  1.00  0.00           C  
ATOM   1997  CG2 VAL A 890      60.642 -17.225  44.263  1.00  0.00           C  
ATOM   1998  N   ARG A 891      62.180 -20.101  44.417  1.00  0.00           N  
ATOM   1999  CA  ARG A 891      62.191 -21.040  43.296  1.00  0.00           C  
ATOM   2000  C   ARG A 891      60.948 -20.773  42.453  1.00  0.00           C  
ATOM   2001  O   ARG A 891      59.845 -20.751  42.975  1.00  0.00           O  
ATOM   2002  CB  ARG A 891      62.233 -22.452  43.790  1.00  0.00           C  
ATOM   2003  CG  ARG A 891      63.388 -22.701  44.766  1.00  0.00           C  
ATOM   2004  CD  ARG A 891      63.587 -24.166  44.947  1.00  0.00           C  
ATOM   2005  NE  ARG A 891      62.625 -24.735  45.874  1.00  0.00           N  
ATOM   2006  CZ  ARG A 891      62.152 -25.977  45.811  1.00  0.00           C  
ATOM   2007  NH1 ARG A 891      62.517 -26.830  44.839  1.00  0.00           N  
ATOM   2008  NH2 ARG A 891      61.286 -26.355  46.731  1.00  0.00           N  
ATOM   2009  N   ILE A 892      61.131 -20.488  41.170  1.00  0.00           N  
ATOM   2010  CA  ILE A 892      59.991 -20.010  40.346  1.00  0.00           C  
ATOM   2011  C   ILE A 892      59.210 -21.237  39.876  1.00  0.00           C  
ATOM   2012  O   ILE A 892      59.799 -22.144  39.285  1.00  0.00           O  
ATOM   2013  CB  ILE A 892      60.456 -19.206  39.116  1.00  0.00           C  
ATOM   2014  CG1 ILE A 892      61.229 -17.948  39.563  1.00  0.00           C  
ATOM   2015  CG2 ILE A 892      59.205 -18.840  38.199  1.00  0.00           C  
ATOM   2016  CD1 ILE A 892      61.942 -17.199  38.436  1.00  0.00           C  
ATOM   2017  N   PRO A 893      57.910 -21.311  40.214  1.00  0.00           N  
ATOM   2018  CA  PRO A 893      57.076 -22.369  39.674  1.00  0.00           C  
ATOM   2019  C   PRO A 893      56.560 -22.017  38.284  1.00  0.00           C  
ATOM   2020  O   PRO A 893      56.056 -20.899  38.063  1.00  0.00           O  
ATOM   2021  CB  PRO A 893      55.919 -22.459  40.648  1.00  0.00           C  
ATOM   2022  CG  PRO A 893      55.834 -21.152  41.253  1.00  0.00           C  
ATOM   2023  CD  PRO A 893      57.163 -20.466  41.153  1.00  0.00           C  
ATOM   2024  N   VAL A 894      56.721 -22.958  37.362  1.00  0.00           N  
ATOM   2025  CA  VAL A 894      56.181 -22.794  36.013  1.00  0.00           C  
ATOM   2026  C   VAL A 894      55.162 -23.902  35.780  1.00  0.00           C  
ATOM   2027  O   VAL A 894      55.329 -25.041  36.220  1.00  0.00           O  
ATOM   2028  CB  VAL A 894      57.269 -22.799  34.890  1.00  0.00           C  
ATOM   2029  CG1 VAL A 894      58.376 -21.849  35.229  1.00  0.00           C  
ATOM   2030  CG2 VAL A 894      57.816 -24.164  34.627  1.00  0.00           C  
ATOM   2031  N   PHE A 895      54.103 -23.566  35.055  1.00  0.00           N  
ATOM   2032  CA  PHE A 895      53.149 -24.582  34.672  1.00  0.00           C  
ATOM   2033  C   PHE A 895      53.446 -25.018  33.237  1.00  0.00           C  
ATOM   2034  O   PHE A 895      53.657 -24.183  32.396  1.00  0.00           O  
ATOM   2035  CB  PHE A 895      51.711 -24.087  34.793  1.00  0.00           C  
ATOM   2036  CG  PHE A 895      50.756 -25.000  34.158  1.00  0.00           C  
ATOM   2037  CD1 PHE A 895      50.604 -26.285  34.644  1.00  0.00           C  
ATOM   2038  CD2 PHE A 895      50.085 -24.618  32.977  1.00  0.00           C  
ATOM   2039  CE1 PHE A 895      49.757 -27.186  34.005  1.00  0.00           C  
ATOM   2040  CE2 PHE A 895      49.235 -25.518  32.347  1.00  0.00           C  
ATOM   2041  CZ  PHE A 895      49.083 -26.788  32.857  1.00  0.00           C  
ATOM   2042  N   THR A 896      53.489 -26.319  33.004  1.00  0.00           N  
ATOM   2043  CA  THR A 896      53.780 -26.856  31.668  1.00  0.00           C  
ATOM   2044  C   THR A 896      52.895 -28.044  31.336  1.00  0.00           C  
ATOM   2045  O   THR A 896      52.689 -28.921  32.159  1.00  0.00           O  
ATOM   2046  CB  THR A 896      55.259 -27.334  31.520  1.00  0.00           C  
ATOM   2047  OG1 THR A 896      55.476 -27.725  30.154  1.00  0.00           O  
ATOM   2048  CG2 THR A 896      55.578 -28.533  32.436  1.00  0.00           C  
ATOM   2049  N   THR A 897      52.391 -28.092  30.101  1.00  0.00           N  
ATOM   2050  CA  THR A 897      51.746 -29.317  29.600  1.00  0.00           C  
ATOM   2051  C   THR A 897      52.747 -30.223  28.864  1.00  0.00           C  
ATOM   2052  O   THR A 897      52.396 -31.347  28.428  1.00  0.00           O  
ATOM   2053  CB  THR A 897      50.537 -28.995  28.679  1.00  0.00           C  
ATOM   2054  OG1 THR A 897      50.967 -28.087  27.663  1.00  0.00           O  
ATOM   2055  CG2 THR A 897      49.396 -28.370  29.504  1.00  0.00           C  
ATOM   2056  N   ARG A 898      54.017 -29.802  28.796  1.00  0.00           N  
ATOM   2057  CA  ARG A 898      55.066 -30.647  28.205  1.00  0.00           C  
ATOM   2058  C   ARG A 898      56.269 -30.889  29.138  1.00  0.00           C  
ATOM   2059  O   ARG A 898      57.408 -30.448  28.852  1.00  0.00           O  
ATOM   2060  CB  ARG A 898      55.535 -30.002  26.890  1.00  0.00           C  
ATOM   2061  CG  ARG A 898      54.465 -29.930  25.806  1.00  0.00           C  
ATOM   2062  CD  ARG A 898      54.030 -31.307  25.318  1.00  0.00           C  
ATOM   2063  NE  ARG A 898      55.155 -32.111  24.860  1.00  0.00           N  
ATOM   2064  CZ  ARG A 898      55.694 -32.056  23.632  1.00  0.00           C  
ATOM   2065  NH1 ARG A 898      55.220 -31.234  22.701  1.00  0.00           N  
ATOM   2066  NH2 ARG A 898      56.732 -32.814  23.350  1.00  0.00           N  
ATOM   2067  N   PRO A 899      56.025 -31.574  30.284  1.00  0.00           N  
ATOM   2068  CA  PRO A 899      57.117 -31.882  31.225  1.00  0.00           C  
ATOM   2069  C   PRO A 899      58.179 -32.789  30.625  1.00  0.00           C  
ATOM   2070  O   PRO A 899      59.327 -32.752  31.057  1.00  0.00           O  
ATOM   2071  CB  PRO A 899      56.401 -32.572  32.380  1.00  0.00           C  
ATOM   2072  CG  PRO A 899      55.095 -33.014  31.804  1.00  0.00           C  
ATOM   2073  CD  PRO A 899      54.721 -32.056  30.784  1.00  0.00           C  
ATOM   2074  N   ASP A 900      57.782 -33.583  29.620  1.00  0.00           N  
ATOM   2075  CA  ASP A 900      58.726 -34.314  28.783  1.00  0.00           C  
ATOM   2076  C   ASP A 900      59.812 -33.462  28.122  1.00  0.00           C  
ATOM   2077  O   ASP A 900      60.825 -34.004  27.725  1.00  0.00           O  
ATOM   2078  CB  ASP A 900      57.984 -35.146  27.704  1.00  0.00           C  
ATOM   2079  CG  ASP A 900      57.127 -34.309  26.769  1.00  0.00           C  
ATOM   2080  OD1 ASP A 900      56.439 -33.363  27.223  1.00  0.00           O  
ATOM   2081  OD2 ASP A 900      57.124 -34.614  25.545  1.00  0.00           O  
ATOM   2082  N   THR A 901      59.606 -32.154  27.993  1.00  0.00           N  
ATOM   2083  CA  THR A 901      60.594 -31.254  27.365  1.00  0.00           C  
ATOM   2084  C   THR A 901      61.517 -30.498  28.319  1.00  0.00           C  
ATOM   2085  O   THR A 901      62.275 -29.618  27.908  1.00  0.00           O  
ATOM   2086  CB  THR A 901      59.909 -30.251  26.414  1.00  0.00           C  
ATOM   2087  OG1 THR A 901      59.153 -29.284  27.155  1.00  0.00           O  
ATOM   2088  CG2 THR A 901      58.991 -31.021  25.382  1.00  0.00           C  
ATOM   2089  N   LEU A 902      61.498 -30.858  29.598  1.00  0.00           N  
ATOM   2090  CA  LEU A 902      62.188 -30.073  30.602  1.00  0.00           C  
ATOM   2091  C   LEU A 902      63.684 -29.883  30.323  1.00  0.00           C  
ATOM   2092  O   LEU A 902      64.233 -28.800  30.547  1.00  0.00           O  
ATOM   2093  CB  LEU A 902      61.967 -30.688  32.007  1.00  0.00           C  
ATOM   2094  CG  LEU A 902      62.754 -30.093  33.197  1.00  0.00           C  
ATOM   2095  CD1 LEU A 902      62.401 -28.657  33.452  1.00  0.00           C  
ATOM   2096  CD2 LEU A 902      62.480 -30.945  34.467  1.00  0.00           C  
ATOM   2097  N   PHE A 903      64.337 -30.918  29.801  1.00  0.00           N  
ATOM   2098  CA  PHE A 903      65.758 -30.802  29.523  1.00  0.00           C  
ATOM   2099  C   PHE A 903      66.079 -29.799  28.416  1.00  0.00           C  
ATOM   2100  O   PHE A 903      67.240 -29.390  28.268  1.00  0.00           O  
ATOM   2101  CB  PHE A 903      66.378 -32.168  29.208  1.00  0.00           C  
ATOM   2102  CG  PHE A 903      66.531 -33.083  30.405  1.00  0.00           C  
ATOM   2103  CD1 PHE A 903      65.435 -33.752  30.943  1.00  0.00           C  
ATOM   2104  CD2 PHE A 903      67.791 -33.324  30.948  1.00  0.00           C  
ATOM   2105  CE1 PHE A 903      65.585 -34.630  32.019  1.00  0.00           C  
ATOM   2106  CE2 PHE A 903      67.947 -34.211  32.008  1.00  0.00           C  
ATOM   2107  CZ  PHE A 903      66.833 -34.834  32.550  1.00  0.00           C  
ATOM   2108  N   GLY A 904      65.060 -29.373  27.664  1.00  0.00           N  
ATOM   2109  CA  GLY A 904      65.234 -28.388  26.590  1.00  0.00           C  
ATOM   2110  C   GLY A 904      64.786 -26.982  26.935  1.00  0.00           C  
ATOM   2111  O   GLY A 904      64.696 -26.109  26.062  1.00  0.00           O  
ATOM   2112  N   ALA A 905      64.507 -26.742  28.218  1.00  0.00           N  
ATOM   2113  CA  ALA A 905      64.120 -25.412  28.665  1.00  0.00           C  
ATOM   2114  C   ALA A 905      65.400 -24.595  28.773  1.00  0.00           C  
ATOM   2115  O   ALA A 905      66.261 -24.889  29.600  1.00  0.00           O  
ATOM   2116  CB  ALA A 905      63.353 -25.461  30.017  1.00  0.00           C  
ATOM   2117  N   THR A 906      65.523 -23.592  27.908  1.00  0.00           N  
ATOM   2118  CA  THR A 906      66.767 -22.820  27.769  1.00  0.00           C  
ATOM   2119  C   THR A 906      66.648 -21.414  28.310  1.00  0.00           C  
ATOM   2120  O   THR A 906      67.641 -20.675  28.361  1.00  0.00           O  
ATOM   2121  CB  THR A 906      67.219 -22.781  26.274  1.00  0.00           C  
ATOM   2122  OG1 THR A 906      66.179 -22.188  25.477  1.00  0.00           O  
ATOM   2123  CG2 THR A 906      67.528 -24.172  25.794  1.00  0.00           C  
ATOM   2124  N   PHE A 907      65.435 -21.012  28.695  1.00  0.00           N  
ATOM   2125  CA  PHE A 907      65.188 -19.746  29.387  1.00  0.00           C  
ATOM   2126  C   PHE A 907      63.827 -19.784  30.074  1.00  0.00           C  
ATOM   2127  O   PHE A 907      63.001 -20.668  29.797  1.00  0.00           O  
ATOM   2128  CB  PHE A 907      65.380 -18.457  28.520  1.00  0.00           C  
ATOM   2129  CG  PHE A 907      64.528 -18.389  27.256  1.00  0.00           C  
ATOM   2130  CD1 PHE A 907      64.861 -19.151  26.152  1.00  0.00           C  
ATOM   2131  CD2 PHE A 907      63.411 -17.550  27.180  1.00  0.00           C  
ATOM   2132  CE1 PHE A 907      64.090 -19.103  24.961  1.00  0.00           C  
ATOM   2133  CE2 PHE A 907      62.627 -17.488  25.985  1.00  0.00           C  
ATOM   2134  CZ  PHE A 907      62.984 -18.287  24.873  1.00  0.00           C  
ATOM   2135  N   LEU A 908      63.604 -18.859  31.014  1.00  0.00           N  
ATOM   2136  CA  LEU A 908      62.293 -18.705  31.613  1.00  0.00           C  
ATOM   2137  C   LEU A 908      61.721 -17.386  31.154  1.00  0.00           C  
ATOM   2138  O   LEU A 908      62.463 -16.457  30.914  1.00  0.00           O  
ATOM   2139  CB  LEU A 908      62.362 -18.710  33.163  1.00  0.00           C  
ATOM   2140  CG  LEU A 908      62.896 -19.964  33.874  1.00  0.00           C  
ATOM   2141  CD1 LEU A 908      62.753 -19.803  35.397  1.00  0.00           C  
ATOM   2142  CD2 LEU A 908      62.234 -21.275  33.416  1.00  0.00           C  
ATOM   2143  N   VAL A 909      60.399 -17.312  31.051  1.00  0.00           N  
ATOM   2144  CA  VAL A 909      59.707 -16.048  30.770  1.00  0.00           C  
ATOM   2145  C   VAL A 909      58.591 -15.835  31.783  1.00  0.00           C  
ATOM   2146  O   VAL A 909      57.742 -16.690  31.966  1.00  0.00           O  
ATOM   2147  CB  VAL A 909      59.143 -15.990  29.321  1.00  0.00           C  
ATOM   2148  CG1 VAL A 909      58.610 -14.578  29.009  1.00  0.00           C  
ATOM   2149  CG2 VAL A 909      60.206 -16.478  28.314  1.00  0.00           C  
ATOM   2150  N   LEU A 910      58.639 -14.681  32.450  1.00  0.00           N  
ATOM   2151  CA  LEU A 910      57.619 -14.244  33.390  1.00  0.00           C  
ATOM   2152  C   LEU A 910      56.683 -13.219  32.750  1.00  0.00           C  
ATOM   2153  O   LEU A 910      57.116 -12.327  32.010  1.00  0.00           O  
ATOM   2154  CB  LEU A 910      58.262 -13.568  34.595  1.00  0.00           C  
ATOM   2155  CG  LEU A 910      59.426 -14.270  35.274  1.00  0.00           C  
ATOM   2156  CD1 LEU A 910      59.873 -13.435  36.495  1.00  0.00           C  
ATOM   2157  CD2 LEU A 910      59.054 -15.659  35.652  1.00  0.00           C  
ATOM   2158  N   ALA A 911      55.408 -13.320  33.085  1.00  0.00           N  
ATOM   2159  CA  ALA A 911      54.458 -12.269  32.711  1.00  0.00           C  
ATOM   2160  C   ALA A 911      54.991 -10.962  33.270  1.00  0.00           C  
ATOM   2161  O   ALA A 911      55.584 -10.939  34.366  1.00  0.00           O  
ATOM   2162  CB  ALA A 911      53.066 -12.562  33.240  1.00  0.00           C  
ATOM   2163  N   PRO A 912      54.801  -9.858  32.530  1.00  0.00           N  
ATOM   2164  CA  PRO A 912      55.171  -8.515  32.992  1.00  0.00           C  
ATOM   2165  C   PRO A 912      54.613  -8.169  34.389  1.00  0.00           C  
ATOM   2166  O   PRO A 912      55.306  -7.560  35.200  1.00  0.00           O  
ATOM   2167  CB  PRO A 912      54.585  -7.598  31.893  1.00  0.00           C  
ATOM   2168  CG  PRO A 912      54.530  -8.474  30.680  1.00  0.00           C  
ATOM   2169  CD  PRO A 912      54.254  -9.850  31.153  1.00  0.00           C  
ATOM   2170  N   GLU A 913      53.409  -8.641  34.676  1.00  0.00           N  
ATOM   2171  CA  GLU A 913      52.742  -8.376  35.941  1.00  0.00           C  
ATOM   2172  C   GLU A 913      53.187  -9.282  37.095  1.00  0.00           C  
ATOM   2173  O   GLU A 913      52.748  -9.104  38.232  1.00  0.00           O  
ATOM   2174  CB  GLU A 913      51.247  -8.573  35.766  1.00  0.00           C  
ATOM   2175  CG  GLU A 913      50.619  -7.691  34.709  1.00  0.00           C  
ATOM   2176  CD  GLU A 913      50.525  -8.352  33.342  1.00  0.00           C  
ATOM   2177  OE1 GLU A 913      51.405  -9.145  32.931  1.00  0.00           O  
ATOM   2178  OE2 GLU A 913      49.545  -8.040  32.661  1.00  0.00           O  
ATOM   2179  N   HIS A 914      53.972 -10.310  36.793  1.00  0.00           N  
ATOM   2180  CA  HIS A 914      54.450 -11.216  37.827  1.00  0.00           C  
ATOM   2181  C   HIS A 914      55.220 -10.367  38.855  1.00  0.00           C  
ATOM   2182  O   HIS A 914      56.075  -9.577  38.505  1.00  0.00           O  
ATOM   2183  CB  HIS A 914      55.335 -12.302  37.197  1.00  0.00           C  
ATOM   2184  CG  HIS A 914      55.525 -13.527  38.046  1.00  0.00           C  
ATOM   2185  ND1 HIS A 914      56.143 -13.497  39.279  1.00  0.00           N  
ATOM   2186  CD2 HIS A 914      55.221 -14.823  37.811  1.00  0.00           C  
ATOM   2187  CE1 HIS A 914      56.190 -14.719  39.777  1.00  0.00           C  
ATOM   2188  NE2 HIS A 914      55.640 -15.545  38.902  1.00  0.00           N  
ATOM   2189  N   PRO A 915      54.922 -10.548  40.148  1.00  0.00           N  
ATOM   2190  CA  PRO A 915      55.716  -9.881  41.185  1.00  0.00           C  
ATOM   2191  C   PRO A 915      57.230 -10.033  41.028  1.00  0.00           C  
ATOM   2192  O   PRO A 915      57.964  -9.073  41.260  1.00  0.00           O  
ATOM   2193  CB  PRO A 915      55.235 -10.559  42.470  1.00  0.00           C  
ATOM   2194  CG  PRO A 915      53.838 -10.994  42.155  1.00  0.00           C  
ATOM   2195  CD  PRO A 915      53.857 -11.388  40.713  1.00  0.00           C  
ATOM   2196  N   LEU A 916      57.704 -11.195  40.581  1.00  0.00           N  
ATOM   2197  CA  LEU A 916      59.154 -11.418  40.442  1.00  0.00           C  
ATOM   2198  C   LEU A 916      59.813 -10.644  39.323  1.00  0.00           C  
ATOM   2199  O   LEU A 916      61.030 -10.525  39.280  1.00  0.00           O  
ATOM   2200  CB  LEU A 916      59.463 -12.899  40.250  1.00  0.00           C  
ATOM   2201  CG  LEU A 916      59.144 -13.771  41.467  1.00  0.00           C  
ATOM   2202  CD1 LEU A 916      59.495 -15.222  41.152  1.00  0.00           C  
ATOM   2203  CD2 LEU A 916      59.847 -13.272  42.753  1.00  0.00           C  
ATOM   2204  N   THR A 917      59.016 -10.122  38.388  1.00  0.00           N  
ATOM   2205  CA  THR A 917      59.586  -9.420  37.242  1.00  0.00           C  
ATOM   2206  C   THR A 917      60.368  -8.192  37.675  1.00  0.00           C  
ATOM   2207  O   THR A 917      61.502  -7.973  37.222  1.00  0.00           O  
ATOM   2208  CB  THR A 917      58.484  -9.043  36.210  1.00  0.00           C  
ATOM   2209  OG1 THR A 917      57.935 -10.251  35.665  1.00  0.00           O  
ATOM   2210  CG2 THR A 917      59.059  -8.185  35.090  1.00  0.00           C  
ATOM   2211  N   LEU A 918      59.775  -7.402  38.559  1.00  0.00           N  
ATOM   2212  CA  LEU A 918      60.466  -6.226  39.069  1.00  0.00           C  
ATOM   2213  C   LEU A 918      61.396  -6.606  40.230  1.00  0.00           C  
ATOM   2214  O   LEU A 918      62.461  -6.034  40.381  1.00  0.00           O  
ATOM   2215  CB  LEU A 918      59.479  -5.145  39.506  1.00  0.00           C  
ATOM   2216  CG  LEU A 918      58.732  -4.354  38.412  1.00  0.00           C  
ATOM   2217  CD1 LEU A 918      57.636  -3.543  39.045  1.00  0.00           C  
ATOM   2218  CD2 LEU A 918      59.669  -3.465  37.668  1.00  0.00           C  
ATOM   2219  N   GLU A 919      60.985  -7.583  41.015  1.00  0.00           N  
ATOM   2220  CA  GLU A 919      61.760  -8.052  42.180  1.00  0.00           C  
ATOM   2221  C   GLU A 919      63.128  -8.605  41.772  1.00  0.00           C  
ATOM   2222  O   GLU A 919      64.147  -8.326  42.419  1.00  0.00           O  
ATOM   2223  CB  GLU A 919      60.939  -9.119  42.881  1.00  0.00           C  
ATOM   2224  CG  GLU A 919      61.319  -9.461  44.283  1.00  0.00           C  
ATOM   2225  CD  GLU A 919      60.249 -10.346  44.951  1.00  0.00           C  
ATOM   2226  OE1 GLU A 919      59.024 -10.044  44.783  1.00  0.00           O  
ATOM   2227  OE2 GLU A 919      60.642 -11.343  45.631  1.00  0.00           O  
ATOM   2228  N   LEU A 920      63.169  -9.352  40.670  1.00  0.00           N  
ATOM   2229  CA  LEU A 920      64.411  -9.973  40.222  1.00  0.00           C  
ATOM   2230  C   LEU A 920      65.265  -9.156  39.268  1.00  0.00           C  
ATOM   2231  O   LEU A 920      66.414  -9.522  39.015  1.00  0.00           O  
ATOM   2232  CB  LEU A 920      64.102 -11.329  39.585  1.00  0.00           C  
ATOM   2233  CG  LEU A 920      63.419 -12.347  40.494  1.00  0.00           C  
ATOM   2234  CD1 LEU A 920      63.314 -13.691  39.747  1.00  0.00           C  
ATOM   2235  CD2 LEU A 920      64.192 -12.460  41.831  1.00  0.00           C  
ATOM   2236  N   ALA A 921      64.717  -8.068  38.742  1.00  0.00           N  
ATOM   2237  CA  ALA A 921      65.441  -7.220  37.806  1.00  0.00           C  
ATOM   2238  C   ALA A 921      66.717  -6.703  38.466  1.00  0.00           C  
ATOM   2239  O   ALA A 921      66.671  -6.243  39.612  1.00  0.00           O  
ATOM   2240  CB  ALA A 921      64.565  -6.075  37.352  1.00  0.00           C  
ATOM   2241  N   ALA A 922      67.846  -6.848  37.768  1.00  0.00           N  
ATOM   2242  CA  ALA A 922      69.097  -6.256  38.182  1.00  0.00           C  
ATOM   2243  C   ALA A 922      68.897  -4.739  38.280  1.00  0.00           C  
ATOM   2244  O   ALA A 922      68.116  -4.154  37.497  1.00  0.00           O  
ATOM   2245  CB  ALA A 922      70.199  -6.603  37.198  1.00  0.00           C  
ATOM   2246  N   PRO A 923      69.591  -4.080  39.237  1.00  0.00           N  
ATOM   2247  CA  PRO A 923      69.409  -2.626  39.398  1.00  0.00           C  
ATOM   2248  C   PRO A 923      69.479  -1.842  38.075  1.00  0.00           C  
ATOM   2249  O   PRO A 923      68.615  -0.988  37.814  1.00  0.00           O  
ATOM   2250  CB  PRO A 923      70.556  -2.239  40.338  1.00  0.00           C  
ATOM   2251  CG  PRO A 923      70.776  -3.502  41.152  1.00  0.00           C  
ATOM   2252  CD  PRO A 923      70.575  -4.621  40.196  1.00  0.00           C  
ATOM   2253  N   GLU A 924      70.474  -2.170  37.253  1.00  0.00           N  
ATOM   2254  CA  GLU A 924      70.709  -1.480  35.990  1.00  0.00           C  
ATOM   2255  C   GLU A 924      69.599  -1.773  34.963  1.00  0.00           C  
ATOM   2256  O   GLU A 924      69.404  -0.979  34.041  1.00  0.00           O  
ATOM   2257  CB  GLU A 924      72.080  -1.854  35.395  1.00  0.00           C  
ATOM   2258  CG  GLU A 924      72.148  -3.264  34.807  1.00  0.00           C  
ATOM   2259  CD  GLU A 924      73.460  -3.567  34.122  1.00  0.00           C  
ATOM   2260  OE1 GLU A 924      74.305  -2.642  33.998  1.00  0.00           O  
ATOM   2261  OE2 GLU A 924      73.654  -4.730  33.699  1.00  0.00           O  
ATOM   2262  N   LYS A 925      68.909  -2.911  35.107  1.00  0.00           N  
ATOM   2263  CA  LYS A 925      67.796  -3.283  34.234  1.00  0.00           C  
ATOM   2264  C   LYS A 925      66.430  -2.720  34.654  1.00  0.00           C  
ATOM   2265  O   LYS A 925      65.492  -2.743  33.841  1.00  0.00           O  
ATOM   2266  CB  LYS A 925      67.647  -4.809  34.166  1.00  0.00           C  
ATOM   2267  CG  LYS A 925      68.852  -5.577  33.634  1.00  0.00           C  
ATOM   2268  CD  LYS A 925      69.105  -5.301  32.186  1.00  0.00           C  
ATOM   2269  CE  LYS A 925      70.131  -6.263  31.624  1.00  0.00           C  
ATOM   2270  NZ  LYS A 925      70.190  -6.135  30.137  1.00  0.00           N  
ATOM   2271  N   ARG A 926      66.294  -2.239  35.892  1.00  0.00           N  
ATOM   2272  CA  ARG A 926      64.969  -1.936  36.461  1.00  0.00           C  
ATOM   2273  C   ARG A 926      64.145  -0.901  35.691  1.00  0.00           C  
ATOM   2274  O   ARG A 926      62.924  -1.047  35.555  1.00  0.00           O  
ATOM   2275  CB  ARG A 926      65.077  -1.438  37.909  1.00  0.00           C  
ATOM   2276  CG  ARG A 926      65.563  -2.477  38.888  1.00  0.00           C  
ATOM   2277  CD  ARG A 926      65.186  -2.128  40.326  1.00  0.00           C  
ATOM   2278  NE  ARG A 926      65.848  -3.035  41.271  1.00  0.00           N  
ATOM   2279  CZ  ARG A 926      66.873  -2.710  42.068  1.00  0.00           C  
ATOM   2280  NH1 ARG A 926      67.405  -1.484  42.062  1.00  0.00           N  
ATOM   2281  NH2 ARG A 926      67.385  -3.630  42.876  1.00  0.00           N  
ATOM   2282  N   GLU A 927      64.809   0.172  35.277  1.00  0.00           N  
ATOM   2283  CA  GLU A 927      64.175   1.243  34.505  1.00  0.00           C  
ATOM   2284  C   GLU A 927      63.497   0.648  33.266  1.00  0.00           C  
ATOM   2285  O   GLU A 927      62.283   0.827  33.052  1.00  0.00           O  
ATOM   2286  CB  GLU A 927      65.220   2.288  34.093  1.00  0.00           C  
ATOM   2287  CG  GLU A 927      64.646   3.523  33.380  1.00  0.00           C  
ATOM   2288  CD  GLU A 927      65.626   4.708  33.320  1.00  0.00           C  
ATOM   2289  OE1 GLU A 927      66.640   4.635  32.582  1.00  0.00           O  
ATOM   2290  OE2 GLU A 927      65.354   5.726  33.994  1.00  0.00           O  
ATOM   2291  N   GLU A 928      64.293  -0.078  32.487  1.00  0.00           N  
ATOM   2292  CA  GLU A 928      63.825  -0.725  31.261  1.00  0.00           C  
ATOM   2293  C   GLU A 928      62.691  -1.718  31.529  1.00  0.00           C  
ATOM   2294  O   GLU A 928      61.713  -1.771  30.780  1.00  0.00           O  
ATOM   2295  CB  GLU A 928      64.988  -1.395  30.519  1.00  0.00           C  
ATOM   2296  CG  GLU A 928      64.548  -2.045  29.205  1.00  0.00           C  
ATOM   2297  CD  GLU A 928      65.634  -2.777  28.455  1.00  0.00           C  
ATOM   2298  OE1 GLU A 928      66.755  -2.978  28.990  1.00  0.00           O  
ATOM   2299  OE2 GLU A 928      65.326  -3.176  27.299  1.00  0.00           O  
ATOM   2300  N   VAL A 929      62.797  -2.484  32.614  1.00  0.00           N  
ATOM   2301  CA  VAL A 929      61.762  -3.471  32.953  1.00  0.00           C  
ATOM   2302  C   VAL A 929      60.456  -2.788  33.372  1.00  0.00           C  
ATOM   2303  O   VAL A 929      59.374  -3.194  32.943  1.00  0.00           O  
ATOM   2304  CB  VAL A 929      62.249  -4.462  34.056  1.00  0.00           C  
ATOM   2305  CG1 VAL A 929      61.100  -5.353  34.527  1.00  0.00           C  
ATOM   2306  CG2 VAL A 929      63.420  -5.305  33.531  1.00  0.00           C  
ATOM   2307  N   LEU A 930      60.568  -1.732  34.177  1.00  0.00           N  
ATOM   2308  CA  LEU A 930      59.393  -0.991  34.650  1.00  0.00           C  
ATOM   2309  C   LEU A 930      58.627  -0.355  33.470  1.00  0.00           C  
ATOM   2310  O   LEU A 930      57.402  -0.414  33.431  1.00  0.00           O  
ATOM   2311  CB  LEU A 930      59.796   0.085  35.656  1.00  0.00           C  
ATOM   2312  CG  LEU A 930      58.613   0.821  36.305  1.00  0.00           C  
ATOM   2313  CD1 LEU A 930      57.708  -0.132  37.097  1.00  0.00           C  
ATOM   2314  CD2 LEU A 930      59.108   1.965  37.199  1.00  0.00           C  
ATOM   2315  N   ALA A 931      59.363   0.234  32.533  1.00  0.00           N  
ATOM   2316  CA  ALA A 931      58.765   0.828  31.330  1.00  0.00           C  
ATOM   2317  C   ALA A 931      58.011  -0.232  30.538  1.00  0.00           C  
ATOM   2318  O   ALA A 931      56.886   0.014  30.099  1.00  0.00           O  
ATOM   2319  CB  ALA A 931      59.833   1.467  30.441  1.00  0.00           C  
ATOM   2320  N   TYR A 932      58.653  -1.396  30.354  1.00  0.00           N  
ATOM   2321  CA  TYR A 932      58.035  -2.528  29.658  1.00  0.00           C  
ATOM   2322  C   TYR A 932      56.794  -3.033  30.376  1.00  0.00           C  
ATOM   2323  O   TYR A 932      55.779  -3.336  29.730  1.00  0.00           O  
ATOM   2324  CB  TYR A 932      59.043  -3.666  29.473  1.00  0.00           C  
ATOM   2325  CG  TYR A 932      58.544  -4.779  28.580  1.00  0.00           C  
ATOM   2326  CD1 TYR A 932      57.964  -5.921  29.114  1.00  0.00           C  
ATOM   2327  CD2 TYR A 932      58.603  -4.658  27.192  1.00  0.00           C  
ATOM   2328  CE1 TYR A 932      57.503  -6.945  28.303  1.00  0.00           C  
ATOM   2329  CE2 TYR A 932      58.149  -5.674  26.366  1.00  0.00           C  
ATOM   2330  CZ  TYR A 932      57.580  -6.809  26.916  1.00  0.00           C  
ATOM   2331  OH  TYR A 932      57.127  -7.812  26.072  1.00  0.00           O  
ATOM   2332  N   VAL A 933      56.860  -3.127  31.703  1.00  0.00           N  
ATOM   2333  CA  VAL A 933      55.716  -3.564  32.508  1.00  0.00           C  
ATOM   2334  C   VAL A 933      54.550  -2.577  32.340  1.00  0.00           C  
ATOM   2335  O   VAL A 933      53.395  -2.991  32.155  1.00  0.00           O  
ATOM   2336  CB  VAL A 933      56.103  -3.751  34.018  1.00  0.00           C  
ATOM   2337  CG1 VAL A 933      54.872  -3.792  34.920  1.00  0.00           C  
ATOM   2338  CG2 VAL A 933      56.943  -5.046  34.196  1.00  0.00           C  
ATOM   2339  N   GLU A 934      54.869  -1.282  32.376  1.00  0.00           N  
ATOM   2340  CA  GLU A 934      53.845  -0.236  32.220  1.00  0.00           C  
ATOM   2341  C   GLU A 934      53.226  -0.246  30.819  1.00  0.00           C  
ATOM   2342  O   GLU A 934      52.019  -0.154  30.701  1.00  0.00           O  
ATOM   2343  CB  GLU A 934      54.414   1.140  32.590  1.00  0.00           C  
ATOM   2344  CG  GLU A 934      54.576   1.287  34.127  1.00  0.00           C  
ATOM   2345  CD  GLU A 934      55.405   2.503  34.568  1.00  0.00           C  
ATOM   2346  OE1 GLU A 934      55.305   2.873  35.767  1.00  0.00           O  
ATOM   2347  OE2 GLU A 934      56.166   3.075  33.745  1.00  0.00           O  
ATOM   2348  N   ALA A 935      54.050  -0.410  29.786  1.00  0.00           N  
ATOM   2349  CA  ALA A 935      53.589  -0.556  28.390  1.00  0.00           C  
ATOM   2350  C   ALA A 935      52.657  -1.748  28.185  1.00  0.00           C  
ATOM   2351  O   ALA A 935      51.681  -1.657  27.426  1.00  0.00           O  
ATOM   2352  CB  ALA A 935      54.790  -0.670  27.434  1.00  0.00           C  
ATOM   2353  N   ALA A 936      52.970  -2.869  28.846  1.00  0.00           N  
ATOM   2354  CA  ALA A 936      52.177  -4.097  28.743  1.00  0.00           C  
ATOM   2355  C   ALA A 936      50.800  -3.911  29.353  1.00  0.00           C  
ATOM   2356  O   ALA A 936      49.788  -4.320  28.763  1.00  0.00           O  
ATOM   2357  CB  ALA A 936      52.888  -5.262  29.421  1.00  0.00           C  
ATOM   2358  N   LYS A 937      50.760  -3.289  30.529  1.00  0.00           N  
ATOM   2359  CA  LYS A 937      49.491  -3.006  31.197  1.00  0.00           C  
ATOM   2360  C   LYS A 937      48.594  -1.975  30.461  1.00  0.00           C  
ATOM   2361  O   LYS A 937      47.407  -1.901  30.734  1.00  0.00           O  
ATOM   2362  CB  LYS A 937      49.733  -2.573  32.643  1.00  0.00           C  
ATOM   2363  CG  LYS A 937      50.274  -3.711  33.519  1.00  0.00           C  
ATOM   2364  CD  LYS A 937      50.307  -3.309  34.987  1.00  0.00           C  
ATOM   2365  CE  LYS A 937      51.261  -4.183  35.817  1.00  0.00           C  
ATOM   2366  NZ  LYS A 937      51.478  -3.569  37.174  1.00  0.00           N  
ATOM   2367  N   ARG A 938      49.164  -1.207  29.540  1.00  0.00           N  
ATOM   2368  CA  ARG A 938      48.388  -0.325  28.661  1.00  0.00           C  
ATOM   2369  C   ARG A 938      47.687  -1.081  27.524  1.00  0.00           C  
ATOM   2370  O   ARG A 938      46.848  -0.500  26.825  1.00  0.00           O  
ATOM   2371  CB  ARG A 938      49.298   0.724  28.038  1.00  0.00           C  
ATOM   2372  CG  ARG A 938      49.582   1.902  28.913  1.00  0.00           C  
ATOM   2373  CD  ARG A 938      50.667   2.766  28.287  1.00  0.00           C  
ATOM   2374  NE  ARG A 938      51.558   3.230  29.345  1.00  0.00           N  
ATOM   2375  CZ  ARG A 938      52.885   3.301  29.278  1.00  0.00           C  
ATOM   2376  NH1 ARG A 938      53.551   2.957  28.175  1.00  0.00           N  
ATOM   2377  NH2 ARG A 938      53.549   3.736  30.346  1.00  0.00           N  
ATOM   2378  N   LYS A 939      48.058  -2.347  27.310  1.00  0.00           N  
ATOM   2379  CA  LYS A 939      47.418  -3.203  26.304  1.00  0.00           C  
ATOM   2380  C   LYS A 939      46.243  -4.001  26.857  1.00  0.00           C  
ATOM   2381  O   LYS A 939      46.094  -4.138  28.069  1.00  0.00           O  
ATOM   2382  CB  LYS A 939      48.429  -4.164  25.698  1.00  0.00           C  
ATOM   2383  CG  LYS A 939      49.492  -3.484  24.903  1.00  0.00           C  
ATOM   2384  CD  LYS A 939      50.467  -4.482  24.360  1.00  0.00           C  
ATOM   2385  CE  LYS A 939      51.630  -3.807  23.686  1.00  0.00           C  
ATOM   2386  NZ  LYS A 939      52.315  -4.795  22.843  1.00  0.00           N  
ATOM   2387  N   THR A 940      45.408  -4.496  25.937  1.00  0.00           N  
ATOM   2388  CA  THR A 940      44.311  -5.432  26.213  1.00  0.00           C  
ATOM   2389  C   THR A 940      44.851  -6.862  26.078  1.00  0.00           C  
ATOM   2390  O   THR A 940      45.886  -7.069  25.425  1.00  0.00           O  
ATOM   2391  CB  THR A 940      43.169  -5.269  25.162  1.00  0.00           C  
ATOM   2392  OG1 THR A 940      43.606  -5.795  23.896  1.00  0.00           O  
ATOM   2393  CG2 THR A 940      42.752  -3.798  25.002  1.00  0.00           C  
ATOM   2394  N   GLU A 941      44.147  -7.857  26.634  1.00  0.00           N  
ATOM   2395  CA  GLU A 941      44.604  -9.254  26.469  1.00  0.00           C  
ATOM   2396  C   GLU A 941      44.598  -9.651  25.003  1.00  0.00           C  
ATOM   2397  O   GLU A 941      45.520 -10.341  24.529  1.00  0.00           O  
ATOM   2398  CB  GLU A 941      43.778 -10.282  27.261  1.00  0.00           C  
ATOM   2399  CG  GLU A 941      44.210 -11.740  26.919  1.00  0.00           C  
ATOM   2400  CD  GLU A 941      43.449 -12.805  27.674  1.00  0.00           C  
ATOM   2401  OE1 GLU A 941      42.737 -12.466  28.648  1.00  0.00           O  
ATOM   2402  OE2 GLU A 941      43.575 -13.983  27.273  1.00  0.00           O  
ATOM   2403  N   ILE A 942      43.563  -9.217  24.289  1.00  0.00           N  
ATOM   2404  CA  ILE A 942      43.466  -9.481  22.854  1.00  0.00           C  
ATOM   2405  C   ILE A 942      44.732  -8.995  22.190  1.00  0.00           C  
ATOM   2406  O   ILE A 942      45.389  -9.742  21.447  1.00  0.00           O  
ATOM   2407  CB  ILE A 942      42.253  -8.774  22.209  1.00  0.00           C  
ATOM   2408  CG1 ILE A 942      40.932  -9.420  22.669  1.00  0.00           C  
ATOM   2409  CG2 ILE A 942      42.347  -8.855  20.685  1.00  0.00           C  
ATOM   2410  CD1 ILE A 942      39.733  -8.473  22.620  1.00  0.00           C  
ATOM   2411  N   GLU A 943      45.091  -7.751  22.496  1.00  0.00           N  
ATOM   2412  CA  GLU A 943      46.312  -7.153  21.963  1.00  0.00           C  
ATOM   2413  C   GLU A 943      47.542  -7.974  22.326  1.00  0.00           C  
ATOM   2414  O   GLU A 943      48.431  -8.149  21.492  1.00  0.00           O  
ATOM   2415  CB  GLU A 943      46.455  -5.695  22.427  1.00  0.00           C  
ATOM   2416  CG  GLU A 943      45.414  -4.774  21.783  1.00  0.00           C  
ATOM   2417  CD  GLU A 943      45.496  -3.333  22.235  1.00  0.00           C  
ATOM   2418  OE1 GLU A 943      45.264  -2.455  21.380  1.00  0.00           O  
ATOM   2419  OE2 GLU A 943      45.779  -3.069  23.421  1.00  0.00           O  
ATOM   2420  N   ARG A 944      47.584  -8.493  23.555  1.00  0.00           N  
ATOM   2421  CA  ARG A 944      48.693  -9.370  23.985  1.00  0.00           C  
ATOM   2422  C   ARG A 944      48.572 -10.817  23.487  1.00  0.00           C  
ATOM   2423  O   ARG A 944      49.566 -11.556  23.421  1.00  0.00           O  
ATOM   2424  CB  ARG A 944      48.825  -9.312  25.494  1.00  0.00           C  
ATOM   2425  CG  ARG A 944      49.231  -7.914  25.924  1.00  0.00           C  
ATOM   2426  CD  ARG A 944      49.307  -7.745  27.400  1.00  0.00           C  
ATOM   2427  NE  ARG A 944      50.133  -8.785  28.005  1.00  0.00           N  
ATOM   2428  CZ  ARG A 944      50.385  -8.851  29.302  1.00  0.00           C  
ATOM   2429  NH1 ARG A 944      49.900  -7.920  30.102  1.00  0.00           N  
ATOM   2430  NH2 ARG A 944      51.134  -9.843  29.787  1.00  0.00           N  
ATOM   2431  N   GLN A 945      47.344 -11.187  23.124  1.00  0.00           N  
ATOM   2432  CA  GLN A 945      47.023 -12.449  22.454  1.00  0.00           C  
ATOM   2433  C   GLN A 945      47.217 -12.333  20.940  1.00  0.00           C  
ATOM   2434  O   GLN A 945      47.129 -13.334  20.220  1.00  0.00           O  
ATOM   2435  CB  GLN A 945      45.565 -12.812  22.759  1.00  0.00           C  
ATOM   2436  CG  GLN A 945      45.104 -14.209  22.331  1.00  0.00           C  
ATOM   2437  CD  GLN A 945      43.687 -14.513  22.821  1.00  0.00           C  
ATOM   2438  OE1 GLN A 945      42.923 -13.593  23.136  1.00  0.00           O  
ATOM   2439  NE2 GLN A 945      43.328 -15.801  22.880  1.00  0.00           N  
ATOM   2440  N   ALA A 946      47.482 -11.121  20.449  1.00  0.00           N  
ATOM   2441  CA  ALA A 946      47.646 -10.918  19.014  1.00  0.00           C  
ATOM   2442  C   ALA A 946      48.939 -11.586  18.538  1.00  0.00           C  
ATOM   2443  O   ALA A 946      49.891 -11.787  19.318  1.00  0.00           O  
ATOM   2444  CB  ALA A 946      47.615  -9.415  18.651  1.00  0.00           C  
ATOM   2445  N   GLU A 947      48.930 -11.967  17.262  1.00  0.00           N  
ATOM   2446  CA  GLU A 947      50.040 -12.669  16.636  1.00  0.00           C  
ATOM   2447  C   GLU A 947      50.309 -12.028  15.286  1.00  0.00           C  
ATOM   2448  O   GLU A 947      49.415 -11.434  14.668  1.00  0.00           O  
ATOM   2449  CB  GLU A 947      49.716 -14.154  16.504  1.00  0.00           C  
ATOM   2450  CG  GLU A 947      49.568 -14.831  17.869  1.00  0.00           C  
ATOM   2451  CD  GLU A 947      49.197 -16.301  17.787  1.00  0.00           C  
ATOM   2452  OE1 GLU A 947      48.990 -16.822  16.657  1.00  0.00           O  
ATOM   2453  OE2 GLU A 947      49.097 -16.930  18.870  1.00  0.00           O  
ATOM   2454  N   GLY A 948      51.558 -12.134  14.850  1.00  0.00           N  
ATOM   2455  CA  GLY A 948      52.081 -11.283  13.789  1.00  0.00           C  
ATOM   2456  C   GLY A 948      52.641 -10.012  14.401  1.00  0.00           C  
ATOM   2457  O   GLY A 948      53.466  -9.336  13.771  1.00  0.00           O  
ATOM   2458  N   ARG A 949      52.190  -9.688  15.625  1.00  0.00           N  
ATOM   2459  CA  ARG A 949      52.696  -8.535  16.374  1.00  0.00           C  
ATOM   2460  C   ARG A 949      54.162  -8.698  16.693  1.00  0.00           C  
ATOM   2461  O   ARG A 949      54.678  -9.810  16.765  1.00  0.00           O  
ATOM   2462  CB  ARG A 949      51.944  -8.349  17.692  1.00  0.00           C  
ATOM   2463  CG  ARG A 949      50.755  -7.454  17.581  1.00  0.00           C  
ATOM   2464  CD  ARG A 949      50.123  -7.266  18.931  1.00  0.00           C  
ATOM   2465  NE  ARG A 949      48.930  -6.416  18.859  1.00  0.00           N  
ATOM   2466  CZ  ARG A 949      48.732  -5.310  19.575  1.00  0.00           C  
ATOM   2467  NH1 ARG A 949      49.647  -4.893  20.470  1.00  0.00           N  
ATOM   2468  NH2 ARG A 949      47.602  -4.629  19.394  1.00  0.00           N  
ATOM   2469  N   GLU A 950      54.822  -7.569  16.892  1.00  0.00           N  
ATOM   2470  CA  GLU A 950      56.223  -7.578  17.268  1.00  0.00           C  
ATOM   2471  C   GLU A 950      56.434  -8.484  18.496  1.00  0.00           C  
ATOM   2472  O   GLU A 950      55.686  -8.402  19.460  1.00  0.00           O  
ATOM   2473  CB  GLU A 950      56.691  -6.157  17.579  1.00  0.00           C  
ATOM   2474  CG  GLU A 950      58.190  -6.050  17.619  1.00  0.00           C  
ATOM   2475  CD  GLU A 950      58.683  -4.656  17.914  1.00  0.00           C  
ATOM   2476  OE1 GLU A 950      57.949  -3.659  17.658  1.00  0.00           O  
ATOM   2477  OE2 GLU A 950      59.836  -4.571  18.394  1.00  0.00           O  
ATOM   2478  N   LYS A 951      57.419  -9.371  18.414  1.00  0.00           N  
ATOM   2479  CA  LYS A 951      57.922 -10.121  19.575  1.00  0.00           C  
ATOM   2480  C   LYS A 951      58.833  -9.213  20.393  1.00  0.00           C  
ATOM   2481  O   LYS A 951      59.839  -8.713  19.887  1.00  0.00           O  
ATOM   2482  CB  LYS A 951      58.666 -11.373  19.123  1.00  0.00           C  
ATOM   2483  CG  LYS A 951      57.798 -12.315  18.279  1.00  0.00           C  
ATOM   2484  CD  LYS A 951      58.566 -12.943  17.096  1.00  0.00           C  
ATOM   2485  CE  LYS A 951      57.597 -13.643  16.114  1.00  0.00           C  
ATOM   2486  NZ  LYS A 951      56.644 -14.553  16.834  1.00  0.00           N  
ATOM   2487  N   THR A 952      58.441  -8.984  21.647  1.00  0.00           N  
ATOM   2488  CA  THR A 952      59.133  -8.083  22.529  1.00  0.00           C  
ATOM   2489  C   THR A 952      59.442  -8.809  23.855  1.00  0.00           C  
ATOM   2490  O   THR A 952      58.757  -9.751  24.253  1.00  0.00           O  
ATOM   2491  CB  THR A 952      58.312  -6.799  22.809  1.00  0.00           C  
ATOM   2492  OG1 THR A 952      57.121  -7.126  23.531  1.00  0.00           O  
ATOM   2493  CG2 THR A 952      57.948  -6.037  21.497  1.00  0.00           C  
ATOM   2494  N   GLY A 953      60.467  -8.335  24.535  1.00  0.00           N  
ATOM   2495  CA  GLY A 953      60.758  -8.798  25.884  1.00  0.00           C  
ATOM   2496  C   GLY A 953      61.977  -8.090  26.422  1.00  0.00           C  
ATOM   2497  O   GLY A 953      62.673  -7.394  25.670  1.00  0.00           O  
ATOM   2498  N   VAL A 954      62.220  -8.254  27.733  1.00  0.00           N  
ATOM   2499  CA  VAL A 954      63.412  -7.707  28.377  1.00  0.00           C  
ATOM   2500  C   VAL A 954      64.050  -8.800  29.239  1.00  0.00           C  
ATOM   2501  O   VAL A 954      63.357  -9.505  29.957  1.00  0.00           O  
ATOM   2502  CB  VAL A 954      63.072  -6.500  29.284  1.00  0.00           C  
ATOM   2503  CG1 VAL A 954      64.362  -5.810  29.812  1.00  0.00           C  
ATOM   2504  CG2 VAL A 954      62.116  -5.471  28.546  1.00  0.00           C  
ATOM   2505  N   PHE A 955      65.358  -8.947  29.113  1.00  0.00           N  
ATOM   2506  CA  PHE A 955      66.144  -9.831  29.975  1.00  0.00           C  
ATOM   2507  C   PHE A 955      66.275  -9.144  31.332  1.00  0.00           C  
ATOM   2508  O   PHE A 955      66.662  -7.972  31.396  1.00  0.00           O  
ATOM   2509  CB  PHE A 955      67.513 -10.087  29.325  1.00  0.00           C  
ATOM   2510  CG  PHE A 955      68.518 -10.743  30.233  1.00  0.00           C  
ATOM   2511  CD1 PHE A 955      68.188 -11.869  30.960  1.00  0.00           C  
ATOM   2512  CD2 PHE A 955      69.811 -10.244  30.321  1.00  0.00           C  
ATOM   2513  CE1 PHE A 955      69.121 -12.472  31.801  1.00  0.00           C  
ATOM   2514  CE2 PHE A 955      70.746 -10.834  31.153  1.00  0.00           C  
ATOM   2515  CZ  PHE A 955      70.403 -11.946  31.894  1.00  0.00           C  
ATOM   2516  N   LEU A 956      65.965  -9.858  32.411  1.00  0.00           N  
ATOM   2517  CA  LEU A 956      65.938  -9.234  33.760  1.00  0.00           C  
ATOM   2518  C   LEU A 956      67.334  -9.063  34.399  1.00  0.00           C  
ATOM   2519  O   LEU A 956      67.462  -8.367  35.403  1.00  0.00           O  
ATOM   2520  CB  LEU A 956      65.042 -10.029  34.711  1.00  0.00           C  
ATOM   2521  CG  LEU A 956      63.572 -10.276  34.351  1.00  0.00           C  
ATOM   2522  CD1 LEU A 956      62.855 -11.000  35.480  1.00  0.00           C  
ATOM   2523  CD2 LEU A 956      62.818  -9.001  34.009  1.00  0.00           C  
ATOM   2524  N   GLY A 957      68.349  -9.701  33.838  1.00  0.00           N  
ATOM   2525  CA  GLY A 957      69.681  -9.726  34.449  1.00  0.00           C  
ATOM   2526  C   GLY A 957      69.758 -10.733  35.608  1.00  0.00           C  
ATOM   2527  O   GLY A 957      70.621 -10.620  36.483  1.00  0.00           O  
ATOM   2528  N   ALA A 958      68.842 -11.700  35.598  1.00  0.00           N  
ATOM   2529  CA  ALA A 958      68.727 -12.751  36.595  1.00  0.00           C  
ATOM   2530  C   ALA A 958      68.745 -14.096  35.883  1.00  0.00           C  
ATOM   2531  O   ALA A 958      68.330 -14.194  34.717  1.00  0.00           O  
ATOM   2532  CB  ALA A 958      67.436 -12.580  37.385  1.00  0.00           C  
ATOM   2533  N   TYR A 959      69.221 -15.125  36.593  1.00  0.00           N  
ATOM   2534  CA  TYR A 959      69.309 -16.484  36.068  1.00  0.00           C  
ATOM   2535  C   TYR A 959      68.643 -17.497  36.988  1.00  0.00           C  
ATOM   2536  O   TYR A 959      68.560 -17.288  38.205  1.00  0.00           O  
ATOM   2537  CB  TYR A 959      70.760 -16.871  35.853  1.00  0.00           C  
ATOM   2538  CG  TYR A 959      71.445 -16.114  34.730  1.00  0.00           C  
ATOM   2539  CD1 TYR A 959      71.919 -14.819  34.914  1.00  0.00           C  
ATOM   2540  CD2 TYR A 959      71.585 -16.691  33.479  1.00  0.00           C  
ATOM   2541  CE1 TYR A 959      72.538 -14.120  33.862  1.00  0.00           C  
ATOM   2542  CE2 TYR A 959      72.202 -16.017  32.435  1.00  0.00           C  
ATOM   2543  CZ  TYR A 959      72.660 -14.731  32.628  1.00  0.00           C  
ATOM   2544  OH  TYR A 959      73.266 -14.098  31.571  1.00  0.00           O  
ATOM   2545  N   ALA A 960      68.168 -18.590  36.396  1.00  0.00           N  
ATOM   2546  CA  ALA A 960      67.605 -19.720  37.124  1.00  0.00           C  
ATOM   2547  C   ALA A 960      68.400 -20.954  36.774  1.00  0.00           C  
ATOM   2548  O   ALA A 960      69.142 -20.986  35.788  1.00  0.00           O  
ATOM   2549  CB  ALA A 960      66.082 -19.927  36.789  1.00  0.00           C  
ATOM   2550  N   LEU A 961      68.312 -21.959  37.636  1.00  0.00           N  
ATOM   2551  CA  LEU A 961      68.929 -23.241  37.356  1.00  0.00           C  
ATOM   2552  C   LEU A 961      67.862 -24.180  36.866  1.00  0.00           C  
ATOM   2553  O   LEU A 961      66.837 -24.361  37.510  1.00  0.00           O  
ATOM   2554  CB  LEU A 961      69.603 -23.813  38.607  1.00  0.00           C  
ATOM   2555  CG  LEU A 961      70.869 -23.086  39.087  1.00  0.00           C  
ATOM   2556  CD1 LEU A 961      71.849 -22.805  37.922  1.00  0.00           C  
ATOM   2557  CD2 LEU A 961      70.516 -21.782  39.814  1.00  0.00           C  
ATOM   2558  N   ASN A 962      68.093 -24.780  35.709  1.00  0.00           N  
ATOM   2559  CA  ASN A 962      67.224 -25.853  35.226  1.00  0.00           C  
ATOM   2560  C   ASN A 962      67.435 -27.084  36.127  1.00  0.00           C  
ATOM   2561  O   ASN A 962      68.557 -27.597  36.230  1.00  0.00           O  
ATOM   2562  CB  ASN A 962      67.545 -26.153  33.761  1.00  0.00           C  
ATOM   2563  CG  ASN A 962      66.679 -27.240  33.174  1.00  0.00           C  
ATOM   2564  OD1 ASN A 962      66.461 -28.296  33.785  1.00  0.00           O  
ATOM   2565  ND2 ASN A 962      66.199 -27.006  31.940  1.00  0.00           N  
ATOM   2566  N   PRO A 963      66.366 -27.542  36.805  1.00  0.00           N  
ATOM   2567  CA  PRO A 963      66.527 -28.614  37.797  1.00  0.00           C  
ATOM   2568  C   PRO A 963      66.851 -29.977  37.216  1.00  0.00           C  
ATOM   2569  O   PRO A 963      67.259 -30.864  37.963  1.00  0.00           O  
ATOM   2570  CB  PRO A 963      65.166 -28.616  38.525  1.00  0.00           C  
ATOM   2571  CG  PRO A 963      64.234 -28.121  37.533  1.00  0.00           C  
ATOM   2572  CD  PRO A 963      64.975 -27.081  36.740  1.00  0.00           C  
ATOM   2573  N   ALA A 964      66.698 -30.144  35.895  1.00  0.00           N  
ATOM   2574  CA  ALA A 964      67.067 -31.368  35.224  1.00  0.00           C  
ATOM   2575  C   ALA A 964      68.531 -31.390  34.778  1.00  0.00           C  
ATOM   2576  O   ALA A 964      69.202 -32.415  34.914  1.00  0.00           O  
ATOM   2577  CB  ALA A 964      66.130 -31.632  34.008  1.00  0.00           C  
ATOM   2578  N   THR A 965      68.997 -30.282  34.219  1.00  0.00           N  
ATOM   2579  CA  THR A 965      70.328 -30.194  33.615  1.00  0.00           C  
ATOM   2580  C   THR A 965      71.331 -29.604  34.603  1.00  0.00           C  
ATOM   2581  O   THR A 965      72.538 -29.797  34.464  1.00  0.00           O  
ATOM   2582  CB  THR A 965      70.301 -29.315  32.363  1.00  0.00           C  
ATOM   2583  OG1 THR A 965      69.990 -27.961  32.726  1.00  0.00           O  
ATOM   2584  CG2 THR A 965      69.272 -29.816  31.365  1.00  0.00           C  
ATOM   2585  N   GLY A 966      70.832 -28.888  35.598  1.00  0.00           N  
ATOM   2586  CA  GLY A 966      71.678 -28.190  36.550  1.00  0.00           C  
ATOM   2587  C   GLY A 966      72.394 -27.021  35.920  1.00  0.00           C  
ATOM   2588  O   GLY A 966      73.445 -26.590  36.416  1.00  0.00           O  
ATOM   2589  N   GLU A 967      71.839 -26.531  34.814  1.00  0.00           N  
ATOM   2590  CA  GLU A 967      72.440 -25.469  34.029  1.00  0.00           C  
ATOM   2591  C   GLU A 967      71.644 -24.192  34.199  1.00  0.00           C  
ATOM   2592  O   GLU A 967      70.460 -24.200  34.401  1.00  0.00           O  
ATOM   2593  CB  GLU A 967      72.527 -25.852  32.556  1.00  0.00           C  
ATOM   2594  CG  GLU A 967      71.247 -25.648  31.727  1.00  0.00           C  
ATOM   2595  CD  GLU A 967      71.125 -26.620  30.559  1.00  0.00           C  
ATOM   2596  OE1 GLU A 967      69.965 -27.014  30.253  1.00  0.00           O  
ATOM   2597  OE2 GLU A 967      72.172 -27.005  29.950  1.00  0.00           O  
ATOM   2598  N   ARG A 968      72.401 -23.114  34.165  1.00  0.00           N  
ATOM   2599  CA  ARG A 968      71.970 -21.769  34.344  1.00  0.00           C  
ATOM   2600  C   ARG A 968      71.243 -21.278  33.075  1.00  0.00           C  
ATOM   2601  O   ARG A 968      71.818 -21.329  31.988  1.00  0.00           O  
ATOM   2602  CB  ARG A 968      73.280 -21.014  34.501  1.00  0.00           C  
ATOM   2603  CG  ARG A 968      73.236 -19.620  34.688  1.00  0.00           C  
ATOM   2604  CD  ARG A 968      74.675 -19.132  34.850  1.00  0.00           C  
ATOM   2605  NE  ARG A 968      74.655 -17.890  35.579  1.00  0.00           N  
ATOM   2606  CZ  ARG A 968      75.049 -16.724  35.117  1.00  0.00           C  
ATOM   2607  NH1 ARG A 968      75.519 -16.600  33.879  1.00  0.00           N  
ATOM   2608  NH2 ARG A 968      74.985 -15.683  35.915  1.00  0.00           N  
ATOM   2609  N   ILE A 969      70.030 -20.755  33.240  1.00  0.00           N  
ATOM   2610  CA  ILE A 969      69.269 -20.192  32.126  1.00  0.00           C  
ATOM   2611  C   ILE A 969      68.788 -18.780  32.480  1.00  0.00           C  
ATOM   2612  O   ILE A 969      68.421 -18.482  33.643  1.00  0.00           O  
ATOM   2613  CB  ILE A 969      68.089 -21.110  31.717  1.00  0.00           C  
ATOM   2614  CG1 ILE A 969      67.097 -21.265  32.853  1.00  0.00           C  
ATOM   2615  CG2 ILE A 969      68.607 -22.452  31.277  1.00  0.00           C  
ATOM   2616  CD1 ILE A 969      65.898 -22.158  32.521  1.00  0.00           C  
ATOM   2617  N   PRO A 970      68.768 -17.897  31.489  1.00  0.00           N  
ATOM   2618  CA  PRO A 970      68.338 -16.544  31.745  1.00  0.00           C  
ATOM   2619  C   PRO A 970      66.831 -16.412  31.996  1.00  0.00           C  
ATOM   2620  O   PRO A 970      66.021 -17.198  31.468  1.00  0.00           O  
ATOM   2621  CB  PRO A 970      68.736 -15.798  30.451  1.00  0.00           C  
ATOM   2622  CG  PRO A 970      68.726 -16.844  29.414  1.00  0.00           C  
ATOM   2623  CD  PRO A 970      69.097 -18.121  30.060  1.00  0.00           C  
ATOM   2624  N   ILE A 971      66.481 -15.405  32.783  1.00  0.00           N  
ATOM   2625  CA  ILE A 971      65.108 -15.061  33.090  1.00  0.00           C  
ATOM   2626  C   ILE A 971      64.754 -13.730  32.392  1.00  0.00           C  
ATOM   2627  O   ILE A 971      65.383 -12.699  32.616  1.00  0.00           O  
ATOM   2628  CB  ILE A 971      64.842 -14.901  34.622  1.00  0.00           C  
ATOM   2629  CG1 ILE A 971      65.335 -16.143  35.375  1.00  0.00           C  
ATOM   2630  CG2 ILE A 971      63.332 -14.568  34.876  1.00  0.00           C  
ATOM   2631  CD1 ILE A 971      65.358 -15.967  36.899  1.00  0.00           C  
ATOM   2632  N   TRP A 972      63.712 -13.808  31.569  1.00  0.00           N  
ATOM   2633  CA  TRP A 972      63.172 -12.694  30.806  1.00  0.00           C  
ATOM   2634  C   TRP A 972      61.751 -12.424  31.244  1.00  0.00           C  
ATOM   2635  O   TRP A 972      61.105 -13.264  31.876  1.00  0.00           O  
ATOM   2636  CB  TRP A 972      63.136 -13.060  29.317  1.00  0.00           C  
ATOM   2637  CG  TRP A 972      64.440 -13.055  28.630  1.00  0.00           C  
ATOM   2638  CD1 TRP A 972      65.499 -13.887  28.857  1.00  0.00           C  
ATOM   2639  CD2 TRP A 972      64.813 -12.214  27.539  1.00  0.00           C  
ATOM   2640  NE1 TRP A 972      66.529 -13.589  27.980  1.00  0.00           N  
ATOM   2641  CE2 TRP A 972      66.126 -12.558  27.169  1.00  0.00           C  
ATOM   2642  CE3 TRP A 972      64.157 -11.195  26.839  1.00  0.00           C  
ATOM   2643  CZ2 TRP A 972      66.797 -11.914  26.132  1.00  0.00           C  
ATOM   2644  CZ3 TRP A 972      64.830 -10.553  25.811  1.00  0.00           C  
ATOM   2645  CH2 TRP A 972      66.129 -10.910  25.476  1.00  0.00           C  
ATOM   2646  N   THR A 973      61.266 -11.229  30.909  1.00  0.00           N  
ATOM   2647  CA  THR A 973      59.842 -10.946  30.902  1.00  0.00           C  
ATOM   2648  C   THR A 973      59.430 -10.647  29.442  1.00  0.00           C  
ATOM   2649  O   THR A 973      60.213 -10.128  28.662  1.00  0.00           O  
ATOM   2650  CB  THR A 973      59.458  -9.802  31.847  1.00  0.00           C  
ATOM   2651  OG1 THR A 973      58.034  -9.660  31.904  1.00  0.00           O  
ATOM   2652  CG2 THR A 973      60.078  -8.476  31.435  1.00  0.00           C  
ATOM   2653  N   ALA A 974      58.212 -11.016  29.092  1.00  0.00           N  
ATOM   2654  CA  ALA A 974      57.719 -10.833  27.703  1.00  0.00           C  
ATOM   2655  C   ALA A 974      56.210 -10.836  27.699  1.00  0.00           C  
ATOM   2656  O   ALA A 974      55.589 -11.676  28.352  1.00  0.00           O  
ATOM   2657  CB  ALA A 974      58.274 -11.927  26.767  1.00  0.00           C  
ATOM   2658  N   ASP A 975      55.652  -9.894  26.927  1.00  0.00           N  
ATOM   2659  CA  ASP A 975      54.215  -9.708  26.694  1.00  0.00           C  
ATOM   2660  C   ASP A 975      53.392 -10.906  26.378  1.00  0.00           C  
ATOM   2661  O   ASP A 975      52.188 -10.871  26.613  1.00  0.00           O  
ATOM   2662  CB  ASP A 975      53.983  -8.711  25.478  1.00  0.00           C  
ATOM   2663  CG  ASP A 975      53.756  -7.333  25.956  1.00  0.00           C  
ATOM   2664  OD1 ASP A 975      53.540  -7.215  27.198  1.00  0.00           O  
ATOM   2665  OD2 ASP A 975      53.784  -6.383  25.161  1.00  0.00           O  
ATOM   2666  N   TYR A 976      54.003 -11.904  25.759  1.00  0.00           N  
ATOM   2667  CA  TYR A 976      53.276 -13.064  25.280  1.00  0.00           C  
ATOM   2668  C   TYR A 976      52.895 -14.019  26.401  1.00  0.00           C  
ATOM   2669  O   TYR A 976      52.058 -14.897  26.218  1.00  0.00           O  
ATOM   2670  CB  TYR A 976      54.031 -13.768  24.153  1.00  0.00           C  
ATOM   2671  CG  TYR A 976      55.206 -14.696  24.446  1.00  0.00           C  
ATOM   2672  CD1 TYR A 976      55.040 -16.086  24.476  1.00  0.00           C  
ATOM   2673  CD2 TYR A 976      56.496 -14.203  24.543  1.00  0.00           C  
ATOM   2674  CE1 TYR A 976      56.125 -16.945  24.676  1.00  0.00           C  
ATOM   2675  CE2 TYR A 976      57.584 -15.053  24.736  1.00  0.00           C  
ATOM   2676  CZ  TYR A 976      57.401 -16.411  24.799  1.00  0.00           C  
ATOM   2677  OH  TYR A 976      58.487 -17.240  24.973  1.00  0.00           O  
ATOM   2678  N   VAL A 977      53.510 -13.822  27.560  1.00  0.00           N  
ATOM   2679  CA  VAL A 977      53.157 -14.565  28.760  1.00  0.00           C  
ATOM   2680  C   VAL A 977      52.165 -13.725  29.547  1.00  0.00           C  
ATOM   2681  O   VAL A 977      52.404 -12.556  29.873  1.00  0.00           O  
ATOM   2682  CB  VAL A 977      54.424 -14.969  29.583  1.00  0.00           C  
ATOM   2683  CG1 VAL A 977      54.032 -15.796  30.845  1.00  0.00           C  
ATOM   2684  CG2 VAL A 977      55.370 -15.765  28.694  1.00  0.00           C  
ATOM   2685  N   LEU A 978      51.022 -14.337  29.805  1.00  0.00           N  
ATOM   2686  CA  LEU A 978      49.910 -13.699  30.452  1.00  0.00           C  
ATOM   2687  C   LEU A 978      49.934 -14.059  31.936  1.00  0.00           C  
ATOM   2688  O   LEU A 978      50.171 -15.193  32.292  1.00  0.00           O  
ATOM   2689  CB  LEU A 978      48.596 -14.174  29.810  1.00  0.00           C  
ATOM   2690  CG  LEU A 978      48.449 -13.972  28.280  1.00  0.00           C  
ATOM   2691  CD1 LEU A 978      47.102 -14.545  27.815  1.00  0.00           C  
ATOM   2692  CD2 LEU A 978      48.613 -12.518  27.867  1.00  0.00           C  
ATOM   2693  N   PHE A 979      49.674 -13.087  32.791  1.00  0.00           N  
ATOM   2694  CA  PHE A 979      49.734 -13.321  34.230  1.00  0.00           C  
ATOM   2695  C   PHE A 979      48.637 -14.241  34.810  1.00  0.00           C  
ATOM   2696  O   PHE A 979      48.894 -14.995  35.761  1.00  0.00           O  
ATOM   2697  CB  PHE A 979      49.747 -12.008  34.998  1.00  0.00           C  
ATOM   2698  CG  PHE A 979      49.990 -12.196  36.465  1.00  0.00           C  
ATOM   2699  CD1 PHE A 979      51.102 -12.909  36.900  1.00  0.00           C  
ATOM   2700  CD2 PHE A 979      49.100 -11.709  37.404  1.00  0.00           C  
ATOM   2701  CE1 PHE A 979      51.335 -13.123  38.240  1.00  0.00           C  
ATOM   2702  CE2 PHE A 979      49.335 -11.918  38.758  1.00  0.00           C  
ATOM   2703  CZ  PHE A 979      50.447 -12.631  39.169  1.00  0.00           C  
ATOM   2704  N   GLY A 980      47.438 -14.219  34.236  1.00  0.00           N  
ATOM   2705  CA  GLY A 980      46.321 -14.976  34.815  1.00  0.00           C  
ATOM   2706  C   GLY A 980      46.221 -16.451  34.466  1.00  0.00           C  
ATOM   2707  O   GLY A 980      45.303 -17.113  34.914  1.00  0.00           O  
ATOM   2708  N   TYR A 981      47.126 -16.969  33.649  1.00  0.00           N  
ATOM   2709  CA  TYR A 981      47.092 -18.368  33.277  1.00  0.00           C  
ATOM   2710  C   TYR A 981      48.278 -19.109  33.889  1.00  0.00           C  
ATOM   2711  O   TYR A 981      49.390 -18.568  33.951  1.00  0.00           O  
ATOM   2712  CB  TYR A 981      47.110 -18.507  31.754  1.00  0.00           C  
ATOM   2713  N   GLY A 982      48.035 -20.352  34.299  1.00  0.00           N  
ATOM   2714  CA  GLY A 982      49.080 -21.181  34.912  1.00  0.00           C  
ATOM   2715  C   GLY A 982      49.603 -20.472  36.144  1.00  0.00           C  
ATOM   2716  O   GLY A 982      48.819 -19.970  36.973  1.00  0.00           O  
ATOM   2717  N   THR A 983      50.923 -20.378  36.256  1.00  0.00           N  
ATOM   2718  CA  THR A 983      51.545 -19.643  37.355  1.00  0.00           C  
ATOM   2719  C   THR A 983      52.009 -18.265  36.923  1.00  0.00           C  
ATOM   2720  O   THR A 983      52.639 -17.541  37.686  1.00  0.00           O  
ATOM   2721  CB  THR A 983      52.760 -20.404  37.871  1.00  0.00           C  
ATOM   2722  OG1 THR A 983      53.692 -20.503  36.802  1.00  0.00           O  
ATOM   2723  CG2 THR A 983      52.363 -21.799  38.341  1.00  0.00           C  
ATOM   2724  N   GLY A 984      51.704 -17.876  35.685  1.00  0.00           N  
ATOM   2725  CA  GLY A 984      52.140 -16.596  35.186  1.00  0.00           C  
ATOM   2726  C   GLY A 984      53.610 -16.597  34.771  1.00  0.00           C  
ATOM   2727  O   GLY A 984      54.195 -15.533  34.570  1.00  0.00           O  
ATOM   2728  N   ALA A 985      54.199 -17.781  34.677  1.00  0.00           N  
ATOM   2729  CA  ALA A 985      55.596 -17.957  34.283  1.00  0.00           C  
ATOM   2730  C   ALA A 985      55.718 -19.240  33.501  1.00  0.00           C  
ATOM   2731  O   ALA A 985      55.066 -20.241  33.824  1.00  0.00           O  
ATOM   2732  CB  ALA A 985      56.486 -18.018  35.515  1.00  0.00           C  
ATOM   2733  N   ILE A 986      56.585 -19.230  32.489  1.00  0.00           N  
ATOM   2734  CA  ILE A 986      56.796 -20.400  31.655  1.00  0.00           C  
ATOM   2735  C   ILE A 986      58.244 -20.763  31.582  1.00  0.00           C  
ATOM   2736  O   ILE A 986      59.105 -19.919  31.759  1.00  0.00           O  
ATOM   2737  CB  ILE A 986      56.297 -20.191  30.168  1.00  0.00           C  
ATOM   2738  CG1 ILE A 986      57.120 -19.123  29.442  1.00  0.00           C  
ATOM   2739  CG2 ILE A 986      54.789 -19.823  30.123  1.00  0.00           C  
ATOM   2740  CD1 ILE A 986      57.069 -19.230  27.889  1.00  0.00           C  
ATOM   2741  N   MET A 987      58.496 -22.038  31.313  1.00  0.00           N  
ATOM   2742  CA  MET A 987      59.770 -22.476  30.777  1.00  0.00           C  
ATOM   2743  C   MET A 987      59.639 -22.476  29.271  1.00  0.00           C  
ATOM   2744  O   MET A 987      58.656 -23.005  28.720  1.00  0.00           O  
ATOM   2745  CB  MET A 987      60.190 -23.829  31.295  1.00  0.00           C  
ATOM   2746  CG  MET A 987      59.381 -25.069  30.853  1.00  0.00           C  
ATOM   2747  SD  MET A 987      59.864 -26.612  31.652  1.00  0.00           S  
ATOM   2748  CE  MET A 987      59.135 -27.910  30.650  1.00  0.00           C  
ATOM   2749  N   ALA A 988      60.613 -21.841  28.637  1.00  0.00           N  
ATOM   2750  CA  ALA A 988      60.652 -21.740  27.173  1.00  0.00           C  
ATOM   2751  C   ALA A 988      61.484 -22.858  26.584  1.00  0.00           C  
ATOM   2752  O   ALA A 988      62.621 -23.136  27.013  1.00  0.00           O  
ATOM   2753  CB  ALA A 988      61.168 -20.396  26.751  1.00  0.00           C  
ATOM   2754  N   VAL A 989      60.899 -23.519  25.586  1.00  0.00           N  
ATOM   2755  CA  VAL A 989      61.497 -24.693  24.957  1.00  0.00           C  
ATOM   2756  C   VAL A 989      61.417 -24.424  23.423  1.00  0.00           C  
ATOM   2757  O   VAL A 989      60.500 -24.918  22.748  1.00  0.00           O  
ATOM   2758  CB  VAL A 989      60.796 -25.988  25.360  1.00  0.00           C  
ATOM   2759  CG1 VAL A 989      61.483 -27.221  24.741  1.00  0.00           C  
ATOM   2760  CG2 VAL A 989      60.720 -26.157  26.936  1.00  0.00           C  
ATOM   2761  N   PRO A 990      62.356 -23.614  22.910  1.00  0.00           N  
ATOM   2762  CA  PRO A 990      62.301 -23.184  21.519  1.00  0.00           C  
ATOM   2763  C   PRO A 990      62.321 -24.331  20.525  1.00  0.00           C  
ATOM   2764  O   PRO A 990      61.750 -24.177  19.439  1.00  0.00           O  
ATOM   2765  CB  PRO A 990      63.519 -22.283  21.353  1.00  0.00           C  
ATOM   2766  CG  PRO A 990      64.029 -22.012  22.702  1.00  0.00           C  
ATOM   2767  CD  PRO A 990      63.511 -23.051  23.622  1.00  0.00           C  
ATOM   2768  N   ALA A 991      62.920 -25.478  20.876  1.00  0.00           N  
ATOM   2769  CA  ALA A 991      62.983 -26.616  19.928  1.00  0.00           C  
ATOM   2770  C   ALA A 991      61.605 -27.239  19.664  1.00  0.00           C  
ATOM   2771  O   ALA A 991      61.404 -27.879  18.605  1.00  0.00           O  
ATOM   2772  CB  ALA A 991      63.986 -27.688  20.393  1.00  0.00           C  
ATOM   2773  N   HIS A 992      60.670 -27.072  20.614  1.00  0.00           N  
ATOM   2774  CA  HIS A 992      59.389 -27.819  20.594  1.00  0.00           C  
ATOM   2775  C   HIS A 992      58.120 -26.991  20.715  1.00  0.00           C  
ATOM   2776  O   HIS A 992      57.033 -27.531  20.577  1.00  0.00           O  
ATOM   2777  CB  HIS A 992      59.431 -28.949  21.627  1.00  0.00           C  
ATOM   2778  CG  HIS A 992      60.611 -29.835  21.429  1.00  0.00           C  
ATOM   2779  ND1 HIS A 992      60.761 -30.616  20.301  1.00  0.00           N  
ATOM   2780  CD2 HIS A 992      61.741 -29.993  22.162  1.00  0.00           C  
ATOM   2781  CE1 HIS A 992      61.934 -31.226  20.357  1.00  0.00           C  
ATOM   2782  NE2 HIS A 992      62.539 -30.882  21.488  1.00  0.00           N  
ATOM   2783  N   ASP A 993      58.262 -25.688  20.904  1.00  0.00           N  
ATOM   2784  CA  ASP A 993      57.139 -24.761  21.044  1.00  0.00           C  
ATOM   2785  C   ASP A 993      57.468 -23.644  20.093  1.00  0.00           C  
ATOM   2786  O   ASP A 993      58.463 -22.964  20.253  1.00  0.00           O  
ATOM   2787  CB  ASP A 993      57.064 -24.282  22.506  1.00  0.00           C  
ATOM   2788  CG  ASP A 993      55.996 -23.229  22.767  1.00  0.00           C  
ATOM   2789  OD1 ASP A 993      55.672 -22.411  21.889  1.00  0.00           O  
ATOM   2790  OD2 ASP A 993      55.499 -23.201  23.929  1.00  0.00           O  
ATOM   2791  N   GLN A 994      56.630 -23.485  19.073  1.00  0.00           N  
ATOM   2792  CA  GLN A 994      56.864 -22.546  17.989  1.00  0.00           C  
ATOM   2793  C   GLN A 994      56.907 -21.101  18.442  1.00  0.00           C  
ATOM   2794  O   GLN A 994      57.672 -20.322  17.898  1.00  0.00           O  
ATOM   2795  CB  GLN A 994      55.825 -22.750  16.859  1.00  0.00           C  
ATOM   2796  CG  GLN A 994      56.100 -21.920  15.614  1.00  0.00           C  
ATOM   2797  CD  GLN A 994      57.408 -22.264  14.895  1.00  0.00           C  
ATOM   2798  OE1 GLN A 994      57.896 -23.412  14.964  1.00  0.00           O  
ATOM   2799  NE2 GLN A 994      57.979 -21.285  14.200  1.00  0.00           N  
ATOM   2800  N   ARG A 995      56.121 -20.746  19.472  1.00  0.00           N  
ATOM   2801  CA  ARG A 995      56.137 -19.374  20.007  1.00  0.00           C  
ATOM   2802  C   ARG A 995      57.524 -19.078  20.585  1.00  0.00           C  
ATOM   2803  O   ARG A 995      58.129 -18.030  20.306  1.00  0.00           O  
ATOM   2804  CB  ARG A 995      55.047 -19.180  21.085  1.00  0.00           C  
ATOM   2805  CG  ARG A 995      53.647 -19.592  20.665  1.00  0.00           C  
ATOM   2806  CD  ARG A 995      52.692 -19.929  21.866  1.00  0.00           C  
ATOM   2807  NE  ARG A 995      53.073 -21.136  22.653  1.00  0.00           N  
ATOM   2808  CZ  ARG A 995      52.308 -21.694  23.605  1.00  0.00           C  
ATOM   2809  NH1 ARG A 995      51.098 -21.180  23.896  1.00  0.00           N  
ATOM   2810  NH2 ARG A 995      52.740 -22.764  24.291  1.00  0.00           N  
ATOM   2811  N   ASP A 996      58.046 -20.043  21.342  1.00  0.00           N  
ATOM   2812  CA  ASP A 996      59.369 -19.933  21.956  1.00  0.00           C  
ATOM   2813  C   ASP A 996      60.473 -19.970  20.895  1.00  0.00           C  
ATOM   2814  O   ASP A 996      61.465 -19.311  21.044  1.00  0.00           O  
ATOM   2815  CB  ASP A 996      59.607 -21.051  22.966  1.00  0.00           C  
ATOM   2816  CG  ASP A 996      58.623 -21.034  24.131  1.00  0.00           C  
ATOM   2817  OD1 ASP A 996      58.005 -20.001  24.382  1.00  0.00           O  
ATOM   2818  OD2 ASP A 996      58.452 -22.067  24.774  1.00  0.00           O  
ATOM   2819  N   TYR A 997      60.281 -20.770  19.843  1.00  0.00           N  
ATOM   2820  CA  TYR A 997      61.209 -20.840  18.719  1.00  0.00           C  
ATOM   2821  C   TYR A 997      61.469 -19.445  18.158  1.00  0.00           C  
ATOM   2822  O   TYR A 997      62.615 -18.997  18.067  1.00  0.00           O  
ATOM   2823  CB  TYR A 997      60.671 -21.766  17.593  1.00  0.00           C  
ATOM   2824  CG  TYR A 997      61.668 -21.870  16.464  1.00  0.00           C  
ATOM   2825  CD1 TYR A 997      61.628 -20.982  15.389  1.00  0.00           C  
ATOM   2826  CD2 TYR A 997      62.709 -22.797  16.519  1.00  0.00           C  
ATOM   2827  CE1 TYR A 997      62.580 -21.034  14.381  1.00  0.00           C  
ATOM   2828  CE2 TYR A 997      63.658 -22.861  15.517  1.00  0.00           C  
ATOM   2829  CZ  TYR A 997      63.586 -21.995  14.452  1.00  0.00           C  
ATOM   2830  OH  TYR A 997      64.558 -22.084  13.492  1.00  0.00           O  
ATOM   2831  N   GLU A 998      60.380 -18.748  17.806  1.00  0.00           N  
ATOM   2832  CA  GLU A 998      60.462 -17.446  17.157  1.00  0.00           C  
ATOM   2833  C   GLU A 998      61.064 -16.385  18.087  1.00  0.00           C  
ATOM   2834  O   GLU A 998      61.859 -15.527  17.671  1.00  0.00           O  
ATOM   2835  CB  GLU A 998      59.081 -17.025  16.639  1.00  0.00           C  
ATOM   2836  CG  GLU A 998      58.669 -17.894  15.442  1.00  0.00           C  
ATOM   2837  CD  GLU A 998      57.247 -17.683  14.974  1.00  0.00           C  
ATOM   2838  OE1 GLU A 998      56.625 -16.687  15.403  1.00  0.00           O  
ATOM   2839  OE2 GLU A 998      56.740 -18.529  14.188  1.00  0.00           O  
ATOM   2840  N   PHE A 999      60.689 -16.462  19.356  1.00  0.00           N  
ATOM   2841  CA  PHE A 999      61.289 -15.599  20.376  1.00  0.00           C  
ATOM   2842  C   PHE A 999      62.813 -15.793  20.518  1.00  0.00           C  
ATOM   2843  O   PHE A 999      63.561 -14.825  20.571  1.00  0.00           O  
ATOM   2844  CB  PHE A 999      60.590 -15.829  21.725  1.00  0.00           C  
ATOM   2845  CG  PHE A 999      60.910 -14.772  22.750  1.00  0.00           C  
ATOM   2846  CD1 PHE A 999      62.019 -14.915  23.575  1.00  0.00           C  
ATOM   2847  CD2 PHE A 999      60.134 -13.638  22.865  1.00  0.00           C  
ATOM   2848  CE1 PHE A 999      62.328 -13.952  24.540  1.00  0.00           C  
ATOM   2849  CE2 PHE A 999      60.441 -12.671  23.824  1.00  0.00           C  
ATOM   2850  CZ  PHE A 999      61.547 -12.835  24.655  1.00  0.00           C  
ATOM   2851  N   ALA A1000      63.246 -17.046  20.590  1.00  0.00           N  
ATOM   2852  CA  ALA A1000      64.651 -17.412  20.759  1.00  0.00           C  
ATOM   2853  C   ALA A1000      65.473 -17.011  19.544  1.00  0.00           C  
ATOM   2854  O   ALA A1000      66.599 -16.523  19.673  1.00  0.00           O  
ATOM   2855  CB  ALA A1000      64.779 -18.911  21.002  1.00  0.00           C  
ATOM   2856  N   ARG A1001      64.901 -17.221  18.359  1.00  0.00           N  
ATOM   2857  CA  ARG A1001      65.565 -16.780  17.121  1.00  0.00           C  
ATOM   2858  C   ARG A1001      65.725 -15.275  17.116  1.00  0.00           C  
ATOM   2859  O   ARG A1001      66.781 -14.773  16.750  1.00  0.00           O  
ATOM   2860  CB  ARG A1001      64.802 -17.247  15.892  1.00  0.00           C  
ATOM   2861  CG  ARG A1001      64.960 -18.717  15.649  1.00  0.00           C  
ATOM   2862  CD  ARG A1001      66.241 -19.008  14.915  1.00  0.00           C  
ATOM   2863  NE  ARG A1001      66.055 -18.776  13.480  1.00  0.00           N  
ATOM   2864  CZ  ARG A1001      67.015 -18.440  12.620  1.00  0.00           C  
ATOM   2865  NH1 ARG A1001      68.279 -18.260  13.019  1.00  0.00           N  
ATOM   2866  NH2 ARG A1001      66.701 -18.263  11.338  1.00  0.00           N  
ATOM   2867  N   LYS A1002      64.704 -14.541  17.548  1.00  0.00           N  
ATOM   2868  CA  LYS A1002      64.815 -13.097  17.542  1.00  0.00           C  
ATOM   2869  C   LYS A1002      65.873 -12.570  18.509  1.00  0.00           C  
ATOM   2870  O   LYS A1002      66.618 -11.654  18.166  1.00  0.00           O  
ATOM   2871  CB  LYS A1002      63.491 -12.416  17.840  1.00  0.00           C  
ATOM   2872  CG  LYS A1002      63.615 -10.901  17.749  1.00  0.00           C  
ATOM   2873  CD  LYS A1002      62.281 -10.180  17.783  1.00  0.00           C  
ATOM   2874  CE  LYS A1002      62.479  -8.689  17.555  1.00  0.00           C  
ATOM   2875  NZ  LYS A1002      61.177  -7.960  17.742  1.00  0.00           N  
ATOM   2876  N   PHE A1003      65.915 -13.121  19.720  1.00  0.00           N  
ATOM   2877  CA  PHE A1003      66.734 -12.562  20.796  1.00  0.00           C  
ATOM   2878  C   PHE A1003      67.998 -13.381  21.060  1.00  0.00           C  
ATOM   2879  O   PHE A1003      68.694 -13.140  22.051  1.00  0.00           O  
ATOM   2880  CB  PHE A1003      65.876 -12.416  22.072  1.00  0.00           C  
ATOM   2881  CG  PHE A1003      64.809 -11.367  21.952  1.00  0.00           C  
ATOM   2882  CD1 PHE A1003      65.146 -10.010  21.998  1.00  0.00           C  
ATOM   2883  CD2 PHE A1003      63.480 -11.707  21.769  1.00  0.00           C  
ATOM   2884  CE1 PHE A1003      64.180  -9.035  21.869  1.00  0.00           C  
ATOM   2885  CE2 PHE A1003      62.504 -10.719  21.624  1.00  0.00           C  
ATOM   2886  CZ  PHE A1003      62.847  -9.395  21.686  1.00  0.00           C  
ATOM   2887  N   GLY A1004      68.293 -14.349  20.190  1.00  0.00           N  
ATOM   2888  CA  GLY A1004      69.579 -15.047  20.231  1.00  0.00           C  
ATOM   2889  C   GLY A1004      69.727 -16.033  21.376  1.00  0.00           C  
ATOM   2890  O   GLY A1004      70.835 -16.237  21.889  1.00  0.00           O  
ATOM   2891  N   LEU A1005      68.630 -16.700  21.731  1.00  0.00           N  
ATOM   2892  CA  LEU A1005      68.608 -17.631  22.858  1.00  0.00           C  
ATOM   2893  C   LEU A1005      68.803 -19.069  22.373  1.00  0.00           C  
ATOM   2894  O   LEU A1005      68.478 -19.390  21.217  1.00  0.00           O  
ATOM   2895  CB  LEU A1005      67.301 -17.440  23.645  1.00  0.00           C  
ATOM   2896  CG  LEU A1005      67.178 -16.025  24.247  1.00  0.00           C  
ATOM   2897  CD1 LEU A1005      65.764 -15.652  24.607  1.00  0.00           C  
ATOM   2898  CD2 LEU A1005      68.096 -15.839  25.501  1.00  0.00           C  
ATOM   2899  N   PRO A1006      69.385 -19.945  23.224  1.00  0.00           N  
ATOM   2900  CA  PRO A1006      69.690 -21.289  22.784  1.00  0.00           C  
ATOM   2901  C   PRO A1006      68.466 -22.102  22.403  1.00  0.00           C  
ATOM   2902  O   PRO A1006      67.398 -21.925  22.991  1.00  0.00           O  
ATOM   2903  CB  PRO A1006      70.441 -21.907  24.004  1.00  0.00           C  
ATOM   2904  CG  PRO A1006      70.978 -20.706  24.727  1.00  0.00           C  
ATOM   2905  CD  PRO A1006      69.848 -19.730  24.613  1.00  0.00           C  
ATOM   2906  N   ILE A1007      68.643 -22.981  21.414  1.00  0.00           N  
ATOM   2907  CA  ILE A1007      67.607 -23.904  20.995  1.00  0.00           C  
ATOM   2908  C   ILE A1007      68.141 -25.296  21.190  1.00  0.00           C  
ATOM   2909  O   ILE A1007      69.214 -25.627  20.669  1.00  0.00           O  
ATOM   2910  CB  ILE A1007      67.187 -23.640  19.509  1.00  0.00           C  
ATOM   2911  CG1 ILE A1007      66.766 -22.179  19.362  1.00  0.00           C  
ATOM   2912  CG2 ILE A1007      66.089 -24.636  19.065  1.00  0.00           C  
ATOM   2913  CD1 ILE A1007      66.241 -21.785  17.947  1.00  0.00           C  
ATOM   2914  N   LYS A1008      67.430 -26.124  21.962  1.00  0.00           N  
ATOM   2915  CA  LYS A1008      67.923 -27.443  22.325  1.00  0.00           C  
ATOM   2916  C   LYS A1008      66.900 -28.543  22.140  1.00  0.00           C  
ATOM   2917  O   LYS A1008      65.850 -28.538  22.784  1.00  0.00           O  
ATOM   2918  CB  LYS A1008      68.429 -27.432  23.773  1.00  0.00           C  
ATOM   2919  CG  LYS A1008      68.846 -28.824  24.282  1.00  0.00           C  
ATOM   2920  CD  LYS A1008      69.503 -28.730  25.671  1.00  0.00           C  
ATOM   2921  CE  LYS A1008      69.591 -30.100  26.360  1.00  0.00           C  
ATOM   2922  NZ  LYS A1008      70.098 -29.982  27.785  1.00  0.00           N  
ATOM   2923  N   LYS A1009      67.221 -29.488  21.251  1.00  0.00           N  
ATOM   2924  CA  LYS A1009      66.361 -30.616  20.936  1.00  0.00           C  
ATOM   2925  C   LYS A1009      66.391 -31.704  22.016  1.00  0.00           C  
ATOM   2926  O   LYS A1009      67.456 -32.215  22.387  1.00  0.00           O  
ATOM   2927  CB  LYS A1009      66.756 -31.249  19.588  1.00  0.00           C  
ATOM   2928  CG  LYS A1009      66.028 -32.549  19.283  1.00  0.00           C  
ATOM   2929  CD  LYS A1009      66.464 -33.162  17.934  1.00  0.00           C  
ATOM   2930  CE  LYS A1009      67.865 -33.766  18.006  1.00  0.00           C  
ATOM   2931  NZ  LYS A1009      68.272 -34.121  16.621  1.00  0.00           N  
ATOM   2932  N   VAL A1010      65.209 -32.037  22.522  1.00  0.00           N  
ATOM   2933  CA  VAL A1010      65.046 -33.120  23.494  1.00  0.00           C  
ATOM   2934  C   VAL A1010      63.942 -34.131  23.126  1.00  0.00           C  
ATOM   2935  O   VAL A1010      63.816 -35.165  23.770  1.00  0.00           O  
ATOM   2936  CB  VAL A1010      64.827 -32.545  24.923  1.00  0.00           C  
ATOM   2937  CG1 VAL A1010      66.058 -31.802  25.343  1.00  0.00           C  
ATOM   2938  CG2 VAL A1010      63.557 -31.647  24.970  1.00  0.00           C  
ATOM   2939  N   ILE A1011      63.196 -33.880  22.045  1.00  0.00           N  
ATOM   2940  CA  ILE A1011      62.237 -34.850  21.534  1.00  0.00           C  
ATOM   2941  C   ILE A1011      62.625 -35.116  20.071  1.00  0.00           C  
ATOM   2942  O   ILE A1011      62.593 -34.197  19.256  1.00  0.00           O  
ATOM   2943  CB  ILE A1011      60.766 -34.350  21.575  1.00  0.00           C  
ATOM   2944  CG1 ILE A1011      60.379 -33.820  22.976  1.00  0.00           C  
ATOM   2945  CG2 ILE A1011      59.822 -35.471  21.241  1.00  0.00           C  
ATOM   2946  CD1 ILE A1011      60.496 -34.899  24.056  1.00  0.00           C  
ATOM   2947  N   GLU A1012      63.047 -36.341  19.776  1.00  0.00           N  
ATOM   2948  CA  GLU A1012      63.410 -36.685  18.390  1.00  0.00           C  
ATOM   2949  C   GLU A1012      62.192 -37.142  17.621  1.00  0.00           C  
ATOM   2950  O   GLU A1012      61.325 -37.829  18.165  1.00  0.00           O  
ATOM   2951  CB  GLU A1012      64.481 -37.771  18.363  1.00  0.00           C  
ATOM   2952  CG  GLU A1012      65.054 -38.066  16.952  1.00  0.00           C  
ATOM   2953  CD  GLU A1012      65.627 -36.840  16.286  1.00  0.00           C  
ATOM   2954  OE1 GLU A1012      64.880 -36.117  15.602  1.00  0.00           O  
ATOM   2955  OE2 GLU A1012      66.828 -36.569  16.442  1.00  0.00           O  
ATOM   2956  N   ARG A1013      62.134 -36.754  16.341  1.00  0.00           N  
ATOM   2957  CA  ARG A1013      61.065 -37.189  15.444  1.00  0.00           C  
ATOM   2958  C   ARG A1013      61.285 -38.645  15.013  1.00  0.00           C  
ATOM   2959  O   ARG A1013      62.367 -38.985  14.538  1.00  0.00           O  
ATOM   2960  CB  ARG A1013      61.007 -36.306  14.193  1.00  0.00           C  
ATOM   2961  CG  ARG A1013      59.815 -36.633  13.268  1.00  0.00           C  
ATOM   2962  CD  ARG A1013      59.750 -35.705  12.065  1.00  0.00           C  
ATOM   2963  NE  ARG A1013      61.036 -35.637  11.351  1.00  0.00           N  
ATOM   2964  CZ  ARG A1013      61.414 -34.637  10.559  1.00  0.00           C  
ATOM   2965  NH1 ARG A1013      60.599 -33.601  10.331  1.00  0.00           N  
ATOM   2966  NH2 ARG A1013      62.606 -34.669   9.968  1.00  0.00           N  
ATOM   2967  N   PRO A1014      60.265 -39.492  15.171  1.00  0.00           N  
ATOM   2968  CA  PRO A1014      60.386 -40.860  14.682  1.00  0.00           C  
ATOM   2969  C   PRO A1014      60.523 -40.881  13.151  1.00  0.00           C  
ATOM   2970  O   PRO A1014      60.007 -39.997  12.468  1.00  0.00           O  
ATOM   2971  CB  PRO A1014      59.071 -41.500  15.111  1.00  0.00           C  
ATOM   2972  CG  PRO A1014      58.562 -40.655  16.216  1.00  0.00           C  
ATOM   2973  CD  PRO A1014      58.961 -39.269  15.811  1.00  0.00           C  
ATOM   2974  N   GLY A1015      61.244 -41.865  12.641  1.00  0.00           N  
ATOM   2975  CA  GLY A1015      61.520 -41.974  11.207  1.00  0.00           C  
ATOM   2976  C   GLY A1015      62.764 -41.185  10.954  1.00  0.00           C  
ATOM   2977  O   GLY A1015      63.813 -41.466  11.536  1.00  0.00           O  
ATOM   2978  N   GLU A1016      62.642 -40.147  10.154  1.00  0.00           N  
ATOM   2979  CA  GLU A1016      63.766 -39.284   9.849  1.00  0.00           C  
ATOM   2980  C   GLU A1016      64.008 -38.271  10.972  1.00  0.00           C  
ATOM   2981  O   GLU A1016      63.116 -37.512  11.310  1.00  0.00           O  
ATOM   2982  CB  GLU A1016      63.476 -38.545   8.551  1.00  0.00           C  
ATOM   2983  CG  GLU A1016      64.585 -37.629   8.055  1.00  0.00           C  
ATOM   2984  CD  GLU A1016      64.211 -36.973   6.730  1.00  0.00           C  
ATOM   2985  OE1 GLU A1016      63.952 -37.741   5.762  1.00  0.00           O  
ATOM   2986  OE2 GLU A1016      64.137 -35.715   6.680  1.00  0.00           O  
ATOM   2987  N   PRO A1017      65.230 -38.218  11.500  1.00  0.00           N  
ATOM   2988  CA  PRO A1017      65.521 -37.270  12.554  1.00  0.00           C  
ATOM   2989  C   PRO A1017      65.415 -35.827  12.092  1.00  0.00           C  
ATOM   2990  O   PRO A1017      65.480 -35.525  10.890  1.00  0.00           O  
ATOM   2991  CB  PRO A1017      66.982 -37.588  12.939  1.00  0.00           C  
ATOM   2992  CG  PRO A1017      67.250 -38.928  12.388  1.00  0.00           C  
ATOM   2993  CD  PRO A1017      66.406 -39.047  11.173  1.00  0.00           C  
ATOM   2994  N   LEU A1018      65.238 -34.950  13.076  1.00  0.00           N  
ATOM   2995  CA  LEU A1018      65.141 -33.541  12.846  1.00  0.00           C  
ATOM   2996  C   LEU A1018      66.474 -33.052  12.311  1.00  0.00           C  
ATOM   2997  O   LEU A1018      67.504 -33.558  12.700  1.00  0.00           O  
ATOM   2998  CB  LEU A1018      64.778 -32.811  14.142  1.00  0.00           C  
ATOM   2999  CG  LEU A1018      63.389 -33.152  14.685  1.00  0.00           C  
ATOM   3000  CD1 LEU A1018      63.129 -32.555  16.093  1.00  0.00           C  
ATOM   3001  CD2 LEU A1018      62.338 -32.656  13.689  1.00  0.00           C  
ATOM   3002  N   PRO A1019      66.448 -32.066  11.413  1.00  0.00           N  
ATOM   3003  CA  PRO A1019      67.662 -31.459  10.895  1.00  0.00           C  
ATOM   3004  C   PRO A1019      68.381 -30.563  11.900  1.00  0.00           C  
ATOM   3005  O   PRO A1019      67.804 -30.137  12.889  1.00  0.00           O  
ATOM   3006  CB  PRO A1019      67.142 -30.605   9.748  1.00  0.00           C  
ATOM   3007  CG  PRO A1019      65.737 -30.306  10.106  1.00  0.00           C  
ATOM   3008  CD  PRO A1019      65.238 -31.483  10.805  1.00  0.00           C  
ATOM   3009  N   GLU A1020      69.641 -30.279  11.597  1.00  0.00           N  
ATOM   3010  CA  GLU A1020      70.462 -29.335  12.326  1.00  0.00           C  
ATOM   3011  C   GLU A1020      71.020 -28.365  11.290  1.00  0.00           C  
ATOM   3012  O   GLU A1020      71.696 -28.810  10.358  1.00  0.00           O  
ATOM   3013  CB  GLU A1020      71.619 -30.066  13.022  1.00  0.00           C  
ATOM   3014  CG  GLU A1020      71.484 -30.145  14.542  1.00  0.00           C  
ATOM   3015  CD  GLU A1020      71.638 -28.789  15.236  1.00  0.00           C  
ATOM   3016  OE1 GLU A1020      72.229 -27.853  14.646  1.00  0.00           O  
ATOM   3017  OE2 GLU A1020      71.165 -28.662  16.387  1.00  0.00           O  
ATOM   3018  N   PRO A1021      70.727 -27.056  11.416  1.00  0.00           N  
ATOM   3019  CA  PRO A1021      69.928 -26.438  12.462  1.00  0.00           C  
ATOM   3020  C   PRO A1021      68.427 -26.682  12.271  1.00  0.00           C  
ATOM   3021  O   PRO A1021      67.953 -27.067  11.179  1.00  0.00           O  
ATOM   3022  CB  PRO A1021      70.272 -24.945  12.323  1.00  0.00           C  
ATOM   3023  CG  PRO A1021      70.533 -24.765  10.919  1.00  0.00           C  
ATOM   3024  CD  PRO A1021      71.193 -26.046  10.449  1.00  0.00           C  
ATOM   3025  N   LEU A1022      67.698 -26.464  13.353  1.00  0.00           N  
ATOM   3026  CA  LEU A1022      66.263 -26.605  13.377  1.00  0.00           C  
ATOM   3027  C   LEU A1022      65.703 -25.334  12.767  1.00  0.00           C  
ATOM   3028  O   LEU A1022      66.088 -24.260  13.188  1.00  0.00           O  
ATOM   3029  CB  LEU A1022      65.803 -26.747  14.835  1.00  0.00           C  
ATOM   3030  CG  LEU A1022      64.696 -27.710  15.179  1.00  0.00           C  
ATOM   3031  CD1 LEU A1022      64.898 -29.089  14.549  1.00  0.00           C  
ATOM   3032  CD2 LEU A1022      64.576 -27.788  16.720  1.00  0.00           C  
ATOM   3033  N   GLU A1023      64.806 -25.454  11.784  1.00  0.00           N  
ATOM   3034  CA  GLU A1023      64.186 -24.290  11.109  1.00  0.00           C  
ATOM   3035  C   GLU A1023      62.803 -23.902  11.654  1.00  0.00           C  
ATOM   3036  O   GLU A1023      62.257 -22.839  11.324  1.00  0.00           O  
ATOM   3037  CB  GLU A1023      64.068 -24.595   9.607  1.00  0.00           C  
ATOM   3038  CG  GLU A1023      65.420 -24.755   8.932  1.00  0.00           C  
ATOM   3039  CD  GLU A1023      66.203 -23.460   8.935  1.00  0.00           C  
ATOM   3040  OE1 GLU A1023      65.573 -22.385   8.763  1.00  0.00           O  
ATOM   3041  OE2 GLU A1023      67.447 -23.500   9.118  1.00  0.00           O  
ATOM   3042  N   ARG A1024      62.217 -24.790  12.447  1.00  0.00           N  
ATOM   3043  CA  ARG A1024      60.952 -24.531  13.120  1.00  0.00           C  
ATOM   3044  C   ARG A1024      60.857 -25.502  14.285  1.00  0.00           C  
ATOM   3045  O   ARG A1024      61.578 -26.495  14.325  1.00  0.00           O  
ATOM   3046  CB  ARG A1024      59.759 -24.700  12.161  1.00  0.00           C  
ATOM   3047  CG  ARG A1024      59.575 -26.111  11.560  1.00  0.00           C  
ATOM   3048  CD  ARG A1024      58.631 -26.073  10.296  1.00  0.00           C  
ATOM   3049  NE  ARG A1024      59.106 -25.087   9.319  1.00  0.00           N  
ATOM   3050  CZ  ARG A1024      60.171 -25.249   8.538  1.00  0.00           C  
ATOM   3051  NH1 ARG A1024      60.876 -26.368   8.553  1.00  0.00           N  
ATOM   3052  NH2 ARG A1024      60.532 -24.281   7.721  1.00  0.00           N  
ATOM   3053  N   ALA A1025      59.958 -25.237  15.221  1.00  0.00           N  
ATOM   3054  CA  ALA A1025      59.769 -26.137  16.346  1.00  0.00           C  
ATOM   3055  C   ALA A1025      59.166 -27.478  15.924  1.00  0.00           C  
ATOM   3056  O   ALA A1025      58.326 -27.539  15.013  1.00  0.00           O  
ATOM   3057  CB  ALA A1025      58.904 -25.467  17.435  1.00  0.00           C  
ATOM   3058  N   TYR A1026      59.625 -28.552  16.560  1.00  0.00           N  
ATOM   3059  CA  TYR A1026      59.028 -29.869  16.431  1.00  0.00           C  
ATOM   3060  C   TYR A1026      58.051 -30.133  17.591  1.00  0.00           C  
ATOM   3061  O   TYR A1026      58.458 -30.428  18.751  1.00  0.00           O  
ATOM   3062  CB  TYR A1026      60.091 -30.990  16.345  1.00  0.00           C  
ATOM   3063  CG  TYR A1026      59.455 -32.362  16.271  1.00  0.00           C  
ATOM   3064  CD1 TYR A1026      58.718 -32.749  15.149  1.00  0.00           C  
ATOM   3065  CD2 TYR A1026      59.539 -33.267  17.332  1.00  0.00           C  
ATOM   3066  CE1 TYR A1026      58.091 -33.968  15.098  1.00  0.00           C  
ATOM   3067  CE2 TYR A1026      58.902 -34.497  17.285  1.00  0.00           C  
ATOM   3068  CZ  TYR A1026      58.187 -34.852  16.156  1.00  0.00           C  
ATOM   3069  OH  TYR A1026      57.552 -36.082  16.089  1.00  0.00           O  
ATOM   3070  N   GLU A1027      56.759 -30.077  17.274  1.00  0.00           N  
ATOM   3071  CA  GLU A1027      55.703 -30.009  18.299  1.00  0.00           C  
ATOM   3072  C   GLU A1027      54.959 -31.306  18.580  1.00  0.00           C  
ATOM   3073  O   GLU A1027      54.119 -31.356  19.490  1.00  0.00           O  
ATOM   3074  CB  GLU A1027      54.711 -28.905  17.920  1.00  0.00           C  
ATOM   3075  CG  GLU A1027      55.359 -27.527  17.762  1.00  0.00           C  
ATOM   3076  CD  GLU A1027      54.343 -26.388  17.708  1.00  0.00           C  
ATOM   3077  OE1 GLU A1027      53.481 -26.431  16.813  1.00  0.00           O  
ATOM   3078  OE2 GLU A1027      54.390 -25.467  18.565  1.00  0.00           O  
ATOM   3079  N   GLU A1028      55.272 -32.358  17.824  1.00  0.00           N  
ATOM   3080  CA  GLU A1028      54.590 -33.646  17.954  1.00  0.00           C  
ATOM   3081  C   GLU A1028      55.324 -34.590  18.891  1.00  0.00           C  
ATOM   3082  O   GLU A1028      56.484 -34.362  19.250  1.00  0.00           O  
ATOM   3083  CB  GLU A1028      54.405 -34.309  16.576  1.00  0.00           C  
ATOM   3084  CG  GLU A1028      53.308 -33.671  15.729  1.00  0.00           C  
ATOM   3085  CD  GLU A1028      53.645 -32.294  15.241  1.00  0.00           C  
ATOM   3086  OE1 GLU A1028      54.732 -32.102  14.626  1.00  0.00           O  
ATOM   3087  OE2 GLU A1028      52.813 -31.379  15.461  1.00  0.00           O  
ATOM   3088  N   PRO A1029      54.644 -35.665  19.300  1.00  0.00           N  
ATOM   3089  CA  PRO A1029      55.282 -36.639  20.153  1.00  0.00           C  
ATOM   3090  C   PRO A1029      56.479 -37.289  19.463  1.00  0.00           C  
ATOM   3091  O   PRO A1029      56.541 -37.363  18.225  1.00  0.00           O  
ATOM   3092  CB  PRO A1029      54.175 -37.664  20.405  1.00  0.00           C  
ATOM   3093  CG  PRO A1029      52.905 -36.921  20.129  1.00  0.00           C  
ATOM   3094  CD  PRO A1029      53.236 -36.011  19.026  1.00  0.00           C  
ATOM   3095  N   GLY A1030      57.433 -37.734  20.261  1.00  0.00           N  
ATOM   3096  CA  GLY A1030      58.603 -38.426  19.742  1.00  0.00           C  
ATOM   3097  C   GLY A1030      59.327 -39.260  20.774  1.00  0.00           C  
ATOM   3098  O   GLY A1030      58.709 -39.899  21.640  1.00  0.00           O  
ATOM   3099  N   ILE A1031      60.648 -39.284  20.669  1.00  0.00           N  
ATOM   3100  CA  ILE A1031      61.481 -40.053  21.570  1.00  0.00           C  
ATOM   3101  C   ILE A1031      62.403 -39.096  22.309  1.00  0.00           C  
ATOM   3102  O   ILE A1031      63.044 -38.224  21.711  1.00  0.00           O  
ATOM   3103  CB  ILE A1031      62.329 -41.109  20.802  1.00  0.00           C  
ATOM   3104  CG1 ILE A1031      61.430 -42.084  20.034  1.00  0.00           C  
ATOM   3105  CG2 ILE A1031      63.219 -41.862  21.750  1.00  0.00           C  
ATOM   3106  CD1 ILE A1031      60.476 -42.893  20.878  1.00  0.00           C  
ATOM   3107  N   MET A1032      62.487 -39.249  23.627  1.00  0.00           N  
ATOM   3108  CA  MET A1032      63.268 -38.323  24.417  1.00  0.00           C  
ATOM   3109  C   MET A1032      64.749 -38.498  24.082  1.00  0.00           C  
ATOM   3110  O   MET A1032      65.220 -39.605  23.967  1.00  0.00           O  
ATOM   3111  CB  MET A1032      62.979 -38.507  25.920  1.00  0.00           C  
ATOM   3112  CG  MET A1032      61.551 -38.125  26.239  1.00  0.00           C  
ATOM   3113  SD  MET A1032      61.101 -38.310  27.968  1.00  0.00           S  
ATOM   3114  CE  MET A1032      62.092 -37.019  28.703  1.00  0.00           C  
ATOM   3115  N   VAL A1033      65.448 -37.386  23.922  1.00  0.00           N  
ATOM   3116  CA  VAL A1033      66.862 -37.363  23.605  1.00  0.00           C  
ATOM   3117  C   VAL A1033      67.488 -36.222  24.386  1.00  0.00           C  
ATOM   3118  O   VAL A1033      66.792 -35.286  24.809  1.00  0.00           O  
ATOM   3119  CB  VAL A1033      67.080 -37.219  22.050  1.00  0.00           C  
ATOM   3120  CG1 VAL A1033      66.477 -35.894  21.519  1.00  0.00           C  
ATOM   3121  CG2 VAL A1033      68.552 -37.305  21.691  1.00  0.00           C  
ATOM   3122  N   ASN A1034      68.790 -36.302  24.636  1.00  0.00           N  
ATOM   3123  CA  ASN A1034      69.503 -35.275  25.410  1.00  0.00           C  
ATOM   3124  C   ASN A1034      68.802 -34.998  26.741  1.00  0.00           C  
ATOM   3125  O   ASN A1034      68.736 -33.856  27.192  1.00  0.00           O  
ATOM   3126  CB  ASN A1034      69.632 -33.989  24.603  1.00  0.00           C  
ATOM   3127  CG  ASN A1034      70.387 -34.198  23.286  1.00  0.00           C  
ATOM   3128  OD1 ASN A1034      71.370 -34.915  23.265  1.00  0.00           O  
ATOM   3129  ND2 ASN A1034      69.928 -33.552  22.195  1.00  0.00           N  
ATOM   3130  N   SER A1035      68.257 -36.067  27.314  1.00  0.00           N  
ATOM   3131  CA  SER A1035      67.383 -36.019  28.477  1.00  0.00           C  
ATOM   3132  C   SER A1035      67.862 -37.001  29.575  1.00  0.00           C  
ATOM   3133  O   SER A1035      67.037 -37.610  30.273  1.00  0.00           O  
ATOM   3134  CB  SER A1035      65.939 -36.352  28.050  1.00  0.00           C  
ATOM   3135  OG  SER A1035      65.359 -35.281  27.317  1.00  0.00           O  
ATOM   3136  N   GLY A1036      69.185 -37.154  29.698  1.00  0.00           N  
ATOM   3137  CA  GLY A1036      69.792 -38.030  30.711  1.00  0.00           C  
ATOM   3138  C   GLY A1036      69.196 -39.428  30.743  1.00  0.00           C  
ATOM   3139  O   GLY A1036      69.180 -40.131  29.728  1.00  0.00           O  
ATOM   3140  N   PRO A1037      68.675 -39.846  31.911  1.00  0.00           N  
ATOM   3141  CA  PRO A1037      68.209 -41.220  32.036  1.00  0.00           C  
ATOM   3142  C   PRO A1037      66.900 -41.495  31.331  1.00  0.00           C  
ATOM   3143  O   PRO A1037      66.505 -42.645  31.253  1.00  0.00           O  
ATOM   3144  CB  PRO A1037      68.017 -41.372  33.548  1.00  0.00           C  
ATOM   3145  CG  PRO A1037      67.646 -40.020  33.993  1.00  0.00           C  
ATOM   3146  CD  PRO A1037      68.487 -39.098  33.167  1.00  0.00           C  
ATOM   3147  N   PHE A1038      66.221 -40.468  30.824  1.00  0.00           N  
ATOM   3148  CA  PHE A1038      64.936 -40.677  30.147  1.00  0.00           C  
ATOM   3149  C   PHE A1038      65.132 -40.989  28.668  1.00  0.00           C  
ATOM   3150  O   PHE A1038      64.163 -41.346  27.987  1.00  0.00           O  
ATOM   3151  CB  PHE A1038      64.009 -39.457  30.299  1.00  0.00           C  
ATOM   3152  CG  PHE A1038      63.754 -39.060  31.732  1.00  0.00           C  
ATOM   3153  CD1 PHE A1038      62.753 -39.650  32.454  1.00  0.00           C  
ATOM   3154  CD2 PHE A1038      64.541 -38.112  32.350  1.00  0.00           C  
ATOM   3155  CE1 PHE A1038      62.531 -39.300  33.781  1.00  0.00           C  
ATOM   3156  CE2 PHE A1038      64.325 -37.750  33.658  1.00  0.00           C  
ATOM   3157  CZ  PHE A1038      63.323 -38.348  34.378  1.00  0.00           C  
ATOM   3158  N   ASP A1039      66.364 -40.856  28.186  1.00  0.00           N  
ATOM   3159  CA  ASP A1039      66.674 -41.110  26.770  1.00  0.00           C  
ATOM   3160  C   ASP A1039      66.025 -42.417  26.291  1.00  0.00           C  
ATOM   3161  O   ASP A1039      66.120 -43.465  26.959  1.00  0.00           O  
ATOM   3162  CB  ASP A1039      68.186 -41.124  26.521  1.00  0.00           C  
ATOM   3163  CG  ASP A1039      68.802 -39.736  26.499  1.00  0.00           C  
ATOM   3164  OD1 ASP A1039      68.076 -38.725  26.527  1.00  0.00           O  
ATOM   3165  OD2 ASP A1039      70.050 -39.635  26.456  1.00  0.00           O  
ATOM   3166  N   GLY A1040      65.295 -42.324  25.176  1.00  0.00           N  
ATOM   3167  CA  GLY A1040      64.648 -43.461  24.541  1.00  0.00           C  
ATOM   3168  C   GLY A1040      63.185 -43.647  24.874  1.00  0.00           C  
ATOM   3169  O   GLY A1040      62.488 -44.446  24.243  1.00  0.00           O  
ATOM   3170  N   THR A1041      62.696 -42.919  25.864  1.00  0.00           N  
ATOM   3171  CA  THR A1041      61.315 -43.036  26.281  1.00  0.00           C  
ATOM   3172  C   THR A1041      60.424 -42.337  25.277  1.00  0.00           C  
ATOM   3173  O   THR A1041      60.741 -41.228  24.843  1.00  0.00           O  
ATOM   3174  CB  THR A1041      61.092 -42.372  27.662  1.00  0.00           C  
ATOM   3175  OG1 THR A1041      62.070 -42.862  28.588  1.00  0.00           O  
ATOM   3176  CG2 THR A1041      59.683 -42.643  28.175  1.00  0.00           C  
ATOM   3177  N   GLU A1058      59.303 -42.972  24.938  1.00  0.00           N  
ATOM   3178  CA  GLU A1058      58.269 -42.324  24.126  1.00  0.00           C  
ATOM   3179  C   GLU A1058      57.717 -41.151  24.943  1.00  0.00           C  
ATOM   3180  O   GLU A1058      57.447 -41.298  26.133  1.00  0.00           O  
ATOM   3181  CB  GLU A1058      57.170 -43.319  23.730  1.00  0.00           C  
ATOM   3182  CG  GLU A1058      57.718 -44.509  22.910  1.00  0.00           C  
ATOM   3183  CD  GLU A1058      56.673 -45.557  22.482  1.00  0.00           C  
ATOM   3184  OE1 GLU A1058      55.456 -45.372  22.725  1.00  0.00           O  
ATOM   3185  OE2 GLU A1058      57.096 -46.588  21.882  1.00  0.00           O  
ATOM   3186  N   SER A1059      57.586 -39.997  24.309  1.00  0.00           N  
ATOM   3187  CA  SER A1059      57.455 -38.726  25.018  1.00  0.00           C  
ATOM   3188  C   SER A1059      56.174 -38.576  25.871  1.00  0.00           C  
ATOM   3189  O   SER A1059      56.210 -37.940  26.927  1.00  0.00           O  
ATOM   3190  CB  SER A1059      57.658 -37.546  24.044  1.00  0.00           C  
ATOM   3191  OG  SER A1059      56.691 -37.480  23.002  1.00  0.00           O  
ATOM   3192  N   GLU A1060      55.053 -39.151  25.437  1.00  0.00           N  
ATOM   3193  CA  GLU A1060      53.830 -39.061  26.244  1.00  0.00           C  
ATOM   3194  C   GLU A1060      53.991 -39.814  27.552  1.00  0.00           C  
ATOM   3195  O   GLU A1060      53.655 -39.283  28.600  1.00  0.00           O  
ATOM   3196  CB  GLU A1060      52.615 -39.586  25.499  1.00  0.00           C  
ATOM   3197  CG  GLU A1060      52.245 -38.736  24.302  1.00  0.00           C  
ATOM   3198  CD  GLU A1060      51.456 -37.489  24.639  1.00  0.00           C  
ATOM   3199  OE1 GLU A1060      51.024 -37.311  25.835  1.00  0.00           O  
ATOM   3200  OE2 GLU A1060      51.257 -36.713  23.662  1.00  0.00           O  
ATOM   3201  N   GLU A1061      54.489 -41.049  27.466  1.00  0.00           N  
ATOM   3202  CA  GLU A1061      54.926 -41.815  28.642  1.00  0.00           C  
ATOM   3203  C   GLU A1061      55.968 -41.040  29.471  1.00  0.00           C  
ATOM   3204  O   GLU A1061      55.940 -41.073  30.701  1.00  0.00           O  
ATOM   3205  CB  GLU A1061      55.533 -43.161  28.208  1.00  0.00           C  
ATOM   3206  CG  GLU A1061      55.853 -44.095  29.347  1.00  0.00           C  
ATOM   3207  CD  GLU A1061      56.534 -45.399  28.921  1.00  0.00           C  
ATOM   3208  OE1 GLU A1061      56.500 -45.782  27.712  1.00  0.00           O  
ATOM   3209  OE2 GLU A1061      57.098 -46.050  29.832  1.00  0.00           O  
ATOM   3210  N   GLY A1062      56.915 -40.406  28.781  1.00  0.00           N  
ATOM   3211  CA  GLY A1062      57.936 -39.584  29.420  1.00  0.00           C  
ATOM   3212  C   GLY A1062      57.392 -38.428  30.250  1.00  0.00           C  
ATOM   3213  O   GLY A1062      58.012 -38.012  31.218  1.00  0.00           O  
ATOM   3214  N   LYS A1063      56.239 -37.895  29.882  1.00  0.00           N  
ATOM   3215  CA  LYS A1063      55.566 -36.910  30.732  1.00  0.00           C  
ATOM   3216  C   LYS A1063      55.355 -37.516  32.123  1.00  0.00           C  
ATOM   3217  O   LYS A1063      55.713 -36.907  33.125  1.00  0.00           O  
ATOM   3218  CB  LYS A1063      54.224 -36.459  30.141  1.00  0.00           C  
ATOM   3219  CG  LYS A1063      54.312 -35.672  28.839  1.00  0.00           C  
ATOM   3220  CD  LYS A1063      52.917 -35.252  28.385  1.00  0.00           C  
ATOM   3221  CE  LYS A1063      52.895 -34.807  26.926  1.00  0.00           C  
ATOM   3222  NZ  LYS A1063      51.484 -34.547  26.511  1.00  0.00           N  
ATOM   3223  N   ARG A1064      54.797 -38.728  32.156  1.00  0.00           N  
ATOM   3224  CA  ARG A1064      54.494 -39.414  33.399  1.00  0.00           C  
ATOM   3225  C   ARG A1064      55.771 -39.755  34.154  1.00  0.00           C  
ATOM   3226  O   ARG A1064      55.810 -39.593  35.369  1.00  0.00           O  
ATOM   3227  CB  ARG A1064      53.610 -40.656  33.163  1.00  0.00           C  
ATOM   3228  CG  ARG A1064      52.214 -40.293  32.597  1.00  0.00           C  
ATOM   3229  CD  ARG A1064      51.269 -41.514  32.491  1.00  0.00           C  
ATOM   3230  NE  ARG A1064      51.950 -42.719  31.954  1.00  0.00           N  
ATOM   3231  CZ  ARG A1064      51.946 -43.123  30.673  1.00  0.00           C  
ATOM   3232  NH1 ARG A1064      51.295 -42.446  29.728  1.00  0.00           N  
ATOM   3233  NH2 ARG A1064      52.613 -44.226  30.330  1.00  0.00           N  
ATOM   3234  N   LYS A1065      56.817 -40.179  33.453  1.00  0.00           N  
ATOM   3235  CA  LYS A1065      58.091 -40.502  34.089  1.00  0.00           C  
ATOM   3236  C   LYS A1065      58.790 -39.277  34.678  1.00  0.00           C  
ATOM   3237  O   LYS A1065      59.371 -39.357  35.759  1.00  0.00           O  
ATOM   3238  CB  LYS A1065      59.060 -41.163  33.116  1.00  0.00           C  
ATOM   3239  CG  LYS A1065      58.712 -42.576  32.650  1.00  0.00           C  
ATOM   3240  CD  LYS A1065      59.925 -43.147  31.904  1.00  0.00           C  
ATOM   3241  CE  LYS A1065      59.720 -44.598  31.399  1.00  0.00           C  
ATOM   3242  NZ  LYS A1065      60.998 -45.042  30.753  1.00  0.00           N  
ATOM   3243  N   VAL A1066      58.762 -38.155  33.959  1.00  0.00           N  
ATOM   3244  CA  VAL A1066      59.337 -36.899  34.474  1.00  0.00           C  
ATOM   3245  C   VAL A1066      58.512 -36.393  35.679  1.00  0.00           C  
ATOM   3246  O   VAL A1066      59.072 -35.940  36.661  1.00  0.00           O  
ATOM   3247  CB  VAL A1066      59.433 -35.815  33.384  1.00  0.00           C  
ATOM   3248  CG1 VAL A1066      59.771 -34.429  33.993  1.00  0.00           C  
ATOM   3249  CG2 VAL A1066      60.466 -36.244  32.319  1.00  0.00           C  
ATOM   3250  N   ILE A1067      57.187 -36.492  35.605  1.00  0.00           N  
ATOM   3251  CA  ILE A1067      56.345 -36.087  36.737  1.00  0.00           C  
ATOM   3252  C   ILE A1067      56.673 -36.904  37.997  1.00  0.00           C  
ATOM   3253  O   ILE A1067      56.851 -36.336  39.074  1.00  0.00           O  
ATOM   3254  CB  ILE A1067      54.845 -36.167  36.411  1.00  0.00           C  
ATOM   3255  CG1 ILE A1067      54.431 -35.024  35.477  1.00  0.00           C  
ATOM   3256  CG2 ILE A1067      54.016 -36.120  37.696  1.00  0.00           C  
ATOM   3257  CD1 ILE A1067      53.097 -35.277  34.689  1.00  0.00           C  
ATOM   3258  N   ALA A1068      56.774 -38.220  37.848  1.00  0.00           N  
ATOM   3259  CA  ALA A1068      57.140 -39.119  38.956  1.00  0.00           C  
ATOM   3260  C   ALA A1068      58.497 -38.734  39.571  1.00  0.00           C  
ATOM   3261  O   ALA A1068      58.666 -38.701  40.792  1.00  0.00           O  
ATOM   3262  CB  ALA A1068      57.160 -40.593  38.472  1.00  0.00           C  
ATOM   3263  N   TRP A1069      59.458 -38.440  38.711  1.00  0.00           N  
ATOM   3264  CA  TRP A1069      60.802 -38.054  39.123  1.00  0.00           C  
ATOM   3265  C   TRP A1069      60.823 -36.687  39.814  1.00  0.00           C  
ATOM   3266  O   TRP A1069      61.495 -36.523  40.839  1.00  0.00           O  
ATOM   3267  CB  TRP A1069      61.751 -38.105  37.911  1.00  0.00           C  
ATOM   3268  CG  TRP A1069      63.070 -37.503  38.143  1.00  0.00           C  
ATOM   3269  CD1 TRP A1069      64.136 -38.073  38.778  1.00  0.00           C  
ATOM   3270  CD2 TRP A1069      63.489 -36.209  37.732  1.00  0.00           C  
ATOM   3271  NE1 TRP A1069      65.199 -37.195  38.799  1.00  0.00           N  
ATOM   3272  CE2 TRP A1069      64.825 -36.042  38.165  1.00  0.00           C  
ATOM   3273  CE3 TRP A1069      62.865 -35.161  37.043  1.00  0.00           C  
ATOM   3274  CZ2 TRP A1069      65.541 -34.863  37.942  1.00  0.00           C  
ATOM   3275  CZ3 TRP A1069      63.584 -33.986  36.814  1.00  0.00           C  
ATOM   3276  CH2 TRP A1069      64.896 -33.849  37.265  1.00  0.00           C  
ATOM   3277  N   LEU A1070      60.080 -35.718  39.274  1.00  0.00           N  
ATOM   3278  CA  LEU A1070      59.938 -34.409  39.912  1.00  0.00           C  
ATOM   3279  C   LEU A1070      59.406 -34.552  41.347  1.00  0.00           C  
ATOM   3280  O   LEU A1070      59.930 -33.933  42.268  1.00  0.00           O  
ATOM   3281  CB  LEU A1070      58.969 -33.499  39.134  1.00  0.00           C  
ATOM   3282  CG  LEU A1070      59.410 -32.967  37.750  1.00  0.00           C  
ATOM   3283  CD1 LEU A1070      58.246 -32.206  37.123  1.00  0.00           C  
ATOM   3284  CD2 LEU A1070      60.638 -32.115  37.873  1.00  0.00           C  
ATOM   3285  N   GLU A1071      58.344 -35.344  41.488  1.00  0.00           N  
ATOM   3286  CA  GLU A1071      57.650 -35.512  42.758  1.00  0.00           C  
ATOM   3287  C   GLU A1071      58.557 -36.207  43.763  1.00  0.00           C  
ATOM   3288  O   GLU A1071      58.667 -35.772  44.904  1.00  0.00           O  
ATOM   3289  CB  GLU A1071      56.318 -36.256  42.549  1.00  0.00           C  
ATOM   3290  CG  GLU A1071      55.226 -35.316  42.001  1.00  0.00           C  
ATOM   3291  CD  GLU A1071      53.931 -36.011  41.596  1.00  0.00           C  
ATOM   3292  OE1 GLU A1071      53.802 -37.237  41.772  1.00  0.00           O  
ATOM   3293  OE2 GLU A1071      53.034 -35.303  41.093  1.00  0.00           O  
ATOM   3294  N   GLU A1072      59.233 -37.250  43.312  1.00  0.00           N  
ATOM   3295  CA  GLU A1072      60.205 -37.981  44.121  1.00  0.00           C  
ATOM   3296  C   GLU A1072      61.347 -37.105  44.637  1.00  0.00           C  
ATOM   3297  O   GLU A1072      61.800 -37.272  45.768  1.00  0.00           O  
ATOM   3298  CB  GLU A1072      60.785 -39.143  43.307  1.00  0.00           C  
ATOM   3299  CG  GLU A1072      61.956 -39.890  43.982  1.00  0.00           C  
ATOM   3300  CD  GLU A1072      62.593 -40.949  43.078  1.00  0.00           C  
ATOM   3301  OE1 GLU A1072      62.968 -40.634  41.905  1.00  0.00           O  
ATOM   3302  OE2 GLU A1072      62.715 -42.108  43.539  1.00  0.00           O  
ATOM   3303  N   LYS A1073      61.819 -36.177  43.810  1.00  0.00           N  
ATOM   3304  CA  LYS A1073      63.001 -35.382  44.140  1.00  0.00           C  
ATOM   3305  C   LYS A1073      62.697 -34.015  44.737  1.00  0.00           C  
ATOM   3306  O   LYS A1073      63.615 -33.259  45.007  1.00  0.00           O  
ATOM   3307  CB  LYS A1073      63.847 -35.199  42.885  1.00  0.00           C  
ATOM   3308  CG  LYS A1073      64.321 -36.478  42.244  1.00  0.00           C  
ATOM   3309  CD  LYS A1073      65.219 -37.264  43.166  1.00  0.00           C  
ATOM   3310  CE  LYS A1073      65.989 -38.326  42.433  1.00  0.00           C  
ATOM   3311  NZ  LYS A1073      66.541 -39.331  43.389  1.00  0.00           N  
ATOM   3312  N   GLY A1074      61.425 -33.690  44.922  1.00  0.00           N  
ATOM   3313  CA  GLY A1074      61.024 -32.377  45.447  1.00  0.00           C  
ATOM   3314  C   GLY A1074      61.267 -31.210  44.485  1.00  0.00           C  
ATOM   3315  O   GLY A1074      61.606 -30.119  44.919  1.00  0.00           O  
ATOM   3316  N   LEU A1075      61.120 -31.451  43.178  1.00  0.00           N  
ATOM   3317  CA  LEU A1075      61.424 -30.447  42.151  1.00  0.00           C  
ATOM   3318  C   LEU A1075      60.163 -29.912  41.441  1.00  0.00           C  
ATOM   3319  O   LEU A1075      60.247 -29.017  40.630  1.00  0.00           O  
ATOM   3320  CB  LEU A1075      62.358 -31.045  41.075  1.00  0.00           C  
ATOM   3321  CG  LEU A1075      63.645 -31.684  41.568  1.00  0.00           C  
ATOM   3322  CD1 LEU A1075      64.380 -32.429  40.444  1.00  0.00           C  
ATOM   3323  CD2 LEU A1075      64.528 -30.641  42.244  1.00  0.00           C  
ATOM   3324  N   GLY A1076      59.016 -30.496  41.750  1.00  0.00           N  
ATOM   3325  CA  GLY A1076      57.758 -30.116  41.143  1.00  0.00           C  
ATOM   3326  C   GLY A1076      56.698 -31.153  41.426  1.00  0.00           C  
ATOM   3327  O   GLY A1076      56.930 -32.111  42.178  1.00  0.00           O  
ATOM   3328  N   LYS A1077      55.533 -30.969  40.801  1.00  0.00           N  
ATOM   3329  CA  LYS A1077      54.418 -31.857  41.009  1.00  0.00           C  
ATOM   3330  C   LYS A1077      53.523 -31.942  39.777  1.00  0.00           C  
ATOM   3331  O   LYS A1077      53.464 -31.015  38.978  1.00  0.00           O  
ATOM   3332  CB  LYS A1077      53.615 -31.404  42.233  1.00  0.00           C  
ATOM   3333  CG  LYS A1077      53.072 -30.010  42.122  1.00  0.00           C  
ATOM   3334  CD  LYS A1077      52.746 -29.411  43.506  1.00  0.00           C  
ATOM   3335  CE  LYS A1077      52.461 -27.933  43.374  1.00  0.00           C  
ATOM   3336  NZ  LYS A1077      52.042 -27.205  44.656  1.00  0.00           N  
ATOM   3337  N   GLY A1078      52.901 -33.100  39.611  1.00  0.00           N  
ATOM   3338  CA  GLY A1078      51.965 -33.336  38.523  1.00  0.00           C  
ATOM   3339  C   GLY A1078      50.782 -32.428  38.711  1.00  0.00           C  
ATOM   3340  O   GLY A1078      50.366 -32.176  39.854  1.00  0.00           O  
ATOM   3341  N   ARG A1079      50.282 -31.884  37.608  1.00  0.00           N  
ATOM   3342  CA  ARG A1079      49.072 -31.068  37.597  1.00  0.00           C  
ATOM   3343  C   ARG A1079      48.258 -31.509  36.377  1.00  0.00           C  
ATOM   3344  O   ARG A1079      48.669 -31.260  35.240  1.00  0.00           O  
ATOM   3345  CB  ARG A1079      49.401 -29.567  37.550  1.00  0.00           C  
ATOM   3346  CG  ARG A1079      48.171 -28.661  37.455  1.00  0.00           C  
ATOM   3347  CD  ARG A1079      48.417 -27.205  37.863  1.00  0.00           C  
ATOM   3348  NE  ARG A1079      47.510 -26.286  37.157  1.00  0.00           N  
ATOM   3349  CZ  ARG A1079      47.669 -24.958  37.062  1.00  0.00           C  
ATOM   3350  NH1 ARG A1079      48.705 -24.323  37.648  1.00  0.00           N  
ATOM   3351  NH2 ARG A1079      46.778 -24.243  36.359  1.00  0.00           N  
ATOM   3352  N   VAL A1080      47.128 -32.186  36.615  1.00  0.00           N  
ATOM   3353  CA  VAL A1080      46.224 -32.578  35.518  1.00  0.00           C  
ATOM   3354  C   VAL A1080      45.412 -31.370  35.082  1.00  0.00           C  
ATOM   3355  O   VAL A1080      44.887 -30.643  35.915  1.00  0.00           O  
ATOM   3356  CB  VAL A1080      45.277 -33.723  35.903  1.00  0.00           C  
ATOM   3357  CG1 VAL A1080      44.353 -34.087  34.718  1.00  0.00           C  
ATOM   3358  CG2 VAL A1080      46.076 -34.962  36.343  1.00  0.00           C  
ATOM   3359  N   THR A1081      45.324 -31.140  33.780  1.00  0.00           N  
ATOM   3360  CA  THR A1081      44.526 -30.024  33.263  1.00  0.00           C  
ATOM   3361  C   THR A1081      43.623 -30.509  32.136  1.00  0.00           C  
ATOM   3362  O   THR A1081      43.750 -31.624  31.673  1.00  0.00           O  
ATOM   3363  CB  THR A1081      45.388 -28.832  32.807  1.00  0.00           C  
ATOM   3364  OG1 THR A1081      46.228 -29.208  31.703  1.00  0.00           O  
ATOM   3365  CG2 THR A1081      46.245 -28.281  34.018  1.00  0.00           C  
ATOM   3366  N   TYR A1082      42.717 -29.652  31.710  1.00  0.00           N  
ATOM   3367  CA  TYR A1082      41.714 -30.007  30.709  1.00  0.00           C  
ATOM   3368  C   TYR A1082      41.591 -28.901  29.678  1.00  0.00           C  
ATOM   3369  O   TYR A1082      41.697 -27.719  29.984  1.00  0.00           O  
ATOM   3370  CB  TYR A1082      40.341 -30.251  31.381  1.00  0.00           C  
ATOM   3371  CG  TYR A1082      40.375 -31.317  32.446  1.00  0.00           C  
ATOM   3372  CD1 TYR A1082      40.239 -32.663  32.125  1.00  0.00           C  
ATOM   3373  CD2 TYR A1082      40.594 -30.984  33.779  1.00  0.00           C  
ATOM   3374  CE1 TYR A1082      40.312 -33.633  33.085  1.00  0.00           C  
ATOM   3375  CE2 TYR A1082      40.658 -31.954  34.747  1.00  0.00           C  
ATOM   3376  CZ  TYR A1082      40.525 -33.269  34.404  1.00  0.00           C  
ATOM   3377  OH  TYR A1082      40.596 -34.234  35.385  1.00  0.00           O  
ATOM   3378  N   ARG A1083      41.352 -29.294  28.439  1.00  0.00           N  
ATOM   3379  CA  ARG A1083      41.023 -28.352  27.391  1.00  0.00           C  
ATOM   3380  C   ARG A1083      39.685 -27.665  27.714  1.00  0.00           C  
ATOM   3381  O   ARG A1083      39.467 -26.505  27.370  1.00  0.00           O  
ATOM   3382  CB  ARG A1083      40.933 -29.125  26.071  1.00  0.00           C  
ATOM   3383  CG  ARG A1083      40.740 -28.263  24.840  1.00  0.00           C  
ATOM   3384  CD  ARG A1083      41.324 -28.921  23.565  1.00  0.00           C  
ATOM   3385  NE  ARG A1083      40.382 -29.794  22.879  1.00  0.00           N  
ATOM   3386  CZ  ARG A1083      39.563 -29.420  21.888  1.00  0.00           C  
ATOM   3387  NH1 ARG A1083      39.532 -28.164  21.456  1.00  0.00           N  
ATOM   3388  NH2 ARG A1083      38.756 -30.311  21.319  1.00  0.00           N  
ATOM   3389  N   LEU A1084      38.796 -28.411  28.365  1.00  0.00           N  
ATOM   3390  CA  LEU A1084      37.459 -27.936  28.695  1.00  0.00           C  
ATOM   3391  C   LEU A1084      37.501 -26.640  29.475  1.00  0.00           C  
ATOM   3392  O   LEU A1084      38.234 -26.528  30.464  1.00  0.00           O  
ATOM   3393  CB  LEU A1084      36.731 -28.995  29.528  1.00  0.00           C  
ATOM   3394  CG  LEU A1084      35.253 -28.782  29.883  1.00  0.00           C  
ATOM   3395  CD1 LEU A1084      34.364 -28.896  28.617  1.00  0.00           C  
ATOM   3396  CD2 LEU A1084      34.813 -29.762  30.936  1.00  0.00           C  
ATOM   3397  N   ARG A1085      36.697 -25.669  29.050  1.00  0.00           N  
ATOM   3398  CA  ARG A1085      36.570 -24.436  29.788  1.00  0.00           C  
ATOM   3399  C   ARG A1085      35.210 -24.325  30.412  1.00  0.00           C  
ATOM   3400  O   ARG A1085      34.271 -25.047  30.030  1.00  0.00           O  
ATOM   3401  CB  ARG A1085      36.808 -23.245  28.869  1.00  0.00           C  
ATOM   3402  CG  ARG A1085      38.118 -23.259  28.083  1.00  0.00           C  
ATOM   3403  CD  ARG A1085      39.255 -22.594  28.821  1.00  0.00           C  
ATOM   3404  NE  ARG A1085      39.700 -23.442  29.913  1.00  0.00           N  
ATOM   3405  CZ  ARG A1085      40.863 -24.101  29.976  1.00  0.00           C  
ATOM   3406  NH1 ARG A1085      41.799 -24.001  29.028  1.00  0.00           N  
ATOM   3407  NH2 ARG A1085      41.087 -24.869  31.035  1.00  0.00           N  
ATOM   3408  N   ASP A1087      35.067 -23.397  31.358  1.00  0.00           N  
ATOM   3409  CA  ASP A1087      33.777 -23.247  32.008  1.00  0.00           C  
ATOM   3410  C   ASP A1087      32.756 -22.657  31.022  1.00  0.00           C  
ATOM   3411  O   ASP A1087      33.092 -22.092  29.983  1.00  0.00           O  
ATOM   3412  CB  ASP A1087      33.848 -22.432  33.299  1.00  0.00           C  
ATOM   3413  CG  ASP A1087      34.584 -23.170  34.412  1.00  0.00           C  
ATOM   3414  OD1 ASP A1087      34.476 -24.415  34.480  1.00  0.00           O  
ATOM   3415  OD2 ASP A1087      35.212 -22.486  35.256  1.00  0.00           O  
ATOM   3416  N   TRP A1088      31.506 -22.835  31.374  1.00  0.00           N  
ATOM   3417  CA  TRP A1088      30.416 -22.678  30.408  1.00  0.00           C  
ATOM   3418  C   TRP A1088      29.812 -21.300  30.550  1.00  0.00           C  
ATOM   3419  O   TRP A1088      29.136 -20.988  31.547  1.00  0.00           O  
ATOM   3420  CB  TRP A1088      29.421 -23.804  30.652  1.00  0.00           C  
ATOM   3421  CG  TRP A1088      28.112 -23.773  29.907  1.00  0.00           C  
ATOM   3422  CD1 TRP A1088      27.784 -23.022  28.829  1.00  0.00           C  
ATOM   3423  CD2 TRP A1088      26.967 -24.565  30.218  1.00  0.00           C  
ATOM   3424  NE1 TRP A1088      26.465 -23.276  28.455  1.00  0.00           N  
ATOM   3425  CE2 TRP A1088      25.958 -24.240  29.283  1.00  0.00           C  
ATOM   3426  CE3 TRP A1088      26.691 -25.540  31.200  1.00  0.00           C  
ATOM   3427  CZ2 TRP A1088      24.690 -24.845  29.307  1.00  0.00           C  
ATOM   3428  CZ3 TRP A1088      25.436 -26.146  31.215  1.00  0.00           C  
ATOM   3429  CH2 TRP A1088      24.449 -25.781  30.274  1.00  0.00           C  
ATOM   3430  N   LEU A1089      30.084 -20.479  29.539  1.00  0.00           N  
ATOM   3431  CA  LEU A1089      29.557 -19.123  29.459  1.00  0.00           C  
ATOM   3432  C   LEU A1089      28.038 -19.146  29.169  1.00  0.00           C  
ATOM   3433  O   LEU A1089      27.618 -19.533  28.063  1.00  0.00           O  
ATOM   3434  CB  LEU A1089      30.286 -18.344  28.376  1.00  0.00           C  
ATOM   3435  CG  LEU A1089      30.207 -16.812  28.454  1.00  0.00           C  
ATOM   3436  CD1 LEU A1089      30.587 -16.224  27.115  1.00  0.00           C  
ATOM   3437  CD2 LEU A1089      28.867 -16.326  28.874  1.00  0.00           C  
ATOM   3438  N   ILE A1090      27.229 -18.758  30.151  1.00  0.00           N  
ATOM   3439  CA  ILE A1090      25.756 -18.989  30.071  1.00  0.00           C  
ATOM   3440  C   ILE A1090      24.907 -17.741  29.858  1.00  0.00           C  
ATOM   3441  O   ILE A1090      23.745 -17.836  29.488  1.00  0.00           O  
ATOM   3442  CB  ILE A1090      25.190 -19.729  31.302  1.00  0.00           C  
ATOM   3443  CG1 ILE A1090      25.591 -19.003  32.599  1.00  0.00           C  
ATOM   3444  CG2 ILE A1090      25.596 -21.190  31.276  1.00  0.00           C  
ATOM   3445  CD1 ILE A1090      24.560 -19.102  33.639  1.00  0.00           C  
ATOM   3446  N   SER A1091      25.475 -16.577  30.136  1.00  0.00           N  
ATOM   3447  CA  SER A1091      24.728 -15.324  30.060  1.00  0.00           C  
ATOM   3448  C   SER A1091      24.688 -14.819  28.616  1.00  0.00           C  
ATOM   3449  O   SER A1091      25.639 -14.970  27.876  1.00  0.00           O  
ATOM   3450  CB  SER A1091      25.343 -14.254  30.972  1.00  0.00           C  
ATOM   3451  OG  SER A1091      26.738 -14.210  30.800  1.00  0.00           O  
ATOM   3452  N   ARG A1093      23.571 -14.210  28.254  1.00  0.00           N  
ATOM   3453  CA  ARG A1093      23.323 -13.760  26.888  1.00  0.00           C  
ATOM   3454  C   ARG A1093      22.707 -12.356  26.891  1.00  0.00           C  
ATOM   3455  O   ARG A1093      21.862 -12.031  27.718  1.00  0.00           O  
ATOM   3456  CB  ARG A1093      22.360 -14.711  26.151  1.00  0.00           C  
ATOM   3457  CG  ARG A1093      22.835 -16.126  25.984  1.00  0.00           C  
ATOM   3458  CD  ARG A1093      24.049 -16.254  25.102  1.00  0.00           C  
ATOM   3459  NE  ARG A1093      24.507 -17.643  25.033  1.00  0.00           N  
ATOM   3460  CZ  ARG A1093      25.451 -18.190  25.814  1.00  0.00           C  
ATOM   3461  NH1 ARG A1093      26.109 -17.484  26.730  1.00  0.00           N  
ATOM   3462  NH2 ARG A1093      25.761 -19.459  25.662  1.00  0.00           N  
ATOM   3463  N   GLN A1094      23.100 -11.574  25.898  1.00  0.00           N  
ATOM   3464  CA  GLN A1094      22.641 -10.187  25.742  1.00  0.00           C  
ATOM   3465  C   GLN A1094      21.369 -10.144  24.880  1.00  0.00           C  
ATOM   3466  O   GLN A1094      21.293  -9.387  23.908  1.00  0.00           O  
ATOM   3467  CB  GLN A1094      23.747  -9.358  25.100  1.00  0.00           C  
ATOM   3468  CG  GLN A1094      24.951  -9.099  26.032  1.00  0.00           C  
ATOM   3469  CD  GLN A1094      25.757 -10.343  26.291  1.00  0.00           C  
ATOM   3470  OE1 GLN A1094      26.250 -10.962  25.357  1.00  0.00           O  
ATOM   3471  NE2 GLN A1094      25.900 -10.713  27.559  1.00  0.00           N  
ATOM   3472  N   ARG A1099      20.385 -10.933  25.288  1.00  0.00           N  
ATOM   3473  CA  ARG A1099      19.165 -11.177  24.527  1.00  0.00           C  
ATOM   3474  C   ARG A1099      17.964 -11.099  25.430  1.00  0.00           C  
ATOM   3475  O   ARG A1099      18.006 -11.486  26.593  1.00  0.00           O  
ATOM   3476  CB  ARG A1099      19.224 -12.566  23.897  1.00  0.00           C  
ATOM   3477  CG  ARG A1099      20.399 -12.787  22.929  1.00  0.00           C  
ATOM   3478  CD  ARG A1099      20.251 -11.972  21.633  1.00  0.00           C  
ATOM   3479  NE  ARG A1099      19.090 -12.459  20.891  1.00  0.00           N  
ATOM   3480  CZ  ARG A1099      19.080 -12.932  19.645  1.00  0.00           C  
ATOM   3481  NH1 ARG A1099      20.154 -12.918  18.875  1.00  0.00           N  
ATOM   3482  NH2 ARG A1099      17.932 -13.386  19.154  1.00  0.00           N  
ATOM   3483  N   TYR A1101      16.854 -10.648  24.874  1.00  0.00           N  
ATOM   3484  CA  TYR A1101      15.617 -10.612  25.591  1.00  0.00           C  
ATOM   3485  C   TYR A1101      14.992 -11.969  25.881  1.00  0.00           C  
ATOM   3486  O   TYR A1101      14.534 -12.220  27.002  1.00  0.00           O  
ATOM   3487  CB  TYR A1101      14.587  -9.762  24.796  1.00  0.00           C  
ATOM   3488  CG  TYR A1101      13.194  -9.838  25.361  1.00  0.00           C  
ATOM   3489  CD1 TYR A1101      12.908  -9.339  26.615  1.00  0.00           C  
ATOM   3490  CD2 TYR A1101      12.151 -10.414  24.630  1.00  0.00           C  
ATOM   3491  CE1 TYR A1101      11.624  -9.426  27.147  1.00  0.00           C  
ATOM   3492  CE2 TYR A1101      10.864 -10.470  25.134  1.00  0.00           C  
ATOM   3493  CZ  TYR A1101      10.601  -9.989  26.382  1.00  0.00           C  
ATOM   3494  OH  TYR A1101       9.338 -10.069  26.902  1.00  0.00           O  
ATOM   3495  N   TRP A1102      14.946 -12.841  24.876  1.00  0.00           N  
ATOM   3496  CA  TRP A1102      14.074 -14.037  24.943  1.00  0.00           C  
ATOM   3497  C   TRP A1102      14.825 -15.201  25.626  1.00  0.00           C  
ATOM   3498  O   TRP A1102      15.409 -16.069  24.987  1.00  0.00           O  
ATOM   3499  CB  TRP A1102      13.564 -14.403  23.536  1.00  0.00           C  
ATOM   3500  CG  TRP A1102      12.483 -15.428  23.468  1.00  0.00           C  
ATOM   3501  CD1 TRP A1102      12.571 -16.636  22.843  1.00  0.00           C  
ATOM   3502  CD2 TRP A1102      11.135 -15.324  23.947  1.00  0.00           C  
ATOM   3503  NE1 TRP A1102      11.385 -17.311  22.947  1.00  0.00           N  
ATOM   3504  CE2 TRP A1102      10.489 -16.539  23.633  1.00  0.00           C  
ATOM   3505  CE3 TRP A1102      10.429 -14.355  24.666  1.00  0.00           C  
ATOM   3506  CZ2 TRP A1102       9.172 -16.799  23.982  1.00  0.00           C  
ATOM   3507  CZ3 TRP A1102       9.120 -14.612  25.021  1.00  0.00           C  
ATOM   3508  CH2 TRP A1102       8.498 -15.834  24.679  1.00  0.00           C  
ATOM   3509  N   GLY A1103      14.810 -15.172  26.944  1.00  0.00           N  
ATOM   3510  CA  GLY A1103      15.508 -16.157  27.744  1.00  0.00           C  
ATOM   3511  C   GLY A1103      15.241 -15.934  29.222  1.00  0.00           C  
ATOM   3512  O   GLY A1103      14.661 -14.935  29.602  1.00  0.00           O  
ATOM   3513  N   THR A1104      15.677 -16.883  30.044  1.00  0.00           N  
ATOM   3514  CA  THR A1104      15.466 -16.858  31.475  1.00  0.00           C  
ATOM   3515  C   THR A1104      16.302 -15.743  32.127  1.00  0.00           C  
ATOM   3516  O   THR A1104      17.526 -15.727  31.987  1.00  0.00           O  
ATOM   3517  CB  THR A1104      15.840 -18.201  32.120  1.00  0.00           C  
ATOM   3518  OG1 THR A1104      15.124 -19.284  31.472  1.00  0.00           O  
ATOM   3519  CG2 THR A1104      15.538 -18.161  33.629  1.00  0.00           C  
ATOM   3520  N   PRO A1105      15.631 -14.822  32.843  1.00  0.00           N  
ATOM   3521  CA  PRO A1105      16.379 -13.830  33.635  1.00  0.00           C  
ATOM   3522  C   PRO A1105      17.272 -14.484  34.693  1.00  0.00           C  
ATOM   3523  O   PRO A1105      16.899 -15.461  35.334  1.00  0.00           O  
ATOM   3524  CB  PRO A1105      15.270 -12.968  34.264  1.00  0.00           C  
ATOM   3525  CG  PRO A1105      14.103 -13.125  33.275  1.00  0.00           C  
ATOM   3526  CD  PRO A1105      14.175 -14.591  32.933  1.00  0.00           C  
ATOM   3527  N   ILE A1106      18.478 -13.964  34.819  1.00  0.00           N  
ATOM   3528  CA  ILE A1106      19.432 -14.486  35.800  1.00  0.00           C  
ATOM   3529  C   ILE A1106      19.013 -13.946  37.192  1.00  0.00           C  
ATOM   3530  O   ILE A1106      18.850 -12.762  37.335  1.00  0.00           O  
ATOM   3531  CB  ILE A1106      20.856 -14.111  35.354  1.00  0.00           C  
ATOM   3532  CG1 ILE A1106      21.243 -14.941  34.113  1.00  0.00           C  
ATOM   3533  CG2 ILE A1106      21.864 -14.306  36.508  1.00  0.00           C  
ATOM   3534  CD1 ILE A1106      22.494 -14.537  33.462  1.00  0.00           C  
ATOM   3535  N   PRO A1107      18.755 -14.831  38.178  1.00  0.00           N  
ATOM   3536  CA  PRO A1107      18.127 -14.442  39.442  1.00  0.00           C  
ATOM   3537  C   PRO A1107      19.133 -13.810  40.440  1.00  0.00           C  
ATOM   3538  O   PRO A1107      19.279 -14.281  41.556  1.00  0.00           O  
ATOM   3539  CB  PRO A1107      17.575 -15.757  39.950  1.00  0.00           C  
ATOM   3540  CG  PRO A1107      18.558 -16.748  39.488  1.00  0.00           C  
ATOM   3541  CD  PRO A1107      18.976 -16.282  38.130  1.00  0.00           C  
ATOM   3542  N   MET A1108      19.797 -12.760  39.995  1.00  0.00           N  
ATOM   3543  CA  MET A1108      20.818 -12.059  40.798  1.00  0.00           C  
ATOM   3544  C   MET A1108      20.538 -10.556  40.789  1.00  0.00           C  
ATOM   3545  O   MET A1108      19.915 -10.020  39.849  1.00  0.00           O  
ATOM   3546  CB  MET A1108      22.213 -12.341  40.229  1.00  0.00           C  
ATOM   3547  CG  MET A1108      22.556 -13.840  40.227  1.00  0.00           C  
ATOM   3548  SD  MET A1108      22.700 -14.642  41.864  1.00  0.00           S  
ATOM   3549  CE  MET A1108      24.048 -13.760  42.532  1.00  0.00           C  
ATOM   3550  N   VAL A1109      21.023  -9.885  41.835  1.00  0.00           N  
ATOM   3551  CA  VAL A1109      20.937  -8.437  41.959  1.00  0.00           C  
ATOM   3552  C   VAL A1109      22.336  -7.869  42.250  1.00  0.00           C  
ATOM   3553  O   VAL A1109      23.172  -8.522  42.896  1.00  0.00           O  
ATOM   3554  CB  VAL A1109      19.923  -8.097  43.072  1.00  0.00           C  
ATOM   3555  CG1 VAL A1109      19.953  -6.610  43.469  1.00  0.00           C  
ATOM   3556  CG2 VAL A1109      18.503  -8.519  42.641  1.00  0.00           C  
ATOM   3557  N   HIS A1110      22.570  -6.663  41.745  1.00  0.00           N  
ATOM   3558  CA  HIS A1110      23.826  -5.956  41.869  1.00  0.00           C  
ATOM   3559  C   HIS A1110      23.586  -4.716  42.732  1.00  0.00           C  
ATOM   3560  O   HIS A1110      22.840  -3.807  42.349  1.00  0.00           O  
ATOM   3561  CB  HIS A1110      24.322  -5.546  40.498  1.00  0.00           C  
ATOM   3562  CG  HIS A1110      24.554  -6.704  39.579  1.00  0.00           C  
ATOM   3563  ND1 HIS A1110      25.809  -7.205  39.320  1.00  0.00           N  
ATOM   3564  CD2 HIS A1110      23.684  -7.498  38.905  1.00  0.00           C  
ATOM   3565  CE1 HIS A1110      25.709  -8.235  38.496  1.00  0.00           C  
ATOM   3566  NE2 HIS A1110      24.431  -8.432  38.227  1.00  0.00           N  
ATOM   3567  N   CYS A1111      24.219  -4.721  43.901  1.00  0.00           N  
ATOM   3568  CA  CYS A1111      24.088  -3.685  44.917  1.00  0.00           C  
ATOM   3569  C   CYS A1111      25.430  -2.989  45.043  1.00  0.00           C  
ATOM   3570  O   CYS A1111      26.480  -3.645  45.093  1.00  0.00           O  
ATOM   3571  CB  CYS A1111      23.698  -4.339  46.239  1.00  0.00           C  
ATOM   3572  SG  CYS A1111      23.676  -3.240  47.723  1.00  0.00           S  
ATOM   3573  N   GLU A1112      25.396  -1.660  45.076  1.00  0.00           N  
ATOM   3574  CA  GLU A1112      26.610  -0.837  45.112  1.00  0.00           C  
ATOM   3575  C   GLU A1112      27.415  -1.070  46.411  1.00  0.00           C  
ATOM   3576  O   GLU A1112      28.618  -0.882  46.431  1.00  0.00           O  
ATOM   3577  CB  GLU A1112      26.244   0.647  44.955  1.00  0.00           C  
ATOM   3578  CG  GLU A1112      27.455   1.578  44.778  1.00  0.00           C  
ATOM   3579  CD  GLU A1112      27.085   3.070  44.614  1.00  0.00           C  
ATOM   3580  OE1 GLU A1112      26.165   3.395  43.805  1.00  0.00           O  
ATOM   3581  OE2 GLU A1112      27.752   3.919  45.287  1.00  0.00           O  
ATOM   3582  N   ALA A1113      26.729  -1.484  47.464  1.00  0.00           N  
ATOM   3583  CA  ALA A1113      27.328  -1.748  48.777  1.00  0.00           C  
ATOM   3584  C   ALA A1113      27.737  -3.232  48.975  1.00  0.00           C  
ATOM   3585  O   ALA A1113      28.877  -3.524  49.391  1.00  0.00           O  
ATOM   3586  CB  ALA A1113      26.352  -1.312  49.873  1.00  0.00           C  
ATOM   3587  N   CYS A1114      26.816  -4.156  48.676  1.00  0.00           N  
ATOM   3588  CA  CYS A1114      27.016  -5.599  48.948  1.00  0.00           C  
ATOM   3589  C   CYS A1114      27.724  -6.389  47.853  1.00  0.00           C  
ATOM   3590  O   CYS A1114      28.349  -7.429  48.142  1.00  0.00           O  
ATOM   3591  CB  CYS A1114      25.692  -6.287  49.235  1.00  0.00           C  
ATOM   3592  SG  CYS A1114      24.733  -5.563  50.573  1.00  0.00           S  
ATOM   3593  N   GLY A1122      27.639  -5.893  46.623  1.00  0.00           N  
ATOM   3594  CA  GLY A1122      28.135  -6.591  45.455  1.00  0.00           C  
ATOM   3595  C   GLY A1122      27.004  -7.408  44.832  1.00  0.00           C  
ATOM   3596  O   GLY A1122      25.845  -6.970  44.804  1.00  0.00           O  
ATOM   3597  N   VAL A1123      27.341  -8.606  44.349  1.00  0.00           N  
ATOM   3598  CA  VAL A1123      26.350  -9.467  43.684  1.00  0.00           C  
ATOM   3599  C   VAL A1123      25.605 -10.303  44.710  1.00  0.00           C  
ATOM   3600  O   VAL A1123      26.211 -11.080  45.461  1.00  0.00           O  
ATOM   3601  CB  VAL A1123      26.987 -10.355  42.606  1.00  0.00           C  
ATOM   3602  CG1 VAL A1123      25.933 -11.247  41.976  1.00  0.00           C  
ATOM   3603  CG2 VAL A1123      27.681  -9.499  41.541  1.00  0.00           C  
ATOM   3604  N   VAL A1124      24.287 -10.138  44.756  1.00  0.00           N  
ATOM   3605  CA  VAL A1124      23.452 -10.771  45.761  1.00  0.00           C  
ATOM   3606  C   VAL A1124      22.349 -11.601  45.102  1.00  0.00           C  
ATOM   3607  O   VAL A1124      21.677 -11.108  44.175  1.00  0.00           O  
ATOM   3608  CB  VAL A1124      22.796  -9.717  46.687  1.00  0.00           C  
ATOM   3609  CG1 VAL A1124      21.861 -10.378  47.686  1.00  0.00           C  
ATOM   3610  CG2 VAL A1124      23.889  -8.886  47.389  1.00  0.00           C  
ATOM   3611  N   PRO A1125      22.160 -12.855  45.563  1.00  0.00           N  
ATOM   3612  CA  PRO A1125      21.109 -13.687  44.951  1.00  0.00           C  
ATOM   3613  C   PRO A1125      19.684 -13.287  45.333  1.00  0.00           C  
ATOM   3614  O   PRO A1125      19.421 -12.839  46.459  1.00  0.00           O  
ATOM   3615  CB  PRO A1125      21.425 -15.096  45.471  1.00  0.00           C  
ATOM   3616  CG  PRO A1125      22.134 -14.845  46.804  1.00  0.00           C  
ATOM   3617  CD  PRO A1125      22.921 -13.594  46.593  1.00  0.00           C  
ATOM   3618  N   VAL A1126      18.761 -13.494  44.397  1.00  0.00           N  
ATOM   3619  CA  VAL A1126      17.348 -13.337  44.682  1.00  0.00           C  
ATOM   3620  C   VAL A1126      16.939 -14.503  45.572  1.00  0.00           C  
ATOM   3621  O   VAL A1126      17.298 -15.649  45.310  1.00  0.00           O  
ATOM   3622  CB  VAL A1126      16.492 -13.295  43.360  1.00  0.00           C  
ATOM   3623  CG1 VAL A1126      15.001 -13.297  43.663  1.00  0.00           C  
ATOM   3624  CG2 VAL A1126      16.878 -12.102  42.486  1.00  0.00           C  
ATOM   3625  N   PRO A1127      16.202 -14.227  46.660  1.00  0.00           N  
ATOM   3626  CA  PRO A1127      15.664 -15.333  47.448  1.00  0.00           C  
ATOM   3627  C   PRO A1127      14.759 -16.277  46.649  1.00  0.00           C  
ATOM   3628  O   PRO A1127      13.959 -15.819  45.822  1.00  0.00           O  
ATOM   3629  CB  PRO A1127      14.851 -14.629  48.546  1.00  0.00           C  
ATOM   3630  CG  PRO A1127      15.408 -13.261  48.623  1.00  0.00           C  
ATOM   3631  CD  PRO A1127      15.868 -12.919  47.244  1.00  0.00           C  
ATOM   3632  N   GLU A1128      14.895 -17.571  46.945  1.00  0.00           N  
ATOM   3633  CA  GLU A1128      14.125 -18.680  46.351  1.00  0.00           C  
ATOM   3634  C   GLU A1128      12.621 -18.381  46.339  1.00  0.00           C  
ATOM   3635  O   GLU A1128      11.914 -18.636  45.349  1.00  0.00           O  
ATOM   3636  CB  GLU A1128      14.444 -19.959  47.149  1.00  0.00           C  
ATOM   3637  CG  GLU A1128      13.501 -21.125  46.967  1.00  0.00           C  
ATOM   3638  CD  GLU A1128      14.117 -22.469  47.359  1.00  0.00           C  
ATOM   3639  OE1 GLU A1128      15.346 -22.545  47.512  1.00  0.00           O  
ATOM   3640  OE2 GLU A1128      13.377 -23.478  47.459  1.00  0.00           O  
ATOM   3641  N   GLU A1129      12.154 -17.747  47.412  1.00  0.00           N  
ATOM   3642  CA  GLU A1129      10.718 -17.482  47.585  1.00  0.00           C  
ATOM   3643  C   GLU A1129      10.168 -16.399  46.675  1.00  0.00           C  
ATOM   3644  O   GLU A1129       8.968 -16.315  46.518  1.00  0.00           O  
ATOM   3645  CB  GLU A1129      10.341 -17.227  49.068  1.00  0.00           C  
ATOM   3646  CG  GLU A1129      11.431 -16.683  49.980  1.00  0.00           C  
ATOM   3647  CD  GLU A1129      12.555 -17.695  50.272  1.00  0.00           C  
ATOM   3648  OE1 GLU A1129      12.303 -18.783  50.858  1.00  0.00           O  
ATOM   3649  OE2 GLU A1129      13.699 -17.397  49.902  1.00  0.00           O  
ATOM   3650  N   GLU A1130      11.034 -15.612  46.036  1.00  0.00           N  
ATOM   3651  CA  GLU A1130      10.606 -14.610  45.087  1.00  0.00           C  
ATOM   3652  C   GLU A1130      10.577 -15.079  43.620  1.00  0.00           C  
ATOM   3653  O   GLU A1130      10.157 -14.324  42.741  1.00  0.00           O  
ATOM   3654  CB  GLU A1130      11.493 -13.380  45.211  1.00  0.00           C  
ATOM   3655  CG  GLU A1130      11.343 -12.705  46.564  1.00  0.00           C  
ATOM   3656  CD  GLU A1130      12.254 -11.517  46.741  1.00  0.00           C  
ATOM   3657  OE1 GLU A1130      12.726 -10.935  45.734  1.00  0.00           O  
ATOM   3658  OE2 GLU A1130      12.480 -11.149  47.912  1.00  0.00           O  
ATOM   3659  N   LEU A1131      11.036 -16.305  43.364  1.00  0.00           N  
ATOM   3660  CA  LEU A1131      11.051 -16.831  42.002  1.00  0.00           C  
ATOM   3661  C   LEU A1131       9.626 -17.175  41.572  1.00  0.00           C  
ATOM   3662  O   LEU A1131       8.833 -17.630  42.383  1.00  0.00           O  
ATOM   3663  CB  LEU A1131      11.948 -18.062  41.895  1.00  0.00           C  
ATOM   3664  CG  LEU A1131      13.420 -17.902  42.303  1.00  0.00           C  
ATOM   3665  CD1 LEU A1131      14.149 -19.219  42.157  1.00  0.00           C  
ATOM   3666  CD2 LEU A1131      14.135 -16.801  41.524  1.00  0.00           C  
ATOM   3667  N   PRO A1132       9.313 -17.005  40.276  1.00  0.00           N  
ATOM   3668  CA  PRO A1132      10.213 -16.533  39.233  1.00  0.00           C  
ATOM   3669  C   PRO A1132      10.537 -15.039  39.254  1.00  0.00           C  
ATOM   3670  O   PRO A1132       9.712 -14.210  39.667  1.00  0.00           O  
ATOM   3671  CB  PRO A1132       9.437 -16.842  37.941  1.00  0.00           C  
ATOM   3672  CG  PRO A1132       8.026 -16.814  38.356  1.00  0.00           C  
ATOM   3673  CD  PRO A1132       7.989 -17.362  39.734  1.00  0.00           C  
ATOM   3674  N   VAL A1133      11.740 -14.710  38.812  1.00  0.00           N  
ATOM   3675  CA  VAL A1133      12.019 -13.385  38.319  1.00  0.00           C  
ATOM   3676  C   VAL A1133      11.485 -13.331  36.882  1.00  0.00           C  
ATOM   3677  O   VAL A1133      12.079 -13.886  35.943  1.00  0.00           O  
ATOM   3678  CB  VAL A1133      13.507 -13.035  38.364  1.00  0.00           C  
ATOM   3679  CG1 VAL A1133      13.751 -11.671  37.731  1.00  0.00           C  
ATOM   3680  CG2 VAL A1133      14.030 -13.087  39.824  1.00  0.00           C  
ATOM   3681  N   LEU A1134      10.334 -12.682  36.729  1.00  0.00           N  
ATOM   3682  CA  LEU A1134       9.622 -12.676  35.456  1.00  0.00           C  
ATOM   3683  C   LEU A1134      10.291 -11.818  34.402  1.00  0.00           C  
ATOM   3684  O   LEU A1134      10.690 -10.685  34.680  1.00  0.00           O  
ATOM   3685  CB  LEU A1134       8.181 -12.179  35.657  1.00  0.00           C  
ATOM   3686  CG  LEU A1134       7.255 -13.067  36.478  1.00  0.00           C  
ATOM   3687  CD1 LEU A1134       5.899 -12.323  36.725  1.00  0.00           C  
ATOM   3688  CD2 LEU A1134       7.020 -14.394  35.775  1.00  0.00           C  
ATOM   3689  N   LEU A1135      10.414 -12.347  33.182  1.00  0.00           N  
ATOM   3690  CA  LEU A1135      10.777 -11.510  32.042  1.00  0.00           C  
ATOM   3691  C   LEU A1135       9.688 -10.455  31.917  1.00  0.00           C  
ATOM   3692  O   LEU A1135       8.514 -10.805  31.987  1.00  0.00           O  
ATOM   3693  CB  LEU A1135      10.768 -12.282  30.726  1.00  0.00           C  
ATOM   3694  CG  LEU A1135      11.996 -12.539  29.866  1.00  0.00           C  
ATOM   3695  CD1 LEU A1135      11.502 -12.800  28.438  1.00  0.00           C  
ATOM   3696  CD2 LEU A1135      13.075 -11.474  29.872  1.00  0.00           C  
ATOM   3697  N   PRO A1136      10.065  -9.184  31.708  1.00  0.00           N  
ATOM   3698  CA  PRO A1136       9.043  -8.171  31.485  1.00  0.00           C  
ATOM   3699  C   PRO A1136       8.406  -8.388  30.109  1.00  0.00           C  
ATOM   3700  O   PRO A1136       9.082  -8.859  29.188  1.00  0.00           O  
ATOM   3701  CB  PRO A1136       9.842  -6.871  31.511  1.00  0.00           C  
ATOM   3702  CG  PRO A1136      11.206  -7.260  31.060  1.00  0.00           C  
ATOM   3703  CD  PRO A1136      11.424  -8.624  31.626  1.00  0.00           C  
ATOM   3704  N   ASP A1137       7.127  -8.061  29.948  1.00  0.00           N  
ATOM   3705  CA  ASP A1137       6.501  -8.270  28.634  1.00  0.00           C  
ATOM   3706  C   ASP A1137       6.737  -7.082  27.711  1.00  0.00           C  
ATOM   3707  O   ASP A1137       5.937  -6.175  27.670  1.00  0.00           O  
ATOM   3708  CB  ASP A1137       5.001  -8.576  28.743  1.00  0.00           C  
ATOM   3709  CG  ASP A1137       4.390  -9.022  27.395  1.00  0.00           C  
ATOM   3710  OD1 ASP A1137       5.144  -9.498  26.487  1.00  0.00           O  
ATOM   3711  OD2 ASP A1137       3.150  -8.892  27.247  1.00  0.00           O  
ATOM   3712  N   LEU A1138       7.840  -7.109  26.969  1.00  0.00           N  
ATOM   3713  CA  LEU A1138       8.136  -6.096  25.966  1.00  0.00           C  
ATOM   3714  C   LEU A1138       7.307  -6.405  24.729  1.00  0.00           C  
ATOM   3715  O   LEU A1138       7.376  -7.517  24.215  1.00  0.00           O  
ATOM   3716  CB  LEU A1138       9.621  -6.109  25.592  1.00  0.00           C  
ATOM   3717  CG  LEU A1138      10.635  -5.984  26.737  1.00  0.00           C  
ATOM   3718  CD1 LEU A1138      12.011  -5.689  26.168  1.00  0.00           C  
ATOM   3719  CD2 LEU A1138      10.211  -4.925  27.740  1.00  0.00           C  
ATOM   3720  N   LYS A1139       6.546  -5.423  24.247  1.00  0.00           N  
ATOM   3721  CA  LYS A1139       5.620  -5.651  23.133  1.00  0.00           C  
ATOM   3722  C   LYS A1139       6.186  -5.253  21.767  1.00  0.00           C  
ATOM   3723  O   LYS A1139       5.757  -5.783  20.747  1.00  0.00           O  
ATOM   3724  CB  LYS A1139       4.285  -4.952  23.407  1.00  0.00           C  
ATOM   3725  CG  LYS A1139       3.438  -5.699  24.447  1.00  0.00           C  
ATOM   3726  CD  LYS A1139       2.223  -4.899  24.893  1.00  0.00           C  
ATOM   3727  CE  LYS A1139       1.414  -5.627  25.984  1.00  0.00           C  
ATOM   3728  NZ  LYS A1139       0.330  -4.745  26.561  1.00  0.00           N  
ATOM   3729  N   ASP A1140       7.165  -4.354  21.739  1.00  0.00           N  
ATOM   3730  CA  ASP A1140       7.676  -3.840  20.473  1.00  0.00           C  
ATOM   3731  C   ASP A1140       8.895  -4.612  19.965  1.00  0.00           C  
ATOM   3732  O   ASP A1140       9.965  -4.587  20.578  1.00  0.00           O  
ATOM   3733  CB  ASP A1140       8.024  -2.352  20.599  1.00  0.00           C  
ATOM   3734  CG  ASP A1140       8.628  -1.787  19.325  1.00  0.00           C  
ATOM   3735  OD1 ASP A1140       9.587  -0.990  19.419  1.00  0.00           O  
ATOM   3736  OD2 ASP A1140       8.150  -2.142  18.217  1.00  0.00           O  
ATOM   3737  N   VAL A1141       8.727  -5.262  18.816  1.00  0.00           N  
ATOM   3738  CA  VAL A1141       9.789  -6.045  18.179  1.00  0.00           C  
ATOM   3739  C   VAL A1141      11.114  -5.271  18.036  1.00  0.00           C  
ATOM   3740  O   VAL A1141      12.204  -5.843  18.172  1.00  0.00           O  
ATOM   3741  CB  VAL A1141       9.322  -6.566  16.785  1.00  0.00           C  
ATOM   3742  CG1 VAL A1141      10.500  -7.113  15.954  1.00  0.00           C  
ATOM   3743  CG2 VAL A1141       8.249  -7.619  16.963  1.00  0.00           C  
ATOM   3744  N   GLU A1142      11.027  -3.972  17.758  1.00  0.00           N  
ATOM   3745  CA  GLU A1142      12.233  -3.174  17.565  1.00  0.00           C  
ATOM   3746  C   GLU A1142      12.951  -2.942  18.909  1.00  0.00           C  
ATOM   3747  O   GLU A1142      14.172  -2.794  18.936  1.00  0.00           O  
ATOM   3748  CB  GLU A1142      11.897  -1.855  16.845  1.00  0.00           C  
ATOM   3749  CG  GLU A1142      13.077  -0.905  16.634  1.00  0.00           C  
ATOM   3750  CD  GLU A1142      14.270  -1.537  15.921  1.00  0.00           C  
ATOM   3751  OE1 GLU A1142      14.065  -2.412  15.044  1.00  0.00           O  
ATOM   3752  OE2 GLU A1142      15.420  -1.139  16.234  1.00  0.00           O  
ATOM   3753  N   ASP A1143      12.182  -2.925  19.998  1.00  0.00           N  
ATOM   3754  CA  ASP A1143      12.707  -2.857  21.371  1.00  0.00           C  
ATOM   3755  C   ASP A1143      13.506  -4.133  21.713  1.00  0.00           C  
ATOM   3756  O   ASP A1143      14.571  -4.074  22.340  1.00  0.00           O  
ATOM   3757  CB  ASP A1143      11.529  -2.694  22.351  1.00  0.00           C  
ATOM   3758  CG  ASP A1143      11.958  -2.493  23.823  1.00  0.00           C  
ATOM   3759  OD1 ASP A1143      11.070  -2.585  24.707  1.00  0.00           O  
ATOM   3760  OD2 ASP A1143      13.149  -2.237  24.111  1.00  0.00           O  
ATOM   3761  N   ILE A1146      12.972  -5.271  21.288  1.00  0.00           N  
ATOM   3762  CA  ILE A1146      13.542  -6.595  21.566  1.00  0.00           C  
ATOM   3763  C   ILE A1146      14.780  -6.895  20.726  1.00  0.00           C  
ATOM   3764  O   ILE A1146      15.676  -7.624  21.166  1.00  0.00           O  
ATOM   3765  CB  ILE A1146      12.461  -7.699  21.313  1.00  0.00           C  
ATOM   3766  CG1 ILE A1146      11.324  -7.559  22.327  1.00  0.00           C  
ATOM   3767  CG2 ILE A1146      13.065  -9.115  21.374  1.00  0.00           C  
ATOM   3768  CD1 ILE A1146      10.118  -8.458  22.037  1.00  0.00           C  
ATOM   3769  N   ARG A1147      14.826  -6.356  19.512  1.00  0.00           N  
ATOM   3770  CA  ARG A1147      15.942  -6.610  18.606  1.00  0.00           C  
ATOM   3771  C   ARG A1147      17.268  -6.294  19.307  1.00  0.00           C  
ATOM   3772  O   ARG A1147      17.443  -5.191  19.825  1.00  0.00           O  
ATOM   3773  CB  ARG A1147      15.798  -5.795  17.315  1.00  0.00           C  
ATOM   3774  CG  ARG A1147      16.895  -6.047  16.294  1.00  0.00           C  
ATOM   3775  CD  ARG A1147      16.488  -5.636  14.856  1.00  0.00           C  
ATOM   3776  NE  ARG A1147      17.546  -5.969  13.879  1.00  0.00           N  
ATOM   3777  CZ  ARG A1147      17.443  -5.900  12.541  1.00  0.00           C  
ATOM   3778  NH1 ARG A1147      16.313  -5.501  11.938  1.00  0.00           N  
ATOM   3779  NH2 ARG A1147      18.496  -6.245  11.787  1.00  0.00           N  
ATOM   3780  N   PRO A1148      18.190  -7.278  19.352  1.00  0.00           N  
ATOM   3781  CA  PRO A1148      19.443  -7.081  20.088  1.00  0.00           C  
ATOM   3782  C   PRO A1148      20.430  -6.223  19.298  1.00  0.00           C  
ATOM   3783  O   PRO A1148      20.705  -6.514  18.129  1.00  0.00           O  
ATOM   3784  CB  PRO A1148      19.984  -8.512  20.253  1.00  0.00           C  
ATOM   3785  CG  PRO A1148      19.468  -9.240  19.058  1.00  0.00           C  
ATOM   3786  CD  PRO A1148      18.127  -8.619  18.733  1.00  0.00           C  
ATOM   3787  N   LYS A1149      20.968  -5.190  19.952  1.00  0.00           N  
ATOM   3788  CA  LYS A1149      21.873  -4.236  19.313  1.00  0.00           C  
ATOM   3789  C   LYS A1149      23.290  -4.201  19.935  1.00  0.00           C  
ATOM   3790  O   LYS A1149      24.126  -3.396  19.521  1.00  0.00           O  
ATOM   3791  CB  LYS A1149      21.239  -2.840  19.377  1.00  0.00           C  
ATOM   3792  CG  LYS A1149      19.874  -2.728  18.684  1.00  0.00           C  
ATOM   3793  CD  LYS A1149      18.862  -1.958  19.545  1.00  0.00           C  
ATOM   3794  CE  LYS A1149      17.422  -2.126  19.024  1.00  0.00           C  
ATOM   3795  NZ  LYS A1149      16.471  -2.478  20.133  1.00  0.00           N  
ATOM   3796  N   GLY A1150      23.579  -5.076  20.896  1.00  0.00           N  
ATOM   3797  CA  GLY A1150      24.918  -5.102  21.526  1.00  0.00           C  
ATOM   3798  C   GLY A1150      24.881  -5.229  23.038  1.00  0.00           C  
ATOM   3799  O   GLY A1150      25.779  -5.796  23.642  1.00  0.00           O  
ATOM   3800  N   LYS A1151      23.842  -4.672  23.642  1.00  0.00           N  
ATOM   3801  CA  LYS A1151      23.594  -4.780  25.070  1.00  0.00           C  
ATOM   3802  C   LYS A1151      22.322  -5.583  25.236  1.00  0.00           C  
ATOM   3803  O   LYS A1151      21.551  -5.713  24.279  1.00  0.00           O  
ATOM   3804  CB  LYS A1151      23.406  -3.383  25.683  1.00  0.00           C  
ATOM   3805  CG  LYS A1151      24.681  -2.567  25.760  1.00  0.00           C  
ATOM   3806  CD  LYS A1151      24.392  -1.184  26.339  1.00  0.00           C  
ATOM   3807  CE  LYS A1151      25.588  -0.235  26.161  1.00  0.00           C  
ATOM   3808  NZ  LYS A1151      25.222   1.204  26.413  1.00  0.00           N  
ATOM   3809  N   SER A1152      22.079  -6.122  26.428  1.00  0.00           N  
ATOM   3810  CA  SER A1152      20.802  -6.760  26.669  1.00  0.00           C  
ATOM   3811  C   SER A1152      19.682  -5.736  26.449  1.00  0.00           C  
ATOM   3812  O   SER A1152      19.783  -4.593  26.905  1.00  0.00           O  
ATOM   3813  CB  SER A1152      20.681  -7.330  28.072  1.00  0.00           C  
ATOM   3814  OG  SER A1152      19.381  -7.885  28.276  1.00  0.00           O  
ATOM   3815  N   PRO A1153      18.608  -6.143  25.748  1.00  0.00           N  
ATOM   3816  CA  PRO A1153      17.433  -5.281  25.664  1.00  0.00           C  
ATOM   3817  C   PRO A1153      16.865  -4.873  27.012  1.00  0.00           C  
ATOM   3818  O   PRO A1153      16.246  -3.812  27.119  1.00  0.00           O  
ATOM   3819  CB  PRO A1153      16.424  -6.148  24.886  1.00  0.00           C  
ATOM   3820  CG  PRO A1153      17.266  -7.004  24.063  1.00  0.00           C  
ATOM   3821  CD  PRO A1153      18.415  -7.368  24.955  1.00  0.00           C  
ATOM   3822  N   LEU A1154      17.091  -5.679  28.044  1.00  0.00           N  
ATOM   3823  CA  LEU A1154      16.582  -5.350  29.369  1.00  0.00           C  
ATOM   3824  C   LEU A1154      17.285  -4.136  29.978  1.00  0.00           C  
ATOM   3825  O   LEU A1154      16.751  -3.538  30.888  1.00  0.00           O  
ATOM   3826  CB  LEU A1154      16.679  -6.551  30.310  1.00  0.00           C  
ATOM   3827  CG  LEU A1154      15.909  -7.808  29.852  1.00  0.00           C  
ATOM   3828  CD1 LEU A1154      16.083  -8.932  30.843  1.00  0.00           C  
ATOM   3829  CD2 LEU A1154      14.427  -7.487  29.640  1.00  0.00           C  
ATOM   3830  N   GLU A1155      18.454  -3.767  29.464  1.00  0.00           N  
ATOM   3831  CA  GLU A1155      19.136  -2.530  29.894  1.00  0.00           C  
ATOM   3832  C   GLU A1155      18.381  -1.226  29.558  1.00  0.00           C  
ATOM   3833  O   GLU A1155      18.680  -0.173  30.126  1.00  0.00           O  
ATOM   3834  CB  GLU A1155      20.519  -2.448  29.275  1.00  0.00           C  
ATOM   3835  CG  GLU A1155      21.523  -3.360  29.952  1.00  0.00           C  
ATOM   3836  CD  GLU A1155      21.923  -2.880  31.343  1.00  0.00           C  
ATOM   3837  OE1 GLU A1155      22.444  -3.714  32.121  1.00  0.00           O  
ATOM   3838  OE2 GLU A1155      21.719  -1.676  31.672  1.00  0.00           O  
ATOM   3839  N   ALA A1156      17.438  -1.286  28.624  1.00  0.00           N  
ATOM   3840  CA  ALA A1156      16.604  -0.124  28.309  1.00  0.00           C  
ATOM   3841  C   ALA A1156      15.369  -0.047  29.219  1.00  0.00           C  
ATOM   3842  O   ALA A1156      14.526   0.835  29.022  1.00  0.00           O  
ATOM   3843  CB  ALA A1156      16.195  -0.163  26.818  1.00  0.00           C  
ATOM   3844  N   HIS A1157      15.261  -0.920  30.230  1.00  0.00           N  
ATOM   3845  CA  HIS A1157      14.007  -1.060  30.995  1.00  0.00           C  
ATOM   3846  C   HIS A1157      14.117  -0.992  32.520  1.00  0.00           C  
ATOM   3847  O   HIS A1157      13.988  -2.012  33.203  1.00  0.00           O  
ATOM   3848  CB  HIS A1157      13.271  -2.318  30.524  1.00  0.00           C  
ATOM   3849  CG  HIS A1157      12.756  -2.166  29.132  1.00  0.00           C  
ATOM   3850  ND1 HIS A1157      11.489  -1.688  28.861  1.00  0.00           N  
ATOM   3851  CD2 HIS A1157      13.374  -2.302  27.932  1.00  0.00           C  
ATOM   3852  CE1 HIS A1157      11.334  -1.587  27.551  1.00  0.00           C  
ATOM   3853  NE2 HIS A1157      12.463  -1.951  26.963  1.00  0.00           N  
ATOM   3854  N   PRO A1158      14.305   0.240  33.064  1.00  0.00           N  
ATOM   3855  CA  PRO A1158      14.433   0.439  34.523  1.00  0.00           C  
ATOM   3856  C   PRO A1158      13.234  -0.046  35.310  1.00  0.00           C  
ATOM   3857  O   PRO A1158      13.362  -0.379  36.479  1.00  0.00           O  
ATOM   3858  CB  PRO A1158      14.636   1.968  34.675  1.00  0.00           C  
ATOM   3859  CG  PRO A1158      14.249   2.564  33.373  1.00  0.00           C  
ATOM   3860  CD  PRO A1158      14.457   1.511  32.320  1.00  0.00           C  
ATOM   3861  N   GLU A1159      12.074  -0.131  34.671  1.00  0.00           N  
ATOM   3862  CA  GLU A1159      10.899  -0.678  35.339  1.00  0.00           C  
ATOM   3863  C   GLU A1159      11.103  -2.151  35.667  1.00  0.00           C  
ATOM   3864  O   GLU A1159      10.507  -2.676  36.601  1.00  0.00           O  
ATOM   3865  CB  GLU A1159       9.604  -0.424  34.516  1.00  0.00           C  
ATOM   3866  CG  GLU A1159       9.340  -1.328  33.311  1.00  0.00           C  
ATOM   3867  CD  GLU A1159      10.128  -0.969  32.072  1.00  0.00           C  
ATOM   3868  OE1 GLU A1159      10.983  -0.054  32.118  1.00  0.00           O  
ATOM   3869  OE2 GLU A1159       9.898  -1.627  31.030  1.00  0.00           O  
ATOM   3870  N   PHE A1160      11.954  -2.828  34.910  1.00  0.00           N  
ATOM   3871  CA  PHE A1160      12.352  -4.193  35.278  1.00  0.00           C  
ATOM   3872  C   PHE A1160      13.553  -4.224  36.266  1.00  0.00           C  
ATOM   3873  O   PHE A1160      13.485  -4.846  37.325  1.00  0.00           O  
ATOM   3874  CB  PHE A1160      12.696  -5.006  34.023  1.00  0.00           C  
ATOM   3875  CG  PHE A1160      13.478  -6.279  34.320  1.00  0.00           C  
ATOM   3876  CD1 PHE A1160      12.842  -7.395  34.861  1.00  0.00           C  
ATOM   3877  CD2 PHE A1160      14.845  -6.357  34.058  1.00  0.00           C  
ATOM   3878  CE1 PHE A1160      13.560  -8.585  35.140  1.00  0.00           C  
ATOM   3879  CE2 PHE A1160      15.562  -7.542  34.348  1.00  0.00           C  
ATOM   3880  CZ  PHE A1160      14.917  -8.640  34.890  1.00  0.00           C  
ATOM   3881  N   TYR A1161      14.656  -3.594  35.894  1.00  0.00           N  
ATOM   3882  CA  TYR A1161      15.905  -3.782  36.660  1.00  0.00           C  
ATOM   3883  C   TYR A1161      16.048  -2.996  37.960  1.00  0.00           C  
ATOM   3884  O   TYR A1161      16.839  -3.392  38.823  1.00  0.00           O  
ATOM   3885  CB  TYR A1161      17.150  -3.587  35.793  1.00  0.00           C  
ATOM   3886  CG  TYR A1161      17.402  -2.216  35.217  1.00  0.00           C  
ATOM   3887  CD1 TYR A1161      17.757  -1.120  36.037  1.00  0.00           C  
ATOM   3888  CD2 TYR A1161      17.353  -2.020  33.847  1.00  0.00           C  
ATOM   3889  CE1 TYR A1161      18.022   0.121  35.490  1.00  0.00           C  
ATOM   3890  CE2 TYR A1161      17.626  -0.791  33.287  1.00  0.00           C  
ATOM   3891  CZ  TYR A1161      17.955   0.279  34.114  1.00  0.00           C  
ATOM   3892  OH  TYR A1161      18.218   1.478  33.524  1.00  0.00           O  
ATOM   3893  N   GLU A1162      15.336  -1.875  38.098  1.00  0.00           N  
ATOM   3894  CA  GLU A1162      15.365  -1.137  39.367  1.00  0.00           C  
ATOM   3895  C   GLU A1162      14.638  -1.936  40.444  1.00  0.00           C  
ATOM   3896  O   GLU A1162      13.443  -2.244  40.333  1.00  0.00           O  
ATOM   3897  CB  GLU A1162      14.766   0.270  39.239  1.00  0.00           C  
ATOM   3898  CG  GLU A1162      15.526   1.203  38.311  1.00  0.00           C  
ATOM   3899  CD  GLU A1162      14.901   2.600  38.255  1.00  0.00           C  
ATOM   3900  OE1 GLU A1162      13.797   2.771  38.813  1.00  0.00           O  
ATOM   3901  OE2 GLU A1162      15.513   3.509  37.654  1.00  0.00           O  
ATOM   3902  N   THR A1163      15.374  -2.287  41.494  1.00  0.00           N  
ATOM   3903  CA  THR A1163      14.843  -3.113  42.555  1.00  0.00           C  
ATOM   3904  C   THR A1163      15.545  -2.770  43.887  1.00  0.00           C  
ATOM   3905  O   THR A1163      16.282  -1.804  43.958  1.00  0.00           O  
ATOM   3906  CB  THR A1163      14.985  -4.626  42.188  1.00  0.00           C  
ATOM   3907  OG1 THR A1163      14.299  -5.415  43.151  1.00  0.00           O  
ATOM   3908  CG2 THR A1163      16.469  -5.076  42.109  1.00  0.00           C  
ATOM   3909  N   THR A1164      15.290  -3.541  44.926  1.00  0.00           N  
ATOM   3910  CA  THR A1164      15.981  -3.367  46.201  1.00  0.00           C  
ATOM   3911  C   THR A1164      16.920  -4.551  46.454  1.00  0.00           C  
ATOM   3912  O   THR A1164      16.684  -5.671  45.970  1.00  0.00           O  
ATOM   3913  CB  THR A1164      14.987  -3.170  47.375  1.00  0.00           C  
ATOM   3914  OG1 THR A1164      14.160  -4.332  47.528  1.00  0.00           O  
ATOM   3915  CG2 THR A1164      14.093  -1.946  47.118  1.00  0.00           C  
ATOM   3916  N   CYS A1165      18.006  -4.301  47.183  1.00  0.00           N  
ATOM   3917  CA  CYS A1165      18.936  -5.359  47.532  1.00  0.00           C  
ATOM   3918  C   CYS A1165      18.321  -6.294  48.572  1.00  0.00           C  
ATOM   3919  O   CYS A1165      17.862  -5.833  49.632  1.00  0.00           O  
ATOM   3920  CB  CYS A1165      20.248  -4.793  48.047  1.00  0.00           C  
ATOM   3921  SG  CYS A1165      21.383  -6.089  48.569  1.00  0.00           S  
ATOM   3922  N   PRO A1166      18.293  -7.616  48.279  1.00  0.00           N  
ATOM   3923  CA  PRO A1166      17.776  -8.562  49.269  1.00  0.00           C  
ATOM   3924  C   PRO A1166      18.579  -8.614  50.575  1.00  0.00           C  
ATOM   3925  O   PRO A1166      18.064  -9.092  51.597  1.00  0.00           O  
ATOM   3926  CB  PRO A1166      17.854  -9.917  48.543  1.00  0.00           C  
ATOM   3927  CG  PRO A1166      17.933  -9.595  47.106  1.00  0.00           C  
ATOM   3928  CD  PRO A1166      18.675  -8.304  47.024  1.00  0.00           C  
ATOM   3929  N   LYS A1168      19.821  -8.140  50.535  1.00  0.00           N  
ATOM   3930  CA  LYS A1168      20.706  -8.225  51.692  1.00  0.00           C  
ATOM   3931  C   LYS A1168      20.613  -6.994  52.597  1.00  0.00           C  
ATOM   3932  O   LYS A1168      20.471  -7.129  53.801  1.00  0.00           O  
ATOM   3933  CB  LYS A1168      22.160  -8.420  51.250  1.00  0.00           C  
ATOM   3934  CG  LYS A1168      23.079  -8.833  52.381  1.00  0.00           C  
ATOM   3935  CD  LYS A1168      24.494  -9.052  51.885  1.00  0.00           C  
ATOM   3936  CE  LYS A1168      25.511  -8.956  53.024  1.00  0.00           C  
ATOM   3937  NZ  LYS A1168      26.648  -8.034  52.659  1.00  0.00           N  
ATOM   3938  N   CYS A1169      20.695  -5.806  52.015  1.00  0.00           N  
ATOM   3939  CA  CYS A1169      20.745  -4.572  52.810  1.00  0.00           C  
ATOM   3940  C   CYS A1169      19.531  -3.655  52.636  1.00  0.00           C  
ATOM   3941  O   CYS A1169      19.387  -2.678  53.379  1.00  0.00           O  
ATOM   3942  CB  CYS A1169      22.002  -3.802  52.462  1.00  0.00           C  
ATOM   3943  SG  CYS A1169      21.870  -2.979  50.913  1.00  0.00           S  
ATOM   3944  N   GLY A1170      18.672  -3.954  51.658  1.00  0.00           N  
ATOM   3945  CA  GLY A1170      17.434  -3.212  51.452  1.00  0.00           C  
ATOM   3946  C   GLY A1170      17.573  -1.937  50.652  1.00  0.00           C  
ATOM   3947  O   GLY A1170      16.569  -1.326  50.299  1.00  0.00           O  
ATOM   3948  N   GLY A1171      18.798  -1.524  50.349  1.00  0.00           N  
ATOM   3949  CA  GLY A1171      19.003  -0.341  49.551  1.00  0.00           C  
ATOM   3950  C   GLY A1171      18.663  -0.593  48.092  1.00  0.00           C  
ATOM   3951  O   GLY A1171      18.259  -1.702  47.730  1.00  0.00           O  
ATOM   3952  N   PRO A1177      18.861   0.428  47.241  1.00  0.00           N  
ATOM   3953  CA  PRO A1177      18.599   0.290  45.807  1.00  0.00           C  
ATOM   3954  C   PRO A1177      19.643  -0.606  45.129  1.00  0.00           C  
ATOM   3955  O   PRO A1177      20.847  -0.527  45.418  1.00  0.00           O  
ATOM   3956  CB  PRO A1177      18.686   1.729  45.289  1.00  0.00           C  
ATOM   3957  CG  PRO A1177      19.654   2.413  46.242  1.00  0.00           C  
ATOM   3958  CD  PRO A1177      19.399   1.762  47.582  1.00  0.00           C  
ATOM   3959  N   ALA A1178      19.168  -1.464  44.237  1.00  0.00           N  
ATOM   3960  CA  ALA A1178      20.017  -2.410  43.539  1.00  0.00           C  
ATOM   3961  C   ALA A1178      19.461  -2.571  42.119  1.00  0.00           C  
ATOM   3962  O   ALA A1178      18.349  -2.094  41.815  1.00  0.00           O  
ATOM   3963  CB  ALA A1178      20.024  -3.735  44.276  1.00  0.00           C  
ATOM   3964  N   LYS A1191      20.250  -3.203  41.259  1.00  0.00           N  
ATOM   3965  CA  LYS A1191      19.901  -3.424  39.860  1.00  0.00           C  
ATOM   3966  C   LYS A1191      19.837  -4.940  39.584  1.00  0.00           C  
ATOM   3967  O   LYS A1191      20.800  -5.662  39.831  1.00  0.00           O  
ATOM   3968  CB  LYS A1191      20.933  -2.758  38.955  1.00  0.00           C  
ATOM   3969  CG  LYS A1191      20.623  -2.847  37.462  1.00  0.00           C  
ATOM   3970  CD  LYS A1191      21.599  -2.050  36.633  1.00  0.00           C  
ATOM   3971  CE  LYS A1191      21.353  -2.209  35.168  1.00  0.00           C  
ATOM   3972  NZ  LYS A1191      22.197  -1.306  34.380  1.00  0.00           N  
ATOM   3973  N   ARG A1192      18.697  -5.423  39.097  1.00  0.00           N  
ATOM   3974  CA  ARG A1192      18.614  -6.812  38.645  1.00  0.00           C  
ATOM   3975  C   ARG A1192      19.638  -7.052  37.551  1.00  0.00           C  
ATOM   3976  O   ARG A1192      19.910  -6.174  36.720  1.00  0.00           O  
ATOM   3977  CB  ARG A1192      17.213  -7.140  38.110  1.00  0.00           C  
ATOM   3978  CG  ARG A1192      16.109  -7.017  39.120  1.00  0.00           C  
ATOM   3979  CD  ARG A1192      14.864  -7.745  38.628  1.00  0.00           C  
ATOM   3980  NE  ARG A1192      13.755  -7.669  39.568  1.00  0.00           N  
ATOM   3981  CZ  ARG A1192      13.615  -8.418  40.658  1.00  0.00           C  
ATOM   3982  NH1 ARG A1192      14.526  -9.324  41.011  1.00  0.00           N  
ATOM   3983  NH2 ARG A1192      12.553  -8.248  41.428  1.00  0.00           N  
ATOM   3984  N   ASP A1193      20.204  -8.256  37.519  1.00  0.00           N  
ATOM   3985  CA  ASP A1193      20.992  -8.668  36.358  1.00  0.00           C  
ATOM   3986  C   ASP A1193      20.116  -8.571  35.100  1.00  0.00           C  
ATOM   3987  O   ASP A1193      18.960  -8.958  35.141  1.00  0.00           O  
ATOM   3988  CB  ASP A1193      21.449 -10.117  36.493  1.00  0.00           C  
ATOM   3989  CG  ASP A1193      22.703 -10.383  35.737  1.00  0.00           C  
ATOM   3990  OD1 ASP A1193      23.757 -10.451  36.424  1.00  0.00           O  
ATOM   3991  OD2 ASP A1193      22.687 -10.450  34.476  1.00  0.00           O  
ATOM   3992  N   THR A1194      20.690  -8.090  34.010  1.00  0.00           N  
ATOM   3993  CA  THR A1194      19.942  -7.850  32.771  1.00  0.00           C  
ATOM   3994  C   THR A1194      20.282  -8.848  31.671  1.00  0.00           C  
ATOM   3995  O   THR A1194      19.702  -8.796  30.589  1.00  0.00           O  
ATOM   3996  CB  THR A1194      20.182  -6.414  32.262  1.00  0.00           C  
ATOM   3997  OG1 THR A1194      21.588  -6.189  32.068  1.00  0.00           O  
ATOM   3998  CG2 THR A1194      19.621  -5.405  33.271  1.00  0.00           C  
ATOM   3999  N   ASP A1195      21.219  -9.762  31.934  1.00  0.00           N  
ATOM   4000  CA  ASP A1195      21.480 -10.839  30.979  1.00  0.00           C  
ATOM   4001  C   ASP A1195      20.523 -12.018  31.218  1.00  0.00           C  
ATOM   4002  O   ASP A1195      19.995 -12.208  32.303  1.00  0.00           O  
ATOM   4003  CB  ASP A1195      22.948 -11.292  31.028  1.00  0.00           C  
ATOM   4004  CG  ASP A1195      23.904 -10.288  30.401  1.00  0.00           C  
ATOM   4005  OD1 ASP A1195      23.485  -9.454  29.578  1.00  0.00           O  
ATOM   4006  OD2 ASP A1195      25.112 -10.353  30.709  1.00  0.00           O  
ATOM   4007  N   THR A1196      20.312 -12.819  30.176  1.00  0.00           N  
ATOM   4008  CA  THR A1196      19.461 -13.981  30.266  1.00  0.00           C  
ATOM   4009  C   THR A1196      20.272 -15.263  30.039  1.00  0.00           C  
ATOM   4010  O   THR A1196      21.394 -15.239  29.506  1.00  0.00           O  
ATOM   4011  CB  THR A1196      18.285 -13.894  29.237  1.00  0.00           C  
ATOM   4012  OG1 THR A1196      18.849 -13.716  27.931  1.00  0.00           O  
ATOM   4013  CG2 THR A1196      17.370 -12.722  29.581  1.00  0.00           C  
ATOM   4014  N   MET A1198      19.677 -16.381  30.420  1.00  0.00           N  
ATOM   4015  CA  MET A1198      20.351 -17.697  30.306  1.00  0.00           C  
ATOM   4016  C   MET A1198      20.182 -18.284  28.911  1.00  0.00           C  
ATOM   4017  O   MET A1198      19.070 -18.279  28.347  1.00  0.00           O  
ATOM   4018  CB  MET A1198      19.796 -18.704  31.285  1.00  0.00           C  
ATOM   4019  CG  MET A1198      19.893 -18.309  32.745  1.00  0.00           C  
ATOM   4020  SD  MET A1198      19.223 -19.603  33.751  1.00  0.00           S  
ATOM   4021  CE  MET A1198      18.895 -18.724  35.307  1.00  0.00           C  
ATOM   4022  N   ASP A1199      21.276 -18.780  28.376  1.00  0.00           N  
ATOM   4023  CA  ASP A1199      21.260 -19.524  27.118  1.00  0.00           C  
ATOM   4024  C   ASP A1199      20.232 -20.650  27.100  1.00  0.00           C  
ATOM   4025  O   ASP A1199      19.999 -21.319  28.103  1.00  0.00           O  
ATOM   4026  CB  ASP A1199      22.648 -20.088  26.823  1.00  0.00           C  
ATOM   4027  CG  ASP A1199      22.739 -20.705  25.446  1.00  0.00           C  
ATOM   4028  OD1 ASP A1199      22.810 -21.938  25.394  1.00  0.00           O  
ATOM   4029  OD2 ASP A1199      22.738 -19.965  24.427  1.00  0.00           O  
ATOM   4030  N   THR A1200      19.651 -20.879  25.924  1.00  0.00           N  
ATOM   4031  CA  THR A1200      18.751 -22.009  25.682  1.00  0.00           C  
ATOM   4032  C   THR A1200      19.269 -23.355  26.191  1.00  0.00           C  
ATOM   4033  O   THR A1200      18.497 -24.196  26.622  1.00  0.00           O  
ATOM   4034  CB  THR A1200      18.414 -22.156  24.129  1.00  0.00           C  
ATOM   4035  OG1 THR A1200      17.555 -23.284  23.935  1.00  0.00           O  
ATOM   4036  CG2 THR A1200      19.654 -22.374  23.313  1.00  0.00           C  
ATOM   4037  N   PHE A1201      20.572 -23.591  26.148  1.00  0.00           N  
ATOM   4038  CA  PHE A1201      21.090 -24.883  26.617  1.00  0.00           C  
ATOM   4039  C   PHE A1201      20.946 -25.106  28.122  1.00  0.00           C  
ATOM   4040  O   PHE A1201      20.939 -26.243  28.579  1.00  0.00           O  
ATOM   4041  CB  PHE A1201      22.515 -25.138  26.124  1.00  0.00           C  
ATOM   4042  CG  PHE A1201      22.555 -25.557  24.678  1.00  0.00           C  
ATOM   4043  CD1 PHE A1201      22.196 -26.841  24.309  1.00  0.00           C  
ATOM   4044  CD2 PHE A1201      22.878 -24.642  23.691  1.00  0.00           C  
ATOM   4045  CE1 PHE A1201      22.181 -27.208  22.950  1.00  0.00           C  
ATOM   4046  CE2 PHE A1201      22.876 -25.017  22.357  1.00  0.00           C  
ATOM   4047  CZ  PHE A1201      22.524 -26.289  22.001  1.00  0.00           C  
ATOM   4048  N   PHE A1202      20.741 -24.048  28.889  1.00  0.00           N  
ATOM   4049  CA  PHE A1202      20.356 -24.234  30.296  1.00  0.00           C  
ATOM   4050  C   PHE A1202      19.053 -25.022  30.367  1.00  0.00           C  
ATOM   4051  O   PHE A1202      18.967 -26.065  31.043  1.00  0.00           O  
ATOM   4052  CB  PHE A1202      20.208 -22.882  31.014  1.00  0.00           C  
ATOM   4053  CG  PHE A1202      20.313 -22.979  32.542  1.00  0.00           C  
ATOM   4054  CD1 PHE A1202      19.270 -23.484  33.303  1.00  0.00           C  
ATOM   4055  CD2 PHE A1202      21.461 -22.542  33.184  1.00  0.00           C  
ATOM   4056  CE1 PHE A1202      19.377 -23.559  34.702  1.00  0.00           C  
ATOM   4057  CE2 PHE A1202      21.574 -22.620  34.548  1.00  0.00           C  
ATOM   4058  CZ  PHE A1202      20.540 -23.130  35.308  1.00  0.00           C  
ATOM   4059  N   ASP A1203      18.045 -24.510  29.657  1.00  0.00           N  
ATOM   4060  CA  ASP A1203      16.691 -25.097  29.624  1.00  0.00           C  
ATOM   4061  C   ASP A1203      16.699 -26.581  29.278  1.00  0.00           C  
ATOM   4062  O   ASP A1203      16.034 -27.395  29.915  1.00  0.00           O  
ATOM   4063  CB  ASP A1203      15.806 -24.398  28.560  1.00  0.00           C  
ATOM   4064  CG  ASP A1203      15.924 -22.857  28.544  1.00  0.00           C  
ATOM   4065  OD1 ASP A1203      15.494 -22.272  27.527  1.00  0.00           O  
ATOM   4066  OD2 ASP A1203      16.447 -22.213  29.485  1.00  0.00           O  
ATOM   4067  N   SER A1204      17.480 -26.934  28.271  1.00  0.00           N  
ATOM   4068  CA  SER A1204      17.474 -28.282  27.744  1.00  0.00           C  
ATOM   4069  C   SER A1204      18.372 -29.258  28.500  1.00  0.00           C  
ATOM   4070  O   SER A1204      18.392 -30.442  28.195  1.00  0.00           O  
ATOM   4071  CB  SER A1204      17.831 -28.244  26.248  1.00  0.00           C  
ATOM   4072  OG  SER A1204      19.063 -27.592  25.973  1.00  0.00           O  
ATOM   4073  N   SER A1205      19.143 -28.756  29.466  1.00  0.00           N  
ATOM   4074  CA  SER A1205      20.022 -29.609  30.252  1.00  0.00           C  
ATOM   4075  C   SER A1205      19.289 -30.417  31.324  1.00  0.00           C  
ATOM   4076  O   SER A1205      19.873 -31.326  31.918  1.00  0.00           O  
ATOM   4077  CB  SER A1205      21.172 -28.775  30.845  1.00  0.00           C  
ATOM   4078  OG  SER A1205      21.976 -28.239  29.800  1.00  0.00           O  
ATOM   4079  N   TRP A1206      18.008 -30.130  31.563  1.00  0.00           N  
ATOM   4080  CA  TRP A1206      17.239 -30.915  32.531  1.00  0.00           C  
ATOM   4081  C   TRP A1206      15.770 -31.177  32.166  1.00  0.00           C  
ATOM   4082  O   TRP A1206      15.037 -31.705  32.967  1.00  0.00           O  
ATOM   4083  CB  TRP A1206      17.310 -30.251  33.927  1.00  0.00           C  
ATOM   4084  CG  TRP A1206      16.511 -28.985  34.020  1.00  0.00           C  
ATOM   4085  CD1 TRP A1206      16.854 -27.750  33.517  1.00  0.00           C  
ATOM   4086  CD2 TRP A1206      15.238 -28.807  34.657  1.00  0.00           C  
ATOM   4087  NE1 TRP A1206      15.861 -26.848  33.774  1.00  0.00           N  
ATOM   4088  CE2 TRP A1206      14.863 -27.466  34.468  1.00  0.00           C  
ATOM   4089  CE3 TRP A1206      14.361 -29.657  35.330  1.00  0.00           C  
ATOM   4090  CZ2 TRP A1206      13.661 -26.963  34.937  1.00  0.00           C  
ATOM   4091  CZ3 TRP A1206      13.166 -29.136  35.800  1.00  0.00           C  
ATOM   4092  CH2 TRP A1206      12.854 -27.817  35.631  1.00  0.00           C  
ATOM   4093  N   TYR A1207      15.352 -30.884  30.938  1.00  0.00           N  
ATOM   4094  CA  TYR A1207      13.928 -30.999  30.583  1.00  0.00           C  
ATOM   4095  C   TYR A1207      13.387 -32.400  30.763  1.00  0.00           C  
ATOM   4096  O   TYR A1207      12.219 -32.569  31.106  1.00  0.00           O  
ATOM   4097  CB  TYR A1207      13.716 -30.513  29.134  1.00  0.00           C  
ATOM   4098  CG  TYR A1207      14.126 -31.439  28.026  1.00  0.00           C  
ATOM   4099  CD1 TYR A1207      15.459 -31.660  27.698  1.00  0.00           C  
ATOM   4100  CD2 TYR A1207      13.150 -32.050  27.233  1.00  0.00           C  
ATOM   4101  CE1 TYR A1207      15.801 -32.517  26.639  1.00  0.00           C  
ATOM   4102  CE2 TYR A1207      13.476 -32.887  26.230  1.00  0.00           C  
ATOM   4103  CZ  TYR A1207      14.787 -33.106  25.903  1.00  0.00           C  
ATOM   4104  OH  TYR A1207      15.064 -33.943  24.847  1.00  0.00           O  
ATOM   4105  N   TYR A1208      14.237 -33.398  30.495  1.00  0.00           N  
ATOM   4106  CA  TYR A1208      13.914 -34.823  30.609  1.00  0.00           C  
ATOM   4107  C   TYR A1208      13.580 -35.212  32.076  1.00  0.00           C  
ATOM   4108  O   TYR A1208      12.835 -36.156  32.323  1.00  0.00           O  
ATOM   4109  CB  TYR A1208      15.067 -35.696  30.033  1.00  0.00           C  
ATOM   4110  CG  TYR A1208      16.411 -35.285  30.616  1.00  0.00           C  
ATOM   4111  CD1 TYR A1208      16.856 -35.815  31.834  1.00  0.00           C  
ATOM   4112  CD2 TYR A1208      17.188 -34.286  30.014  1.00  0.00           C  
ATOM   4113  CE1 TYR A1208      18.064 -35.406  32.406  1.00  0.00           C  
ATOM   4114  CE2 TYR A1208      18.372 -33.869  30.589  1.00  0.00           C  
ATOM   4115  CZ  TYR A1208      18.803 -34.429  31.792  1.00  0.00           C  
ATOM   4116  OH  TYR A1208      19.975 -33.954  32.328  1.00  0.00           O  
ATOM   4117  N   LEU A1209      14.087 -34.440  33.034  1.00  0.00           N  
ATOM   4118  CA  LEU A1209      13.655 -34.587  34.434  1.00  0.00           C  
ATOM   4119  C   LEU A1209      12.304 -33.907  34.674  1.00  0.00           C  
ATOM   4120  O   LEU A1209      11.466 -34.426  35.401  1.00  0.00           O  
ATOM   4121  CB  LEU A1209      14.716 -34.058  35.392  1.00  0.00           C  
ATOM   4122  CG  LEU A1209      15.954 -34.938  35.507  1.00  0.00           C  
ATOM   4123  CD1 LEU A1209      17.184 -34.125  35.922  1.00  0.00           C  
ATOM   4124  CD2 LEU A1209      15.726 -36.164  36.426  1.00  0.00           C  
ATOM   4125  N   ARG A1210      12.063 -32.764  34.055  1.00  0.00           N  
ATOM   4126  CA  ARG A1210      10.786 -32.091  34.235  1.00  0.00           C  
ATOM   4127  C   ARG A1210       9.617 -32.944  33.765  1.00  0.00           C  
ATOM   4128  O   ARG A1210       8.543 -32.939  34.410  1.00  0.00           O  
ATOM   4129  CB  ARG A1210      10.766 -30.720  33.598  1.00  0.00           C  
ATOM   4130  CG  ARG A1210       9.537 -29.882  33.906  1.00  0.00           C  
ATOM   4131  CD  ARG A1210       9.308 -29.673  35.434  1.00  0.00           C  
ATOM   4132  NE  ARG A1210       8.214 -28.717  35.636  1.00  0.00           N  
ATOM   4133  CZ  ARG A1210       7.811 -28.239  36.823  1.00  0.00           C  
ATOM   4134  NH1 ARG A1210       8.403 -28.619  37.947  1.00  0.00           N  
ATOM   4135  NH2 ARG A1210       6.800 -27.375  36.867  1.00  0.00           N  
ATOM   4136  N   TYR A1211       9.827 -33.683  32.669  1.00  0.00           N  
ATOM   4137  CA  TYR A1211       8.799 -34.608  32.176  1.00  0.00           C  
ATOM   4138  C   TYR A1211       8.311 -35.622  33.196  1.00  0.00           C  
ATOM   4139  O   TYR A1211       7.191 -36.093  33.088  1.00  0.00           O  
ATOM   4140  CB  TYR A1211       9.299 -35.389  30.970  1.00  0.00           C  
ATOM   4141  CG  TYR A1211       9.441 -34.666  29.649  1.00  0.00           C  
ATOM   4142  CD1 TYR A1211       8.495 -33.730  29.210  1.00  0.00           C  
ATOM   4143  CD2 TYR A1211      10.467 -35.025  28.772  1.00  0.00           C  
ATOM   4144  CE1 TYR A1211       8.600 -33.133  27.946  1.00  0.00           C  
ATOM   4145  CE2 TYR A1211      10.591 -34.442  27.541  1.00  0.00           C  
ATOM   4146  CZ  TYR A1211       9.657 -33.509  27.117  1.00  0.00           C  
ATOM   4147  OH  TYR A1211       9.805 -32.950  25.871  1.00  0.00           O  
ATOM   4148  N   THR A1212       9.162 -35.988  34.160  1.00  0.00           N  
ATOM   4149  CA  THR A1212       8.761 -36.897  35.217  1.00  0.00           C  
ATOM   4150  C   THR A1212       7.822 -36.300  36.288  1.00  0.00           C  
ATOM   4151  O   THR A1212       7.242 -37.049  37.101  1.00  0.00           O  
ATOM   4152  CB  THR A1212       9.984 -37.560  35.914  1.00  0.00           C  
ATOM   4153  OG1 THR A1212      10.598 -36.638  36.818  1.00  0.00           O  
ATOM   4154  CG2 THR A1212      11.008 -38.084  34.890  1.00  0.00           C  
ATOM   4155  N   ASP A1213       7.683 -34.984  36.294  1.00  0.00           N  
ATOM   4156  CA  ASP A1213       6.907 -34.267  37.298  1.00  0.00           C  
ATOM   4157  C   ASP A1213       6.589 -32.895  36.764  1.00  0.00           C  
ATOM   4158  O   ASP A1213       7.024 -31.901  37.306  1.00  0.00           O  
ATOM   4159  CB  ASP A1213       7.706 -34.197  38.614  1.00  0.00           C  
ATOM   4160  CG  ASP A1213       6.841 -33.850  39.820  1.00  0.00           C  
ATOM   4161  OD1 ASP A1213       5.594 -33.752  39.687  1.00  0.00           O  
ATOM   4162  OD2 ASP A1213       7.448 -33.663  40.897  1.00  0.00           O  
ATOM   4163  N   PRO A1227       5.812 -32.835  35.664  1.00  0.00           N  
ATOM   4164  CA  PRO A1227       5.678 -31.654  34.832  1.00  0.00           C  
ATOM   4165  C   PRO A1227       4.924 -30.488  35.459  1.00  0.00           C  
ATOM   4166  O   PRO A1227       4.957 -29.385  34.910  1.00  0.00           O  
ATOM   4167  CB  PRO A1227       4.896 -32.185  33.599  1.00  0.00           C  
ATOM   4168  CG  PRO A1227       4.091 -33.303  34.130  1.00  0.00           C  
ATOM   4169  CD  PRO A1227       5.023 -33.965  35.136  1.00  0.00           C  
ATOM   4170  N   HIS A1228       4.249 -30.719  36.583  1.00  0.00           N  
ATOM   4171  CA  HIS A1228       3.415 -29.669  37.158  1.00  0.00           C  
ATOM   4172  C   HIS A1228       3.792 -29.315  38.603  1.00  0.00           C  
ATOM   4173  O   HIS A1228       3.010 -28.646  39.287  1.00  0.00           O  
ATOM   4174  CB  HIS A1228       1.947 -30.088  37.072  1.00  0.00           C  
ATOM   4175  CG  HIS A1228       1.517 -30.419  35.676  1.00  0.00           C  
ATOM   4176  ND1 HIS A1228       0.893 -31.605  35.340  1.00  0.00           N  
ATOM   4177  CD2 HIS A1228       1.646 -29.716  34.524  1.00  0.00           C  
ATOM   4178  CE1 HIS A1228       0.654 -31.612  34.036  1.00  0.00           C  
ATOM   4179  NE2 HIS A1228       1.112 -30.484  33.517  1.00  0.00           N  
ATOM   4180  N   ASN A1275       4.968 -29.748  39.061  1.00  0.00           N  
ATOM   4181  CA  ASN A1275       5.406 -29.481  40.432  1.00  0.00           C  
ATOM   4182  C   ASN A1275       5.697 -27.998  40.585  1.00  0.00           C  
ATOM   4183  O   ASN A1275       6.538 -27.466  39.886  1.00  0.00           O  
ATOM   4184  CB  ASN A1275       6.652 -30.299  40.772  1.00  0.00           C  
ATOM   4185  CG  ASN A1275       6.983 -30.314  42.274  1.00  0.00           C  
ATOM   4186  OD1 ASN A1275       6.868 -29.304  42.973  1.00  0.00           O  
ATOM   4187  ND2 ASN A1275       7.414 -31.463  42.756  1.00  0.00           N  
ATOM   4188  N   ASP A1276       4.991 -27.319  41.495  1.00  0.00           N  
ATOM   4189  CA  ASP A1276       5.258 -25.913  41.731  1.00  0.00           C  
ATOM   4190  C   ASP A1276       6.071 -25.623  42.990  1.00  0.00           C  
ATOM   4191  O   ASP A1276       6.180 -24.469  43.391  1.00  0.00           O  
ATOM   4192  CB  ASP A1276       3.981 -25.096  41.705  1.00  0.00           C  
ATOM   4193  CG  ASP A1276       3.076 -25.368  42.871  1.00  0.00           C  
ATOM   4194  OD1 ASP A1276       3.371 -26.246  43.697  1.00  0.00           O  
ATOM   4195  OD2 ASP A1276       2.028 -24.699  42.929  1.00  0.00           O  
ATOM   4196  N   ARG A1278       6.674 -26.651  43.572  1.00  0.00           N  
ATOM   4197  CA  ARG A1278       7.568 -26.462  44.719  1.00  0.00           C  
ATOM   4198  C   ARG A1278       9.022 -26.852  44.498  1.00  0.00           C  
ATOM   4199  O   ARG A1278       9.901 -26.359  45.212  1.00  0.00           O  
ATOM   4200  CB  ARG A1278       7.038 -27.244  45.913  1.00  0.00           C  
ATOM   4201  CG  ARG A1278       5.775 -26.652  46.471  1.00  0.00           C  
ATOM   4202  CD  ARG A1278       5.514 -27.184  47.867  1.00  0.00           C  
ATOM   4203  NE  ARG A1278       5.175 -28.617  47.817  1.00  0.00           N  
ATOM   4204  CZ  ARG A1278       4.434 -29.273  48.719  1.00  0.00           C  
ATOM   4205  NH1 ARG A1278       3.918 -28.652  49.788  1.00  0.00           N  
ATOM   4206  NH2 ARG A1278       4.201 -30.575  48.544  1.00  0.00           N  
ATOM   4207  N   LEU A1279       9.273 -27.754  43.542  1.00  0.00           N  
ATOM   4208  CA  LEU A1279      10.624 -28.184  43.181  1.00  0.00           C  
ATOM   4209  C   LEU A1279      10.706 -28.349  41.651  1.00  0.00           C  
ATOM   4210  O   LEU A1279       9.667 -28.489  40.999  1.00  0.00           O  
ATOM   4211  CB  LEU A1279      10.945 -29.522  43.830  1.00  0.00           C  
ATOM   4212  CG  LEU A1279      11.243 -29.552  45.347  1.00  0.00           C  
ATOM   4213  CD1 LEU A1279      11.329 -30.986  45.819  1.00  0.00           C  
ATOM   4214  CD2 LEU A1279      12.537 -28.794  45.644  1.00  0.00           C  
ATOM   4215  N   PRO A1280      11.925 -28.311  41.082  1.00  0.00           N  
ATOM   4216  CA  PRO A1280      12.017 -28.697  39.653  1.00  0.00           C  
ATOM   4217  C   PRO A1280      11.346 -30.043  39.339  1.00  0.00           C  
ATOM   4218  O   PRO A1280      10.795 -30.227  38.247  1.00  0.00           O  
ATOM   4219  CB  PRO A1280      13.540 -28.756  39.404  1.00  0.00           C  
ATOM   4220  CG  PRO A1280      14.103 -27.750  40.375  1.00  0.00           C  
ATOM   4221  CD  PRO A1280      13.241 -27.929  41.631  1.00  0.00           C  
ATOM   4222  N   PHE A1281      11.420 -30.963  40.299  1.00  0.00           N  
ATOM   4223  CA  PHE A1281      10.780 -32.273  40.258  1.00  0.00           C  
ATOM   4224  C   PHE A1281      10.957 -32.905  41.643  1.00  0.00           C  
ATOM   4225  O   PHE A1281      11.906 -32.579  42.363  1.00  0.00           O  
ATOM   4226  CB  PHE A1281      11.439 -33.208  39.211  1.00  0.00           C  
ATOM   4227  CG  PHE A1281      12.946 -33.305  39.344  1.00  0.00           C  
ATOM   4228  CD1 PHE A1281      13.541 -34.269  40.156  1.00  0.00           C  
ATOM   4229  CD2 PHE A1281      13.771 -32.389  38.688  1.00  0.00           C  
ATOM   4230  CE1 PHE A1281      14.924 -34.342  40.289  1.00  0.00           C  
ATOM   4231  CE2 PHE A1281      15.138 -32.452  38.838  1.00  0.00           C  
ATOM   4232  CZ  PHE A1281      15.714 -33.439  39.628  1.00  0.00           C  
ATOM   4233  N   ASP A1282      10.044 -33.817  41.984  1.00  0.00           N  
ATOM   4234  CA  ASP A1282      10.164 -34.706  43.156  1.00  0.00           C  
ATOM   4235  C   ASP A1282      11.126 -35.826  42.825  1.00  0.00           C  
ATOM   4236  O   ASP A1282      10.903 -36.544  41.855  1.00  0.00           O  
ATOM   4237  CB  ASP A1282       8.784 -35.296  43.470  1.00  0.00           C  
ATOM   4238  CG  ASP A1282       8.765 -36.218  44.685  1.00  0.00           C  
ATOM   4239  OD1 ASP A1282       7.640 -36.676  44.983  1.00  0.00           O  
ATOM   4240  OD2 ASP A1282       9.796 -36.490  45.353  1.00  0.00           O  
ATOM   4241  N   PRO A1283      12.216 -35.975  43.608  1.00  0.00           N  
ATOM   4242  CA  PRO A1283      13.134 -37.076  43.403  1.00  0.00           C  
ATOM   4243  C   PRO A1283      12.477 -38.471  43.325  1.00  0.00           C  
ATOM   4244  O   PRO A1283      12.948 -39.301  42.573  1.00  0.00           O  
ATOM   4245  CB  PRO A1283      14.097 -36.950  44.605  1.00  0.00           C  
ATOM   4246  CG  PRO A1283      14.103 -35.495  44.920  1.00  0.00           C  
ATOM   4247  CD  PRO A1283      12.686 -35.069  44.686  1.00  0.00           C  
ATOM   4248  N   GLU A1284      11.392 -38.729  44.057  1.00  0.00           N  
ATOM   4249  CA  GLU A1284      10.733 -40.040  43.974  1.00  0.00           C  
ATOM   4250  C   GLU A1284      10.254 -40.333  42.550  1.00  0.00           C  
ATOM   4251  O   GLU A1284      10.456 -41.421  42.035  1.00  0.00           O  
ATOM   4252  CB  GLU A1284       9.538 -40.157  44.927  1.00  0.00           C  
ATOM   4253  CG  GLU A1284       8.945 -41.566  44.964  1.00  0.00           C  
ATOM   4254  CD  GLU A1284       7.736 -41.740  45.914  1.00  0.00           C  
ATOM   4255  OE1 GLU A1284       7.049 -40.739  46.258  1.00  0.00           O  
ATOM   4256  OE2 GLU A1284       7.471 -42.920  46.279  1.00  0.00           O  
ATOM   4257  N   LYS A1285       9.598 -39.356  41.953  1.00  0.00           N  
ATOM   4258  CA  LYS A1285       9.084 -39.475  40.593  1.00  0.00           C  
ATOM   4259  C   LYS A1285      10.214 -39.570  39.564  1.00  0.00           C  
ATOM   4260  O   LYS A1285      10.192 -40.457  38.706  1.00  0.00           O  
ATOM   4261  CB  LYS A1285       8.174 -38.292  40.290  1.00  0.00           C  
ATOM   4262  CG  LYS A1285       6.783 -38.446  40.923  1.00  0.00           C  
ATOM   4263  CD  LYS A1285       5.953 -37.231  40.646  1.00  0.00           C  
ATOM   4264  CE  LYS A1285       4.506 -37.455  40.928  1.00  0.00           C  
ATOM   4265  NZ  LYS A1285       3.755 -36.254  40.547  1.00  0.00           N  
ATOM   4266  N   ALA A1286      11.204 -38.681  39.674  1.00  0.00           N  
ATOM   4267  CA  ALA A1286      12.333 -38.687  38.748  1.00  0.00           C  
ATOM   4268  C   ALA A1286      13.018 -40.032  38.815  1.00  0.00           C  
ATOM   4269  O   ALA A1286      13.262 -40.678  37.794  1.00  0.00           O  
ATOM   4270  CB  ALA A1286      13.314 -37.544  39.045  1.00  0.00           C  
ATOM   4271  N   ASN A1287      13.252 -40.515  40.031  1.00  0.00           N  
ATOM   4272  CA  ASN A1287      14.001 -41.746  40.207  1.00  0.00           C  
ATOM   4273  C   ASN A1287      13.281 -42.981  39.739  1.00  0.00           C  
ATOM   4274  O   ASN A1287      13.921 -43.957  39.366  1.00  0.00           O  
ATOM   4275  CB  ASN A1287      14.461 -41.917  41.655  1.00  0.00           C  
ATOM   4276  CG  ASN A1287      15.573 -40.953  42.015  1.00  0.00           C  
ATOM   4277  OD1 ASN A1287      16.363 -40.567  41.157  1.00  0.00           O  
ATOM   4278  ND2 ASN A1287      15.629 -40.533  43.304  1.00  0.00           N  
ATOM   4279  N   ALA A1288      11.961 -42.921  39.712  1.00  0.00           N  
ATOM   4280  CA  ALA A1288      11.141 -44.035  39.214  1.00  0.00           C  
ATOM   4281  C   ALA A1288      11.252 -44.152  37.680  1.00  0.00           C  
ATOM   4282  O   ALA A1288      11.267 -45.264  37.138  1.00  0.00           O  
ATOM   4283  CB  ALA A1288       9.680 -43.862  39.640  1.00  0.00           C  
ATOM   4284  N   TRP A1289      11.361 -43.010  37.003  1.00  0.00           N  
ATOM   4285  CA  TRP A1289      11.398 -42.988  35.520  1.00  0.00           C  
ATOM   4286  C   TRP A1289      12.814 -43.004  34.902  1.00  0.00           C  
ATOM   4287  O   TRP A1289      13.011 -43.523  33.799  1.00  0.00           O  
ATOM   4288  CB  TRP A1289      10.576 -41.812  34.987  1.00  0.00           C  
ATOM   4289  CG  TRP A1289       9.114 -42.088  34.913  1.00  0.00           C  
ATOM   4290  CD1 TRP A1289       8.123 -41.511  35.655  1.00  0.00           C  
ATOM   4291  CD2 TRP A1289       8.479 -43.052  34.079  1.00  0.00           C  
ATOM   4292  NE1 TRP A1289       6.893 -42.028  35.303  1.00  0.00           N  
ATOM   4293  CE2 TRP A1289       7.090 -42.998  34.354  1.00  0.00           C  
ATOM   4294  CE3 TRP A1289       8.952 -43.964  33.122  1.00  0.00           C  
ATOM   4295  CZ2 TRP A1289       6.169 -43.796  33.691  1.00  0.00           C  
ATOM   4296  CZ3 TRP A1289       8.036 -44.781  32.488  1.00  0.00           C  
ATOM   4297  CH2 TRP A1289       6.664 -44.686  32.761  1.00  0.00           C  
ATOM   4298  N   MET A1290      13.796 -42.465  35.620  1.00  0.00           N  
ATOM   4299  CA  MET A1290      15.166 -42.397  35.146  1.00  0.00           C  
ATOM   4300  C   MET A1290      15.885 -43.716  35.302  1.00  0.00           C  
ATOM   4301  O   MET A1290      15.436 -44.571  36.091  1.00  0.00           O  
ATOM   4302  CB  MET A1290      15.909 -41.273  35.876  1.00  0.00           C  
ATOM   4303  CG  MET A1290      15.352 -39.892  35.574  1.00  0.00           C  
ATOM   4304  SD  MET A1290      15.730 -39.273  33.894  1.00  0.00           S  
ATOM   4305  CE  MET A1290      17.474 -38.887  34.001  1.00  0.00           C  
ATOM   4306  N   PRO A1291      16.975 -43.931  34.532  1.00  0.00           N  
ATOM   4307  CA  PRO A1291      17.439 -43.043  33.477  1.00  0.00           C  
ATOM   4308  C   PRO A1291      16.579 -43.253  32.226  1.00  0.00           C  
ATOM   4309  O   PRO A1291      15.791 -44.210  32.145  1.00  0.00           O  
ATOM   4310  CB  PRO A1291      18.860 -43.500  33.245  1.00  0.00           C  
ATOM   4311  CG  PRO A1291      18.833 -44.934  33.523  1.00  0.00           C  
ATOM   4312  CD  PRO A1291      17.817 -45.121  34.620  1.00  0.00           C  
ATOM   4313  N   VAL A1292      16.735 -42.346  31.271  1.00  0.00           N  
ATOM   4314  CA  VAL A1292      16.210 -42.548  29.912  1.00  0.00           C  
ATOM   4315  C   VAL A1292      16.812 -43.856  29.357  1.00  0.00           C  
ATOM   4316  O   VAL A1292      18.020 -44.050  29.309  1.00  0.00           O  
ATOM   4317  CB  VAL A1292      16.533 -41.314  28.995  1.00  0.00           C  
ATOM   4318  CG1 VAL A1292      16.067 -41.587  27.555  1.00  0.00           C  
ATOM   4319  CG2 VAL A1292      15.857 -40.023  29.525  1.00  0.00           C  
ATOM   4320  N   ASP A1293      15.950 -44.784  28.984  1.00  0.00           N  
ATOM   4321  CA  ASP A1293      16.358 -46.081  28.482  1.00  0.00           C  
ATOM   4322  C   ASP A1293      16.895 -45.943  27.053  1.00  0.00           C  
ATOM   4323  O   ASP A1293      17.922 -46.543  26.677  1.00  0.00           O  
ATOM   4324  CB  ASP A1293      15.182 -47.056  28.547  1.00  0.00           C  
ATOM   4325  CG  ASP A1293      14.756 -47.346  29.990  1.00  0.00           C  
ATOM   4326  OD1 ASP A1293      13.766 -46.754  30.498  1.00  0.00           O  
ATOM   4327  OD2 ASP A1293      15.519 -48.074  30.646  1.00  0.00           O  
ATOM   4328  N   GLN A1294      16.185 -45.163  26.261  1.00  0.00           N  
ATOM   4329  CA  GLN A1294      16.612 -44.870  24.908  1.00  0.00           C  
ATOM   4330  C   GLN A1294      16.357 -43.422  24.555  1.00  0.00           C  
ATOM   4331  O   GLN A1294      15.217 -42.961  24.578  1.00  0.00           O  
ATOM   4332  CB  GLN A1294      15.932 -45.806  23.914  1.00  0.00           C  
ATOM   4333  CG  GLN A1294      16.559 -45.693  22.547  1.00  0.00           C  
ATOM   4334  CD  GLN A1294      17.962 -46.253  22.545  1.00  0.00           C  
ATOM   4335  OE1 GLN A1294      18.141 -47.423  22.763  1.00  0.00           O  
ATOM   4336  NE2 GLN A1294      18.951 -45.408  22.354  1.00  0.00           N  
ATOM   4337  N   TYR A1295      17.444 -42.698  24.302  1.00  0.00           N  
ATOM   4338  CA  TYR A1295      17.404 -41.344  23.820  1.00  0.00           C  
ATOM   4339  C   TYR A1295      17.752 -41.373  22.335  1.00  0.00           C  
ATOM   4340  O   TYR A1295      18.716 -42.028  21.931  1.00  0.00           O  
ATOM   4341  CB  TYR A1295      18.458 -40.490  24.542  1.00  0.00           C  
ATOM   4342  CG  TYR A1295      18.271 -38.997  24.504  1.00  0.00           C  
ATOM   4343  CD1 TYR A1295      17.040 -38.407  24.201  1.00  0.00           C  
ATOM   4344  CD2 TYR A1295      19.321 -38.142  24.867  1.00  0.00           C  
ATOM   4345  CE1 TYR A1295      16.862 -37.049  24.210  1.00  0.00           C  
ATOM   4346  CE2 TYR A1295      19.135 -36.777  24.922  1.00  0.00           C  
ATOM   4347  CZ  TYR A1295      17.897 -36.225  24.562  1.00  0.00           C  
ATOM   4348  OH  TYR A1295      17.689 -34.860  24.636  1.00  0.00           O  
ATOM   4349  N   ILE A1296      16.982 -40.641  21.542  1.00  0.00           N  
ATOM   4350  CA  ILE A1296      17.254 -40.522  20.105  1.00  0.00           C  
ATOM   4351  C   ILE A1296      17.359 -39.051  19.692  1.00  0.00           C  
ATOM   4352  O   ILE A1296      16.423 -38.269  19.864  1.00  0.00           O  
ATOM   4353  CB  ILE A1296      16.135 -41.226  19.276  1.00  0.00           C  
ATOM   4354  CG1 ILE A1296      15.896 -42.656  19.772  1.00  0.00           C  
ATOM   4355  CG2 ILE A1296      16.500 -41.235  17.749  1.00  0.00           C  
ATOM   4356  CD1 ILE A1296      14.657 -43.300  19.162  1.00  0.00           C  
ATOM   4357  N   GLY A1297      18.489 -38.689  19.098  1.00  0.00           N  
ATOM   4358  CA  GLY A1297      18.636 -37.404  18.484  1.00  0.00           C  
ATOM   4359  C   GLY A1297      19.978 -37.201  17.819  1.00  0.00           C  
ATOM   4360  O   GLY A1297      20.848 -38.080  17.866  1.00  0.00           O  
ATOM   4361  N   GLY A1298      20.158 -36.028  17.225  1.00  0.00           N  
ATOM   4362  CA  GLY A1298      21.285 -35.814  16.322  1.00  0.00           C  
ATOM   4363  C   GLY A1298      22.660 -35.642  16.972  1.00  0.00           C  
ATOM   4364  O   GLY A1298      22.783 -35.049  18.070  1.00  0.00           O  
ATOM   4365  N   VAL A1299      23.684 -36.118  16.260  1.00  0.00           N  
ATOM   4366  CA  VAL A1299      25.100 -36.018  16.711  1.00  0.00           C  
ATOM   4367  C   VAL A1299      25.605 -34.574  16.857  1.00  0.00           C  
ATOM   4368  O   VAL A1299      26.638 -34.314  17.511  1.00  0.00           O  
ATOM   4369  CB  VAL A1299      26.050 -36.863  15.791  1.00  0.00           C  
ATOM   4370  CG1 VAL A1299      26.246 -36.193  14.438  1.00  0.00           C  
ATOM   4371  CG2 VAL A1299      27.393 -37.138  16.494  1.00  0.00           C  
ATOM   4372  N   GLU A1300      24.878 -33.627  16.276  1.00  0.00           N  
ATOM   4373  CA  GLU A1300      25.226 -32.233  16.383  1.00  0.00           C  
ATOM   4374  C   GLU A1300      25.279 -31.739  17.833  1.00  0.00           C  
ATOM   4375  O   GLU A1300      25.905 -30.727  18.109  1.00  0.00           O  
ATOM   4376  CB  GLU A1300      24.328 -31.359  15.523  1.00  0.00           C  
ATOM   4377  CG  GLU A1300      22.864 -31.283  15.942  1.00  0.00           C  
ATOM   4378  CD  GLU A1300      22.011 -32.374  15.368  1.00  0.00           C  
ATOM   4379  OE1 GLU A1300      22.549 -33.314  14.721  1.00  0.00           O  
ATOM   4380  OE2 GLU A1300      20.758 -32.242  15.560  1.00  0.00           O  
ATOM   4381  N   HIS A1301      24.664 -32.491  18.741  1.00  0.00           N  
ATOM   4382  CA  HIS A1301      24.629 -32.142  20.159  1.00  0.00           C  
ATOM   4383  C   HIS A1301      25.719 -32.806  21.002  1.00  0.00           C  
ATOM   4384  O   HIS A1301      25.683 -32.686  22.212  1.00  0.00           O  
ATOM   4385  CB  HIS A1301      23.235 -32.420  20.719  1.00  0.00           C  
ATOM   4386  CG  HIS A1301      22.228 -31.383  20.309  1.00  0.00           C  
ATOM   4387  ND1 HIS A1301      22.302 -30.071  20.729  1.00  0.00           N  
ATOM   4388  CD2 HIS A1301      21.167 -31.454  19.471  1.00  0.00           C  
ATOM   4389  CE1 HIS A1301      21.316 -29.383  20.175  1.00  0.00           C  
ATOM   4390  NE2 HIS A1301      20.611 -30.204  19.411  1.00  0.00           N  
ATOM   4391  N   ALA A1302      26.665 -33.495  20.372  1.00  0.00           N  
ATOM   4392  CA  ALA A1302      27.677 -34.302  21.072  1.00  0.00           C  
ATOM   4393  C   ALA A1302      28.387 -33.551  22.198  1.00  0.00           C  
ATOM   4394  O   ALA A1302      28.597 -34.132  23.266  1.00  0.00           O  
ATOM   4395  CB  ALA A1302      28.735 -34.837  20.064  1.00  0.00           C  
ATOM   4396  N   VAL A1303      28.758 -32.285  21.962  1.00  0.00           N  
ATOM   4397  CA  VAL A1303      29.487 -31.473  23.002  1.00  0.00           C  
ATOM   4398  C   VAL A1303      28.665 -30.262  23.447  1.00  0.00           C  
ATOM   4399  O   VAL A1303      29.145 -29.375  24.179  1.00  0.00           O  
ATOM   4400  CB  VAL A1303      30.917 -31.051  22.550  1.00  0.00           C  
ATOM   4401  CG1 VAL A1303      31.762 -32.255  22.103  1.00  0.00           C  
ATOM   4402  CG2 VAL A1303      30.879 -29.974  21.458  1.00  0.00           C  
ATOM   4403  N   LEU A1304      27.423 -30.212  22.985  1.00  0.00           N  
ATOM   4404  CA  LEU A1304      26.472 -29.212  23.410  1.00  0.00           C  
ATOM   4405  C   LEU A1304      25.558 -29.911  24.401  1.00  0.00           C  
ATOM   4406  O   LEU A1304      26.008 -30.349  25.483  1.00  0.00           O  
ATOM   4407  CB  LEU A1304      25.731 -28.604  22.185  1.00  0.00           C  
ATOM   4408  CG  LEU A1304      26.481 -27.492  21.426  1.00  0.00           C  
ATOM   4409  CD1 LEU A1304      25.903 -27.220  20.015  1.00  0.00           C  
ATOM   4410  CD2 LEU A1304      26.527 -26.195  22.247  1.00  0.00           C  
ATOM   4411  N   HIS A1306      24.286 -30.091  24.038  1.00  0.00           N  
ATOM   4412  CA  HIS A1306      23.309 -30.688  24.944  1.00  0.00           C  
ATOM   4413  C   HIS A1306      23.706 -32.029  25.568  1.00  0.00           C  
ATOM   4414  O   HIS A1306      23.415 -32.273  26.743  1.00  0.00           O  
ATOM   4415  CB  HIS A1306      21.955 -30.835  24.214  1.00  0.00           C  
ATOM   4416  CG  HIS A1306      20.982 -31.744  24.895  1.00  0.00           C  
ATOM   4417  ND1 HIS A1306      20.356 -31.406  26.072  1.00  0.00           N  
ATOM   4418  CD2 HIS A1306      20.507 -32.969  24.558  1.00  0.00           C  
ATOM   4419  CE1 HIS A1306      19.541 -32.387  26.431  1.00  0.00           C  
ATOM   4420  NE2 HIS A1306      19.618 -33.348  25.532  1.00  0.00           N  
ATOM   4421  N   LEU A1310      24.337 -32.912  24.799  1.00  0.00           N  
ATOM   4422  CA  LEU A1310      24.726 -34.233  25.323  1.00  0.00           C  
ATOM   4423  C   LEU A1310      25.886 -34.198  26.354  1.00  0.00           C  
ATOM   4424  O   LEU A1310      26.122 -35.195  27.045  1.00  0.00           O  
ATOM   4425  CB  LEU A1310      25.091 -35.197  24.195  1.00  0.00           C  
ATOM   4426  CG  LEU A1310      23.898 -35.584  23.293  1.00  0.00           C  
ATOM   4427  CD1 LEU A1310      24.380 -36.328  22.080  1.00  0.00           C  
ATOM   4428  CD2 LEU A1310      22.837 -36.384  24.048  1.00  0.00           C  
ATOM   4429  N   LEU A1312      26.605 -33.084  26.416  1.00  0.00           N  
ATOM   4430  CA  LEU A1312      27.614 -32.824  27.476  1.00  0.00           C  
ATOM   4431  C   LEU A1312      27.021 -32.057  28.646  1.00  0.00           C  
ATOM   4432  O   LEU A1312      27.149 -32.472  29.801  1.00  0.00           O  
ATOM   4433  CB  LEU A1312      28.806 -32.089  26.897  1.00  0.00           C  
ATOM   4434  CG  LEU A1312      29.979 -31.786  27.838  1.00  0.00           C  
ATOM   4435  CD1 LEU A1312      30.656 -33.042  28.315  1.00  0.00           C  
ATOM   4436  CD2 LEU A1312      30.955 -30.833  27.152  1.00  0.00           C  
ATOM   4437  N   TYR A1314      26.346 -30.953  28.346  1.00  0.00           N  
ATOM   4438  CA  TYR A1314      25.714 -30.112  29.355  1.00  0.00           C  
ATOM   4439  C   TYR A1314      24.722 -30.829  30.276  1.00  0.00           C  
ATOM   4440  O   TYR A1314      24.699 -30.598  31.500  1.00  0.00           O  
ATOM   4441  CB  TYR A1314      24.971 -28.966  28.656  1.00  0.00           C  
ATOM   4442  CG  TYR A1314      25.772 -27.955  27.887  1.00  0.00           C  
ATOM   4443  CD1 TYR A1314      27.065 -27.574  28.268  1.00  0.00           C  
ATOM   4444  CD2 TYR A1314      25.209 -27.335  26.760  1.00  0.00           C  
ATOM   4445  CE1 TYR A1314      27.762 -26.604  27.543  1.00  0.00           C  
ATOM   4446  CE2 TYR A1314      25.895 -26.359  26.045  1.00  0.00           C  
ATOM   4447  CZ  TYR A1314      27.173 -26.009  26.440  1.00  0.00           C  
ATOM   4448  OH  TYR A1314      27.802 -25.037  25.747  1.00  0.00           O  
ATOM   4449  N   SER A1315      23.916 -31.722  29.680  1.00  0.00           N  
ATOM   4450  CA  SER A1315      22.957 -32.553  30.391  1.00  0.00           C  
ATOM   4451  C   SER A1315      23.612 -33.508  31.390  1.00  0.00           C  
ATOM   4452  O   SER A1315      23.085 -33.712  32.489  1.00  0.00           O  
ATOM   4453  CB  SER A1315      22.132 -33.379  29.392  1.00  0.00           C  
ATOM   4454  OG  SER A1315      21.285 -32.515  28.673  1.00  0.00           O  
ATOM   4455  N   ARG A1316      24.745 -34.069  31.009  1.00  0.00           N  
ATOM   4456  CA  ARG A1316      25.497 -34.962  31.894  1.00  0.00           C  
ATOM   4457  C   ARG A1316      26.009 -34.159  33.121  1.00  0.00           C  
ATOM   4458  O   ARG A1316      25.887 -34.623  34.227  1.00  0.00           O  
ATOM   4459  CB  ARG A1316      26.630 -35.642  31.154  1.00  0.00           C  
ATOM   4460  CG  ARG A1316      26.177 -36.537  30.001  1.00  0.00           C  
ATOM   4461  CD  ARG A1316      27.354 -37.113  29.271  1.00  0.00           C  
ATOM   4462  NE  ARG A1316      28.093 -38.036  30.139  1.00  0.00           N  
ATOM   4463  CZ  ARG A1316      29.407 -38.036  30.336  1.00  0.00           C  
ATOM   4464  NH1 ARG A1316      30.222 -37.239  29.660  1.00  0.00           N  
ATOM   4465  NH2 ARG A1316      29.913 -38.904  31.195  1.00  0.00           N  
ATOM   4466  N   PHE A1317      26.515 -32.941  32.902  1.00  0.00           N  
ATOM   4467  CA  PHE A1317      26.868 -31.993  34.000  1.00  0.00           C  
ATOM   4468  C   PHE A1317      25.688 -31.706  34.920  1.00  0.00           C  
ATOM   4469  O   PHE A1317      25.803 -31.876  36.147  1.00  0.00           O  
ATOM   4470  CB  PHE A1317      27.461 -30.714  33.411  1.00  0.00           C  
ATOM   4471  CG  PHE A1317      27.516 -29.541  34.364  1.00  0.00           C  
ATOM   4472  CD1 PHE A1317      28.142 -29.652  35.624  1.00  0.00           C  
ATOM   4473  CD2 PHE A1317      26.972 -28.327  33.997  1.00  0.00           C  
ATOM   4474  CE1 PHE A1317      28.205 -28.546  36.476  1.00  0.00           C  
ATOM   4475  CE2 PHE A1317      27.034 -27.221  34.851  1.00  0.00           C  
ATOM   4476  CZ  PHE A1317      27.647 -27.349  36.093  1.00  0.00           C  
ATOM   4477  N   PHE A1318      24.533 -31.333  34.350  1.00  0.00           N  
ATOM   4478  CA  PHE A1318      23.334 -31.058  35.165  1.00  0.00           C  
ATOM   4479  C   PHE A1318      22.901 -32.257  35.995  1.00  0.00           C  
ATOM   4480  O   PHE A1318      22.545 -32.116  37.180  1.00  0.00           O  
ATOM   4481  CB  PHE A1318      22.134 -30.556  34.313  1.00  0.00           C  
ATOM   4482  CG  PHE A1318      22.016 -29.059  34.204  1.00  0.00           C  
ATOM   4483  CD1 PHE A1318      23.040 -28.279  33.676  1.00  0.00           C  
ATOM   4484  CD2 PHE A1318      20.850 -28.420  34.575  1.00  0.00           C  
ATOM   4485  CE1 PHE A1318      22.878 -26.933  33.547  1.00  0.00           C  
ATOM   4486  CE2 PHE A1318      20.712 -27.081  34.447  1.00  0.00           C  
ATOM   4487  CZ  PHE A1318      21.724 -26.332  33.955  1.00  0.00           C  
ATOM   4488  N   THR A1319      22.942 -33.438  35.393  1.00  0.00           N  
ATOM   4489  CA  THR A1319      22.502 -34.630  36.089  1.00  0.00           C  
ATOM   4490  C   THR A1319      23.433 -34.975  37.266  1.00  0.00           C  
ATOM   4491  O   THR A1319      22.952 -35.281  38.365  1.00  0.00           O  
ATOM   4492  CB  THR A1319      22.280 -35.817  35.117  1.00  0.00           C  
ATOM   4493  OG1 THR A1319      21.054 -35.585  34.375  1.00  0.00           O  
ATOM   4494  CG2 THR A1319      22.199 -37.152  35.865  1.00  0.00           C  
ATOM   4495  N   LYS A1321      24.727 -34.873  37.053  1.00  0.00           N  
ATOM   4496  CA  LYS A1321      25.691 -35.123  38.144  1.00  0.00           C  
ATOM   4497  C   LYS A1321      25.547 -34.091  39.268  1.00  0.00           C  
ATOM   4498  O   LYS A1321      25.617 -34.456  40.435  1.00  0.00           O  
ATOM   4499  CB  LYS A1321      27.110 -35.167  37.589  1.00  0.00           C  
ATOM   4500  CG  LYS A1321      27.386 -36.388  36.718  1.00  0.00           C  
ATOM   4501  CD  LYS A1321      28.768 -36.389  36.068  1.00  0.00           C  
ATOM   4502  CE  LYS A1321      28.908 -37.475  34.963  1.00  0.00           C  
ATOM   4503  NZ  LYS A1321      28.356 -38.807  35.341  1.00  0.00           N  
ATOM   4504  N   PHE A1322      25.307 -32.824  38.923  1.00  0.00           N  
ATOM   4505  CA  PHE A1322      25.025 -31.799  39.926  1.00  0.00           C  
ATOM   4506  C   PHE A1322      23.756 -32.078  40.752  1.00  0.00           C  
ATOM   4507  O   PHE A1322      23.772 -32.010  41.999  1.00  0.00           O  
ATOM   4508  CB  PHE A1322      24.963 -30.394  39.329  1.00  0.00           C  
ATOM   4509  CG  PHE A1322      24.530 -29.370  40.326  1.00  0.00           C  
ATOM   4510  CD1 PHE A1322      25.360 -29.038  41.400  1.00  0.00           C  
ATOM   4511  CD2 PHE A1322      23.262 -28.795  40.269  1.00  0.00           C  
ATOM   4512  CE1 PHE A1322      24.951 -28.104  42.366  1.00  0.00           C  
ATOM   4513  CE2 PHE A1322      22.865 -27.868  41.239  1.00  0.00           C  
ATOM   4514  CZ  PHE A1322      23.716 -27.528  42.279  1.00  0.00           C  
ATOM   4515  N   LEU A1323      22.665 -32.406  40.077  1.00  0.00           N  
ATOM   4516  CA  LEU A1323      21.409 -32.689  40.744  1.00  0.00           C  
ATOM   4517  C   LEU A1323      21.504 -33.994  41.534  1.00  0.00           C  
ATOM   4518  O   LEU A1323      20.890 -34.117  42.573  1.00  0.00           O  
ATOM   4519  CB  LEU A1323      20.250 -32.726  39.756  1.00  0.00           C  
ATOM   4520  CG  LEU A1323      19.918 -31.416  39.029  1.00  0.00           C  
ATOM   4521  CD1 LEU A1323      18.961 -31.663  37.785  1.00  0.00           C  
ATOM   4522  CD2 LEU A1323      19.368 -30.376  39.964  1.00  0.00           C  
ATOM   4523  N   HIS A1324      22.308 -34.937  41.064  1.00  0.00           N  
ATOM   4524  CA  HIS A1324      22.638 -36.138  41.833  1.00  0.00           C  
ATOM   4525  C   HIS A1324      23.372 -35.733  43.140  1.00  0.00           C  
ATOM   4526  O   HIS A1324      23.012 -36.173  44.221  1.00  0.00           O  
ATOM   4527  CB  HIS A1324      23.544 -37.073  41.035  1.00  0.00           C  
ATOM   4528  CG  HIS A1324      24.147 -38.182  41.852  1.00  0.00           C  
ATOM   4529  ND1 HIS A1324      23.453 -39.323  42.199  1.00  0.00           N  
ATOM   4530  CD2 HIS A1324      25.386 -38.318  42.391  1.00  0.00           C  
ATOM   4531  CE1 HIS A1324      24.237 -40.115  42.911  1.00  0.00           C  
ATOM   4532  NE2 HIS A1324      25.415 -39.527  43.045  1.00  0.00           N  
ATOM   4533  N   ASP A1326      24.411 -34.925  42.995  1.00  0.00           N  
ATOM   4534  CA  ASP A1326      25.189 -34.425  44.153  1.00  0.00           C  
ATOM   4535  C   ASP A1326      24.329 -33.635  45.141  1.00  0.00           C  
ATOM   4536  O   ASP A1326      24.603 -33.645  46.338  1.00  0.00           O  
ATOM   4537  CB  ASP A1326      26.348 -33.569  43.674  1.00  0.00           C  
ATOM   4538  CG  ASP A1326      27.417 -34.366  42.944  1.00  0.00           C  
ATOM   4539  OD1 ASP A1326      27.406 -35.607  42.924  1.00  0.00           O  
ATOM   4540  OD2 ASP A1326      28.309 -33.727  42.387  1.00  0.00           O  
ATOM   4541  N   LEU A1327      23.278 -32.967  44.662  1.00  0.00           N  
ATOM   4542  CA  LEU A1327      22.327 -32.309  45.552  1.00  0.00           C  
ATOM   4543  C   LEU A1327      21.416 -33.303  46.230  1.00  0.00           C  
ATOM   4544  O   LEU A1327      20.652 -32.914  47.088  1.00  0.00           O  
ATOM   4545  CB  LEU A1327      21.429 -31.333  44.807  1.00  0.00           C  
ATOM   4546  CG  LEU A1327      21.863 -29.951  44.404  1.00  0.00           C  
ATOM   4547  CD1 LEU A1327      20.600 -29.229  43.897  1.00  0.00           C  
ATOM   4548  CD2 LEU A1327      22.538 -29.191  45.573  1.00  0.00           C  
ATOM   4549  N   GLY A1328      21.472 -34.560  45.811  1.00  0.00           N  
ATOM   4550  CA  GLY A1328      20.651 -35.627  46.354  1.00  0.00           C  
ATOM   4551  C   GLY A1328      19.306 -35.798  45.663  1.00  0.00           C  
ATOM   4552  O   GLY A1328      18.463 -36.554  46.147  1.00  0.00           O  
ATOM   4553  N   MET A1329      19.084 -35.122  44.534  1.00  0.00           N  
ATOM   4554  CA  MET A1329      17.744 -35.118  43.914  1.00  0.00           C  
ATOM   4555  C   MET A1329      17.537 -36.221  42.879  1.00  0.00           C  
ATOM   4556  O   MET A1329      16.411 -36.528  42.522  1.00  0.00           O  
ATOM   4557  CB  MET A1329      17.469 -33.767  43.282  1.00  0.00           C  
ATOM   4558  CG  MET A1329      17.344 -32.681  44.291  1.00  0.00           C  
ATOM   4559  SD  MET A1329      16.942 -31.164  43.515  1.00  0.00           S  
ATOM   4560  CE  MET A1329      15.180 -31.366  43.181  1.00  0.00           C  
ATOM   4561  N   VAL A1330      18.625 -36.824  42.433  1.00  0.00           N  
ATOM   4562  CA  VAL A1330      18.608 -37.818  41.366  1.00  0.00           C  
ATOM   4563  C   VAL A1330      19.570 -38.927  41.716  1.00  0.00           C  
ATOM   4564  O   VAL A1330      20.730 -38.667  42.014  1.00  0.00           O  
ATOM   4565  CB  VAL A1330      19.056 -37.166  40.019  1.00  0.00           C  
ATOM   4566  CG1 VAL A1330      19.061 -38.187  38.879  1.00  0.00           C  
ATOM   4567  CG2 VAL A1330      18.147 -35.981  39.676  1.00  0.00           C  
ATOM   4568  N   LYS A1339      19.094 -40.168  41.667  1.00  0.00           N  
ATOM   4569  CA  LYS A1339      19.920 -41.326  41.978  1.00  0.00           C  
ATOM   4570  C   LYS A1339      20.989 -41.615  40.921  1.00  0.00           C  
ATOM   4571  O   LYS A1339      22.147 -41.853  41.254  1.00  0.00           O  
ATOM   4572  CB  LYS A1339      19.048 -42.566  42.209  1.00  0.00           C  
ATOM   4573  CG  LYS A1339      19.859 -43.862  42.433  1.00  0.00           C  
ATOM   4574  CD  LYS A1339      18.978 -45.129  42.702  1.00  0.00           C  
ATOM   4575  CE  LYS A1339      19.899 -46.288  43.257  1.00  0.00           C  
ATOM   4576  NZ  LYS A1339      19.204 -47.579  43.671  1.00  0.00           N  
ATOM   4577  N   VAL A1340      20.609 -41.633  39.646  1.00  0.00           N  
ATOM   4578  CA  VAL A1340      21.586 -41.874  38.592  1.00  0.00           C  
ATOM   4579  C   VAL A1340      22.557 -40.718  38.452  1.00  0.00           C  
ATOM   4580  O   VAL A1340      22.253 -39.599  38.831  1.00  0.00           O  
ATOM   4581  CB  VAL A1340      20.912 -42.122  37.199  1.00  0.00           C  
ATOM   4582  CG1 VAL A1340      20.092 -43.409  37.249  1.00  0.00           C  
ATOM   4583  CG2 VAL A1340      20.086 -40.930  36.746  1.00  0.00           C  
ATOM   4584  N   GLU A1341      23.718 -41.015  37.900  1.00  0.00           N  
ATOM   4585  CA  GLU A1341      24.704 -39.993  37.524  1.00  0.00           C  
ATOM   4586  C   GLU A1341      24.813 -39.790  36.014  1.00  0.00           C  
ATOM   4587  O   GLU A1341      25.538 -38.913  35.566  1.00  0.00           O  
ATOM   4588  CB  GLU A1341      26.072 -40.358  38.093  1.00  0.00           C  
ATOM   4589  CG  GLU A1341      26.032 -40.305  39.628  1.00  0.00           C  
ATOM   4590  CD  GLU A1341      27.410 -40.260  40.256  1.00  0.00           C  
ATOM   4591  OE1 GLU A1341      28.169 -39.329  39.971  1.00  0.00           O  
ATOM   4592  OE2 GLU A1341      27.738 -41.178  41.027  1.00  0.00           O  
ATOM   4593  N   GLU A1342      24.106 -40.625  35.253  1.00  0.00           N  
ATOM   4594  CA  GLU A1342      24.064 -40.527  33.795  1.00  0.00           C  
ATOM   4595  C   GLU A1342      22.587 -40.502  33.352  1.00  0.00           C  
ATOM   4596  O   GLU A1342      21.848 -41.427  33.648  1.00  0.00           O  
ATOM   4597  CB  GLU A1342      24.787 -41.718  33.176  1.00  0.00           C  
ATOM   4598  CG  GLU A1342      26.330 -41.635  33.246  1.00  0.00           C  
ATOM   4599  CD  GLU A1342      26.907 -40.439  32.511  1.00  0.00           C  
ATOM   4600  OE1 GLU A1342      26.330 -39.996  31.475  1.00  0.00           O  
ATOM   4601  OE2 GLU A1342      27.950 -39.936  32.957  1.00  0.00           O  
ATOM   4602  N   PRO A1344      22.150 -39.421  32.704  1.00  0.00           N  
ATOM   4603  CA  PRO A1344      20.723 -39.272  32.392  1.00  0.00           C  
ATOM   4604  C   PRO A1344      20.198 -40.162  31.259  1.00  0.00           C  
ATOM   4605  O   PRO A1344      19.017 -40.524  31.266  1.00  0.00           O  
ATOM   4606  CB  PRO A1344      20.606 -37.800  32.012  1.00  0.00           C  
ATOM   4607  CG  PRO A1344      21.914 -37.413  31.587  1.00  0.00           C  
ATOM   4608  CD  PRO A1344      22.908 -38.231  32.293  1.00  0.00           C  
ATOM   4609  N   PHE A1345      21.075 -40.473  30.302  1.00  0.00           N  
ATOM   4610  CA  PHE A1345      20.732 -41.252  29.122  1.00  0.00           C  
ATOM   4611  C   PHE A1345      21.552 -42.550  29.103  1.00  0.00           C  
ATOM   4612  O   PHE A1345      22.740 -42.547  28.815  1.00  0.00           O  
ATOM   4613  CB  PHE A1345      20.960 -40.413  27.847  1.00  0.00           C  
ATOM   4614  CG  PHE A1345      20.555 -38.936  27.990  1.00  0.00           C  
ATOM   4615  CD1 PHE A1345      19.274 -38.587  28.356  1.00  0.00           C  
ATOM   4616  CD2 PHE A1345      21.458 -37.923  27.705  1.00  0.00           C  
ATOM   4617  CE1 PHE A1345      18.905 -37.253  28.478  1.00  0.00           C  
ATOM   4618  CE2 PHE A1345      21.119 -36.606  27.834  1.00  0.00           C  
ATOM   4619  CZ  PHE A1345      19.838 -36.260  28.225  1.00  0.00           C  
ATOM   4620  N   GLN A1347      20.912 -43.652  29.460  1.00  0.00           N  
ATOM   4621  CA  GLN A1347      21.570 -44.982  29.522  1.00  0.00           C  
ATOM   4622  C   GLN A1347      21.876 -45.491  28.113  1.00  0.00           C  
ATOM   4623  O   GLN A1347      22.930 -46.088  27.861  1.00  0.00           O  
ATOM   4624  CB  GLN A1347      20.674 -45.937  30.334  1.00  0.00           C  
ATOM   4625  CG  GLN A1347      21.217 -47.382  30.622  1.00  0.00           C  
ATOM   4626  CD  GLN A1347      20.155 -48.261  31.322  1.00  0.00           C  
ATOM   4627  OE1 GLN A1347      19.114 -48.627  30.725  1.00  0.00           O  
ATOM   4628  NE2 GLN A1347      20.397 -48.579  32.598  1.00  0.00           N  
ATOM   4629  N   GLY A1348      20.941 -45.251  27.186  1.00  0.00           N  
ATOM   4630  CA  GLY A1348      21.166 -45.533  25.785  1.00  0.00           C  
ATOM   4631  C   GLY A1348      20.958 -44.276  24.964  1.00  0.00           C  
ATOM   4632  O   GLY A1348      20.003 -43.539  25.203  1.00  0.00           O  
ATOM   4633  N   LEU A1349      21.877 -44.033  24.034  1.00  0.00           N  
ATOM   4634  CA  LEU A1349      21.797 -42.941  23.079  1.00  0.00           C  
ATOM   4635  C   LEU A1349      21.961 -43.509  21.671  1.00  0.00           C  
ATOM   4636  O   LEU A1349      22.897 -44.234  21.387  1.00  0.00           O  
ATOM   4637  CB  LEU A1349      22.869 -41.884  23.326  1.00  0.00           C  
ATOM   4638  CG  LEU A1349      22.983 -40.786  22.257  1.00  0.00           C  
ATOM   4639  CD1 LEU A1349      21.793 -39.875  22.276  1.00  0.00           C  
ATOM   4640  CD2 LEU A1349      24.302 -40.003  22.395  1.00  0.00           C  
ATOM   4641  N   PHE A1350      21.033 -43.145  20.800  1.00  0.00           N  
ATOM   4642  CA  PHE A1350      21.086 -43.511  19.394  1.00  0.00           C  
ATOM   4643  C   PHE A1350      21.043 -42.223  18.615  1.00  0.00           C  
ATOM   4644  O   PHE A1350      20.085 -41.477  18.726  1.00  0.00           O  
ATOM   4645  CB  PHE A1350      19.878 -44.403  19.038  1.00  0.00           C  
ATOM   4646  CG  PHE A1350      20.036 -45.111  17.735  1.00  0.00           C  
ATOM   4647  CD1 PHE A1350      19.890 -44.415  16.545  1.00  0.00           C  
ATOM   4648  CD2 PHE A1350      20.359 -46.450  17.696  1.00  0.00           C  
ATOM   4649  CE1 PHE A1350      20.056 -45.029  15.330  1.00  0.00           C  
ATOM   4650  CE2 PHE A1350      20.533 -47.080  16.463  1.00  0.00           C  
ATOM   4651  CZ  PHE A1350      20.354 -46.353  15.278  1.00  0.00           C  
ATOM   4652  N   THR A1351      22.083 -41.971  17.830  1.00  0.00           N  
ATOM   4653  CA  THR A1351      22.141 -40.809  16.943  1.00  0.00           C  
ATOM   4654  C   THR A1351      21.648 -41.218  15.553  1.00  0.00           C  
ATOM   4655  O   THR A1351      22.230 -42.079  14.907  1.00  0.00           O  
ATOM   4656  CB  THR A1351      23.536 -40.167  16.893  1.00  0.00           C  
ATOM   4657  OG1 THR A1351      24.486 -41.138  16.495  1.00  0.00           O  
ATOM   4658  CG2 THR A1351      23.942 -39.583  18.280  1.00  0.00           C  
ATOM   4659  N   GLN A1352      20.539 -40.620  15.133  1.00  0.00           N  
ATOM   4660  CA  GLN A1352      19.950 -40.927  13.811  1.00  0.00           C  
ATOM   4661  C   GLN A1352      20.662 -40.095  12.775  1.00  0.00           C  
ATOM   4662  O   GLN A1352      20.967 -38.915  12.997  1.00  0.00           O  
ATOM   4663  CB  GLN A1352      18.428 -40.660  13.790  1.00  0.00           C  
ATOM   4664  CG  GLN A1352      17.948 -39.238  13.537  1.00  0.00           C  
ATOM   4665  CD  GLN A1352      18.274 -38.250  14.659  1.00  0.00           C  
ATOM   4666  OE1 GLN A1352      18.626 -38.651  15.774  1.00  0.00           O  
ATOM   4667  NE2 GLN A1352      18.168 -36.973  14.361  1.00  0.00           N  
ATOM   4668  N   GLY A1356      20.893 -40.703  11.626  1.00  0.00           N  
ATOM   4669  CA  GLY A1356      21.429 -40.000  10.487  1.00  0.00           C  
ATOM   4670  C   GLY A1356      20.418 -39.060   9.900  1.00  0.00           C  
ATOM   4671  O   GLY A1356      19.194 -39.238  10.068  1.00  0.00           O  
ATOM   4672  N   MET A1360      20.932 -38.052   9.219  1.00  0.00           N  
ATOM   4673  CA  MET A1360      20.107 -37.045   8.600  1.00  0.00           C  
ATOM   4674  C   MET A1360      19.301 -37.602   7.411  1.00  0.00           C  
ATOM   4675  O   MET A1360      19.768 -38.442   6.667  1.00  0.00           O  
ATOM   4676  CB  MET A1360      20.919 -35.826   8.170  1.00  0.00           C  
ATOM   4677  CG  MET A1360      21.618 -35.106   9.338  1.00  0.00           C  
ATOM   4678  SD  MET A1360      20.416 -34.386  10.478  1.00  0.00           S  
ATOM   4679  CE  MET A1360      20.501 -35.548  11.822  1.00  0.00           C  
ATOM   4680  N   VAL A1361      18.050 -37.176   7.339  1.00  0.00           N  
ATOM   4681  CA  VAL A1361      17.272 -37.293   6.116  1.00  0.00           C  
ATOM   4682  C   VAL A1361      17.777 -36.227   5.149  1.00  0.00           C  
ATOM   4683  O   VAL A1361      17.875 -35.039   5.501  1.00  0.00           O  
ATOM   4684  CB  VAL A1361      15.786 -37.092   6.371  1.00  0.00           C  
ATOM   4685  CG1 VAL A1361      14.987 -37.153   5.005  1.00  0.00           C  
ATOM   4686  CG2 VAL A1361      15.286 -38.164   7.369  1.00  0.00           C  
ATOM   4687  N   LEU A1365      18.126 -36.668   3.941  1.00  0.00           N  
ATOM   4688  CA  LEU A1365      18.528 -35.788   2.865  1.00  0.00           C  
ATOM   4689  C   LEU A1365      17.434 -35.754   1.777  1.00  0.00           C  
ATOM   4690  O   LEU A1365      16.590 -36.639   1.702  1.00  0.00           O  
ATOM   4691  CB  LEU A1365      19.842 -36.310   2.264  1.00  0.00           C  
ATOM   4692  CG  LEU A1365      20.927 -36.846   3.198  1.00  0.00           C  
ATOM   4693  CD1 LEU A1365      22.111 -37.426   2.384  1.00  0.00           C  
ATOM   4694  CD2 LEU A1365      21.395 -35.822   4.187  1.00  0.00           C  
ATOM   4695  N   ALA A1366      17.439 -34.710   0.958  1.00  0.00           N  
ATOM   4696  CA  ALA A1366      16.535 -34.601  -0.199  1.00  0.00           C  
ATOM   4697  C   ALA A1366      17.359 -34.215  -1.442  1.00  0.00           C  
ATOM   4698  O   ALA A1366      18.285 -33.406  -1.344  1.00  0.00           O  
ATOM   4699  CB  ALA A1366      15.475 -33.591   0.087  1.00  0.00           C  
ATOM   4700  N   TRP A1368      17.032 -34.807  -2.593  1.00  0.00           N  
ATOM   4701  CA  TRP A1368      17.581 -34.334  -3.888  1.00  0.00           C  
ATOM   4702  C   TRP A1368      17.363 -32.845  -4.078  1.00  0.00           C  
ATOM   4703  O   TRP A1368      16.238 -32.342  -4.024  1.00  0.00           O  
ATOM   4704  CB  TRP A1368      16.990 -35.129  -5.070  1.00  0.00           C  
ATOM   4705  CG  TRP A1368      17.589 -36.478  -5.216  1.00  0.00           C  
ATOM   4706  CD1 TRP A1368      17.034 -37.672  -4.841  1.00  0.00           C  
ATOM   4707  CD2 TRP A1368      18.869 -36.792  -5.771  1.00  0.00           C  
ATOM   4708  NE1 TRP A1368      17.897 -38.691  -5.120  1.00  0.00           N  
ATOM   4709  CE2 TRP A1368      19.035 -38.176  -5.687  1.00  0.00           C  
ATOM   4710  CE3 TRP A1368      19.897 -36.023  -6.338  1.00  0.00           C  
ATOM   4711  CZ2 TRP A1368      20.172 -38.820  -6.171  1.00  0.00           C  
ATOM   4712  CZ3 TRP A1368      21.033 -36.661  -6.790  1.00  0.00           C  
ATOM   4713  CH2 TRP A1368      21.176 -38.027  -6.706  1.00  0.00           C  
ATOM   4714  N   THR A1369      18.460 -32.123  -4.297  1.00  0.00           N  
ATOM   4715  CA  THR A1369      18.452 -30.673  -4.331  1.00  0.00           C  
ATOM   4716  C   THR A1369      19.141 -30.206  -5.621  1.00  0.00           C  
ATOM   4717  O   THR A1369      20.193 -30.733  -5.998  1.00  0.00           O  
ATOM   4718  CB  THR A1369      19.152 -30.090  -3.037  1.00  0.00           C  
ATOM   4719  OG1 THR A1369      18.452 -30.540  -1.860  1.00  0.00           O  
ATOM   4720  CG2 THR A1369      19.178 -28.586  -3.034  1.00  0.00           C  
ATOM   4721  N   ASP A1370      18.522 -29.259  -6.310  1.00  0.00           N  
ATOM   4722  CA  ASP A1370      19.062 -28.698  -7.547  1.00  0.00           C  
ATOM   4723  C   ASP A1370      20.065 -27.602  -7.185  1.00  0.00           C  
ATOM   4724  O   ASP A1370      19.708 -26.588  -6.561  1.00  0.00           O  
ATOM   4725  CB  ASP A1370      17.945 -28.095  -8.410  1.00  0.00           C  
ATOM   4726  CG  ASP A1370      18.410 -27.681  -9.806  1.00  0.00           C  
ATOM   4727  OD1 ASP A1370      19.636 -27.677 -10.072  1.00  0.00           O  
ATOM   4728  OD2 ASP A1370      17.532 -27.370 -10.657  1.00  0.00           O  
ATOM   4729  N   PHE A1373      21.317 -27.788  -7.574  1.00  0.00           N  
ATOM   4730  CA  PHE A1373      22.334 -26.742  -7.297  1.00  0.00           C  
ATOM   4731  C   PHE A1373      22.578 -25.762  -8.456  1.00  0.00           C  
ATOM   4732  O   PHE A1373      23.308 -24.787  -8.296  1.00  0.00           O  
ATOM   4733  CB  PHE A1373      23.624 -27.386  -6.814  1.00  0.00           C  
ATOM   4734  CG  PHE A1373      23.511 -27.934  -5.436  1.00  0.00           C  
ATOM   4735  CD1 PHE A1373      23.837 -27.148  -4.340  1.00  0.00           C  
ATOM   4736  CD2 PHE A1373      23.001 -29.200  -5.227  1.00  0.00           C  
ATOM   4737  CE1 PHE A1373      23.700 -27.651  -3.042  1.00  0.00           C  
ATOM   4738  CE2 PHE A1373      22.864 -29.708  -3.951  1.00  0.00           C  
ATOM   4739  CZ  PHE A1373      23.212 -28.933  -2.856  1.00  0.00           C  
ATOM   4740  N   GLY A1374      22.012 -26.049  -9.614  1.00  0.00           N  
ATOM   4741  CA  GLY A1374      22.054 -25.155 -10.739  1.00  0.00           C  
ATOM   4742  C   GLY A1374      22.804 -25.700 -11.933  1.00  0.00           C  
ATOM   4743  O   GLY A1374      23.288 -26.836 -11.925  1.00  0.00           O  
ATOM   4744  N   PRO A1375      22.887 -24.887 -12.983  1.00  0.00           N  
ATOM   4745  CA  PRO A1375      23.441 -25.305 -14.253  1.00  0.00           C  
ATOM   4746  C   PRO A1375      24.945 -25.540 -14.204  1.00  0.00           C  
ATOM   4747  O   PRO A1375      25.639 -24.940 -13.376  1.00  0.00           O  
ATOM   4748  CB  PRO A1375      23.119 -24.145 -15.184  1.00  0.00           C  
ATOM   4749  CG  PRO A1375      22.954 -22.983 -14.310  1.00  0.00           C  
ATOM   4750  CD  PRO A1375      22.424 -23.489 -13.003  1.00  0.00           C  
ATOM   4751  N   VAL A1376      25.392 -26.440 -15.071  1.00  0.00           N  
ATOM   4752  CA  VAL A1376      26.807 -26.733 -15.297  1.00  0.00           C  
ATOM   4753  C   VAL A1376      27.029 -26.867 -16.813  1.00  0.00           C  
ATOM   4754  O   VAL A1376      26.077 -26.895 -17.580  1.00  0.00           O  
ATOM   4755  CB  VAL A1376      27.252 -28.053 -14.595  1.00  0.00           C  
ATOM   4756  CG1 VAL A1376      27.093 -27.955 -13.085  1.00  0.00           C  
ATOM   4757  CG2 VAL A1376      26.497 -29.299 -15.149  1.00  0.00           C  
ATOM   4758  N   GLU A1377      28.286 -26.942 -17.229  1.00  0.00           N  
ATOM   4759  CA  GLU A1377      28.624 -27.283 -18.607  1.00  0.00           C  
ATOM   4760  C   GLU A1377      29.626 -28.410 -18.583  1.00  0.00           C  
ATOM   4761  O   GLU A1377      30.508 -28.413 -17.747  1.00  0.00           O  
ATOM   4762  CB  GLU A1377      29.251 -26.109 -19.323  1.00  0.00           C  
ATOM   4763  CG  GLU A1377      28.512 -24.801 -19.205  1.00  0.00           C  
ATOM   4764  CD  GLU A1377      29.337 -23.647 -19.778  1.00  0.00           C  
ATOM   4765  OE1 GLU A1377      29.504 -22.622 -19.062  1.00  0.00           O  
ATOM   4766  OE2 GLU A1377      29.845 -23.795 -20.925  1.00  0.00           O  
ATOM   4767  N   VAL A1378      29.497 -29.358 -19.498  1.00  0.00           N  
ATOM   4768  CA  VAL A1378      30.375 -30.505 -19.567  1.00  0.00           C  
ATOM   4769  C   VAL A1378      31.159 -30.529 -20.876  1.00  0.00           C  
ATOM   4770  O   VAL A1378      30.580 -30.397 -21.940  1.00  0.00           O  
ATOM   4771  CB  VAL A1378      29.578 -31.816 -19.474  1.00  0.00           C  
ATOM   4772  CG1 VAL A1378      30.532 -33.023 -19.524  1.00  0.00           C  
ATOM   4773  CG2 VAL A1378      28.733 -31.841 -18.173  1.00  0.00           C  
ATOM   4774  N   GLU A1379      32.469 -30.706 -20.790  1.00  0.00           N  
ATOM   4775  CA  GLU A1379      33.275 -31.012 -21.975  1.00  0.00           C  
ATOM   4776  C   GLU A1379      34.150 -32.186 -21.630  1.00  0.00           C  
ATOM   4777  O   GLU A1379      34.988 -32.074 -20.728  1.00  0.00           O  
ATOM   4778  CB  GLU A1379      34.161 -29.829 -22.374  1.00  0.00           C  
ATOM   4779  CG  GLU A1379      35.174 -30.141 -23.553  1.00  0.00           C  
ATOM   4780  CD  GLU A1379      34.510 -30.326 -24.925  1.00  0.00           C  
ATOM   4781  OE1 GLU A1379      33.288 -30.018 -25.061  1.00  0.00           O  
ATOM   4782  OE2 GLU A1379      35.230 -30.767 -25.886  1.00  0.00           O  
ATOM   4783  N   GLY A1380      33.967 -33.303 -22.337  1.00  0.00           N  
ATOM   4784  CA  GLY A1380      34.708 -34.516 -22.065  1.00  0.00           C  
ATOM   4785  C   GLY A1380      34.388 -35.019 -20.672  1.00  0.00           C  
ATOM   4786  O   GLY A1380      33.203 -35.091 -20.293  1.00  0.00           O  
ATOM   4787  N   SER A1381      35.435 -35.328 -19.898  1.00  0.00           N  
ATOM   4788  CA  SER A1381      35.274 -35.798 -18.515  1.00  0.00           C  
ATOM   4789  C   SER A1381      35.140 -34.671 -17.485  1.00  0.00           C  
ATOM   4790  O   SER A1381      35.021 -34.973 -16.303  1.00  0.00           O  
ATOM   4791  CB  SER A1381      36.445 -36.687 -18.102  1.00  0.00           C  
ATOM   4792  OG  SER A1381      37.630 -35.921 -18.080  1.00  0.00           O  
ATOM   4793  N   VAL A1382      35.201 -33.402 -17.917  1.00  0.00           N  
ATOM   4794  CA  VAL A1382      35.233 -32.259 -16.986  1.00  0.00           C  
ATOM   4795  C   VAL A1382      33.954 -31.426 -16.984  1.00  0.00           C  
ATOM   4796  O   VAL A1382      33.489 -30.923 -18.010  1.00  0.00           O  
ATOM   4797  CB  VAL A1382      36.471 -31.365 -17.241  1.00  0.00           C  
ATOM   4798  CG1 VAL A1382      36.450 -30.159 -16.376  1.00  0.00           C  
ATOM   4799  CG2 VAL A1382      37.731 -32.188 -17.007  1.00  0.00           C  
ATOM   4800  N   VAL A1383      33.406 -31.283 -15.791  1.00  0.00           N  
ATOM   4801  CA  VAL A1383      32.204 -30.503 -15.569  1.00  0.00           C  
ATOM   4802  C   VAL A1383      32.637 -29.141 -15.032  1.00  0.00           C  
ATOM   4803  O   VAL A1383      33.274 -29.058 -13.984  1.00  0.00           O  
ATOM   4804  CB  VAL A1383      31.269 -31.210 -14.565  1.00  0.00           C  
ATOM   4805  CG1 VAL A1383      29.930 -30.403 -14.357  1.00  0.00           C  
ATOM   4806  CG2 VAL A1383      31.055 -32.698 -14.964  1.00  0.00           C  
ATOM   4807  N   ARG A1384      32.297 -28.092 -15.769  1.00  0.00           N  
ATOM   4808  CA  ARG A1384      32.527 -26.721 -15.341  1.00  0.00           C  
ATOM   4809  C   ARG A1384      31.381 -26.202 -14.467  1.00  0.00           C  
ATOM   4810  O   ARG A1384      30.213 -26.292 -14.860  1.00  0.00           O  
ATOM   4811  CB  ARG A1384      32.681 -25.820 -16.561  1.00  0.00           C  
ATOM   4812  CG  ARG A1384      33.024 -24.382 -16.207  1.00  0.00           C  
ATOM   4813  CD  ARG A1384      33.115 -23.452 -17.420  1.00  0.00           C  
ATOM   4814  NE  ARG A1384      31.900 -22.672 -17.613  1.00  0.00           N  
ATOM   4815  CZ  ARG A1384      31.483 -21.715 -16.777  1.00  0.00           C  
ATOM   4816  NH1 ARG A1384      32.170 -21.395 -15.682  1.00  0.00           N  
ATOM   4817  NH2 ARG A1384      30.377 -21.048 -17.047  1.00  0.00           N  
ATOM   4818  N   LEU A1385      31.713 -25.648 -13.296  1.00  0.00           N  
ATOM   4819  CA  LEU A1385      30.708 -25.047 -12.420  1.00  0.00           C  
ATOM   4820  C   LEU A1385      30.728 -23.526 -12.497  1.00  0.00           C  
ATOM   4821  O   LEU A1385      31.695 -22.888 -12.063  1.00  0.00           O  
ATOM   4822  CB  LEU A1385      30.883 -25.469 -10.971  1.00  0.00           C  
ATOM   4823  CG  LEU A1385      31.009 -26.957 -10.671  1.00  0.00           C  
ATOM   4824  CD1 LEU A1385      31.160 -27.164  -9.178  1.00  0.00           C  
ATOM   4825  CD2 LEU A1385      29.822 -27.705 -11.222  1.00  0.00           C  
ATOM   4826  N   PRO A1386      29.642 -22.929 -13.021  1.00  0.00           N  
ATOM   4827  CA  PRO A1386      29.473 -21.496 -12.905  1.00  0.00           C  
ATOM   4828  C   PRO A1386      29.493 -21.067 -11.456  1.00  0.00           C  
ATOM   4829  O   PRO A1386      29.134 -21.858 -10.575  1.00  0.00           O  
ATOM   4830  CB  PRO A1386      28.079 -21.247 -13.521  1.00  0.00           C  
ATOM   4831  CG  PRO A1386      27.780 -22.447 -14.319  1.00  0.00           C  
ATOM   4832  CD  PRO A1386      28.518 -23.577 -13.711  1.00  0.00           C  
ATOM   4833  N   GLU A1387      29.906 -19.825 -11.189  1.00  0.00           N  
ATOM   4834  CA  GLU A1387      30.020 -19.353  -9.809  1.00  0.00           C  
ATOM   4835  C   GLU A1387      28.776 -19.576  -8.957  1.00  0.00           C  
ATOM   4836  O   GLU A1387      28.891 -20.035  -7.837  1.00  0.00           O  
ATOM   4837  CB  GLU A1387      30.394 -17.876  -9.757  1.00  0.00           C  
ATOM   4838  CG  GLU A1387      31.864 -17.664 -10.011  1.00  0.00           C  
ATOM   4839  CD  GLU A1387      32.706 -18.317  -8.924  1.00  0.00           C  
ATOM   4840  OE1 GLU A1387      33.376 -19.311  -9.231  1.00  0.00           O  
ATOM   4841  OE2 GLU A1387      32.665 -17.885  -7.756  1.00  0.00           O  
ATOM   4842  N   PRO A1388      27.597 -19.200  -9.468  1.00  0.00           N  
ATOM   4843  CA  PRO A1388      26.448 -19.371  -8.577  1.00  0.00           C  
ATOM   4844  C   PRO A1388      26.200 -20.837  -8.184  1.00  0.00           C  
ATOM   4845  O   PRO A1388      25.849 -21.096  -7.050  1.00  0.00           O  
ATOM   4846  CB  PRO A1388      25.278 -18.786  -9.378  1.00  0.00           C  
ATOM   4847  CG  PRO A1388      25.896 -17.899 -10.393  1.00  0.00           C  
ATOM   4848  CD  PRO A1388      27.210 -18.594 -10.752  1.00  0.00           C  
ATOM   4849  N   THR A1389      26.447 -21.772  -9.109  1.00  0.00           N  
ATOM   4850  CA  THR A1389      26.335 -23.223  -8.843  1.00  0.00           C  
ATOM   4851  C   THR A1389      27.391 -23.699  -7.844  1.00  0.00           C  
ATOM   4852  O   THR A1389      27.092 -24.413  -6.864  1.00  0.00           O  
ATOM   4853  CB  THR A1389      26.425 -24.007 -10.142  1.00  0.00           C  
ATOM   4854  OG1 THR A1389      25.391 -23.560 -11.029  1.00  0.00           O  
ATOM   4855  CG2 THR A1389      26.295 -25.540  -9.907  1.00  0.00           C  
ATOM   4856  N   ARG A1390      28.634 -23.286  -8.072  1.00  0.00           N  
ATOM   4857  CA  ARG A1390      29.694 -23.609  -7.135  1.00  0.00           C  
ATOM   4858  C   ARG A1390      29.402 -23.073  -5.740  1.00  0.00           C  
ATOM   4859  O   ARG A1390      29.591 -23.774  -4.768  1.00  0.00           O  
ATOM   4860  CB  ARG A1390      31.035 -23.054  -7.629  1.00  0.00           C  
ATOM   4861  CG  ARG A1390      32.173 -23.507  -6.782  1.00  0.00           C  
ATOM   4862  CD  ARG A1390      33.467 -22.812  -7.184  1.00  0.00           C  
ATOM   4863  NE  ARG A1390      33.479 -21.393  -6.879  1.00  0.00           N  
ATOM   4864  CZ  ARG A1390      33.672 -20.868  -5.675  1.00  0.00           C  
ATOM   4865  NH1 ARG A1390      33.826 -21.627  -4.626  1.00  0.00           N  
ATOM   4866  NH2 ARG A1390      33.691 -19.553  -5.534  1.00  0.00           N  
ATOM   4867  N   ILE A1391      28.964 -21.824  -5.656  1.00  0.00           N  
ATOM   4868  CA  ILE A1391      28.732 -21.201  -4.341  1.00  0.00           C  
ATOM   4869  C   ILE A1391      27.608 -21.937  -3.565  1.00  0.00           C  
ATOM   4870  O   ILE A1391      27.745 -22.225  -2.371  1.00  0.00           O  
ATOM   4871  CB  ILE A1391      28.487 -19.679  -4.490  1.00  0.00           C  
ATOM   4872  CG1 ILE A1391      29.827 -19.001  -4.902  1.00  0.00           C  
ATOM   4873  CG2 ILE A1391      27.929 -19.095  -3.185  1.00  0.00           C  
ATOM   4874  CD1 ILE A1391      29.712 -17.557  -5.322  1.00  0.00           C  
ATOM   4875  N   ARG A1392      26.555 -22.329  -4.274  1.00  0.00           N  
ATOM   4876  CA  ARG A1392      25.469 -23.106  -3.643  1.00  0.00           C  
ATOM   4877  C   ARG A1392      25.921 -24.463  -3.160  1.00  0.00           C  
ATOM   4878  O   ARG A1392      25.513 -24.910  -2.093  1.00  0.00           O  
ATOM   4879  CB  ARG A1392      24.272 -23.260  -4.597  1.00  0.00           C  
ATOM   4880  CG  ARG A1392      23.308 -22.093  -4.536  1.00  0.00           C  
ATOM   4881  CD  ARG A1392      21.997 -22.386  -5.272  1.00  0.00           C  
ATOM   4882  NE  ARG A1392      22.263 -22.506  -6.696  1.00  0.00           N  
ATOM   4883  CZ  ARG A1392      22.288 -21.495  -7.551  1.00  0.00           C  
ATOM   4884  NH1 ARG A1392      21.989 -20.257  -7.169  1.00  0.00           N  
ATOM   4885  NH2 ARG A1392      22.587 -21.732  -8.816  1.00  0.00           N  
ATOM   4886  N   LEU A1393      26.778 -25.127  -3.937  1.00  0.00           N  
ATOM   4887  CA  LEU A1393      27.384 -26.387  -3.503  1.00  0.00           C  
ATOM   4888  C   LEU A1393      28.350 -26.258  -2.330  1.00  0.00           C  
ATOM   4889  O   LEU A1393      28.650 -27.255  -1.670  1.00  0.00           O  
ATOM   4890  CB  LEU A1393      28.136 -27.027  -4.669  1.00  0.00           C  
ATOM   4891  CG  LEU A1393      27.356 -27.901  -5.609  1.00  0.00           C  
ATOM   4892  CD1 LEU A1393      28.226 -28.218  -6.881  1.00  0.00           C  
ATOM   4893  CD2 LEU A1393      26.960 -29.195  -4.859  1.00  0.00           C  
ATOM   4894  N   GLU A1394      28.872 -25.050  -2.113  1.00  0.00           N  
ATOM   4895  CA  GLU A1394      29.801 -24.780  -1.013  1.00  0.00           C  
ATOM   4896  C   GLU A1394      31.088 -25.570  -1.165  1.00  0.00           C  
ATOM   4897  O   GLU A1394      31.547 -26.190  -0.225  1.00  0.00           O  
ATOM   4898  CB  GLU A1394      29.143 -25.046   0.346  1.00  0.00           C  
ATOM   4899  CG  GLU A1394      27.957 -24.134   0.564  1.00  0.00           C  
ATOM   4900  CD  GLU A1394      27.143 -24.444   1.809  1.00  0.00           C  
ATOM   4901  OE1 GLU A1394      27.075 -25.605   2.260  1.00  0.00           O  
ATOM   4902  OE2 GLU A1394      26.507 -23.508   2.299  1.00  0.00           O  
ATOM   4903  N   ILE A1395      31.640 -25.572  -2.382  1.00  0.00           N  
ATOM   4904  CA  ILE A1395      32.889 -26.280  -2.649  1.00  0.00           C  
ATOM   4905  C   ILE A1395      33.854 -25.319  -3.338  1.00  0.00           C  
ATOM   4906  O   ILE A1395      33.415 -24.376  -3.970  1.00  0.00           O  
ATOM   4907  CB  ILE A1395      32.679 -27.593  -3.497  1.00  0.00           C  
ATOM   4908  CG1 ILE A1395      32.068 -27.283  -4.865  1.00  0.00           C  
ATOM   4909  CG2 ILE A1395      31.798 -28.611  -2.711  1.00  0.00           C  
ATOM   4910  CD1 ILE A1395      32.115 -28.474  -5.838  1.00  0.00           C  
ATOM   4911  N   PRO A1396      35.167 -25.546  -3.183  1.00  0.00           N  
ATOM   4912  CA  PRO A1396      36.166 -24.713  -3.860  1.00  0.00           C  
ATOM   4913  C   PRO A1396      36.400 -25.012  -5.347  1.00  0.00           C  
ATOM   4914  O   PRO A1396      36.937 -24.156  -6.060  1.00  0.00           O  
ATOM   4915  CB  PRO A1396      37.432 -24.953  -3.030  1.00  0.00           C  
ATOM   4916  CG  PRO A1396      37.313 -26.321  -2.548  1.00  0.00           C  
ATOM   4917  CD  PRO A1396      35.815 -26.547  -2.316  1.00  0.00           C  
ATOM   4918  N   GLU A1397      35.988 -26.182  -5.819  1.00  0.00           N  
ATOM   4919  CA  GLU A1397      36.227 -26.580  -7.212  1.00  0.00           C  
ATOM   4920  C   GLU A1397      35.347 -25.830  -8.197  1.00  0.00           C  
ATOM   4921  O   GLU A1397      34.118 -25.783  -8.034  1.00  0.00           O  
ATOM   4922  CB  GLU A1397      36.013 -28.090  -7.414  1.00  0.00           C  
ATOM   4923  CG  GLU A1397      37.025 -29.002  -6.723  1.00  0.00           C  
ATOM   4924  CD  GLU A1397      36.731 -29.249  -5.249  1.00  0.00           C  
ATOM   4925  OE1 GLU A1397      35.648 -28.891  -4.750  1.00  0.00           O  
ATOM   4926  OE2 GLU A1397      37.582 -29.854  -4.594  1.00  0.00           O  
ATOM   4927  N   SER A1398      35.968 -25.279  -9.255  1.00  0.00           N  
ATOM   4928  CA  SER A1398      35.220 -24.746 -10.423  1.00  0.00           C  
ATOM   4929  C   SER A1398      35.112 -25.771 -11.558  1.00  0.00           C  
ATOM   4930  O   SER A1398      34.473 -25.529 -12.582  1.00  0.00           O  
ATOM   4931  CB  SER A1398      35.883 -23.494 -10.955  1.00  0.00           C  
ATOM   4932  OG  SER A1398      35.847 -22.462 -10.000  1.00  0.00           O  
ATOM   4933  N   ALA A1399      35.820 -26.875 -11.375  1.00  0.00           N  
ATOM   4934  CA  ALA A1399      35.846 -28.009 -12.290  1.00  0.00           C  
ATOM   4935  C   ALA A1399      35.796 -29.297 -11.464  1.00  0.00           C  
ATOM   4936  O   ALA A1399      36.524 -29.450 -10.473  1.00  0.00           O  
ATOM   4937  CB  ALA A1399      37.108 -27.970 -13.165  1.00  0.00           C  
ATOM   4938  N   LEU A1400      34.922 -30.226 -11.867  1.00  0.00           N
[truncated: 137,790 more chars]
