# Supplementary material for: Backbone Brackets and Arginine Tweezers delineate Class I and Class II aminoacyl tRNA synthetases
Source: PLoS Comput Biol. 2018 Apr 16;14(4):e1006101. doi: 10.1371/journal.pcbi.1006101 (PMC5919687; doi:10.1371/journal.pcbi.1006101)
Supplement: S11 File — All structures of Class I aaRS with residues renumbered according to the MSA. (GZ) [file pcbi.1006101.s023.tar.gz › 2v0g_A_renum.pdb]

ATOM      1  N   MET A 209     -40.754  41.526 -93.149  1.00  0.00           N  
ATOM      2  CA  MET A 209     -39.884  40.330 -92.903  1.00  0.00           C  
ATOM      3  C   MET A 209     -40.704  39.027 -92.950  1.00  0.00           C  
ATOM      4  O   MET A 209     -41.754  38.909 -92.301  1.00  0.00           O  
ATOM      5  CB  MET A 209     -39.160  40.471 -91.554  1.00  0.00           C  
ATOM      6  CG  MET A 209     -38.094  39.392 -91.262  1.00  0.00           C  
ATOM      7  SD  MET A 209     -36.859  39.888 -90.009  1.00  0.00           S  
ATOM      8  CE  MET A 209     -37.802  39.929 -88.466  1.00  0.00           C  
ATOM      9  N   GLU A 210     -40.214  38.061 -93.727  1.00  0.00           N  
ATOM     10  CA  GLU A 210     -40.855  36.754 -93.847  1.00  0.00           C  
ATOM     11  C   GLU A 210     -40.734  35.951 -92.537  1.00  0.00           C  
ATOM     12  O   GLU A 210     -40.147  36.424 -91.547  1.00  0.00           O  
ATOM     13  CB  GLU A 210     -40.247  35.980 -95.027  1.00  0.00           C  
ATOM     14  CG  GLU A 210     -38.844  35.431 -94.767  1.00  0.00           C  
ATOM     15  CD  GLU A 210     -37.971  35.339 -96.027  1.00  0.00           C  
ATOM     16  OE1 GLU A 210     -37.703  36.403 -96.644  1.00  0.00           O  
ATOM     17  OE2 GLU A 210     -37.523  34.211 -96.374  1.00  0.00           O  
ATOM     18  N   LYS A 211     -41.294  34.743 -92.540  1.00  0.00           N  
ATOM     19  CA  LYS A 211     -41.335  33.898 -91.355  1.00  0.00           C  
ATOM     20  C   LYS A 211     -40.861  32.502 -91.697  1.00  0.00           C  
ATOM     21  O   LYS A 211     -40.750  32.142 -92.866  1.00  0.00           O  
ATOM     22  CB  LYS A 211     -42.758  33.849 -90.779  1.00  0.00           C  
ATOM     23  CG  LYS A 211     -42.859  33.371 -89.309  1.00  0.00           C  
ATOM     24  CD  LYS A 211     -44.206  33.751 -88.654  1.00  0.00           C  
ATOM     25  CE  LYS A 211     -44.088  33.938 -87.136  1.00  0.00           C  
ATOM     26  NZ  LYS A 211     -45.323  34.544 -86.538  1.00  0.00           N  
ATOM     27  N   TYR A 212     -40.559  31.737 -90.652  1.00  0.00           N  
ATOM     28  CA  TYR A 212     -40.094  30.357 -90.770  1.00  0.00           C  
ATOM     29  C   TYR A 212     -41.253  29.457 -91.175  1.00  0.00           C  
ATOM     30  O   TYR A 212     -42.246  29.359 -90.454  1.00  0.00           O  
ATOM     31  CB  TYR A 212     -39.477  29.891 -89.439  1.00  0.00           C  
ATOM     32  CG  TYR A 212     -39.230  28.406 -89.333  1.00  0.00           C  
ATOM     33  CD1 TYR A 212     -38.605  27.701 -90.357  1.00  0.00           C  
ATOM     34  CD2 TYR A 212     -39.613  27.705 -88.199  1.00  0.00           C  
ATOM     35  CE1 TYR A 212     -38.384  26.345 -90.256  1.00  0.00           C  
ATOM     36  CE2 TYR A 212     -39.393  26.345 -88.091  1.00  0.00           C  
ATOM     37  CZ  TYR A 212     -38.782  25.680 -89.120  1.00  0.00           C  
ATOM     38  OH  TYR A 212     -38.573  24.342 -88.997  1.00  0.00           O  
ATOM     39  N   ASN A 214     -41.112  28.817 -92.334  1.00  0.00           N  
ATOM     40  CA  ASN A 214     -42.123  27.910 -92.868  1.00  0.00           C  
ATOM     41  C   ASN A 214     -41.524  26.516 -93.023  1.00  0.00           C  
ATOM     42  O   ASN A 214     -40.809  26.238 -93.993  1.00  0.00           O  
ATOM     43  CB  ASN A 214     -42.648  28.430 -94.218  1.00  0.00           C  
ATOM     44  CG  ASN A 214     -43.844  27.627 -94.758  1.00  0.00           C  
ATOM     45  OD1 ASN A 214     -44.050  26.453 -94.421  1.00  0.00           O  
ATOM     46  ND2 ASN A 214     -44.631  28.272 -95.618  1.00  0.00           N  
ATOM     47  N   PRO A 215     -41.809  25.629 -92.062  1.00  0.00           N  
ATOM     48  CA  PRO A 215     -41.324  24.270 -92.185  1.00  0.00           C  
ATOM     49  C   PRO A 215     -41.661  23.681 -93.548  1.00  0.00           C  
ATOM     50  O   PRO A 215     -40.757  23.338 -94.299  1.00  0.00           O  
ATOM     51  CB  PRO A 215     -42.058  23.529 -91.067  1.00  0.00           C  
ATOM     52  CG  PRO A 215     -42.371  24.567 -90.074  1.00  0.00           C  
ATOM     53  CD  PRO A 215     -42.586  25.832 -90.829  1.00  0.00           C  
ATOM     54  N   HIS A 216     -42.946  23.638 -93.891  1.00  0.00           N  
ATOM     55  CA  HIS A 216     -43.416  22.867 -95.051  1.00  0.00           C  
ATOM     56  C   HIS A 216     -42.763  23.362 -96.326  1.00  0.00           C  
ATOM     57  O   HIS A 216     -42.678  22.636 -97.314  1.00  0.00           O  
ATOM     58  CB  HIS A 216     -44.944  22.920 -95.174  1.00  0.00           C  
ATOM     59  CG  HIS A 216     -45.667  22.583 -93.902  1.00  0.00           C  
ATOM     60  ND1 HIS A 216     -45.917  23.520 -92.915  1.00  0.00           N  
ATOM     61  CD2 HIS A 216     -46.180  21.413 -93.453  1.00  0.00           C  
ATOM     62  CE1 HIS A 216     -46.552  22.939 -91.914  1.00  0.00           C  
ATOM     63  NE2 HIS A 216     -46.724  21.662 -92.216  1.00  0.00           N  
ATOM     64  N   ALA A 217     -42.287  24.599 -96.286  1.00  0.00           N  
ATOM     65  CA  ALA A 217     -41.501  25.154 -97.375  1.00  0.00           C  
ATOM     66  C   ALA A 217     -40.136  24.471 -97.553  1.00  0.00           C  
ATOM     67  O   ALA A 217     -39.722  24.206 -98.684  1.00  0.00           O  
ATOM     68  CB  ALA A 217     -41.315  26.663 -97.165  1.00  0.00           C  
ATOM     69  N   ILE A 218     -39.439  24.194 -96.451  1.00  0.00           N  
ATOM     70  CA  ILE A 218     -38.067  23.676 -96.539  1.00  0.00           C  
ATOM     71  C   ILE A 218     -37.904  22.173 -96.242  1.00  0.00           C  
ATOM     72  O   ILE A 218     -37.250  21.468 -97.006  1.00  0.00           O  
ATOM     73  CB  ILE A 218     -37.066  24.531 -95.684  1.00  0.00           C  
ATOM     74  CG1 ILE A 218     -37.338  24.430 -94.181  1.00  0.00           C  
ATOM     75  CG2 ILE A 218     -37.147  25.992 -96.087  1.00  0.00           C  
ATOM     76  CD1 ILE A 218     -36.406  25.282 -93.326  1.00  0.00           C  
ATOM     77  N   GLU A 219     -38.512  21.678 -95.167  1.00  0.00           N  
ATOM     78  CA  GLU A 219     -38.087  20.394 -94.574  1.00  0.00           C  
ATOM     79  C   GLU A 219     -38.044  19.197 -95.546  1.00  0.00           C  
ATOM     80  O   GLU A 219     -37.157  18.340 -95.425  1.00  0.00           O  
ATOM     81  CB  GLU A 219     -38.916  20.044 -93.325  1.00  0.00           C  
ATOM     82  CG  GLU A 219     -38.603  20.900 -92.076  1.00  0.00           C  
ATOM     83  CD  GLU A 219     -39.291  20.388 -90.803  1.00  0.00           C  
ATOM     84  OE1 GLU A 219     -39.703  19.201 -90.766  1.00  0.00           O  
ATOM     85  OE2 GLU A 219     -39.423  21.168 -89.831  1.00  0.00           O  
ATOM     86  N   ALA A 220     -38.976  19.145 -96.503  1.00  0.00           N  
ATOM     87  CA  ALA A 220     -39.099  17.988 -97.413  1.00  0.00           C  
ATOM     88  C   ALA A 220     -38.326  18.169 -98.729  1.00  0.00           C  
ATOM     89  O   ALA A 220     -37.881  17.199 -99.348  1.00  0.00           O  
ATOM     90  CB  ALA A 220     -40.545  17.716 -97.685  1.00  0.00           C  
ATOM     91  N   LYS A 221     -38.197  19.422 -99.150  1.00  0.00           N  
ATOM     92  CA  LYS A 221     -37.314  19.822-100.247  1.00  0.00           C  
ATOM     93  C   LYS A 221     -35.918  19.212-100.077  1.00  0.00           C  
ATOM     94  O   LYS A 221     -35.451  18.438-100.927  1.00  0.00           O  
ATOM     95  CB  LYS A 221     -37.287  21.374-100.300  1.00  0.00           C  
ATOM     96  CG  LYS A 221     -36.036  22.097-100.837  1.00  0.00           C  
ATOM     97  CD  LYS A 221     -36.163  23.626-100.571  1.00  0.00           C  
ATOM     98  CE  LYS A 221     -35.003  24.450-101.181  1.00  0.00           C  
ATOM     99  NZ  LYS A 221     -35.206  25.951-101.150  1.00  0.00           N  
ATOM    100  N   TRP A 222     -35.297  19.545 -98.941  1.00  0.00           N  
ATOM    101  CA  TRP A 222     -33.905  19.186 -98.619  1.00  0.00           C  
ATOM    102  C   TRP A 222     -33.710  17.694 -98.407  1.00  0.00           C  
ATOM    103  O   TRP A 222     -32.707  17.125 -98.827  1.00  0.00           O  
ATOM    104  CB  TRP A 222     -33.457  19.886 -97.345  1.00  0.00           C  
ATOM    105  CG  TRP A 222     -33.260  21.333 -97.469  1.00  0.00           C  
ATOM    106  CD1 TRP A 222     -33.980  22.312 -96.852  1.00  0.00           C  
ATOM    107  CD2 TRP A 222     -32.259  21.988 -98.236  1.00  0.00           C  
ATOM    108  NE1 TRP A 222     -33.492  23.546 -97.198  1.00  0.00           N  
ATOM    109  CE2 TRP A 222     -32.430  23.375 -98.046  1.00  0.00           C  
ATOM    110  CE3 TRP A 222     -31.229  21.541 -99.063  1.00  0.00           C  
ATOM    111  CZ2 TRP A 222     -31.610  24.321 -98.657  1.00  0.00           C  
ATOM    112  CZ3 TRP A 222     -30.403  22.485 -99.674  1.00  0.00           C  
ATOM    113  CH2 TRP A 222     -30.604  23.857 -99.467  1.00  0.00           C  
ATOM    114  N   GLN A 223     -34.650  17.061 -97.723  1.00  0.00           N  
ATOM    115  CA  GLN A 223     -34.645  15.617 -97.650  1.00  0.00           C  
ATOM    116  C   GLN A 223     -34.347  15.048 -99.045  1.00  0.00           C  
ATOM    117  O   GLN A 223     -33.292  14.440 -99.256  1.00  0.00           O  
ATOM    118  CB  GLN A 223     -35.985  15.115 -97.118  1.00  0.00           C  
ATOM    119  CG  GLN A 223     -36.174  15.344 -95.632  1.00  0.00           C  
ATOM    120  CD  GLN A 223     -37.619  15.222 -95.187  1.00  0.00           C  
ATOM    121  OE1 GLN A 223     -38.497  14.784 -95.951  1.00  0.00           O  
ATOM    122  NE2 GLN A 223     -37.879  15.611 -93.936  1.00  0.00           N  
ATOM    123  N   ARG A 224     -35.247  15.304-100.000  1.00  0.00           N  
ATOM    124  CA  ARG A 224     -35.093  14.815-101.386  1.00  0.00           C  
ATOM    125  C   ARG A 224     -33.650  14.999-101.873  1.00  0.00           C  
ATOM    126  O   ARG A 224     -33.121  14.162-102.608  1.00  0.00           O  
ATOM    127  CB  ARG A 224     -36.091  15.506-102.360  1.00  0.00           C  
ATOM    128  CG  ARG A 224     -37.536  14.888-102.374  1.00  0.00           C  
ATOM    129  CD  ARG A 224     -38.569  15.607-103.329  1.00  0.00           C  
ATOM    130  NE  ARG A 224     -39.318  16.723-102.703  1.00  0.00           N  
ATOM    131  CZ  ARG A 224     -39.310  18.004-103.108  1.00  0.00           C  
ATOM    132  NH1 ARG A 224     -38.602  18.391-104.172  1.00  0.00           N  
ATOM    133  NH2 ARG A 224     -40.022  18.922-102.441  1.00  0.00           N  
ATOM    134  N   PHE A 225     -33.031  16.093-101.428  1.00  0.00           N  
ATOM    135  CA  PHE A 225     -31.680  16.496-101.818  1.00  0.00           C  
ATOM    136  C   PHE A 225     -30.603  15.658-101.155  1.00  0.00           C  
ATOM    137  O   PHE A 225     -29.714  15.171-101.840  1.00  0.00           O  
ATOM    138  CB  PHE A 225     -31.514  17.984-101.491  1.00  0.00           C  
ATOM    139  CG  PHE A 225     -30.109  18.506-101.581  1.00  0.00           C  
ATOM    140  CD1 PHE A 225     -29.615  19.006-102.780  1.00  0.00           C  
ATOM    141  CD2 PHE A 225     -29.313  18.587-100.443  1.00  0.00           C  
ATOM    142  CE1 PHE A 225     -28.331  19.533-102.853  1.00  0.00           C  
ATOM    143  CE2 PHE A 225     -28.034  19.113-100.502  1.00  0.00           C  
ATOM    144  CZ  PHE A 225     -27.537  19.583-101.709  1.00  0.00           C  
ATOM    145  N   TRP A 226     -30.686  15.481 -99.838  1.00  0.00           N  
ATOM    146  CA  TRP A 226     -29.679  14.711 -99.109  1.00  0.00           C  
ATOM    147  C   TRP A 226     -29.607  13.285 -99.635  1.00  0.00           C  
ATOM    148  O   TRP A 226     -28.530  12.696 -99.686  1.00  0.00           O  
ATOM    149  CB  TRP A 226     -29.953  14.687 -97.605  1.00  0.00           C  
ATOM    150  CG  TRP A 226     -29.876  16.029 -96.931  1.00  0.00           C  
ATOM    151  CD1 TRP A 226     -28.992  17.014 -97.194  1.00  0.00           C  
ATOM    152  CD2 TRP A 226     -30.707  16.515 -95.871  1.00  0.00           C  
ATOM    153  NE1 TRP A 226     -29.218  18.090 -96.384  1.00  0.00           N  
ATOM    154  CE2 TRP A 226     -30.268  17.809 -95.560  1.00  0.00           C  
ATOM    155  CE3 TRP A 226     -31.791  15.986 -95.168  1.00  0.00           C  
ATOM    156  CZ2 TRP A 226     -30.866  18.586 -94.571  1.00  0.00           C  
ATOM    157  CZ3 TRP A 226     -32.386  16.752 -94.185  1.00  0.00           C  
ATOM    158  CH2 TRP A 226     -31.921  18.042 -93.895  1.00  0.00           C  
ATOM    159  N   GLU A 227     -30.750  12.731-100.036  1.00  0.00           N  
ATOM    160  CA  GLU A 227     -30.782  11.401-100.656  1.00  0.00           C  
ATOM    161  C   GLU A 227     -30.174  11.420-102.050  1.00  0.00           C  
ATOM    162  O   GLU A 227     -29.400  10.535-102.395  1.00  0.00           O  
ATOM    163  CB  GLU A 227     -32.207  10.856-100.747  1.00  0.00           C  
ATOM    164  CG  GLU A 227     -32.289   9.402-101.209  1.00  0.00           C  
ATOM    165  CD  GLU A 227     -31.933   8.399-100.108  1.00  0.00           C  
ATOM    166  OE1 GLU A 227     -32.690   8.346 -99.100  1.00  0.00           O  
ATOM    167  OE2 GLU A 227     -30.916   7.653-100.257  1.00  0.00           O  
ATOM    168  N   GLU A 228     -30.546  12.412-102.857  1.00  0.00           N  
ATOM    169  CA  GLU A 228     -30.036  12.523-104.227  1.00  0.00           C  
ATOM    170  C   GLU A 228     -28.538  12.672-104.199  1.00  0.00           C  
ATOM    171  O   GLU A 228     -27.821  11.912-104.842  1.00  0.00           O  
ATOM    172  CB  GLU A 228     -30.614  13.741-104.938  1.00  0.00           C  
ATOM    173  CG  GLU A 228     -31.984  13.547-105.543  1.00  0.00           C  
ATOM    174  CD  GLU A 228     -32.643  14.876-105.895  1.00  0.00           C  
ATOM    175  OE1 GLU A 228     -31.941  15.922-105.942  1.00  0.00           O  
ATOM    176  OE2 GLU A 228     -33.872  14.866-106.116  1.00  0.00           O  
ATOM    177  N   LYS A 229     -28.075  13.658-103.439  1.00  0.00           N  
ATOM    178  CA  LYS A 229     -26.643  13.881-103.241  1.00  0.00           C  
ATOM    179  C   LYS A 229     -26.066  12.914-102.178  1.00  0.00           C  
ATOM    180  O   LYS A 229     -25.100  13.247-101.491  1.00  0.00           O  
ATOM    181  CB  LYS A 229     -26.389  15.352-102.854  1.00  0.00           C  
ATOM    182  CG  LYS A 229     -26.777  16.392-103.936  1.00  0.00           C  
ATOM    183  CD  LYS A 229     -25.554  16.950-104.704  1.00  0.00           C  
ATOM    184  CE  LYS A 229     -24.728  17.958-103.863  1.00  0.00           C  
ATOM    185  NZ  LYS A 229     -23.257  17.972-104.201  1.00  0.00           N  
ATOM    186  N   GLY A 230     -26.663  11.724-102.071  1.00  0.00           N  
ATOM    187  CA  GLY A 230     -26.253  10.675-101.144  1.00  0.00           C  
ATOM    188  C   GLY A 230     -25.064  11.003-100.276  1.00  0.00           C  
ATOM    189  O   GLY A 230     -23.926  10.632-100.578  1.00  0.00           O  
ATOM    190  N   PHE A 232     -25.320  11.711 -99.191  1.00  0.00           N  
ATOM    191  CA  PHE A 232     -24.253  12.067 -98.287  1.00  0.00           C  
ATOM    192  C   PHE A 232     -23.982  10.864 -97.423  1.00  0.00           C  
ATOM    193  O   PHE A 232     -22.929  10.273 -97.549  1.00  0.00           O  
ATOM    194  CB  PHE A 232     -24.601  13.319 -97.487  1.00  0.00           C  
ATOM    195  CG  PHE A 232     -24.695  14.548 -98.339  1.00  0.00           C  
ATOM    196  CD1 PHE A 232     -23.551  15.155 -98.819  1.00  0.00           C  
ATOM    197  CD2 PHE A 232     -25.921  15.068 -98.703  1.00  0.00           C  
ATOM    198  CE1 PHE A 232     -23.629  16.277 -99.625  1.00  0.00           C  
ATOM    199  CE2 PHE A 232     -26.004  16.185 -99.513  1.00  0.00           C  
ATOM    200  CZ  PHE A 232     -24.858  16.791 -99.973  1.00  0.00           C  
ATOM    201  N   MET A 233     -24.944  10.441 -96.612  1.00  0.00           N  
ATOM    202  CA  MET A 233     -24.732   9.275 -95.751  1.00  0.00           C  
ATOM    203  C   MET A 233     -24.696   7.972 -96.531  1.00  0.00           C  
ATOM    204  O   MET A 233     -25.163   6.948 -96.032  1.00  0.00           O  
ATOM    205  CB  MET A 233     -25.803   9.166 -94.661  1.00  0.00           C  
ATOM    206  CG  MET A 233     -25.872  10.351 -93.744  1.00  0.00           C  
ATOM    207  SD  MET A 233     -24.307  10.719 -92.948  1.00  0.00           S  
ATOM    208  CE  MET A 233     -24.401   9.628 -91.520  1.00  0.00           C  
ATOM    209  N   LYS A 234     -24.149   7.999 -97.744  1.00  0.00           N  
ATOM    210  CA  LYS A 234     -23.832   6.777 -98.452  1.00  0.00           C  
ATOM    211  C   LYS A 234     -22.594   6.152 -97.792  1.00  0.00           C  
ATOM    212  O   LYS A 234     -21.517   6.759 -97.729  1.00  0.00           O  
ATOM    213  CB  LYS A 234     -23.582   7.059 -99.931  1.00  0.00           C  
ATOM    214  CG  LYS A 234     -23.300   5.821-100.772  1.00  0.00           C  
ATOM    215  CD  LYS A 234     -24.524   5.338-101.541  1.00  0.00           C  
ATOM    216  CE  LYS A 234     -24.263   3.968-102.199  1.00  0.00           C  
ATOM    217  NZ  LYS A 234     -25.008   3.765-103.488  1.00  0.00           N  
ATOM    218  N   ALA A 235     -22.754   4.943 -97.278  1.00  0.00           N  
ATOM    219  CA  ALA A 235     -21.679   4.281 -96.579  1.00  0.00           C  
ATOM    220  C   ALA A 235     -20.613   3.855 -97.578  1.00  0.00           C  
ATOM    221  O   ALA A 235     -20.929   3.242 -98.599  1.00  0.00           O  
ATOM    222  CB  ALA A 235     -22.208   3.087 -95.833  1.00  0.00           C  
ATOM    223  N   LYS A 236     -19.356   4.199 -97.288  1.00  0.00           N  
ATOM    224  CA  LYS A 236     -18.212   3.717 -98.066  1.00  0.00           C  
ATOM    225  C   LYS A 236     -18.066   2.213 -97.874  1.00  0.00           C  
ATOM    226  O   LYS A 236     -18.546   1.655 -96.886  1.00  0.00           O  
ATOM    227  CB  LYS A 236     -16.917   4.423 -97.635  1.00  0.00           C  
ATOM    228  CG  LYS A 236     -15.734   4.272 -98.621  1.00  0.00           C  
ATOM    229  CD  LYS A 236     -14.403   4.783 -98.034  1.00  0.00           C  
ATOM    230  CE  LYS A 236     -13.371   5.171 -99.115  1.00  0.00           C  
ATOM    231  NZ  LYS A 236     -13.525   6.585 -99.607  1.00  0.00           N  
ATOM    232  N   ASP A 237     -17.414   1.565 -98.833  1.00  0.00           N  
ATOM    233  CA  ASP A 237     -17.173   0.127 -98.772  1.00  0.00           C  
ATOM    234  C   ASP A 237     -16.032  -0.244 -97.834  1.00  0.00           C  
ATOM    235  O   ASP A 237     -16.227  -1.042 -96.905  1.00  0.00           O  
ATOM    236  CB  ASP A 237     -16.887  -0.432-100.160  1.00  0.00           C  
ATOM    237  CG  ASP A 237     -18.134  -0.856-100.863  1.00  0.00           C  
ATOM    238  OD1 ASP A 237     -18.705  -1.890-100.452  1.00  0.00           O  
ATOM    239  OD2 ASP A 237     -18.546  -0.154-101.814  1.00  0.00           O  
ATOM    240  N   LEU A 238     -14.846   0.308 -98.086  1.00  0.00           N  
ATOM    241  CA  LEU A 238     -13.661  -0.055 -97.313  1.00  0.00           C  
ATOM    242  C   LEU A 238     -12.988   1.211 -96.790  1.00  0.00           C  
ATOM    243  O   LEU A 238     -12.087   1.743 -97.431  1.00  0.00           O  
ATOM    244  CB  LEU A 238     -12.701  -0.905 -98.163  1.00  0.00           C  
ATOM    245  CG  LEU A 238     -13.203  -2.315 -98.540  1.00  0.00           C  
ATOM    246  CD1 LEU A 238     -12.402  -2.947 -99.672  1.00  0.00           C  
ATOM    247  CD2 LEU A 238     -13.207  -3.253 -97.341  1.00  0.00           C  
ATOM    248  N   PRO A 240     -13.446   1.721 -95.632  1.00  0.00           N  
ATOM    249  CA  PRO A 240     -12.884   2.897 -95.000  1.00  0.00           C  
ATOM    250  C   PRO A 240     -11.394   3.016 -95.162  1.00  0.00           C  
ATOM    251  O   PRO A 240     -10.662   2.103 -94.793  1.00  0.00           O  
ATOM    252  CB  PRO A 240     -13.220   2.668 -93.544  1.00  0.00           C  
ATOM    253  CG  PRO A 240     -14.551   2.094 -93.615  1.00  0.00           C  
ATOM    254  CD  PRO A 240     -14.573   1.210 -94.838  1.00  0.00           C  
ATOM    255  N   GLY A 241     -10.963   4.140 -95.729  1.00  0.00           N  
ATOM    256  CA  GLY A 241      -9.542   4.426 -95.946  1.00  0.00           C  
ATOM    257  C   GLY A 241      -8.930   5.293 -94.853  1.00  0.00           C  
ATOM    258  O   GLY A 241      -8.954   4.936 -93.665  1.00  0.00           O  
ATOM    259  N   GLY A 243      -8.396   6.441 -95.262  1.00  0.00           N  
ATOM    260  CA  GLY A 243      -7.643   7.318 -94.364  1.00  0.00           C  
ATOM    261  C   GLY A 243      -8.429   7.899 -93.203  1.00  0.00           C  
ATOM    262  O   GLY A 243      -8.473   7.311 -92.109  1.00  0.00           O  
ATOM    263  N   ARG A 244      -9.086   9.031 -93.468  1.00  0.00           N  
ATOM    264  CA  ARG A 244      -9.592   9.968 -92.427  1.00  0.00           C  
ATOM    265  C   ARG A 244     -10.265   9.381 -91.145  1.00  0.00           C  
ATOM    266  O   ARG A 244     -10.572  10.145 -90.227  1.00  0.00           O  
ATOM    267  CB  ARG A 244     -10.508  11.044 -93.076  1.00  0.00           C  
ATOM    268  CG  ARG A 244     -10.381  12.466 -92.461  1.00  0.00           C  
ATOM    269  CD  ARG A 244      -9.382  13.414 -93.214  1.00  0.00           C  
ATOM    270  NE  ARG A 244      -9.203  14.721 -92.541  1.00  0.00           N  
ATOM    271  CZ  ARG A 244      -8.403  15.716 -92.959  1.00  0.00           C  
ATOM    272  NH1 ARG A 244      -7.678  15.600 -94.075  1.00  0.00           N  
ATOM    273  NH2 ARG A 244      -8.328  16.847 -92.251  1.00  0.00           N  
ATOM    274  N   GLY A 245     -10.476   8.056 -91.087  1.00  0.00           N  
ATOM    275  CA  GLY A 245     -11.019   7.369 -89.904  1.00  0.00           C  
ATOM    276  C   GLY A 245     -12.428   6.837 -90.131  1.00  0.00           C  
ATOM    277  O   GLY A 245     -13.084   7.202 -91.112  1.00  0.00           O  
ATOM    278  N   LYS A 265     -12.905   5.979 -89.229  1.00  0.00           N  
ATOM    279  CA  LYS A 265     -14.250   5.396 -89.361  1.00  0.00           C  
ATOM    280  C   LYS A 265     -15.122   5.610 -88.124  1.00  0.00           C  
ATOM    281  O   LYS A 265     -14.617   5.744 -87.002  1.00  0.00           O  
ATOM    282  CB  LYS A 265     -14.164   3.903 -89.663  1.00  0.00           C  
ATOM    283  CG  LYS A 265     -13.701   3.044 -88.488  1.00  0.00           C  
ATOM    284  CD  LYS A 265     -14.858   2.353 -87.753  1.00  0.00           C  
ATOM    285  CE  LYS A 265     -14.460   1.942 -86.333  1.00  0.00           C  
ATOM    286  NZ  LYS A 265     -15.473   1.118 -85.633  1.00  0.00           N  
ATOM    287  N   GLN A 266     -16.436   5.622 -88.352  1.00  0.00           N  
ATOM    288  CA  GLN A 266     -17.422   5.713 -87.283  1.00  0.00           C  
ATOM    289  C   GLN A 266     -18.688   4.983 -87.706  1.00  0.00           C  
ATOM    290  O   GLN A 266     -19.296   5.332 -88.710  1.00  0.00           O  
ATOM    291  CB  GLN A 266     -17.755   7.173 -86.987  1.00  0.00           C  
ATOM    292  CG  GLN A 266     -16.718   7.928 -86.160  1.00  0.00           C  
ATOM    293  CD  GLN A 266     -16.720   7.525 -84.692  1.00  0.00           C  
ATOM    294  OE1 GLN A 266     -17.772   7.518 -84.030  1.00  0.00           O  
ATOM    295  NE2 GLN A 266     -15.534   7.208 -84.166  1.00  0.00           N  
ATOM    296  N   TYR A 267     -19.076   3.984 -86.927  1.00  0.00           N  
ATOM    297  CA  TYR A 267     -20.237   3.162 -87.202  1.00  0.00           C  
ATOM    298  C   TYR A 267     -21.298   3.567 -86.188  1.00  0.00           C  
ATOM    299  O   TYR A 267     -21.177   3.255 -85.008  1.00  0.00           O  
ATOM    300  CB  TYR A 267     -19.837   1.698 -87.018  1.00  0.00           C  
ATOM    301  CG  TYR A 267     -20.804   0.622 -87.488  1.00  0.00           C  
ATOM    302  CD1 TYR A 267     -22.075   0.915 -87.927  1.00  0.00           C  
ATOM    303  CD2 TYR A 267     -20.430  -0.723 -87.455  1.00  0.00           C  
ATOM    304  CE1 TYR A 267     -22.936  -0.098 -88.343  1.00  0.00           C  
ATOM    305  CE2 TYR A 267     -21.288  -1.735 -87.867  1.00  0.00           C  
ATOM    306  CZ  TYR A 267     -22.538  -1.417 -88.308  1.00  0.00           C  
ATOM    307  OH  TYR A 267     -23.401  -2.408 -88.714  1.00  0.00           O  
ATOM    308  N   VAL A 268     -22.322   4.285 -86.639  1.00  0.00           N  
ATOM    309  CA  VAL A 268     -23.441   4.682 -85.767  1.00  0.00           C  
ATOM    310  C   VAL A 268     -24.678   3.809 -86.032  1.00  0.00           C  
ATOM    311  O   VAL A 268     -25.137   3.706 -87.176  1.00  0.00           O  
ATOM    312  CB  VAL A 268     -23.827   6.151 -85.988  1.00  0.00           C  
ATOM    313  CG1 VAL A 268     -24.884   6.577 -84.993  1.00  0.00           C  
ATOM    314  CG2 VAL A 268     -22.614   7.035 -85.856  1.00  0.00           C  
ATOM    315  N   LEU A 269     -25.228   3.205 -84.976  1.00  0.00           N  
ATOM    316  CA  LEU A 269     -26.314   2.236 -85.127  1.00  0.00           C  
ATOM    317  C   LEU A 269     -27.439   2.412 -84.101  1.00  0.00           C  
ATOM    318  O   LEU A 269     -27.192   2.461 -82.884  1.00  0.00           O  
ATOM    319  CB  LEU A 269     -25.748   0.824 -85.008  1.00  0.00           C  
ATOM    320  CG  LEU A 269     -26.647  -0.344 -85.400  1.00  0.00           C  
ATOM    321  CD1 LEU A 269     -26.866  -0.371 -86.884  1.00  0.00           C  
ATOM    322  CD2 LEU A 269     -26.017  -1.629 -84.935  1.00  0.00           C  
ATOM    323  N   VAL A 270     -28.669   2.488 -84.623  1.00  0.00           N  
ATOM    324  CA  VAL A 270     -29.896   2.389 -83.832  1.00  0.00           C  
ATOM    325  C   VAL A 270     -30.381   0.942 -83.922  1.00  0.00           C  
ATOM    326  O   VAL A 270     -30.450   0.386 -85.015  1.00  0.00           O  
ATOM    327  CB  VAL A 270     -31.008   3.300 -84.390  1.00  0.00           C  
ATOM    328  CG1 VAL A 270     -32.030   3.628 -83.321  1.00  0.00           C  
ATOM    329  CG2 VAL A 270     -30.427   4.582 -84.981  1.00  0.00           C  
ATOM    330  N   MET A 271     -30.699   0.321 -82.790  1.00  0.00           N  
ATOM    331  CA  MET A 271     -31.286  -1.008 -82.806  1.00  0.00           C  
ATOM    332  C   MET A 271     -32.419  -0.971 -83.810  1.00  0.00           C  
ATOM    333  O   MET A 271     -33.235  -0.039 -83.792  1.00  0.00           O  
ATOM    334  CB  MET A 271     -31.850  -1.371 -81.440  1.00  0.00           C  
ATOM    335  CG  MET A 271     -30.812  -1.701 -80.403  1.00  0.00           C  
ATOM    336  SD  MET A 271     -31.520  -2.021 -78.764  1.00  0.00           S  
ATOM    337  CE  MET A 271     -30.332  -3.206 -78.130  1.00  0.00           C  
ATOM    338  N   PHE A 272     -32.485  -1.969 -84.685  1.00  0.00           N  
ATOM    339  CA  PHE A 272     -33.496  -1.950 -85.731  1.00  0.00           C  
ATOM    340  C   PHE A 272     -34.882  -2.441 -85.267  1.00  0.00           C  
ATOM    341  O   PHE A 272     -34.982  -3.253 -84.343  1.00  0.00           O  
ATOM    342  CB  PHE A 272     -32.988  -2.637 -87.006  1.00  0.00           C  
ATOM    343  CG  PHE A 272     -32.723  -4.126 -86.896  1.00  0.00           C  
ATOM    344  CD1 PHE A 272     -33.368  -4.943 -85.978  1.00  0.00           C  
ATOM    345  CD2 PHE A 272     -31.864  -4.720 -87.801  1.00  0.00           C  
ATOM    346  CE1 PHE A 272     -33.124  -6.304 -85.946  1.00  0.00           C  
ATOM    347  CE2 PHE A 272     -31.628  -6.071 -87.766  1.00  0.00           C  
ATOM    348  CZ  PHE A 272     -32.256  -6.867 -86.835  1.00  0.00           C  
ATOM    349  N   PRO A 273     -35.961  -1.952 -85.917  1.00  0.00           N  
ATOM    350  CA  PRO A 273     -37.302  -2.150 -85.383  1.00  0.00           C  
ATOM    351  C   PRO A 273     -37.982  -3.398 -85.862  1.00  0.00           C  
ATOM    352  O   PRO A 273     -37.954  -3.706 -87.044  1.00  0.00           O  
ATOM    353  CB  PRO A 273     -38.073  -0.968 -85.939  1.00  0.00           C  
ATOM    354  CG  PRO A 273     -37.374  -0.607 -87.200  1.00  0.00           C  
ATOM    355  CD  PRO A 273     -36.010  -1.221 -87.194  1.00  0.00           C  
ATOM    356  N   TYR A 274     -38.584  -4.111 -84.920  1.00  0.00           N  
ATOM    357  CA  TYR A 274     -39.577  -5.103 -85.237  1.00  0.00           C  
ATOM    358  C   TYR A 274     -40.645  -4.292 -85.917  1.00  0.00           C  
ATOM    359  O   TYR A 274     -41.075  -3.285 -85.352  1.00  0.00           O  
ATOM    360  CB  TYR A 274     -40.163  -5.723 -83.971  1.00  0.00           C  
ATOM    361  CG  TYR A 274     -39.220  -6.627 -83.192  1.00  0.00           C  
ATOM    362  CD1 TYR A 274     -38.529  -7.665 -83.824  1.00  0.00           C  
ATOM    363  CD2 TYR A 274     -39.058  -6.474 -81.820  1.00  0.00           C  
ATOM    364  CE1 TYR A 274     -37.688  -8.503 -83.121  1.00  0.00           C  
ATOM    365  CE2 TYR A 274     -38.222  -7.313 -81.105  1.00  0.00           C  
ATOM    366  CZ  TYR A 274     -37.537  -8.325 -81.760  1.00  0.00           C  
ATOM    367  OH  TYR A 274     -36.698  -9.160 -81.048  1.00  0.00           O  
ATOM    368  N   PRO A 275     -41.065  -4.688 -87.133  1.00  0.00           N  
ATOM    369  CA  PRO A 275     -42.110  -3.914 -87.777  1.00  0.00           C  
ATOM    370  C   PRO A 275     -43.464  -4.474 -87.319  1.00  0.00           C  
ATOM    371  O   PRO A 275     -43.786  -5.637 -87.569  1.00  0.00           O  
ATOM    372  CB  PRO A 275     -41.835  -4.127 -89.261  1.00  0.00           C  
ATOM    373  CG  PRO A 275     -41.085  -5.447 -89.345  1.00  0.00           C  
ATOM    374  CD  PRO A 275     -40.666  -5.845 -87.955  1.00  0.00           C  
ATOM    375  N   SER A 276     -44.217  -3.645 -86.603  1.00  0.00           N  
ATOM    376  CA  SER A 276     -45.420  -4.073 -85.889  1.00  0.00           C  
ATOM    377  C   SER A 276     -46.050  -2.843 -85.201  1.00  0.00           C  
ATOM    378  O   SER A 276     -45.906  -2.638 -83.983  1.00  0.00           O  
ATOM    379  CB  SER A 276     -45.089  -5.186 -84.863  1.00  0.00           C  
ATOM    380  OG  SER A 276     -44.010  -4.837 -83.995  1.00  0.00           O  
ATOM    381  N   GLY A 277     -46.738  -2.030 -85.997  1.00  0.00           N  
ATOM    382  CA  GLY A 277     -47.254  -0.745 -85.537  1.00  0.00           C  
ATOM    383  C   GLY A 277     -46.617   0.375 -86.336  1.00  0.00           C  
ATOM    384  O   GLY A 277     -45.551   0.205 -86.920  1.00  0.00           O  
ATOM    385  N   ASP A 279     -47.290   1.517 -86.385  1.00  0.00           N  
ATOM    386  CA  ASP A 279     -46.751   2.700 -87.045  1.00  0.00           C  
ATOM    387  C   ASP A 279     -45.903   3.381 -86.012  1.00  0.00           C  
ATOM    388  O   ASP A 279     -46.244   3.326 -84.829  1.00  0.00           O  
ATOM    389  CB  ASP A 279     -47.871   3.662 -87.468  1.00  0.00           C  
ATOM    390  CG  ASP A 279     -48.834   3.054 -88.491  1.00  0.00           C  
ATOM    391  OD1 ASP A 279     -49.923   3.652 -88.671  1.00  0.00           O  
ATOM    392  OD2 ASP A 279     -48.510   2.002 -89.108  1.00  0.00           O  
ATOM    393  N   LEU A 280     -44.817   4.025 -86.437  1.00  0.00           N  
ATOM    394  CA  LEU A 280     -43.892   4.646 -85.480  1.00  0.00           C  
ATOM    395  C   LEU A 280     -44.448   5.978 -84.949  1.00  0.00           C  
ATOM    396  O   LEU A 280     -45.294   6.604 -85.594  1.00  0.00           O  
ATOM    397  CB  LEU A 280     -42.501   4.829 -86.102  1.00  0.00           C  
ATOM    398  CG  LEU A 280     -41.769   3.549 -86.523  1.00  0.00           C  
ATOM    399  CD1 LEU A 280     -40.440   3.881 -87.197  1.00  0.00           C  
ATOM    400  CD2 LEU A 280     -41.563   2.610 -85.339  1.00  0.00           C  
ATOM    401  N   HIS A 281     -43.977   6.386 -83.771  1.00  0.00           N  
ATOM    402  CA  HIS A 281     -44.400   7.629 -83.123  1.00  0.00           C  
ATOM    403  C   HIS A 281     -43.292   8.116 -82.190  1.00  0.00           C  
ATOM    404  O   HIS A 281     -42.638   7.284 -81.547  1.00  0.00           O  
ATOM    405  CB  HIS A 281     -45.629   7.345 -82.292  1.00  0.00           C  
ATOM    406  CG  HIS A 281     -45.399   6.305 -81.250  1.00  0.00           C  
ATOM    407  ND1 HIS A 281     -44.794   6.588 -80.046  1.00  0.00           N  
ATOM    408  CD2 HIS A 281     -45.659   4.979 -81.240  1.00  0.00           C  
ATOM    409  CE1 HIS A 281     -44.710   5.483 -79.329  1.00  0.00           C  
ATOM    410  NE2 HIS A 281     -45.234   4.493 -80.028  1.00  0.00           N  
ATOM    411  N   MET A 282     -43.103   9.440 -82.078  1.00  0.00           N  
ATOM    412  CA  MET A 282     -42.013  10.037 -81.252  1.00  0.00           C  
ATOM    413  C   MET A 282     -41.349   9.055 -80.310  1.00  0.00           C  
ATOM    414  O   MET A 282     -40.130   8.883 -80.361  1.00  0.00           O  
ATOM    415  CB  MET A 282     -42.500  11.228 -80.417  1.00  0.00           C  
ATOM    416  CG  MET A 282     -42.886  12.437 -81.214  1.00  0.00           C  
ATOM    417  SD  MET A 282     -42.543  12.231 -82.963  1.00  0.00           S  
ATOM    418  CE  MET A 282     -42.798  13.912 -83.541  1.00  0.00           C  
ATOM    419  N   GLY A 283     -42.154   8.431 -79.451  1.00  0.00           N  
ATOM    420  CA  GLY A 283     -41.690   7.372 -78.559  1.00  0.00           C  
ATOM    421  C   GLY A 283     -40.633   6.463 -79.164  1.00  0.00           C  
ATOM    422  O   GLY A 283     -39.581   6.189 -78.535  1.00  0.00           O  
ATOM    423  N   HIS A 284     -40.906   6.000 -80.386  1.00  0.00           N  
ATOM    424  CA  HIS A 284     -39.907   5.262 -81.159  1.00  0.00           C  
ATOM    425  C   HIS A 284     -38.808   6.225 -81.634  1.00  0.00           C  
ATOM    426  O   HIS A 284     -37.630   6.088 -81.286  1.00  0.00           O  
ATOM    427  CB  HIS A 284     -40.570   4.527 -82.328  1.00  0.00           C  
ATOM    428  CG  HIS A 284     -41.597   3.513 -81.901  1.00  0.00           C  
ATOM    429  ND1 HIS A 284     -42.888   3.498 -82.396  1.00  0.00           N  
ATOM    430  CD2 HIS A 284     -41.522   2.483 -81.020  1.00  0.00           C  
ATOM    431  CE1 HIS A 284     -43.557   2.497 -81.850  1.00  0.00           C  
ATOM    432  NE2 HIS A 284     -42.753   1.866 -81.009  1.00  0.00           N  
ATOM    433  N   LEU A 285     -39.225   7.244 -82.364  1.00  0.00           N  
ATOM    434  CA  LEU A 285     -38.306   8.193 -82.982  1.00  0.00           C  
ATOM    435  C   LEU A 285     -37.201   8.787 -82.111  1.00  0.00           C  
ATOM    436  O   LEU A 285     -36.284   9.381 -82.669  1.00  0.00           O  
ATOM    437  CB  LEU A 285     -39.098   9.333 -83.650  1.00  0.00           C  
ATOM    438  CG  LEU A 285     -39.440   9.123 -85.131  1.00  0.00           C  
ATOM    439  CD1 LEU A 285     -38.260   9.509 -85.987  1.00  0.00           C  
ATOM    440  CD2 LEU A 285     -39.863   7.678 -85.406  1.00  0.00           C  
ATOM    441  N   LYS A 286     -37.252   8.662 -80.784  1.00  0.00           N  
ATOM    442  CA  LYS A 286     -36.152   9.213 -79.965  1.00  0.00           C  
ATOM    443  C   LYS A 286     -34.815   8.624 -80.426  1.00  0.00           C  
ATOM    444  O   LYS A 286     -33.985   9.321 -81.019  1.00  0.00           O  
ATOM    445  CB  LYS A 286     -36.356   8.966 -78.464  1.00  0.00           C  
ATOM    446  CG  LYS A 286     -35.317   9.660 -77.556  1.00  0.00           C  
ATOM    447  CD  LYS A 286     -35.570   9.346 -76.068  1.00  0.00           C  
ATOM    448  CE  LYS A 286     -34.645  10.106 -75.104  1.00  0.00           C  
ATOM    449  NZ  LYS A 286     -35.228  11.316 -74.446  1.00  0.00           N  
ATOM    450  N   ASN A 288     -34.649   7.326 -80.186  1.00  0.00           N  
ATOM    451  CA  ASN A 288     -33.423   6.607 -80.520  1.00  0.00           C  
ATOM    452  C   ASN A 288     -32.978   6.868 -81.960  1.00  0.00           C  
ATOM    453  O   ASN A 288     -31.905   7.407 -82.186  1.00  0.00           O  
ATOM    454  CB  ASN A 288     -33.593   5.094 -80.269  1.00  0.00           C  
ATOM    455  CG  ASN A 288     -33.570   4.726 -78.770  1.00  0.00           C  
ATOM    456  OD1 ASN A 288     -33.341   3.566 -78.417  1.00  0.00           O  
ATOM    457  ND2 ASN A 288     -33.817   5.711 -77.892  1.00  0.00           N  
ATOM    458  N   TYR A 289     -33.802   6.523 -82.936  1.00  0.00           N  
ATOM    459  CA  TYR A 289     -33.413   6.736 -84.331  1.00  0.00           C  
ATOM    460  C   TYR A 289     -32.823   8.135 -84.544  1.00  0.00           C  
ATOM    461  O   TYR A 289     -31.837   8.281 -85.259  1.00  0.00           O  
ATOM    462  CB  TYR A 289     -34.600   6.519 -85.302  1.00  0.00           C  
ATOM    463  CG  TYR A 289     -35.265   5.155 -85.202  1.00  0.00           C  
ATOM    464  CD1 TYR A 289     -36.479   5.007 -84.549  1.00  0.00           C  
ATOM    465  CD2 TYR A 289     -34.667   4.020 -85.743  1.00  0.00           C  
ATOM    466  CE1 TYR A 289     -37.072   3.786 -84.436  1.00  0.00           C  
ATOM    467  CE2 TYR A 289     -35.256   2.798 -85.628  1.00  0.00           C  
ATOM    468  CZ  TYR A 289     -36.461   2.696 -84.978  1.00  0.00           C  
ATOM    469  OH  TYR A 289     -37.083   1.500 -84.850  1.00  0.00           O  
ATOM    470  N   THR A 290     -33.429   9.153 -83.930  1.00  0.00           N  
ATOM    471  CA  THR A 290     -32.958  10.528 -84.097  1.00  0.00           C  
ATOM    472  C   THR A 290     -31.551  10.634 -83.570  1.00  0.00           C  
ATOM    473  O   THR A 290     -30.667  11.090 -84.296  1.00  0.00           O  
ATOM    474  CB  THR A 290     -33.852  11.587 -83.395  1.00  0.00           C  
ATOM    475  OG1 THR A 290     -34.960  11.915 -84.249  1.00  0.00           O  
ATOM    476  CG2 THR A 290     -33.056  12.872 -83.081  1.00  0.00           C  
ATOM    477  N   MET A 291     -31.355  10.206 -82.318  1.00  0.00           N  
ATOM    478  CA  MET A 291     -30.030  10.183 -81.681  1.00  0.00           C  
ATOM    479  C   MET A 291     -28.996   9.815 -82.731  1.00  0.00           C  
ATOM    480  O   MET A 291     -28.360  10.694 -83.314  1.00  0.00           O  
ATOM    481  CB  MET A 291     -29.960   9.163 -80.544  1.00  0.00           C  
ATOM    482  CG  MET A 291     -30.963   9.319 -79.443  1.00  0.00           C  
ATOM    483  SD  MET A 291     -30.663  10.791 -78.494  1.00  0.00           S  
ATOM    484  CE  MET A 291     -31.308  10.279 -76.908  1.00  0.00           C  
ATOM    485  N   GLY A 292     -28.861   8.520 -83.005  1.00  0.00           N  
ATOM    486  CA  GLY A 292     -27.988   8.043 -84.064  1.00  0.00           C  
ATOM    487  C   GLY A 292     -27.825   9.011 -85.224  1.00  0.00           C  
ATOM    488  O   GLY A 292     -26.714   9.237 -85.672  1.00  0.00           O  
ATOM    489  N   ASP A 293     -28.912   9.598 -85.713  1.00  0.00           N  
ATOM    490  CA  ASP A 293     -28.826  10.513 -86.851  1.00  0.00           C  
ATOM    491  C   ASP A 293     -28.082  11.826 -86.539  1.00  0.00           C  
ATOM    492  O   ASP A 293     -27.231  12.251 -87.320  1.00  0.00           O  
ATOM    493  CB  ASP A 293     -30.218  10.795 -87.423  1.00  0.00           C  
ATOM    494  CG  ASP A 293     -30.194  11.857 -88.492  1.00  0.00           C  
ATOM    495  OD1 ASP A 293     -29.819  13.001 -88.156  1.00  0.00           O  
ATOM    496  OD2 ASP A 293     -30.530  11.560 -89.657  1.00  0.00           O  
ATOM    497  N   VAL A 294     -28.412  12.480 -85.426  1.00  0.00           N  
ATOM    498  CA  VAL A 294     -27.636  13.643 -84.977  1.00  0.00           C  
ATOM    499  C   VAL A 294     -26.154  13.299 -84.935  1.00  0.00           C  
ATOM    500  O   VAL A 294     -25.325  13.904 -85.624  1.00  0.00           O  
ATOM    501  CB  VAL A 294     -28.061  14.113 -83.578  1.00  0.00           C  
ATOM    502  CG1 VAL A 294     -26.877  14.620 -82.797  1.00  0.00           C  
ATOM    503  CG2 VAL A 294     -29.089  15.198 -83.696  1.00  0.00           C  
ATOM    504  N   LEU A 295     -25.852  12.311 -84.105  1.00  0.00           N  
ATOM    505  CA  LEU A 295     -24.543  11.708 -84.024  1.00  0.00           C  
ATOM    506  C   LEU A 295     -23.929  11.576 -85.414  1.00  0.00           C  
ATOM    507  O   LEU A 295     -22.853  12.080 -85.659  1.00  0.00           O  
ATOM    508  CB  LEU A 295     -24.682  10.331 -83.387  1.00  0.00           C  
ATOM    509  CG  LEU A 295     -23.749   9.944 -82.255  1.00  0.00           C  
ATOM    510  CD1 LEU A 295     -24.518   9.036 -81.290  1.00  0.00           C  
ATOM    511  CD2 LEU A 295     -22.494   9.256 -82.790  1.00  0.00           C  
ATOM    512  N   ALA A 296     -24.633  10.923 -86.329  1.00  0.00           N  
ATOM    513  CA  ALA A 296     -24.061  10.561 -87.627  1.00  0.00           C  
ATOM    514  C   ALA A 296     -23.785  11.752 -88.541  1.00  0.00           C  
ATOM    515  O   ALA A 296     -22.929  11.675 -89.420  1.00  0.00           O  
ATOM    516  CB  ALA A 296     -24.954   9.563 -88.343  1.00  0.00           C  
ATOM    517  N   ARG A 297     -24.509  12.845 -88.360  1.00  0.00           N  
ATOM    518  CA  ARG A 297     -24.262  14.013 -89.181  1.00  0.00           C  
ATOM    519  C   ARG A 297     -23.054  14.723 -88.633  1.00  0.00           C  
ATOM    520  O   ARG A 297     -22.313  15.363 -89.365  1.00  0.00           O  
ATOM    521  CB  ARG A 297     -25.461  14.947 -89.171  1.00  0.00           C  
ATOM    522  CG  ARG A 297     -26.719  14.344 -89.779  1.00  0.00           C  
ATOM    523  CD  ARG A 297     -27.946  15.125 -89.343  1.00  0.00           C  
ATOM    524  NE  ARG A 297     -29.114  14.846 -90.179  1.00  0.00           N  
ATOM    525  CZ  ARG A 297     -29.287  15.281 -91.425  1.00  0.00           C  
ATOM    526  NH1 ARG A 297     -28.375  16.018 -92.054  1.00  0.00           N  
ATOM    527  NH2 ARG A 297     -30.393  14.960 -92.054  1.00  0.00           N  
ATOM    528  N   PHE A 298     -22.861  14.599 -87.325  1.00  0.00           N  
ATOM    529  CA  PHE A 298     -21.723  15.213 -86.637  1.00  0.00           C  
ATOM    530  C   PHE A 298     -20.410  14.591 -87.097  1.00  0.00           C  
ATOM    531  O   PHE A 298     -19.519  15.304 -87.526  1.00  0.00           O  
ATOM    532  CB  PHE A 298     -21.917  15.111 -85.122  1.00  0.00           C  
ATOM    533  CG  PHE A 298     -20.739  15.530 -84.340  1.00  0.00           C  
ATOM    534  CD1 PHE A 298     -20.222  16.801 -84.476  1.00  0.00           C  
ATOM    535  CD2 PHE A 298     -20.138  14.652 -83.451  1.00  0.00           C  
ATOM    536  CE1 PHE A 298     -19.107  17.186 -83.743  1.00  0.00           C  
ATOM    537  CE2 PHE A 298     -19.027  15.028 -82.715  1.00  0.00           C  
ATOM    538  CZ  PHE A 298     -18.512  16.293 -82.860  1.00  0.00           C  
ATOM    539  N   ARG A 299     -20.325  13.265 -87.054  1.00  0.00           N  
ATOM    540  CA  ARG A 299     -19.164  12.529 -87.565  1.00  0.00           C  
ATOM    541  C   ARG A 299     -18.846  12.852 -89.008  1.00  0.00           C  
ATOM    542  O   ARG A 299     -17.712  13.226 -89.335  1.00  0.00           O  
ATOM    543  CB  ARG A 299     -19.413  11.029 -87.476  1.00  0.00           C  
ATOM    544  CG  ARG A 299     -19.588  10.488 -86.056  1.00  0.00           C  
ATOM    545  CD  ARG A 299     -18.599  11.123 -85.090  1.00  0.00           C  
ATOM    546  NE  ARG A 299     -18.519  10.432 -83.813  1.00  0.00           N  
ATOM    547  CZ  ARG A 299     -17.877  10.924 -82.762  1.00  0.00           C  
ATOM    548  NH1 ARG A 299     -17.277  12.113 -82.837  1.00  0.00           N  
ATOM    549  NH2 ARG A 299     -17.840  10.229 -81.632  1.00  0.00           N  
ATOM    550  N   ARG A 300     -19.859  12.695 -89.860  1.00  0.00           N  
ATOM    551  CA  ARG A 300     -19.776  13.019 -91.283  1.00  0.00           C  
ATOM    552  C   ARG A 300     -19.458  14.493 -91.523  1.00  0.00           C  
ATOM    553  O   ARG A 300     -18.796  14.833 -92.494  1.00  0.00           O  
ATOM    554  CB  ARG A 300     -21.097  12.656 -91.956  1.00  0.00           C  
ATOM    555  CG  ARG A 300     -21.191  12.908 -93.472  1.00  0.00           C  
ATOM    556  CD  ARG A 300     -20.431  11.881 -94.306  1.00  0.00           C  
ATOM    557  NE  ARG A 300     -20.459  12.242 -95.723  1.00  0.00           N  
ATOM    558  CZ  ARG A 300     -20.118  11.442 -96.733  1.00  0.00           C  
ATOM    559  NH1 ARG A 300     -19.710  10.183 -96.522  1.00  0.00           N  
ATOM    560  NH2 ARG A 300     -20.198  11.910 -97.979  1.00  0.00           N  
ATOM    561  N   MET A 301     -19.932  15.370 -90.649  1.00  0.00           N  
ATOM    562  CA  MET A 301     -19.505  16.766 -90.699  1.00  0.00           C  
ATOM    563  C   MET A 301     -18.036  16.898 -90.291  1.00  0.00           C  
ATOM    564  O   MET A 301     -17.331  17.782 -90.774  1.00  0.00           O  
ATOM    565  CB  MET A 301     -20.379  17.665 -89.816  1.00  0.00           C  
ATOM    566  CG  MET A 301     -21.624  18.174 -90.506  1.00  0.00           C  
ATOM    567  SD  MET A 301     -22.396  19.500 -89.572  1.00  0.00           S  
ATOM    568  CE  MET A 301     -21.878  20.962 -90.475  1.00  0.00           C  
ATOM    569  N   GLN A 302     -17.577  16.023 -89.404  1.00  0.00           N  
ATOM    570  CA  GLN A 302     -16.189  16.049 -88.991  1.00  0.00           C  
ATOM    571  C   GLN A 302     -15.276  15.376 -90.001  1.00  0.00           C  
ATOM    572  O   GLN A 302     -14.055  15.387 -89.847  1.00  0.00           O  
ATOM    573  CB  GLN A 302     -16.019  15.400 -87.621  1.00  0.00           C  
ATOM    574  CG  GLN A 302     -16.358  16.329 -86.493  1.00  0.00           C  
ATOM    575  CD  GLN A 302     -16.056  15.736 -85.148  1.00  0.00           C  
ATOM    576  OE1 GLN A 302     -16.423  14.593 -84.850  1.00  0.00           O  
ATOM    577  NE2 GLN A 302     -15.382  16.516 -84.313  1.00  0.00           N  
ATOM    578  N   GLY A 303     -15.848  14.787 -91.032  1.00  0.00           N  
ATOM    579  CA  GLY A 303     -15.037  14.198 -92.066  1.00  0.00           C  
ATOM    580  C   GLY A 303     -14.767  12.725 -91.850  1.00  0.00           C  
ATOM    581  O   GLY A 303     -14.161  12.089 -92.717  1.00  0.00           O  
ATOM    582  N   TYR A 304     -15.205  12.156 -90.725  1.00  0.00           N  
ATOM    583  CA  TYR A 304     -15.133  10.702 -90.572  1.00  0.00           C  
ATOM    584  C   TYR A 304     -15.875  10.043 -91.716  1.00  0.00           C  
ATOM    585  O   TYR A 304     -16.823  10.628 -92.257  1.00  0.00           O  
ATOM    586  CB  TYR A 304     -15.777  10.251 -89.272  1.00  0.00           C  
ATOM    587  CG  TYR A 304     -14.969  10.586 -88.056  1.00  0.00           C  
ATOM    588  CD1 TYR A 304     -13.970   9.732 -87.614  1.00  0.00           C  
ATOM    589  CD2 TYR A 304     -15.201  11.757 -87.337  1.00  0.00           C  
ATOM    590  CE1 TYR A 304     -13.214  10.035 -86.494  1.00  0.00           C  
ATOM    591  CE2 TYR A 304     -14.451  12.062 -86.214  1.00  0.00           C  
ATOM    592  CZ  TYR A 304     -13.456  11.194 -85.803  1.00  0.00           C  
ATOM    593  OH  TYR A 304     -12.697  11.476 -84.697  1.00  0.00           O  
ATOM    594  N   GLU A 305     -15.466   8.838 -92.099  1.00  0.00           N  
ATOM    595  CA  GLU A 305     -16.316   8.037 -92.984  1.00  0.00           C  
ATOM    596  C   GLU A 305     -17.371   7.357 -92.092  1.00  0.00           C  
ATOM    597  O   GLU A 305     -17.014   6.706 -91.096  1.00  0.00           O  
ATOM    598  CB  GLU A 305     -15.502   7.018 -93.782  1.00  0.00           C  
ATOM    599  CG  GLU A 305     -15.941   6.882 -95.264  1.00  0.00           C  
ATOM    600  CD  GLU A 305     -15.114   7.744 -96.240  1.00  0.00           C  
ATOM    601  OE1 GLU A 305     -13.876   7.873 -96.047  1.00  0.00           O  
ATOM    602  OE2 GLU A 305     -15.699   8.267 -97.220  1.00  0.00           O  
ATOM    603  N   VAL A 306     -18.659   7.531 -92.424  1.00  0.00           N  
ATOM    604  CA  VAL A 306     -19.759   7.164 -91.494  1.00  0.00           C  
ATOM    605  C   VAL A 306     -20.766   6.139 -92.041  1.00  0.00           C  
ATOM    606  O   VAL A 306     -21.351   6.328 -93.110  1.00  0.00           O  
ATOM    607  CB  VAL A 306     -20.573   8.403 -91.014  1.00  0.00           C  
ATOM    608  CG1 VAL A 306     -21.314   8.066 -89.734  1.00  0.00           C  
ATOM    609  CG2 VAL A 306     -19.668   9.618 -90.802  1.00  0.00           C  
ATOM    610  N   LEU A 307     -20.966   5.069 -91.276  1.00  0.00           N  
ATOM    611  CA  LEU A 307     -21.956   4.053 -91.587  1.00  0.00           C  
ATOM    612  C   LEU A 307     -23.101   4.142 -90.586  1.00  0.00           C  
ATOM    613  O   LEU A 307     -22.950   3.784 -89.419  1.00  0.00           O  
ATOM    614  CB  LEU A 307     -21.331   2.650 -91.583  1.00  0.00           C  
ATOM    615  CG  LEU A 307     -22.279   1.463 -91.387  1.00  0.00           C  
ATOM    616  CD1 LEU A 307     -23.632   1.732 -91.986  1.00  0.00           C  
ATOM    617  CD2 LEU A 307     -21.702   0.207 -91.974  1.00  0.00           C  
ATOM    618  N   HIS A 308     -24.242   4.626 -91.072  1.00  0.00           N  
ATOM    619  CA  HIS A 308     -25.469   4.756 -90.288  1.00  0.00           C  
ATOM    620  C   HIS A 308     -26.540   3.969 -91.035  1.00  0.00           C  
ATOM    621  O   HIS A 308     -27.205   4.519 -91.902  1.00  0.00           O  
ATOM    622  CB  HIS A 308     -25.838   6.235 -90.192  1.00  0.00           C  
ATOM    623  CG  HIS A 308     -26.958   6.541 -89.252  1.00  0.00           C  
ATOM    624  ND1 HIS A 308     -28.112   7.177 -89.659  1.00  0.00           N  
ATOM    625  CD2 HIS A 308     -27.084   6.349 -87.917  1.00  0.00           C  
ATOM    626  CE1 HIS A 308     -28.907   7.349 -88.616  1.00  0.00           C  
ATOM    627  NE2 HIS A 308     -28.311   6.850 -87.548  1.00  0.00           N  
ATOM    628  N   PRO A 309     -26.685   2.672 -90.731  1.00  0.00           N  
ATOM    629  CA  PRO A 309     -27.543   1.800 -91.500  1.00  0.00           C  
ATOM    630  C   PRO A 309     -28.920   1.622 -90.902  1.00  0.00           C  
ATOM    631  O   PRO A 309     -29.114   1.858 -89.709  1.00  0.00           O  
ATOM    632  CB  PRO A 309     -26.817   0.473 -91.405  1.00  0.00           C  
ATOM    633  CG  PRO A 309     -26.270   0.485 -90.043  1.00  0.00           C  
ATOM    634  CD  PRO A 309     -26.037   1.925 -89.645  1.00  0.00           C  
ATOM    635  N   MET A 310     -29.857   1.183 -91.742  1.00  0.00           N  
ATOM    636  CA  MET A 310     -31.189   0.815 -91.281  1.00  0.00           C  
ATOM    637  C   MET A 310     -31.798  -0.338 -92.066  1.00  0.00           C  
ATOM    638  O   MET A 310     -31.566  -0.489 -93.261  1.00  0.00           O  
ATOM    639  CB  MET A 310     -32.144   2.012 -91.327  1.00  0.00           C  
ATOM    640  CG  MET A 310     -33.486   1.732 -90.645  1.00  0.00           C  
ATOM    641  SD  MET A 310     -33.270   1.076 -88.969  1.00  0.00           S  
ATOM    642  CE  MET A 310     -32.820   2.583 -88.127  1.00  0.00           C  
ATOM    643  N   GLY A 311     -32.590  -1.133 -91.358  1.00  0.00           N  
ATOM    644  CA  GLY A 311     -33.249  -2.311 -91.903  1.00  0.00           C  
ATOM    645  C   GLY A 311     -34.313  -2.736 -90.912  1.00  0.00           C  
ATOM    646  O   GLY A 311     -34.711  -1.948 -90.067  1.00  0.00           O  
ATOM    647  N   TRP A 312     -34.754  -3.981 -90.992  1.00  0.00           N  
ATOM    648  CA  TRP A 312     -35.962  -4.409 -90.300  1.00  0.00           C  
ATOM    649  C   TRP A 312     -35.725  -5.706 -89.552  1.00  0.00           C  
ATOM    650  O   TRP A 312     -34.650  -6.290 -89.651  1.00  0.00           O  
ATOM    651  CB  TRP A 312     -37.092  -4.543 -91.335  1.00  0.00           C  
ATOM    652  CG  TRP A 312     -37.083  -3.349 -92.230  1.00  0.00           C  
ATOM    653  CD1 TRP A 312     -36.671  -3.294 -93.525  1.00  0.00           C  
ATOM    654  CD2 TRP A 312     -37.412  -2.008 -91.855  1.00  0.00           C  
ATOM    655  NE1 TRP A 312     -36.759  -2.006 -93.993  1.00  0.00           N  
ATOM    656  CE2 TRP A 312     -37.206  -1.197 -92.983  1.00  0.00           C  
ATOM    657  CE3 TRP A 312     -37.871  -1.416 -90.675  1.00  0.00           C  
ATOM    658  CZ2 TRP A 312     -37.433   0.172 -92.966  1.00  0.00           C  
ATOM    659  CZ3 TRP A 312     -38.094  -0.061 -90.655  1.00  0.00           C  
ATOM    660  CH2 TRP A 312     -37.890   0.718 -91.795  1.00  0.00           C  
ATOM    661  N   ASP A 313     -36.711  -6.149 -88.783  1.00  0.00           N  
ATOM    662  CA  ASP A 313     -36.598  -7.422 -88.085  1.00  0.00           C  
ATOM    663  C   ASP A 313     -37.871  -8.223 -88.320  1.00  0.00           C  
ATOM    664  O   ASP A 313     -38.624  -8.561 -87.395  1.00  0.00           O  
ATOM    665  CB  ASP A 313     -36.309  -7.198 -86.603  1.00  0.00           C  
ATOM    666  CG  ASP A 313     -35.557  -8.349 -85.979  1.00  0.00           C  
ATOM    667  OD1 ASP A 313     -35.279  -9.328 -86.705  1.00  0.00           O  
ATOM    668  OD2 ASP A 313     -35.236  -8.270 -84.769  1.00  0.00           O  
ATOM    669  N   ALA A 314     -38.071  -8.535 -89.596  1.00  0.00           N  
ATOM    670  CA  ALA A 314     -39.332  -9.070 -90.102  1.00  0.00           C  
ATOM    671  C   ALA A 314     -39.690 -10.450 -89.582  1.00  0.00           C  
ATOM    672  O   ALA A 314     -40.868 -10.747 -89.443  1.00  0.00           O  
ATOM    673  CB  ALA A 314     -39.315  -9.091 -91.623  1.00  0.00           C  
ATOM    674  N   PHE A 315     -38.695 -11.287 -89.299  1.00  0.00           N  
ATOM    675  CA  PHE A 315     -38.963 -12.685 -88.934  1.00  0.00           C  
ATOM    676  C   PHE A 315     -39.256 -12.888 -87.451  1.00  0.00           C  
ATOM    677  O   PHE A 315     -39.019 -12.000 -86.632  1.00  0.00           O  
ATOM    678  CB  PHE A 315     -37.811 -13.606 -89.386  1.00  0.00           C  
ATOM    679  CG  PHE A 315     -38.161 -14.543 -90.530  1.00  0.00           C  
ATOM    680  CD1 PHE A 315     -39.321 -14.392 -91.284  1.00  0.00           C  
ATOM    681  CD2 PHE A 315     -37.295 -15.576 -90.863  1.00  0.00           C  
ATOM    682  CE1 PHE A 315     -39.608 -15.254 -92.326  1.00  0.00           C  
ATOM    683  CE2 PHE A 315     -37.587 -16.449 -91.916  1.00  0.00           C  
ATOM    684  CZ  PHE A 315     -38.738 -16.282 -92.645  1.00  0.00           C  
ATOM    685  N   GLY A 316     -39.794 -14.067 -87.138  1.00  0.00           N  
ATOM    686  CA  GLY A 316     -40.146 -14.462 -85.776  1.00  0.00           C  
ATOM    687  C   GLY A 316     -41.473 -13.922 -85.277  1.00  0.00           C  
ATOM    688  O   GLY A 316     -42.234 -13.320 -86.031  1.00  0.00           O  
ATOM    689  N   LEU A 317     -41.718 -14.122 -83.980  1.00  0.00           N  
ATOM    690  CA  LEU A 317     -43.010 -13.805 -83.330  1.00  0.00           C  
ATOM    691  C   LEU A 317     -43.507 -12.364 -83.528  1.00  0.00           C  
ATOM    692  O   LEU A 317     -44.642 -12.170 -83.959  1.00  0.00           O  
ATOM    693  CB  LEU A 317     -42.971 -14.114 -81.817  1.00  0.00           C  
ATOM    694  CG  LEU A 317     -42.377 -15.435 -81.305  1.00  0.00           C  
ATOM    695  CD1 LEU A 317     -42.288 -15.395 -79.793  1.00  0.00           C  
ATOM    696  CD2 LEU A 317     -43.170 -16.647 -81.747  1.00  0.00           C  
ATOM    697  N   PRO A 333     -42.660 -11.355 -83.224  1.00  0.00           N  
ATOM    698  CA  PRO A 333     -43.123  -9.960 -83.173  1.00  0.00           C  
ATOM    699  C   PRO A 333     -44.096  -9.564 -84.279  1.00  0.00           C  
ATOM    700  O   PRO A 333     -45.217  -9.149 -83.975  1.00  0.00           O  
ATOM    701  CB  PRO A 333     -41.821  -9.163 -83.262  1.00  0.00           C  
ATOM    702  CG  PRO A 333     -40.840 -10.030 -82.563  1.00  0.00           C  
ATOM    703  CD  PRO A 333     -41.216 -11.443 -82.923  1.00  0.00           C  
ATOM    704  N   ALA A 334     -43.682  -9.716 -85.536  1.00  0.00           N  
ATOM    705  CA  ALA A 334     -44.549  -9.413 -86.671  1.00  0.00           C  
ATOM    706  C   ALA A 334     -45.720 -10.393 -86.704  1.00  0.00           C  
ATOM    707  O   ALA A 334     -46.850 -10.025 -86.377  1.00  0.00           O  
ATOM    708  CB  ALA A 334     -43.770  -9.458 -87.976  1.00  0.00           C  
ATOM    709  N   GLU A 336     -45.442 -11.642 -87.072  1.00  0.00           N  
ATOM    710  CA  GLU A 336     -46.473 -12.686 -87.162  1.00  0.00           C  
ATOM    711  C   GLU A 336     -47.536 -12.495 -86.090  1.00  0.00           C  
ATOM    712  O   GLU A 336     -48.689 -12.270 -86.416  1.00  0.00           O  
ATOM    713  CB  GLU A 336     -45.843 -14.077 -87.045  1.00  0.00           C  
ATOM    714  CG  GLU A 336     -46.720 -15.241 -87.492  1.00  0.00           C  
ATOM    715  CD  GLU A 336     -46.063 -16.601 -87.231  1.00  0.00           C  
ATOM    716  OE1 GLU A 336     -45.003 -16.653 -86.557  1.00  0.00           O  
ATOM    717  OE2 GLU A 336     -46.610 -17.627 -87.695  1.00  0.00           O  
ATOM    718  N   ASN A 340     -47.146 -12.548 -84.819  1.00  0.00           N  
ATOM    719  CA  ASN A 340     -48.079 -12.259 -83.726  1.00  0.00           C  
ATOM    720  C   ASN A 340     -49.096 -11.191 -84.141  1.00  0.00           C  
ATOM    721  O   ASN A 340     -50.311 -11.433 -84.116  1.00  0.00           O  
ATOM    722  CB  ASN A 340     -47.339 -11.786 -82.455  1.00  0.00           C  
ATOM    723  CG  ASN A 340     -46.871 -12.942 -81.555  1.00  0.00           C  
ATOM    724  OD1 ASN A 340     -47.388 -14.054 -81.612  1.00  0.00           O  
ATOM    725  ND2 ASN A 340     -45.898 -12.655 -80.694  1.00  0.00           N  
ATOM    726  N   ALA A 341     -48.582 -10.022 -84.536  1.00  0.00           N  
ATOM    727  CA  ALA A 341     -49.417  -8.876 -84.909  1.00  0.00           C  
ATOM    728  C   ALA A 341     -50.256  -9.189 -86.140  1.00  0.00           C  
ATOM    729  O   ALA A 341     -51.486  -9.090 -86.098  1.00  0.00           O  
ATOM    730  CB  ALA A 341     -48.558  -7.640 -85.152  1.00  0.00           C  
ATOM    731  N   ALA A 342     -49.583  -9.568 -87.225  1.00  0.00           N  
ATOM    732  CA  ALA A 342     -50.249 -10.011 -88.445  1.00  0.00           C  
ATOM    733  C   ALA A 342     -51.496 -10.834 -88.104  1.00  0.00           C  
ATOM    734  O   ALA A 342     -52.616 -10.445 -88.420  1.00  0.00           O  
ATOM    735  CB  ALA A 342     -49.282 -10.829 -89.304  1.00  0.00           C  
ATOM    736  N   LEU A 343     -51.288 -11.954 -87.428  1.00  0.00           N  
ATOM    737  CA  LEU A 343     -52.379 -12.802 -86.967  1.00  0.00           C  
ATOM    738  C   LEU A 343     -53.422 -12.017 -86.165  1.00  0.00           C  
ATOM    739  O   LEU A 343     -54.623 -12.149 -86.417  1.00  0.00           O  
ATOM    740  CB  LEU A 343     -51.824 -13.950 -86.112  1.00  0.00           C  
ATOM    741  CG  LEU A 343     -51.225 -15.167 -86.833  1.00  0.00           C  
ATOM    742  CD1 LEU A 343     -50.717 -14.854 -88.244  1.00  0.00           C  
ATOM    743  CD2 LEU A 343     -50.122 -15.784 -85.978  1.00  0.00           C  
ATOM    744  N   LYS A 344     -52.969 -11.197 -85.214  1.00  0.00           N  
ATOM    745  CA  LYS A 344     -53.886 -10.421 -84.353  1.00  0.00           C  
ATOM    746  C   LYS A 344     -54.791  -9.474 -85.168  1.00  0.00           C  
ATOM    747  O   LYS A 344     -55.867  -9.076 -84.698  1.00  0.00           O  
ATOM    748  CB  LYS A 344     -53.112  -9.645 -83.264  1.00  0.00           C  
ATOM    749  CG  LYS A 344     -54.008  -8.971 -82.194  1.00  0.00           C  
ATOM    750  CD  LYS A 344     -53.222  -8.364 -81.004  1.00  0.00           C  
ATOM    751  CE  LYS A 344     -53.059  -9.354 -79.835  1.00  0.00           C  
ATOM    752  NZ  LYS A 344     -52.828  -8.668 -78.522  1.00  0.00           N  
ATOM    753  N   PHE A 345     -54.345  -9.114 -86.373  1.00  0.00           N  
ATOM    754  CA  PHE A 345     -55.193  -8.431 -87.352  1.00  0.00           C  
ATOM    755  C   PHE A 345     -55.362  -9.303 -88.591  1.00  0.00           C  
ATOM    756  O   PHE A 345     -55.378  -8.801 -89.710  1.00  0.00           O  
ATOM    757  CB  PHE A 345     -54.597  -7.067 -87.733  1.00  0.00           C  
ATOM    758  CG  PHE A 345     -54.643  -6.055 -86.622  1.00  0.00           C  
ATOM    759  CD1 PHE A 345     -53.499  -5.759 -85.877  1.00  0.00           C  
ATOM    760  CD2 PHE A 345     -55.836  -5.404 -86.310  1.00  0.00           C  
ATOM    761  CE1 PHE A 345     -53.540  -4.825 -84.843  1.00  0.00           C  
ATOM    762  CE2 PHE A 345     -55.892  -4.470 -85.278  1.00  0.00           C  
ATOM    763  CZ  PHE A 345     -54.738  -4.176 -84.542  1.00  0.00           C  
ATOM    764  N   GLY A 407     -55.475 -10.613 -88.382  1.00  0.00           N  
ATOM    765  CA  GLY A 407     -55.674 -11.589 -89.462  1.00  0.00           C  
ATOM    766  C   GLY A 407     -55.008 -11.343 -90.813  1.00  0.00           C  
ATOM    767  O   GLY A 407     -55.522 -11.799 -91.837  1.00  0.00           O  
ATOM    768  N   VAL A 408     -53.866 -10.650 -90.821  1.00  0.00           N  
ATOM    769  CA  VAL A 408     -53.127 -10.358 -92.056  1.00  0.00           C  
ATOM    770  C   VAL A 408     -52.024 -11.391 -92.278  1.00  0.00           C  
ATOM    771  O   VAL A 408     -51.364 -11.820 -91.336  1.00  0.00           O  
ATOM    772  CB  VAL A 408     -52.474  -8.945 -92.027  1.00  0.00           C  
ATOM    773  CG1 VAL A 408     -51.899  -8.590 -93.391  1.00  0.00           C  
ATOM    774  CG2 VAL A 408     -53.469  -7.877 -91.588  1.00  0.00           C  
ATOM    775  N   HIS A 418     -51.829 -11.793 -93.529  1.00  0.00           N  
ATOM    776  CA  HIS A 418     -50.697 -12.646 -93.884  1.00  0.00           C  
ATOM    777  C   HIS A 418     -49.397 -11.848 -93.665  1.00  0.00           C  
ATOM    778  O   HIS A 418     -49.326 -10.676 -94.043  1.00  0.00           O  
ATOM    779  CB  HIS A 418     -50.817 -13.138 -95.337  1.00  0.00           C  
ATOM    780  CG  HIS A 418     -49.675 -14.004 -95.779  1.00  0.00           C  
ATOM    781  ND1 HIS A 418     -49.664 -15.373 -95.612  1.00  0.00           N  
ATOM    782  CD2 HIS A 418     -48.497 -13.691 -96.368  1.00  0.00           C  
ATOM    783  CE1 HIS A 418     -48.532 -15.866 -96.085  1.00  0.00           C  
ATOM    784  NE2 HIS A 418     -47.808 -14.866 -96.552  1.00  0.00           N  
ATOM    785  N   PRO A 419     -48.374 -12.473 -93.048  1.00  0.00           N  
ATOM    786  CA  PRO A 419     -47.164 -11.778 -92.585  1.00  0.00           C  
ATOM    787  C   PRO A 419     -46.388 -11.014 -93.646  1.00  0.00           C  
ATOM    788  O   PRO A 419     -45.996  -9.875 -93.404  1.00  0.00           O  
ATOM    789  CB  PRO A 419     -46.292 -12.914 -92.049  1.00  0.00           C  
ATOM    790  CG  PRO A 419     -46.836 -14.131 -92.668  1.00  0.00           C  
ATOM    791  CD  PRO A 419     -48.294 -13.906 -92.741  1.00  0.00           C  
ATOM    792  N   LYS A 420     -46.145 -11.638 -94.793  1.00  0.00           N  
ATOM    793  CA  LYS A 420     -45.436 -10.967 -95.876  1.00  0.00           C  
ATOM    794  C   LYS A 420     -46.130  -9.637 -96.188  1.00  0.00           C  
ATOM    795  O   LYS A 420     -45.500  -8.584 -96.163  1.00  0.00           O  
ATOM    796  CB  LYS A 420     -45.359 -11.868 -97.116  1.00  0.00           C  
ATOM    797  CG  LYS A 420     -44.760 -11.220 -98.364  1.00  0.00           C  
ATOM    798  CD  LYS A 420     -44.660 -12.213 -99.536  1.00  0.00           C  
ATOM    799  CE  LYS A 420     -44.607 -11.493-100.898  1.00  0.00           C  
ATOM    800  NZ  LYS A 420     -44.519 -12.438-102.054  1.00  0.00           N  
ATOM    801  N   ASP A 421     -47.439  -9.686 -96.427  1.00  0.00           N  
ATOM    802  CA  ASP A 421     -48.221  -8.489 -96.772  1.00  0.00           C  
ATOM    803  C   ASP A 421     -48.129  -7.420 -95.685  1.00  0.00           C  
ATOM    804  O   ASP A 421     -48.013  -6.232 -95.986  1.00  0.00           O  
ATOM    805  CB  ASP A 421     -49.699  -8.841 -96.995  1.00  0.00           C  
ATOM    806  CG  ASP A 421     -49.897 -10.035 -97.923  1.00  0.00           C  
ATOM    807  OD1 ASP A 421     -48.973 -10.364 -98.710  1.00  0.00           O  
ATOM    808  OD2 ASP A 421     -50.989 -10.647 -97.851  1.00  0.00           O  
ATOM    809  N   TRP A 422     -48.195  -7.857 -94.428  1.00  0.00           N  
ATOM    810  CA  TRP A 422     -48.101  -6.970 -93.273  1.00  0.00           C  
ATOM    811  C   TRP A 422     -46.680  -6.419 -93.169  1.00  0.00           C  
ATOM    812  O   TRP A 422     -46.479  -5.200 -93.168  1.00  0.00           O  
ATOM    813  CB  TRP A 422     -48.507  -7.745 -92.012  1.00  0.00           C  
ATOM    814  CG  TRP A 422     -48.581  -6.989 -90.695  1.00  0.00           C  
ATOM    815  CD1 TRP A 422     -48.135  -7.438 -89.491  1.00  0.00           C  
ATOM    816  CD2 TRP A 422     -49.170  -5.699 -90.442  1.00  0.00           C  
ATOM    817  NE1 TRP A 422     -48.385  -6.515 -88.510  1.00  0.00           N  
ATOM    818  CE2 TRP A 422     -49.016  -5.436 -89.064  1.00  0.00           C  
ATOM    819  CE3 TRP A 422     -49.797  -4.736 -91.246  1.00  0.00           C  
ATOM    820  CZ2 TRP A 422     -49.463  -4.252 -88.469  1.00  0.00           C  
ATOM    821  CZ3 TRP A 422     -50.244  -3.549 -90.652  1.00  0.00           C  
ATOM    822  CH2 TRP A 422     -50.073  -3.323 -89.276  1.00  0.00           C  
ATOM    823  N   THR A 423     -45.698  -7.322 -93.141  1.00  0.00           N  
ATOM    824  CA  THR A 423     -44.297  -6.945 -92.960  1.00  0.00           C  
ATOM    825  C   THR A 423     -43.769  -6.030 -94.045  1.00  0.00           C  
ATOM    826  O   THR A 423     -43.195  -5.006 -93.729  1.00  0.00           O  
ATOM    827  CB  THR A 423     -43.378  -8.159 -92.854  1.00  0.00           C  
ATOM    828  OG1 THR A 423     -43.391  -8.634 -91.507  1.00  0.00           O  
ATOM    829  CG2 THR A 423     -41.962  -7.785 -93.215  1.00  0.00           C  
ATOM    830  N   TYR A 424     -43.958  -6.373 -95.313  1.00  0.00           N  
ATOM    831  CA  TYR A 424     -43.518  -5.480 -96.389  1.00  0.00           C  
ATOM    832  C   TYR A 424     -44.366  -4.207 -96.414  1.00  0.00           C  
ATOM    833  O   TYR A 424     -44.099  -3.313 -97.216  1.00  0.00           O  
ATOM    834  CB  TYR A 424     -43.552  -6.154 -97.770  1.00  0.00           C  
ATOM    835  CG  TYR A 424     -42.412  -7.119 -98.044  1.00  0.00           C  
ATOM    836  CD1 TYR A 424     -41.277  -6.721 -98.741  1.00  0.00           C  
ATOM    837  CD2 TYR A 424     -42.482  -8.444 -97.624  1.00  0.00           C  
ATOM    838  CE1 TYR A 424     -40.222  -7.628 -99.002  1.00  0.00           C  
ATOM    839  CE2 TYR A 424     -41.449  -9.353 -97.872  1.00  0.00           C  
ATOM    840  CZ  TYR A 424     -40.322  -8.948 -98.558  1.00  0.00           C  
ATOM    841  OH  TYR A 424     -39.311  -9.866 -98.792  1.00  0.00           O  
ATOM    842  N   ALA A 425     -45.375  -4.123 -95.544  1.00  0.00           N  
ATOM    843  CA  ALA A 425     -46.233  -2.946 -95.461  1.00  0.00           C  
ATOM    844  C   ALA A 425     -45.821  -2.035 -94.312  1.00  0.00           C  
ATOM    845  O   ALA A 425     -45.655  -0.825 -94.493  1.00  0.00           O  
ATOM    846  CB  ALA A 425     -47.675  -3.367 -95.301  1.00  0.00           C  
ATOM    847  N   ASN A 426     -45.668  -2.624 -93.128  1.00  0.00           N  
ATOM    848  CA  ASN A 426     -45.201  -1.894 -91.939  1.00  0.00           C  
ATOM    849  C   ASN A 426     -43.823  -1.264 -92.177  1.00  0.00           C  
ATOM    850  O   ASN A 426     -43.506  -0.214 -91.625  1.00  0.00           O  
ATOM    851  CB  ASN A 426     -45.149  -2.822 -90.721  1.00  0.00           C  
ATOM    852  CG  ASN A 426     -45.769  -2.205 -89.487  1.00  0.00           C  
ATOM    853  OD1 ASN A 426     -46.973  -2.305 -89.268  1.00  0.00           O  
ATOM    854  ND2 ASN A 426     -44.946  -1.576 -88.666  1.00  0.00           N  
ATOM    855  N   ILE A 427     -43.015  -1.924 -93.001  1.00  0.00           N  
ATOM    856  CA  ILE A 427     -41.766  -1.363 -93.502  1.00  0.00           C  
ATOM    857  C   ILE A 427     -42.007  -0.053 -94.229  1.00  0.00           C  
ATOM    858  O   ILE A 427     -41.655   1.004 -93.728  1.00  0.00           O  
ATOM    859  CB  ILE A 427     -41.058  -2.337 -94.463  1.00  0.00           C  
ATOM    860  CG1 ILE A 427     -40.414  -3.475 -93.675  1.00  0.00           C  
ATOM    861  CG2 ILE A 427     -40.005  -1.613 -95.286  1.00  0.00           C  
ATOM    862  CD1 ILE A 427     -39.877  -4.585 -94.539  1.00  0.00           C  
ATOM    863  N   ARG A 429     -42.617  -0.132 -95.407  1.00  0.00           N  
ATOM    864  CA  ARG A 429     -42.926   1.047 -96.218  1.00  0.00           C  
ATOM    865  C   ARG A 429     -43.234   2.242 -95.326  1.00  0.00           C  
ATOM    866  O   ARG A 429     -42.611   3.295 -95.463  1.00  0.00           O  
ATOM    867  CB  ARG A 429     -44.118   0.751 -97.146  1.00  0.00           C  
ATOM    868  CG  ARG A 429     -44.439   1.822 -98.197  1.00  0.00           C  
ATOM    869  CD  ARG A 429     -45.666   1.411 -99.028  1.00  0.00           C  
ATOM    870  NE  ARG A 429     -46.293   2.529 -99.754  1.00  0.00           N  
ATOM    871  CZ  ARG A 429     -47.505   2.494-100.331  1.00  0.00           C  
ATOM    872  NH1 ARG A 429     -48.265   1.390-100.288  1.00  0.00           N  
ATOM    873  NH2 ARG A 429     -47.965   3.578-100.960  1.00  0.00           N  
ATOM    874  N   GLN A 431     -44.176   2.056 -94.398  1.00  0.00           N  
ATOM    875  CA  GLN A 431     -44.609   3.129 -93.491  1.00  0.00           C  
ATOM    876  C   GLN A 431     -43.445   3.613 -92.626  1.00  0.00           C  
ATOM    877  O   GLN A 431     -43.198   4.816 -92.517  1.00  0.00           O  
ATOM    878  CB  GLN A 431     -45.813   2.684 -92.634  1.00  0.00           C  
ATOM    879  CG  GLN A 431     -47.161   2.707 -93.403  1.00  0.00           C  
ATOM    880  CD  GLN A 431     -48.306   1.903 -92.725  1.00  0.00           C  
ATOM    881  OE1 GLN A 431     -49.467   2.355 -92.686  1.00  0.00           O  
ATOM    882  NE2 GLN A 431     -47.981   0.704 -92.210  1.00  0.00           N  
ATOM    883  N   ALA A 432     -42.716   2.666 -92.045  1.00  0.00           N  
ATOM    884  CA  ALA A 432     -41.549   2.981 -91.240  1.00  0.00           C  
ATOM    885  C   ALA A 432     -40.577   3.896 -91.990  1.00  0.00           C  
ATOM    886  O   ALA A 432     -40.382   5.044 -91.602  1.00  0.00           O  
ATOM    887  CB  ALA A 432     -40.865   1.714 -90.818  1.00  0.00           C  
ATOM    888  N   LYS A 433     -39.992   3.398 -93.073  1.00  0.00           N  
ATOM    889  CA  LYS A 433     -39.112   4.210 -93.915  1.00  0.00           C  
ATOM    890  C   LYS A 433     -39.657   5.625 -94.088  1.00  0.00           C  
ATOM    891  O   LYS A 433     -38.910   6.597 -93.985  1.00  0.00           O  
ATOM    892  CB  LYS A 433     -38.940   3.594 -95.311  1.00  0.00           C  
ATOM    893  CG  LYS A 433     -38.256   2.244 -95.341  1.00  0.00           C  
ATOM    894  CD  LYS A 433     -38.167   1.649 -96.751  1.00  0.00           C  
ATOM    895  CE  LYS A 433     -36.962   2.168 -97.541  1.00  0.00           C  
ATOM    896  NZ  LYS A 433     -36.615   1.244 -98.659  1.00  0.00           N  
ATOM    897  N   GLU A 434     -40.956   5.737 -94.356  1.00  0.00           N  
ATOM    898  CA  GLU A 434     -41.562   7.028 -94.692  1.00  0.00           C  
ATOM    899  C   GLU A 434     -41.591   7.969 -93.496  1.00  0.00           C  
ATOM    900  O   GLU A 434     -41.391   9.178 -93.640  1.00  0.00           O  
ATOM    901  CB  GLU A 434     -42.975   6.821 -95.226  1.00  0.00           C  
ATOM    902  CG  GLU A 434     -43.618   8.056 -95.859  1.00  0.00           C  
ATOM    903  CD  GLU A 434     -45.101   8.161 -95.519  1.00  0.00           C  
ATOM    904  OE1 GLU A 434     -45.819   7.129 -95.610  1.00  0.00           O  
ATOM    905  OE2 GLU A 434     -45.542   9.274 -95.147  1.00  0.00           O  
ATOM    906  N   SER A 435     -41.849   7.415 -92.319  1.00  0.00           N  
ATOM    907  CA  SER A 435     -41.682   8.178 -91.097  1.00  0.00           C  
ATOM    908  C   SER A 435     -40.235   8.631 -90.999  1.00  0.00           C  
ATOM    909  O   SER A 435     -39.953   9.819 -91.136  1.00  0.00           O  
ATOM    910  CB  SER A 435     -42.070   7.360 -89.867  1.00  0.00           C  
ATOM    911  OG  SER A 435     -43.476   7.189 -89.806  1.00  0.00           O  
ATOM    912  N   LEU A 436     -39.319   7.683 -90.810  1.00  0.00           N  
ATOM    913  CA  LEU A 436     -37.905   8.009 -90.627  1.00  0.00           C  
ATOM    914  C   LEU A 436     -37.463   9.134 -91.568  1.00  0.00           C  
ATOM    915  O   LEU A 436     -36.993  10.183 -91.117  1.00  0.00           O  
ATOM    916  CB  LEU A 436     -37.034   6.767 -90.817  1.00  0.00           C  
ATOM    917  CG  LEU A 436     -37.346   5.567 -89.915  1.00  0.00           C  
ATOM    918  CD1 LEU A 436     -36.286   4.502 -90.072  1.00  0.00           C  
ATOM    919  CD2 LEU A 436     -37.473   5.952 -88.452  1.00  0.00           C  
ATOM    920  N   ARG A 437     -37.647   8.931 -92.870  1.00  0.00           N  
ATOM    921  CA  ARG A 437     -37.337   9.971 -93.852  1.00  0.00           C  
ATOM    922  C   ARG A 437     -37.927  11.318 -93.442  1.00  0.00           C  
ATOM    923  O   ARG A 437     -37.210  12.312 -93.378  1.00  0.00           O  
ATOM    924  CB  ARG A 437     -37.852   9.601 -95.257  1.00  0.00           C  
ATOM    925  CG  ARG A 437     -37.667  10.755 -96.293  1.00  0.00           C  
ATOM    926  CD  ARG A 437     -37.970  10.353 -97.745  1.00  0.00           C  
ATOM    927  NE  ARG A 437     -39.414  10.198 -97.997  1.00  0.00           N  
ATOM    928  CZ  ARG A 437     -40.255  11.165 -98.380  1.00  0.00           C  
ATOM    929  NH1 ARG A 437     -39.830  12.423 -98.573  1.00  0.00           N  
ATOM    930  NH2 ARG A 437     -41.545  10.861 -98.568  1.00  0.00           N  
ATOM    931  N   LEU A 438     -39.235  11.328 -93.176  1.00  0.00           N  
ATOM    932  CA  LEU A 438     -39.985  12.564 -92.890  1.00  0.00           C  
ATOM    933  C   LEU A 438     -39.350  13.421 -91.820  1.00  0.00           C  
ATOM    934  O   LEU A 438     -39.251  14.630 -91.965  1.00  0.00           O  
ATOM    935  CB  LEU A 438     -41.435  12.261 -92.480  1.00  0.00           C  
ATOM    936  CG  LEU A 438     -42.463  12.469 -93.584  1.00  0.00           C  
ATOM    937  CD1 LEU A 438     -43.833  12.048 -93.110  1.00  0.00           C  
ATOM    938  CD2 LEU A 438     -42.462  13.927 -94.023  1.00  0.00           C  
ATOM    939  N   MET A 439     -38.930  12.773 -90.746  1.00  0.00           N  
ATOM    940  CA  MET A 439     -38.256  13.445 -89.645  1.00  0.00           C  
ATOM    941  C   MET A 439     -36.929  14.126 -90.019  1.00  0.00           C  
ATOM    942  O   MET A 439     -36.479  15.039 -89.329  1.00  0.00           O  
ATOM    943  CB  MET A 439     -37.997  12.434 -88.540  1.00  0.00           C  
ATOM    944  CG  MET A 439     -39.190  12.193 -87.684  1.00  0.00           C  
ATOM    945  SD  MET A 439     -39.340  13.447 -86.415  1.00  0.00           S  
ATOM    946  CE  MET A 439     -40.485  12.575 -85.362  1.00  0.00           C  
ATOM    947  N   GLY A 444     -36.311  13.692 -91.109  1.00  0.00           N  
ATOM    948  CA  GLY A 444     -35.013  14.212 -91.509  1.00  0.00           C  
ATOM    949  C   GLY A 444     -33.924  13.207 -91.214  1.00  0.00           C  
ATOM    950  O   GLY A 444     -32.752  13.510 -91.390  1.00  0.00           O  
ATOM    951  N   ILE A 445     -34.298  12.016 -90.746  1.00  0.00           N  
ATOM    952  CA  ILE A 445     -33.321  10.962 -90.525  1.00  0.00           C  
ATOM    953  C   ILE A 445     -32.774  10.494 -91.879  1.00  0.00           C  
ATOM    954  O   ILE A 445     -33.515  10.456 -92.872  1.00  0.00           O  
ATOM    955  CB  ILE A 445     -33.906   9.783 -89.700  1.00  0.00           C  
ATOM    956  CG1 ILE A 445     -33.817  10.094 -88.204  1.00  0.00           C  
ATOM    957  CG2 ILE A 445     -33.171   8.490 -89.986  1.00  0.00           C  
ATOM    958  CD1 ILE A 445     -34.501   9.079 -87.330  1.00  0.00           C  
ATOM    959  N   LEU A 457     -31.471  10.195 -91.908  1.00  0.00           N  
ATOM    960  CA  LEU A 457     -30.786   9.649 -93.086  1.00  0.00           C  
ATOM    961  C   LEU A 457     -30.055   8.349 -92.778  1.00  0.00           C  
ATOM    962  O   LEU A 457     -29.408   8.204 -91.729  1.00  0.00           O  
ATOM    963  CB  LEU A 457     -29.744  10.627 -93.623  1.00  0.00           C  
ATOM    964  CG  LEU A 457     -30.248  11.751 -94.510  1.00  0.00           C  
ATOM    965  CD1 LEU A 457     -30.879  12.774 -93.633  1.00  0.00           C  
ATOM    966  CD2 LEU A 457     -29.123  12.369 -95.320  1.00  0.00           C  
ATOM    967  N   TYR A 461     -30.129   7.423 -93.727  1.00  0.00           N  
ATOM    968  CA  TYR A 461     -29.349   6.204 -93.669  1.00  0.00           C  
ATOM    969  C   TYR A 461     -28.743   5.934 -95.026  1.00  0.00           C  
ATOM    970  O   TYR A 461     -28.980   6.676 -95.978  1.00  0.00           O  
ATOM    971  CB  TYR A 461     -30.238   5.030 -93.281  1.00  0.00           C  
ATOM    972  CG  TYR A 461     -30.946   5.164 -91.942  1.00  0.00           C  
ATOM    973  CD1 TYR A 461     -30.266   4.973 -90.749  1.00  0.00           C  
ATOM    974  CD2 TYR A 461     -32.301   5.439 -91.875  1.00  0.00           C  
ATOM    975  CE1 TYR A 461     -30.912   5.065 -89.545  1.00  0.00           C  
ATOM    976  CE2 TYR A 461     -32.943   5.537 -90.670  1.00  0.00           C  
ATOM    977  CZ  TYR A 461     -32.244   5.351 -89.510  1.00  0.00           C  
ATOM    978  OH  TYR A 461     -32.874   5.452 -88.300  1.00  0.00           O  
ATOM    979  N   ASP A 463     -27.944   4.876 -95.099  1.00  0.00           N  
ATOM    980  CA  ASP A 463     -27.492   4.326 -96.369  1.00  0.00           C  
ATOM    981  C   ASP A 463     -28.430   3.187 -96.721  1.00  0.00           C  
ATOM    982  O   ASP A 463     -28.246   2.044 -96.290  1.00  0.00           O  
ATOM    983  CB  ASP A 463     -26.072   3.807 -96.279  1.00  0.00           C  
ATOM    984  CG  ASP A 463     -25.578   3.279 -97.588  1.00  0.00           C  
ATOM    985  OD1 ASP A 463     -25.078   4.080 -98.393  1.00  0.00           O  
ATOM    986  OD2 ASP A 463     -25.675   2.062 -97.812  1.00  0.00           O  
ATOM    987  N   TRP A 471     -29.441   3.524 -97.513  1.00  0.00           N  
ATOM    988  CA  TRP A 471     -30.538   2.623 -97.805  1.00  0.00           C  
ATOM    989  C   TRP A 471     -30.146   1.548 -98.800  1.00  0.00           C  
ATOM    990  O   TRP A 471     -30.850   0.553 -98.948  1.00  0.00           O  
ATOM    991  CB  TRP A 471     -31.742   3.426 -98.285  1.00  0.00           C  
ATOM    992  CG  TRP A 471     -32.428   4.083 -97.160  1.00  0.00           C  
ATOM    993  CD1 TRP A 471     -32.451   5.409 -96.873  1.00  0.00           C  
ATOM    994  CD2 TRP A 471     -33.174   3.432 -96.131  1.00  0.00           C  
ATOM    995  NE1 TRP A 471     -33.183   5.633 -95.729  1.00  0.00           N  
ATOM    996  CE2 TRP A 471     -33.637   4.430 -95.255  1.00  0.00           C  
ATOM    997  CE3 TRP A 471     -33.504   2.093 -95.868  1.00  0.00           C  
ATOM    998  CZ2 TRP A 471     -34.411   4.136 -94.133  1.00  0.00           C  
ATOM    999  CZ3 TRP A 471     -34.277   1.800 -94.751  1.00  0.00           C  
ATOM   1000  CH2 TRP A 471     -34.716   2.817 -93.898  1.00  0.00           C  
ATOM   1001  N   ASP A 472     -29.010   1.747 -99.459  1.00  0.00           N  
ATOM   1002  CA  ASP A 472     -28.357   0.689-100.227  1.00  0.00           C  
ATOM   1003  C   ASP A 472     -27.851  -0.477 -99.349  1.00  0.00           C  
ATOM   1004  O   ASP A 472     -27.275  -1.428 -99.867  1.00  0.00           O  
ATOM   1005  CB  ASP A 472     -27.181   1.275-101.041  1.00  0.00           C  
ATOM   1006  CG  ASP A 472     -27.567   1.626-102.475  1.00  0.00           C  
ATOM   1007  OD1 ASP A 472     -27.954   0.676-103.216  1.00  0.00           O  
ATOM   1008  OD2 ASP A 472     -27.464   2.831-102.854  1.00  0.00           O  
ATOM   1009  N   ARG A 473     -28.046  -0.403 -98.036  1.00  0.00           N  
ATOM   1010  CA  ARG A 473     -27.716  -1.510 -97.157  1.00  0.00           C  
ATOM   1011  C   ARG A 473     -28.930  -2.168 -96.499  1.00  0.00           C  
ATOM   1012  O   ARG A 473     -28.770  -3.080 -95.690  1.00  0.00           O  
ATOM   1013  CB  ARG A 473     -26.741  -1.029 -96.088  1.00  0.00           C  
ATOM   1014  CG  ARG A 473     -25.343  -0.802 -96.631  1.00  0.00           C  
ATOM   1015  CD  ARG A 473     -24.408  -0.195 -95.612  1.00  0.00           C  
ATOM   1016  NE  ARG A 473     -23.214   0.311 -96.274  1.00  0.00           N  
ATOM   1017  CZ  ARG A 473     -22.188  -0.442 -96.663  1.00  0.00           C  
ATOM   1018  NH1 ARG A 473     -22.191  -1.753 -96.473  1.00  0.00           N  
ATOM   1019  NH2 ARG A 473     -21.141   0.127 -97.256  1.00  0.00           N  
ATOM   1020  N   GLU A 474     -30.134  -1.724 -96.859  1.00  0.00           N  
ATOM   1021  CA  GLU A 474     -31.381  -2.238 -96.267  1.00  0.00           C  
ATOM   1022  C   GLU A 474     -31.383  -3.773 -96.208  1.00  0.00           C  
ATOM   1023  O   GLU A 474     -30.940  -4.446 -97.134  1.00  0.00           O  
ATOM   1024  CB  GLU A 474     -32.611  -1.718 -97.042  1.00  0.00           C  
ATOM   1025  CG  GLU A 474     -33.979  -1.913 -96.332  1.00  0.00           C  
ATOM   1026  CD  GLU A 474     -35.188  -1.805 -97.282  1.00  0.00           C  
ATOM   1027  OE1 GLU A 474     -35.021  -1.324 -98.425  1.00  0.00           O  
ATOM   1028  OE2 GLU A 474     -36.309  -2.208 -96.888  1.00  0.00           O  
ATOM   1029  N   VAL A 475     -31.893  -4.301 -95.100  1.00  0.00           N  
ATOM   1030  CA  VAL A 475     -31.778  -5.715 -94.742  1.00  0.00           C  
ATOM   1031  C   VAL A 475     -33.132  -6.176 -94.227  1.00  0.00           C  
ATOM   1032  O   VAL A 475     -33.569  -5.719 -93.177  1.00  0.00           O  
ATOM   1033  CB  VAL A 475     -30.720  -5.892 -93.606  1.00  0.00           C  
ATOM   1034  CG1 VAL A 475     -30.756  -7.292 -93.026  1.00  0.00           C  
ATOM   1035  CG2 VAL A 475     -29.328  -5.556 -94.112  1.00  0.00           C  
ATOM   1036  N   THR A 476     -33.818  -7.053 -94.947  1.00  0.00           N  
ATOM   1037  CA  THR A 476     -35.126  -7.505 -94.471  1.00  0.00           C  
ATOM   1038  C   THR A 476     -34.988  -8.953 -93.973  1.00  0.00           C  
ATOM   1039  O   THR A 476     -35.074  -9.903 -94.754  1.00  0.00           O  
ATOM   1040  CB  THR A 476     -36.243  -7.369 -95.564  1.00  0.00           C  
ATOM   1041  OG1 THR A 476     -35.947  -6.302 -96.481  1.00  0.00           O  
ATOM   1042  CG2 THR A 476     -37.585  -7.097 -94.922  1.00  0.00           C  
ATOM   1043  N   THR A 477     -34.782  -9.126 -92.668  1.00  0.00           N  
ATOM   1044  CA  THR A 477     -34.343 -10.424 -92.147  1.00  0.00           C  
ATOM   1045  C   THR A 477     -35.169 -11.547 -92.722  1.00  0.00           C  
ATOM   1046  O   THR A 477     -34.625 -12.591 -93.020  1.00  0.00           O  
ATOM   1047  CB  THR A 477     -34.362 -10.542 -90.583  1.00  0.00           C  
ATOM   1048  OG1 THR A 477     -35.660 -10.935 -90.124  1.00  0.00           O  
ATOM   1049  CG2 THR A 477     -33.953  -9.244 -89.905  1.00  0.00           C  
ATOM   1050  N   CYS A 478     -36.474 -11.326 -92.900  1.00  0.00           N  
ATOM   1051  CA  CYS A 478     -37.379 -12.404 -93.310  1.00  0.00           C  
ATOM   1052  C   CYS A 478     -37.066 -12.935 -94.689  1.00  0.00           C  
ATOM   1053  O   CYS A 478     -37.432 -14.055 -94.984  1.00  0.00           O  
ATOM   1054  CB  CYS A 478     -38.879 -12.026 -93.177  1.00  0.00           C  
ATOM   1055  SG  CYS A 478     -39.671 -10.931 -94.414  1.00  0.00           S  
ATOM   1056  N   GLU A 479     -36.373 -12.148 -95.513  1.00  0.00           N  
ATOM   1057  CA  GLU A 479     -35.994 -12.572 -96.873  1.00  0.00           C  
ATOM   1058  C   GLU A 479     -35.167 -13.871 -96.910  1.00  0.00           C  
ATOM   1059  O   GLU A 479     -34.449 -14.187 -95.968  1.00  0.00           O  
ATOM   1060  CB  GLU A 479     -35.206 -11.468 -97.601  1.00  0.00           C  
ATOM   1061  CG  GLU A 479     -36.040 -10.250 -97.992  1.00  0.00           C  
ATOM   1062  CD  GLU A 479     -35.199  -9.078 -98.505  1.00  0.00           C  
ATOM   1063  OE1 GLU A 479     -35.676  -7.925 -98.421  1.00  0.00           O  
ATOM   1064  OE2 GLU A 479     -34.072  -9.304 -98.998  1.00  0.00           O  
ATOM   1065  N   PRO A 482     -35.276 -14.639 -98.006  1.00  0.00           N  
ATOM   1066  CA  PRO A 482     -34.357 -15.757 -98.148  1.00  0.00           C  
ATOM   1067  C   PRO A 482     -32.942 -15.256 -98.349  1.00  0.00           C  
ATOM   1068  O   PRO A 482     -32.006 -15.813 -97.779  1.00  0.00           O  
ATOM   1069  CB  PRO A 482     -34.871 -16.483 -99.404  1.00  0.00           C  
ATOM   1070  CG  PRO A 482     -36.243 -15.959 -99.642  1.00  0.00           C  
ATOM   1071  CD  PRO A 482     -36.215 -14.561 -99.140  1.00  0.00           C  
ATOM   1072  N   GLU A 485     -32.818 -14.197 -99.152  1.00  0.00           N  
ATOM   1073  CA  GLU A 485     -31.544 -13.513 -99.400  1.00  0.00           C  
ATOM   1074  C   GLU A 485     -30.677 -13.471 -98.154  1.00  0.00           C  
ATOM   1075  O   GLU A 485     -29.458 -13.663 -98.225  1.00  0.00           O  
ATOM   1076  CB  GLU A 485     -31.787 -12.071 -99.895  1.00  0.00           C  
ATOM   1077  CG  GLU A 485     -31.751 -11.893-101.414  1.00  0.00           C  
ATOM   1078  CD  GLU A 485     -32.657 -12.877-102.156  1.00  0.00           C  
ATOM   1079  OE1 GLU A 485     -32.303 -13.251-103.307  1.00  0.00           O  
ATOM   1080  OE2 GLU A 485     -33.710 -13.276-101.581  1.00  0.00           O  
ATOM   1081  N   TYR A 486     -31.326 -13.204 -97.026  1.00  0.00           N  
ATOM   1082  CA  TYR A 486     -30.667 -13.110 -95.738  1.00  0.00           C  
ATOM   1083  C   TYR A 486     -30.681 -14.466 -95.013  1.00  0.00           C  
ATOM   1084  O   TYR A 486     -29.649 -15.147 -94.962  1.00  0.00           O  
ATOM   1085  CB  TYR A 486     -31.339 -12.006 -94.919  1.00  0.00           C  
ATOM   1086  CG  TYR A 486     -30.859 -11.848 -93.501  1.00  0.00           C  
ATOM   1087  CD1 TYR A 486     -31.426 -12.581 -92.497  1.00  0.00           C  
ATOM   1088  CD2 TYR A 486     -29.870 -10.936 -93.162  1.00  0.00           C  
ATOM   1089  CE1 TYR A 486     -31.024 -12.444 -91.209  1.00  0.00           C  
ATOM   1090  CE2 TYR A 486     -29.468 -10.789 -91.866  1.00  0.00           C  
ATOM   1091  CZ  TYR A 486     -30.058 -11.558 -90.890  1.00  0.00           C  
ATOM   1092  OH  TYR A 486     -29.717 -11.465 -89.567  1.00  0.00           O  
ATOM   1093  N   TYR A 489     -31.839 -14.890 -94.499  1.00  0.00           N  
ATOM   1094  CA  TYR A 489     -31.889 -16.050 -93.598  1.00  0.00           C  
ATOM   1095  C   TYR A 489     -31.121 -17.266 -94.090  1.00  0.00           C  
ATOM   1096  O   TYR A 489     -30.887 -18.200 -93.327  1.00  0.00           O  
ATOM   1097  CB  TYR A 489     -33.322 -16.443 -93.234  1.00  0.00           C  
ATOM   1098  CG  TYR A 489     -34.277 -16.916 -94.343  1.00  0.00           C  
ATOM   1099  CD1 TYR A 489     -35.579 -16.419 -94.398  1.00  0.00           C  
ATOM   1100  CD2 TYR A 489     -33.922 -17.897 -95.270  1.00  0.00           C  
ATOM   1101  CE1 TYR A 489     -36.487 -16.847 -95.349  1.00  0.00           C  
ATOM   1102  CE2 TYR A 489     -34.826 -18.336 -96.229  1.00  0.00           C  
ATOM   1103  CZ  TYR A 489     -36.118 -17.801 -96.267  1.00  0.00           C  
ATOM   1104  OH  TYR A 489     -37.053 -18.198 -97.214  1.00  0.00           O  
ATOM   1105  N   ARG A 490     -30.740 -17.267 -95.367  1.00  0.00           N  
ATOM   1106  CA  ARG A 490     -29.888 -18.323 -95.887  1.00  0.00           C  
ATOM   1107  C   ARG A 490     -28.705 -18.470 -94.964  1.00  0.00           C  
ATOM   1108  O   ARG A 490     -28.311 -19.593 -94.644  1.00  0.00           O  
ATOM   1109  CB  ARG A 490     -29.445 -18.057 -97.338  1.00  0.00           C  
ATOM   1110  CG  ARG A 490     -28.182 -17.217 -97.531  1.00  0.00           C  
ATOM   1111  CD  ARG A 490     -27.751 -17.167 -99.017  1.00  0.00           C  
ATOM   1112  NE  ARG A 490     -27.376 -18.489 -99.550  1.00  0.00           N  
ATOM   1113  CZ  ARG A 490     -26.557 -18.700-100.580  1.00  0.00           C  
ATOM   1114  NH1 ARG A 490     -25.970 -17.697-101.218  1.00  0.00           N  
ATOM   1115  NH2 ARG A 490     -26.308 -19.939-100.970  1.00  0.00           N  
ATOM   1116  N   TRP A 494     -28.183 -17.326 -94.507  1.00  0.00           N  
ATOM   1117  CA  TRP A 494     -26.991 -17.276 -93.662  1.00  0.00           C  
ATOM   1118  C   TRP A 494     -27.304 -17.662 -92.231  1.00  0.00           C  
ATOM   1119  O   TRP A 494     -26.633 -18.513 -91.672  1.00  0.00           O  
ATOM   1120  CB  TRP A 494     -26.350 -15.902 -93.742  1.00  0.00           C  
ATOM   1121  CG  TRP A 494     -26.080 -15.503 -95.155  1.00  0.00           C  
ATOM   1122  CD1 TRP A 494     -26.652 -14.473 -95.825  1.00  0.00           C  
ATOM   1123  CD2 TRP A 494     -25.200 -16.152 -96.088  1.00  0.00           C  
ATOM   1124  NE1 TRP A 494     -26.183 -14.424 -97.117  1.00  0.00           N  
ATOM   1125  CE2 TRP A 494     -25.285 -15.441 -97.302  1.00  0.00           C  
ATOM   1126  CE3 TRP A 494     -24.344 -17.254 -96.014  1.00  0.00           C  
ATOM   1127  CZ2 TRP A 494     -24.545 -15.796 -98.438  1.00  0.00           C  
ATOM   1128  CZ3 TRP A 494     -23.602 -17.602 -97.147  1.00  0.00           C  
ATOM   1129  CH2 TRP A 494     -23.714 -16.874 -98.337  1.00  0.00           C  
ATOM   1130  N   ASN A 495     -28.351 -17.080 -91.659  1.00  0.00           N  
ATOM   1131  CA  ASN A 495     -28.883 -17.555 -90.369  1.00  0.00           C  
ATOM   1132  C   ASN A 495     -28.795 -19.082 -90.221  1.00  0.00           C  
ATOM   1133  O   ASN A 495     -28.805 -19.601 -89.106  1.00  0.00           O  
ATOM   1134  CB  ASN A 495     -30.363 -17.154 -90.175  1.00  0.00           C  
ATOM   1135  CG  ASN A 495     -30.547 -15.719 -89.695  1.00  0.00           C  
ATOM   1136  OD1 ASN A 495     -31.428 -15.435 -88.885  1.00  0.00           O  
ATOM   1137  ND2 ASN A 495     -29.735 -14.811 -90.209  1.00  0.00           N  
ATOM   1138  N   GLN A 496     -28.780 -19.786 -91.355  1.00  0.00           N  
ATOM   1139  CA  GLN A 496     -28.697 -21.250 -91.405  1.00  0.00           C  
ATOM   1140  C   GLN A 496     -27.260 -21.631 -91.587  1.00  0.00           C  
ATOM   1141  O   GLN A 496     -26.748 -22.486 -90.875  1.00  0.00           O  
ATOM   1142  CB  GLN A 496     -29.515 -21.815 -92.580  1.00  0.00           C  
ATOM   1143  CG  GLN A 496     -31.000 -21.990 -92.296  1.00  0.00           C  
ATOM   1144  CD  GLN A 496     -31.822 -22.124 -93.553  1.00  0.00           C  
ATOM   1145  OE1 GLN A 496     -31.321 -21.939 -94.658  1.00  0.00           O  
ATOM   1146  NE2 GLN A 496     -33.099 -22.441 -93.392  1.00  0.00           N  
ATOM   1147  N   TRP A 498     -26.620 -20.999 -92.568  1.00  0.00           N  
ATOM   1148  CA  TRP A 498     -25.192 -21.149 -92.774  1.00  0.00           C  
ATOM   1149  C   TRP A 498     -24.475 -21.093 -91.423  1.00  0.00           C  
ATOM   1150  O   TRP A 498     -23.601 -21.912 -91.126  1.00  0.00           O  
ATOM   1151  CB  TRP A 498     -24.671 -20.050 -93.683  1.00  0.00           C  
ATOM   1152  CG  TRP A 498     -23.254 -20.228 -94.006  1.00  0.00           C  
ATOM   1153  CD1 TRP A 498     -22.733 -20.900 -95.069  1.00  0.00           C  
ATOM   1154  CD2 TRP A 498     -22.146 -19.737 -93.257  1.00  0.00           C  
ATOM   1155  NE1 TRP A 498     -21.365 -20.848 -95.038  1.00  0.00           N  
ATOM   1156  CE2 TRP A 498     -20.978 -20.139 -93.931  1.00  0.00           C  
ATOM   1157  CE3 TRP A 498     -22.024 -18.986 -92.084  1.00  0.00           C  
ATOM   1158  CZ2 TRP A 498     -19.702 -19.821 -93.468  1.00  0.00           C  
ATOM   1159  CZ3 TRP A 498     -20.756 -18.674 -91.625  1.00  0.00           C  
ATOM   1160  CH2 TRP A 498     -19.614 -19.091 -92.316  1.00  0.00           C  
ATOM   1161  N   ILE A 499     -24.861 -20.122 -90.603  1.00  0.00           N  
ATOM   1162  CA  ILE A 499     -24.384 -20.059 -89.248  1.00  0.00           C  
ATOM   1163  C   ILE A 499     -24.726 -21.360 -88.539  1.00  0.00           C  
ATOM   1164  O   ILE A 499     -23.833 -22.104 -88.169  1.00  0.00           O  
ATOM   1165  CB  ILE A 499     -24.972 -18.868 -88.537  1.00  0.00           C  
ATOM   1166  CG1 ILE A 499     -24.249 -17.611 -89.002  1.00  0.00           C  
ATOM   1167  CG2 ILE A 499     -24.850 -19.034 -87.058  1.00  0.00           C  
ATOM   1168  CD1 ILE A 499     -25.024 -16.351 -88.745  1.00  0.00           C  
ATOM   1169  N   PHE A 500     -26.010 -21.666 -88.407  1.00  0.00           N  
ATOM   1170  CA  PHE A 500     -26.462 -22.885 -87.702  1.00  0.00           C  
ATOM   1171  C   PHE A 500     -25.640 -24.132 -88.000  1.00  0.00           C  
ATOM   1172  O   PHE A 500     -25.337 -24.908 -87.091  1.00  0.00           O  
ATOM   1173  CB  PHE A 500     -27.921 -23.219 -88.036  1.00  0.00           C  
ATOM   1174  CG  PHE A 500     -28.518 -24.234 -87.116  1.00  0.00           C  
ATOM   1175  CD1 PHE A 500     -28.271 -25.579 -87.296  1.00  0.00           C  
ATOM   1176  CD2 PHE A 500     -29.308 -23.836 -86.042  1.00  0.00           C  
ATOM   1177  CE1 PHE A 500     -28.807 -26.508 -86.424  1.00  0.00           C  
ATOM   1178  CE2 PHE A 500     -29.853 -24.762 -85.170  1.00  0.00           C  
ATOM   1179  CZ  PHE A 500     -29.605 -26.096 -85.360  1.00  0.00           C  
ATOM   1180  N   LEU A 501     -25.328 -24.346 -89.277  1.00  0.00           N  
ATOM   1181  CA  LEU A 501     -24.544 -25.501 -89.670  1.00  0.00           C  
ATOM   1182  C   LEU A 501     -23.150 -25.339 -89.068  1.00  0.00           C  
ATOM   1183  O   LEU A 501     -22.774 -26.112 -88.184  1.00  0.00           O  
ATOM   1184  CB  LEU A 501     -24.504 -25.662 -91.190  1.00  0.00           C  
ATOM   1185  CG  LEU A 501     -25.853 -25.833 -91.904  1.00  0.00           C  
ATOM   1186  CD1 LEU A 501     -25.603 -26.190 -93.346  1.00  0.00           C  
ATOM   1187  CD2 LEU A 501     -26.759 -26.878 -91.272  1.00  0.00           C  
ATOM   1188  N   LYS A 502     -22.419 -24.297 -89.476  1.00  0.00           N  
ATOM   1189  CA  LYS A 502     -21.094 -23.999 -88.897  1.00  0.00           C  
ATOM   1190  C   LYS A 502     -21.101 -24.146 -87.383  1.00  0.00           C  
ATOM   1191  O   LYS A 502     -20.085 -24.494 -86.788  1.00  0.00           O  
ATOM   1192  CB  LYS A 502     -20.623 -22.588 -89.265  1.00  0.00           C  
ATOM   1193  CG  LYS A 502     -20.256 -22.403 -90.738  1.00  0.00           C  
ATOM   1194  CD  LYS A 502     -19.045 -23.257 -91.156  1.00  0.00           C  
ATOM   1195  CE  LYS A 502     -18.762 -23.145 -92.651  1.00  0.00           C  
ATOM   1196  NZ  LYS A 502     -17.769 -24.157 -93.114  1.00  0.00           N  
ATOM   1197  N   MET A 503     -22.250 -23.871 -86.776  1.00  0.00           N  
ATOM   1198  CA  MET A 503     -22.456 -24.095 -85.358  1.00  0.00           C  
ATOM   1199  C   MET A 503     -22.631 -25.580 -85.010  1.00  0.00           C  
ATOM   1200  O   MET A 503     -22.141 -26.024 -83.970  1.00  0.00           O  
ATOM   1201  CB  MET A 503     -23.664 -23.278 -84.855  1.00  0.00           C  
ATOM   1202  CG  MET A 503     -23.482 -21.760 -84.935  1.00  0.00           C  
ATOM   1203  SD  MET A 503     -24.192 -20.858 -83.549  1.00  0.00           S  
ATOM   1204  CE  MET A 503     -23.788 -19.188 -84.019  1.00  0.00           C  
ATOM   1205  N   TRP A 504     -23.337 -26.336 -85.853  1.00  0.00           N  
ATOM   1206  CA  TRP A 504     -23.529 -27.784 -85.623  1.00  0.00           C  
ATOM   1207  C   TRP A 504     -22.222 -28.576 -85.684  1.00  0.00           C  
ATOM   1208  O   TRP A 504     -21.961 -29.429 -84.834  1.00  0.00           O  
ATOM   1209  CB  TRP A 504     -24.521 -28.409 -86.627  1.00  0.00           C  
ATOM   1210  CG  TRP A 504     -24.309 -29.903 -86.810  1.00  0.00           C  
ATOM   1211  CD1 TRP A 504     -23.498 -30.510 -87.725  1.00  0.00           C  
ATOM   1212  CD2 TRP A 504     -24.885 -30.951 -86.035  1.00  0.00           C  
ATOM   1213  NE1 TRP A 504     -23.539 -31.872 -87.575  1.00  0.00           N  
ATOM   1214  CE2 TRP A 504     -24.385 -32.172 -86.545  1.00  0.00           C  
ATOM   1215  CE3 TRP A 504     -25.781 -30.982 -84.960  1.00  0.00           C  
ATOM   1216  CZ2 TRP A 504     -24.750 -33.415 -86.015  1.00  0.00           C  
ATOM   1217  CZ3 TRP A 504     -26.151 -32.219 -84.428  1.00  0.00           C  
ATOM   1218  CH2 TRP A 504     -25.636 -33.420 -84.962  1.00  0.00           C  
ATOM   1219  N   GLU A 505     -21.422 -28.300 -86.709  1.00  0.00           N  
ATOM   1220  CA  GLU A 505     -20.195 -29.046 -86.965  1.00  0.00           C  
ATOM   1221  C   GLU A 505     -19.131 -28.763 -85.897  1.00  0.00           C  
ATOM   1222  O   GLU A 505     -18.185 -29.538 -85.740  1.00  0.00           O  
ATOM   1223  CB  GLU A 505     -19.665 -28.724 -88.372  1.00  0.00           C  
ATOM   1224  CG  GLU A 505     -20.649 -29.094 -89.496  1.00  0.00           C  
ATOM   1225  CD  GLU A 505     -20.277 -28.513 -90.854  1.00  0.00           C  
ATOM   1226  OE1 GLU A 505     -20.526 -27.306 -91.082  1.00  0.00           O  
ATOM   1227  OE2 GLU A 505     -19.760 -29.273 -91.704  1.00  0.00           O  
ATOM   1228  N   LYS A 506     -19.296 -27.664 -85.160  1.00  0.00           N  
ATOM   1229  CA  LYS A 506     -18.405 -27.326 -84.047  1.00  0.00           C  
ATOM   1230  C   LYS A 506     -19.018 -27.701 -82.684  1.00  0.00           C  
ATOM   1231  O   LYS A 506     -18.612 -27.183 -81.640  1.00  0.00           O  
ATOM   1232  CB  LYS A 506     -18.053 -25.833 -84.105  1.00  0.00           C  
ATOM   1233  CG  LYS A 506     -16.737 -25.455 -83.420  1.00  0.00           C  
ATOM   1234  CD  LYS A 506     -16.172 -24.161 -84.013  1.00  0.00           C  
ATOM   1235  CE  LYS A 506     -14.882 -23.708 -83.306  1.00  0.00           C  
ATOM   1236  NZ  LYS A 506     -13.994 -22.861 -84.182  1.00  0.00           N  
ATOM   1237  N   GLY A 507     -20.000 -28.600 -82.708  1.00  0.00           N  
ATOM   1238  CA  GLY A 507     -20.553 -29.188 -81.498  1.00  0.00           C  
ATOM   1239  C   GLY A 507     -21.516 -28.292 -80.752  1.00  0.00           C  
ATOM   1240  O   GLY A 507     -22.045 -28.693 -79.716  1.00  0.00           O  
ATOM   1241  N   LEU A 508     -21.777 -27.096 -81.279  1.00  0.00           N  
ATOM   1242  CA  LEU A 508     -22.469 -26.056 -80.508  1.00  0.00           C  
ATOM   1243  C   LEU A 508     -23.963 -25.924 -80.796  1.00  0.00           C  
ATOM   1244  O   LEU A 508     -24.658 -25.226 -80.068  1.00  0.00           O  
ATOM   1245  CB  LEU A 508     -21.761 -24.701 -80.672  1.00  0.00           C  
ATOM   1246  CG  LEU A 508     -20.452 -24.544 -79.876  1.00  0.00           C  
ATOM   1247  CD1 LEU A 508     -19.784 -23.224 -80.173  1.00  0.00           C  
ATOM   1248  CD2 LEU A 508     -20.690 -24.657 -78.393  1.00  0.00           C  
ATOM   1249  N   ALA A 509     -24.452 -26.591 -81.839  1.00  0.00           N  
ATOM   1250  CA  ALA A 509     -25.901 -26.724 -82.080  1.00  0.00           C  
ATOM   1251  C   ALA A 509     -26.335 -28.169 -81.819  1.00  0.00           C  
ATOM   1252  O   ALA A 509     -25.691 -29.101 -82.299  1.00  0.00           O  
ATOM   1253  CB  ALA A 509     -26.237 -26.322 -83.508  1.00  0.00           C  
ATOM   1254  N   TYR A 510     -27.407 -28.375 -81.063  1.00  0.00           N  
ATOM   1255  CA  TYR A 510     -27.835 -29.739 -80.758  1.00  0.00           C  
ATOM   1256  C   TYR A 510     -29.286 -29.859 -80.336  1.00  0.00           C  
ATOM   1257  O   TYR A 510     -29.938 -28.865 -80.012  1.00  0.00           O  
ATOM   1258  CB  TYR A 510     -26.961 -30.342 -79.651  1.00  0.00           C  
ATOM   1259  CG  TYR A 510     -27.047 -29.642 -78.309  1.00  0.00           C  
ATOM   1260  CD1 TYR A 510     -28.182 -29.744 -77.512  1.00  0.00           C  
ATOM   1261  CD2 TYR A 510     -25.979 -28.902 -77.823  1.00  0.00           C  
ATOM   1262  CE1 TYR A 510     -28.256 -29.109 -76.292  1.00  0.00           C  
ATOM   1263  CE2 TYR A 510     -26.052 -28.267 -76.596  1.00  0.00           C  
ATOM   1264  CZ  TYR A 510     -27.189 -28.373 -75.843  1.00  0.00           C  
ATOM   1265  OH  TYR A 510     -27.249 -27.743 -74.631  1.00  0.00           O  
ATOM   1266  N   ARG A 511     -29.766 -31.101 -80.313  1.00  0.00           N  
ATOM   1267  CA  ARG A 511     -31.069 -31.428 -79.745  1.00  0.00           C  
ATOM   1268  C   ARG A 511     -30.925 -32.098 -78.375  1.00  0.00           C  
ATOM   1269  O   ARG A 511     -29.849 -32.578 -78.007  1.00  0.00           O  
ATOM   1270  CB  ARG A 511     -31.840 -32.344 -80.687  1.00  0.00           C  
ATOM   1271  CG  ARG A 511     -32.192 -31.707 -82.019  1.00  0.00           C  
ATOM   1272  CD  ARG A 511     -32.787 -32.734 -83.004  1.00  0.00           C  
ATOM   1273  NE  ARG A 511     -34.035 -33.354 -82.537  1.00  0.00           N  
ATOM   1274  CZ  ARG A 511     -35.240 -32.783 -82.586  1.00  0.00           C  
ATOM   1275  NH1 ARG A 511     -35.402 -31.552 -83.081  1.00  0.00           N  
ATOM   1276  NH2 ARG A 511     -36.301 -33.451 -82.138  1.00  0.00           N  
ATOM   1277  N   ALA A 512     -32.022 -32.123 -77.629  1.00  0.00           N  
ATOM   1278  CA  ALA A 512     -32.035 -32.692 -76.290  1.00  0.00           C  
ATOM   1279  C   ALA A 512     -33.438 -32.594 -75.689  1.00  0.00           C  
ATOM   1280  O   ALA A 512     -34.187 -31.665 -76.001  1.00  0.00           O  
ATOM   1281  CB  ALA A 512     -31.025 -31.971 -75.403  1.00  0.00           C  
ATOM   1282  N   LYS A 513     -33.776 -33.539 -74.815  1.00  0.00           N  
ATOM   1283  CA  LYS A 513     -35.111 -33.621 -74.213  1.00  0.00           C  
ATOM   1284  C   LYS A 513     -35.365 -32.432 -73.252  1.00  0.00           C  
ATOM   1285  O   LYS A 513     -35.116 -31.274 -73.612  1.00  0.00           O  
ATOM   1286  CB  LYS A 513     -35.296 -34.991 -73.523  1.00  0.00           C  
ATOM   1287  CG  LYS A 513     -35.009 -36.204 -74.438  1.00  0.00           C  
ATOM   1288  CD  LYS A 513     -35.419 -37.562 -73.821  1.00  0.00           C  
ATOM   1289  CE  LYS A 513     -35.332 -38.701 -74.865  1.00  0.00           C  
ATOM   1290  NZ  LYS A 513     -35.311 -40.086 -74.278  1.00  0.00           N  
ATOM   1291  N   GLY A 514     -35.892 -32.703 -72.057  1.00  0.00           N  
ATOM   1292  CA  GLY A 514     -36.004 -31.679 -71.013  1.00  0.00           C  
ATOM   1293  C   GLY A 514     -37.265 -30.820 -70.988  1.00  0.00           C  
ATOM   1294  O   GLY A 514     -38.156 -30.955 -71.837  1.00  0.00           O  
ATOM   1295  N   LEU A 515     -37.313 -29.932 -69.989  1.00  0.00           N  
ATOM   1296  CA  LEU A 515     -38.448 -29.044 -69.742  1.00  0.00           C  
ATOM   1297  C   LEU A 515     -38.276 -27.720 -70.448  1.00  0.00           C  
ATOM   1298  O   LEU A 515     -37.483 -26.877 -70.028  1.00  0.00           O  
ATOM   1299  CB  LEU A 515     -38.614 -28.762 -68.250  1.00  0.00           C  
ATOM   1300  CG  LEU A 515     -39.369 -29.803 -67.427  1.00  0.00           C  
ATOM   1301  CD1 LEU A 515     -39.361 -29.396 -65.943  1.00  0.00           C  
ATOM   1302  CD2 LEU A 515     -40.797 -29.983 -67.952  1.00  0.00           C  
ATOM   1303  N   VAL A 516     -39.032 -27.553 -71.524  1.00  0.00           N  
ATOM   1304  CA  VAL A 516     -39.131 -26.286 -72.227  1.00  0.00           C  
ATOM   1305  C   VAL A 516     -40.232 -25.453 -71.571  1.00  0.00           C  
ATOM   1306  O   VAL A 516     -41.072 -25.978 -70.831  1.00  0.00           O  
ATOM   1307  CB  VAL A 516     -39.439 -26.499 -73.738  1.00  0.00           C  
ATOM   1308  CG1 VAL A 516     -38.388 -27.392 -74.381  1.00  0.00           C  
ATOM   1309  CG2 VAL A 516     -40.817 -27.106 -73.939  1.00  0.00           C  
ATOM   1310  N   ASN A 517     -40.212 -24.153 -71.835  1.00  0.00           N  
ATOM   1311  CA  ASN A 517     -41.276 -23.261 -71.392  1.00  0.00           C  
ATOM   1312  C   ASN A 517     -42.362 -23.183 -72.464  1.00  0.00           C  
ATOM   1313  O   ASN A 517     -42.071 -23.317 -73.653  1.00  0.00           O  
ATOM   1314  CB  ASN A 517     -40.708 -21.873 -71.116  1.00  0.00           C  
ATOM   1315  CG  ASN A 517     -39.577 -21.900 -70.123  1.00  0.00           C  
ATOM   1316  OD1 ASN A 517     -38.477 -22.339 -70.446  1.00  0.00           O  
ATOM   1317  ND2 ASN A 517     -39.836 -21.429 -68.908  1.00  0.00           N  
ATOM   1318  N   TRP A 518     -43.609 -22.972 -72.054  1.00  0.00           N  
ATOM   1319  CA  TRP A 518     -44.705 -22.853 -73.013  1.00  0.00           C  
ATOM   1320  C   TRP A 518     -45.533 -21.569 -72.863  1.00  0.00           C  
ATOM   1321  O   TRP A 518     -46.018 -21.242 -71.783  1.00  0.00           O  
ATOM   1322  CB  TRP A 518     -45.621 -24.070 -72.937  1.00  0.00           C  
ATOM   1323  CG  TRP A 518     -46.560 -24.089 -74.073  1.00  0.00           C  
ATOM   1324  CD1 TRP A 518     -47.790 -23.506 -74.132  1.00  0.00           C  
ATOM   1325  CD2 TRP A 518     -46.327 -24.665 -75.353  1.00  0.00           C  
ATOM   1326  NE1 TRP A 518     -48.346 -23.700 -75.370  1.00  0.00           N  
ATOM   1327  CE2 TRP A 518     -47.467 -24.412 -76.140  1.00  0.00           C  
ATOM   1328  CE3 TRP A 518     -45.269 -25.383 -75.911  1.00  0.00           C  
ATOM   1329  CZ2 TRP A 518     -47.581 -24.853 -77.456  1.00  0.00           C  
ATOM   1330  CZ3 TRP A 518     -45.384 -25.820 -77.223  1.00  0.00           C  
ATOM   1331  CH2 TRP A 518     -46.533 -25.555 -77.978  1.00  0.00           C  
ATOM   1332  N   CYS A 519     -45.696 -20.866 -73.980  1.00  0.00           N  
ATOM   1333  CA  CYS A 519     -46.536 -19.679 -74.073  1.00  0.00           C  
ATOM   1334  C   CYS A 519     -47.804 -20.067 -74.850  1.00  0.00           C  
ATOM   1335  O   CYS A 519     -47.727 -20.325 -76.056  1.00  0.00           O  
ATOM   1336  CB  CYS A 519     -45.770 -18.570 -74.806  1.00  0.00           C  
ATOM   1337  SG  CYS A 519     -46.605 -16.995 -74.964  1.00  0.00           S  
ATOM   1338  N   PRO A 520     -48.966 -20.165 -74.162  1.00  0.00           N  
ATOM   1339  CA  PRO A 520     -50.211 -20.441 -74.884  1.00  0.00           C  
ATOM   1340  C   PRO A 520     -50.657 -19.326 -75.847  1.00  0.00           C  
ATOM   1341  O   PRO A 520     -51.231 -19.631 -76.896  1.00  0.00           O  
ATOM   1342  CB  PRO A 520     -51.241 -20.662 -73.765  1.00  0.00           C  
ATOM   1343  CG  PRO A 520     -50.671 -20.058 -72.560  1.00  0.00           C  
ATOM   1344  CD  PRO A 520     -49.182 -20.075 -72.705  1.00  0.00           C  
ATOM   1345  N   LYS A 521     -50.404 -18.059 -75.519  1.00  0.00           N  
ATOM   1346  CA  LYS A 521     -50.714 -16.980 -76.470  1.00  0.00           C  
ATOM   1347  C   LYS A 521     -49.983 -17.222 -77.787  1.00  0.00           C  
ATOM   1348  O   LYS A 521     -50.586 -17.177 -78.864  1.00  0.00           O  
ATOM   1349  CB  LYS A 521     -50.364 -15.582 -75.924  1.00  0.00           C  
ATOM   1350  CG  LYS A 521     -51.574 -14.723 -75.521  1.00  0.00           C  
ATOM   1351  CD  LYS A 521     -51.529 -13.317 -76.166  1.00  0.00           C  
ATOM   1352  CE  LYS A 521     -52.826 -12.498 -75.922  1.00  0.00           C  
ATOM   1353  NZ  LYS A 521     -52.998 -11.311 -76.845  1.00  0.00           N  
ATOM   1354  N   CYS A 744     -48.685 -17.498 -77.679  1.00  0.00           N  
ATOM   1355  CA  CYS A 744     -47.824 -17.717 -78.842  1.00  0.00           C  
ATOM   1356  C   CYS A 744     -47.934 -19.163 -79.395  1.00  0.00           C  
ATOM   1357  O   CYS A 744     -47.501 -19.436 -80.521  1.00  0.00           O  
ATOM   1358  CB  CYS A 744     -46.358 -17.370 -78.489  1.00  0.00           C  
ATOM   1359  SG  CYS A 744     -46.005 -15.628 -77.990  1.00  0.00           S  
ATOM   1360  N   GLN A 745     -48.528 -20.064 -78.602  1.00  0.00           N  
ATOM   1361  CA  GLN A 745     -48.644 -21.503 -78.922  1.00  0.00           C  
ATOM   1362  C   GLN A 745     -47.307 -22.114 -79.354  1.00  0.00           C  
ATOM   1363  O   GLN A 745     -47.223 -22.829 -80.361  1.00  0.00           O  
ATOM   1364  CB  GLN A 745     -49.747 -21.759 -79.966  1.00  0.00           C  
ATOM   1365  CG  GLN A 745     -51.139 -22.002 -79.367  1.00  0.00           C  
ATOM   1366  CD  GLN A 745     -51.226 -23.294 -78.560  1.00  0.00           C  
ATOM   1367  OE1 GLN A 745     -51.914 -23.364 -77.537  1.00  0.00           O  
ATOM   1368  NE2 GLN A 745     -50.528 -24.322 -79.020  1.00  0.00           N  
ATOM   1369  N   THR A 746     -46.275 -21.830 -78.557  1.00  0.00           N  
ATOM   1370  CA  THR A 746     -44.896 -22.242 -78.842  1.00  0.00           C  
ATOM   1371  C   THR A 746     -44.067 -22.223 -77.567  1.00  0.00           C  
ATOM   1372  O   THR A 746     -44.598 -21.934 -76.493  1.00  0.00           O  
ATOM   1373  CB  THR A 746     -44.223 -21.298 -79.860  1.00  0.00           C  
ATOM   1374  OG1 THR A 746     -42.876 -21.724 -80.084  1.00  0.00           O  
ATOM   1375  CG2 THR A 746     -44.208 -19.865 -79.351  1.00  0.00           C  
ATOM   1376  N   VAL A 747     -42.775 -22.533 -77.686  1.00  0.00           N  
ATOM   1377  CA  VAL A 747     -41.851 -22.386 -76.565  1.00  0.00           C  
ATOM   1378  C   VAL A 747     -40.980 -21.168 -76.740  1.00  0.00           C  
ATOM   1379  O   VAL A 747     -40.868 -20.619 -77.834  1.00  0.00           O  
ATOM   1380  CB  VAL A 747     -40.914 -23.589 -76.387  1.00  0.00           C  
ATOM   1381  CG1 VAL A 747     -41.715 -24.875 -76.307  1.00  0.00           C  
ATOM   1382  CG2 VAL A 747     -39.883 -23.635 -77.504  1.00  0.00           C  
ATOM   1383  N   LEU A 750     -40.359 -20.773 -75.634  1.00  0.00           N  
ATOM   1384  CA  LEU A 750     -39.476 -19.613 -75.566  1.00  0.00           C  
ATOM   1385  C   LEU A 750     -38.193 -20.032 -74.833  1.00  0.00           C  
ATOM   1386  O   LEU A 750     -38.197 -21.021 -74.089  1.00  0.00           O  
ATOM   1387  CB  LEU A 750     -40.175 -18.468 -74.806  1.00  0.00           C  
ATOM   1388  CG  LEU A 750     -41.615 -18.046 -75.174  1.00  0.00           C  
ATOM   1389  CD1 LEU A 750     -42.308 -17.344 -74.003  1.00  0.00           C  
ATOM   1390  CD2 LEU A 750     -41.651 -17.158 -76.415  1.00  0.00           C  
ATOM   1391  N   ALA A 751     -37.105 -19.290 -75.031  1.00  0.00           N  
ATOM   1392  CA  ALA A 751     -35.884 -19.520 -74.253  1.00  0.00           C  
ATOM   1393  C   ALA A 751     -36.031 -18.879 -72.876  1.00  0.00           C  
ATOM   1394  O   ALA A 751     -36.933 -18.075 -72.652  1.00  0.00           O  
ATOM   1395  CB  ALA A 751     -34.673 -18.961 -74.970  1.00  0.00           C  
ATOM   1396  N   ASN A 752     -35.134 -19.215 -71.959  1.00  0.00           N  
ATOM   1397  CA  ASN A 752     -35.247 -18.737 -70.572  1.00  0.00           C  
ATOM   1398  C   ASN A 752     -35.187 -17.217 -70.452  1.00  0.00           C  
ATOM   1399  O   ASN A 752     -35.786 -16.631 -69.553  1.00  0.00           O  
ATOM   1400  CB  ASN A 752     -34.159 -19.354 -69.694  1.00  0.00           C  
ATOM   1401  CG  ASN A 752     -33.921 -20.806 -70.011  1.00  0.00           C  
ATOM   1402  OD1 ASN A 752     -33.327 -21.133 -71.042  1.00  0.00           O  
ATOM   1403  ND2 ASN A 752     -34.398 -21.692 -69.141  1.00  0.00           N  
ATOM   1404  N   GLU A 753     -34.460 -16.593 -71.372  1.00  0.00           N  
ATOM   1405  CA  GLU A 753     -34.257 -15.145 -71.372  1.00  0.00           C  
ATOM   1406  C   GLU A 753     -35.471 -14.364 -71.917  1.00  0.00           C  
ATOM   1407  O   GLU A 753     -35.478 -13.127 -71.883  1.00  0.00           O  
ATOM   1408  CB  GLU A 753     -32.998 -14.781 -72.180  1.00  0.00           C  
ATOM   1409  CG  GLU A 753     -31.677 -15.356 -71.649  1.00  0.00           C  
ATOM   1410  CD  GLU A 753     -31.309 -16.718 -72.230  1.00  0.00           C  
ATOM   1411  OE1 GLU A 753     -31.864 -17.111 -73.279  1.00  0.00           O  
ATOM   1412  OE2 GLU A 753     -30.449 -17.400 -71.639  1.00  0.00           O  
ATOM   1413  N   GLN A 754     -36.479 -15.079 -72.423  1.00  0.00           N  
ATOM   1414  CA  GLN A 754     -37.745 -14.465 -72.824  1.00  0.00           C  
ATOM   1415  C   GLN A 754     -38.820 -14.605 -71.730  1.00  0.00           C  
ATOM   1416  O   GLN A 754     -39.940 -14.136 -71.906  1.00  0.00           O  
ATOM   1417  CB  GLN A 754     -38.226 -15.061 -74.156  1.00  0.00           C  
ATOM   1418  CG  GLN A 754     -37.482 -14.524 -75.378  1.00  0.00           C  
ATOM   1419  CD  GLN A 754     -37.552 -15.444 -76.594  1.00  0.00           C  
ATOM   1420  OE1 GLN A 754     -37.019 -16.553 -76.576  1.00  0.00           O  
ATOM   1421  NE2 GLN A 754     -38.191 -14.974 -77.663  1.00  0.00           N  
ATOM   1422  N   VAL A 755     -38.473 -15.232 -70.604  1.00  0.00           N  
ATOM   1423  CA  VAL A 755     -39.389 -15.380 -69.462  1.00  0.00           C  
ATOM   1424  C   VAL A 755     -39.052 -14.378 -68.332  1.00  0.00           C  
ATOM   1425  O   VAL A 755     -38.346 -14.722 -67.361  1.00  0.00           O  
ATOM   1426  CB  VAL A 755     -39.360 -16.828 -68.918  1.00  0.00           C  
ATOM   1427  CG1 VAL A 755     -40.357 -17.016 -67.777  1.00  0.00           C  
ATOM   1428  CG2 VAL A 755     -39.647 -17.802 -70.034  1.00  0.00           C  
ATOM   1429  N   VAL A 762     -39.576 -13.151 -68.470  1.00  0.00           N  
ATOM   1430  CA  VAL A 762     -39.330 -12.046 -67.521  1.00  0.00           C  
ATOM   1431  C   VAL A 762     -40.467 -11.953 -66.504  1.00  0.00           C  
ATOM   1432  O   VAL A 762     -41.628 -12.150 -66.861  1.00  0.00           O  
ATOM   1433  CB  VAL A 762     -39.218 -10.668 -68.231  1.00  0.00           C  
ATOM   1434  CG1 VAL A 762     -38.396  -9.695 -67.376  1.00  0.00           C  
ATOM   1435  CG2 VAL A 762     -38.604 -10.802 -69.621  1.00  0.00           C  
ATOM   1436  N   GLU A 763     -40.129 -11.640 -65.250  1.00  0.00           N  
ATOM   1437  CA  GLU A 763     -41.064 -11.714 -64.107  1.00  0.00           C  
ATOM   1438  C   GLU A 763     -41.562 -13.145 -63.843  1.00  0.00           C  
ATOM   1439  O   GLU A 763     -42.036 -13.439 -62.748  1.00  0.00           O  
ATOM   1440  CB  GLU A 763     -42.277 -10.765 -64.272  1.00  0.00           C  
ATOM   1441  CG  GLU A 763     -42.025  -9.275 -63.941  1.00  0.00           C  
ATOM   1442  CD  GLU A 763     -43.295  -8.382 -64.052  1.00  0.00           C  
ATOM   1443  OE1 GLU A 763     -43.146  -7.132 -64.068  1.00  0.00           O  
ATOM   1444  OE2 GLU A 763     -44.435  -8.917 -64.119  1.00  0.00           O  
ATOM   1445  N   GLY A 768     -41.410 -14.032 -64.826  1.00  0.00           N  
ATOM   1446  CA  GLY A 768     -42.122 -15.310 -64.875  1.00  0.00           C  
ATOM   1447  C   GLY A 768     -43.258 -15.296 -65.888  1.00  0.00           C  
ATOM   1448  O   GLY A 768     -44.239 -16.010 -65.728  1.00  0.00           O  
ATOM   1449  N   ARG A 770     -43.113 -14.492 -66.939  1.00  0.00           N  
ATOM   1450  CA  ARG A 770     -44.177 -14.254 -67.907  1.00  0.00           C  
ATOM   1451  C   ARG A 770     -43.602 -13.956 -69.290  1.00  0.00           C  
ATOM   1452  O   ARG A 770     -42.561 -13.319 -69.403  1.00  0.00           O  
ATOM   1453  CB  ARG A 770     -45.025 -13.062 -67.455  1.00  0.00           C  
ATOM   1454  CG  ARG A 770     -45.839 -13.300 -66.190  1.00  0.00           C  
ATOM   1455  CD  ARG A 770     -46.550 -12.033 -65.734  1.00  0.00           C  
ATOM   1456  NE  ARG A 770     -47.565 -12.313 -64.714  1.00  0.00           N  
ATOM   1457  CZ  ARG A 770     -48.153 -11.389 -63.949  1.00  0.00           C  
ATOM   1458  NH1 ARG A 770     -47.850 -10.095 -64.074  1.00  0.00           N  
ATOM   1459  NH2 ARG A 770     -49.060 -11.763 -63.047  1.00  0.00           N  
ATOM   1460  N   CYS A 771     -44.293 -14.420 -70.331  1.00  0.00           N  
ATOM   1461  CA  CYS A 771     -43.958 -14.118 -71.736  1.00  0.00           C  
ATOM   1462  C   CYS A 771     -43.388 -12.694 -71.890  1.00  0.00           C  
ATOM   1463  O   CYS A 771     -43.845 -11.759 -71.225  1.00  0.00           O  
ATOM   1464  CB  CYS A 771     -45.222 -14.305 -72.607  1.00  0.00           C  
ATOM   1465  SG  CYS A 771     -45.049 -14.235 -74.426  1.00  0.00           S  
ATOM   1466  N   TRP A 772     -42.372 -12.549 -72.741  1.00  0.00           N  
ATOM   1467  CA  TRP A 772     -41.688 -11.254 -72.952  1.00  0.00           C  
ATOM   1468  C   TRP A 772     -42.555 -10.165 -73.571  1.00  0.00           C  
ATOM   1469  O   TRP A 772     -42.515  -9.015 -73.122  1.00  0.00           O  
ATOM   1470  CB  TRP A 772     -40.396 -11.404 -73.786  1.00  0.00           C  
ATOM   1471  CG  TRP A 772     -40.541 -11.886 -75.235  1.00  0.00           C  
ATOM   1472  CD1 TRP A 772     -41.325 -12.910 -75.705  1.00  0.00           C  
ATOM   1473  CD2 TRP A 772     -39.821 -11.398 -76.368  1.00  0.00           C  
ATOM   1474  NE1 TRP A 772     -41.152 -13.066 -77.055  1.00  0.00           N  
ATOM   1475  CE2 TRP A 772     -40.233 -12.153 -77.488  1.00  0.00           C  
ATOM   1476  CE3 TRP A 772     -38.873 -10.389 -76.547  1.00  0.00           C  
ATOM   1477  CZ2 TRP A 772     -39.733 -11.931 -78.766  1.00  0.00           C  
ATOM   1478  CZ3 TRP A 772     -38.373 -10.165 -77.828  1.00  0.00           C  
ATOM   1479  CH2 TRP A 772     -38.806 -10.935 -78.919  1.00  0.00           C  
ATOM   1480  N   ARG A 773     -43.326 -10.526 -74.594  1.00  0.00           N  
ATOM   1481  CA  ARG A 773     -44.143  -9.565 -75.334  1.00  0.00           C  
ATOM   1482  C   ARG A 773     -45.597  -9.539 -74.835  1.00  0.00           C  
ATOM   1483  O   ARG A 773     -46.414  -8.744 -75.311  1.00  0.00           O  
ATOM   1484  CB  ARG A 773     -44.086  -9.884 -76.833  1.00  0.00           C  
ATOM   1485  CG  ARG A 773     -42.712  -9.652 -77.458  1.00  0.00           C  
ATOM   1486  CD  ARG A 773     -42.550  -8.223 -77.951  1.00  0.00           C  
ATOM   1487  NE  ARG A 773     -43.081  -8.037 -79.301  1.00  0.00           N  
ATOM   1488  CZ  ARG A 773     -43.179  -6.861 -79.926  1.00  0.00           C  
ATOM   1489  NH1 ARG A 773     -42.790  -5.726 -79.339  1.00  0.00           N  
ATOM   1490  NH2 ARG A 773     -43.679  -6.813 -81.156  1.00  0.00           N  
ATOM   1491  N   HIS A 791     -45.911 -10.409 -73.875  1.00  0.00           N  
ATOM   1492  CA  HIS A 791     -47.238 -10.458 -73.257  1.00  0.00           C  
ATOM   1493  C   HIS A 791     -47.085 -10.377 -71.732  1.00  0.00           C  
ATOM   1494  O   HIS A 791     -47.026 -11.401 -71.038  1.00  0.00           O  
ATOM   1495  CB  HIS A 791     -47.982 -11.729 -73.701  1.00  0.00           C  
ATOM   1496  CG  HIS A 791     -47.938 -11.963 -75.182  1.00  0.00           C  
ATOM   1497  ND1 HIS A 791     -47.307 -13.051 -75.753  1.00  0.00           N  
ATOM   1498  CD2 HIS A 791     -48.423 -11.227 -76.213  1.00  0.00           C  
ATOM   1499  CE1 HIS A 791     -47.419 -12.980 -77.068  1.00  0.00           C  
ATOM   1500  NE2 HIS A 791     -48.092 -11.884 -77.373  1.00  0.00           N  
ATOM   1501  N   GLU A 792     -47.017  -9.148 -71.217  1.00  0.00           N  
ATOM   1502  CA  GLU A 792     -46.708  -8.921 -69.799  1.00  0.00           C  
ATOM   1503  C   GLU A 792     -47.943  -9.168 -68.941  1.00  0.00           C  
ATOM   1504  O   GLU A 792     -48.360  -8.314 -68.151  1.00  0.00           O  
ATOM   1505  CB  GLU A 792     -46.119  -7.514 -69.561  1.00  0.00           C  
ATOM   1506  CG  GLU A 792     -45.158  -7.433 -68.336  1.00  0.00           C  
ATOM   1507  CD  GLU A 792     -43.804  -8.178 -68.541  1.00  0.00           C  
ATOM   1508  OE1 GLU A 792     -43.564  -9.196 -67.841  1.00  0.00           O  
ATOM   1509  OE2 GLU A 792     -42.988  -7.743 -69.396  1.00  0.00           O  
ATOM   1510  N   ASP A 793     -48.486 -10.374 -69.100  1.00  0.00           N  
ATOM   1511  CA  ASP A 793     -49.746 -10.794 -68.489  1.00  0.00           C  
ATOM   1512  C   ASP A 793     -49.826 -12.314 -68.515  1.00  0.00           C  
ATOM   1513  O   ASP A 793     -50.106 -12.936 -67.490  1.00  0.00           O  
ATOM   1514  CB  ASP A 793     -50.976 -10.153 -69.192  1.00  0.00           C  
ATOM   1515  CG  ASP A 793     -51.349 -10.824 -70.530  1.00  0.00           C  
ATOM   1516  OD1 ASP A 793     -50.991 -10.281 -71.602  1.00  0.00           O  
ATOM   1517  OD2 ASP A 793     -52.014 -11.886 -70.508  1.00  0.00           O  
ATOM   1518  N   THR A 794     -49.557 -12.895 -69.687  1.00  0.00           N  
ATOM   1519  CA  THR A 794     -49.665 -14.329 -69.905  1.00  0.00           C  
ATOM   1520  C   THR A 794     -48.465 -15.034 -69.287  1.00  0.00           C  
ATOM   1521  O   THR A 794     -47.326 -14.795 -69.691  1.00  0.00           O  
ATOM   1522  CB  THR A 794     -49.734 -14.677 -71.406  1.00  0.00           C  
ATOM   1523  OG1 THR A 794     -50.815 -13.961 -72.022  1.00  0.00           O  
ATOM   1524  CG2 THR A 794     -49.931 -16.176 -71.598  1.00  0.00           C  
ATOM   1525  N   PRO A 795     -48.718 -15.911 -68.303  1.00  0.00           N  
ATOM   1526  CA  PRO A 795     -47.642 -16.614 -67.639  1.00  0.00           C  
ATOM   1527  C   PRO A 795     -47.238 -17.817 -68.466  1.00  0.00           C  
ATOM   1528  O   PRO A 795     -48.020 -18.274 -69.305  1.00  0.00           O  
ATOM   1529  CB  PRO A 795     -48.285 -17.057 -66.326  1.00  0.00           C  
ATOM   1530  CG  PRO A 795     -49.705 -17.303 -66.684  1.00  0.00           C  
ATOM   1531  CD  PRO A 795     -50.036 -16.324 -67.782  1.00  0.00           C  
ATOM   1532  N   VAL A 826     -46.036 -18.327 -68.231  1.00  0.00           N  
ATOM   1533  CA  VAL A 826     -45.544 -19.446 -69.005  1.00  0.00           C  
ATOM   1534  C   VAL A 826     -45.588 -20.741 -68.201  1.00  0.00           C  
ATOM   1535  O   VAL A 826     -45.281 -20.754 -67.007  1.00  0.00           O  
ATOM   1536  CB  VAL A 826     -44.134 -19.175 -69.517  1.00  0.00           C  
ATOM   1537  CG1 VAL A 826     -43.532 -20.434 -70.072  1.00  0.00           C  
ATOM   1538  CG2 VAL A 826     -44.176 -18.095 -70.585  1.00  0.00           C  
ATOM   1539  N   GLU A 827     -45.991 -21.817 -68.880  1.00  0.00           N  
ATOM   1540  CA  GLU A 827     -46.052 -23.166 -68.310  1.00  0.00           C  
ATOM   1541  C   GLU A 827     -44.861 -23.989 -68.817  1.00  0.00           C  
ATOM   1542  O   GLU A 827     -44.194 -23.602 -69.783  1.00  0.00           O  
ATOM   1543  CB  GLU A 827     -47.359 -23.877 -68.716  1.00  0.00           C  
ATOM   1544  CG  GLU A 827     -48.649 -23.030 -68.665  1.00  0.00           C  
ATOM   1545  CD  GLU A 827     -49.830 -23.708 -69.364  1.00  0.00           C  
ATOM   1546  OE1 GLU A 827     -49.952 -24.951 -69.266  1.00  0.00           O  
ATOM   1547  OE2 GLU A 827     -50.633 -22.992 -70.010  1.00  0.00           O  
ATOM   1548  N   LYS A 829     -44.615 -25.132 -68.182  1.00  0.00           N  
ATOM   1549  CA  LYS A 829     -43.489 -25.985 -68.546  1.00  0.00           C  
ATOM   1550  C   LYS A 829     -43.982 -27.203 -69.309  1.00  0.00           C  
ATOM   1551  O   LYS A 829     -45.042 -27.732 -68.997  1.00  0.00           O  
ATOM   1552  CB  LYS A 829     -42.735 -26.411 -67.286  1.00  0.00           C  
ATOM   1553  CG  LYS A 829     -42.022 -25.265 -66.570  1.00  0.00           C  
ATOM   1554  CD  LYS A 829     -41.818 -25.570 -65.088  1.00  0.00           C  
ATOM   1555  CE  LYS A 829     -41.072 -24.433 -64.365  1.00  0.00           C  
ATOM   1556  NZ  LYS A 829     -40.955 -24.624 -62.874  1.00  0.00           N  
ATOM   1557  N   ARG A 830     -43.216 -27.642 -70.306  1.00  0.00           N  
ATOM   1558  CA  ARG A 830     -43.560 -28.840 -71.094  1.00  0.00           C  
ATOM   1559  C   ARG A 830     -42.330 -29.680 -71.490  1.00  0.00           C  
ATOM   1560  O   ARG A 830     -41.246 -29.142 -71.702  1.00  0.00           O  
ATOM   1561  CB  ARG A 830     -44.361 -28.439 -72.343  1.00  0.00           C  
ATOM   1562  CG  ARG A 830     -45.889 -28.527 -72.182  1.00  0.00           C  
ATOM   1563  CD  ARG A 830     -46.567 -27.242 -72.630  1.00  0.00           C  
ATOM   1564  NE  ARG A 830     -48.026 -27.280 -72.513  1.00  0.00           N  
ATOM   1565  CZ  ARG A 830     -48.718 -27.190 -71.372  1.00  0.00           C  
ATOM   1566  NH1 ARG A 830     -48.103 -27.078 -70.191  1.00  0.00           N  
ATOM   1567  NH2 ARG A 830     -50.053 -27.225 -71.414  1.00  0.00           N  
ATOM   1568  N   GLU A 831     -42.519 -30.997 -71.593  1.00  0.00           N  
ATOM   1569  CA  GLU A 831     -41.430 -31.950 -71.868  1.00  0.00           C  
ATOM   1570  C   GLU A 831     -41.204 -32.087 -73.373  1.00  0.00           C  
ATOM   1571  O   GLU A 831     -42.033 -32.678 -74.067  1.00  0.00           O  
ATOM   1572  CB  GLU A 831     -41.790 -33.322 -71.272  1.00  0.00           C  
ATOM   1573  CG  GLU A 831     -40.751 -34.441 -71.491  1.00  0.00           C  
ATOM   1574  CD  GLU A 831     -40.202 -35.040 -70.193  1.00  0.00           C  
ATOM   1575  OE1 GLU A 831     -40.949 -35.126 -69.184  1.00  0.00           O  
ATOM   1576  OE2 GLU A 831     -39.017 -35.448 -70.199  1.00  0.00           O  
ATOM   1577  N   LEU A 832     -40.084 -31.566 -73.877  1.00  0.00           N  
ATOM   1578  CA  LEU A 832     -39.855 -31.525 -75.330  1.00  0.00           C  
ATOM   1579  C   LEU A 832     -38.392 -31.644 -75.791  1.00  0.00           C  
ATOM   1580  O   LEU A 832     -37.520 -30.878 -75.370  1.00  0.00           O  
ATOM   1581  CB  LEU A 832     -40.487 -30.258 -75.929  1.00  0.00           C  
ATOM   1582  CG  LEU A 832     -41.692 -30.450 -76.859  1.00  0.00           C  
ATOM   1583  CD1 LEU A 832     -42.434 -29.131 -77.044  1.00  0.00           C  
ATOM   1584  CD2 LEU A 832     -41.261 -31.041 -78.209  1.00  0.00           C  
ATOM   1585  N   GLU A 833     -38.156 -32.619 -76.669  1.00  0.00           N  
ATOM   1586  CA  GLU A 833     -36.938 -32.706 -77.467  1.00  0.00           C  
ATOM   1587  C   GLU A 833     -36.923 -31.495 -78.403  1.00  0.00           C  
ATOM   1588  O   GLU A 833     -37.802 -31.357 -79.258  1.00  0.00           O  
ATOM   1589  CB  GLU A 833     -36.936 -34.025 -78.266  1.00  0.00           C  
ATOM   1590  CG  GLU A 833     -35.628 -34.363 -79.001  1.00  0.00           C  
ATOM   1591  CD  GLU A 833     -35.621 -35.772 -79.623  1.00  0.00           C  
ATOM   1592  OE1 GLU A 833     -34.909 -35.973 -80.637  1.00  0.00           O  
ATOM   1593  OE2 GLU A 833     -36.314 -36.677 -79.096  1.00  0.00           O  
ATOM   1594  N   GLN A 834     -35.951 -30.605 -78.216  1.00  0.00           N  
ATOM   1595  CA  GLN A 834     -35.901 -29.329 -78.941  1.00  0.00           C  
ATOM   1596  C   GLN A 834     -34.474 -28.952 -79.280  1.00  0.00           C  
ATOM   1597  O   GLN A 834     -33.535 -29.524 -78.738  1.00  0.00           O  
ATOM   1598  CB  GLN A 834     -36.507 -28.214 -78.082  1.00  0.00           C  
ATOM   1599  CG  GLN A 834     -38.019 -28.217 -77.996  1.00  0.00           C  
ATOM   1600  CD  GLN A 834     -38.678 -27.684 -79.247  1.00  0.00           C  
ATOM   1601  OE1 GLN A 834     -38.542 -28.253 -80.337  1.00  0.00           O  
ATOM   1602  NE2 GLN A 834     -39.403 -26.586 -79.099  1.00  0.00           N  
ATOM   1603  N   TRP A 835     -34.319 -27.972 -80.164  1.00  0.00           N  
ATOM   1604  CA  TRP A 835     -32.995 -27.533 -80.604  1.00  0.00           C  
ATOM   1605  C   TRP A 835     -32.434 -26.465 -79.690  1.00  0.00           C  
ATOM   1606  O   TRP A 835     -33.155 -25.531 -79.334  1.00  0.00           O  
ATOM   1607  CB  TRP A 835     -33.069 -26.967 -82.011  1.00  0.00           C  
ATOM   1608  CG  TRP A 835     -32.995 -27.996 -83.051  1.00  0.00           C  
ATOM   1609  CD1 TRP A 835     -34.025 -28.504 -83.785  1.00  0.00           C  
ATOM   1610  CD2 TRP A 835     -31.819 -28.664 -83.487  1.00  0.00           C  
ATOM   1611  NE1 TRP A 835     -33.555 -29.449 -84.657  1.00  0.00           N  
ATOM   1612  CE2 TRP A 835     -32.200 -29.563 -84.493  1.00  0.00           C  
ATOM   1613  CE3 TRP A 835     -30.478 -28.591 -83.122  1.00  0.00           C  
ATOM   1614  CZ2 TRP A 835     -31.283 -30.380 -85.143  1.00  0.00           C  
ATOM   1615  CZ3 TRP A 835     -29.570 -29.399 -83.767  1.00  0.00           C  
ATOM   1616  CH2 TRP A 835     -29.973 -30.282 -84.766  1.00  0.00           C  
ATOM   1617  N   TYR A 836     -31.153 -26.593 -79.327  1.00  0.00           N  
ATOM   1618  CA  TYR A 836     -30.455 -25.593 -78.509  1.00  0.00           C  
ATOM   1619  C   TYR A 836     -29.138 -25.135 -79.152  1.00  0.00           C  
ATOM   1620  O   TYR A 836     -28.583 -25.831 -80.007  1.00  0.00           O  
ATOM   1621  CB  TYR A 836     -30.140 -26.169 -77.141  1.00  0.00           C  
ATOM   1622  CG  TYR A 836     -31.337 -26.568 -76.317  1.00  0.00           C  
ATOM   1623  CD1 TYR A 836     -32.148 -27.625 -76.703  1.00  0.00           C  
ATOM   1624  CD2 TYR A 836     -31.632 -25.921 -75.121  1.00  0.00           C  
ATOM   1625  CE1 TYR A 836     -33.235 -28.018 -75.937  1.00  0.00           C  
ATOM   1626  CE2 TYR A 836     -32.716 -26.309 -74.343  1.00  0.00           C  
ATOM   1627  CZ  TYR A 836     -33.512 -27.361 -74.758  1.00  0.00           C  
ATOM   1628  OH  TYR A 836     -34.594 -27.763 -74.010  1.00  0.00           O  
ATOM   1629  N   LEU A 837     -28.644 -23.967 -78.735  1.00  0.00           N  
ATOM   1630  CA  LEU A 837     -27.301 -23.507 -79.092  1.00  0.00           C  
ATOM   1631  C   LEU A 837     -26.443 -23.414 -77.839  1.00  0.00           C  
ATOM   1632  O   LEU A 837     -26.791 -22.704 -76.902  1.00  0.00           O  
ATOM   1633  CB  LEU A 837     -27.355 -22.150 -79.780  1.00  0.00           C  
ATOM   1634  CG  LEU A 837     -28.224 -22.017 -81.036  1.00  0.00           C  
ATOM   1635  CD1 LEU A 837     -27.727 -20.854 -81.891  1.00  0.00           C  
ATOM   1636  CD2 LEU A 837     -28.242 -23.290 -81.850  1.00  0.00           C  
ATOM   1637  N   ARG A 838     -25.316 -24.124 -77.841  1.00  0.00           N  
ATOM   1638  CA  ARG A 838     -24.506 -24.355 -76.628  1.00  0.00           C  
ATOM   1639  C   ARG A 838     -23.725 -23.129 -76.188  1.00  0.00           C  
ATOM   1640  O   ARG A 838     -22.530 -23.016 -76.454  1.00  0.00           O  
ATOM   1641  CB  ARG A 838     -23.531 -25.518 -76.849  1.00  0.00           C  
ATOM   1642  CG  ARG A 838     -22.816 -25.987 -75.584  1.00  0.00           C  
ATOM   1643  CD  ARG A 838     -21.798 -27.110 -75.860  1.00  0.00           C  
ATOM   1644  NE  ARG A 838     -22.410 -28.407 -76.166  1.00  0.00           N  
ATOM   1645  CZ  ARG A 838     -23.047 -29.185 -75.286  1.00  0.00           C  
ATOM   1646  NH1 ARG A 838     -23.194 -28.807 -74.011  1.00  0.00           N  
ATOM   1647  NH2 ARG A 838     -23.561 -30.348 -75.688  1.00  0.00           N  
ATOM   1648  N   ILE A 839     -24.405 -22.230 -75.487  1.00  0.00           N  
ATOM   1649  CA  ILE A 839     -23.859 -20.908 -75.200  1.00  0.00           C  
ATOM   1650  C   ILE A 839     -23.019 -20.922 -73.923  1.00  0.00           C  
ATOM   1651  O   ILE A 839     -22.169 -20.045 -73.717  1.00  0.00           O  
ATOM   1652  CB  ILE A 839     -24.998 -19.833 -75.143  1.00  0.00           C  
ATOM   1653  CG1 ILE A 839     -24.473 -18.466 -75.571  1.00  0.00           C  
ATOM   1654  CG2 ILE A 839     -25.650 -19.763 -73.764  1.00  0.00           C  
ATOM   1655  CD1 ILE A 839     -25.560 -17.532 -76.005  1.00  0.00           C  
ATOM   1656  N   THR A 840     -23.242 -21.937 -73.088  1.00  0.00           N  
ATOM   1657  CA  THR A 840     -22.454 -22.120 -71.870  1.00  0.00           C  
ATOM   1658  C   THR A 840     -20.970 -22.448 -72.156  1.00  0.00           C  
ATOM   1659  O   THR A 840     -20.118 -22.297 -71.277  1.00  0.00           O  
ATOM   1660  CB  THR A 840     -23.069 -23.213 -70.978  1.00  0.00           C  
ATOM   1661  OG1 THR A 840     -23.205 -24.426 -71.721  1.00  0.00           O  
ATOM   1662  CG2 THR A 840     -24.427 -22.788 -70.487  1.00  0.00           C  
ATOM   1663  N   ALA A 841     -20.659 -22.875 -73.385  1.00  0.00           N  
ATOM   1664  CA  ALA A 841     -19.271 -23.096 -73.795  1.00  0.00           C  
ATOM   1665  C   ALA A 841     -18.502 -21.791 -73.858  1.00  0.00           C  
ATOM   1666  O   ALA A 841     -17.286 -21.812 -74.030  1.00  0.00           O  
ATOM   1667  CB  ALA A 841     -19.200 -23.803 -75.134  1.00  0.00           C  
ATOM   1668  N   TYR A 844     -19.202 -20.664 -73.718  1.00  0.00           N  
ATOM   1669  CA  TYR A 844     -18.582 -19.336 -73.735  1.00  0.00           C  
ATOM   1670  C   TYR A 844     -18.719 -18.537 -72.409  1.00  0.00           C  
ATOM   1671  O   TYR A 844     -18.395 -17.340 -72.363  1.00  0.00           O  
ATOM   1672  CB  TYR A 844     -19.198 -18.529 -74.885  1.00  0.00           C  
ATOM   1673  CG  TYR A 844     -18.706 -18.926 -76.250  1.00  0.00           C  
ATOM   1674  CD1 TYR A 844     -19.027 -20.154 -76.792  1.00  0.00           C  
ATOM   1675  CD2 TYR A 844     -17.927 -18.063 -77.002  1.00  0.00           C  
ATOM   1676  CE1 TYR A 844     -18.578 -20.522 -78.053  1.00  0.00           C  
ATOM   1677  CE2 TYR A 844     -17.472 -18.418 -78.260  1.00  0.00           C  
ATOM   1678  CZ  TYR A 844     -17.802 -19.651 -78.783  1.00  0.00           C  
ATOM   1679  OH  TYR A 844     -17.351 -20.015 -80.033  1.00  0.00           O  
ATOM   1680  N   ALA A 845     -19.182 -19.188 -71.339  1.00  0.00           N  
ATOM   1681  CA  ALA A 845     -19.615 -18.465 -70.130  1.00  0.00           C  
ATOM   1682  C   ALA A 845     -18.525 -17.560 -69.591  1.00  0.00           C  
ATOM   1683  O   ALA A 845     -18.750 -16.370 -69.397  1.00  0.00           O  
ATOM   1684  CB  ALA A 845     -20.081 -19.427 -69.051  1.00  0.00           C  
ATOM   1685  N   GLU A 846     -17.341 -18.125 -69.372  1.00  0.00           N  
ATOM   1686  CA  GLU A 846     -16.219 -17.363 -68.847  1.00  0.00           C  
ATOM   1687  C   GLU A 846     -15.817 -16.215 -69.757  1.00  0.00           C  
ATOM   1688  O   GLU A 846     -15.556 -15.118 -69.279  1.00  0.00           O  
ATOM   1689  CB  GLU A 846     -15.002 -18.250 -68.640  1.00  0.00           C  
ATOM   1690  CG  GLU A 846     -13.861 -17.521 -67.940  1.00  0.00           C  
ATOM   1691  CD  GLU A 846     -14.280 -16.987 -66.583  1.00  0.00           C  
ATOM   1692  OE1 GLU A 846     -15.242 -17.563 -66.024  1.00  0.00           O  
ATOM   1693  OE2 GLU A 846     -13.665 -16.009 -66.079  1.00  0.00           O  
ATOM   1694  N   ARG A 847     -15.752 -16.480 -71.062  1.00  0.00           N  
ATOM   1695  CA  ARG A 847     -15.429 -15.448 -72.055  1.00  0.00           C  
ATOM   1696  C   ARG A 847     -16.473 -14.354 -72.066  1.00  0.00           C  
ATOM   1697  O   ARG A 847     -16.136 -13.184 -72.003  1.00  0.00           O  
ATOM   1698  CB  ARG A 847     -15.319 -16.033 -73.461  1.00  0.00           C  
ATOM   1699  CG  ARG A 847     -14.105 -16.902 -73.676  1.00  0.00           C  
ATOM   1700  CD  ARG A 847     -14.147 -17.556 -75.036  1.00  0.00           C  
ATOM   1701  NE  ARG A 847     -14.009 -16.587 -76.122  1.00  0.00           N  
ATOM   1702  CZ  ARG A 847     -13.930 -16.914 -77.412  1.00  0.00           C  
ATOM   1703  NH1 ARG A 847     -13.974 -18.197 -77.779  1.00  0.00           N  
ATOM   1704  NH2 ARG A 847     -13.801 -15.959 -78.333  1.00  0.00           N  
ATOM   1705  N   LEU A 848     -17.742 -14.733 -72.138  1.00  0.00           N  
ATOM   1706  CA  LEU A 848     -18.815 -13.748 -72.093  1.00  0.00           C  
ATOM   1707  C   LEU A 848     -18.743 -12.898 -70.838  1.00  0.00           C  
ATOM   1708  O   LEU A 848     -19.131 -11.744 -70.841  1.00  0.00           O  
ATOM   1709  CB  LEU A 848     -20.173 -14.432 -72.196  1.00  0.00           C  
ATOM   1710  CG  LEU A 848     -20.503 -14.848 -73.629  1.00  0.00           C  
ATOM   1711  CD1 LEU A 848     -21.648 -15.856 -73.665  1.00  0.00           C  
ATOM   1712  CD2 LEU A 848     -20.818 -13.603 -74.481  1.00  0.00           C  
ATOM   1713  N   LEU A 849     -18.226 -13.474 -69.769  1.00  0.00           N  
ATOM   1714  CA  LEU A 849     -18.120 -12.767 -68.523  1.00  0.00           C  
ATOM   1715  C   LEU A 849     -16.823 -11.976 -68.422  1.00  0.00           C  
ATOM   1716  O   LEU A 849     -16.834 -10.841 -67.949  1.00  0.00           O  
ATOM   1717  CB  LEU A 849     -18.196 -13.750 -67.370  1.00  0.00           C  
ATOM   1718  CG  LEU A 849     -18.482 -13.090 -66.028  1.00  0.00           C  
ATOM   1719  CD1 LEU A 849     -19.982 -13.062 -65.831  1.00  0.00           C  
ATOM   1720  CD2 LEU A 849     -17.751 -13.823 -64.864  1.00  0.00           C  
ATOM   1721  N   LYS A 850     -15.704 -12.563 -68.836  1.00  0.00           N  
ATOM   1722  CA  LYS A 850     -14.407 -11.940 -68.585  1.00  0.00           C  
ATOM   1723  C   LYS A 850     -14.123 -10.829 -69.559  1.00  0.00           C  
ATOM   1724  O   LYS A 850     -13.333  -9.943 -69.260  1.00  0.00           O  
ATOM   1725  CB  LYS A 850     -13.276 -12.961 -68.645  1.00  0.00           C  
ATOM   1726  CG  LYS A 850     -12.125 -12.678 -67.666  1.00  0.00           C  
ATOM   1727  CD  LYS A 850     -10.899 -12.044 -68.325  1.00  0.00           C  
ATOM   1728  CE  LYS A 850      -9.686 -12.040 -67.374  1.00  0.00           C  
ATOM   1729  NZ  LYS A 850      -8.393 -11.979 -68.129  1.00  0.00           N  
ATOM   1730  N   ASP A 851     -14.758 -10.881 -70.726  1.00  0.00           N  
ATOM   1731  CA  ASP A 851     -14.603  -9.838 -71.740  1.00  0.00           C  
ATOM   1732  C   ASP A 851     -15.429  -8.584 -71.437  1.00  0.00           C  
ATOM   1733  O   ASP A 851     -15.197  -7.547 -72.042  1.00  0.00           O  
ATOM   1734  CB  ASP A 851     -14.945 -10.375 -73.135  1.00  0.00           C  
ATOM   1735  CG  ASP A 851     -13.890 -11.354 -73.675  1.00  0.00           C  
ATOM   1736  OD1 ASP A 851     -12.711 -10.960 -73.828  1.00  0.00           O  
ATOM   1737  OD2 ASP A 851     -14.242 -12.512 -73.981  1.00  0.00           O  
ATOM   1738  N   LEU A 852     -16.375  -8.672 -70.497  1.00  0.00           N  
ATOM   1739  CA  LEU A 852     -17.179  -7.501 -70.068  1.00  0.00           C  
ATOM   1740  C   LEU A 852     -16.323  -6.435 -69.405  1.00  0.00           C  
ATOM   1741  O   LEU A 852     -16.616  -5.243 -69.532  1.00  0.00           O  
ATOM   1742  CB  LEU A 852     -18.303  -7.896 -69.085  1.00  0.00           C  
ATOM   1743  CG  LEU A 852     -19.594  -8.470 -69.681  1.00  0.00           C  
ATOM   1744  CD1 LEU A 852     -20.383  -9.234 -68.654  1.00  0.00           C  
ATOM   1745  CD2 LEU A 852     -20.456  -7.374 -70.283  1.00  0.00           C  
ATOM   1746  N   GLU A 853     -15.277  -6.885 -68.702  1.00  0.00           N  
ATOM   1747  CA  GLU A 853     -14.420  -6.032 -67.858  1.00  0.00           C  
ATOM   1748  C   GLU A 853     -13.982  -4.723 -68.515  1.00  0.00           C  
ATOM   1749  O   GLU A 853     -14.206  -3.637 -67.963  1.00  0.00           O  
ATOM   1750  CB  GLU A 853     -13.208  -6.838 -67.353  1.00  0.00           C  
ATOM   1751  CG  GLU A 853     -13.579  -7.695 -66.124  1.00  0.00           C  
ATOM   1752  CD  GLU A 853     -12.530  -8.741 -65.732  1.00  0.00           C  
ATOM   1753  OE1 GLU A 853     -12.065  -9.494 -66.626  1.00  0.00           O  
ATOM   1754  OE2 GLU A 853     -12.196  -8.823 -64.517  1.00  0.00           O  
ATOM   1755  N   GLY A 854     -13.385  -4.827 -69.695  1.00  0.00           N  
ATOM   1756  CA  GLY A 854     -12.913  -3.647 -70.425  1.00  0.00           C  
ATOM   1757  C   GLY A 854     -14.000  -2.875 -71.155  1.00  0.00           C  
ATOM   1758  O   GLY A 854     -13.839  -1.684 -71.453  1.00  0.00           O  
ATOM   1759  N   LEU A 855     -15.105  -3.561 -71.436  1.00  0.00           N  
ATOM   1760  CA  LEU A 855     -16.229  -3.016 -72.204  1.00  0.00           C  
ATOM   1761  C   LEU A 855     -16.815  -1.736 -71.597  1.00  0.00           C  
ATOM   1762  O   LEU A 855     -17.330  -1.757 -70.466  1.00  0.00           O  
ATOM   1763  CB  LEU A 855     -17.325  -4.086 -72.278  1.00  0.00           C  
ATOM   1764  CG  LEU A 855     -18.285  -4.042 -73.453  1.00  0.00           C  
ATOM   1765  CD1 LEU A 855     -17.622  -4.620 -74.678  1.00  0.00           C  
ATOM   1766  CD2 LEU A 855     -19.526  -4.824 -73.085  1.00  0.00           C  
ATOM   1767  N   ASN A 859     -16.750  -0.629 -72.338  1.00  0.00           N  
ATOM   1768  CA  ASN A 859     -17.412   0.600 -71.879  1.00  0.00           C  
ATOM   1769  C   ASN A 859     -18.912   0.638 -72.229  1.00  0.00           C  
ATOM   1770  O   ASN A 859     -19.341   1.234 -73.240  1.00  0.00           O  
ATOM   1771  CB  ASN A 859     -16.721   1.873 -72.367  1.00  0.00           C  
ATOM   1772  CG  ASN A 859     -17.379   3.132 -71.801  1.00  0.00           C  
ATOM   1773  OD1 ASN A 859     -18.002   3.102 -70.733  1.00  0.00           O  
ATOM   1774  ND2 ASN A 859     -17.263   4.234 -72.526  1.00  0.00           N  
ATOM   1775  N   TRP A 860     -19.683  -0.020 -71.361  1.00  0.00           N  
ATOM   1776  CA  TRP A 860     -21.142  -0.058 -71.415  1.00  0.00           C  
ATOM   1777  C   TRP A 860     -21.658   0.614 -70.135  1.00  0.00           C  
ATOM   1778  O   TRP A 860     -20.869   0.893 -69.219  1.00  0.00           O  
ATOM   1779  CB  TRP A 860     -21.640  -1.519 -71.512  1.00  0.00           C  
ATOM   1780  CG  TRP A 860     -21.563  -2.107 -72.893  1.00  0.00           C  
ATOM   1781  CD1 TRP A 860     -20.787  -1.671 -73.908  1.00  0.00           C  
ATOM   1782  CD2 TRP A 860     -22.273  -3.247 -73.398  1.00  0.00           C  
ATOM   1783  NE1 TRP A 860     -20.977  -2.444 -75.021  1.00  0.00           N  
ATOM   1784  CE2 TRP A 860     -21.888  -3.420 -74.736  1.00  0.00           C  
ATOM   1785  CE3 TRP A 860     -23.203  -4.125 -72.855  1.00  0.00           C  
ATOM   1786  CZ2 TRP A 860     -22.388  -4.437 -75.537  1.00  0.00           C  
ATOM   1787  CZ3 TRP A 860     -23.709  -5.136 -73.660  1.00  0.00           C  
ATOM   1788  CH2 TRP A 860     -23.296  -5.282 -74.982  1.00  0.00           C  
ATOM   1789  N   PRO A 861     -22.974   0.913 -70.078  1.00  0.00           N  
ATOM   1790  CA  PRO A 861     -23.543   1.393 -68.838  1.00  0.00           C  
ATOM   1791  C   PRO A 861     -23.433   0.317 -67.776  1.00  0.00           C  
ATOM   1792  O   PRO A 861     -23.816  -0.828 -68.024  1.00  0.00           O  
ATOM   1793  CB  PRO A 861     -25.012   1.645 -69.200  1.00  0.00           C  
ATOM   1794  CG  PRO A 861     -25.023   1.806 -70.647  1.00  0.00           C  
ATOM   1795  CD  PRO A 861     -23.992   0.857 -71.139  1.00  0.00           C  
ATOM   1796  N   GLU A 862     -22.919   0.687 -66.607  1.00  0.00           N  
ATOM   1797  CA  GLU A 862     -22.715  -0.255 -65.508  1.00  0.00           C  
ATOM   1798  C   GLU A 862     -23.910  -1.162 -65.244  1.00  0.00           C  
ATOM   1799  O   GLU A 862     -23.744  -2.263 -64.737  1.00  0.00           O  
ATOM   1800  CB  GLU A 862     -22.392   0.514 -64.233  1.00  0.00           C  
ATOM   1801  CG  GLU A 862     -21.640  -0.304 -63.183  1.00  0.00           C  
ATOM   1802  CD  GLU A 862     -20.170  -0.530 -63.532  1.00  0.00           C  
ATOM   1803  OE1 GLU A 862     -19.519   0.377 -64.123  1.00  0.00           O  
ATOM   1804  OE2 GLU A 862     -19.670  -1.629 -63.196  1.00  0.00           O  
ATOM   1805  N   LYS A 863     -25.103  -0.676 -65.584  1.00  0.00           N  
ATOM   1806  CA  LYS A 863     -26.366  -1.403 -65.406  1.00  0.00           C  
ATOM   1807  C   LYS A 863     -26.533  -2.624 -66.318  1.00  0.00           C  
ATOM   1808  O   LYS A 863     -27.047  -3.644 -65.870  1.00  0.00           O  
ATOM   1809  CB  LYS A 863     -27.552  -0.451 -65.618  1.00  0.00           C  
ATOM   1810  CG  LYS A 863     -28.920  -1.035 -65.270  1.00  0.00           C  
ATOM   1811  CD  LYS A 863     -30.054  -0.398 -66.107  1.00  0.00           C  
ATOM   1812  CE  LYS A 863     -31.436  -0.998 -65.725  1.00  0.00           C  
ATOM   1813  NZ  LYS A 863     -32.634  -0.286 -66.312  1.00  0.00           N  
ATOM   1814  N   VAL A 864     -26.140  -2.531 -67.587  1.00  0.00           N  
ATOM   1815  CA  VAL A 864     -26.273  -3.685 -68.478  1.00  0.00           C  
ATOM   1816  C   VAL A 864     -25.200  -4.704 -68.122  1.00  0.00           C  
ATOM   1817  O   VAL A 864     -25.480  -5.899 -68.056  1.00  0.00           O  
ATOM   1818  CB  VAL A 864     -26.195  -3.326 -69.986  1.00  0.00           C  
ATOM   1819  CG1 VAL A 864     -26.434  -4.563 -70.843  1.00  0.00           C  
ATOM   1820  CG2 VAL A 864     -27.222  -2.277 -70.355  1.00  0.00           C  
ATOM   1821  N   LYS A 865     -23.978  -4.227 -67.883  1.00  0.00           N  
ATOM   1822  CA  LYS A 865     -22.884  -5.086 -67.403  1.00  0.00           C  
ATOM   1823  C   LYS A 865     -23.297  -5.854 -66.137  1.00  0.00           C  
ATOM   1824  O   LYS A 865     -23.222  -7.082 -66.085  1.00  0.00           O  
ATOM   1825  CB  LYS A 865     -21.624  -4.255 -67.102  1.00  0.00           C  
ATOM   1826  CG  LYS A 865     -20.945  -3.590 -68.312  1.00  0.00           C  
ATOM   1827  CD  LYS A 865     -19.780  -2.642 -67.878  1.00  0.00           C  
ATOM   1828  CE  LYS A 865     -18.496  -3.400 -67.428  1.00  0.00           C  
ATOM   1829  NZ  LYS A 865     -17.631  -2.693 -66.396  1.00  0.00           N  
ATOM   1830  N   ALA A 866     -23.747  -5.112 -65.131  1.00  0.00           N  
ATOM   1831  CA  ALA A 866     -24.118  -5.685 -63.845  1.00  0.00           C  
ATOM   1832  C   ALA A 866     -25.201  -6.750 -63.968  1.00  0.00           C  
ATOM   1833  O   ALA A 866     -25.184  -7.727 -63.215  1.00  0.00           O  
ATOM   1834  CB  ALA A 866     -24.572  -4.598 -62.905  1.00  0.00           C  
ATOM   1835  N   MET A 867     -26.140  -6.566 -64.900  1.00  0.00           N  
ATOM   1836  CA  MET A 867     -27.193  -7.564 -65.152  1.00  0.00           C  
ATOM   1837  C   MET A 867     -26.641  -8.813 -65.843  1.00  0.00           C  
ATOM   1838  O   MET A 867     -27.106  -9.929 -65.593  1.00  0.00           O  
ATOM   1839  CB  MET A 867     -28.326  -6.978 -66.006  1.00  0.00           C  
ATOM   1840  CG  MET A 867     -29.286  -6.039 -65.258  1.00  0.00           C  
ATOM   1841  SD  MET A 867     -30.508  -5.221 -66.324  1.00  0.00           S  
ATOM   1842  CE  MET A 867     -31.229  -6.667 -67.095  1.00  0.00           C  
ATOM   1843  N   GLN A 868     -25.658  -8.615 -66.718  1.00  0.00           N  
ATOM   1844  CA  GLN A 868     -25.071  -9.717 -67.486  1.00  0.00           C  
ATOM   1845  C   GLN A 868     -24.064 -10.498 -66.677  1.00  0.00           C  
ATOM   1846  O   GLN A 868     -23.824 -11.662 -66.966  1.00  0.00           O  
ATOM   1847  CB  GLN A 868     -24.398  -9.219 -68.774  1.00  0.00           C  
ATOM   1848  CG  GLN A 868     -25.369  -8.896 -69.895  1.00  0.00           C  
ATOM   1849  CD  GLN A 868     -24.717  -8.915 -71.258  1.00  0.00           C  
ATOM   1850  OE1 GLN A 868     -24.043  -9.875 -71.616  1.00  0.00           O  
ATOM   1851  NE2 GLN A 868     -24.943  -7.867 -72.041  1.00  0.00           N  
ATOM   1852  N   ARG A 869     -23.455  -9.860 -65.688  1.00  0.00           N  
ATOM   1853  CA  ARG A 869     -22.553 -10.576 -64.793  1.00  0.00           C  
ATOM   1854  C   ARG A 869     -23.345 -11.592 -63.968  1.00  0.00           C  
ATOM   1855  O   ARG A 869     -22.971 -12.771 -63.860  1.00  0.00           O  
ATOM   1856  CB  ARG A 869     -21.813  -9.610 -63.858  1.00  0.00           C  
ATOM   1857  CG  ARG A 869     -20.671  -8.807 -64.497  1.00  0.00           C  
ATOM   1858  CD  ARG A 869     -19.971  -7.940 -63.436  1.00  0.00           C  
ATOM   1859  NE  ARG A 869     -18.923  -7.081 -63.989  1.00  0.00           N  
ATOM   1860  CZ  ARG A 869     -17.710  -7.494 -64.378  1.00  0.00           C  
ATOM   1861  NH1 ARG A 869     -17.354  -8.786 -64.302  1.00  0.00           N  
ATOM   1862  NH2 ARG A 869     -16.838  -6.600 -64.863  1.00  0.00           N  
ATOM   1863  N   ALA A 870     -24.448 -11.121 -63.397  1.00  0.00           N  
ATOM   1864  CA  ALA A 870     -25.243 -11.930 -62.486  1.00  0.00           C  
ATOM   1865  C   ALA A 870     -26.076 -12.983 -63.205  1.00  0.00           C  
ATOM   1866  O   ALA A 870     -26.315 -14.043 -62.641  1.00  0.00           O  
ATOM   1867  CB  ALA A 870     -26.133 -11.041 -61.631  1.00  0.00           C  
ATOM   1868  N   TRP A 872     -26.511 -12.694 -64.435  1.00  0.00           N  
ATOM   1869  CA  TRP A 872     -27.338 -13.634 -65.215  1.00  0.00           C  
ATOM   1870  C   TRP A 872     -26.548 -14.814 -65.773  1.00  0.00           C  
ATOM   1871  O   TRP A 872     -27.039 -15.938 -65.802  1.00  0.00           O  
ATOM   1872  CB  TRP A 872     -28.046 -12.937 -66.383  1.00  0.00           C  
ATOM   1873  CG  TRP A 872     -28.623 -13.944 -67.312  1.00  0.00           C  
ATOM   1874  CD1 TRP A 872     -27.972 -14.591 -68.308  1.00  0.00           C  
ATOM   1875  CD2 TRP A 872     -29.950 -14.476 -67.289  1.00  0.00           C  
ATOM   1876  NE1 TRP A 872     -28.809 -15.478 -68.922  1.00  0.00           N  
ATOM   1877  CE2 TRP A 872     -30.035 -15.424 -68.317  1.00  0.00           C  
ATOM   1878  CE3 TRP A 872     -31.081 -14.234 -66.504  1.00  0.00           C  
ATOM   1879  CZ2 TRP A 872     -31.203 -16.136 -68.581  1.00  0.00           C  
ATOM   1880  CZ3 TRP A 872     -32.241 -14.940 -66.770  1.00  0.00           C  
ATOM   1881  CH2 TRP A 872     -32.293 -15.872 -67.803  1.00  0.00           C  
ATOM   1882  N   ILE A 873     -25.353 -14.530 -66.273  1.00  0.00           N  
ATOM   1883  CA  ILE A 873     -24.429 -15.559 -66.736  1.00  0.00           C  
ATOM   1884  C   ILE A 873     -24.065 -16.402 -65.543  1.00  0.00           C  
ATOM   1885  O   ILE A 873     -24.202 -17.617 -65.567  1.00  0.00           O  
ATOM   1886  CB  ILE A 873     -23.147 -14.941 -67.320  1.00  0.00           C  
ATOM   1887  CG1 ILE A 873     -23.363 -14.568 -68.789  1.00  0.00           C  
ATOM   1888  CG2 ILE A 873     -21.971 -15.902 -67.158  1.00  0.00           C  
ATOM   1889  CD1 ILE A 873     -22.459 -13.488 -69.279  1.00  0.00           C  
ATOM   1890  N   GLY A 874     -23.578 -15.728 -64.507  1.00  0.00           N  
ATOM   1891  CA  GLY A 874     -23.601 -16.264 -63.158  1.00  0.00           C  
ATOM   1892  C   GLY A 874     -22.535 -17.277 -62.817  1.00  0.00           C  
ATOM   1893  O   GLY A 874     -22.807 -18.478 -62.722  1.00  0.00           O  
ATOM   1894  N   ARG A 875     -21.324 -16.777 -62.594  1.00  0.00           N  
ATOM   1895  CA  ARG A 875     -20.235 -17.600 -62.090  1.00  0.00           C  
ATOM   1896  C   ARG A 875     -20.542 -18.088 -60.674  1.00  0.00           C  
ATOM   1897  O   ARG A 875     -21.264 -17.429 -59.918  1.00  0.00           O  
ATOM   1898  CB  ARG A 875     -18.916 -16.807 -62.095  1.00  0.00           C  
ATOM   1899  CG  ARG A 875     -17.652 -17.627 -61.755  1.00  0.00           C  
ATOM   1900  CD  ARG A 875     -16.492 -16.724 -61.355  1.00  0.00           C  
ATOM   1901  NE  ARG A 875     -15.277 -17.482 -61.100  1.00  0.00           N  
ATOM   1902  CZ  ARG A 875     -14.511 -18.030 -62.041  1.00  0.00           C  
ATOM   1903  NH1 ARG A 875     -14.820 -17.912 -63.324  1.00  0.00           N  
ATOM   1904  NH2 ARG A 875     -13.425 -18.710 -61.689  1.00  0.00           N  
ATOM   1905  N   SER A 876     -20.000 -19.262 -60.353  1.00  0.00           N  
ATOM   1906  CA  SER A 876     -19.927 -19.773 -58.987  1.00  0.00           C  
ATOM   1907  C   SER A 876     -18.797 -20.797 -58.899  1.00  0.00           C  
ATOM   1908  O   SER A 876     -18.831 -21.836 -59.561  1.00  0.00           O  
ATOM   1909  CB  SER A 876     -21.248 -20.425 -58.577  1.00  0.00           C  
ATOM   1910  OG  SER A 876     -21.252 -20.723 -57.193  1.00  0.00           O  
ATOM   1911  N   GLU A 877     -17.780 -20.489 -58.105  1.00  0.00           N  
ATOM   1912  CA  GLU A 877     -16.714 -21.451 -57.862  1.00  0.00           C  
ATOM   1913  C   GLU A 877     -17.258 -22.459 -56.870  1.00  0.00           C  
ATOM   1914  O   GLU A 877     -18.140 -22.126 -56.076  1.00  0.00           O  
ATOM   1915  CB  GLU A 877     -15.454 -20.763 -57.322  1.00  0.00           C  
ATOM   1916  CG  GLU A 877     -14.728 -19.896 -58.356  1.00  0.00           C  
ATOM   1917  CD  GLU A 877     -13.571 -19.094 -57.769  1.00  0.00           C  
ATOM   1918  OE1 GLU A 877     -12.967 -19.559 -56.765  1.00  0.00           O  
ATOM   1919  OE2 GLU A 877     -13.267 -17.999 -58.320  1.00  0.00           O  
ATOM   1920  N   GLY A 878     -16.759 -23.688 -56.916  1.00  0.00           N  
ATOM   1921  CA  GLY A 878     -17.315 -24.741 -56.071  1.00  0.00           C  
ATOM   1922  C   GLY A 878     -16.686 -26.090 -56.311  1.00  0.00           C  
ATOM   1923  O   GLY A 878     -15.542 -26.157 -56.751  1.00  0.00           O  
ATOM   1924  N   ALA A 879     -17.428 -27.162 -56.027  1.00  0.00           N  
ATOM   1925  CA  ALA A 879     -16.895 -28.517 -56.194  1.00  0.00           C  
ATOM   1926  C   ALA A 879     -17.964 -29.587 -56.386  1.00  0.00           C  
ATOM   1927  O   ALA A 879     -18.935 -29.640 -55.638  1.00  0.00           O  
ATOM   1928  CB  ALA A 879     -16.012 -28.876 -55.010  1.00  0.00           C  
ATOM   1929  N   GLU A 880     -17.752 -30.446 -57.381  1.00  0.00           N  
ATOM   1930  CA  GLU A 880     -18.661 -31.536 -57.692  1.00  0.00           C  
ATOM   1931  C   GLU A 880     -18.323 -32.762 -56.856  1.00  0.00           C  
ATOM   1932  O   GLU A 880     -17.403 -33.485 -57.208  1.00  0.00           O  
ATOM   1933  CB  GLU A 880     -18.547 -31.891 -59.183  1.00  0.00           C  
ATOM   1934  CG  GLU A 880     -19.570 -32.924 -59.674  1.00  0.00           C  
ATOM   1935  CD  GLU A 880     -19.220 -33.535 -61.030  1.00  0.00           C  
ATOM   1936  OE1 GLU A 880     -18.414 -34.490 -61.062  1.00  0.00           O  
ATOM   1937  OE2 GLU A 880     -19.773 -33.084 -62.057  1.00  0.00           O  
ATOM   1938  N   ILE A 881     -19.066 -33.005 -55.773  1.00  0.00           N  
ATOM   1939  CA  ILE A 881     -18.901 -34.224 -54.963  1.00  0.00           C  
ATOM   1940  C   ILE A 881     -19.838 -35.337 -55.430  1.00  0.00           C  
ATOM   1941  O   ILE A 881     -20.927 -35.064 -55.928  1.00  0.00           O  
ATOM   1942  CB  ILE A 881     -19.197 -33.984 -53.488  1.00  0.00           C  
ATOM   1943  CG1 ILE A 881     -18.446 -32.757 -52.979  1.00  0.00           C  
ATOM   1944  CG2 ILE A 881     -18.804 -35.210 -52.666  1.00  0.00           C  
ATOM   1945  CD1 ILE A 881     -18.663 -32.499 -51.494  1.00  0.00           C  
ATOM   1946  N   LEU A 882     -19.415 -36.590 -55.241  1.00  0.00           N  
ATOM   1947  CA  LEU A 882     -20.140 -37.759 -55.762  1.00  0.00           C  
ATOM   1948  C   LEU A 882     -20.591 -38.736 -54.662  1.00  0.00           C  
ATOM   1949  O   LEU A 882     -19.774 -39.322 -53.955  1.00  0.00           O  
ATOM   1950  CB  LEU A 882     -19.275 -38.507 -56.779  1.00  0.00           C  
ATOM   1951  CG  LEU A 882     -18.655 -37.645 -57.876  1.00  0.00           C  
ATOM   1952  CD1 LEU A 882     -17.538 -38.388 -58.603  1.00  0.00           C  
ATOM   1953  CD2 LEU A 882     -19.743 -37.181 -58.832  1.00  0.00           C  
ATOM   1954  N   PHE A 883     -21.903 -38.919 -54.552  1.00  0.00           N  
ATOM   1955  CA  PHE A 883     -22.500 -39.806 -53.563  1.00  0.00           C  
ATOM   1956  C   PHE A 883     -22.951 -41.095 -54.249  1.00  0.00           C  
ATOM   1957  O   PHE A 883     -23.844 -41.066 -55.099  1.00  0.00           O  
ATOM   1958  CB  PHE A 883     -23.710 -39.129 -52.915  1.00  0.00           C  
ATOM   1959  CG  PHE A 883     -23.356 -38.096 -51.877  1.00  0.00           C  
ATOM   1960  CD1 PHE A 883     -22.591 -36.989 -52.205  1.00  0.00           C  
ATOM   1961  CD2 PHE A 883     -23.813 -38.221 -50.571  1.00  0.00           C  
ATOM   1962  CE1 PHE A 883     -22.273 -36.035 -51.246  1.00  0.00           C  
ATOM   1963  CE2 PHE A 883     -23.501 -37.273 -49.613  1.00  0.00           C  
ATOM   1964  CZ  PHE A 883     -22.729 -36.178 -49.952  1.00  0.00           C  
ATOM   1965  N   PRO A 884     -22.306 -42.223 -53.924  1.00  0.00           N  
ATOM   1966  CA  PRO A 884     -22.825 -43.544 -54.307  1.00  0.00           C  
ATOM   1967  C   PRO A 884     -24.224 -43.807 -53.783  1.00  0.00           C  
ATOM   1968  O   PRO A 884     -24.528 -43.457 -52.652  1.00  0.00           O  
ATOM   1969  CB  PRO A 884     -21.843 -44.513 -53.644  1.00  0.00           C  
ATOM   1970  CG  PRO A 884     -20.581 -43.725 -53.466  1.00  0.00           C  
ATOM   1971  CD  PRO A 884     -21.003 -42.309 -53.237  1.00  0.00           C  
ATOM   1972  N   VAL A 885     -25.064 -44.424 -54.601  1.00  0.00           N  
ATOM   1973  CA  VAL A 885     -26.405 -44.831 -54.170  1.00  0.00           C  
ATOM   1974  C   VAL A 885     -26.352 -46.269 -53.626  1.00  0.00           C  
ATOM   1975  O   VAL A 885     -25.569 -47.092 -54.127  1.00  0.00           O  
ATOM   1976  CB  VAL A 885     -27.434 -44.691 -55.325  1.00  0.00           C  
ATOM   1977  CG1 VAL A 885     -28.501 -45.757 -55.250  1.00  0.00           C  
ATOM   1978  CG2 VAL A 885     -28.062 -43.303 -55.310  1.00  0.00           C  
ATOM   1979  N   GLU A 886     -27.181 -46.562 -52.614  1.00  0.00           N  
ATOM   1980  CA  GLU A 886     -27.055 -47.801 -51.812  1.00  0.00           C  
ATOM   1981  C   GLU A 886     -27.113 -49.089 -52.652  1.00  0.00           C  
ATOM   1982  O   GLU A 886     -28.175 -49.454 -53.196  1.00  0.00           O  
ATOM   1983  CB  GLU A 886     -28.099 -47.856 -50.677  1.00  0.00           C  
ATOM   1984  CG  GLU A 886     -27.929 -49.070 -49.739  1.00  0.00           C  
ATOM   1985  CD  GLU A 886     -28.414 -48.840 -48.295  1.00  0.00           C  
ATOM   1986  OE1 GLU A 886     -29.565 -48.382 -48.075  1.00  0.00           O  
ATOM   1987  OE2 GLU A 886     -27.636 -49.154 -47.362  1.00  0.00           O  
ATOM   1988  N   GLY A 887     -25.960 -49.764 -52.755  1.00  0.00           N  
ATOM   1989  CA  GLY A 887     -25.836 -51.001 -53.527  1.00  0.00           C  
ATOM   1990  C   GLY A 887     -25.687 -50.715 -55.010  1.00  0.00           C  
ATOM   1991  O   GLY A 887     -24.787 -51.254 -55.667  1.00  0.00           O  
ATOM   1992  N   LYS A 888     -26.571 -49.860 -55.531  1.00  0.00           N  
ATOM   1993  CA  LYS A 888     -26.571 -49.478 -56.943  1.00  0.00           C  
ATOM   1994  C   LYS A 888     -25.199 -48.998 -57.422  1.00  0.00           C  
ATOM   1995  O   LYS A 888     -24.472 -48.286 -56.712  1.00  0.00           O  
ATOM   1996  CB  LYS A 888     -27.601 -48.377 -57.219  1.00  0.00           C  
ATOM   1997  CG  LYS A 888     -29.048 -48.749 -56.912  1.00  0.00           C  
ATOM   1998  CD  LYS A 888     -29.806 -49.231 -58.139  1.00  0.00           C  
ATOM   1999  CE  LYS A 888     -31.275 -49.506 -57.793  1.00  0.00           C  
ATOM   2000  NZ  LYS A 888     -32.026 -50.102 -58.938  1.00  0.00           N  
ATOM   2001  N   GLU A 889     -24.880 -49.420 -58.643  1.00  0.00           N  
ATOM   2002  CA  GLU A 889     -23.674 -49.025 -59.380  1.00  0.00           C  
ATOM   2003  C   GLU A 889     -23.639 -47.535 -59.814  1.00  0.00           C  
ATOM   2004  O   GLU A 889     -22.579 -47.028 -60.176  1.00  0.00           O  
ATOM   2005  CB  GLU A 889     -23.459 -49.957 -60.603  1.00  0.00           C  
ATOM   2006  CG  GLU A 889     -24.733 -50.673 -61.202  1.00  0.00           C  
ATOM   2007  CD  GLU A 889     -25.967 -49.748 -61.411  1.00  0.00           C  
ATOM   2008  OE1 GLU A 889     -25.874 -48.769 -62.196  1.00  0.00           O  
ATOM   2009  OE2 GLU A 889     -27.032 -50.011 -60.788  1.00  0.00           O  
ATOM   2010  N   VAL A 890     -24.789 -46.853 -59.788  1.00  0.00           N  
ATOM   2011  CA  VAL A 890     -24.867 -45.401 -60.059  1.00  0.00           C  
ATOM   2012  C   VAL A 890     -24.200 -44.571 -58.969  1.00  0.00           C  
ATOM   2013  O   VAL A 890     -24.056 -45.034 -57.832  1.00  0.00           O  
ATOM   2014  CB  VAL A 890     -26.331 -44.907 -60.152  1.00  0.00           C  
ATOM   2015  CG1 VAL A 890     -27.083 -45.220 -58.875  1.00  0.00           C  
ATOM   2016  CG2 VAL A 890     -26.381 -43.412 -60.418  1.00  0.00           C  
ATOM   2017  N   ARG A 891     -23.789 -43.351 -59.321  1.00  0.00           N  
ATOM   2018  CA  ARG A 891     -23.329 -42.363 -58.331  1.00  0.00           C  
ATOM   2019  C   ARG A 891     -23.989 -41.002 -58.596  1.00  0.00           C  
ATOM   2020  O   ARG A 891     -24.443 -40.731 -59.721  1.00  0.00           O  
ATOM   2021  CB  ARG A 891     -21.798 -42.277 -58.321  1.00  0.00           C  
ATOM   2022  CG  ARG A 891     -21.145 -43.641 -58.043  1.00  0.00           C  
ATOM   2023  CD  ARG A 891     -19.630 -43.633 -58.119  1.00  0.00           C  
ATOM   2024  NE  ARG A 891     -19.141 -43.153 -59.413  1.00  0.00           N  
ATOM   2025  CZ  ARG A 891     -17.868 -43.194 -59.807  1.00  0.00           C  
ATOM   2026  NH1 ARG A 891     -16.926 -43.722 -59.021  1.00  0.00           N  
ATOM   2027  NH2 ARG A 891     -17.537 -42.713 -61.006  1.00  0.00           N  
ATOM   2028  N   ILE A 892     -24.067 -40.170 -57.553  1.00  0.00           N  
ATOM   2029  CA  ILE A 892     -24.837 -38.927 -57.604  1.00  0.00           C  
ATOM   2030  C   ILE A 892     -23.965 -37.692 -57.422  1.00  0.00           C  
ATOM   2031  O   ILE A 892     -23.374 -37.511 -56.366  1.00  0.00           O  
ATOM   2032  CB  ILE A 892     -25.936 -38.905 -56.526  1.00  0.00           C  
ATOM   2033  CG1 ILE A 892     -27.102 -39.817 -56.929  1.00  0.00           C  
ATOM   2034  CG2 ILE A 892     -26.443 -37.481 -56.301  1.00  0.00           C  
ATOM   2035  CD1 ILE A 892     -28.480 -39.236 -56.621  1.00  0.00           C  
ATOM   2036  N   PRO A 893     -23.903 -36.821 -58.445  1.00  0.00           N  
ATOM   2037  CA  PRO A 893     -23.059 -35.637 -58.367  1.00  0.00           C  
ATOM   2038  C   PRO A 893     -23.828 -34.438 -57.816  1.00  0.00           C  
ATOM   2039  O   PRO A 893     -24.998 -34.254 -58.155  1.00  0.00           O  
ATOM   2040  CB  PRO A 893     -22.683 -35.405 -59.827  1.00  0.00           C  
ATOM   2041  CG  PRO A 893     -23.903 -35.853 -60.591  1.00  0.00           C  
ATOM   2042  CD  PRO A 893     -24.615 -36.881 -59.737  1.00  0.00           C  
ATOM   2043  N   VAL A 894     -23.175 -33.631 -56.983  1.00  0.00           N  
ATOM   2044  CA  VAL A 894     -23.815 -32.470 -56.365  1.00  0.00           C  
ATOM   2045  C   VAL A 894     -22.868 -31.283 -56.272  1.00  0.00           C  
ATOM   2046  O   VAL A 894     -21.785 -31.401 -55.720  1.00  0.00           O  
ATOM   2047  CB  VAL A 894     -24.310 -32.795 -54.944  1.00  0.00           C  
ATOM   2048  CG1 VAL A 894     -25.337 -33.906 -54.990  1.00  0.00           C  
ATOM   2049  CG2 VAL A 894     -23.150 -33.168 -54.033  1.00  0.00           C  
ATOM   2050  N   PHE A 895     -23.281 -30.137 -56.800  1.00  0.00           N  
ATOM   2051  CA  PHE A 895     -22.487 -28.916 -56.696  1.00  0.00           C  
ATOM   2052  C   PHE A 895     -22.620 -28.334 -55.300  1.00  0.00           C  
ATOM   2053  O   PHE A 895     -23.727 -28.199 -54.770  1.00  0.00           O  
ATOM   2054  CB  PHE A 895     -22.959 -27.890 -57.718  1.00  0.00           C  
ATOM   2055  CG  PHE A 895     -22.096 -26.665 -57.809  1.00  0.00           C  
ATOM   2056  CD1 PHE A 895     -20.967 -26.657 -58.593  1.00  0.00           C  
ATOM   2057  CD2 PHE A 895     -22.441 -25.510 -57.149  1.00  0.00           C  
ATOM   2058  CE1 PHE A 895     -20.188 -25.529 -58.698  1.00  0.00           C  
ATOM   2059  CE2 PHE A 895     -21.666 -24.379 -57.256  1.00  0.00           C  
ATOM   2060  CZ  PHE A 895     -20.541 -24.390 -58.029  1.00  0.00           C  
ATOM   2061  N   THR A 896     -21.475 -28.007 -54.709  1.00  0.00           N  
ATOM   2062  CA  THR A 896     -21.421 -27.340 -53.418  1.00  0.00           C  
ATOM   2063  C   THR A 896     -20.353 -26.272 -53.437  1.00  0.00           C  
ATOM   2064  O   THR A 896     -19.234 -26.526 -53.886  1.00  0.00           O  
ATOM   2065  CB  THR A 896     -21.042 -28.279 -52.297  1.00  0.00           C  
ATOM   2066  OG1 THR A 896     -20.673 -27.494 -51.161  1.00  0.00           O  
ATOM   2067  CG2 THR A 896     -19.867 -29.143 -52.697  1.00  0.00           C  
ATOM   2068  N   THR A 897     -20.714 -25.087 -52.946  1.00  0.00           N  
ATOM   2069  CA  THR A 897     -19.769 -24.005 -52.679  1.00  0.00           C  
ATOM   2070  C   THR A 897     -19.183 -24.090 -51.262  1.00  0.00           C  
ATOM   2071  O   THR A 897     -18.384 -23.244 -50.864  1.00  0.00           O  
ATOM   2072  CB  THR A 897     -20.445 -22.644 -52.860  1.00  0.00           C  
ATOM   2073  OG1 THR A 897     -21.584 -22.547 -51.997  1.00  0.00           O  
ATOM   2074  CG2 THR A 897     -20.887 -22.480 -54.284  1.00  0.00           C  
ATOM   2075  N   ARG A 898     -19.597 -25.108 -50.512  1.00  0.00           N  
ATOM   2076  CA  ARG A 898     -19.068 -25.367 -49.186  1.00  0.00           C  
ATOM   2077  C   ARG A 898     -18.807 -26.846 -49.034  1.00  0.00           C  
ATOM   2078  O   ARG A 898     -19.460 -27.520 -48.242  1.00  0.00           O  
ATOM   2079  CB  ARG A 898     -20.043 -24.900 -48.106  1.00  0.00           C  
ATOM   2080  CG  ARG A 898     -20.242 -23.393 -48.064  1.00  0.00           C  
ATOM   2081  CD  ARG A 898     -19.027 -22.670 -47.496  1.00  0.00           C  
ATOM   2082  NE  ARG A 898     -18.750 -23.100 -46.135  1.00  0.00           N  
ATOM   2083  CZ  ARG A 898     -19.508 -22.774 -45.099  1.00  0.00           C  
ATOM   2084  NH1 ARG A 898     -20.574 -21.983 -45.263  1.00  0.00           N  
ATOM   2085  NH2 ARG A 898     -19.187 -23.218 -43.886  1.00  0.00           N  
ATOM   2086  N   PRO A 899     -17.861 -27.367 -49.819  1.00  0.00           N  
ATOM   2087  CA  PRO A 899     -17.398 -28.742 -49.651  1.00  0.00           C  
ATOM   2088  C   PRO A 899     -16.767 -29.017 -48.283  1.00  0.00           C  
ATOM   2089  O   PRO A 899     -16.667 -30.175 -47.876  1.00  0.00           O  
ATOM   2090  CB  PRO A 899     -16.370 -28.906 -50.765  1.00  0.00           C  
ATOM   2091  CG  PRO A 899     -16.044 -27.524 -51.223  1.00  0.00           C  
ATOM   2092  CD  PRO A 899     -17.209 -26.686 -50.950  1.00  0.00           C  
ATOM   2093  N   ASP A 900     -16.355 -27.958 -47.592  1.00  0.00           N  
ATOM   2094  CA  ASP A 900     -15.931 -28.022 -46.181  1.00  0.00           C  
ATOM   2095  C   ASP A 900     -17.018 -28.412 -45.163  1.00  0.00           C  
ATOM   2096  O   ASP A 900     -16.798 -28.313 -43.953  1.00  0.00           O  
ATOM   2097  CB  ASP A 900     -15.389 -26.656 -45.777  1.00  0.00           C  
ATOM   2098  CG  ASP A 900     -16.389 -25.546 -46.028  1.00  0.00           C  
ATOM   2099  OD1 ASP A 900     -16.270 -24.894 -47.084  1.00  0.00           O  
ATOM   2100  OD2 ASP A 900     -17.309 -25.357 -45.202  1.00  0.00           O  
ATOM   2101  N   THR A 901     -18.191 -28.808 -45.646  1.00  0.00           N  
ATOM   2102  CA  THR A 901     -19.272 -29.278 -44.790  1.00  0.00           C  
ATOM   2103  C   THR A 901     -19.566 -30.771 -44.969  1.00  0.00           C  
ATOM   2104  O   THR A 901     -20.289 -31.342 -44.153  1.00  0.00           O  
ATOM   2105  CB  THR A 901     -20.581 -28.526 -45.089  1.00  0.00           C  
ATOM   2106  OG1 THR A 901     -20.296 -27.306 -45.782  1.00  0.00           O  
ATOM   2107  CG2 THR A 901     -21.332 -28.230 -43.801  1.00  0.00           C  
ATOM   2108  N   LEU A 902     -19.006 -31.393 -46.016  1.00  0.00           N  
ATOM   2109  CA  LEU A 902     -19.354 -32.771 -46.437  1.00  0.00           C  
ATOM   2110  C   LEU A 902     -19.736 -33.719 -45.303  1.00  0.00           C  
ATOM   2111  O   LEU A 902     -20.617 -34.564 -45.451  1.00  0.00           O  
ATOM   2112  CB  LEU A 902     -18.205 -33.396 -47.236  1.00  0.00           C  
ATOM   2113  CG  LEU A 902     -18.527 -34.702 -47.982  1.00  0.00           C  
ATOM   2114  CD1 LEU A 902     -19.477 -34.455 -49.165  1.00  0.00           C  
ATOM   2115  CD2 LEU A 902     -17.242 -35.371 -48.460  1.00  0.00           C  
ATOM   2116  N   PHE A 903     -19.058 -33.579 -44.176  1.00  0.00           N  
ATOM   2117  CA  PHE A 903     -19.342 -34.387 -43.008  1.00  0.00           C  
ATOM   2118  C   PHE A 903     -20.700 -34.008 -42.432  1.00  0.00           C  
ATOM   2119  O   PHE A 903     -21.442 -34.876 -41.989  1.00  0.00           O  
ATOM   2120  CB  PHE A 903     -18.217 -34.231 -41.979  1.00  0.00           C  
ATOM   2121  CG  PHE A 903     -16.923 -34.880 -42.406  1.00  0.00           C  
ATOM   2122  CD1 PHE A 903     -16.145 -34.325 -43.422  1.00  0.00           C  
ATOM   2123  CD2 PHE A 903     -16.498 -36.066 -41.813  1.00  0.00           C  
ATOM   2124  CE1 PHE A 903     -14.963 -34.933 -43.832  1.00  0.00           C  
ATOM   2125  CE2 PHE A 903     -15.307 -36.677 -42.209  1.00  0.00           C  
ATOM   2126  CZ  PHE A 903     -14.541 -36.113 -43.224  1.00  0.00           C  
ATOM   2127  N   GLY A 904     -21.026 -32.717 -42.471  1.00  0.00           N  
ATOM   2128  CA  GLY A 904     -22.350 -32.219 -42.080  1.00  0.00           C  
ATOM   2129  C   GLY A 904     -23.496 -32.652 -42.989  1.00  0.00           C  
ATOM   2130  O   GLY A 904     -24.667 -32.443 -42.667  1.00  0.00           O  
ATOM   2131  N   ALA A 905     -23.171 -33.238 -44.135  1.00  0.00           N  
ATOM   2132  CA  ALA A 905     -24.181 -33.871 -44.957  1.00  0.00           C  
ATOM   2133  C   ALA A 905     -24.935 -34.907 -44.130  1.00  0.00           C  
ATOM   2134  O   ALA A 905     -24.338 -35.825 -43.557  1.00  0.00           O  
ATOM   2135  CB  ALA A 905     -23.551 -34.528 -46.159  1.00  0.00           C  
ATOM   2136  N   THR A 906     -26.249 -34.722 -44.048  1.00  0.00           N  
ATOM   2137  CA  THR A 906     -27.144 -35.707 -43.454  1.00  0.00           C  
ATOM   2138  C   THR A 906     -28.181 -36.236 -44.443  1.00  0.00           C  
ATOM   2139  O   THR A 906     -28.850 -37.215 -44.143  1.00  0.00           O  
ATOM   2140  CB  THR A 906     -27.851 -35.130 -42.237  1.00  0.00           C  
ATOM   2141  OG1 THR A 906     -28.587 -33.966 -42.621  1.00  0.00           O  
ATOM   2142  CG2 THR A 906     -26.828 -34.759 -41.184  1.00  0.00           C  
ATOM   2143  N   PHE A 907     -28.322 -35.597 -45.606  1.00  0.00           N  
ATOM   2144  CA  PHE A 907     -29.132 -36.154 -46.694  1.00  0.00           C  
ATOM   2145  C   PHE A 907     -28.924 -35.443 -48.030  1.00  0.00           C  
ATOM   2146  O   PHE A 907     -28.190 -34.452 -48.108  1.00  0.00           O  
ATOM   2147  CB  PHE A 907     -30.612 -36.145 -46.332  1.00  0.00           C  
ATOM   2148  CG  PHE A 907     -31.119 -34.818 -45.901  1.00  0.00           C  
ATOM   2149  CD1 PHE A 907     -30.994 -34.412 -44.582  1.00  0.00           C  
ATOM   2150  CD2 PHE A 907     -31.745 -33.982 -46.801  1.00  0.00           C  
ATOM   2151  CE1 PHE A 907     -31.476 -33.183 -44.168  1.00  0.00           C  
ATOM   2152  CE2 PHE A 907     -32.232 -32.756 -46.398  1.00  0.00           C  
ATOM   2153  CZ  PHE A 907     -32.100 -32.354 -45.076  1.00  0.00           C  
ATOM   2154  N   LEU A 908     -29.559 -35.978 -49.076  1.00  0.00           N  
ATOM   2155  CA  LEU A 908     -29.523 -35.395 -50.414  1.00  0.00           C  
ATOM   2156  C   LEU A 908     -30.938 -35.065 -50.923  1.00  0.00           C  
ATOM   2157  O   LEU A 908     -31.932 -35.654 -50.481  1.00  0.00           O  
ATOM   2158  CB  LEU A 908     -28.835 -36.355 -51.386  1.00  0.00           C  
ATOM   2159  CG  LEU A 908     -27.496 -36.962 -50.970  1.00  0.00           C  
ATOM   2160  CD1 LEU A 908     -26.943 -37.857 -52.062  1.00  0.00           C  
ATOM   2161  CD2 LEU A 908     -26.528 -35.878 -50.664  1.00  0.00           C  
ATOM   2162  N   VAL A 909     -31.014 -34.110 -51.847  1.00  0.00           N  
ATOM   2163  CA  VAL A 909     -32.277 -33.659 -52.426  1.00  0.00           C  
ATOM   2164  C   VAL A 909     -32.107 -33.493 -53.931  1.00  0.00           C  
ATOM   2165  O   VAL A 909     -31.415 -32.578 -54.383  1.00  0.00           O  
ATOM   2166  CB  VAL A 909     -32.717 -32.300 -51.848  1.00  0.00           C  
ATOM   2167  CG1 VAL A 909     -34.024 -31.887 -52.435  1.00  0.00           C  
ATOM   2168  CG2 VAL A 909     -32.846 -32.369 -50.367  1.00  0.00           C  
ATOM   2169  N   LEU A 910     -32.722 -34.386 -54.703  1.00  0.00           N  
ATOM   2170  CA  LEU A 910     -32.698 -34.292 -56.161  1.00  0.00           C  
ATOM   2171  C   LEU A 910     -33.864 -33.436 -56.604  1.00  0.00           C  
ATOM   2172  O   LEU A 910     -34.944 -33.483 -56.009  1.00  0.00           O  
ATOM   2173  CB  LEU A 910     -32.806 -35.671 -56.810  1.00  0.00           C  
ATOM   2174  CG  LEU A 910     -31.816 -36.760 -56.374  1.00  0.00           C  
ATOM   2175  CD1 LEU A 910     -32.364 -38.145 -56.735  1.00  0.00           C  
ATOM   2176  CD2 LEU A 910     -30.424 -36.555 -56.973  1.00  0.00           C  
ATOM   2177  N   ALA A 911     -33.646 -32.657 -57.655  1.00  0.00           N  
ATOM   2178  CA  ALA A 911     -34.675 -31.760 -58.167  1.00  0.00           C  
ATOM   2179  C   ALA A 911     -35.757 -32.542 -58.928  1.00  0.00           C  
ATOM   2180  O   ALA A 911     -35.430 -33.328 -59.817  1.00  0.00           O  
ATOM   2181  CB  ALA A 911     -34.051 -30.708 -59.065  1.00  0.00           C  
ATOM   2182  N   PRO A 912     -37.048 -32.286 -58.613  1.00  0.00           N  
ATOM   2183  CA  PRO A 912     -38.231 -33.044 -59.028  1.00  0.00           C  
ATOM   2184  C   PRO A 912     -38.110 -33.826 -60.332  1.00  0.00           C  
ATOM   2185  O   PRO A 912     -38.492 -35.001 -60.382  1.00  0.00           O  
ATOM   2186  CB  PRO A 912     -39.294 -31.952 -59.191  1.00  0.00           C  
ATOM   2187  CG  PRO A 912     -38.828 -30.799 -58.340  1.00  0.00           C  
ATOM   2188  CD  PRO A 912     -37.457 -31.121 -57.813  1.00  0.00           C  
ATOM   2189  N   GLU A 913     -37.584 -33.173 -61.369  1.00  0.00           N  
ATOM   2190  CA  GLU A 913     -37.495 -33.759 -62.702  1.00  0.00           C  
ATOM   2191  C   GLU A 913     -36.105 -34.335 -62.964  1.00  0.00           C  
ATOM   2192  O   GLU A 913     -35.655 -34.392 -64.111  1.00  0.00           O  
ATOM   2193  CB  GLU A 913     -37.843 -32.717 -63.772  1.00  0.00           C  
ATOM   2194  CG  GLU A 913     -39.068 -31.843 -63.449  1.00  0.00           C  
ATOM   2195  CD  GLU A 913     -38.717 -30.510 -62.764  1.00  0.00           C  
ATOM   2196  OE1 GLU A 913     -39.542 -29.563 -62.839  1.00  0.00           O  
ATOM   2197  OE2 GLU A 913     -37.623 -30.409 -62.152  1.00  0.00           O  
ATOM   2198  N   HIS A 914     -35.427 -34.761 -61.902  1.00  0.00           N  
ATOM   2199  CA  HIS A 914     -34.181 -35.485 -62.048  1.00  0.00           C  
ATOM   2200  C   HIS A 914     -34.534 -36.856 -62.613  1.00  0.00           C  
ATOM   2201  O   HIS A 914     -35.500 -37.477 -62.165  1.00  0.00           O  
ATOM   2202  CB  HIS A 914     -33.469 -35.636 -60.702  1.00  0.00           C  
ATOM   2203  CG  HIS A 914     -31.995 -35.866 -60.813  1.00  0.00           C  
ATOM   2204  ND1 HIS A 914     -31.449 -36.838 -61.622  1.00  0.00           N  
ATOM   2205  CD2 HIS A 914     -30.951 -35.265 -60.194  1.00  0.00           C  
ATOM   2206  CE1 HIS A 914     -30.133 -36.814 -61.512  1.00  0.00           C  
ATOM   2207  NE2 HIS A 914     -29.804 -35.871 -60.648  1.00  0.00           N  
ATOM   2208  N   PRO A 915     -33.785 -37.314 -63.629  1.00  0.00           N  
ATOM   2209  CA  PRO A 915     -33.919 -38.685 -64.105  1.00  0.00           C  
ATOM   2210  C   PRO A 915     -33.942 -39.692 -62.963  1.00  0.00           C  
ATOM   2211  O   PRO A 915     -34.756 -40.621 -62.980  1.00  0.00           O  
ATOM   2212  CB  PRO A 915     -32.655 -38.889 -64.943  1.00  0.00           C  
ATOM   2213  CG  PRO A 915     -32.276 -37.541 -65.415  1.00  0.00           C  
ATOM   2214  CD  PRO A 915     -32.799 -36.550 -64.417  1.00  0.00           C  
ATOM   2215  N   LEU A 916     -33.056 -39.484 -61.985  1.00  0.00           N  
ATOM   2216  CA  LEU A 916     -32.888 -40.376 -60.832  1.00  0.00           C  
ATOM   2217  C   LEU A 916     -33.973 -40.260 -59.766  1.00  0.00           C  
ATOM   2218  O   LEU A 916     -34.049 -41.104 -58.883  1.00  0.00           O  
ATOM   2219  CB  LEU A 916     -31.516 -40.145 -60.192  1.00  0.00           C  
ATOM   2220  CG  LEU A 916     -30.382 -40.958 -60.821  1.00  0.00           C  
ATOM   2221  CD1 LEU A 916     -29.173 -40.100 -61.208  1.00  0.00           C  
ATOM   2222  CD2 LEU A 916     -29.990 -42.062 -59.864  1.00  0.00           C  
ATOM   2223  N   THR A 917     -34.805 -39.228 -59.838  1.00  0.00           N  
ATOM   2224  CA  THR A 917     -35.940 -39.121 -58.934  1.00  0.00           C  
ATOM   2225  C   THR A 917     -36.825 -40.361 -59.030  1.00  0.00           C  
ATOM   2226  O   THR A 917     -36.902 -41.130 -58.075  1.00  0.00           O  
ATOM   2227  CB  THR A 917     -36.780 -37.869 -59.224  1.00  0.00           C  
ATOM   2228  OG1 THR A 917     -36.009 -36.702 -58.918  1.00  0.00           O  
ATOM   2229  CG2 THR A 917     -38.059 -37.860 -58.388  1.00  0.00           C  
ATOM   2230  N   LEU A 918     -37.476 -40.562 -60.177  1.00  0.00           N  
ATOM   2231  CA  LEU A 918     -38.371 -41.715 -60.355  1.00  0.00           C  
ATOM   2232  C   LEU A 918     -37.625 -43.033 -60.554  1.00  0.00           C  
ATOM   2233  O   LEU A 918     -38.127 -44.089 -60.167  1.00  0.00           O  
ATOM   2234  CB  LEU A 918     -39.332 -41.503 -61.527  1.00  0.00           C  
ATOM   2235  CG  LEU A 918     -40.501 -40.540 -61.313  1.00  0.00           C  
ATOM   2236  CD1 LEU A 918     -41.581 -40.808 -62.359  1.00  0.00           C  
ATOM   2237  CD2 LEU A 918     -41.084 -40.651 -59.915  1.00  0.00           C  
ATOM   2238  N   GLU A 919     -36.439 -42.974 -61.153  1.00  0.00           N  
ATOM   2239  CA  GLU A 919     -35.658 -44.182 -61.413  1.00  0.00           C  
ATOM   2240  C   GLU A 919     -35.195 -44.877 -60.126  1.00  0.00           C  
ATOM   2241  O   GLU A 919     -34.980 -46.090 -60.132  1.00  0.00           O  
ATOM   2242  CB  GLU A 919     -34.460 -43.866 -62.313  1.00  0.00           C  
ATOM   2243  CG  GLU A 919     -33.765 -45.101 -62.886  1.00  0.00           C  
ATOM   2244  CD  GLU A 919     -32.776 -44.773 -64.003  1.00  0.00           C  
ATOM   2245  OE1 GLU A 919     -32.577 -43.575 -64.326  1.00  0.00           O  
ATOM   2246  OE2 GLU A 919     -32.195 -45.729 -64.562  1.00  0.00           O  
ATOM   2247  N   LEU A 920     -35.042 -44.115 -59.039  1.00  0.00           N  
ATOM   2248  CA  LEU A 920     -34.696 -44.679 -57.719  1.00  0.00           C  
ATOM   2249  C   LEU A 920     -35.910 -44.869 -56.811  1.00  0.00           C  
ATOM   2250  O   LEU A 920     -35.850 -45.641 -55.852  1.00  0.00           O  
ATOM   2251  CB  LEU A 920     -33.681 -43.788 -56.993  1.00  0.00           C  
ATOM   2252  CG  LEU A 920     -32.238 -43.811 -57.498  1.00  0.00           C  
ATOM   2253  CD1 LEU A 920     -31.427 -42.673 -56.890  1.00  0.00           C  
ATOM   2254  CD2 LEU A 920     -31.594 -45.156 -57.194  1.00  0.00           C  
ATOM   2255  N   ALA A 921     -36.993 -44.153 -57.107  1.00  0.00           N  
ATOM   2256  CA  ALA A 921     -38.214 -44.177 -56.298  1.00  0.00           C  
ATOM   2257  C   ALA A 921     -38.597 -45.584 -55.860  1.00  0.00           C  
ATOM   2258  O   ALA A 921     -38.931 -46.430 -56.695  1.00  0.00           O  
ATOM   2259  CB  ALA A 921     -39.367 -43.549 -57.074  1.00  0.00           C  
ATOM   2260  N   ALA A 922     -38.549 -45.822 -54.549  1.00  0.00           N  
ATOM   2261  CA  ALA A 922     -38.920 -47.121 -53.983  1.00  0.00           C  
ATOM   2262  C   ALA A 922     -40.390 -47.412 -54.276  1.00  0.00           C  
ATOM   2263  O   ALA A 922     -41.221 -46.517 -54.143  1.00  0.00           O  
ATOM   2264  CB  ALA A 922     -38.671 -47.140 -52.491  1.00  0.00           C  
ATOM   2265  N   PRO A 923     -40.721 -48.668 -54.647  1.00  0.00           N  
ATOM   2266  CA  PRO A 923     -42.062 -48.949 -55.185  1.00  0.00           C  
ATOM   2267  C   PRO A 923     -43.212 -48.659 -54.217  1.00  0.00           C  
ATOM   2268  O   PRO A 923     -44.359 -48.583 -54.647  1.00  0.00           O  
ATOM   2269  CB  PRO A 923     -42.009 -50.445 -55.525  1.00  0.00           C  
ATOM   2270  CG  PRO A 923     -40.563 -50.813 -55.523  1.00  0.00           C  
ATOM   2271  CD  PRO A 923     -39.901 -49.891 -54.558  1.00  0.00           C  
ATOM   2272  N   GLU A 924     -42.907 -48.511 -52.928  1.00  0.00           N  
ATOM   2273  CA  GLU A 924     -43.894 -48.054 -51.949  1.00  0.00           C  
ATOM   2274  C   GLU A 924     -44.125 -46.551 -52.124  1.00  0.00           C  
ATOM   2275  O   GLU A 924     -45.261 -46.105 -52.328  1.00  0.00           O  
ATOM   2276  CB  GLU A 924     -43.435 -48.341 -50.512  1.00  0.00           C  
ATOM   2277  CG  GLU A 924     -42.967 -49.778 -50.253  1.00  0.00           C  
ATOM   2278  CD  GLU A 924     -41.456 -49.900 -50.166  1.00  0.00           C  
ATOM   2279  OE1 GLU A 924     -40.889 -49.469 -49.137  1.00  0.00           O  
ATOM   2280  OE2 GLU A 924     -40.840 -50.431 -51.118  1.00  0.00           O  
ATOM   2281  N   LYS A 925     -43.033 -45.783 -52.065  1.00  0.00           N  
ATOM   2282  CA  LYS A 925     -43.081 -44.314 -52.155  1.00  0.00           C  
ATOM   2283  C   LYS A 925     -43.163 -43.814 -53.604  1.00  0.00           C  
ATOM   2284  O   LYS A 925     -43.368 -42.625 -53.833  1.00  0.00           O  
ATOM   2285  CB  LYS A 925     -41.855 -43.690 -51.472  1.00  0.00           C  
ATOM   2286  CG  LYS A 925     -41.592 -44.152 -50.026  1.00  0.00           C  
ATOM   2287  CD  LYS A 925     -42.487 -43.453 -49.001  1.00  0.00           C  
ATOM   2288  CE  LYS A 925     -42.200 -43.945 -47.574  1.00  0.00           C  
ATOM   2289  NZ  LYS A 925     -42.916 -43.158 -46.520  1.00  0.00           N  
ATOM   2290  N   ARG A 926     -42.989 -44.725 -54.566  1.00  0.00           N  
ATOM   2291  CA  ARG A 926     -43.131 -44.442 -56.004  1.00  0.00           C  
ATOM   2292  C   ARG A 926     -44.452 -43.746 -56.341  1.00  0.00           C  
ATOM   2293  O   ARG A 926     -44.500 -42.902 -57.233  1.00  0.00           O  
ATOM   2294  CB  ARG A 926     -43.012 -45.756 -56.802  1.00  0.00           C  
ATOM   2295  CG  ARG A 926     -43.200 -45.653 -58.327  1.00  0.00           C  
ATOM   2296  CD  ARG A 926     -41.961 -45.106 -59.030  1.00  0.00           C  
ATOM   2297  NE  ARG A 926     -42.248 -44.668 -60.400  1.00  0.00           N  
ATOM   2298  CZ  ARG A 926     -42.301 -45.460 -61.472  1.00  0.00           C  
ATOM   2299  NH1 ARG A 926     -42.089 -46.769 -61.368  1.00  0.00           N  
ATOM   2300  NH2 ARG A 926     -42.574 -44.936 -62.664  1.00  0.00           N  
ATOM   2301  N   GLU A 927     -45.519 -44.099 -55.634  1.00  0.00           N  
ATOM   2302  CA  GLU A 927     -46.812 -43.478 -55.877  1.00  0.00           C  
ATOM   2303  C   GLU A 927     -46.775 -42.006 -55.457  1.00  0.00           C  
ATOM   2304  O   GLU A 927     -47.123 -41.130 -56.245  1.00  0.00           O  
ATOM   2305  CB  GLU A 927     -47.936 -44.243 -55.159  1.00  0.00           C  
ATOM   2306  CG  GLU A 927     -49.345 -44.023 -55.757  1.00  0.00           C  
ATOM   2307  CD  GLU A 927     -50.338 -45.143 -55.414  1.00  0.00           C  
ATOM   2308  OE1 GLU A 927     -51.434 -44.834 -54.890  1.00  0.00           O  
ATOM   2309  OE2 GLU A 927     -50.027 -46.330 -55.673  1.00  0.00           O  
ATOM   2310  N   GLU A 928     -46.327 -41.735 -54.234  1.00  0.00           N  
ATOM   2311  CA  GLU A 928     -46.280 -40.359 -53.717  1.00  0.00           C  
ATOM   2312  C   GLU A 928     -45.309 -39.479 -54.516  1.00  0.00           C  
ATOM   2313  O   GLU A 928     -45.556 -38.288 -54.704  1.00  0.00           O  
ATOM   2314  CB  GLU A 928     -45.909 -40.350 -52.222  1.00  0.00           C  
ATOM   2315  CG  GLU A 928     -46.220 -39.028 -51.491  1.00  0.00           C  
ATOM   2316  CD  GLU A 928     -45.821 -39.031 -50.009  1.00  0.00           C  
ATOM   2317  OE1 GLU A 928     -45.677 -40.122 -49.415  1.00  0.00           O  
ATOM   2318  OE2 GLU A 928     -45.657 -37.933 -49.434  1.00  0.00           O  
ATOM   2319  N   VAL A 929     -44.217 -40.076 -54.987  1.00  0.00           N  
ATOM   2320  CA  VAL A 929     -43.189 -39.357 -55.744  1.00  0.00           C  
ATOM   2321  C   VAL A 929     -43.665 -38.985 -57.141  1.00  0.00           C  
ATOM   2322  O   VAL A 929     -43.333 -37.916 -57.643  1.00  0.00           O  
ATOM   2323  CB  VAL A 929     -41.901 -40.194 -55.880  1.00  0.00           C  
ATOM   2324  CG1 VAL A 929     -40.905 -39.497 -56.792  1.00  0.00           C  
ATOM   2325  CG2 VAL A 929     -41.293 -40.446 -54.516  1.00  0.00           C  
ATOM   2326  N   LEU A 930     -44.425 -39.882 -57.763  1.00  0.00           N  
ATOM   2327  CA  LEU A 930     -44.996 -39.643 -59.093  1.00  0.00           C  
ATOM   2328  C   LEU A 930     -46.007 -38.498 -59.082  1.00  0.00           C  
ATOM   2329  O   LEU A 930     -46.145 -37.786 -60.073  1.00  0.00           O  
ATOM   2330  CB  LEU A 930     -45.640 -40.930 -59.639  1.00  0.00           C  
ATOM   2331  CG  LEU A 930     -46.830 -40.871 -60.609  1.00  0.00           C  
ATOM   2332  CD1 LEU A 930     -46.885 -42.150 -61.423  1.00  0.00           C  
ATOM   2333  CD2 LEU A 930     -48.160 -40.658 -59.873  1.00  0.00           C  
ATOM   2334  N   ALA A 931     -46.713 -38.334 -57.966  1.00  0.00           N  
ATOM   2335  CA  ALA A 931     -47.697 -37.263 -57.817  1.00  0.00           C  
ATOM   2336  C   ALA A 931     -47.024 -35.904 -57.689  1.00  0.00           C  
ATOM   2337  O   ALA A 931     -47.535 -34.899 -58.192  1.00  0.00           O  
ATOM   2338  CB  ALA A 931     -48.571 -37.521 -56.604  1.00  0.00           C  
ATOM   2339  N   TYR A 932     -45.874 -35.886 -57.015  1.00  0.00           N  
ATOM   2340  CA  TYR A 932     -45.135 -34.645 -56.739  1.00  0.00           C  
ATOM   2341  C   TYR A 932     -44.471 -34.041 -57.990  1.00  0.00           C  
ATOM   2342  O   TYR A 932     -44.226 -32.831 -58.038  1.00  0.00           O  
ATOM   2343  CB  TYR A 932     -44.089 -34.883 -55.642  1.00  0.00           C  
ATOM   2344  CG  TYR A 932     -43.693 -33.635 -54.890  1.00  0.00           C  
ATOM   2345  CD1 TYR A 932     -42.619 -32.863 -55.308  1.00  0.00           C  
ATOM   2346  CD2 TYR A 932     -44.390 -33.229 -53.758  1.00  0.00           C  
ATOM   2347  CE1 TYR A 932     -42.244 -31.716 -54.622  1.00  0.00           C  
ATOM   2348  CE2 TYR A 932     -44.022 -32.079 -53.064  1.00  0.00           C  
ATOM   2349  CZ  TYR A 932     -42.948 -31.331 -53.505  1.00  0.00           C  
ATOM   2350  OH  TYR A 932     -42.570 -30.196 -52.841  1.00  0.00           O  
ATOM   2351  N   VAL A 933     -44.189 -34.874 -58.995  1.00  0.00           N  
ATOM   2352  CA  VAL A 933     -43.669 -34.395 -60.283  1.00  0.00           C  
ATOM   2353  C   VAL A 933     -44.792 -33.709 -61.081  1.00  0.00           C  
ATOM   2354  O   VAL A 933     -44.691 -32.516 -61.392  1.00  0.00           O  
ATOM   2355  CB  VAL A 933     -43.017 -35.543 -61.102  1.00  0.00           C  
ATOM   2356  CG1 VAL A 933     -42.554 -35.051 -62.469  1.00  0.00           C  
ATOM   2357  CG2 VAL A 933     -41.846 -36.139 -60.337  1.00  0.00           C  
ATOM   2358  N   GLU A 934     -45.862 -34.453 -61.381  1.00  0.00           N  
ATOM   2359  CA  GLU A 934     -47.060 -33.897 -62.035  1.00  0.00           C  
ATOM   2360  C   GLU A 934     -47.603 -32.675 -61.290  1.00  0.00           C  
ATOM   2361  O   GLU A 934     -48.329 -31.872 -61.869  1.00  0.00           O  
ATOM   2362  CB  GLU A 934     -48.165 -34.956 -62.162  1.00  0.00           C  
ATOM   2363  CG  GLU A 934     -48.009 -35.905 -63.361  1.00  0.00           C  
ATOM   2364  CD  GLU A 934     -49.156 -36.934 -63.492  1.00  0.00           C  
ATOM   2365  OE1 GLU A 934     -49.515 -37.291 -64.642  1.00  0.00           O  
ATOM   2366  OE2 GLU A 934     -49.696 -37.393 -62.456  1.00  0.00           O  
ATOM   2367  N   ALA A 935     -47.265 -32.555 -60.006  1.00  0.00           N  
ATOM   2368  CA  ALA A 935     -47.511 -31.336 -59.238  1.00  0.00           C  
ATOM   2369  C   ALA A 935     -46.498 -30.250 -59.599  1.00  0.00           C  
ATOM   2370  O   ALA A 935     -46.873 -29.125 -59.930  1.00  0.00           O  
ATOM   2371  CB  ALA A 935     -47.451 -31.630 -57.750  1.00  0.00           C  
ATOM   2372  N   ALA A 936     -45.215 -30.596 -59.531  1.00  0.00           N  
ATOM   2373  CA  ALA A 936     -44.135 -29.652 -59.817  1.00  0.00           C  
ATOM   2374  C   ALA A 936     -44.243 -29.094 -61.228  1.00  0.00           C  
ATOM   2375  O   ALA A 936     -44.381 -27.885 -61.415  1.00  0.00           O  
ATOM   2376  CB  ALA A 936     -42.792 -30.323 -59.630  1.00  0.00           C  
ATOM   2377  N   LYS A 937     -44.182 -29.988 -62.210  1.00  0.00           N  
ATOM   2378  CA  LYS A 937     -44.290 -29.623 -63.623  1.00  0.00           C  
ATOM   2379  C   LYS A 937     -45.394 -28.592 -63.840  1.00  0.00           C  
ATOM   2380  O   LYS A 937     -45.135 -27.498 -64.341  1.00  0.00           O  
ATOM   2381  CB  LYS A 937     -44.556 -30.876 -64.476  1.00  0.00           C  
ATOM   2382  CG  LYS A 937     -44.612 -30.648 -65.987  1.00  0.00           C  
ATOM   2383  CD  LYS A 937     -44.672 -31.975 -66.740  1.00  0.00           C  
ATOM   2384  CE  LYS A 937     -44.706 -31.777 -68.253  1.00  0.00           C  
ATOM   2385  NZ  LYS A 937     -44.533 -33.057 -69.005  1.00  0.00           N  
ATOM   2386  N   ARG A 938     -46.611 -28.931 -63.425  1.00  0.00           N  
ATOM   2387  CA  ARG A 938     -47.789 -28.105 -63.712  1.00  0.00           C  
ATOM   2388  C   ARG A 938     -47.740 -26.719 -63.052  1.00  0.00           C  
ATOM   2389  O   ARG A 938     -48.239 -25.747 -63.619  1.00  0.00           O  
ATOM   2390  CB  ARG A 938     -49.067 -28.850 -63.297  1.00  0.00           C  
ATOM   2391  CG  ARG A 938     -50.339 -28.412 -64.035  1.00  0.00           C  
ATOM   2392  CD  ARG A 938     -51.181 -29.610 -64.485  1.00  0.00           C  
ATOM   2393  NE  ARG A 938     -50.443 -30.467 -65.422  1.00  0.00           N  
ATOM   2394  CZ  ARG A 938     -49.960 -31.683 -65.155  1.00  0.00           C  
ATOM   2395  NH1 ARG A 938     -50.129 -32.252 -63.963  1.00  0.00           N  
ATOM   2396  NH2 ARG A 938     -49.298 -32.345 -66.100  1.00  0.00           N  
ATOM   2397  N   LYS A 939     -47.131 -26.634 -61.870  1.00  0.00           N  
ATOM   2398  CA  LYS A 939     -47.044 -25.375 -61.118  1.00  0.00           C  
ATOM   2399  C   LYS A 939     -46.058 -24.397 -61.782  1.00  0.00           C  
ATOM   2400  O   LYS A 939     -44.930 -24.778 -62.101  1.00  0.00           O  
ATOM   2401  CB  LYS A 939     -46.612 -25.666 -59.680  1.00  0.00           C  
ATOM   2402  CG  LYS A 939     -47.002 -24.600 -58.676  1.00  0.00           C  
ATOM   2403  CD  LYS A 939     -46.128 -24.659 -57.417  1.00  0.00           C  
ATOM   2404  CE  LYS A 939     -46.319 -25.947 -56.616  1.00  0.00           C  
ATOM   2405  NZ  LYS A 939     -45.335 -26.065 -55.496  1.00  0.00           N  
ATOM   2406  N   THR A 940     -46.479 -23.144 -61.977  1.00  0.00           N  
ATOM   2407  CA  THR A 940     -45.700 -22.164 -62.761  1.00  0.00           C  
ATOM   2408  C   THR A 940     -44.870 -21.194 -61.907  1.00  0.00           C  
ATOM   2409  O   THR A 940     -44.998 -21.163 -60.680  1.00  0.00           O  
ATOM   2410  CB  THR A 940     -46.617 -21.336 -63.704  1.00  0.00           C  
ATOM   2411  OG1 THR A 940     -47.644 -20.682 -62.946  1.00  0.00           O  
ATOM   2412  CG2 THR A 940     -47.255 -22.234 -64.748  1.00  0.00           C  
ATOM   2413  N   GLU A 941     -44.030 -20.400 -62.582  1.00  0.00           N  
ATOM   2414  CA  GLU A 941     -43.126 -19.426 -61.937  1.00  0.00           C  
ATOM   2415  C   GLU A 941     -43.831 -18.250 -61.235  1.00  0.00           C  
ATOM   2416  O   GLU A 941     -43.213 -17.536 -60.437  1.00  0.00           O  
ATOM   2417  CB  GLU A 941     -42.126 -18.872 -62.966  1.00  0.00           C  
ATOM   2418  CG  GLU A 941     -40.988 -19.830 -63.341  1.00  0.00           C  
ATOM   2419  CD  GLU A 941     -39.836 -19.846 -62.335  1.00  0.00           C  
ATOM   2420  OE1 GLU A 941     -39.183 -20.902 -62.211  1.00  0.00           O  
ATOM   2421  OE2 GLU A 941     -39.573 -18.816 -61.675  1.00  0.00           O  
ATOM   2422  N   ILE A 942     -45.104 -18.032 -61.554  1.00  0.00           N  
ATOM   2423  CA  ILE A 942     -45.935 -17.086 -60.809  1.00  0.00           C  
ATOM   2424  C   ILE A 942     -46.306 -17.654 -59.440  1.00  0.00           C  
ATOM   2425  O   ILE A 942     -46.172 -16.972 -58.420  1.00  0.00           O  
ATOM   2426  CB  ILE A 942     -47.239 -16.747 -61.575  1.00  0.00           C  
ATOM   2427  CG1 ILE A 942     -47.032 -15.514 -62.458  1.00  0.00           C  
ATOM   2428  CG2 ILE A 942     -48.403 -16.507 -60.605  1.00  0.00           C  
ATOM   2429  CD1 ILE A 942     -48.288 -15.077 -63.178  1.00  0.00           C  
ATOM   2430  N   GLU A 943     -46.767 -18.904 -59.436  1.00  0.00           N  
ATOM   2431  CA  GLU A 943     -47.314 -19.544 -58.238  1.00  0.00           C  
ATOM   2432  C   GLU A 943     -46.226 -19.996 -57.251  1.00  0.00           C  
ATOM   2433  O   GLU A 943     -46.489 -20.092 -56.045  1.00  0.00           O  
ATOM   2434  CB  GLU A 943     -48.204 -20.732 -58.637  1.00  0.00           C  
ATOM   2435  CG  GLU A 943     -49.374 -20.356 -59.565  1.00  0.00           C  
ATOM   2436  CD  GLU A 943     -50.230 -21.549 -59.986  1.00  0.00           C  
ATOM   2437  OE1 GLU A 943     -50.690 -21.564 -61.149  1.00  0.00           O  
ATOM   2438  OE2 GLU A 943     -50.448 -22.465 -59.162  1.00  0.00           O  
ATOM   2439  N   ARG A 944     -45.020 -20.270 -57.767  1.00  0.00           N  
ATOM   2440  CA  ARG A 944     -43.849 -20.626 -56.939  1.00  0.00           C  
ATOM   2441  C   ARG A 944     -43.530 -19.541 -55.913  1.00  0.00           C  
ATOM   2442  O   ARG A 944     -43.101 -19.843 -54.796  1.00  0.00           O  
ATOM   2443  CB  ARG A 944     -42.602 -20.865 -57.806  1.00  0.00           C  
ATOM   2444  CG  ARG A 944     -42.560 -22.209 -58.523  1.00  0.00           C  
ATOM   2445  CD  ARG A 944     -41.131 -22.585 -58.929  1.00  0.00           C  
ATOM   2446  NE  ARG A 944     -40.316 -23.037 -57.789  1.00  0.00           N  
ATOM   2447  CZ  ARG A 944     -38.993 -23.247 -57.815  1.00  0.00           C  
ATOM   2448  NH1 ARG A 944     -38.283 -23.048 -58.927  1.00  0.00           N  
ATOM   2449  NH2 ARG A 944     -38.367 -23.658 -56.711  1.00  0.00           N  
ATOM   2450  N   GLN A 945     -43.737 -18.285 -56.313  1.00  0.00           N  
ATOM   2451  CA  GLN A 945     -43.503 -17.114 -55.453  1.00  0.00           C  
ATOM   2452  C   GLN A 945     -44.768 -16.725 -54.651  1.00  0.00           C  
ATOM   2453  O   GLN A 945     -44.670 -16.093 -53.587  1.00  0.00           O  
ATOM   2454  CB  GLN A 945     -42.988 -15.925 -56.290  1.00  0.00           C  
ATOM   2455  CG  GLN A 945     -41.882 -16.277 -57.315  1.00  0.00           C  
ATOM   2456  CD  GLN A 945     -40.723 -17.080 -56.723  1.00  0.00           C  
ATOM   2457  OE1 GLN A 945     -40.586 -18.276 -56.985  1.00  0.00           O  
ATOM   2458  NE2 GLN A 945     -39.887 -16.424 -55.923  1.00  0.00           N  
ATOM   2459  N   ALA A 946     -45.943 -17.103 -55.165  1.00  0.00           N  
ATOM   2460  CA  ALA A 946     -47.195 -17.018 -54.407  1.00  0.00           C  
ATOM   2461  C   ALA A 946     -47.109 -17.905 -53.165  1.00  0.00           C  
ATOM   2462  O   ALA A 946     -47.458 -17.467 -52.065  1.00  0.00           O  
ATOM   2463  CB  ALA A 946     -48.388 -17.427 -55.275  1.00  0.00           C  
ATOM   2464  N   GLU A 947     -46.631 -19.141 -53.343  1.00  0.00           N  
ATOM   2465  CA  GLU A 947     -46.397 -20.067 -52.221  1.00  0.00           C  
ATOM   2466  C   GLU A 947     -45.515 -19.456 -51.125  1.00  0.00           C  
ATOM   2467  O   GLU A 947     -45.742 -19.682 -49.931  1.00  0.00           O  
ATOM   2468  CB  GLU A 947     -45.756 -21.379 -52.707  1.00  0.00           C  
ATOM   2469  CG  GLU A 947     -46.728 -22.351 -53.396  1.00  0.00           C  
ATOM   2470  CD  GLU A 947     -46.216 -23.798 -53.458  1.00  0.00           C  
ATOM   2471  OE1 GLU A 947     -47.031 -24.705 -53.762  1.00  0.00           O  
ATOM   2472  OE2 GLU A 947     -45.009 -24.035 -53.208  1.00  0.00           O  
ATOM   2473  N   GLY A 948     -44.521 -18.676 -51.538  1.00  0.00           N  
ATOM   2474  CA  GLY A 948     -43.513 -18.157 -50.624  1.00  0.00           C  
ATOM   2475  C   GLY A 948     -42.358 -19.137 -50.542  1.00  0.00           C  
ATOM   2476  O   GLY A 948     -42.309 -20.117 -51.293  1.00  0.00           O  
ATOM   2477  N   ARG A 949     -41.425 -18.876 -49.630  1.00  0.00           N  
ATOM   2478  CA  ARG A 949     -40.274 -19.767 -49.421  1.00  0.00           C  
ATOM   2479  C   ARG A 949     -40.616 -20.881 -48.404  1.00  0.00           C  
ATOM   2480  O   ARG A 949     -39.915 -21.069 -47.400  1.00  0.00           O  
ATOM   2481  CB  ARG A 949     -39.015 -18.968 -49.004  1.00  0.00           C  
ATOM   2482  CG  ARG A 949     -39.243 -17.968 -47.867  1.00  0.00           C  
ATOM   2483  CD  ARG A 949     -38.123 -17.959 -46.827  1.00  0.00           C  
ATOM   2484  NE  ARG A 949     -38.661 -18.083 -45.468  1.00  0.00           N  
ATOM   2485  CZ  ARG A 949     -37.948 -17.974 -44.346  1.00  0.00           C  
ATOM   2486  NH1 ARG A 949     -36.638 -17.722 -44.381  1.00  0.00           N  
ATOM   2487  NH2 ARG A 949     -38.555 -18.115 -43.170  1.00  0.00           N  
ATOM   2488  N   GLU A 950     -41.696 -21.616 -48.684  1.00  0.00           N  
ATOM   2489  CA  GLU A 950     -42.157 -22.713 -47.823  1.00  0.00           C  
ATOM   2490  C   GLU A 950     -41.646 -24.036 -48.363  1.00  0.00           C  
ATOM   2491  O   GLU A 950     -41.816 -24.349 -49.547  1.00  0.00           O  
ATOM   2492  CB  GLU A 950     -43.693 -22.746 -47.718  1.00  0.00           C  
ATOM   2493  CG  GLU A 950     -44.262 -22.096 -46.448  1.00  0.00           C  
ATOM   2494  CD  GLU A 950     -44.450 -23.086 -45.299  1.00  0.00           C  
ATOM   2495  OE1 GLU A 950     -45.356 -23.945 -45.402  1.00  0.00           O  
ATOM   2496  OE2 GLU A 950     -43.709 -22.996 -44.290  1.00  0.00           O  
ATOM   2497  N   LYS A 951     -41.023 -24.807 -47.478  1.00  0.00           N  
ATOM   2498  CA  LYS A 951     -40.426 -26.080 -47.850  1.00  0.00           C  
ATOM   2499  C   LYS A 951     -41.501 -27.144 -48.044  1.00  0.00           C  
ATOM   2500  O   LYS A 951     -42.520 -27.141 -47.358  1.00  0.00           O  
ATOM   2501  CB  LYS A 951     -39.396 -26.513 -46.803  1.00  0.00           C  
ATOM   2502  CG  LYS A 951     -37.973 -26.069 -47.126  1.00  0.00           C  
ATOM   2503  CD  LYS A 951     -37.793 -24.553 -47.175  1.00  0.00           C  
ATOM   2504  CE  LYS A 951     -36.449 -24.202 -47.811  1.00  0.00           C  
ATOM   2505  NZ  LYS A 951     -36.043 -22.777 -47.635  1.00  0.00           N  
ATOM   2506  N   THR A 952     -41.269 -28.040 -48.998  1.00  0.00           N  
ATOM   2507  CA  THR A 952     -42.254 -29.039 -49.379  1.00  0.00           C  
ATOM   2508  C   THR A 952     -41.558 -30.141 -50.159  1.00  0.00           C  
ATOM   2509  O   THR A 952     -40.855 -29.852 -51.123  1.00  0.00           O  
ATOM   2510  CB  THR A 952     -43.338 -28.420 -50.288  1.00  0.00           C  
ATOM   2511  OG1 THR A 952     -43.507 -27.030 -49.978  1.00  0.00           O  
ATOM   2512  CG2 THR A 952     -44.669 -29.157 -50.136  1.00  0.00           C  
ATOM   2513  N   GLY A 953     -41.757 -31.398 -49.766  1.00  0.00           N  
ATOM   2514  CA  GLY A 953     -41.120 -32.519 -50.470  1.00  0.00           C  
ATOM   2515  C   GLY A 953     -41.640 -33.923 -50.183  1.00  0.00           C  
ATOM   2516  O   GLY A 953     -42.732 -34.109 -49.646  1.00  0.00           O  
ATOM   2517  N   VAL A 954     -40.839 -34.912 -50.566  1.00  0.00           N  
ATOM   2518  CA  VAL A 954     -41.167 -36.321 -50.401  1.00  0.00           C  
ATOM   2519  C   VAL A 954     -39.884 -37.060 -50.064  1.00  0.00           C  
ATOM   2520  O   VAL A 954     -38.797 -36.598 -50.394  1.00  0.00           O  
ATOM   2521  CB  VAL A 954     -41.767 -36.892 -51.708  1.00  0.00           C  
ATOM   2522  CG1 VAL A 954     -41.858 -38.409 -51.676  1.00  0.00           C  
ATOM   2523  CG2 VAL A 954     -43.128 -36.286 -51.958  1.00  0.00           C  
ATOM   2524  N   PHE A 955     -40.005 -38.192 -49.387  1.00  0.00           N  
ATOM   2525  CA  PHE A 955     -38.880 -39.104 -49.244  1.00  0.00           C  
ATOM   2526  C   PHE A 955     -38.971 -40.200 -50.313  1.00  0.00           C  
ATOM   2527  O   PHE A 955     -39.961 -40.925 -50.376  1.00  0.00           O  
ATOM   2528  CB  PHE A 955     -38.847 -39.717 -47.843  1.00  0.00           C  
ATOM   2529  CG  PHE A 955     -37.897 -40.876 -47.715  1.00  0.00           C  
ATOM   2530  CD1 PHE A 955     -36.573 -40.754 -48.127  1.00  0.00           C  
ATOM   2531  CD2 PHE A 955     -38.325 -42.089 -47.194  1.00  0.00           C  
ATOM   2532  CE1 PHE A 955     -35.699 -41.818 -48.025  1.00  0.00           C  
ATOM   2533  CE2 PHE A 955     -37.455 -43.151 -47.085  1.00  0.00           C  
ATOM   2534  CZ  PHE A 955     -36.138 -43.017 -47.502  1.00  0.00           C  
ATOM   2535  N   LEU A 956     -37.927 -40.316 -51.134  1.00  0.00           N  
ATOM   2536  CA  LEU A 956     -37.884 -41.262 -52.265  1.00  0.00           C  
ATOM   2537  C   LEU A 956     -37.960 -42.738 -51.868  1.00  0.00           C  
ATOM   2538  O   LEU A 956     -38.593 -43.551 -52.560  1.00  0.00           O  
ATOM   2539  CB  LEU A 956     -36.594 -41.071 -53.071  1.00  0.00           C  
ATOM   2540  CG  LEU A 956     -36.523 -39.900 -54.043  1.00  0.00           C  
ATOM   2541  CD1 LEU A 956     -35.075 -39.581 -54.385  1.00  0.00           C  
ATOM   2542  CD2 LEU A 956     -37.316 -40.226 -55.293  1.00  0.00           C  
ATOM   2543  N   GLY A 957     -37.277 -43.082 -50.777  1.00  0.00           N  
ATOM   2544  CA  GLY A 957     -37.149 -44.474 -50.350  1.00  0.00           C  
ATOM   2545  C   GLY A 957     -35.899 -45.125 -50.907  1.00  0.00           C  
ATOM   2546  O   GLY A 957     -35.925 -46.286 -51.313  1.00  0.00           O  
ATOM   2547  N   ALA A 958     -34.812 -44.363 -50.950  1.00  0.00           N  
ATOM   2548  CA  ALA A 958     -33.507 -44.893 -51.300  1.00  0.00           C  
ATOM   2549  C   ALA A 958     -32.570 -44.446 -50.205  1.00  0.00           C  
ATOM   2550  O   ALA A 958     -33.020 -44.077 -49.127  1.00  0.00           O  
ATOM   2551  CB  ALA A 958     -33.061 -44.371 -52.646  1.00  0.00           C  
ATOM   2552  N   TYR A 959     -31.275 -44.491 -50.472  1.00  0.00           N  
ATOM   2553  CA  TYR A 959     -30.275 -44.077 -49.505  1.00  0.00           C  
ATOM   2554  C   TYR A 959     -29.081 -43.563 -50.285  1.00  0.00           C  
ATOM   2555  O   TYR A 959     -29.173 -43.426 -51.495  1.00  0.00           O  
ATOM   2556  CB  TYR A 959     -29.905 -45.254 -48.592  1.00  0.00           C  
ATOM   2557  CG  TYR A 959     -30.858 -45.410 -47.427  1.00  0.00           C  
ATOM   2558  CD1 TYR A 959     -32.057 -46.105 -47.567  1.00  0.00           C  
ATOM   2559  CD2 TYR A 959     -30.578 -44.828 -46.191  1.00  0.00           C  
ATOM   2560  CE1 TYR A 959     -32.945 -46.223 -46.513  1.00  0.00           C  
ATOM   2561  CE2 TYR A 959     -31.460 -44.947 -45.123  1.00  0.00           C  
ATOM   2562  CZ  TYR A 959     -32.642 -45.648 -45.291  1.00  0.00           C  
ATOM   2563  OH  TYR A 959     -33.517 -45.767 -44.236  1.00  0.00           O  
ATOM   2564  N   ALA A 960     -27.979 -43.257 -49.611  1.00  0.00           N  
ATOM   2565  CA  ALA A 960     -26.765 -42.823 -50.286  1.00  0.00           C  
ATOM   2566  C   ALA A 960     -25.647 -42.816 -49.285  1.00  0.00           C  
ATOM   2567  O   ALA A 960     -25.842 -42.439 -48.140  1.00  0.00           O  
ATOM   2568  CB  ALA A 960     -26.936 -41.444 -50.861  1.00  0.00           C  
ATOM   2569  N   LEU A 961     -24.467 -43.231 -49.707  1.00  0.00           N  
ATOM   2570  CA  LEU A 961     -23.328 -43.276 -48.808  1.00  0.00           C  
ATOM   2571  C   LEU A 961     -22.681 -41.905 -48.765  1.00  0.00           C  
ATOM   2572  O   LEU A 961     -22.651 -41.207 -49.768  1.00  0.00           O  
ATOM   2573  CB  LEU A 961     -22.335 -44.338 -49.274  1.00  0.00           C  
ATOM   2574  CG  LEU A 961     -22.883 -45.764 -49.139  1.00  0.00           C  
ATOM   2575  CD1 LEU A 961     -22.382 -46.654 -50.264  1.00  0.00           C  
ATOM   2576  CD2 LEU A 961     -22.540 -46.345 -47.765  1.00  0.00           C  
ATOM   2577  N   ASN A 962     -22.182 -41.516 -47.599  1.00  0.00           N  
ATOM   2578  CA  ASN A 962     -21.428 -40.268 -47.464  1.00  0.00           C  
ATOM   2579  C   ASN A 962     -19.962 -40.513 -47.795  1.00  0.00           C  
ATOM   2580  O   ASN A 962     -19.259 -41.162 -47.029  1.00  0.00           O  
ATOM   2581  CB  ASN A 962     -21.553 -39.683 -46.048  1.00  0.00           C  
ATOM   2582  CG  ASN A 962     -21.118 -38.221 -45.974  1.00  0.00           C  
ATOM   2583  OD1 ASN A 962     -20.140 -37.810 -46.604  1.00  0.00           O  
ATOM   2584  ND2 ASN A 962     -21.855 -37.429 -45.202  1.00  0.00           N  
ATOM   2585  N   PRO A 963     -19.499 -40.020 -48.949  1.00  0.00           N  
ATOM   2586  CA  PRO A 963     -18.081 -40.105 -49.231  1.00  0.00           C  
ATOM   2587  C   PRO A 963     -17.215 -40.041 -47.981  1.00  0.00           C  
ATOM   2588  O   PRO A 963     -16.449 -40.967 -47.733  1.00  0.00           O  
ATOM   2589  CB  PRO A 963     -17.835 -38.884 -50.118  1.00  0.00           C  
ATOM   2590  CG  PRO A 963     -19.206 -38.505 -50.682  1.00  0.00           C  
ATOM   2591  CD  PRO A 963     -20.227 -39.404 -50.071  1.00  0.00           C  
ATOM   2592  N   ALA A 964     -17.370 -38.980 -47.189  1.00  0.00           N  
ATOM   2593  CA  ALA A 964     -16.522 -38.747 -46.008  1.00  0.00           C  
ATOM   2594  C   ALA A 964     -16.731 -39.777 -44.903  1.00  0.00           C  
ATOM   2595  O   ALA A 964     -15.944 -40.715 -44.790  1.00  0.00           O  
ATOM   2596  CB  ALA A 964     -16.732 -37.339 -45.457  1.00  0.00           C  
ATOM   2597  N   THR A 965     -17.784 -39.615 -44.100  1.00  0.00           N  
ATOM   2598  CA  THR A 965     -18.008 -40.496 -42.941  1.00  0.00           C  
ATOM   2599  C   THR A 965     -18.178 -41.956 -43.362  1.00  0.00           C  
ATOM   2600  O   THR A 965     -17.781 -42.872 -42.640  1.00  0.00           O  
ATOM   2601  CB  THR A 965     -19.242 -40.089 -42.107  1.00  0.00           C  
ATOM   2602  OG1 THR A 965     -20.439 -40.475 -42.795  1.00  0.00           O  
ATOM   2603  CG2 THR A 965     -19.253 -38.585 -41.824  1.00  0.00           C  
ATOM   2604  N   GLY A 966     -18.769 -42.160 -44.536  1.00  0.00           N  
ATOM   2605  CA  GLY A 966     -18.946 -43.491 -45.090  1.00  0.00           C  
ATOM   2606  C   GLY A 966     -20.108 -44.182 -44.425  1.00  0.00           C  
ATOM   2607  O   GLY A 966     -19.972 -45.315 -43.959  1.00  0.00           O  
ATOM   2608  N   GLU A 967     -21.244 -43.491 -44.353  1.00  0.00           N  
ATOM   2609  CA  GLU A 967     -22.485 -44.116 -43.892  1.00  0.00           C  
ATOM   2610  C   GLU A 967     -23.689 -43.738 -44.758  1.00  0.00           C  
ATOM   2611  O   GLU A 967     -23.590 -42.909 -45.661  1.00  0.00           O  
ATOM   2612  CB  GLU A 967     -22.737 -43.826 -42.403  1.00  0.00           C  
ATOM   2613  CG  GLU A 967     -23.486 -42.532 -42.037  1.00  0.00           C  
ATOM   2614  CD  GLU A 967     -23.942 -42.510 -40.558  1.00  0.00           C  
ATOM   2615  OE1 GLU A 967     -23.894 -41.417 -39.949  1.00  0.00           O  
ATOM   2616  OE2 GLU A 967     -24.341 -43.574 -40.002  1.00  0.00           O  
ATOM   2617  N   ARG A 968     -24.822 -44.368 -44.479  1.00  0.00           N  
ATOM   2618  CA  ARG A 968     -26.035 -44.168 -45.267  1.00  0.00           C  
ATOM   2619  C   ARG A 968     -26.739 -42.847 -44.938  1.00  0.00           C  
ATOM   2620  O   ARG A 968     -26.492 -42.260 -43.886  1.00  0.00           O  
ATOM   2621  CB  ARG A 968     -26.979 -45.348 -45.027  1.00  0.00           C  
ATOM   2622  CG  ARG A 968     -26.432 -46.674 -45.574  1.00  0.00           C  
ATOM   2623  CD  ARG A 968     -26.747 -47.856 -44.687  1.00  0.00           C  
ATOM   2624  NE  ARG A 968     -28.142 -47.887 -44.273  1.00  0.00           N  
ATOM   2625  CZ  ARG A 968     -28.665 -48.835 -43.501  1.00  0.00           C  
ATOM   2626  NH1 ARG A 968     -27.916 -49.852 -43.077  1.00  0.00           N  
ATOM   2627  NH2 ARG A 968     -29.950 -48.773 -43.158  1.00  0.00           N  
ATOM   2628  N   ILE A 969     -27.590 -42.378 -45.857  1.00  0.00           N  
ATOM   2629  CA  ILE A 969     -28.527 -41.260 -45.602  1.00  0.00           C  
ATOM   2630  C   ILE A 969     -29.634 -41.186 -46.634  1.00  0.00           C  
ATOM   2631  O   ILE A 969     -29.403 -41.455 -47.803  1.00  0.00           O  
ATOM   2632  CB  ILE A 969     -27.858 -39.873 -45.587  1.00  0.00           C  
ATOM   2633  CG1 ILE A 969     -26.671 -39.826 -46.553  1.00  0.00           C  
ATOM   2634  CG2 ILE A 969     -27.447 -39.517 -44.173  1.00  0.00           C  
ATOM   2635  CD1 ILE A 969     -26.075 -38.448 -46.724  1.00  0.00           C  
ATOM   2636  N   PRO A 970     -30.832 -40.768 -46.211  1.00  0.00           N  
ATOM   2637  CA  PRO A 970     -31.979 -40.743 -47.113  1.00  0.00           C  
ATOM   2638  C   PRO A 970     -31.808 -39.745 -48.239  1.00  0.00           C  
ATOM   2639  O   PRO A 970     -30.963 -38.853 -48.154  1.00  0.00           O  
ATOM   2640  CB  PRO A 970     -33.139 -40.323 -46.208  1.00  0.00           C  
ATOM   2641  CG  PRO A 970     -32.509 -39.635 -45.063  1.00  0.00           C  
ATOM   2642  CD  PRO A 970     -31.170 -40.269 -44.868  1.00  0.00           C  
ATOM   2643  N   ILE A 971     -32.607 -39.915 -49.287  1.00  0.00           N  
ATOM   2644  CA  ILE A 971     -32.577 -39.039 -50.455  1.00  0.00           C  
ATOM   2645  C   ILE A 971     -33.985 -38.534 -50.710  1.00  0.00           C  
ATOM   2646  O   ILE A 971     -34.914 -39.326 -50.830  1.00  0.00           O  
ATOM   2647  CB  ILE A 971     -32.104 -39.778 -51.720  1.00  0.00           C  
ATOM   2648  CG1 ILE A 971     -30.907 -40.682 -51.421  1.00  0.00           C  
ATOM   2649  CG2 ILE A 971     -31.767 -38.783 -52.813  1.00  0.00           C  
ATOM   2650  CD1 ILE A 971     -30.590 -41.602 -52.554  1.00  0.00           C  
ATOM   2651  N   TRP A 972     -34.133 -37.218 -50.808  1.00  0.00           N  
ATOM   2652  CA  TRP A 972     -35.448 -36.583 -50.895  1.00  0.00           C  
ATOM   2653  C   TRP A 972     -35.678 -35.926 -52.260  1.00  0.00           C  
ATOM   2654  O   TRP A 972     -34.767 -35.885 -53.080  1.00  0.00           O  
ATOM   2655  CB  TRP A 972     -35.571 -35.570 -49.753  1.00  0.00           C  
ATOM   2656  CG  TRP A 972     -35.902 -36.226 -48.457  1.00  0.00           C  
ATOM   2657  CD1 TRP A 972     -35.156 -37.145 -47.793  1.00  0.00           C  
ATOM   2658  CD2 TRP A 972     -37.087 -36.036 -47.686  1.00  0.00           C  
ATOM   2659  NE1 TRP A 972     -35.799 -37.537 -46.648  1.00  0.00           N  
ATOM   2660  CE2 TRP A 972     -36.987 -36.864 -46.558  1.00  0.00           C  
ATOM   2661  CE3 TRP A 972     -38.225 -35.237 -47.839  1.00  0.00           C  
ATOM   2662  CZ2 TRP A 972     -37.978 -36.917 -45.585  1.00  0.00           C  
ATOM   2663  CZ3 TRP A 972     -39.209 -35.286 -46.873  1.00  0.00           C  
ATOM   2664  CH2 TRP A 972     -39.081 -36.120 -45.761  1.00  0.00           C  
ATOM   2665  N   THR A 973     -36.889 -35.433 -52.517  1.00  0.00           N  
ATOM   2666  CA  THR A 973     -37.166 -34.706 -53.773  1.00  0.00           C  
ATOM   2667  C   THR A 973     -37.928 -33.402 -53.536  1.00  0.00           C  
ATOM   2668  O   THR A 973     -39.073 -33.237 -53.974  1.00  0.00           O  
ATOM   2669  CB  THR A 973     -37.912 -35.578 -54.829  1.00  0.00           C  
ATOM   2670  OG1 THR A 973     -37.701 -35.028 -56.137  1.00  0.00           O  
ATOM   2671  CG2 THR A 973     -39.414 -35.654 -54.545  1.00  0.00           C  
ATOM   2672  N   ALA A 974     -37.273 -32.480 -52.837  1.00  0.00           N  
ATOM   2673  CA  ALA A 974     -37.811 -31.147 -52.612  1.00  0.00           C  
ATOM   2674  C   ALA A 974     -37.649 -30.312 -53.876  1.00  0.00           C  
ATOM   2675  O   ALA A 974     -36.669 -30.483 -54.605  1.00  0.00           O  
ATOM   2676  CB  ALA A 974     -37.106 -30.496 -51.461  1.00  0.00           C  
ATOM   2677  N   ASP A 975     -38.615 -29.422 -54.129  1.00  0.00           N  
ATOM   2678  CA  ASP A 975     -38.627 -28.555 -55.332  1.00  0.00           C  
ATOM   2679  C   ASP A 975     -37.751 -27.304 -55.177  1.00  0.00           C  
ATOM   2680  O   ASP A 975     -37.546 -26.554 -56.137  1.00  0.00           O  
ATOM   2681  CB  ASP A 975     -40.066 -28.144 -55.700  1.00  0.00           C  
ATOM   2682  CG  ASP A 975     -40.703 -27.188 -54.674  1.00  0.00           C  
ATOM   2683  OD1 ASP A 975     -40.214 -27.099 -53.515  1.00  0.00           O  
ATOM   2684  OD2 ASP A 975     -41.708 -26.530 -55.038  1.00  0.00           O  
ATOM   2685  N   TYR A 976     -37.243 -27.091 -53.962  1.00  0.00           N  
ATOM   2686  CA  TYR A 976     -36.338 -25.982 -53.689  1.00  0.00           C  
ATOM   2687  C   TYR A 976     -34.925 -26.217 -54.221  1.00  0.00           C  
ATOM   2688  O   TYR A 976     -34.062 -25.353 -54.073  1.00  0.00           O  
ATOM   2689  CB  TYR A 976     -36.305 -25.651 -52.193  1.00  0.00           C  
ATOM   2690  CG  TYR A 976     -35.377 -26.489 -51.339  1.00  0.00           C  
ATOM   2691  CD1 TYR A 976     -34.100 -26.046 -51.026  1.00  0.00           C  
ATOM   2692  CD2 TYR A 976     -35.797 -27.691 -50.802  1.00  0.00           C  
ATOM   2693  CE1 TYR A 976     -33.257 -26.793 -50.226  1.00  0.00           C  
ATOM   2694  CE2 TYR A 976     -34.959 -28.447 -49.993  1.00  0.00           C  
ATOM   2695  CZ  TYR A 976     -33.693 -27.991 -49.712  1.00  0.00           C  
ATOM   2696  OH  TYR A 976     -32.862 -28.736 -48.918  1.00  0.00           O  
ATOM   2697  N   VAL A 977     -34.685 -27.378 -54.825  1.00  0.00           N  
ATOM   2698  CA  VAL A 977     -33.504 -27.564 -55.652  1.00  0.00           C  
ATOM   2699  C   VAL A 977     -33.948 -27.485 -57.112  1.00  0.00           C  
ATOM   2700  O   VAL A 977     -34.952 -28.094 -57.489  1.00  0.00           O  
ATOM   2701  CB  VAL A 977     -32.807 -28.905 -55.375  1.00  0.00           C  
ATOM   2702  CG1 VAL A 977     -31.392 -28.904 -55.956  1.00  0.00           C  
ATOM   2703  CG2 VAL A 977     -32.754 -29.165 -53.886  1.00  0.00           C  
ATOM   2704  N   LEU A 978     -33.208 -26.723 -57.918  1.00  0.00           N  
ATOM   2705  CA  LEU A 978     -33.542 -26.519 -59.325  1.00  0.00           C  
ATOM   2706  C   LEU A 978     -32.767 -27.503 -60.202  1.00  0.00           C  
ATOM   2707  O   LEU A 978     -31.649 -27.884 -59.863  1.00  0.00           O  
ATOM   2708  CB  LEU A 978     -33.220 -25.080 -59.730  1.00  0.00           C  
ATOM   2709  CG  LEU A 978     -33.613 -23.982 -58.732  1.00  0.00           C  
ATOM   2710  CD1 LEU A 978     -33.517 -22.580 -59.361  1.00  0.00           C  
ATOM   2711  CD2 LEU A 978     -35.012 -24.233 -58.195  1.00  0.00           C  
ATOM   2712  N   PHE A 979     -33.356 -27.925 -61.323  1.00  0.00           N  
ATOM   2713  CA  PHE A 979     -32.705 -28.902 -62.209  1.00  0.00           C  
ATOM   2714  C   PHE A 979     -31.953 -28.256 -63.368  1.00  0.00           C  
ATOM   2715  O   PHE A 979     -30.985 -28.829 -63.873  1.00  0.00           O  
ATOM   2716  CB  PHE A 979     -33.715 -29.914 -62.748  1.00  0.00           C  
ATOM   2717  CG  PHE A 979     -33.112 -30.942 -63.670  1.00  0.00           C  
ATOM   2718  CD1 PHE A 979     -31.846 -31.475 -63.425  1.00  0.00           C  
ATOM   2719  CD2 PHE A 979     -33.816 -31.390 -64.776  1.00  0.00           C  
ATOM   2720  CE1 PHE A 979     -31.285 -32.420 -64.273  1.00  0.00           C  
ATOM   2721  CE2 PHE A 979     -33.266 -32.342 -65.630  1.00  0.00           C  
ATOM   2722  CZ  PHE A 979     -31.994 -32.857 -65.376  1.00  0.00           C  
ATOM   2723  N   GLY A 980     -32.393 -27.068 -63.786  1.00  0.00           N  
ATOM   2724  CA  GLY A 980     -31.690 -26.283 -64.814  1.00  0.00           C  
ATOM   2725  C   GLY A 980     -30.537 -25.474 -64.234  1.00  0.00           C  
ATOM   2726  O   GLY A 980     -30.343 -24.301 -64.579  1.00  0.00           O  
ATOM   2727  N   TYR A 981     -29.777 -26.109 -63.341  1.00  0.00           N  
ATOM   2728  CA  TYR A 981     -28.604 -25.504 -62.725  1.00  0.00           C  
ATOM   2729  C   TYR A 981     -27.803 -26.564 -61.983  1.00  0.00           C  
ATOM   2730  O   TYR A 981     -28.351 -27.348 -61.207  1.00  0.00           O  
ATOM   2731  CB  TYR A 981     -28.993 -24.373 -61.766  1.00  0.00           C  
ATOM   2732  CG  TYR A 981     -27.822 -23.770 -61.020  1.00  0.00           C  
ATOM   2733  CD1 TYR A 981     -27.875 -23.592 -59.649  1.00  0.00           C  
ATOM   2734  CD2 TYR A 981     -26.657 -23.387 -61.685  1.00  0.00           C  
ATOM   2735  CE1 TYR A 981     -26.808 -23.036 -58.951  1.00  0.00           C  
ATOM   2736  CE2 TYR A 981     -25.581 -22.835 -60.992  1.00  0.00           C  
ATOM   2737  CZ  TYR A 981     -25.667 -22.660 -59.622  1.00  0.00           C  
ATOM   2738  OH  TYR A 981     -24.625 -22.116 -58.902  1.00  0.00           O  
ATOM   2739  N   GLY A 982     -26.501 -26.583 -62.252  1.00  0.00           N  
ATOM   2740  CA  GLY A 982     -25.560 -27.436 -61.528  1.00  0.00           C  
ATOM   2741  C   GLY A 982     -25.737 -28.893 -61.873  1.00  0.00           C  
ATOM   2742  O   GLY A 982     -25.440 -29.320 -62.982  1.00  0.00           O  
ATOM   2743  N   THR A 983     -26.224 -29.652 -60.908  1.00  0.00           N  
ATOM   2744  CA  THR A 983     -26.494 -31.056 -61.115  1.00  0.00           C  
ATOM   2745  C   THR A 983     -27.998 -31.327 -61.180  1.00  0.00           C  
ATOM   2746  O   THR A 983     -28.437 -32.234 -61.886  1.00  0.00           O  
ATOM   2747  CB  THR A 983     -25.858 -31.882 -59.985  1.00  0.00           C  
ATOM   2748  OG1 THR A 983     -26.287 -31.370 -58.719  1.00  0.00           O  
ATOM   2749  CG2 THR A 983     -24.344 -31.794 -60.056  1.00  0.00           C  
ATOM   2750  N   GLY A 984     -28.774 -30.505 -60.476  1.00  0.00           N  
ATOM   2751  CA  GLY A 984     -30.146 -30.838 -60.109  1.00  0.00           C  
ATOM   2752  C   GLY A 984     -30.173 -31.704 -58.858  1.00  0.00           C  
ATOM   2753  O   GLY A 984     -31.121 -32.468 -58.645  1.00  0.00           O  
ATOM   2754  N   ALA A 985     -29.140 -31.568 -58.021  1.00  0.00           N  
ATOM   2755  CA  ALA A 985     -28.933 -32.446 -56.867  1.00  0.00           C  
ATOM   2756  C   ALA A 985     -28.017 -31.768 -55.882  1.00  0.00           C  
ATOM   2757  O   ALA A 985     -27.033 -31.178 -56.307  1.00  0.00           O  
ATOM   2758  CB  ALA A 985     -28.301 -33.730 -57.322  1.00  0.00           C  
ATOM   2759  N   ILE A 986     -28.311 -31.862 -54.585  1.00  0.00           N  
ATOM   2760  CA  ILE A 986     -27.464 -31.228 -53.562  1.00  0.00           C  
ATOM   2761  C   ILE A 986     -27.154 -32.118 -52.394  1.00  0.00           C  
ATOM   2762  O   ILE A 986     -28.033 -32.807 -51.885  1.00  0.00           O  
ATOM   2763  CB  ILE A 986     -28.109 -29.986 -52.933  1.00  0.00           C  
ATOM   2764  CG1 ILE A 986     -29.607 -30.195 -52.722  1.00  0.00           C  
ATOM   2765  CG2 ILE A 986     -27.877 -28.777 -53.789  1.00  0.00           C  
ATOM   2766  CD1 ILE A 986     -30.216 -29.216 -51.734  1.00  0.00           C  
ATOM   2767  N   MET A 987     -25.906 -32.075 -51.939  1.00  0.00           N  
ATOM   2768  CA  MET A 987     -25.606 -32.555 -50.601  1.00  0.00           C  
ATOM   2769  C   MET A 987     -26.196 -31.514 -49.677  1.00  0.00           C  
ATOM   2770  O   MET A 987     -25.952 -30.315 -49.843  1.00  0.00           O  
ATOM   2771  CB  MET A 987     -24.106 -32.768 -50.352  1.00  0.00           C  
ATOM   2772  CG  MET A 987     -23.213 -31.544 -50.391  1.00  0.00           C  
ATOM   2773  SD  MET A 987     -21.656 -31.911 -49.569  1.00  0.00           S  
ATOM   2774  CE  MET A 987     -22.163 -31.742 -47.869  1.00  0.00           C  
ATOM   2775  N   ALA A 988     -27.015 -31.967 -48.739  1.00  0.00           N  
ATOM   2776  CA  ALA A 988     -27.799 -31.055 -47.929  1.00  0.00           C  
ATOM   2777  C   ALA A 988     -27.341 -31.092 -46.484  1.00  0.00           C  
ATOM   2778  O   ALA A 988     -27.695 -32.000 -45.739  1.00  0.00           O  
ATOM   2779  CB  ALA A 988     -29.273 -31.404 -48.032  1.00  0.00           C  
ATOM   2780  N   VAL A 989     -26.528 -30.115 -46.104  1.00  0.00           N  
ATOM   2781  CA  VAL A 989     -26.132 -29.948 -44.718  1.00  0.00           C  
ATOM   2782  C   VAL A 989     -27.134 -28.980 -44.130  1.00  0.00           C  
ATOM   2783  O   VAL A 989     -27.295 -27.881 -44.649  1.00  0.00           O  
ATOM   2784  CB  VAL A 989     -24.721 -29.361 -44.574  1.00  0.00           C  
ATOM   2785  CG1 VAL A 989     -24.347 -29.270 -43.089  1.00  0.00           C  
ATOM   2786  CG2 VAL A 989     -23.712 -30.198 -45.342  1.00  0.00           C  
ATOM   2787  N   PRO A 990     -27.841 -29.385 -43.069  1.00  0.00           N  
ATOM   2788  CA  PRO A 990     -28.829 -28.476 -42.529  1.00  0.00           C  
ATOM   2789  C   PRO A 990     -28.306 -27.695 -41.347  1.00  0.00           C  
ATOM   2790  O   PRO A 990     -29.042 -26.899 -40.789  1.00  0.00           O  
ATOM   2791  CB  PRO A 990     -29.948 -29.418 -42.085  1.00  0.00           C  
ATOM   2792  CG  PRO A 990     -29.256 -30.751 -41.837  1.00  0.00           C  
ATOM   2793  CD  PRO A 990     -27.833 -30.650 -42.323  1.00  0.00           C  
ATOM   2794  N   ALA A 991     -27.051 -27.910 -40.966  1.00  0.00           N  
ATOM   2795  CA  ALA A 991     -26.506 -27.267 -39.774  1.00  0.00           C  
ATOM   2796  C   ALA A 991     -25.745 -26.011 -40.129  1.00  0.00           C  
ATOM   2797  O   ALA A 991     -25.258 -25.315 -39.242  1.00  0.00           O  
ATOM   2798  CB  ALA A 991     -25.600 -28.227 -39.011  1.00  0.00           C  
ATOM   2799  N   HIS A 992     -25.617 -25.731 -41.419  1.00  0.00           N  
ATOM   2800  CA  HIS A 992     -24.844 -24.581 -41.858  1.00  0.00           C  
ATOM   2801  C   HIS A 992     -25.431 -23.930 -43.097  1.00  0.00           C  
ATOM   2802  O   HIS A 992     -24.731 -23.258 -43.843  1.00  0.00           O  
ATOM   2803  CB  HIS A 992     -23.385 -25.010 -42.061  1.00  0.00           C  
ATOM   2804  CG  HIS A 992     -22.757 -25.565 -40.815  1.00  0.00           C  
ATOM   2805  ND1 HIS A 992     -22.259 -24.762 -39.810  1.00  0.00           N  
ATOM   2806  CD2 HIS A 992     -22.602 -26.842 -40.386  1.00  0.00           C  
ATOM   2807  CE1 HIS A 992     -21.807 -25.522 -38.829  1.00  0.00           C  
ATOM   2808  NE2 HIS A 992     -22.002 -26.786 -39.153  1.00  0.00           N  
ATOM   2809  N   ASP A 993     -26.735 -24.113 -43.284  1.00  0.00           N  
ATOM   2810  CA  ASP A 993     -27.449 -23.555 -44.420  1.00  0.00           C  
ATOM   2811  C   ASP A 993     -28.931 -23.604 -44.157  1.00  0.00           C  
ATOM   2812  O   ASP A 993     -29.517 -24.681 -44.157  1.00  0.00           O  
ATOM   2813  CB  ASP A 993     -27.180 -24.341 -45.685  1.00  0.00           C  
ATOM   2814  CG  ASP A 993     -27.946 -23.791 -46.852  1.00  0.00           C  
ATOM   2815  OD1 ASP A 993     -28.859 -24.481 -47.352  1.00  0.00           O  
ATOM   2816  OD2 ASP A 993     -27.657 -22.638 -47.237  1.00  0.00           O  
ATOM   2817  N   GLN A 994     -29.527 -22.428 -43.980  1.00  0.00           N  
ATOM   2818  CA  GLN A 994     -30.897 -22.288 -43.468  1.00  0.00           C  
ATOM   2819  C   GLN A 994     -31.927 -23.006 -44.315  1.00  0.00           C  
ATOM   2820  O   GLN A 994     -32.868 -23.593 -43.792  1.00  0.00           O  
ATOM   2821  CB  GLN A 994     -31.290 -20.815 -43.395  1.00  0.00           C  
ATOM   2822  CG  GLN A 994     -32.524 -20.541 -42.575  1.00  0.00           C  
ATOM   2823  CD  GLN A 994     -32.231 -20.523 -41.114  1.00  0.00           C  
ATOM   2824  OE1 GLN A 994     -31.123 -20.857 -40.692  1.00  0.00           O  
ATOM   2825  NE2 GLN A 994     -33.217 -20.122 -40.317  1.00  0.00           N  
ATOM   2826  N   ARG A 995     -31.761 -22.941 -45.625  1.00  0.00           N  
ATOM   2827  CA  ARG A 995     -32.701 -23.571 -46.512  1.00  0.00           C  
ATOM   2828  C   ARG A 995     -32.824 -25.011 -46.070  1.00  0.00           C  
ATOM   2829  O   ARG A 995     -33.906 -25.469 -45.723  1.00  0.00           O  
ATOM   2830  CB  ARG A 995     -32.203 -23.495 -47.941  1.00  0.00           C  
ATOM   2831  CG  ARG A 995     -31.987 -22.079 -48.433  1.00  0.00           C  
ATOM   2832  CD  ARG A 995     -31.210 -22.065 -49.730  1.00  0.00           C  
ATOM   2833  NE  ARG A 995     -29.842 -22.569 -49.585  1.00  0.00           N  
ATOM   2834  CZ  ARG A 995     -29.172 -23.226 -50.537  1.00  0.00           C  
ATOM   2835  NH1 ARG A 995     -29.726 -23.479 -51.735  1.00  0.00           N  
ATOM   2836  NH2 ARG A 995     -27.930 -23.639 -50.291  1.00  0.00           N  
ATOM   2837  N   ASP A 996     -31.688 -25.699 -46.033  1.00  0.00           N  
ATOM   2838  CA  ASP A 996     -31.640 -27.108 -45.662  1.00  0.00           C  
ATOM   2839  C   ASP A 996     -31.999 -27.304 -44.184  1.00  0.00           C  
ATOM   2840  O   ASP A 996     -32.619 -28.295 -43.810  1.00  0.00           O  
ATOM   2841  CB  ASP A 996     -30.248 -27.686 -45.960  1.00  0.00           C  
ATOM   2842  CG  ASP A 996     -29.895 -27.665 -47.450  1.00  0.00           C  
ATOM   2843  OD1 ASP A 996     -30.761 -27.325 -48.280  1.00  0.00           O  
ATOM   2844  OD2 ASP A 996     -28.739 -27.992 -47.797  1.00  0.00           O  
ATOM   2845  N   TYR A 997     -31.603 -26.357 -43.346  1.00  0.00           N  
ATOM   2846  CA  TYR A 997     -31.996 -26.374 -41.950  1.00  0.00           C  
ATOM   2847  C   TYR A 997     -33.493 -26.506 -41.872  1.00  0.00           C  
ATOM   2848  O   TYR A 997     -34.008 -27.467 -41.325  1.00  0.00           O  
ATOM   2849  CB  TYR A 997     -31.583 -25.088 -41.242  1.00  0.00           C  
ATOM   2850  CG  TYR A 997     -31.968 -25.058 -39.789  1.00  0.00           C  
ATOM   2851  CD1 TYR A 997     -32.895 -24.150 -39.314  1.00  0.00           C  
ATOM   2852  CD2 TYR A 997     -31.404 -25.953 -38.889  1.00  0.00           C  
ATOM   2853  CE1 TYR A 997     -33.242 -24.128 -37.978  1.00  0.00           C  
ATOM   2854  CE2 TYR A 997     -31.741 -25.941 -37.559  1.00  0.00           C  
ATOM   2855  CZ  TYR A 997     -32.659 -25.032 -37.106  1.00  0.00           C  
ATOM   2856  OH  TYR A 997     -32.988 -25.040 -35.773  1.00  0.00           O  
ATOM   2857  N   GLU A 998     -34.193 -25.544 -42.451  1.00  0.00           N  
ATOM   2858  CA  GLU A 998     -35.644 -25.523 -42.386  1.00  0.00           C  
ATOM   2859  C   GLU A 998     -36.277 -26.776 -43.021  1.00  0.00           C  
ATOM   2860  O   GLU A 998     -37.372 -27.172 -42.629  1.00  0.00           O  
ATOM   2861  CB  GLU A 998     -36.190 -24.225 -43.001  1.00  0.00           C  
ATOM   2862  CG  GLU A 998     -35.990 -22.999 -42.088  1.00  0.00           C  
ATOM   2863  CD  GLU A 998     -36.182 -21.654 -42.790  1.00  0.00           C  
ATOM   2864  OE1 GLU A 998     -35.907 -21.540 -44.010  1.00  0.00           O  
ATOM   2865  OE2 GLU A 998     -36.597 -20.697 -42.099  1.00  0.00           O  
ATOM   2866  N   PHE A 999     -35.596 -27.416 -43.967  1.00  0.00           N  
ATOM   2867  CA  PHE A 999     -36.056 -28.719 -44.450  1.00  0.00           C  
ATOM   2868  C   PHE A 999     -35.837 -29.793 -43.389  1.00  0.00           C  
ATOM   2869  O   PHE A 999     -36.655 -30.695 -43.217  1.00  0.00           O  
ATOM   2870  CB  PHE A 999     -35.346 -29.124 -45.739  1.00  0.00           C  
ATOM   2871  CG  PHE A 999     -36.148 -30.067 -46.583  1.00  0.00           C  
ATOM   2872  CD1 PHE A 999     -36.033 -31.429 -46.419  1.00  0.00           C  
ATOM   2873  CD2 PHE A 999     -37.051 -29.585 -47.520  1.00  0.00           C  
ATOM   2874  CE1 PHE A 999     -36.789 -32.290 -47.191  1.00  0.00           C  
ATOM   2875  CE2 PHE A 999     -37.805 -30.440 -48.287  1.00  0.00           C  
ATOM   2876  CZ  PHE A 999     -37.676 -31.789 -48.125  1.00  0.00           C  
ATOM   2877  N   ALA A1000     -34.717 -29.676 -42.685  1.00  0.00           N  
ATOM   2878  CA  ALA A1000     -34.363 -30.581 -41.594  1.00  0.00           C  
ATOM   2879  C   ALA A1000     -35.205 -30.336 -40.364  1.00  0.00           C  
ATOM   2880  O   ALA A1000     -35.564 -31.268 -39.663  1.00  0.00           O  
ATOM   2881  CB  ALA A1000     -32.901 -30.412 -41.247  1.00  0.00           C  
ATOM   2882  N   ARG A1001     -35.492 -29.070 -40.101  1.00  0.00           N  
ATOM   2883  CA  ARG A1001     -36.329 -28.677 -38.983  1.00  0.00           C  
ATOM   2884  C   ARG A1001     -37.748 -29.141 -39.263  1.00  0.00           C  
ATOM   2885  O   ARG A1001     -38.476 -29.491 -38.344  1.00  0.00           O  
ATOM   2886  CB  ARG A1001     -36.303 -27.150 -38.793  1.00  0.00           C  
ATOM   2887  CG  ARG A1001     -36.013 -26.661 -37.355  1.00  0.00           C  
ATOM   2888  CD  ARG A1001     -37.274 -26.389 -36.484  1.00  0.00           C  
ATOM   2889  NE  ARG A1001     -38.217 -25.398 -37.039  1.00  0.00           N  
ATOM   2890  CZ  ARG A1001     -39.215 -24.828 -36.354  1.00  0.00           C  
ATOM   2891  NH1 ARG A1001     -39.416 -25.099 -35.065  1.00  0.00           N  
ATOM   2892  NH2 ARG A1001     -40.014 -23.965 -36.963  1.00  0.00           N  
ATOM   2893  N   LYS A1002     -38.142 -29.144 -40.532  1.00  0.00           N  
ATOM   2894  CA  LYS A1002     -39.478 -29.577 -40.895  1.00  0.00           C  
ATOM   2895  C   LYS A1002     -39.584 -31.099 -40.884  1.00  0.00           C  
ATOM   2896  O   LYS A1002     -40.195 -31.653 -39.978  1.00  0.00           O  
ATOM   2897  CB  LYS A1002     -39.895 -29.005 -42.247  1.00  0.00           C  
ATOM   2898  CG  LYS A1002     -41.377 -29.194 -42.560  1.00  0.00           C  
ATOM   2899  CD  LYS A1002     -41.864 -28.207 -43.624  1.00  0.00           C  
ATOM   2900  CE  LYS A1002     -43.373 -27.959 -43.539  1.00  0.00           C  
ATOM   2901  NZ  LYS A1002     -43.802 -26.741 -44.302  1.00  0.00           N  
ATOM   2902  N   PHE A1003     -38.964 -31.776 -41.850  1.00  0.00           N  
ATOM   2903  CA  PHE A1003     -39.185 -33.224 -42.040  1.00  0.00           C  
ATOM   2904  C   PHE A1003     -38.313 -34.147 -41.167  1.00  0.00           C  
ATOM   2905  O   PHE A1003     -37.906 -35.224 -41.617  1.00  0.00           O  
ATOM   2906  CB  PHE A1003     -38.982 -33.614 -43.508  1.00  0.00           C  
ATOM   2907  CG  PHE A1003     -39.876 -32.884 -44.469  1.00  0.00           C  
ATOM   2908  CD1 PHE A1003     -41.156 -33.347 -44.729  1.00  0.00           C  
ATOM   2909  CD2 PHE A1003     -39.425 -31.745 -45.134  1.00  0.00           C  
ATOM   2910  CE1 PHE A1003     -41.978 -32.679 -45.629  1.00  0.00           C  
ATOM   2911  CE2 PHE A1003     -40.235 -31.076 -46.028  1.00  0.00           C  
ATOM   2912  CZ  PHE A1003     -41.513 -31.541 -46.280  1.00  0.00           C  
ATOM   2913  N   GLY A1004     -38.029 -33.731 -39.933  1.00  0.00           N  
ATOM   2914  CA  GLY A1004     -37.293 -34.558 -38.966  1.00  0.00           C  
ATOM   2915  C   GLY A1004     -35.913 -35.062 -39.376  1.00  0.00           C  
ATOM   2916  O   GLY A1004     -35.346 -35.929 -38.703  1.00  0.00           O  
ATOM   2917  N   LEU A1005     -35.363 -34.526 -40.464  1.00  0.00           N  
ATOM   2918  CA  LEU A1005     -34.108 -35.029 -41.005  1.00  0.00           C  
ATOM   2919  C   LEU A1005     -32.991 -34.512 -40.115  1.00  0.00           C  
ATOM   2920  O   LEU A1005     -32.845 -33.313 -39.976  1.00  0.00           O  
ATOM   2921  CB  LEU A1005     -33.902 -34.568 -42.453  1.00  0.00           C  
ATOM   2922  CG  LEU A1005     -35.035 -34.782 -43.471  1.00  0.00           C  
ATOM   2923  CD1 LEU A1005     -34.564 -34.420 -44.876  1.00  0.00           C  
ATOM   2924  CD2 LEU A1005     -35.559 -36.207 -43.445  1.00  0.00           C  
ATOM   2925  N   PRO A1006     -32.227 -35.414 -39.477  1.00  0.00           N  
ATOM   2926  CA  PRO A1006     -31.229 -35.026 -38.463  1.00  0.00           C  
ATOM   2927  C   PRO A1006     -30.217 -33.970 -38.884  1.00  0.00           C  
ATOM   2928  O   PRO A1006     -29.896 -33.846 -40.060  1.00  0.00           O  
ATOM   2929  CB  PRO A1006     -30.512 -36.342 -38.157  1.00  0.00           C  
ATOM   2930  CG  PRO A1006     -31.532 -37.389 -38.450  1.00  0.00           C  
ATOM   2931  CD  PRO A1006     -32.292 -36.880 -39.636  1.00  0.00           C  
ATOM   2932  N   ILE A1007     -29.707 -33.250 -37.891  1.00  0.00           N  
ATOM   2933  CA  ILE A1007     -28.916 -32.047 -38.090  1.00  0.00           C  
ATOM   2934  C   ILE A1007     -27.552 -32.148 -37.401  1.00  0.00           C  
ATOM   2935  O   ILE A1007     -27.477 -32.170 -36.175  1.00  0.00           O  
ATOM   2936  CB  ILE A1007     -29.668 -30.852 -37.501  1.00  0.00           C  
ATOM   2937  CG1 ILE A1007     -30.808 -30.434 -38.430  1.00  0.00           C  
ATOM   2938  CG2 ILE A1007     -28.716 -29.690 -37.248  1.00  0.00           C  
ATOM   2939  CD1 ILE A1007     -31.839 -29.556 -37.766  1.00  0.00           C  
ATOM   2940  N   LYS A1008     -26.482 -32.165 -38.193  1.00  0.00           N  
ATOM   2941  CA  LYS A1008     -25.129 -32.446 -37.702  1.00  0.00           C  
ATOM   2942  C   LYS A1008     -24.247 -31.199 -37.746  1.00  0.00           C  
ATOM   2943  O   LYS A1008     -24.113 -30.570 -38.796  1.00  0.00           O  
ATOM   2944  CB  LYS A1008     -24.505 -33.556 -38.560  1.00  0.00           C  
ATOM   2945  CG  LYS A1008     -23.085 -34.002 -38.171  1.00  0.00           C  
ATOM   2946  CD  LYS A1008     -22.729 -35.332 -38.859  1.00  0.00           C  
ATOM   2947  CE  LYS A1008     -21.272 -35.743 -38.661  1.00  0.00           C  
ATOM   2948  NZ  LYS A1008     -20.935 -36.942 -39.493  1.00  0.00           N  
ATOM   2949  N   LYS A1009     -23.639 -30.865 -36.607  1.00  0.00           N  
ATOM   2950  CA  LYS A1009     -22.686 -29.752 -36.518  1.00  0.00           C  
ATOM   2951  C   LYS A1009     -21.274 -30.202 -36.899  1.00  0.00           C  
ATOM   2952  O   LYS A1009     -20.783 -31.224 -36.417  1.00  0.00           O  
ATOM   2953  CB  LYS A1009     -22.681 -29.152 -35.104  1.00  0.00           C  
ATOM   2954  CG  LYS A1009     -21.471 -28.239 -34.774  1.00  0.00           C  
ATOM   2955  CD  LYS A1009     -21.716 -27.339 -33.542  1.00  0.00           C  
ATOM   2956  CE  LYS A1009     -21.826 -28.117 -32.222  1.00  0.00           C  
ATOM   2957  NZ  LYS A1009     -22.410 -27.278 -31.134  1.00  0.00           N  
ATOM   2958  N   VAL A1010     -20.631 -29.414 -37.756  1.00  0.00           N  
ATOM   2959  CA  VAL A1010     -19.270 -29.689 -38.221  1.00  0.00           C  
ATOM   2960  C   VAL A1010     -18.338 -28.459 -38.284  1.00  0.00           C  
ATOM   2961  O   VAL A1010     -17.127 -28.622 -38.381  1.00  0.00           O  
ATOM   2962  CB  VAL A1010     -19.299 -30.347 -39.608  1.00  0.00           C  
ATOM   2963  CG1 VAL A1010     -19.914 -31.735 -39.520  1.00  0.00           C  
ATOM   2964  CG2 VAL A1010     -20.074 -29.481 -40.582  1.00  0.00           C  
ATOM   2965  N   ILE A1011     -18.884 -27.246 -38.223  1.00  0.00           N  
ATOM   2966  CA  ILE A1011     -18.076 -26.023 -38.239  1.00  0.00           C  
ATOM   2967  C   ILE A1011     -18.335 -25.204 -36.971  1.00  0.00           C  
ATOM   2968  O   ILE A1011     -19.278 -24.409 -36.932  1.00  0.00           O  
ATOM   2969  CB  ILE A1011     -18.403 -25.138 -39.469  1.00  0.00           C  
ATOM   2970  CG1 ILE A1011     -18.493 -25.976 -40.751  1.00  0.00           C  
ATOM   2971  CG2 ILE A1011     -17.381 -24.016 -39.601  1.00  0.00           C  
ATOM   2972  CD1 ILE A1011     -17.273 -26.825 -41.039  1.00  0.00           C  
ATOM   2973  N   GLU A1012     -17.505 -25.385 -35.940  1.00  0.00           N  
ATOM   2974  CA  GLU A1012     -17.692 -24.659 -34.667  1.00  0.00           C  
ATOM   2975  C   GLU A1012     -17.183 -23.211 -34.743  1.00  0.00           C  
ATOM   2976  O   GLU A1012     -16.112 -22.930 -35.296  1.00  0.00           O  
ATOM   2977  CB  GLU A1012     -17.040 -25.405 -33.493  1.00  0.00           C  
ATOM   2978  CG  GLU A1012     -17.372 -24.841 -32.101  1.00  0.00           C  
ATOM   2979  CD  GLU A1012     -18.863 -24.859 -31.779  1.00  0.00           C  
ATOM   2980  OE1 GLU A1012     -19.531 -23.834 -32.021  1.00  0.00           O  
ATOM   2981  OE2 GLU A1012     -19.372 -25.890 -31.287  1.00  0.00           O  
ATOM   2982  N   ARG A1013     -17.977 -22.312 -34.167  1.00  0.00           N  
ATOM   2983  CA  ARG A1013     -17.779 -20.862 -34.255  1.00  0.00           C  
ATOM   2984  C   ARG A1013     -16.615 -20.400 -33.357  1.00  0.00           C  
ATOM   2985  O   ARG A1013     -16.352 -21.008 -32.316  1.00  0.00           O  
ATOM   2986  CB  ARG A1013     -19.098 -20.172 -33.862  1.00  0.00           C  
ATOM   2987  CG  ARG A1013     -19.102 -18.654 -33.798  1.00  0.00           C  
ATOM   2988  CD  ARG A1013     -20.490 -18.130 -33.390  1.00  0.00           C  
ATOM   2989  NE  ARG A1013     -20.819 -18.372 -31.978  1.00  0.00           N  
ATOM   2990  CZ  ARG A1013     -21.996 -18.086 -31.411  1.00  0.00           C  
ATOM   2991  NH1 ARG A1013     -22.996 -17.562 -32.121  1.00  0.00           N  
ATOM   2992  NH2 ARG A1013     -22.182 -18.340 -30.121  1.00  0.00           N  
ATOM   2993  N   PRO A1014     -15.899 -19.336 -33.763  1.00  0.00           N  
ATOM   2994  CA  PRO A1014     -14.773 -18.844 -32.965  1.00  0.00           C  
ATOM   2995  C   PRO A1014     -15.130 -18.282 -31.578  1.00  0.00           C  
ATOM   2996  O   PRO A1014     -16.168 -17.625 -31.425  1.00  0.00           O  
ATOM   2997  CB  PRO A1014     -14.193 -17.723 -33.839  1.00  0.00           C  
ATOM   2998  CG  PRO A1014     -14.677 -18.008 -35.201  1.00  0.00           C  
ATOM   2999  CD  PRO A1014     -16.043 -18.560 -35.003  1.00  0.00           C  
ATOM   3000  N   GLY A1015     -14.252 -18.550 -30.598  1.00  0.00           N  
ATOM   3001  CA  GLY A1015     -14.319 -17.978 -29.242  1.00  0.00           C  
ATOM   3002  C   GLY A1015     -15.543 -18.404 -28.461  1.00  0.00           C  
ATOM   3003  O   GLY A1015     -15.468 -19.285 -27.606  1.00  0.00           O  
ATOM   3004  N   GLU A1016     -16.664 -17.744 -28.753  1.00  0.00           N  
ATOM   3005  CA  GLU A1016     -17.981 -18.182 -28.298  1.00  0.00           C  
ATOM   3006  C   GLU A1016     -18.423 -19.308 -29.223  1.00  0.00           C  
ATOM   3007  O   GLU A1016     -18.405 -19.135 -30.442  1.00  0.00           O  
ATOM   3008  CB  GLU A1016     -19.004 -17.037 -28.353  1.00  0.00           C  
ATOM   3009  CG  GLU A1016     -20.262 -17.284 -27.497  1.00  0.00           C  
ATOM   3010  CD  GLU A1016     -21.436 -16.366 -27.846  1.00  0.00           C  
ATOM   3011  OE1 GLU A1016     -21.255 -15.383 -28.605  1.00  0.00           O  
ATOM   3012  OE2 GLU A1016     -22.553 -16.639 -27.352  1.00  0.00           O  
ATOM   3013  N   PRO A1017     -18.813 -20.464 -28.654  1.00  0.00           N  
ATOM   3014  CA  PRO A1017     -19.201 -21.597 -29.476  1.00  0.00           C  
ATOM   3015  C   PRO A1017     -20.702 -21.597 -29.751  1.00  0.00           C  
ATOM   3016  O   PRO A1017     -21.465 -20.934 -29.048  1.00  0.00           O  
ATOM   3017  CB  PRO A1017     -18.824 -22.787 -28.600  1.00  0.00           C  
ATOM   3018  CG  PRO A1017     -19.115 -22.305 -27.217  1.00  0.00           C  
ATOM   3019  CD  PRO A1017     -18.926 -20.794 -27.221  1.00  0.00           C  
ATOM   3020  N   LEU A1018     -21.114 -22.343 -30.767  1.00  0.00           N  
ATOM   3021  CA  LEU A1018     -22.525 -22.496 -31.084  1.00  0.00           C  
ATOM   3022  C   LEU A1018     -23.256 -23.198 -29.937  1.00  0.00           C  
ATOM   3023  O   LEU A1018     -22.636 -23.952 -29.184  1.00  0.00           O  
ATOM   3024  CB  LEU A1018     -22.683 -23.297 -32.377  1.00  0.00           C  
ATOM   3025  CG  LEU A1018     -22.195 -22.579 -33.638  1.00  0.00           C  
ATOM   3026  CD1 LEU A1018     -21.885 -23.567 -34.754  1.00  0.00           C  
ATOM   3027  CD2 LEU A1018     -23.231 -21.557 -34.082  1.00  0.00           C  
ATOM   3028  N   PRO A1019     -24.575 -22.955 -29.803  1.00  0.00           N  
ATOM   3029  CA  PRO A1019     -25.347 -23.611 -28.757  1.00  0.00           C  
ATOM   3030  C   PRO A1019     -25.706 -25.021 -29.165  1.00  0.00           C  
ATOM   3031  O   PRO A1019     -25.549 -25.382 -30.328  1.00  0.00           O  
ATOM   3032  CB  PRO A1019     -26.623 -22.770 -28.690  1.00  0.00           C  
ATOM   3033  CG  PRO A1019     -26.818 -22.302 -30.077  1.00  0.00           C  
ATOM   3034  CD  PRO A1019     -25.427 -22.081 -30.633  1.00  0.00           C  
ATOM   3035  N   GLU A1020     -26.167 -25.814 -28.210  1.00  0.00           N  
ATOM   3036  CA  GLU A1020     -26.878 -27.039 -28.530  1.00  0.00           C  
ATOM   3037  C   GLU A1020     -28.049 -27.094 -27.555  1.00  0.00           C  
ATOM   3038  O   GLU A1020     -27.854 -26.943 -26.350  1.00  0.00           O  
ATOM   3039  CB  GLU A1020     -25.971 -28.277 -28.437  1.00  0.00           C  
ATOM   3040  CG  GLU A1020     -26.457 -29.516 -29.259  1.00  0.00           C  
ATOM   3041  CD  GLU A1020     -25.848 -29.642 -30.688  1.00  0.00           C  
ATOM   3042  OE1 GLU A1020     -24.595 -29.647 -30.828  1.00  0.00           O  
ATOM   3043  OE2 GLU A1020     -26.631 -29.780 -31.668  1.00  0.00           O  
ATOM   3044  N   PRO A1021     -29.278 -27.244 -28.076  1.00  0.00           N  
ATOM   3045  CA  PRO A1021     -29.600 -27.333 -29.506  1.00  0.00           C  
ATOM   3046  C   PRO A1021     -29.379 -26.019 -30.284  1.00  0.00           C  
ATOM   3047  O   PRO A1021     -29.521 -24.925 -29.717  1.00  0.00           O  
ATOM   3048  CB  PRO A1021     -31.088 -27.735 -29.514  1.00  0.00           C  
ATOM   3049  CG  PRO A1021     -31.424 -28.130 -28.097  1.00  0.00           C  
ATOM   3050  CD  PRO A1021     -30.486 -27.350 -27.239  1.00  0.00           C  
ATOM   3051  N   LEU A1022     -29.001 -26.145 -31.560  1.00  0.00           N  
ATOM   3052  CA  LEU A1022     -28.927 -25.003 -32.471  1.00  0.00           C  
ATOM   3053  C   LEU A1022     -30.318 -24.788 -33.013  1.00  0.00           C  
ATOM   3054  O   LEU A1022     -30.965 -25.743 -33.446  1.00  0.00           O  
ATOM   3055  CB  LEU A1022     -27.995 -25.267 -33.650  1.00  0.00           C  
ATOM   3056  CG  LEU A1022     -26.503 -25.424 -33.391  1.00  0.00           C  
ATOM   3057  CD1 LEU A1022     -26.197 -26.834 -32.916  1.00  0.00           C  
ATOM   3058  CD2 LEU A1022     -25.730 -25.108 -34.656  1.00  0.00           C  
ATOM   3059  N   GLU A1023     -30.770 -23.538 -33.004  1.00  0.00           N  
ATOM   3060  CA  GLU A1023     -32.145 -23.217 -33.370  1.00  0.00           C  
ATOM   3061  C   GLU A1023     -32.225 -22.403 -34.680  1.00  0.00           C  
ATOM   3062  O   GLU A1023     -33.311 -21.994 -35.103  1.00  0.00           O  
ATOM   3063  CB  GLU A1023     -32.844 -22.532 -32.181  1.00  0.00           C  
ATOM   3064  CG  GLU A1023     -32.402 -23.122 -30.805  1.00  0.00           C  
ATOM   3065  CD  GLU A1023     -33.529 -23.282 -29.779  1.00  0.00           C  
ATOM   3066  OE1 GLU A1023     -34.289 -22.319 -29.546  1.00  0.00           O  
ATOM   3067  OE2 GLU A1023     -33.635 -24.377 -29.180  1.00  0.00           O  
ATOM   3068  N   ARG A1024     -31.071 -22.204 -35.323  1.00  0.00           N  
ATOM   3069  CA  ARG A1024     -30.981 -21.634 -36.679  1.00  0.00           C  
ATOM   3070  C   ARG A1024     -29.623 -22.011 -37.302  1.00  0.00           C  
ATOM   3071  O   ARG A1024     -28.811 -22.660 -36.647  1.00  0.00           O  
ATOM   3072  CB  ARG A1024     -31.209 -20.104 -36.679  1.00  0.00           C  
ATOM   3073  CG  ARG A1024     -30.184 -19.246 -35.895  1.00  0.00           C  
ATOM   3074  CD  ARG A1024     -30.372 -17.723 -36.130  1.00  0.00           C  
ATOM   3075  NE  ARG A1024     -31.644 -17.213 -35.600  1.00  0.00           N  
ATOM   3076  CZ  ARG A1024     -31.882 -16.895 -34.322  1.00  0.00           C  
ATOM   3077  NH1 ARG A1024     -30.931 -17.026 -33.395  1.00  0.00           N  
ATOM   3078  NH2 ARG A1024     -33.088 -16.444 -33.963  1.00  0.00           N  
ATOM   3079  N   ALA A1025     -29.376 -21.618 -38.550  1.00  0.00           N  
ATOM   3080  CA  ALA A1025     -28.145 -22.008 -39.243  1.00  0.00           C  
ATOM   3081  C   ALA A1025     -26.930 -21.200 -38.783  1.00  0.00           C  
ATOM   3082  O   ALA A1025     -27.065 -20.210 -38.067  1.00  0.00           O  
ATOM   3083  CB  ALA A1025     -28.324 -21.865 -40.730  1.00  0.00           C  
ATOM   3084  N   TYR A1026     -25.742 -21.646 -39.188  1.00  0.00           N  
ATOM   3085  CA  TYR A1026     -24.501 -20.884 -39.001  1.00  0.00           C  
ATOM   3086  C   TYR A1026     -23.744 -20.831 -40.323  1.00  0.00           C  
ATOM   3087  O   TYR A1026     -22.834 -21.633 -40.573  1.00  0.00           O  
ATOM   3088  CB  TYR A1026     -23.635 -21.512 -37.908  1.00  0.00           C  
ATOM   3089  CG  TYR A1026     -22.274 -20.848 -37.690  1.00  0.00           C  
ATOM   3090  CD1 TYR A1026     -22.170 -19.489 -37.399  1.00  0.00           C  
ATOM   3091  CD2 TYR A1026     -21.094 -21.595 -37.745  1.00  0.00           C  
ATOM   3092  CE1 TYR A1026     -20.930 -18.895 -37.187  1.00  0.00           C  
ATOM   3093  CE2 TYR A1026     -19.855 -21.008 -37.534  1.00  0.00           C  
ATOM   3094  CZ  TYR A1026     -19.781 -19.664 -37.257  1.00  0.00           C  
ATOM   3095  OH  TYR A1026     -18.555 -19.091 -37.049  1.00  0.00           O  
ATOM   3096  N   GLU A1027     -24.130 -19.873 -41.163  1.00  0.00           N  
ATOM   3097  CA  GLU A1027     -23.613 -19.774 -42.528  1.00  0.00           C  
ATOM   3098  C   GLU A1027     -22.186 -19.220 -42.587  1.00  0.00           C  
ATOM   3099  O   GLU A1027     -21.399 -19.626 -43.443  1.00  0.00           O  
ATOM   3100  CB  GLU A1027     -24.568 -18.945 -43.392  1.00  0.00           C  
ATOM   3101  CG  GLU A1027     -25.938 -19.593 -43.525  1.00  0.00           C  
ATOM   3102  CD  GLU A1027     -26.846 -18.886 -44.509  1.00  0.00           C  
ATOM   3103  OE1 GLU A1027     -27.195 -17.710 -44.270  1.00  0.00           O  
ATOM   3104  OE2 GLU A1027     -27.230 -19.520 -45.513  1.00  0.00           O  
ATOM   3105  N   GLU A1028     -21.853 -18.309 -41.672  1.00  0.00           N  
ATOM   3106  CA  GLU A1028     -20.501 -17.759 -41.584  1.00  0.00           C  
ATOM   3107  C   GLU A1028     -19.506 -18.888 -41.294  1.00  0.00           C  
ATOM   3108  O   GLU A1028     -19.902 -19.935 -40.795  1.00  0.00           O  
ATOM   3109  CB  GLU A1028     -20.417 -16.679 -40.498  1.00  0.00           C  
ATOM   3110  CG  GLU A1028     -21.292 -15.439 -40.748  1.00  0.00           C  
ATOM   3111  CD  GLU A1028     -22.543 -15.381 -39.860  1.00  0.00           C  
ATOM   3112  OE1 GLU A1028     -22.404 -15.459 -38.614  1.00  0.00           O  
ATOM   3113  OE2 GLU A1028     -23.664 -15.236 -40.410  1.00  0.00           O  
ATOM   3114  N   PRO A1029     -18.215 -18.683 -41.612  1.00  0.00           N  
ATOM   3115  CA  PRO A1029     -17.236 -19.758 -41.540  1.00  0.00           C  
ATOM   3116  C   PRO A1029     -16.402 -19.754 -40.257  1.00  0.00           C  
ATOM   3117  O   PRO A1029     -16.311 -18.726 -39.582  1.00  0.00           O  
ATOM   3118  CB  PRO A1029     -16.337 -19.445 -42.731  1.00  0.00           C  
ATOM   3119  CG  PRO A1029     -16.330 -17.925 -42.790  1.00  0.00           C  
ATOM   3120  CD  PRO A1029     -17.576 -17.437 -42.074  1.00  0.00           C  
ATOM   3121  N   GLY A1030     -15.781 -20.891 -39.945  1.00  0.00           N  
ATOM   3122  CA  GLY A1030     -14.908 -20.998 -38.774  1.00  0.00           C  
ATOM   3123  C   GLY A1030     -14.033 -22.242 -38.755  1.00  0.00           C  
ATOM   3124  O   GLY A1030     -13.426 -22.596 -39.767  1.00  0.00           O  
ATOM   3125  N   ILE A1031     -13.980 -22.907 -37.599  1.00  0.00           N  
ATOM   3126  CA  ILE A1031     -13.098 -24.058 -37.393  1.00  0.00           C  
ATOM   3127  C   ILE A1031     -13.857 -25.352 -37.597  1.00  0.00           C  
ATOM   3128  O   ILE A1031     -14.981 -25.492 -37.128  1.00  0.00           O  
ATOM   3129  CB  ILE A1031     -12.514 -24.103 -35.960  1.00  0.00           C  
ATOM   3130  CG1 ILE A1031     -12.098 -22.701 -35.469  1.00  0.00           C  
ATOM   3131  CG2 ILE A1031     -11.356 -25.099 -35.897  1.00  0.00           C  
ATOM   3132  CD1 ILE A1031     -11.406 -21.807 -36.517  1.00  0.00           C  
ATOM   3133  N   MET A1032     -13.228 -26.309 -38.268  1.00  0.00           N  
ATOM   3134  CA  MET A1032     -13.880 -27.579 -38.567  1.00  0.00           C  
ATOM   3135  C   MET A1032     -13.856 -28.509 -37.361  1.00  0.00           C  
ATOM   3136  O   MET A1032     -12.867 -28.571 -36.636  1.00  0.00           O  
ATOM   3137  CB  MET A1032     -13.228 -28.264 -39.779  1.00  0.00           C  
ATOM   3138  CG  MET A1032     -13.661 -27.689 -41.134  1.00  0.00           C  
ATOM   3139  SD  MET A1032     -12.796 -28.380 -42.567  1.00  0.00           S  
ATOM   3140  CE  MET A1032     -13.375 -30.070 -42.540  1.00  0.00           C  
ATOM   3141  N   VAL A1033     -14.959 -29.229 -37.173  1.00  0.00           N  
ATOM   3142  CA  VAL A1033     -15.118 -30.196 -36.094  1.00  0.00           C  
ATOM   3143  C   VAL A1033     -15.912 -31.414 -36.610  1.00  0.00           C  
ATOM   3144  O   VAL A1033     -16.471 -31.377 -37.709  1.00  0.00           O  
ATOM   3145  CB  VAL A1033     -15.829 -29.541 -34.891  1.00  0.00           C  
ATOM   3146  CG1 VAL A1033     -17.247 -29.151 -35.256  1.00  0.00           C  
ATOM   3147  CG2 VAL A1033     -15.810 -30.456 -33.683  1.00  0.00           C  
ATOM   3148  N   ASN A1034     -15.931 -32.499 -35.835  1.00  0.00           N  
ATOM   3149  CA  ASN A1034     -16.725 -33.694 -36.165  1.00  0.00           C  
ATOM   3150  C   ASN A1034     -16.500 -34.179 -37.593  1.00  0.00           C  
ATOM   3151  O   ASN A1034     -17.429 -34.627 -38.261  1.00  0.00           O  
ATOM   3152  CB  ASN A1034     -18.226 -33.430 -35.916  1.00  0.00           C  
ATOM   3153  CG  ASN A1034     -18.743 -34.086 -34.639  1.00  0.00           C  
ATOM   3154  OD1 ASN A1034     -18.497 -35.272 -34.393  1.00  0.00           O  
ATOM   3155  ND2 ASN A1034     -19.486 -33.321 -33.835  1.00  0.00           N  
ATOM   3156  N   SER A1035     -15.256 -34.092 -38.051  1.00  0.00           N  
ATOM   3157  CA  SER A1035     -14.922 -34.433 -39.425  1.00  0.00           C  
ATOM   3158  C   SER A1035     -13.621 -35.236 -39.542  1.00  0.00           C  
ATOM   3159  O   SER A1035     -12.890 -35.114 -40.524  1.00  0.00           O  
ATOM   3160  CB  SER A1035     -14.856 -33.158 -40.256  1.00  0.00           C  
ATOM   3161  OG  SER A1035     -16.063 -32.425 -40.127  1.00  0.00           O  
ATOM   3162  N   GLY A1036     -13.346 -36.055 -38.529  1.00  0.00           N  
ATOM   3163  CA  GLY A1036     -12.231 -37.005 -38.559  1.00  0.00           C  
ATOM   3164  C   GLY A1036     -10.846 -36.377 -38.598  1.00  0.00           C  
ATOM   3165  O   GLY A1036     -10.453 -35.676 -37.664  1.00  0.00           O  
ATOM   3166  N   PRO A1037     -10.089 -36.624 -39.680  1.00  0.00           N  
ATOM   3167  CA  PRO A1037      -8.705 -36.149 -39.749  1.00  0.00           C  
ATOM   3168  C   PRO A1037      -8.583 -34.647 -39.978  1.00  0.00           C  
ATOM   3169  O   PRO A1037      -7.490 -34.091 -39.835  1.00  0.00           O  
ATOM   3170  CB  PRO A1037      -8.137 -36.911 -40.947  1.00  0.00           C  
ATOM   3171  CG  PRO A1037      -9.315 -37.170 -41.813  1.00  0.00           C  
ATOM   3172  CD  PRO A1037     -10.482 -37.358 -40.897  1.00  0.00           C  
ATOM   3173  N   PHE A1038      -9.693 -34.009 -40.345  1.00  0.00           N  
ATOM   3174  CA  PHE A1038      -9.726 -32.567 -40.580  1.00  0.00           C  
ATOM   3175  C   PHE A1038      -9.905 -31.763 -39.284  1.00  0.00           C  
ATOM   3176  O   PHE A1038      -9.576 -30.577 -39.246  1.00  0.00           O  
ATOM   3177  CB  PHE A1038     -10.838 -32.217 -41.583  1.00  0.00           C  
ATOM   3178  CG  PHE A1038     -10.632 -32.808 -42.956  1.00  0.00           C  
ATOM   3179  CD1 PHE A1038      -9.841 -32.164 -43.891  1.00  0.00           C  
ATOM   3180  CD2 PHE A1038     -11.231 -34.005 -43.312  1.00  0.00           C  
ATOM   3181  CE1 PHE A1038      -9.649 -32.707 -45.159  1.00  0.00           C  
ATOM   3182  CE2 PHE A1038     -11.042 -34.554 -44.579  1.00  0.00           C  
ATOM   3183  CZ  PHE A1038     -10.251 -33.904 -45.499  1.00  0.00           C  
ATOM   3184  N   ASP A1039     -10.409 -32.412 -38.232  1.00  0.00           N  
ATOM   3185  CA  ASP A1039     -10.727 -31.749 -36.951  1.00  0.00           C  
ATOM   3186  C   ASP A1039      -9.678 -30.715 -36.501  1.00  0.00           C  
ATOM   3187  O   ASP A1039      -8.577 -31.073 -36.055  1.00  0.00           O  
ATOM   3188  CB  ASP A1039     -10.938 -32.795 -35.836  1.00  0.00           C  
ATOM   3189  CG  ASP A1039     -12.264 -33.555 -35.971  1.00  0.00           C  
ATOM   3190  OD1 ASP A1039     -12.804 -33.633 -37.097  1.00  0.00           O  
ATOM   3191  OD2 ASP A1039     -12.765 -34.082 -34.950  1.00  0.00           O  
ATOM   3192  N   GLY A1040     -10.045 -29.435 -36.621  1.00  0.00           N  
ATOM   3193  CA  GLY A1040      -9.174 -28.314 -36.254  1.00  0.00           C  
ATOM   3194  C   GLY A1040      -8.934 -27.326 -37.385  1.00  0.00           C  
ATOM   3195  O   GLY A1040      -8.572 -26.176 -37.134  1.00  0.00           O  
ATOM   3196  N   THR A1041      -9.147 -27.774 -38.624  1.00  0.00           N  
ATOM   3197  CA  THR A1041      -8.819 -26.999 -39.830  1.00  0.00           C  
ATOM   3198  C   THR A1041      -9.702 -25.747 -40.006  1.00  0.00           C  
ATOM   3199  O   THR A1041     -10.835 -25.702 -39.509  1.00  0.00           O  
ATOM   3200  CB  THR A1041      -8.929 -27.887 -41.102  1.00  0.00           C  
ATOM   3201  OG1 THR A1041      -8.242 -29.125 -40.889  1.00  0.00           O  
ATOM   3202  CG2 THR A1041      -8.326 -27.194 -42.313  1.00  0.00           C  
ATOM   3203  N   GLU A1058      -9.166 -24.736 -40.700  1.00  0.00           N  
ATOM   3204  CA  GLU A1058      -9.883 -23.482 -40.989  1.00  0.00           C  
ATOM   3205  C   GLU A1058     -10.884 -23.695 -42.122  1.00  0.00           C  
ATOM   3206  O   GLU A1058     -10.530 -24.277 -43.144  1.00  0.00           O  
ATOM   3207  CB  GLU A1058      -8.890 -22.394 -41.410  1.00  0.00           C  
ATOM   3208  CG  GLU A1058      -7.838 -22.029 -40.363  1.00  0.00           C  
ATOM   3209  CD  GLU A1058      -8.068 -20.656 -39.741  1.00  0.00           C  
ATOM   3210  OE1 GLU A1058      -9.084 -20.482 -39.027  1.00  0.00           O  
ATOM   3211  OE2 GLU A1058      -7.226 -19.753 -39.965  1.00  0.00           O  
ATOM   3212  N   SER A1059     -12.119 -23.217 -41.964  1.00  0.00           N  
ATOM   3213  CA  SER A1059     -13.159 -23.455 -42.977  1.00  0.00           C  
ATOM   3214  C   SER A1059     -12.722 -23.042 -44.376  1.00  0.00           C  
ATOM   3215  O   SER A1059     -13.084 -23.700 -45.350  1.00  0.00           O  
ATOM   3216  CB  SER A1059     -14.459 -22.729 -42.635  1.00  0.00           C  
ATOM   3217  OG  SER A1059     -15.330 -22.711 -43.759  1.00  0.00           O  
ATOM   3218  N   GLU A1060     -11.949 -21.958 -44.465  1.00  0.00           N  
ATOM   3219  CA  GLU A1060     -11.504 -21.407 -45.753  1.00  0.00           C  
ATOM   3220  C   GLU A1060     -10.548 -22.358 -46.462  1.00  0.00           C  
ATOM   3221  O   GLU A1060     -10.713 -22.653 -47.646  1.00  0.00           O  
ATOM   3222  CB  GLU A1060     -10.807 -20.050 -45.558  1.00  0.00           C  
ATOM   3223  CG  GLU A1060     -11.652 -18.965 -44.873  1.00  0.00           C  
ATOM   3224  CD  GLU A1060     -12.914 -18.599 -45.646  1.00  0.00           C  
ATOM   3225  OE1 GLU A1060     -13.076 -19.061 -46.798  1.00  0.00           O  
ATOM   3226  OE2 GLU A1060     -13.745 -17.841 -45.095  1.00  0.00           O  
ATOM   3227  N   GLU A1061      -9.542 -22.815 -45.724  1.00  0.00           N  
ATOM   3228  CA  GLU A1061      -8.610 -23.837 -46.197  1.00  0.00           C  
ATOM   3229  C   GLU A1061      -9.318 -25.176 -46.381  1.00  0.00           C  
ATOM   3230  O   GLU A1061      -8.918 -25.987 -47.213  1.00  0.00           O  
ATOM   3231  CB  GLU A1061      -7.457 -23.979 -45.195  1.00  0.00           C  
ATOM   3232  CG  GLU A1061      -6.405 -25.034 -45.525  1.00  0.00           C  
ATOM   3233  CD  GLU A1061      -5.229 -24.997 -44.557  1.00  0.00           C  
ATOM   3234  OE1 GLU A1061      -4.843 -26.073 -44.047  1.00  0.00           O  
ATOM   3235  OE2 GLU A1061      -4.697 -23.890 -44.303  1.00  0.00           O  
ATOM   3236  N   GLY A1062     -10.363 -25.402 -45.590  1.00  0.00           N  
ATOM   3237  CA  GLY A1062     -11.146 -26.619 -45.676  1.00  0.00           C  
ATOM   3238  C   GLY A1062     -11.475 -26.929 -47.116  1.00  0.00           C  
ATOM   3239  O   GLY A1062     -11.107 -27.989 -47.628  1.00  0.00           O  
ATOM   3240  N   LYS A1063     -12.139 -25.975 -47.769  1.00  0.00           N  
ATOM   3241  CA  LYS A1063     -12.599 -26.123 -49.151  1.00  0.00           C  
ATOM   3242  C   LYS A1063     -11.565 -26.847 -50.018  1.00  0.00           C  
ATOM   3243  O   LYS A1063     -11.758 -28.005 -50.388  1.00  0.00           O  
ATOM   3244  CB  LYS A1063     -12.924 -24.748 -49.761  1.00  0.00           C  
ATOM   3245  CG  LYS A1063     -14.136 -24.040 -49.152  1.00  0.00           C  
ATOM   3246  CD  LYS A1063     -14.283 -22.603 -49.671  1.00  0.00           C  
ATOM   3247  CE  LYS A1063     -15.371 -21.840 -48.923  1.00  0.00           C  
ATOM   3248  NZ  LYS A1063     -15.405 -20.398 -49.284  1.00  0.00           N  
ATOM   3249  N   ARG A1064     -10.457 -26.168 -50.308  1.00  0.00           N  
ATOM   3250  CA  ARG A1064      -9.439 -26.682 -51.243  1.00  0.00           C  
ATOM   3251  C   ARG A1064      -8.775 -27.998 -50.794  1.00  0.00           C  
ATOM   3252  O   ARG A1064      -8.362 -28.800 -51.639  1.00  0.00           O  
ATOM   3253  CB  ARG A1064      -8.383 -25.594 -51.567  1.00  0.00           C  
ATOM   3254  CG  ARG A1064      -7.631 -24.994 -50.359  1.00  0.00           C  
ATOM   3255  CD  ARG A1064      -7.399 -23.480 -50.497  1.00  0.00           C  
ATOM   3256  NE  ARG A1064      -6.999 -22.879 -49.219  1.00  0.00           N  
ATOM   3257  CZ  ARG A1064      -7.001 -21.569 -48.944  1.00  0.00           C  
ATOM   3258  NH1 ARG A1064      -7.376 -20.674 -49.860  1.00  0.00           N  
ATOM   3259  NH2 ARG A1064      -6.625 -21.146 -47.735  1.00  0.00           N  
ATOM   3260  N   LYS A1065      -8.687 -28.225 -49.482  1.00  0.00           N  
ATOM   3261  CA  LYS A1065      -8.140 -29.479 -48.963  1.00  0.00           C  
ATOM   3262  C   LYS A1065      -9.091 -30.630 -49.255  1.00  0.00           C  
ATOM   3263  O   LYS A1065      -8.731 -31.571 -49.961  1.00  0.00           O  
ATOM   3264  CB  LYS A1065      -7.858 -29.401 -47.455  1.00  0.00           C  
ATOM   3265  CG  LYS A1065      -6.397 -29.128 -47.091  1.00  0.00           C  
ATOM   3266  CD  LYS A1065      -6.072 -29.625 -45.673  1.00  0.00           C  
ATOM   3267  CE  LYS A1065      -4.604 -29.396 -45.293  1.00  0.00           C  
ATOM   3268  NZ  LYS A1065      -4.273 -29.958 -43.946  1.00  0.00           N  
ATOM   3269  N   VAL A1066     -10.306 -30.538 -48.716  1.00  0.00           N  
ATOM   3270  CA  VAL A1066     -11.325 -31.580 -48.891  1.00  0.00           C  
ATOM   3271  C   VAL A1066     -11.642 -31.819 -50.369  1.00  0.00           C  
ATOM   3272  O   VAL A1066     -11.855 -32.958 -50.787  1.00  0.00           O  
ATOM   3273  CB  VAL A1066     -12.625 -31.238 -48.131  1.00  0.00           C  
ATOM   3274  CG1 VAL A1066     -13.742 -32.218 -48.487  1.00  0.00           C  
ATOM   3275  CG2 VAL A1066     -12.373 -31.245 -46.637  1.00  0.00           C  
ATOM   3276  N   ILE A1067     -11.680 -30.748 -51.156  1.00  0.00           N  
ATOM   3277  CA  ILE A1067     -11.711 -30.891 -52.603  1.00  0.00           C  
ATOM   3278  C   ILE A1067     -10.551 -31.800 -53.010  1.00  0.00           C  
ATOM   3279  O   ILE A1067     -10.765 -32.834 -53.645  1.00  0.00           O  
ATOM   3280  CB  ILE A1067     -11.611 -29.523 -53.331  1.00  0.00           C  
ATOM   3281  CG1 ILE A1067     -13.003 -28.999 -53.684  1.00  0.00           C  
ATOM   3282  CG2 ILE A1067     -10.812 -29.653 -54.606  1.00  0.00           C  
ATOM   3283  CD1 ILE A1067     -13.005 -27.663 -54.404  1.00  0.00           C  
ATOM   3284  N   ALA A1068      -9.335 -31.423 -52.604  1.00  0.00           N  
ATOM   3285  CA  ALA A1068      -8.114 -32.155 -52.967  1.00  0.00           C  
ATOM   3286  C   ALA A1068      -8.173 -33.603 -52.494  1.00  0.00           C  
ATOM   3287  O   ALA A1068      -7.788 -34.518 -53.222  1.00  0.00           O  
ATOM   3288  CB  ALA A1068      -6.880 -31.457 -52.396  1.00  0.00           C  
ATOM   3289  N   TRP A1069      -8.671 -33.793 -51.277  1.00  0.00           N  
ATOM   3290  CA  TRP A1069      -8.838 -35.120 -50.686  1.00  0.00           C  
ATOM   3291  C   TRP A1069      -9.683 -36.042 -51.566  1.00  0.00           C  
ATOM   3292  O   TRP A1069      -9.387 -37.234 -51.676  1.00  0.00           O  
ATOM   3293  CB  TRP A1069      -9.479 -34.981 -49.302  1.00  0.00           C  
ATOM   3294  CG  TRP A1069      -9.641 -36.251 -48.520  1.00  0.00           C  
ATOM   3295  CD1 TRP A1069      -8.668 -36.930 -47.850  1.00  0.00           C  
ATOM   3296  CD2 TRP A1069     -10.862 -36.961 -48.283  1.00  0.00           C  
ATOM   3297  NE1 TRP A1069      -9.202 -38.032 -47.228  1.00  0.00           N  
ATOM   3298  CE2 TRP A1069     -10.548 -38.073 -47.477  1.00  0.00           C  
ATOM   3299  CE3 TRP A1069     -12.191 -36.769 -48.685  1.00  0.00           C  
ATOM   3300  CZ2 TRP A1069     -11.514 -38.996 -47.063  1.00  0.00           C  
ATOM   3301  CZ3 TRP A1069     -13.155 -37.688 -48.272  1.00  0.00           C  
ATOM   3302  CH2 TRP A1069     -12.809 -38.787 -47.471  1.00  0.00           C  
ATOM   3303  N   LEU A1070     -10.727 -35.489 -52.186  1.00  0.00           N  
ATOM   3304  CA  LEU A1070     -11.582 -36.256 -53.102  1.00  0.00           C  
ATOM   3305  C   LEU A1070     -10.852 -36.500 -54.413  1.00  0.00           C  
ATOM   3306  O   LEU A1070     -10.746 -37.643 -54.861  1.00  0.00           O  
ATOM   3307  CB  LEU A1070     -12.906 -35.527 -53.391  1.00  0.00           C  
ATOM   3308  CG  LEU A1070     -13.922 -35.322 -52.262  1.00  0.00           C  
ATOM   3309  CD1 LEU A1070     -15.207 -34.759 -52.836  1.00  0.00           C  
ATOM   3310  CD2 LEU A1070     -14.201 -36.612 -51.512  1.00  0.00           C  
ATOM   3311  N   GLU A1071     -10.344 -35.421 -55.011  1.00  0.00           N  
ATOM   3312  CA  GLU A1071      -9.644 -35.486 -56.300  1.00  0.00           C  
ATOM   3313  C   GLU A1071      -8.682 -36.674 -56.361  1.00  0.00           C  
ATOM   3314  O   GLU A1071      -8.439 -37.219 -57.435  1.00  0.00           O  
ATOM   3315  CB  GLU A1071      -8.921 -34.158 -56.619  1.00  0.00           C  
ATOM   3316  CG  GLU A1071      -9.841 -33.077 -57.239  1.00  0.00           C  
ATOM   3317  CD  GLU A1071      -9.146 -31.737 -57.523  1.00  0.00           C  
ATOM   3318  OE1 GLU A1071      -8.453 -31.208 -56.629  1.00  0.00           O  
ATOM   3319  OE2 GLU A1071      -9.317 -31.198 -58.639  1.00  0.00           O  
ATOM   3320  N   GLU A1072      -8.149 -37.072 -55.206  1.00  0.00           N  
ATOM   3321  CA  GLU A1072      -7.418 -38.333 -55.086  1.00  0.00           C  
ATOM   3322  C   GLU A1072      -8.351 -39.551 -55.214  1.00  0.00           C  
ATOM   3323  O   GLU A1072      -8.350 -40.229 -56.245  1.00  0.00           O  
ATOM   3324  CB  GLU A1072      -6.624 -38.392 -53.768  1.00  0.00           C  
ATOM   3325  CG  GLU A1072      -6.045 -39.787 -53.455  1.00  0.00           C  
ATOM   3326  CD  GLU A1072      -4.782 -39.757 -52.610  1.00  0.00           C  
ATOM   3327  OE1 GLU A1072      -4.560 -40.732 -51.851  1.00  0.00           O  
ATOM   3328  OE2 GLU A1072      -4.008 -38.776 -52.714  1.00  0.00           O  
ATOM   3329  N   LYS A1073      -9.153 -39.820 -54.184  1.00  0.00           N  
ATOM   3330  CA  LYS A1073      -9.988 -41.030 -54.158  1.00  0.00           C  
ATOM   3331  C   LYS A1073     -10.962 -41.155 -55.347  1.00  0.00           C  
ATOM   3332  O   LYS A1073     -11.602 -42.196 -55.517  1.00  0.00           O  
ATOM   3333  CB  LYS A1073     -10.763 -41.128 -52.833  1.00  0.00           C  
ATOM   3334  CG  LYS A1073     -10.094 -41.989 -51.747  1.00  0.00           C  
ATOM   3335  CD  LYS A1073     -10.570 -43.454 -51.764  1.00  0.00           C  
ATOM   3336  CE  LYS A1073     -10.143 -44.194 -50.491  1.00  0.00           C  
ATOM   3337  NZ  LYS A1073     -10.579 -45.618 -50.465  1.00  0.00           N  
ATOM   3338  N   GLY A1074     -11.078 -40.105 -56.158  1.00  0.00           N  
ATOM   3339  CA  GLY A1074     -11.933 -40.132 -57.339  1.00  0.00           C  
ATOM   3340  C   GLY A1074     -13.393 -39.977 -56.977  1.00  0.00           C  
ATOM   3341  O   GLY A1074     -14.276 -40.348 -57.749  1.00  0.00           O  
ATOM   3342  N   LEU A1075     -13.635 -39.419 -55.793  1.00  0.00           N  
ATOM   3343  CA  LEU A1075     -14.979 -39.231 -55.258  1.00  0.00           C  
ATOM   3344  C   LEU A1075     -15.523 -37.855 -55.629  1.00  0.00           C  
ATOM   3345  O   LEU A1075     -16.686 -37.548 -55.366  1.00  0.00           O  
ATOM   3346  CB  LEU A1075     -14.965 -39.363 -53.728  1.00  0.00           C  
ATOM   3347  CG  LEU A1075     -14.650 -40.725 -53.091  1.00  0.00           C  
ATOM   3348  CD1 LEU A1075     -14.062 -40.521 -51.699  1.00  0.00           C  
ATOM   3349  CD2 LEU A1075     -15.873 -41.648 -53.017  1.00  0.00           C  
ATOM   3350  N   GLY A1076     -14.684 -37.014 -56.220  1.00  0.00           N  
ATOM   3351  CA  GLY A1076     -15.116 -35.676 -56.561  1.00  0.00           C  
ATOM   3352  C   GLY A1076     -14.048 -34.839 -57.219  1.00  0.00           C  
ATOM   3353  O   GLY A1076     -12.940 -35.307 -57.471  1.00  0.00           O  
ATOM   3354  N   LYS A1077     -14.405 -33.590 -57.487  1.00  0.00           N  
ATOM   3355  CA  LYS A1077     -13.541 -32.655 -58.177  1.00  0.00           C  
ATOM   3356  C   LYS A1077     -13.932 -31.222 -57.832  1.00  0.00           C  
ATOM   3357  O   LYS A1077     -14.947 -30.988 -57.178  1.00  0.00           O  
ATOM   3358  CB  LYS A1077     -13.611 -32.899 -59.692  1.00  0.00           C  
ATOM   3359  CG  LYS A1077     -15.000 -33.248 -60.250  1.00  0.00           C  
ATOM   3360  CD  LYS A1077     -14.909 -34.027 -61.577  1.00  0.00           C  
ATOM   3361  CE  LYS A1077     -14.541 -35.506 -61.345  1.00  0.00           C  
ATOM   3362  NZ  LYS A1077     -14.607 -36.348 -62.576  1.00  0.00           N  
ATOM   3363  N   GLY A1078     -13.101 -30.272 -58.244  1.00  0.00           N  
ATOM   3364  CA  GLY A1078     -13.444 -28.859 -58.158  1.00  0.00           C  
ATOM   3365  C   GLY A1078     -14.062 -28.468 -59.478  1.00  0.00           C  
ATOM   3366  O   GLY A1078     -13.665 -29.000 -60.513  1.00  0.00           O  
ATOM   3367  N   ARG A1079     -15.042 -27.567 -59.454  1.00  0.00           N  
ATOM   3368  CA  ARG A1079     -15.691 -27.116 -60.690  1.00  0.00           C  
ATOM   3369  C   ARG A1079     -16.325 -25.731 -60.560  1.00  0.00           C  
ATOM   3370  O   ARG A1079     -16.465 -25.202 -59.455  1.00  0.00           O  
ATOM   3371  CB  ARG A1079     -16.741 -28.133 -61.153  1.00  0.00           C  
ATOM   3372  CG  ARG A1079     -16.941 -28.156 -62.677  1.00  0.00           C  
ATOM   3373  CD  ARG A1079     -17.885 -29.261 -63.133  1.00  0.00           C  
ATOM   3374  NE  ARG A1079     -19.187 -29.198 -62.463  1.00  0.00           N  
ATOM   3375  CZ  ARG A1079     -20.206 -30.012 -62.727  1.00  0.00           C  
ATOM   3376  NH1 ARG A1079     -20.101 -30.954 -63.663  1.00  0.00           N  
ATOM   3377  NH2 ARG A1079     -21.344 -29.879 -62.056  1.00  0.00           N  
ATOM   3378  N   VAL A1080     -16.677 -25.146 -61.706  1.00  0.00           N  
ATOM   3379  CA  VAL A1080     -17.312 -23.835 -61.768  1.00  0.00           C  
ATOM   3380  C   VAL A1080     -18.554 -23.844 -62.654  1.00  0.00           C  
ATOM   3381  O   VAL A1080     -18.465 -23.542 -63.843  1.00  0.00           O  
ATOM   3382  CB  VAL A1080     -16.355 -22.811 -62.361  1.00  0.00           C  
ATOM   3383  CG1 VAL A1080     -17.020 -21.446 -62.399  1.00  0.00           C  
ATOM   3384  CG2 VAL A1080     -15.060 -22.780 -61.570  1.00  0.00           C  
ATOM   3385  N   THR A1081     -19.710 -24.176 -62.082  1.00  0.00           N  
ATOM   3386  CA  THR A1081     -20.954 -24.163 -62.842  1.00  0.00           C  
ATOM   3387  C   THR A1081     -21.332 -22.736 -63.141  1.00  0.00           C  
ATOM   3388  O   THR A1081     -20.887 -21.805 -62.471  1.00  0.00           O  
ATOM   3389  CB  THR A1081     -22.134 -24.823 -62.103  1.00  0.00           C  
ATOM   3390  OG1 THR A1081     -22.266 -24.264 -60.792  1.00  0.00           O  
ATOM   3391  CG2 THR A1081     -21.935 -26.321 -62.004  1.00  0.00           C  
ATOM   3392  N   TYR A1082     -22.160 -22.584 -64.167  1.00  0.00           N  
ATOM   3393  CA  TYR A1082     -22.654 -21.288 -64.595  1.00  0.00           C  
ATOM   3394  C   TYR A1082     -24.187 -21.308 -64.589  1.00  0.00           C  
ATOM   3395  O   TYR A1082     -24.804 -22.312 -64.948  1.00  0.00           O  
ATOM   3396  CB  TYR A1082     -22.089 -20.937 -65.983  1.00  0.00           C  
ATOM   3397  CG  TYR A1082     -20.585 -20.657 -65.990  1.00  0.00           C  
ATOM   3398  CD1 TYR A1082     -20.053 -19.587 -65.274  1.00  0.00           C  
ATOM   3399  CD2 TYR A1082     -19.699 -21.454 -66.717  1.00  0.00           C  
ATOM   3400  CE1 TYR A1082     -18.678 -19.322 -65.271  1.00  0.00           C  
ATOM   3401  CE2 TYR A1082     -18.323 -21.191 -66.723  1.00  0.00           C  
ATOM   3402  CZ  TYR A1082     -17.823 -20.124 -65.996  1.00  0.00           C  
ATOM   3403  OH  TYR A1082     -16.479 -19.851 -65.988  1.00  0.00           O  
ATOM   3404  N   ARG A1083     -24.783 -20.204 -64.145  1.00  0.00           N  
ATOM   3405  CA  ARG A1083     -26.233 -20.042 -64.141  1.00  0.00           C  
ATOM   3406  C   ARG A1083     -26.805 -20.012 -65.555  1.00  0.00           C  
ATOM   3407  O   ARG A1083     -27.987 -20.297 -65.756  1.00  0.00           O  
ATOM   3408  CB  ARG A1083     -26.619 -18.739 -63.450  1.00  0.00           C  
ATOM   3409  CG  ARG A1083     -26.249 -18.646 -61.973  1.00  0.00           C  
ATOM   3410  CD  ARG A1083     -26.938 -17.441 -61.317  1.00  0.00           C  
ATOM   3411  NE  ARG A1083     -28.391 -17.477 -61.520  1.00  0.00           N  
ATOM   3412  CZ  ARG A1083     -29.236 -16.502 -61.193  1.00  0.00           C  
ATOM   3413  NH1 ARG A1083     -28.801 -15.378 -60.621  1.00  0.00           N  
ATOM   3414  NH2 ARG A1083     -30.534 -16.658 -61.438  1.00  0.00           N  
ATOM   3415  N   LEU A1084     -25.966 -19.637 -66.521  1.00  0.00           N  
ATOM   3416  CA  LEU A1084     -26.359 -19.557 -67.920  1.00  0.00           C  
ATOM   3417  C   LEU A1084     -26.791 -20.924 -68.415  1.00  0.00           C  
ATOM   3418  O   LEU A1084     -26.064 -21.899 -68.268  1.00  0.00           O  
ATOM   3419  CB  LEU A1084     -25.196 -19.030 -68.769  1.00  0.00           C  
ATOM   3420  CG  LEU A1084     -25.455 -18.712 -70.247  1.00  0.00           C  
ATOM   3421  CD1 LEU A1084     -26.641 -17.800 -70.426  1.00  0.00           C  
ATOM   3422  CD2 LEU A1084     -24.232 -18.084 -70.884  1.00  0.00           C  
ATOM   3423  N   ARG A1085     -27.994 -20.974 -68.976  1.00  0.00           N  
ATOM   3424  CA  ARG A1085     -28.595 -22.196 -69.501  1.00  0.00           C  
ATOM   3425  C   ARG A1085     -28.644 -22.060 -71.001  1.00  0.00           C  
ATOM   3426  O   ARG A1085     -28.989 -20.997 -71.512  1.00  0.00           O  
ATOM   3427  CB  ARG A1085     -30.032 -22.364 -68.991  1.00  0.00           C  
ATOM   3428  CG  ARG A1085     -30.269 -21.958 -67.530  1.00  0.00           C  
ATOM   3429  CD  ARG A1085     -31.721 -22.211 -67.104  1.00  0.00           C  
ATOM   3430  NE  ARG A1085     -31.886 -22.147 -65.648  1.00  0.00           N  
ATOM   3431  CZ  ARG A1085     -32.857 -22.750 -64.961  1.00  0.00           C  
ATOM   3432  NH1 ARG A1085     -33.780 -23.489 -65.579  1.00  0.00           N  
ATOM   3433  NH2 ARG A1085     -32.897 -22.625 -63.636  1.00  0.00           N  
ATOM   3434  N   ASP A1087     -28.347 -23.136 -71.713  1.00  0.00           N  
ATOM   3435  CA  ASP A1087     -28.218 -23.044 -73.160  1.00  0.00           C  
ATOM   3436  C   ASP A1087     -29.460 -22.476 -73.847  1.00  0.00           C  
ATOM   3437  O   ASP A1087     -30.581 -22.630 -73.378  1.00  0.00           O  
ATOM   3438  CB  ASP A1087     -27.803 -24.383 -73.757  1.00  0.00           C  
ATOM   3439  CG  ASP A1087     -26.358 -24.734 -73.434  1.00  0.00           C  
ATOM   3440  OD1 ASP A1087     -25.487 -23.824 -73.479  1.00  0.00           O  
ATOM   3441  OD2 ASP A1087     -26.092 -25.922 -73.141  1.00  0.00           O  
ATOM   3442  N   TRP A1088     -29.215 -21.814 -74.969  1.00  0.00           N  
ATOM   3443  CA  TRP A1088     -30.191 -20.944 -75.616  1.00  0.00           C  
ATOM   3444  C   TRP A1088     -31.121 -21.718 -76.579  1.00  0.00           C  
ATOM   3445  O   TRP A1088     -30.761 -22.054 -77.710  1.00  0.00           O  
ATOM   3446  CB  TRP A1088     -29.431 -19.803 -76.313  1.00  0.00           C  
ATOM   3447  CG  TRP A1088     -30.235 -18.883 -77.173  1.00  0.00           C  
ATOM   3448  CD1 TRP A1088     -31.570 -18.643 -77.104  1.00  0.00           C  
ATOM   3449  CD2 TRP A1088     -29.731 -18.048 -78.212  1.00  0.00           C  
ATOM   3450  NE1 TRP A1088     -31.933 -17.719 -78.051  1.00  0.00           N  
ATOM   3451  CE2 TRP A1088     -30.817 -17.341 -78.746  1.00  0.00           C  
ATOM   3452  CE3 TRP A1088     -28.464 -17.830 -78.742  1.00  0.00           C  
ATOM   3453  CZ2 TRP A1088     -30.675 -16.432 -79.786  1.00  0.00           C  
ATOM   3454  CZ3 TRP A1088     -28.323 -16.934 -79.773  1.00  0.00           C  
ATOM   3455  CH2 TRP A1088     -29.421 -16.243 -80.287  1.00  0.00           C  
ATOM   3456  N   LEU A1089     -32.327 -21.990 -76.102  1.00  0.00           N  
ATOM   3457  CA  LEU A1089     -33.315 -22.749 -76.854  1.00  0.00           C  
ATOM   3458  C   LEU A1089     -33.751 -21.870 -78.012  1.00  0.00           C  
ATOM   3459  O   LEU A1089     -33.950 -20.686 -77.802  1.00  0.00           O  
ATOM   3460  CB  LEU A1089     -34.503 -23.058 -75.938  1.00  0.00           C  
ATOM   3461  CG  LEU A1089     -35.064 -24.472 -75.942  1.00  0.00           C  
ATOM   3462  CD1 LEU A1089     -35.595 -24.802 -74.552  1.00  0.00           C  
ATOM   3463  CD2 LEU A1089     -36.141 -24.619 -77.016  1.00  0.00           C  
ATOM   3464  N   ILE A1090     -33.874 -22.413 -79.224  1.00  0.00           N  
ATOM   3465  CA  ILE A1090     -34.270 -21.591 -80.386  1.00  0.00           C  
ATOM   3466  C   ILE A1090     -35.296 -22.211 -81.320  1.00  0.00           C  
ATOM   3467  O   ILE A1090     -35.711 -21.583 -82.297  1.00  0.00           O  
ATOM   3468  CB  ILE A1090     -33.062 -21.189 -81.251  1.00  0.00           C  
ATOM   3469  CG1 ILE A1090     -32.267 -22.417 -81.672  1.00  0.00           C  
ATOM   3470  CG2 ILE A1090     -32.171 -20.221 -80.505  1.00  0.00           C  
ATOM   3471  CD1 ILE A1090     -31.254 -22.112 -82.748  1.00  0.00           C  
ATOM   3472  N   SER A1091     -35.697 -23.443 -81.050  1.00  0.00           N  
ATOM   3473  CA  SER A1091     -36.735 -24.066 -81.855  1.00  0.00           C  
ATOM   3474  C   SER A1091     -38.059 -23.397 -81.507  1.00  0.00           C  
ATOM   3475  O   SER A1091     -38.482 -23.387 -80.355  1.00  0.00           O  
ATOM   3476  CB  SER A1091     -36.793 -25.587 -81.627  1.00  0.00           C  
ATOM   3477  OG  SER A1091     -36.274 -25.949 -80.352  1.00  0.00           O  
ATOM   3478  N   ARG A1093     -38.695 -22.808 -82.504  1.00  0.00           N  
ATOM   3479  CA  ARG A1093     -39.993 -22.208 -82.308  1.00  0.00           C  
ATOM   3480  C   ARG A1093     -41.026 -22.892 -83.203  1.00  0.00           C  
ATOM   3481  O   ARG A1093     -40.726 -23.279 -84.336  1.00  0.00           O  
ATOM   3482  CB  ARG A1093     -39.899 -20.720 -82.594  1.00  0.00           C  
ATOM   3483  CG  ARG A1093     -38.872 -20.011 -81.726  1.00  0.00           C  
ATOM   3484  CD  ARG A1093     -39.313 -19.963 -80.285  1.00  0.00           C  
ATOM   3485  NE  ARG A1093     -38.413 -19.163 -79.454  1.00  0.00           N  
ATOM   3486  CZ  ARG A1093     -37.337 -19.631 -78.815  1.00  0.00           C  
ATOM   3487  NH1 ARG A1093     -36.983 -20.918 -78.902  1.00  0.00           N  
ATOM   3488  NH2 ARG A1093     -36.602 -18.800 -78.081  1.00  0.00           N  
ATOM   3489  N   GLN A1094     -42.239 -23.051 -82.682  1.00  0.00           N  
ATOM   3490  CA  GLN A1094     -43.274 -23.792 -83.371  1.00  0.00           C  
ATOM   3491  C   GLN A1094     -44.137 -22.808 -84.114  1.00  0.00           C  
ATOM   3492  O   GLN A1094     -45.313 -22.636 -83.808  1.00  0.00           O  
ATOM   3493  CB  GLN A1094     -44.092 -24.613 -82.381  1.00  0.00           C  
ATOM   3494  CG  GLN A1094     -43.348 -25.840 -81.868  1.00  0.00           C  
ATOM   3495  CD  GLN A1094     -42.117 -25.489 -81.042  1.00  0.00           C  
ATOM   3496  OE1 GLN A1094     -42.205 -24.748 -80.057  1.00  0.00           O  
ATOM   3497  NE2 GLN A1094     -40.964 -26.027 -81.438  1.00  0.00           N  
ATOM   3498  N   ARG A1099     -43.527 -22.159 -85.099  1.00  0.00           N  
ATOM   3499  CA  ARG A1099     -44.165 -21.102 -85.862  1.00  0.00           C  
ATOM   3500  C   ARG A1099     -43.710 -21.152 -87.310  1.00  0.00           C  
ATOM   3501  O   ARG A1099     -42.578 -21.523 -87.603  1.00  0.00           O  
ATOM   3502  CB  ARG A1099     -43.796 -19.740 -85.273  1.00  0.00           C  
ATOM   3503  CG  ARG A1099     -44.278 -19.499 -83.847  1.00  0.00           C  
ATOM   3504  CD  ARG A1099     -45.801 -19.308 -83.786  1.00  0.00           C  
ATOM   3505  NE  ARG A1099     -46.222 -17.983 -84.247  1.00  0.00           N  
ATOM   3506  CZ  ARG A1099     -46.473 -16.940 -83.454  1.00  0.00           C  
ATOM   3507  NH1 ARG A1099     -46.386 -17.041 -82.128  1.00  0.00           N  
ATOM   3508  NH2 ARG A1099     -46.833 -15.782 -84.000  1.00  0.00           N  
ATOM   3509  N   TYR A1101     -44.596 -20.761 -88.215  1.00  0.00           N  
ATOM   3510  CA  TYR A1101     -44.271 -20.716 -89.637  1.00  0.00           C  
ATOM   3511  C   TYR A1101     -43.251 -19.621 -89.919  1.00  0.00           C  
ATOM   3512  O   TYR A1101     -42.269 -19.845 -90.629  1.00  0.00           O  
ATOM   3513  CB  TYR A1101     -45.543 -20.487 -90.460  1.00  0.00           C  
ATOM   3514  CG  TYR A1101     -45.306 -20.095 -91.903  1.00  0.00           C  
ATOM   3515  CD1 TYR A1101     -44.947 -21.039 -92.853  1.00  0.00           C  
ATOM   3516  CD2 TYR A1101     -45.466 -18.780 -92.316  1.00  0.00           C  
ATOM   3517  CE1 TYR A1101     -44.739 -20.677 -94.171  1.00  0.00           C  
ATOM   3518  CE2 TYR A1101     -45.261 -18.412 -93.628  1.00  0.00           C  
ATOM   3519  CZ  TYR A1101     -44.897 -19.358 -94.549  1.00  0.00           C  
ATOM   3520  OH  TYR A1101     -44.696 -18.972 -95.853  1.00  0.00           O  
ATOM   3521  N   TRP A1102     -43.491 -18.444 -89.347  1.00  0.00           N  
ATOM   3522  CA  TRP A1102     -42.661 -17.272 -89.605  1.00  0.00           C  
ATOM   3523  C   TRP A1102     -41.388 -17.388 -88.793  1.00  0.00           C  
ATOM   3524  O   TRP A1102     -41.430 -17.370 -87.558  1.00  0.00           O  
ATOM   3525  CB  TRP A1102     -43.416 -15.987 -89.256  1.00  0.00           C  
ATOM   3526  CG  TRP A1102     -43.008 -14.817 -90.072  1.00  0.00           C  
ATOM   3527  CD1 TRP A1102     -42.415 -13.689 -89.628  1.00  0.00           C  
ATOM   3528  CD2 TRP A1102     -43.175 -14.655 -91.487  1.00  0.00           C  
ATOM   3529  NE1 TRP A1102     -42.194 -12.832 -90.670  1.00  0.00           N  
ATOM   3530  CE2 TRP A1102     -42.651 -13.404 -91.824  1.00  0.00           C  
ATOM   3531  CE3 TRP A1102     -43.713 -15.451 -92.500  1.00  0.00           C  
ATOM   3532  CZ2 TRP A1102     -42.639 -12.925 -93.136  1.00  0.00           C  
ATOM   3533  CZ3 TRP A1102     -43.701 -14.976 -93.801  1.00  0.00           C  
ATOM   3534  CH2 TRP A1102     -43.169 -13.726 -94.106  1.00  0.00           C  
ATOM   3535  N   GLY A1103     -40.263 -17.527 -89.496  1.00  0.00           N  
ATOM   3536  CA  GLY A1103     -38.965 -17.821 -88.870  1.00  0.00           C  
ATOM   3537  C   GLY A1103     -38.126 -18.792 -89.695  1.00  0.00           C  
ATOM   3538  O   GLY A1103     -38.671 -19.657 -90.406  1.00  0.00           O  
ATOM   3539  N   THR A1104     -36.802 -18.659 -89.586  1.00  0.00           N  
ATOM   3540  CA  THR A1104     -35.882 -19.425 -90.421  1.00  0.00           C  
ATOM   3541  C   THR A1104     -36.007 -20.918 -90.173  1.00  0.00           C  
ATOM   3542  O   THR A1104     -35.874 -21.348 -89.024  1.00  0.00           O  
ATOM   3543  CB  THR A1104     -34.435 -19.051 -90.153  1.00  0.00           C  
ATOM   3544  OG1 THR A1104     -34.237 -17.679 -90.497  1.00  0.00           O  
ATOM   3545  CG2 THR A1104     -33.496 -19.920 -90.971  1.00  0.00           C  
ATOM   3546  N   PRO A1105     -36.252 -21.709 -91.246  1.00  0.00           N  
ATOM   3547  CA  PRO A1105     -36.367 -23.171 -91.176  1.00  0.00           C  
ATOM   3548  C   PRO A1105     -35.045 -23.844 -90.849  1.00  0.00           C  
ATOM   3549  O   PRO A1105     -34.055 -23.599 -91.534  1.00  0.00           O  
ATOM   3550  CB  PRO A1105     -36.798 -23.557 -92.595  1.00  0.00           C  
ATOM   3551  CG  PRO A1105     -37.285 -22.317 -93.203  1.00  0.00           C  
ATOM   3552  CD  PRO A1105     -36.452 -21.245 -92.627  1.00  0.00           C  
ATOM   3553  N   ILE A1106     -35.030 -24.691 -89.823  1.00  0.00           N  
ATOM   3554  CA  ILE A1106     -33.770 -25.253 -89.353  1.00  0.00           C  
ATOM   3555  C   ILE A1106     -33.243 -26.209 -90.419  1.00  0.00           C  
ATOM   3556  O   ILE A1106     -34.001 -27.038 -90.930  1.00  0.00           O  
ATOM   3557  CB  ILE A1106     -33.899 -25.946 -87.986  1.00  0.00           C  
ATOM   3558  CG1 ILE A1106     -34.407 -24.955 -86.941  1.00  0.00           C  
ATOM   3559  CG2 ILE A1106     -32.556 -26.464 -87.538  1.00  0.00           C  
ATOM   3560  CD1 ILE A1106     -34.337 -25.470 -85.538  1.00  0.00           C  
ATOM   3561  N   PRO A1107     -31.950 -26.082 -90.777  1.00  0.00           N  
ATOM   3562  CA  PRO A1107     -31.423 -26.783 -91.938  1.00  0.00           C  
ATOM   3563  C   PRO A1107     -30.897 -28.161 -91.566  1.00  0.00           C  
ATOM   3564  O   PRO A1107     -29.709 -28.442 -91.738  1.00  0.00           O  
ATOM   3565  CB  PRO A1107     -30.288 -25.863 -92.391  1.00  0.00           C  
ATOM   3566  CG  PRO A1107     -29.758 -25.301 -91.110  1.00  0.00           C  
ATOM   3567  CD  PRO A1107     -30.895 -25.289 -90.115  1.00  0.00           C  
ATOM   3568  N   MET A1108     -31.781 -29.000 -91.035  1.00  0.00           N  
ATOM   3569  CA  MET A1108     -31.433 -30.360 -90.635  1.00  0.00           C  
ATOM   3570  C   MET A1108     -32.622 -31.272 -90.923  1.00  0.00           C  
ATOM   3571  O   MET A1108     -33.775 -30.926 -90.640  1.00  0.00           O  
ATOM   3572  CB  MET A1108     -31.078 -30.442 -89.138  1.00  0.00           C  
ATOM   3573  CG  MET A1108     -29.990 -29.481 -88.646  1.00  0.00           C  
ATOM   3574  SD  MET A1108     -28.296 -29.846 -89.168  1.00  0.00           S  
ATOM   3575  CE  MET A1108     -27.670 -30.840 -87.813  1.00  0.00           C  
ATOM   3576  N   VAL A1109     -32.334 -32.437 -91.489  1.00  0.00           N  
ATOM   3577  CA  VAL A1109     -33.361 -33.422 -91.778  1.00  0.00           C  
ATOM   3578  C   VAL A1109     -33.179 -34.606 -90.840  1.00  0.00           C  
ATOM   3579  O   VAL A1109     -32.060 -34.900 -90.396  1.00  0.00           O  
ATOM   3580  CB  VAL A1109     -33.306 -33.880 -93.259  1.00  0.00           C  
ATOM   3581  CG1 VAL A1109     -34.407 -34.888 -93.561  1.00  0.00           C  
ATOM   3582  CG2 VAL A1109     -33.423 -32.678 -94.193  1.00  0.00           C  
ATOM   3583  N   HIS A1110     -34.294 -35.268 -90.538  1.00  0.00           N  
ATOM   3584  CA  HIS A1110     -34.309 -36.424 -89.647  1.00  0.00           C  
ATOM   3585  C   HIS A1110     -34.310 -37.748 -90.421  1.00  0.00           C  
ATOM   3586  O   HIS A1110     -35.301 -38.114 -91.071  1.00  0.00           O  
ATOM   3587  CB  HIS A1110     -35.521 -36.350 -88.723  1.00  0.00           C  
ATOM   3588  CG  HIS A1110     -35.497 -35.174 -87.799  1.00  0.00           C  
ATOM   3589  ND1 HIS A1110     -34.735 -35.147 -86.652  1.00  0.00           N  
ATOM   3590  CD2 HIS A1110     -36.139 -33.983 -87.855  1.00  0.00           C  
ATOM   3591  CE1 HIS A1110     -34.913 -33.991 -86.037  1.00  0.00           C  
ATOM   3592  NE2 HIS A1110     -35.762 -33.267 -86.746  1.00  0.00           N  
ATOM   3593  N   CYS A1111     -33.184 -38.453 -90.334  1.00  0.00           N  
ATOM   3594  CA  CYS A1111     -33.019 -39.748 -90.972  1.00  0.00           C  
ATOM   3595  C   CYS A1111     -33.524 -40.879 -90.078  1.00  0.00           C  
ATOM   3596  O   CYS A1111     -33.807 -40.680 -88.888  1.00  0.00           O  
ATOM   3597  CB  CYS A1111     -31.546 -39.989 -91.300  1.00  0.00           C  
ATOM   3598  SG  CYS A1111     -31.227 -41.581 -92.116  1.00  0.00           S  
ATOM   3599  N   GLU A1112     -33.627 -42.065 -90.678  1.00  0.00           N  
ATOM   3600  CA  GLU A1112     -34.041 -43.283 -89.975  1.00  0.00           C  
ATOM   3601  C   GLU A1112     -32.871 -44.253 -89.779  1.00  0.00           C  
ATOM   3602  O   GLU A1112     -32.819 -44.977 -88.779  1.00  0.00           O  
ATOM   3603  CB  GLU A1112     -35.187 -43.963 -90.740  1.00  0.00           C  
ATOM   3604  CG  GLU A1112     -36.168 -44.747 -89.843  1.00  0.00           C  
ATOM   3605  CD  GLU A1112     -37.564 -44.895 -90.458  1.00  0.00           C  
ATOM   3606  OE1 GLU A1112     -37.783 -44.384 -91.586  1.00  0.00           O  
ATOM   3607  OE2 GLU A1112     -38.444 -45.522 -89.808  1.00  0.00           O  
ATOM   3608  N   ALA A1113     -31.942 -44.262 -90.735  1.00  0.00           N  
ATOM   3609  CA  ALA A1113     -30.721 -45.072 -90.639  1.00  0.00           C  
ATOM   3610  C   ALA A1113     -29.587 -44.327 -89.916  1.00  0.00           C  
ATOM   3611  O   ALA A1113     -29.029 -44.819 -88.930  1.00  0.00           O  
ATOM   3612  CB  ALA A1113     -30.260 -45.500 -92.045  1.00  0.00           C  
ATOM   3613  N   CYS A1114     -29.274 -43.133 -90.414  1.00  0.00           N  
ATOM   3614  CA  CYS A1114     -28.078 -42.390 -90.019  1.00  0.00           C  
ATOM   3615  C   CYS A1114     -28.293 -41.330 -88.910  1.00  0.00           C  
ATOM   3616  O   CYS A1114     -27.481 -40.406 -88.792  1.00  0.00           O  
ATOM   3617  CB  CYS A1114     -27.478 -41.706 -91.263  1.00  0.00           C  
ATOM   3618  SG  CYS A1114     -27.172 -42.780 -92.717  1.00  0.00           S  
ATOM   3619  N   GLY A1122     -29.358 -41.453 -88.106  1.00  0.00           N  
ATOM   3620  CA  GLY A1122     -29.609 -40.518 -86.985  1.00  0.00           C  
ATOM   3621  C   GLY A1122     -30.316 -39.213 -87.366  1.00  0.00           C  
ATOM   3622  O   GLY A1122     -31.434 -39.247 -87.892  1.00  0.00           O  
ATOM   3623  N   VAL A1123     -29.687 -38.066 -87.072  1.00  0.00           N  
ATOM   3624  CA  VAL A1123     -30.192 -36.737 -87.496  1.00  0.00           C  
ATOM   3625  C   VAL A1123     -29.105 -36.002 -88.293  1.00  0.00           C  
ATOM   3626  O   VAL A1123     -28.142 -35.484 -87.723  1.00  0.00           O  
ATOM   3627  CB  VAL A1123     -30.675 -35.868 -86.294  1.00  0.00           C  
ATOM   3628  CG1 VAL A1123     -30.892 -34.429 -86.716  1.00  0.00           C  
ATOM   3629  CG2 VAL A1123     -31.965 -36.431 -85.704  1.00  0.00           C  
ATOM   3630  N   VAL A1124     -29.289 -35.953 -89.612  1.00  0.00           N  
ATOM   3631  CA  VAL A1124     -28.229 -35.583 -90.553  1.00  0.00           C  
ATOM   3632  C   VAL A1124     -28.362 -34.148 -91.060  1.00  0.00           C  
ATOM   3633  O   VAL A1124     -29.455 -33.743 -91.473  1.00  0.00           O  
ATOM   3634  CB  VAL A1124     -28.245 -36.512 -91.798  1.00  0.00           C  
ATOM   3635  CG1 VAL A1124     -27.050 -36.225 -92.712  1.00  0.00           C  
ATOM   3636  CG2 VAL A1124     -28.262 -37.980 -91.381  1.00  0.00           C  
ATOM   3637  N   PRO A1125     -27.245 -33.382 -91.056  1.00  0.00           N  
ATOM   3638  CA  PRO A1125     -27.262 -32.020 -91.597  1.00  0.00           C  
ATOM   3639  C   PRO A1125     -27.565 -31.922 -93.094  1.00  0.00           C  
ATOM   3640  O   PRO A1125     -27.666 -32.939 -93.782  1.00  0.00           O  
ATOM   3641  CB  PRO A1125     -25.849 -31.492 -91.293  1.00  0.00           C  
ATOM   3642  CG  PRO A1125     -25.021 -32.674 -91.070  1.00  0.00           C  
ATOM   3643  CD  PRO A1125     -25.916 -33.735 -90.520  1.00  0.00           C  
ATOM   3644  N   VAL A1126     -27.731 -30.686 -93.562  1.00  0.00           N  
ATOM   3645  CA  VAL A1126     -27.977 -30.383 -94.970  1.00  0.00           C  
ATOM   3646  C   VAL A1126     -26.670 -29.884 -95.570  1.00  0.00           C  
ATOM   3647  O   VAL A1126     -25.890 -29.220 -94.881  1.00  0.00           O  
ATOM   3648  CB  VAL A1126     -29.071 -29.295 -95.133  1.00  0.00           C  
ATOM   3649  CG1 VAL A1126     -29.129 -28.781 -96.556  1.00  0.00           C  
ATOM   3650  CG2 VAL A1126     -30.428 -29.834 -94.712  1.00  0.00           C  
ATOM   3651  N   PRO A1127     -26.408 -30.221 -96.844  1.00  0.00           N  
ATOM   3652  CA  PRO A1127     -25.165 -29.736 -97.418  1.00  0.00           C  
ATOM   3653  C   PRO A1127     -25.192 -28.222 -97.581  1.00  0.00           C  
ATOM   3654  O   PRO A1127     -26.250 -27.638 -97.807  1.00  0.00           O  
ATOM   3655  CB  PRO A1127     -25.095 -30.443 -98.782  1.00  0.00           C  
ATOM   3656  CG  PRO A1127     -26.116 -31.516 -98.732  1.00  0.00           C  
ATOM   3657  CD  PRO A1127     -27.169 -31.032 -97.808  1.00  0.00           C  
ATOM   3658  N   GLU A1128     -24.027 -27.604 -97.450  1.00  0.00           N  
ATOM   3659  CA  GLU A1128     -23.895 -26.155 -97.546  1.00  0.00           C  
ATOM   3660  C   GLU A1128     -24.512 -25.615 -98.837  1.00  0.00           C  
ATOM   3661  O   GLU A1128     -25.358 -24.718 -98.809  1.00  0.00           O  
ATOM   3662  CB  GLU A1128     -22.409 -25.777 -97.472  1.00  0.00           C  
ATOM   3663  CG  GLU A1128     -22.116 -24.289 -97.316  1.00  0.00           C  
ATOM   3664  CD  GLU A1128     -20.659 -24.022 -96.968  1.00  0.00           C  
ATOM   3665  OE1 GLU A1128     -20.067 -24.840 -96.225  1.00  0.00           O  
ATOM   3666  OE2 GLU A1128     -20.105 -22.995 -97.435  1.00  0.00           O  
ATOM   3667  N   GLU A1129     -24.093 -26.191 -99.960  1.00  0.00           N  
ATOM   3668  CA  GLU A1129     -24.446 -25.679-101.295  1.00  0.00           C  
ATOM   3669  C   GLU A1129     -25.916 -25.874-101.672  1.00  0.00           C  
ATOM   3670  O   GLU A1129     -26.404 -25.253-102.611  1.00  0.00           O  
ATOM   3671  CB  GLU A1129     -23.495 -26.243-102.383  1.00  0.00           C  
ATOM   3672  CG  GLU A1129     -23.192 -27.782-102.364  1.00  0.00           C  
ATOM   3673  CD  GLU A1129     -21.725 -28.122-102.733  1.00  0.00           C  
ATOM   3674  OE1 GLU A1129     -21.163 -27.512-103.677  1.00  0.00           O  
ATOM   3675  OE2 GLU A1129     -21.136 -29.009-102.073  1.00  0.00           O  
ATOM   3676  N   GLU A1130     -26.612 -26.721-100.921  1.00  0.00           N  
ATOM   3677  CA  GLU A1130     -28.048 -26.953-101.105  1.00  0.00           C  
ATOM   3678  C   GLU A1130     -28.885 -25.775-100.574  1.00  0.00           C  
ATOM   3679  O   GLU A1130     -30.043 -25.610-100.974  1.00  0.00           O  
ATOM   3680  CB  GLU A1130     -28.458 -28.270-100.411  1.00  0.00           C  
ATOM   3681  CG  GLU A1130     -29.744 -28.933-100.926  1.00  0.00           C  
ATOM   3682  CD  GLU A1130     -29.869 -30.393-100.493  1.00  0.00           C  
ATOM   3683  OE1 GLU A1130     -30.798 -30.721 -99.730  1.00  0.00           O  
ATOM   3684  OE2 GLU A1130     -29.034 -31.216-100.912  1.00  0.00           O  
ATOM   3685  N   LEU A1131     -28.295 -24.966 -99.684  1.00  0.00           N  
ATOM   3686  CA  LEU A1131     -28.969 -23.798 -99.090  1.00  0.00           C  
ATOM   3687  C   LEU A1131     -29.448 -22.800-100.142  1.00  0.00           C  
ATOM   3688  O   LEU A1131     -28.858 -22.704-101.221  1.00  0.00           O  
ATOM   3689  CB  LEU A1131     -28.032 -23.069 -98.124  1.00  0.00           C  
ATOM   3690  CG  LEU A1131     -27.688 -23.792 -96.825  1.00  0.00           C  
ATOM   3691  CD1 LEU A1131     -26.654 -22.994 -96.044  1.00  0.00           C  
ATOM   3692  CD2 LEU A1131     -28.934 -24.031 -95.988  1.00  0.00           C  
ATOM   3693  N   PRO A1132     -30.508 -22.035 -99.826  1.00  0.00           N  
ATOM   3694  CA  PRO A1132     -31.239 -21.999 -98.562  1.00  0.00           C  
ATOM   3695  C   PRO A1132     -32.385 -22.995 -98.517  1.00  0.00           C  
ATOM   3696  O   PRO A1132     -32.910 -23.383 -99.564  1.00  0.00           O  
ATOM   3697  CB  PRO A1132     -31.806 -20.574 -98.524  1.00  0.00           C  
ATOM   3698  CG  PRO A1132     -31.598 -19.996 -99.908  1.00  0.00           C  
ATOM   3699  CD  PRO A1132     -31.092 -21.091-100.789  1.00  0.00           C  
ATOM   3700  N   VAL A1133     -32.763 -23.396 -97.306  1.00  0.00           N  
ATOM   3701  CA  VAL A1133     -33.947 -24.220 -97.099  1.00  0.00           C  
ATOM   3702  C   VAL A1133     -35.137 -23.282 -96.982  1.00  0.00           C  
ATOM   3703  O   VAL A1133     -35.500 -22.849 -95.890  1.00  0.00           O  
ATOM   3704  CB  VAL A1133     -33.823 -25.086 -95.839  1.00  0.00           C  
ATOM   3705  CG1 VAL A1133     -35.080 -25.906 -95.634  1.00  0.00           C  
ATOM   3706  CG2 VAL A1133     -32.612 -25.995 -95.944  1.00  0.00           C  
ATOM   3707  N   LEU A1134     -35.728 -22.960 -98.128  1.00  0.00           N  
ATOM   3708  CA  LEU A1134     -36.773 -21.949 -98.204  1.00  0.00           C  
ATOM   3709  C   LEU A1134     -37.969 -22.380 -97.391  1.00  0.00           C  
ATOM   3710  O   LEU A1134     -38.244 -23.571 -97.285  1.00  0.00           O  
ATOM   3711  CB  LEU A1134     -37.216 -21.743 -99.654  1.00  0.00           C  
ATOM   3712  CG  LEU A1134     -36.359 -20.861-100.562  1.00  0.00           C  
ATOM   3713  CD1 LEU A1134     -34.880 -21.111-100.360  1.00  0.00           C  
ATOM   3714  CD2 LEU A1134     -36.749 -21.088-102.015  1.00  0.00           C  
ATOM   3715  N   LEU A1135     -38.676 -21.414 -96.816  1.00  0.00           N  
ATOM   3716  CA  LEU A1135     -39.997 -21.687 -96.258  1.00  0.00           C  
ATOM   3717  C   LEU A1135     -40.945 -22.063 -97.394  1.00  0.00           C  
ATOM   3718  O   LEU A1135     -40.847 -21.523 -98.497  1.00  0.00           O  
ATOM   3719  CB  LEU A1135     -40.566 -20.475 -95.507  1.00  0.00           C  
ATOM   3720  CG  LEU A1135     -40.345 -20.410 -93.996  1.00  0.00           C  
ATOM   3721  CD1 LEU A1135     -40.989 -19.165 -93.417  1.00  0.00           C  
ATOM   3722  CD2 LEU A1135     -40.899 -21.642 -93.317  1.00  0.00           C  
ATOM   3723  N   PRO A1136     -41.864 -23.000 -97.138  1.00  0.00           N  
ATOM   3724  CA  PRO A1136     -42.928 -23.166 -98.104  1.00  0.00           C  
ATOM   3725  C   PRO A1136     -43.730 -21.883 -98.178  1.00  0.00           C  
ATOM   3726  O   PRO A1136     -43.660 -21.066 -97.260  1.00  0.00           O  
ATOM   3727  CB  PRO A1136     -43.785 -24.283 -97.501  1.00  0.00           C  
ATOM   3728  CG  PRO A1136     -42.920 -24.967 -96.538  1.00  0.00           C  
ATOM   3729  CD  PRO A1136     -41.992 -23.935 -96.012  1.00  0.00           C  
ATOM   3730  N   ASP A1137     -44.480 -21.706 -99.259  1.00  0.00           N  
ATOM   3731  CA  ASP A1137     -45.394 -20.573 -99.376  1.00  0.00           C  
ATOM   3732  C   ASP A1137     -46.801 -21.051 -98.993  1.00  0.00           C  
ATOM   3733  O   ASP A1137     -47.256 -22.088 -99.483  1.00  0.00           O  
ATOM   3734  CB  ASP A1137     -45.359 -20.013-100.803  1.00  0.00           C  
ATOM   3735  CG  ASP A1137     -45.298 -18.498-100.837  1.00  0.00           C  
ATOM   3736  OD1 ASP A1137     -46.060 -17.849-100.085  1.00  0.00           O  
ATOM   3737  OD2 ASP A1137     -44.485 -17.961-101.621  1.00  0.00           O  
ATOM   3738  N   LEU A1138     -47.471 -20.309 -98.109  1.00  0.00           N  
ATOM   3739  CA  LEU A1138     -48.758 -20.731 -97.536  1.00  0.00           C  
ATOM   3740  C   LEU A1138     -49.746 -19.575 -97.432  1.00  0.00           C  
ATOM   3741  O   LEU A1138     -49.623 -18.734 -96.538  1.00  0.00           O  
ATOM   3742  CB  LEU A1138     -48.538 -21.328 -96.147  1.00  0.00           C  
ATOM   3743  CG  LEU A1138     -48.542 -22.852 -96.059  1.00  0.00           C  
ATOM   3744  CD1 LEU A1138     -47.566 -23.494 -97.034  1.00  0.00           C  
ATOM   3745  CD2 LEU A1138     -48.230 -23.269 -94.632  1.00  0.00           C  
ATOM   3746  N   LYS A1139     -50.746 -19.562 -98.315  1.00  0.00           N  
ATOM   3747  CA  LYS A1139     -51.605 -18.380 -98.496  1.00  0.00           C  
ATOM   3748  C   LYS A1139     -52.955 -18.402 -97.751  1.00  0.00           C  
ATOM   3749  O   LYS A1139     -53.718 -17.431 -97.833  1.00  0.00           O  
ATOM   3750  CB  LYS A1139     -51.816 -18.110 -99.995  1.00  0.00           C  
ATOM   3751  CG  LYS A1139     -50.528 -17.713-100.715  1.00  0.00           C  
ATOM   3752  CD  LYS A1139     -50.761 -17.278-102.151  1.00  0.00           C  
ATOM   3753  CE  LYS A1139     -49.430 -17.053-102.864  1.00  0.00           C  
ATOM   3754  NZ  LYS A1139     -49.586 -16.624-104.286  1.00  0.00           N  
ATOM   3755  N   ASP A1140     -53.253 -19.486 -97.032  1.00  0.00           N  
ATOM   3756  CA  ASP A1140     -54.411 -19.502 -96.132  1.00  0.00           C  
ATOM   3757  C   ASP A1140     -53.976 -18.877 -94.805  1.00  0.00           C  
ATOM   3758  O   ASP A1140     -53.196 -19.466 -94.060  1.00  0.00           O  
ATOM   3759  CB  ASP A1140     -54.949 -20.934 -95.938  1.00  0.00           C  
ATOM   3760  CG  ASP A1140     -56.228 -20.995 -95.065  1.00  0.00           C  
ATOM   3761  OD1 ASP A1140     -56.537 -22.089 -94.535  1.00  0.00           O  
ATOM   3762  OD2 ASP A1140     -56.931 -19.968 -94.913  1.00  0.00           O  
ATOM   3763  N   VAL A1141     -54.472 -17.677 -94.519  1.00  0.00           N  
ATOM   3764  CA  VAL A1141     -54.106 -16.974 -93.285  1.00  0.00           C  
ATOM   3765  C   VAL A1141     -54.452 -17.824 -92.056  1.00  0.00           C  
ATOM   3766  O   VAL A1141     -53.655 -17.912 -91.123  1.00  0.00           O  
ATOM   3767  CB  VAL A1141     -54.802 -15.577 -93.154  1.00  0.00           C  
ATOM   3768  CG1 VAL A1141     -54.294 -14.834 -91.910  1.00  0.00           C  
ATOM   3769  CG2 VAL A1141     -54.597 -14.718 -94.416  1.00  0.00           C  
ATOM   3770  N   GLU A1142     -55.630 -18.458 -92.074  1.00  0.00           N  
ATOM   3771  CA  GLU A1142     -56.117 -19.276 -90.943  1.00  0.00           C  
ATOM   3772  C   GLU A1142     -55.568 -20.717 -90.975  1.00  0.00           C  
ATOM   3773  O   GLU A1142     -56.031 -21.586 -90.228  1.00  0.00           O  
ATOM   3774  CB  GLU A1142     -57.665 -19.237 -90.861  1.00  0.00           C  
ATOM   3775  CG  GLU A1142     -58.223 -17.997 -90.093  1.00  0.00           C  
ATOM   3776  CD  GLU A1142     -59.617 -17.513 -90.554  1.00  0.00           C  
ATOM   3777  OE1 GLU A1142     -60.012 -16.382 -90.187  1.00  0.00           O  
ATOM   3778  OE2 GLU A1142     -60.323 -18.248 -91.274  1.00  0.00           O  
ATOM   3779  N   ASP A1143     -54.571 -20.948 -91.833  1.00  0.00           N  
ATOM   3780  CA  ASP A1143     -53.779 -22.171 -91.815  1.00  0.00           C  
ATOM   3781  C   ASP A1143     -52.540 -21.971 -90.956  1.00  0.00           C  
ATOM   3782  O   ASP A1143     -52.342 -22.688 -89.974  1.00  0.00           O  
ATOM   3783  CB  ASP A1143     -53.357 -22.565 -93.232  1.00  0.00           C  
ATOM   3784  CG  ASP A1143     -52.275 -23.640 -93.257  1.00  0.00           C  
ATOM   3785  OD1 ASP A1143     -51.576 -23.744 -94.288  1.00  0.00           O  
ATOM   3786  OD2 ASP A1143     -52.116 -24.382 -92.262  1.00  0.00           O  
ATOM   3787  N   ILE A1146     -51.714 -20.991 -91.320  1.00  0.00           N  
ATOM   3788  CA  ILE A1146     -50.414 -20.792 -90.661  1.00  0.00           C  
ATOM   3789  C   ILE A1146     -50.511 -20.358 -89.192  1.00  0.00           C  
ATOM   3790  O   ILE A1146     -49.487 -20.205 -88.526  1.00  0.00           O  
ATOM   3791  CB  ILE A1146     -49.508 -19.792 -91.428  1.00  0.00           C  
ATOM   3792  CG1 ILE A1146     -50.015 -18.358 -91.296  1.00  0.00           C  
ATOM   3793  CG2 ILE A1146     -49.401 -20.178 -92.901  1.00  0.00           C  
ATOM   3794  CD1 ILE A1146     -49.326 -17.406 -92.241  1.00  0.00           C  
ATOM   3795  N   ARG A1147     -51.732 -20.143 -88.704  1.00  0.00           N  
ATOM   3796  CA  ARG A1147     -51.993 -19.976 -87.276  1.00  0.00           C  
ATOM   3797  C   ARG A1147     -51.432 -21.187 -86.501  1.00  0.00           C  
ATOM   3798  O   ARG A1147     -51.731 -22.334 -86.842  1.00  0.00           O  
ATOM   3799  CB  ARG A1147     -53.502 -19.834 -87.052  1.00  0.00           C  
ATOM   3800  CG  ARG A1147     -53.963 -19.673 -85.604  1.00  0.00           C  
ATOM   3801  CD  ARG A1147     -55.406 -20.179 -85.458  1.00  0.00           C  
ATOM   3802  NE  ARG A1147     -55.965 -20.000 -84.115  1.00  0.00           N  
ATOM   3803  CZ  ARG A1147     -57.170 -20.433 -83.730  1.00  0.00           C  
ATOM   3804  NH1 ARG A1147     -57.962 -21.086 -84.580  1.00  0.00           N  
ATOM   3805  NH2 ARG A1147     -57.587 -20.216 -82.484  1.00  0.00           N  
ATOM   3806  N   PRO A1148     -50.601 -20.932 -85.474  1.00  0.00           N  
ATOM   3807  CA  PRO A1148     -49.932 -21.984 -84.700  1.00  0.00           C  
ATOM   3808  C   PRO A1148     -50.825 -22.682 -83.675  1.00  0.00           C  
ATOM   3809  O   PRO A1148     -51.274 -22.065 -82.708  1.00  0.00           O  
ATOM   3810  CB  PRO A1148     -48.809 -21.231 -84.000  1.00  0.00           C  
ATOM   3811  CG  PRO A1148     -49.340 -19.859 -83.837  1.00  0.00           C  
ATOM   3812  CD  PRO A1148     -50.228 -19.588 -85.002  1.00  0.00           C  
ATOM   3813  N   LYS A1149     -51.035 -23.978 -83.885  1.00  0.00           N  
ATOM   3814  CA  LYS A1149     -52.077 -24.733 -83.189  1.00  0.00           C  
ATOM   3815  C   LYS A1149     -51.568 -25.504 -81.972  1.00  0.00           C  
ATOM   3816  O   LYS A1149     -52.344 -25.783 -81.058  1.00  0.00           O  
ATOM   3817  CB  LYS A1149     -52.751 -25.705 -84.169  1.00  0.00           C  
ATOM   3818  CG  LYS A1149     -53.495 -25.014 -85.317  1.00  0.00           C  
ATOM   3819  CD  LYS A1149     -53.419 -25.808 -86.618  1.00  0.00           C  
ATOM   3820  CE  LYS A1149     -53.965 -25.006 -87.800  1.00  0.00           C  
ATOM   3821  NZ  LYS A1149     -53.716 -25.686 -89.105  1.00  0.00           N  
ATOM   3822  N   GLY A1150     -50.282 -25.854 -81.966  1.00  0.00           N  
ATOM   3823  CA  GLY A1150     -49.711 -26.675 -80.897  1.00  0.00           C  
ATOM   3824  C   GLY A1150     -48.420 -27.335 -81.324  1.00  0.00           C  
ATOM   3825  O   GLY A1150     -47.384 -27.182 -80.668  1.00  0.00           O  
ATOM   3826  N   LYS A1151     -48.495 -28.094 -82.415  1.00  0.00           N  
ATOM   3827  CA  LYS A1151     -47.299 -28.607 -83.079  1.00  0.00           C  
ATOM   3828  C   LYS A1151     -46.999 -27.714 -84.282  1.00  0.00           C  
ATOM   3829  O   LYS A1151     -47.852 -26.921 -84.700  1.00  0.00           O  
ATOM   3830  CB  LYS A1151     -47.460 -30.082 -83.477  1.00  0.00           C  
ATOM   3831  CG  LYS A1151     -47.329 -31.058 -82.289  1.00  0.00           C  
ATOM   3832  CD  LYS A1151     -46.945 -32.473 -82.737  1.00  0.00           C  
ATOM   3833  CE  LYS A1151     -46.928 -33.469 -81.575  1.00  0.00           C  
ATOM   3834  NZ  LYS A1151     -46.718 -34.883 -82.024  1.00  0.00           N  
ATOM   3835  N   SER A1152     -45.783 -27.830 -84.815  1.00  0.00           N  
ATOM   3836  CA  SER A1152     -45.291 -26.898 -85.832  1.00  0.00           C  
ATOM   3837  C   SER A1152     -46.234 -26.787 -87.032  1.00  0.00           C  
ATOM   3838  O   SER A1152     -46.637 -27.795 -87.608  1.00  0.00           O  
ATOM   3839  CB  SER A1152     -43.894 -27.290 -86.320  1.00  0.00           C  
ATOM   3840  OG  SER A1152     -43.452 -26.392 -87.325  1.00  0.00           O  
ATOM   3841  N   PRO A1153     -46.579 -25.552 -87.420  1.00  0.00           N  
ATOM   3842  CA  PRO A1153     -47.458 -25.349 -88.565  1.00  0.00           C  
ATOM   3843  C   PRO A1153     -46.942 -25.939 -89.876  1.00  0.00           C  
ATOM   3844  O   PRO A1153     -47.712 -26.042 -90.830  1.00  0.00           O  
ATOM   3845  CB  PRO A1153     -47.542 -23.824 -88.681  1.00  0.00           C  
ATOM   3846  CG  PRO A1153     -47.167 -23.308 -87.342  1.00  0.00           C  
ATOM   3847  CD  PRO A1153     -46.183 -24.276 -86.796  1.00  0.00           C  
ATOM   3848  N   LEU A1154     -45.662 -26.296 -89.940  1.00  0.00           N  
ATOM   3849  CA  LEU A1154     -45.111 -26.910 -91.148  1.00  0.00           C  
ATOM   3850  C   LEU A1154     -45.431 -28.407 -91.254  1.00  0.00           C  
ATOM   3851  O   LEU A1154     -45.475 -28.951 -92.360  1.00  0.00           O  
ATOM   3852  CB  LEU A1154     -43.597 -26.674 -91.237  1.00  0.00           C  
ATOM   3853  CG  LEU A1154     -43.136 -25.249 -91.573  1.00  0.00           C  
ATOM   3854  CD1 LEU A1154     -41.619 -25.173 -91.570  1.00  0.00           C  
ATOM   3855  CD2 LEU A1154     -43.686 -24.787 -92.916  1.00  0.00           C  
ATOM   3856  N   GLU A1155     -45.662 -29.067 -90.118  1.00  0.00           N  
ATOM   3857  CA  GLU A1155     -46.011 -30.494 -90.103  1.00  0.00           C  
ATOM   3858  C   GLU A1155     -47.201 -30.790 -91.009  1.00  0.00           C  
ATOM   3859  O   GLU A1155     -47.174 -31.745 -91.782  1.00  0.00           O  
ATOM   3860  CB  GLU A1155     -46.330 -30.970 -88.683  1.00  0.00           C  
ATOM   3861  CG  GLU A1155     -45.110 -31.110 -87.772  1.00  0.00           C  
ATOM   3862  CD  GLU A1155     -44.389 -32.443 -87.907  1.00  0.00           C  
ATOM   3863  OE1 GLU A1155     -43.399 -32.648 -87.176  1.00  0.00           O  
ATOM   3864  OE2 GLU A1155     -44.808 -33.284 -88.729  1.00  0.00           O  
ATOM   3865  N   ALA A1156     -48.236 -29.958 -90.923  1.00  0.00           N  
ATOM   3866  CA  ALA A1156     -49.438 -30.111 -91.749  1.00  0.00           C  
ATOM   3867  C   ALA A1156     -49.147 -30.171 -93.254  1.00  0.00           C  
ATOM   3868  O   ALA A1156     -50.003 -30.590 -94.036  1.00  0.00           O  
ATOM   3869  CB  ALA A1156     -50.418 -28.983 -91.456  1.00  0.00           C  
ATOM   3870  N   HIS A1157     -47.948 -29.747 -93.647  1.00  0.00           N  
ATOM   3871  CA  HIS A1157     -47.513 -29.784 -95.034  1.00  0.00           C  
ATOM   3872  C   HIS A1157     -46.339 -30.752 -95.192  1.00  0.00           C  
ATOM   3873  O   HIS A1157     -45.185 -30.364 -95.002  1.00  0.00           O  
ATOM   3874  CB  HIS A1157     -47.116 -28.377 -95.469  1.00  0.00           C  
ATOM   3875  CG  HIS A1157     -48.231 -27.386 -95.368  1.00  0.00           C  
ATOM   3876  ND1 HIS A1157     -48.862 -26.857 -96.473  1.00  0.00           N  
ATOM   3877  CD2 HIS A1157     -48.843 -26.843 -94.289  1.00  0.00           C  
ATOM   3878  CE1 HIS A1157     -49.808 -26.023 -96.079  1.00  0.00           C  
ATOM   3879  NE2 HIS A1157     -49.818 -25.998 -94.758  1.00  0.00           N  
ATOM   3880  N   PRO A1158     -46.630 -32.028 -95.520  1.00  0.00           N  
ATOM   3881  CA  PRO A1158     -45.550 -33.000 -95.720  1.00  0.00           C  
ATOM   3882  C   PRO A1158     -44.594 -32.662 -96.865  1.00  0.00           C  
ATOM   3883  O   PRO A1158     -43.379 -32.735 -96.685  1.00  0.00           O  
ATOM   3884  CB  PRO A1158     -46.298 -34.318 -95.997  1.00  0.00           C  
ATOM   3885  CG  PRO A1158     -47.684 -34.107 -95.473  1.00  0.00           C  
ATOM   3886  CD  PRO A1158     -47.959 -32.650 -95.690  1.00  0.00           C  
ATOM   3887  N   GLU A1159     -45.141 -32.287 -98.019  1.00  0.00           N  
ATOM   3888  CA  GLU A1159     -44.330 -32.012 -99.210  1.00  0.00           C  
ATOM   3889  C   GLU A1159     -43.053 -31.228 -98.889  1.00  0.00           C  
ATOM   3890  O   GLU A1159     -42.011 -31.454 -99.507  1.00  0.00           O  
ATOM   3891  CB  GLU A1159     -45.154 -31.313-100.309  1.00  0.00           C  
ATOM   3892  CG  GLU A1159     -45.624 -29.888-100.004  1.00  0.00           C  
ATOM   3893  CD  GLU A1159     -46.805 -29.821 -99.047  1.00  0.00           C  
ATOM   3894  OE1 GLU A1159     -47.291 -30.887 -98.601  1.00  0.00           O  
ATOM   3895  OE2 GLU A1159     -47.248 -28.687 -98.746  1.00  0.00           O  
ATOM   3896  N   PHE A1160     -43.139 -30.317 -97.918  1.00  0.00           N  
ATOM   3897  CA  PHE A1160     -41.960 -29.612 -97.411  1.00  0.00           C  
ATOM   3898  C   PHE A1160     -40.951 -30.619 -96.872  1.00  0.00           C  
ATOM   3899  O   PHE A1160     -39.830 -30.719 -97.387  1.00  0.00           O  
ATOM   3900  CB  PHE A1160     -42.344 -28.605 -96.311  1.00  0.00           C  
ATOM   3901  CG  PHE A1160     -41.158 -27.933 -95.649  1.00  0.00           C  
ATOM   3902  CD1 PHE A1160     -40.309 -27.107 -96.378  1.00  0.00           C  
ATOM   3903  CD2 PHE A1160     -40.894 -28.126 -94.296  1.00  0.00           C  
ATOM   3904  CE1 PHE A1160     -39.216 -26.488 -95.769  1.00  0.00           C  
ATOM   3905  CE2 PHE A1160     -39.798 -27.509 -93.682  1.00  0.00           C  
ATOM   3906  CZ  PHE A1160     -38.962 -26.692 -94.421  1.00  0.00           C  
ATOM   3907  N   TYR A1161     -41.359 -31.375 -95.854  1.00  0.00           N  
ATOM   3908  CA  TYR A1161     -40.436 -32.283 -95.194  1.00  0.00           C  
ATOM   3909  C   TYR A1161     -40.178 -33.579 -95.958  1.00  0.00           C  
ATOM   3910  O   TYR A1161     -39.130 -34.197 -95.770  1.00  0.00           O  
ATOM   3911  CB  TYR A1161     -40.834 -32.547 -93.736  1.00  0.00           C  
ATOM   3912  CG  TYR A1161     -42.148 -33.249 -93.479  1.00  0.00           C  
ATOM   3913  CD1 TYR A1161     -42.318 -34.601 -93.771  1.00  0.00           C  
ATOM   3914  CD2 TYR A1161     -43.197 -32.578 -92.860  1.00  0.00           C  
ATOM   3915  CE1 TYR A1161     -43.524 -35.254 -93.494  1.00  0.00           C  
ATOM   3916  CE2 TYR A1161     -44.399 -33.219 -92.578  1.00  0.00           C  
ATOM   3917  CZ  TYR A1161     -44.559 -34.555 -92.895  1.00  0.00           C  
ATOM   3918  OH  TYR A1161     -45.754 -35.179 -92.619  1.00  0.00           O  
ATOM   3919  N   GLU A1162     -41.099 -33.979 -96.834  1.00  0.00           N  
ATOM   3920  CA  GLU A1162     -40.906 -35.204 -97.614  1.00  0.00           C  
ATOM   3921  C   GLU A1162     -39.754 -35.043 -98.602  1.00  0.00           C  
ATOM   3922  O   GLU A1162     -39.942 -34.600 -99.735  1.00  0.00           O  
ATOM   3923  CB  GLU A1162     -42.195 -35.623 -98.327  1.00  0.00           C  
ATOM   3924  CG  GLU A1162     -43.185 -36.309 -97.395  1.00  0.00           C  
ATOM   3925  CD  GLU A1162     -44.313 -37.013 -98.121  1.00  0.00           C  
ATOM   3926  OE1 GLU A1162     -44.260 -37.122 -99.365  1.00  0.00           O  
ATOM   3927  OE2 GLU A1162     -45.258 -37.463 -97.437  1.00  0.00           O  
ATOM   3928  N   THR A1163     -38.558 -35.399 -98.143  1.00  0.00           N  
ATOM   3929  CA  THR A1163     -37.347 -35.269 -98.933  1.00  0.00           C  
ATOM   3930  C   THR A1163     -36.484 -36.487 -98.669  1.00  0.00           C  
ATOM   3931  O   THR A1163     -36.895 -37.384 -97.935  1.00  0.00           O  
ATOM   3932  CB  THR A1163     -36.568 -34.009 -98.532  1.00  0.00           C  
ATOM   3933  OG1 THR A1163     -35.601 -33.683 -99.540  1.00  0.00           O  
ATOM   3934  CG2 THR A1163     -35.869 -34.231 -97.205  1.00  0.00           C  
ATOM   3935  N   THR A1164     -35.297 -36.513 -99.276  1.00  0.00           N  
ATOM   3936  CA  THR A1164     -34.312 -37.584 -99.073  1.00  0.00           C  
ATOM   3937  C   THR A1164     -33.234 -37.151 -98.079  1.00  0.00           C  
ATOM   3938  O   THR A1164     -33.273 -36.040 -97.554  1.00  0.00           O  
ATOM   3939  CB  THR A1164     -33.628 -37.999-100.421  1.00  0.00           C  
ATOM   3940  OG1 THR A1164     -33.781 -36.957-101.396  1.00  0.00           O  
ATOM   3941  CG2 THR A1164     -34.234 -39.287-100.971  1.00  0.00           C  
ATOM   3942  N   CYS A1165     -32.289 -38.049 -97.812  1.00  0.00           N  
ATOM   3943  CA  CYS A1165     -31.068 -37.705 -97.085  1.00  0.00           C  
ATOM   3944  C   CYS A1165     -29.968 -37.331 -98.078  1.00  0.00           C  
ATOM   3945  O   CYS A1165     -30.075 -37.641 -99.268  1.00  0.00           O  
ATOM   3946  CB  CYS A1165     -30.593 -38.873 -96.216  1.00  0.00           C  
ATOM   3947  SG  CYS A1165     -31.211 -38.859 -94.525  1.00  0.00           S  
ATOM   3948  N   PRO A1166     -28.914 -36.645 -97.599  1.00  0.00           N  
ATOM   3949  CA  PRO A1166     -27.717 -36.388 -98.398  1.00  0.00           C  
ATOM   3950  C   PRO A1166     -26.545 -37.334 -98.076  1.00  0.00           C  
ATOM   3951  O   PRO A1166     -25.435 -37.130 -98.583  1.00  0.00           O  
ATOM   3952  CB  PRO A1166     -27.363 -34.951 -98.003  1.00  0.00           C  
ATOM   3953  CG  PRO A1166     -27.919 -34.797 -96.570  1.00  0.00           C  
ATOM   3954  CD  PRO A1166     -28.803 -35.995 -96.282  1.00  0.00           C  
ATOM   3955  N   LYS A1168     -26.799 -38.352 -97.250  1.00  0.00           N  
ATOM   3956  CA  LYS A1168     -25.763 -39.287 -96.775  1.00  0.00           C  
ATOM   3957  C   LYS A1168     -25.845 -40.652 -97.485  1.00  0.00           C  
ATOM   3958  O   LYS A1168     -24.817 -41.257 -97.825  1.00  0.00           O  
ATOM   3959  CB  LYS A1168     -25.891 -39.463 -95.248  1.00  0.00           C  
ATOM   3960  CG  LYS A1168     -24.809 -40.318 -94.564  1.00  0.00           C  
ATOM   3961  CD  LYS A1168     -24.843 -40.098 -93.048  1.00  0.00           C  
ATOM   3962  CE  LYS A1168     -24.036 -41.145 -92.279  1.00  0.00           C  
ATOM   3963  NZ  LYS A1168     -24.204 -41.046 -90.789  1.00  0.00           N  
ATOM   3964  N   CYS A1169     -27.071 -41.129 -97.693  1.00  0.00           N  
ATOM   3965  CA  CYS A1169     -27.322 -42.377 -98.415  1.00  0.00           C  
ATOM   3966  C   CYS A1169     -28.401 -42.159 -99.483  1.00  0.00           C  
ATOM   3967  O   CYS A1169     -28.137 -42.300-100.685  1.00  0.00           O  
ATOM   3968  CB  CYS A1169     -27.755 -43.471 -97.434  1.00  0.00           C  
ATOM   3969  SG  CYS A1169     -29.214 -43.038 -96.450  1.00  0.00           S  
ATOM   3970  N   GLY A1170     -29.600 -41.795 -99.025  1.00  0.00           N  
ATOM   3971  CA  GLY A1170     -30.747 -41.534 -99.898  1.00  0.00           C  
ATOM   3972  C   GLY A1170     -32.087 -42.050 -99.390  1.00  0.00           C  
ATOM   3973  O   GLY A1170     -33.050 -42.125-100.161  1.00  0.00           O  
ATOM   3974  N   GLY A1171     -32.170 -42.384 -98.100  1.00  0.00           N  
ATOM   3975  CA  GLY A1171     -33.371 -43.007 -97.530  1.00  0.00           C  
ATOM   3976  C   GLY A1171     -34.531 -42.051 -97.311  1.00  0.00           C  
ATOM   3977  O   GLY A1171     -34.452 -40.878 -97.687  1.00  0.00           O  
ATOM   3978  N   PRO A1177     -35.630 -42.550 -96.702  1.00  0.00           N  
ATOM   3979  CA  PRO A1177     -36.738 -41.645 -96.363  1.00  0.00           C  
ATOM   3980  C   PRO A1177     -36.267 -40.549 -95.398  1.00  0.00           C  
ATOM   3981  O   PRO A1177     -35.335 -40.763 -94.605  1.00  0.00           O  
ATOM   3982  CB  PRO A1177     -37.796 -42.568 -95.725  1.00  0.00           C  
ATOM   3983  CG  PRO A1177     -37.083 -43.846 -95.386  1.00  0.00           C  
ATOM   3984  CD  PRO A1177     -35.899 -43.948 -96.305  1.00  0.00           C  
ATOM   3985  N   ALA A1178     -36.886 -39.378 -95.483  1.00  0.00           N  
ATOM   3986  CA  ALA A1178     -36.349 -38.214 -94.801  1.00  0.00           C  
ATOM   3987  C   ALA A1178     -37.393 -37.122 -94.577  1.00  0.00           C  
ATOM   3988  O   ALA A1178     -37.908 -36.523 -95.530  1.00  0.00           O  
ATOM   3989  CB  ALA A1178     -35.157 -37.666 -95.583  1.00  0.00           C  
ATOM   3990  N   LYS A1191     -37.685 -36.885 -93.301  1.00  0.00           N  
ATOM   3991  CA  LYS A1191     -38.540 -35.792 -92.853  1.00  0.00           C  
ATOM   3992  C   LYS A1191     -37.649 -34.618 -92.480  1.00  0.00           C  
ATOM   3993  O   LYS A1191     -36.870 -34.732 -91.534  1.00  0.00           O  
ATOM   3994  CB  LYS A1191     -39.331 -36.260 -91.623  1.00  0.00           C  
ATOM   3995  CG  LYS A1191     -40.162 -35.205 -90.863  1.00  0.00           C  
ATOM   3996  CD  LYS A1191     -40.842 -35.851 -89.629  1.00  0.00           C  
ATOM   3997  CE  LYS A1191     -42.297 -35.434 -89.438  1.00  0.00           C  
ATOM   3998  NZ  LYS A1191     -43.080 -36.510 -88.764  1.00  0.00           N  
ATOM   3999  N   ARG A1192     -37.727 -33.507 -93.219  1.00  0.00           N  
ATOM   4000  CA  ARG A1192     -37.060 -32.270 -92.793  1.00  0.00           C  
ATOM   4001  C   ARG A1192     -37.556 -31.899 -91.403  1.00  0.00           C  
ATOM   4002  O   ARG A1192     -38.633 -32.334 -90.981  1.00  0.00           O  
ATOM   4003  CB  ARG A1192     -37.336 -31.091 -93.732  1.00  0.00           C  
ATOM   4004  CG  ARG A1192     -36.778 -31.206 -95.144  1.00  0.00           C  
ATOM   4005  CD  ARG A1192     -36.904 -29.866 -95.889  1.00  0.00           C  
ATOM   4006  NE  ARG A1192     -36.301 -29.867 -97.225  1.00  0.00           N  
ATOM   4007  CZ  ARG A1192     -34.988 -29.862 -97.472  1.00  0.00           C  
ATOM   4008  NH1 ARG A1192     -34.096 -29.882 -96.481  1.00  0.00           N  
ATOM   4009  NH2 ARG A1192     -34.555 -29.852 -98.727  1.00  0.00           N  
ATOM   4010  N   ASP A1193     -36.770 -31.101 -90.687  1.00  0.00           N  
ATOM   4011  CA  ASP A1193     -37.229 -30.589 -89.407  1.00  0.00           C  
ATOM   4012  C   ASP A1193     -38.329 -29.573 -89.695  1.00  0.00           C  
ATOM   4013  O   ASP A1193     -38.181 -28.723 -90.577  1.00  0.00           O  
ATOM   4014  CB  ASP A1193     -36.091 -29.965 -88.590  1.00  0.00           C  
ATOM   4015  CG  ASP A1193     -36.467 -29.758 -87.125  1.00  0.00           C  
ATOM   4016  OD1 ASP A1193     -37.493 -30.305 -86.662  1.00  0.00           O  
ATOM   4017  OD2 ASP A1193     -35.730 -29.046 -86.426  1.00  0.00           O  
ATOM   4018  N   THR A1194     -39.437 -29.693 -88.966  1.00  0.00           N  
ATOM   4019  CA  THR A1194     -40.608 -28.842 -89.167  1.00  0.00           C  
ATOM   4020  C   THR A1194     -40.573 -27.578 -88.302  1.00  0.00           C  
ATOM   4021  O   THR A1194     -41.498 -26.767 -88.373  1.00  0.00           O  
ATOM   4022  CB  THR A1194     -41.922 -29.616 -88.868  1.00  0.00           C  
ATOM   4023  OG1 THR A1194     -41.959 -30.017 -87.489  1.00  0.00           O  
ATOM   4024  CG2 THR A1194     -42.049 -30.852 -89.762  1.00  0.00           C  
ATOM   4025  N   ASP A1195     -39.507 -27.414 -87.507  1.00  0.00           N  
ATOM   4026  CA  ASP A1195     -39.369 -26.282 -86.571  1.00  0.00           C  
ATOM   4027  C   ASP A1195     -38.552 -25.097 -87.162  1.00  0.00           C  
ATOM   4028  O   ASP A1195     -37.953 -25.219 -88.238  1.00  0.00           O  
ATOM   4029  CB  ASP A1195     -38.760 -26.775 -85.244  1.00  0.00           C  
ATOM   4030  CG  ASP A1195     -39.756 -27.570 -84.382  1.00  0.00           C  
ATOM   4031  OD1 ASP A1195     -40.703 -26.973 -83.822  1.00  0.00           O  
ATOM   4032  OD2 ASP A1195     -39.577 -28.797 -84.236  1.00  0.00           O  
ATOM   4033  N   THR A1196     -38.545 -23.957 -86.457  1.00  0.00           N  
ATOM   4034  CA  THR A1196     -37.887 -22.726 -86.939  1.00  0.00           C  
ATOM   4035  C   THR A1196     -36.980 -22.019 -85.925  1.00  0.00           C  
ATOM   4036  O   THR A1196     -36.954 -22.362 -84.739  1.00  0.00           O  
ATOM   4037  CB  THR A1196     -38.922 -21.672 -87.379  1.00  0.00           C  
ATOM   4038  OG1 THR A1196     -39.608 -21.163 -86.230  1.00  0.00           O  
ATOM   4039  CG2 THR A1196     -39.918 -22.256 -88.377  1.00  0.00           C  
ATOM   4040  N   MET A1198     -36.258 -21.006 -86.414  1.00  0.00           N  
ATOM   4041  CA  MET A1198     -35.352 -20.201 -85.584  1.00  0.00           C  
ATOM   4042  C   MET A1198     -36.044 -18.977 -84.992  1.00  0.00           C  
ATOM   4043  O   MET A1198     -36.750 -18.267 -85.694  1.00  0.00           O  
ATOM   4044  CB  MET A1198     -34.148 -19.731 -86.408  1.00  0.00           C  
ATOM   4045  CG  MET A1198     -33.270 -20.856 -86.976  1.00  0.00           C  
ATOM   4046  SD  MET A1198     -31.722 -20.244 -87.690  1.00  0.00           S  
ATOM   4047  CE  MET A1198     -31.142 -21.710 -88.520  1.00  0.00           C  
ATOM   4048  N   ASP A1199     -35.813 -18.732 -83.705  1.00  0.00           N  
ATOM   4049  CA  ASP A1199     -36.380 -17.574 -83.008  1.00  0.00           C  
ATOM   4050  C   ASP A1199     -35.869 -16.292 -83.628  1.00  0.00           C  
ATOM   4051  O   ASP A1199     -34.777 -16.267 -84.178  1.00  0.00           O  
ATOM   4052  CB  ASP A1199     -36.008 -17.605 -81.517  1.00  0.00           C  
ATOM   4053  CG  ASP A1199     -36.683 -16.492 -80.706  1.00  0.00           C  
ATOM   4054  OD1 ASP A1199     -37.335 -15.616 -81.313  1.00  0.00           O  
ATOM   4055  OD2 ASP A1199     -36.551 -16.488 -79.458  1.00  0.00           O  
ATOM   4056  N   THR A1200     -36.654 -15.224 -83.541  1.00  0.00           N  
ATOM   4057  CA  THR A1200     -36.259 -13.965 -84.153  1.00  0.00           C  
ATOM   4058  C   THR A1200     -34.957 -13.455 -83.562  1.00  0.00           C  
ATOM   4059  O   THR A1200     -34.163 -12.844 -84.277  1.00  0.00           O  
ATOM   4060  CB  THR A1200     -37.322 -12.866 -84.005  1.00  0.00           C  
ATOM   4061  OG1 THR A1200     -36.916 -11.708 -84.755  1.00  0.00           O  
ATOM   4062  CG2 THR A1200     -37.534 -12.500 -82.535  1.00  0.00           C  
ATOM   4063  N   PHE A1201     -34.730 -13.705 -82.271  1.00  0.00           N  
ATOM   4064  CA  PHE A1201     -33.493 -13.246 -81.622  1.00  0.00           C  
ATOM   4065  C   PHE A1201     -32.218 -13.749 -82.326  1.00  0.00           C  
ATOM   4066  O   PHE A1201     -31.156 -13.133 -82.171  1.00  0.00           O  
ATOM   4067  CB  PHE A1201     -33.448 -13.624 -80.125  1.00  0.00           C  
ATOM   4068  CG  PHE A1201     -33.989 -12.557 -79.196  1.00  0.00           C  
ATOM   4069  CD1 PHE A1201     -33.474 -11.270 -79.212  1.00  0.00           C  
ATOM   4070  CD2 PHE A1201     -34.991 -12.852 -78.283  1.00  0.00           C  
ATOM   4071  CE1 PHE A1201     -33.974 -10.290 -78.349  1.00  0.00           C  
ATOM   4072  CE2 PHE A1201     -35.481 -11.878 -77.415  1.00  0.00           C  
ATOM   4073  CZ  PHE A1201     -34.975 -10.603 -77.449  1.00  0.00           C  
ATOM   4074  N   PHE A1202     -32.325 -14.856 -83.071  1.00  0.00           N  
ATOM   4075  CA  PHE A1202     -31.214 -15.385 -83.869  1.00  0.00           C  
ATOM   4076  C   PHE A1202     -30.713 -14.335 -84.853  1.00  0.00           C  
ATOM   4077  O   PHE A1202     -29.544 -13.960 -84.853  1.00  0.00           O  
ATOM   4078  CB  PHE A1202     -31.658 -16.640 -84.639  1.00  0.00           C  
ATOM   4079  CG  PHE A1202     -30.514 -17.481 -85.200  1.00  0.00           C  
ATOM   4080  CD1 PHE A1202     -29.654 -16.982 -86.174  1.00  0.00           C  
ATOM   4081  CD2 PHE A1202     -30.330 -18.797 -84.776  1.00  0.00           C  
ATOM   4082  CE1 PHE A1202     -28.634 -17.769 -86.684  1.00  0.00           C  
ATOM   4083  CE2 PHE A1202     -29.303 -19.580 -85.284  1.00  0.00           C  
ATOM   4084  CZ  PHE A1202     -28.463 -19.069 -86.233  1.00  0.00           C  
ATOM   4085  N   ASP A1203     -31.602 -13.863 -85.709  1.00  0.00           N  
ATOM   4086  CA  ASP A1203     -31.186 -12.911 -86.741  1.00  0.00           C  
ATOM   4087  C   ASP A1203     -30.659 -11.658 -86.053  1.00  0.00           C  
ATOM   4088  O   ASP A1203     -29.774 -11.003 -86.567  1.00  0.00           O  
ATOM   4089  CB  ASP A1203     -32.286 -12.599 -87.817  1.00  0.00           C  
ATOM   4090  CG  ASP A1203     -33.689 -13.164 -87.470  1.00  0.00           C  
ATOM   4091  OD1 ASP A1203     -34.646 -12.356 -87.349  1.00  0.00           O  
ATOM   4092  OD2 ASP A1203     -33.831 -14.408 -87.330  1.00  0.00           O  
ATOM   4093  N   SER A1204     -31.175 -11.349 -84.876  1.00  0.00           N  
ATOM   4094  CA  SER A1204     -30.759 -10.151 -84.181  1.00  0.00           C  
ATOM   4095  C   SER A1204     -29.570 -10.468 -83.234  1.00  0.00           C  
ATOM   4096  O   SER A1204     -29.638 -10.384 -81.996  1.00  0.00           O  
ATOM   4097  CB  SER A1204     -31.977  -9.480 -83.509  1.00  0.00           C  
ATOM   4098  OG  SER A1204     -33.158 -10.289 -83.544  1.00  0.00           O  
ATOM   4099  N   SER A1205     -28.480 -10.863 -83.877  1.00  0.00           N  
ATOM   4100  CA  SER A1205     -27.258 -11.319 -83.224  1.00  0.00           C  
ATOM   4101  C   SER A1205     -26.182 -11.416 -84.299  1.00  0.00           C  
ATOM   4102  O   SER A1205     -25.536 -12.443 -84.423  1.00  0.00           O  
ATOM   4103  CB  SER A1205     -27.437 -12.709 -82.560  1.00  0.00           C  
ATOM   4104  OG  SER A1205     -28.429 -12.730 -81.536  1.00  0.00           O  
ATOM   4105  N   TRP A1206     -26.026 -10.354 -85.087  1.00  0.00           N  
ATOM   4106  CA  TRP A1206     -25.044 -10.261 -86.202  1.00  0.00           C  
ATOM   4107  C   TRP A1206     -25.486  -9.350 -87.345  1.00  0.00           C  
ATOM   4108  O   TRP A1206     -24.656  -8.981 -88.189  1.00  0.00           O  
ATOM   4109  CB  TRP A1206     -24.646 -11.605 -86.828  1.00  0.00           C  
ATOM   4110  CG  TRP A1206     -25.664 -12.231 -87.778  1.00  0.00           C  
ATOM   4111  CD1 TRP A1206     -26.774 -12.918 -87.432  1.00  0.00           C  
ATOM   4112  CD2 TRP A1206     -25.606 -12.270 -89.208  1.00  0.00           C  
ATOM   4113  NE1 TRP A1206     -27.410 -13.380 -88.543  1.00  0.00           N  
ATOM   4114  CE2 TRP A1206     -26.713 -12.992 -89.649  1.00  0.00           C  
ATOM   4115  CE3 TRP A1206     -24.723 -11.760 -90.153  1.00  0.00           C  
ATOM   4116  CZ2 TRP A1206     -26.977 -13.209 -90.994  1.00  0.00           C  
ATOM   4117  CZ3 TRP A1206     -24.984 -11.981 -91.495  1.00  0.00           C  
ATOM   4118  CH2 TRP A1206     -26.102 -12.694 -91.900  1.00  0.00           C  
ATOM   4119  N   TYR A1207     -26.774  -9.016 -87.406  1.00  0.00           N  
ATOM   4120  CA  TYR A1207     -27.250  -8.049 -88.388  1.00  0.00           C  
ATOM   4121  C   TYR A1207     -26.264  -6.875 -88.480  1.00  0.00           C  
ATOM   4122  O   TYR A1207     -26.022  -6.349 -89.587  1.00  0.00           O  
ATOM   4123  CB  TYR A1207     -28.663  -7.570 -88.055  1.00  0.00           C  
ATOM   4124  CG  TYR A1207     -28.759  -6.460 -87.014  1.00  0.00           C  
ATOM   4125  CD1 TYR A1207     -29.090  -6.737 -85.702  1.00  0.00           C  
ATOM   4126  CD2 TYR A1207     -28.569  -5.127 -87.360  1.00  0.00           C  
ATOM   4127  CE1 TYR A1207     -29.211  -5.720 -84.761  1.00  0.00           C  
ATOM   4128  CE2 TYR A1207     -28.679  -4.116 -86.420  1.00  0.00           C  
ATOM   4129  CZ  TYR A1207     -29.003  -4.422 -85.130  1.00  0.00           C  
ATOM   4130  OH  TYR A1207     -29.129  -3.430 -84.205  1.00  0.00           O  
ATOM   4131  N   TYR A1208     -25.694  -6.490 -87.328  1.00  0.00           N  
ATOM   4132  CA  TYR A1208     -24.604  -5.516 -87.304  1.00  0.00           C  
ATOM   4133  C   TYR A1208     -23.476  -5.914 -88.250  1.00  0.00           C  
ATOM   4134  O   TYR A1208     -22.889  -5.064 -88.902  1.00  0.00           O  
ATOM   4135  CB  TYR A1208     -24.056  -5.275 -85.880  1.00  0.00           C  
ATOM   4136  CG  TYR A1208     -23.811  -6.520 -85.071  1.00  0.00           C  
ATOM   4137  CD1 TYR A1208     -22.671  -7.282 -85.248  1.00  0.00           C  
ATOM   4138  CD2 TYR A1208     -24.715  -6.928 -84.126  1.00  0.00           C  
ATOM   4139  CE1 TYR A1208     -22.451  -8.433 -84.518  1.00  0.00           C  
ATOM   4140  CE2 TYR A1208     -24.506  -8.065 -83.384  1.00  0.00           C  
ATOM   4141  CZ  TYR A1208     -23.381  -8.816 -83.579  1.00  0.00           C  
ATOM   4142  OH  TYR A1208     -23.227  -9.947 -82.818  1.00  0.00           O  
ATOM   4143  N   LEU A1209     -23.180  -7.204 -88.331  1.00  0.00           N  
ATOM   4144  CA  LEU A1209     -22.105  -7.678 -89.187  1.00  0.00           C  
ATOM   4145  C   LEU A1209     -22.541  -7.728 -90.628  1.00  0.00           C  
ATOM   4146  O   LEU A1209     -21.719  -7.491 -91.513  1.00  0.00           O  
ATOM   4147  CB  LEU A1209     -21.578  -9.046 -88.731  1.00  0.00           C  
ATOM   4148  CG  LEU A1209     -20.521  -8.919 -87.621  1.00  0.00           C  
ATOM   4149  CD1 LEU A1209     -20.362 -10.208 -86.869  1.00  0.00           C  
ATOM   4150  CD2 LEU A1209     -19.171  -8.442 -88.158  1.00  0.00           C  
ATOM   4151  N   ARG A1210     -23.823  -8.029 -90.858  1.00  0.00           N  
ATOM   4152  CA  ARG A1210     -24.378  -8.107 -92.211  1.00  0.00           C  
ATOM   4153  C   ARG A1210     -24.350  -6.757 -92.898  1.00  0.00           C  
ATOM   4154  O   ARG A1210     -24.029  -6.651 -94.089  1.00  0.00           O  
ATOM   4155  CB  ARG A1210     -25.819  -8.598 -92.178  1.00  0.00           C  
ATOM   4156  CG  ARG A1210     -26.464  -8.765 -93.577  1.00  0.00           C  
ATOM   4157  CD  ARG A1210     -25.913  -9.986 -94.323  1.00  0.00           C  
ATOM   4158  NE  ARG A1210     -25.854  -9.818 -95.781  1.00  0.00           N  
ATOM   4159  CZ  ARG A1210     -25.408 -10.755 -96.621  1.00  0.00           C  
ATOM   4160  NH1 ARG A1210     -25.007 -11.933 -96.169  1.00  0.00           N  
ATOM   4161  NH2 ARG A1210     -25.372 -10.521 -97.922  1.00  0.00           N  
ATOM   4162  N   TYR A1211     -24.703  -5.725 -92.143  1.00  0.00           N  
ATOM   4163  CA  TYR A1211     -24.701  -4.368 -92.674  1.00  0.00           C  
ATOM   4164  C   TYR A1211     -23.405  -3.997 -93.413  1.00  0.00           C  
ATOM   4165  O   TYR A1211     -23.440  -3.138 -94.298  1.00  0.00           O  
ATOM   4166  CB  TYR A1211     -24.938  -3.329 -91.558  1.00  0.00           C  
ATOM   4167  CG  TYR A1211     -26.378  -3.059 -91.147  1.00  0.00           C  
ATOM   4168  CD1 TYR A1211     -27.435  -3.104 -92.063  1.00  0.00           C  
ATOM   4169  CD2 TYR A1211     -26.670  -2.705 -89.839  1.00  0.00           C  
ATOM   4170  CE1 TYR A1211     -28.747  -2.846 -91.662  1.00  0.00           C  
ATOM   4171  CE2 TYR A1211     -27.969  -2.437 -89.441  1.00  0.00           C  
ATOM   4172  CZ  TYR A1211     -29.002  -2.506 -90.348  1.00  0.00           C  
ATOM   4173  OH  TYR A1211     -30.275  -2.227 -89.910  1.00  0.00           O  
ATOM   4174  N   THR A1212     -22.277  -4.615 -93.051  1.00  0.00           N  
ATOM   4175  CA  THR A1212     -20.987  -4.249 -93.642  1.00  0.00           C  
ATOM   4176  C   THR A1212     -20.855  -4.689 -95.090  1.00  0.00           C  
ATOM   4177  O   THR A1212     -20.023  -4.161 -95.819  1.00  0.00           O  
ATOM   4178  CB  THR A1212     -19.820  -4.883 -92.914  1.00  0.00           C  
ATOM   4179  OG1 THR A1212     -19.669  -6.224 -93.372  1.00  0.00           O  
ATOM   4180  CG2 THR A1212     -20.037  -4.876 -91.425  1.00  0.00           C  
ATOM   4181  N   ASP A1213     -21.668  -5.656 -95.503  1.00  0.00           N  
ATOM   4182  CA  ASP A1213     -21.541  -6.246 -96.823  1.00  0.00           C  
ATOM   4183  C   ASP A1213     -22.848  -6.956 -97.211  1.00  0.00           C  
ATOM   4184  O   ASP A1213     -22.878  -8.175 -97.381  1.00  0.00           O  
ATOM   4185  CB  ASP A1213     -20.383  -7.239 -96.781  1.00  0.00           C  
ATOM   4186  CG  ASP A1213     -19.891  -7.631 -98.149  1.00  0.00           C  
ATOM   4187  OD1 ASP A1213     -19.713  -6.724 -98.991  1.00  0.00           O  
ATOM   4188  OD2 ASP A1213     -19.644  -8.843 -98.364  1.00  0.00           O  
ATOM   4189  N   PRO A1227     -23.931  -6.188 -97.401  1.00  0.00           N  
ATOM   4190  CA  PRO A1227     -25.287  -6.710 -97.337  1.00  0.00           C  
ATOM   4191  C   PRO A1227     -25.841  -7.295 -98.634  1.00  0.00           C  
ATOM   4192  O   PRO A1227     -27.043  -7.534 -98.718  1.00  0.00           O  
ATOM   4193  CB  PRO A1227     -26.086  -5.471 -96.975  1.00  0.00           C  
ATOM   4194  CG  PRO A1227     -25.425  -4.429 -97.762  1.00  0.00           C  
ATOM   4195  CD  PRO A1227     -23.946  -4.762 -97.747  1.00  0.00           C  
ATOM   4196  N   HIS A1228     -24.993  -7.521 -99.632  1.00  0.00           N  
ATOM   4197  CA  HIS A1228     -25.423  -8.252-100.835  1.00  0.00           C  
ATOM   4198  C   HIS A1228     -24.563  -9.506-101.133  1.00  0.00           C  
ATOM   4199  O   HIS A1228     -24.783 -10.179-102.152  1.00  0.00           O  
ATOM   4200  CB  HIS A1228     -25.451  -7.322-102.073  1.00  0.00           C  
ATOM   4201  CG  HIS A1228     -26.166  -6.018-101.857  1.00  0.00           C  
ATOM   4202  ND1 HIS A1228     -25.641  -4.807-102.262  1.00  0.00           N  
ATOM   4203  CD2 HIS A1228     -27.357  -5.737-101.281  1.00  0.00           C  
ATOM   4204  CE1 HIS A1228     -26.478  -3.837-101.945  1.00  0.00           C  
ATOM   4205  NE2 HIS A1228     -27.527  -4.375-101.349  1.00  0.00           N  
ATOM   4206  N   ASN A1275     -23.609  -9.823-100.251  1.00  0.00           N  
ATOM   4207  CA  ASN A1275     -22.727 -10.991-100.437  1.00  0.00           C  
ATOM   4208  C   ASN A1275     -23.494 -12.326-100.536  1.00  0.00           C  
ATOM   4209  O   ASN A1275     -24.071 -12.798 -99.552  1.00  0.00           O  
ATOM   4210  CB  ASN A1275     -21.686 -11.071 -99.312  1.00  0.00           C  
ATOM   4211  CG  ASN A1275     -20.453 -11.893 -99.700  1.00  0.00           C  
ATOM   4212  OD1 ASN A1275     -20.565 -13.009-100.216  1.00  0.00           O  
ATOM   4213  ND2 ASN A1275     -19.264 -11.340 -99.436  1.00  0.00           N  
ATOM   4214  N   ASP A1276     -23.480 -12.927-101.730  1.00  0.00           N  
ATOM   4215  CA  ASP A1276     -24.177 -14.191-101.985  1.00  0.00           C  
ATOM   4216  C   ASP A1276     -23.267 -15.418-101.819  1.00  0.00           C  
ATOM   4217  O   ASP A1276     -23.640 -16.527-102.213  1.00  0.00           O  
ATOM   4218  CB  ASP A1276     -24.848 -14.170-103.375  1.00  0.00           C  
ATOM   4219  CG  ASP A1276     -23.871 -14.430-104.529  1.00  0.00           C  
ATOM   4220  OD1 ASP A1276     -23.121 -13.505-104.939  1.00  0.00           O  
ATOM   4221  OD2 ASP A1276     -23.893 -15.571-105.052  1.00  0.00           O  
ATOM   4222  N   ARG A1278     -22.084 -15.215-101.235  1.00  0.00           N  
ATOM   4223  CA  ARG A1278     -21.138 -16.302-100.958  1.00  0.00           C  
ATOM   4224  C   ARG A1278     -20.911 -16.497 -99.459  1.00  0.00           C  
ATOM   4225  O   ARG A1278     -20.728 -17.620 -99.006  1.00  0.00           O  
ATOM   4226  CB  ARG A1278     -19.795 -16.036-101.646  1.00  0.00           C  
ATOM   4227  CG  ARG A1278     -19.825 -16.054-103.178  1.00  0.00           C  
ATOM   4228  CD  ARG A1278     -20.213 -17.432-103.743  1.00  0.00           C  
ATOM   4229  NE  ARG A1278     -19.678 -17.654-105.092  1.00  0.00           N  
ATOM   4230  CZ  ARG A1278     -19.970 -18.704-105.866  1.00  0.00           C  
ATOM   4231  NH1 ARG A1278     -20.815 -19.651-105.440  1.00  0.00           N  
ATOM   4232  NH2 ARG A1278     -19.413 -18.811-107.080  1.00  0.00           N  
ATOM   4233  N   LEU A1279     -20.919 -15.408 -98.694  1.00  0.00           N  
ATOM   4234  CA  LEU A1279     -20.788 -15.475 -97.234  1.00  0.00           C  
ATOM   4235  C   LEU A1279     -21.848 -14.622 -96.555  1.00  0.00           C  
ATOM   4236  O   LEU A1279     -22.523 -13.835 -97.206  1.00  0.00           O  
ATOM   4237  CB  LEU A1279     -19.422 -14.942 -96.787  1.00  0.00           C  
ATOM   4238  CG  LEU A1279     -18.141 -15.707 -97.091  1.00  0.00           C  
ATOM   4239  CD1 LEU A1279     -17.002 -15.024 -96.312  1.00  0.00           C  
ATOM   4240  CD2 LEU A1279     -18.268 -17.186 -96.733  1.00  0.00           C  
ATOM   4241  N   PRO A1280     -21.993 -14.770 -95.235  1.00  0.00           N  
ATOM   4242  CA  PRO A1280     -22.684 -13.740 -94.477  1.00  0.00           C  
ATOM   4243  C   PRO A1280     -22.021 -12.354 -94.588  1.00  0.00           C  
ATOM   4244  O   PRO A1280     -22.687 -11.344 -94.380  1.00  0.00           O  
ATOM   4245  CB  PRO A1280     -22.627 -14.267 -93.044  1.00  0.00           C  
ATOM   4246  CG  PRO A1280     -22.426 -15.748 -93.184  1.00  0.00           C  
ATOM   4247  CD  PRO A1280     -21.581 -15.906 -94.392  1.00  0.00           C  
ATOM   4248  N   PHE A1281     -20.720 -12.315 -94.889  1.00  0.00           N  
ATOM   4249  CA  PHE A1281     -19.985 -11.063 -95.180  1.00  0.00           C  
ATOM   4250  C   PHE A1281     -18.504 -11.329 -95.476  1.00  0.00           C  
ATOM   4251  O   PHE A1281     -17.892 -12.214 -94.877  1.00  0.00           O  
ATOM   4252  CB  PHE A1281     -20.060 -10.105 -93.995  1.00  0.00           C  
ATOM   4253  CG  PHE A1281     -19.661 -10.734 -92.695  1.00  0.00           C  
ATOM   4254  CD1 PHE A1281     -18.342 -10.717 -92.284  1.00  0.00           C  
ATOM   4255  CD2 PHE A1281     -20.603 -11.367 -91.893  1.00  0.00           C  
ATOM   4256  CE1 PHE A1281     -17.978 -11.299 -91.094  1.00  0.00           C  
ATOM   4257  CE2 PHE A1281     -20.242 -11.955 -90.703  1.00  0.00           C  
ATOM   4258  CZ  PHE A1281     -18.933 -11.920 -90.299  1.00  0.00           C  
ATOM   4259  N   ASP A1282     -17.924 -10.558 -96.386  1.00  0.00           N  
ATOM   4260  CA  ASP A1282     -16.473 -10.582 -96.586  1.00  0.00           C  
ATOM   4261  C   ASP A1282     -15.854  -9.941 -95.322  1.00  0.00           C  
ATOM   4262  O   ASP A1282     -16.164  -8.795 -95.013  1.00  0.00           O  
ATOM   4263  CB  ASP A1282     -16.110  -9.800 -97.868  1.00  0.00           C  
ATOM   4264  CG  ASP A1282     -14.736 -10.174 -98.452  1.00  0.00           C  
ATOM   4265  OD1 ASP A1282     -14.041  -9.255 -98.959  1.00  0.00           O  
ATOM   4266  OD2 ASP A1282     -14.360 -11.371 -98.435  1.00  0.00           O  
ATOM   4267  N   PRO A1283     -15.021 -10.685 -94.568  1.00  0.00           N  
ATOM   4268  CA  PRO A1283     -14.378 -10.216 -93.332  1.00  0.00           C  
ATOM   4269  C   PRO A1283     -13.605  -8.902 -93.443  1.00  0.00           C  
ATOM   4270  O   PRO A1283     -13.641  -8.078 -92.523  1.00  0.00           O  
ATOM   4271  CB  PRO A1283     -13.389 -11.333 -93.025  1.00  0.00           C  
ATOM   4272  CG  PRO A1283     -14.007 -12.515 -93.586  1.00  0.00           C  
ATOM   4273  CD  PRO A1283     -14.643 -12.074 -94.857  1.00  0.00           C  
ATOM   4274  N   GLU A1284     -12.897  -8.736 -94.559  1.00  0.00           N  
ATOM   4275  CA  GLU A1284     -12.193  -7.486 -94.902  1.00  0.00           C  
ATOM   4276  C   GLU A1284     -13.121  -6.264 -94.777  1.00  0.00           C  
ATOM   4277  O   GLU A1284     -12.667  -5.142 -94.505  1.00  0.00           O  
ATOM   4278  CB  GLU A1284     -11.636  -7.605 -96.341  1.00  0.00           C  
ATOM   4279  CG  GLU A1284     -10.791  -6.416 -96.886  1.00  0.00           C  
ATOM   4280  CD  GLU A1284     -10.497  -6.529 -98.407  1.00  0.00           C  
ATOM   4281  OE1 GLU A1284     -11.076  -7.423 -99.078  1.00  0.00           O  
ATOM   4282  OE2 GLU A1284      -9.694  -5.712 -98.931  1.00  0.00           O  
ATOM   4283  N   LYS A1285     -14.417  -6.510 -94.998  1.00  0.00           N  
ATOM   4284  CA  LYS A1285     -15.467  -5.504 -94.891  1.00  0.00           C  
ATOM   4285  C   LYS A1285     -15.873  -5.363 -93.427  1.00  0.00           C  
ATOM   4286  O   LYS A1285     -15.902  -4.254 -92.884  1.00  0.00           O  
ATOM   4287  CB  LYS A1285     -16.689  -5.904 -95.729  1.00  0.00           C  
ATOM   4288  CG  LYS A1285     -16.425  -6.223 -97.211  1.00  0.00           C  
ATOM   4289  CD  LYS A1285     -16.720  -5.029 -98.145  1.00  0.00           C  
ATOM   4290  CE  LYS A1285     -16.706  -5.410 -99.659  1.00  0.00           C  
ATOM   4291  NZ  LYS A1285     -18.048  -5.567-100.316  1.00  0.00           N  
ATOM   4292  N   ALA A1286     -16.177  -6.489 -92.788  1.00  0.00           N  
ATOM   4293  CA  ALA A1286     -16.549  -6.489 -91.381  1.00  0.00           C  
ATOM   4294  C   ALA A1286     -15.514  -5.736 -90.578  1.00  0.00           C  
ATOM   4295  O   ALA A1286     -15.841  -4.802 -89.847  1.00  0.00           O  
ATOM   4296  CB  ALA A1286     -16.662  -7.896 -90.858  1.00  0.00           C  
ATOM   4297  N   ASN A1287     -14.254  -6.133 -90.727  1.00  0.00           N  
ATOM   4298  CA  ASN A1287     -13.182  -5.530 -89.941  1.00  0.00           C  
ATOM   4299  C   ASN A1287     -12.970  -4.070 -90.238  1.00  0.00           C  
ATOM   4300  O   ASN A1287     -12.449  -3.341 -89.395  1.00  0.00           O  
ATOM   4301  CB  ASN A1287     -11.878  -6.274 -90.167  1.00  0.00           C  
ATOM   4302  CG  ASN A1287     -11.864  -7.618 -89.497  1.00  0.00           C  
ATOM   4303  OD1 ASN A1287     -12.588  -7.859 -88.523  1.00  0.00           O  
ATOM   4304  ND2 ASN A1287     -11.032  -8.508 -90.006  1.00  0.00           N  
ATOM   4305  N   ALA A1288     -13.370  -3.654 -91.437  1.00  0.00           N  
ATOM   4306  CA  ALA A1288     -13.196  -2.280 -91.877  1.00  0.00           C  
ATOM   4307  C   ALA A1288     -14.088  -1.291 -91.119  1.00  0.00           C  
ATOM   4308  O   ALA A1288     -13.768  -0.105 -91.062  1.00  0.00           O  
ATOM   4309  CB  ALA A1288     -13.429  -2.181 -93.368  1.00  0.00           C  
ATOM   4310  N   TRP A1289     -15.181  -1.783 -90.526  1.00  0.00           N  
ATOM   4311  CA  TRP A1289     -16.153  -0.942 -89.789  1.00  0.00           C  
ATOM   4312  C   TRP A1289     -16.314  -1.309 -88.303  1.00  0.00           C  
ATOM   4313  O   TRP A1289     -16.295  -0.430 -87.441  1.00  0.00           O  
ATOM   4314  CB  TRP A1289     -17.517  -1.050 -90.452  1.00  0.00           C  
ATOM   4315  CG  TRP A1289     -17.599  -0.384 -91.747  1.00  0.00           C  
ATOM   4316  CD1 TRP A1289     -17.698  -0.971 -92.967  1.00  0.00           C  
ATOM   4317  CD2 TRP A1289     -17.607   1.011 -91.968  1.00  0.00           C  
ATOM   4318  NE1 TRP A1289     -17.769  -0.018 -93.945  1.00  0.00           N  
ATOM   4319  CE2 TRP A1289     -17.717   1.213 -93.356  1.00  0.00           C  
ATOM   4320  CE3 TRP A1289     -17.535   2.117 -91.126  1.00  0.00           C  
ATOM   4321  CZ2 TRP A1289     -17.753   2.479 -93.925  1.00  0.00           C  
ATOM   4322  CZ3 TRP A1289     -17.571   3.378 -91.686  1.00  0.00           C  
ATOM   4323  CH2 TRP A1289     -17.687   3.551 -93.074  1.00  0.00           C  
ATOM   4324  N   MET A1290     -16.501  -2.602 -88.024  1.00  0.00           N  
ATOM   4325  CA  MET A1290     -16.620  -3.097 -86.655  1.00  0.00           C  
ATOM   4326  C   MET A1290     -15.399  -2.664 -85.857  1.00  0.00           C  
ATOM   4327  O   MET A1290     -14.324  -2.474 -86.420  1.00  0.00           O  
ATOM   4328  CB  MET A1290     -16.737  -4.626 -86.609  1.00  0.00           C  
ATOM   4329  CG  MET A1290     -18.073  -5.170 -87.126  1.00  0.00           C  
ATOM   4330  SD  MET A1290     -19.457  -5.039 -85.968  1.00  0.00           S  
ATOM   4331  CE  MET A1290     -19.481  -6.712 -85.370  1.00  0.00           C  
ATOM   4332  N   PRO A1291     -15.557  -2.478 -84.547  1.00  0.00           N  
ATOM   4333  CA  PRO A1291     -16.789  -2.644 -83.809  1.00  0.00           C  
ATOM   4334  C   PRO A1291     -17.821  -1.556 -84.185  1.00  0.00           C  
ATOM   4335  O   PRO A1291     -17.510  -0.638 -84.963  1.00  0.00           O  
ATOM   4336  CB  PRO A1291     -16.330  -2.467 -82.362  1.00  0.00           C  
ATOM   4337  CG  PRO A1291     -15.173  -1.564 -82.464  1.00  0.00           C  
ATOM   4338  CD  PRO A1291     -14.465  -2.001 -83.686  1.00  0.00           C  
ATOM   4339  N   VAL A1292     -19.041  -1.661 -83.663  1.00  0.00           N  
ATOM   4340  CA  VAL A1292     -19.940  -0.524 -83.689  1.00  0.00           C  
ATOM   4341  C   VAL A1292     -19.395   0.427 -82.621  1.00  0.00           C  
ATOM   4342  O   VAL A1292     -19.088   0.005 -81.507  1.00  0.00           O  
ATOM   4343  CB  VAL A1292     -21.407  -0.940 -83.436  1.00  0.00           C  
ATOM   4344  CG1 VAL A1292     -22.295   0.275 -83.310  1.00  0.00           C  
ATOM   4345  CG2 VAL A1292     -21.909  -1.841 -84.570  1.00  0.00           C  
ATOM   4346  N   ASP A1293     -19.226   1.693 -82.987  1.00  0.00           N  
ATOM   4347  CA  ASP A1293     -18.736   2.720 -82.058  1.00  0.00           C  
ATOM   4348  C   ASP A1293     -19.841   3.201 -81.122  1.00  0.00           C  
ATOM   4349  O   ASP A1293     -19.581   3.686 -80.028  1.00  0.00           O  
ATOM   4350  CB  ASP A1293     -18.177   3.934 -82.824  1.00  0.00           C  
ATOM   4351  CG  ASP A1293     -17.225   3.538 -83.952  1.00  0.00           C  
ATOM   4352  OD1 ASP A1293     -17.705   2.874 -84.899  1.00  0.00           O  
ATOM   4353  OD2 ASP A1293     -16.018   3.891 -83.900  1.00  0.00           O  
ATOM   4354  N   GLN A1294     -21.078   3.066 -81.582  1.00  0.00           N  
ATOM   4355  CA  GLN A1294     -22.239   3.574 -80.879  1.00  0.00           C  
ATOM   4356  C   GLN A1294     -23.470   2.711 -81.177  1.00  0.00           C  
ATOM   4357  O   GLN A1294     -23.963   2.676 -82.308  1.00  0.00           O  
ATOM   4358  CB  GLN A1294     -22.493   5.008 -81.330  1.00  0.00           C  
ATOM   4359  CG  GLN A1294     -22.681   5.975 -80.189  1.00  0.00           C  
ATOM   4360  CD  GLN A1294     -21.413   6.195 -79.406  1.00  0.00           C  
ATOM   4361  OE1 GLN A1294     -20.359   6.532 -79.972  1.00  0.00           O  
ATOM   4362  NE2 GLN A1294     -21.504   6.012 -78.089  1.00  0.00           N  
ATOM   4363  N   TYR A1295     -23.949   2.010 -80.162  1.00  0.00           N  
ATOM   4364  CA  TYR A1295     -25.160   1.242 -80.278  1.00  0.00           C  
ATOM   4365  C   TYR A1295     -26.176   1.958 -79.458  1.00  0.00           C  
ATOM   4366  O   TYR A1295     -26.141   1.904 -78.231  1.00  0.00           O  
ATOM   4367  CB  TYR A1295     -24.950  -0.143 -79.715  1.00  0.00           C  
ATOM   4368  CG  TYR A1295     -25.896  -1.217 -80.215  1.00  0.00           C  
ATOM   4369  CD1 TYR A1295     -26.347  -1.253 -81.548  1.00  0.00           C  
ATOM   4370  CD2 TYR A1295     -26.280  -2.253 -79.370  1.00  0.00           C  
ATOM   4371  CE1 TYR A1295     -27.170  -2.271 -81.981  1.00  0.00           C  
ATOM   4372  CE2 TYR A1295     -27.106  -3.256 -79.806  1.00  0.00           C  
ATOM   4373  CZ  TYR A1295     -27.537  -3.265 -81.098  1.00  0.00           C  
ATOM   4374  OH  TYR A1295     -28.339  -4.289 -81.483  1.00  0.00           O  
ATOM   4375  N   ILE A1296     -27.084   2.638 -80.140  1.00  0.00           N  
ATOM   4376  CA  ILE A1296     -28.037   3.509 -79.481  1.00  0.00           C  
ATOM   4377  C   ILE A1296     -29.362   2.758 -79.322  1.00  0.00           C  
ATOM   4378  O   ILE A1296     -29.971   2.351 -80.292  1.00  0.00           O  
ATOM   4379  CB  ILE A1296     -28.148   4.839 -80.264  1.00  0.00           C  
ATOM   4380  CG1 ILE A1296     -28.254   6.013 -79.281  1.00  0.00           C  
ATOM   4381  CG2 ILE A1296     -29.265   4.805 -81.305  1.00  0.00           C  
ATOM   4382  CD1 ILE A1296     -26.905   6.572 -78.823  1.00  0.00           C  
ATOM   4383  N   GLY A1297     -29.773   2.542 -78.080  1.00  0.00           N  
ATOM   4384  CA  GLY A1297     -30.827   1.568 -77.775  1.00  0.00           C  
ATOM   4385  C   GLY A1297     -31.252   1.563 -76.308  1.00  0.00           C  
ATOM   4386  O   GLY A1297     -31.094   2.582 -75.604  1.00  0.00           O  
ATOM   4387  N   GLY A1298     -31.777   0.422 -75.841  1.00  0.00           N  
ATOM   4388  CA  GLY A1298     -32.509   0.384 -74.562  1.00  0.00           C  
ATOM   4389  C   GLY A1298     -32.263  -0.811 -73.663  1.00  0.00           C  
ATOM   4390  O   GLY A1298     -31.814  -1.857 -74.122  1.00  0.00           O  
ATOM   4391  N   VAL A1299     -32.611  -0.657 -72.385  1.00  0.00           N  
ATOM   4392  CA  VAL A1299     -32.218  -1.617 -71.347  1.00  0.00           C  
ATOM   4393  C   VAL A1299     -32.906  -2.947 -71.478  1.00  0.00           C  
ATOM   4394  O   VAL A1299     -32.381  -3.966 -71.037  1.00  0.00           O  
ATOM   4395  CB  VAL A1299     -32.590  -1.165 -69.913  1.00  0.00           C  
ATOM   4396  CG1 VAL A1299     -31.666  -1.865 -68.904  1.00  0.00           C  
ATOM   4397  CG2 VAL A1299     -32.557   0.368 -69.753  1.00  0.00           C  
ATOM   4398  N   GLU A1300     -34.107  -2.930 -72.037  1.00  0.00           N  
ATOM   4399  CA  GLU A1300     -34.947  -4.125 -72.116  1.00  0.00           C  
ATOM   4400  C   GLU A1300     -34.281  -5.340 -72.820  1.00  0.00           C  
ATOM   4401  O   GLU A1300     -34.853  -6.436 -72.836  1.00  0.00           O  
ATOM   4402  CB  GLU A1300     -36.301  -3.774 -72.775  1.00  0.00           C  
ATOM   4403  CG  GLU A1300     -36.247  -3.222 -74.242  1.00  0.00           C  
ATOM   4404  CD  GLU A1300     -36.293  -1.685 -74.352  1.00  0.00           C  
ATOM   4405  OE1 GLU A1300     -36.827  -1.011 -73.433  1.00  0.00           O  
ATOM   4406  OE2 GLU A1300     -35.791  -1.150 -75.376  1.00  0.00           O  
ATOM   4407  N   HIS A1301     -33.085  -5.146 -73.388  1.00  0.00           N  
ATOM   4408  CA  HIS A1301     -32.353  -6.200 -74.097  1.00  0.00           C  
ATOM   4409  C   HIS A1301     -31.093  -6.631 -73.367  1.00  0.00           C  
ATOM   4410  O   HIS A1301     -30.217  -7.289 -73.944  1.00  0.00           O  
ATOM   4411  CB  HIS A1301     -31.959  -5.686 -75.474  1.00  0.00           C  
ATOM   4412  CG  HIS A1301     -33.042  -5.804 -76.486  1.00  0.00           C  
ATOM   4413  ND1 HIS A1301     -33.896  -6.883 -76.529  1.00  0.00           N  
ATOM   4414  CD2 HIS A1301     -33.392  -5.000 -77.513  1.00  0.00           C  
ATOM   4415  CE1 HIS A1301     -34.737  -6.732 -77.535  1.00  0.00           C  
ATOM   4416  NE2 HIS A1301     -34.455  -5.596 -78.148  1.00  0.00           N  
ATOM   4417  N   ALA A1302     -31.021  -6.276 -72.088  1.00  0.00           N  
ATOM   4418  CA  ALA A1302     -29.784  -6.390 -71.311  1.00  0.00           C  
ATOM   4419  C   ALA A1302     -29.257  -7.813 -71.237  1.00  0.00           C  
ATOM   4420  O   ALA A1302     -28.050  -8.000 -71.240  1.00  0.00           O  
ATOM   4421  CB  ALA A1302     -29.967  -5.809 -69.897  1.00  0.00           C  
ATOM   4422  N   VAL A1303     -30.143  -8.804 -71.191  1.00  0.00           N  
ATOM   4423  CA  VAL A1303     -29.704 -10.186 -71.083  1.00  0.00           C  
ATOM   4424  C   VAL A1303     -30.192 -11.059 -72.222  1.00  0.00           C  
ATOM   4425  O   VAL A1303     -30.117 -12.282 -72.142  1.00  0.00           O  
ATOM   4426  CB  VAL A1303     -30.127 -10.799 -69.737  1.00  0.00           C  
ATOM   4427  CG1 VAL A1303     -30.068  -9.743 -68.618  1.00  0.00           C  
ATOM   4428  CG2 VAL A1303     -31.501 -11.421 -69.840  1.00  0.00           C  
ATOM   4429  N   LEU A1304     -30.663 -10.422 -73.292  1.00  0.00           N  
ATOM   4430  CA  LEU A1304     -31.201 -11.134 -74.473  1.00  0.00           C  
ATOM   4431  C   LEU A1304     -30.371 -10.881 -75.726  1.00  0.00           C  
ATOM   4432  O   LEU A1304     -29.601 -11.738 -76.134  1.00  0.00           O  
ATOM   4433  CB  LEU A1304     -32.663 -10.748 -74.733  1.00  0.00           C  
ATOM   4434  CG  LEU A1304     -33.712 -11.559 -73.976  1.00  0.00           C  
ATOM   4435  CD1 LEU A1304     -35.065 -10.862 -74.031  1.00  0.00           C  
ATOM   4436  CD2 LEU A1304     -33.785 -12.953 -74.561  1.00  0.00           C  
ATOM   4437  N   HIS A1306     -30.524  -9.710 -76.332  1.00  0.00           N  
ATOM   4438  CA  HIS A1306     -29.856  -9.442 -77.590  1.00  0.00           C  
ATOM   4439  C   HIS A1306     -28.430  -9.102 -77.292  1.00  0.00           C  
ATOM   4440  O   HIS A1306     -27.510  -9.525 -77.991  1.00  0.00           O  
ATOM   4441  CB  HIS A1306     -30.519  -8.298 -78.330  1.00  0.00           C  
ATOM   4442  CG  HIS A1306     -29.690  -7.756 -79.441  1.00  0.00           C  
ATOM   4443  ND1 HIS A1306     -29.581  -8.386 -80.659  1.00  0.00           N  
ATOM   4444  CD2 HIS A1306     -28.912  -6.652 -79.514  1.00  0.00           C  
ATOM   4445  CE1 HIS A1306     -28.783  -7.682 -81.442  1.00  0.00           C  
ATOM   4446  NE2 HIS A1306     -28.358  -6.628 -80.768  1.00  0.00           N  
ATOM   4447  N   LEU A1310     -28.254  -8.355 -76.212  1.00  0.00           N  
ATOM   4448  CA  LEU A1310     -26.929  -7.888 -75.798  1.00  0.00           C  
ATOM   4449  C   LEU A1310     -26.112  -9.021 -75.135  1.00  0.00           C  
ATOM   4450  O   LEU A1310     -24.913  -8.892 -74.954  1.00  0.00           O  
ATOM   4451  CB  LEU A1310     -27.075  -6.648 -74.901  1.00  0.00           C  
ATOM   4452  CG  LEU A1310     -27.889  -5.520 -75.578  1.00  0.00           C  
ATOM   4453  CD1 LEU A1310     -28.646  -4.662 -74.580  1.00  0.00           C  
ATOM   4454  CD2 LEU A1310     -27.006  -4.678 -76.461  1.00  0.00           C  
ATOM   4455  N   LEU A1312     -26.761 -10.134 -74.802  1.00  0.00           N  
ATOM   4456  CA  LEU A1312     -26.037 -11.371 -74.542  1.00  0.00           C  
ATOM   4457  C   LEU A1312     -25.893 -12.172 -75.839  1.00  0.00           C  
ATOM   4458  O   LEU A1312     -24.783 -12.423 -76.292  1.00  0.00           O  
ATOM   4459  CB  LEU A1312     -26.721 -12.203 -73.448  1.00  0.00           C  
ATOM   4460  CG  LEU A1312     -25.890 -13.284 -72.727  1.00  0.00           C  
ATOM   4461  CD1 LEU A1312     -24.416 -12.926 -72.605  1.00  0.00           C  
ATOM   4462  CD2 LEU A1312     -26.459 -13.568 -71.338  1.00  0.00           C  
ATOM   4463  N   TYR A1314     -27.004 -12.551 -76.459  1.00  0.00           N  
ATOM   4464  CA  TYR A1314     -26.944 -13.386 -77.665  1.00  0.00           C  
ATOM   4465  C   TYR A1314     -25.920 -12.860 -78.696  1.00  0.00           C  
ATOM   4466  O   TYR A1314     -25.068 -13.615 -79.181  1.00  0.00           O  
ATOM   4467  CB  TYR A1314     -28.330 -13.527 -78.339  1.00  0.00           C  
ATOM   4468  CG  TYR A1314     -29.440 -14.232 -77.546  1.00  0.00           C  
ATOM   4469  CD1 TYR A1314     -29.173 -15.293 -76.679  1.00  0.00           C  
ATOM   4470  CD2 TYR A1314     -30.778 -13.845 -77.709  1.00  0.00           C  
ATOM   4471  CE1 TYR A1314     -30.213 -15.931 -75.971  1.00  0.00           C  
ATOM   4472  CE2 TYR A1314     -31.823 -14.476 -77.012  1.00  0.00           C  
ATOM   4473  CZ  TYR A1314     -31.541 -15.518 -76.143  1.00  0.00           C  
ATOM   4474  OH  TYR A1314     -32.577 -16.141 -75.460  1.00  0.00           O  
ATOM   4475  N   SER A1315     -26.006 -11.570 -79.014  1.00  0.00           N  
ATOM   4476  CA  SER A1315     -25.180 -10.979 -80.075  1.00  0.00           C  
ATOM   4477  C   SER A1315     -23.713 -11.273 -79.902  1.00  0.00           C  
ATOM   4478  O   SER A1315     -23.027 -11.595 -80.877  1.00  0.00           O  
ATOM   4479  CB  SER A1315     -25.316  -9.460 -80.109  1.00  0.00           C  
ATOM   4480  OG  SER A1315     -26.473  -9.074 -80.810  1.00  0.00           O  
ATOM   4481  N   ARG A1316     -23.244 -11.126 -78.657  1.00  0.00           N  
ATOM   4482  CA  ARG A1316     -21.827 -11.199 -78.316  1.00  0.00           C  
ATOM   4483  C   ARG A1316     -21.302 -12.593 -78.481  1.00  0.00           C  
ATOM   4484  O   ARG A1316     -20.265 -12.803 -79.113  1.00  0.00           O  
ATOM   4485  CB  ARG A1316     -21.634 -10.791 -76.886  1.00  0.00           C  
ATOM   4486  CG  ARG A1316     -21.973  -9.358 -76.646  1.00  0.00           C  
ATOM   4487  CD  ARG A1316     -21.814  -9.046 -75.188  1.00  0.00           C  
ATOM   4488  NE  ARG A1316     -20.448  -9.285 -74.729  1.00  0.00           N  
ATOM   4489  CZ  ARG A1316     -20.115  -9.544 -73.473  1.00  0.00           C  
ATOM   4490  NH1 ARG A1316     -21.055  -9.598 -72.540  1.00  0.00           N  
ATOM   4491  NH2 ARG A1316     -18.844  -9.748 -73.149  1.00  0.00           N  
ATOM   4492  N   PHE A1317     -22.020 -13.549 -77.911  1.00  0.00           N  
ATOM   4493  CA  PHE A1317     -21.709 -14.941 -78.171  1.00  0.00           C  
ATOM   4494  C   PHE A1317     -21.619 -15.225 -79.687  1.00  0.00           C  
ATOM   4495  O   PHE A1317     -20.688 -15.884 -80.136  1.00  0.00           O  
ATOM   4496  CB  PHE A1317     -22.718 -15.862 -77.490  1.00  0.00           C  
ATOM   4497  CG  PHE A1317     -22.934 -17.167 -78.213  1.00  0.00           C  
ATOM   4498  CD1 PHE A1317     -21.957 -18.155 -78.194  1.00  0.00           C  
ATOM   4499  CD2 PHE A1317     -24.125 -17.401 -78.915  1.00  0.00           C  
ATOM   4500  CE1 PHE A1317     -22.155 -19.356 -78.864  1.00  0.00           C  
ATOM   4501  CE2 PHE A1317     -24.331 -18.600 -79.585  1.00  0.00           C  
ATOM   4502  CZ  PHE A1317     -23.344 -19.586 -79.559  1.00  0.00           C  
ATOM   4503  N   PHE A1318     -22.571 -14.726 -80.466  1.00  0.00           N  
ATOM   4504  CA  PHE A1318     -22.476 -14.789 -81.924  1.00  0.00           C  
ATOM   4505  C   PHE A1318     -21.217 -14.138 -82.540  1.00  0.00           C  
ATOM   4506  O   PHE A1318     -20.603 -14.705 -83.437  1.00  0.00           O  
ATOM   4507  CB  PHE A1318     -23.693 -14.114 -82.525  1.00  0.00           C  
ATOM   4508  CG  PHE A1318     -24.693 -15.056 -83.084  1.00  0.00           C  
ATOM   4509  CD1 PHE A1318     -25.645 -15.629 -82.275  1.00  0.00           C  
ATOM   4510  CD2 PHE A1318     -24.702 -15.335 -84.428  1.00  0.00           C  
ATOM   4511  CE1 PHE A1318     -26.570 -16.479 -82.796  1.00  0.00           C  
ATOM   4512  CE2 PHE A1318     -25.616 -16.180 -84.942  1.00  0.00           C  
ATOM   4513  CZ  PHE A1318     -26.555 -16.757 -84.124  1.00  0.00           C  
ATOM   4514  N   THR A1319     -20.862 -12.935 -82.088  1.00  0.00           N  
ATOM   4515  CA  THR A1319     -19.644 -12.241 -82.569  1.00  0.00           C  
ATOM   4516  C   THR A1319     -18.367 -12.940 -82.113  1.00  0.00           C  
ATOM   4517  O   THR A1319     -17.312 -12.820 -82.748  1.00  0.00           O  
ATOM   4518  CB  THR A1319     -19.557 -10.777 -82.075  1.00  0.00           C  
ATOM   4519  OG1 THR A1319     -20.680 -10.052 -82.560  1.00  0.00           O  
ATOM   4520  CG2 THR A1319     -18.290 -10.096 -82.578  1.00  0.00           C  
ATOM   4521  N   LYS A1321     -18.456 -13.658 -81.004  1.00  0.00           N  
ATOM   4522  CA  LYS A1321     -17.348 -14.478 -80.584  1.00  0.00           C  
ATOM   4523  C   LYS A1321     -17.213 -15.728 -81.472  1.00  0.00           C  
ATOM   4524  O   LYS A1321     -16.157 -15.978 -82.065  1.00  0.00           O  
ATOM   4525  CB  LYS A1321     -17.500 -14.799 -79.103  1.00  0.00           C  
ATOM   4526  CG  LYS A1321     -17.236 -13.559 -78.274  1.00  0.00           C  
ATOM   4527  CD  LYS A1321     -17.560 -13.708 -76.810  1.00  0.00           C  
ATOM   4528  CE  LYS A1321     -17.507 -12.348 -76.161  1.00  0.00           C  
ATOM   4529  NZ  LYS A1321     -16.404 -11.517 -76.728  1.00  0.00           N  
ATOM   4530  N   PHE A1322     -18.298 -16.476 -81.601  1.00  0.00           N  
ATOM   4531  CA  PHE A1322     -18.289 -17.664 -82.425  1.00  0.00           C  
ATOM   4532  C   PHE A1322     -18.055 -17.365 -83.893  1.00  0.00           C  
ATOM   4533  O   PHE A1322     -17.565 -18.216 -84.612  1.00  0.00           O  
ATOM   4534  CB  PHE A1322     -19.583 -18.444 -82.284  1.00  0.00           C  
ATOM   4535  CG  PHE A1322     -19.870 -19.332 -83.452  1.00  0.00           C  
ATOM   4536  CD1 PHE A1322     -19.317 -20.605 -83.524  1.00  0.00           C  
ATOM   4537  CD2 PHE A1322     -20.677 -18.879 -84.506  1.00  0.00           C  
ATOM   4538  CE1 PHE A1322     -19.567 -21.427 -84.625  1.00  0.00           C  
ATOM   4539  CE2 PHE A1322     -20.946 -19.689 -85.610  1.00  0.00           C  
ATOM   4540  CZ  PHE A1322     -20.387 -20.966 -85.679  1.00  0.00           C  
ATOM   4541  N   LEU A1323     -18.420 -16.186 -84.369  1.00  0.00           N  
ATOM   4542  CA  LEU A1323     -18.071 -15.845 -85.755  1.00  0.00           C  
ATOM   4543  C   LEU A1323     -16.576 -15.547 -85.854  1.00  0.00           C  
ATOM   4544  O   LEU A1323     -15.947 -15.934 -86.839  1.00  0.00           O  
ATOM   4545  CB  LEU A1323     -18.931 -14.697 -86.315  1.00  0.00           C  
ATOM   4546  CG  LEU A1323     -20.324 -15.100 -86.846  1.00  0.00           C  
ATOM   4547  CD1 LEU A1323     -20.921 -13.961 -87.635  1.00  0.00           C  
ATOM   4548  CD2 LEU A1323     -20.327 -16.372 -87.707  1.00  0.00           C  
ATOM   4549  N   HIS A1324     -16.034 -14.884 -84.820  1.00  0.00           N  
ATOM   4550  CA  HIS A1324     -14.589 -14.634 -84.653  1.00  0.00           C  
ATOM   4551  C   HIS A1324     -13.779 -15.911 -84.426  1.00  0.00           C  
ATOM   4552  O   HIS A1324     -12.606 -15.982 -84.793  1.00  0.00           O  
ATOM   4553  CB  HIS A1324     -14.363 -13.680 -83.474  1.00  0.00           C  
ATOM   4554  CG  HIS A1324     -12.941 -13.621 -82.980  1.00  0.00           C  
ATOM   4555  ND1 HIS A1324     -12.509 -14.323 -81.876  1.00  0.00           N  
ATOM   4556  CD2 HIS A1324     -11.866 -12.923 -83.420  1.00  0.00           C  
ATOM   4557  CE1 HIS A1324     -11.228 -14.075 -81.671  1.00  0.00           C  
ATOM   4558  NE2 HIS A1324     -10.814 -13.228 -82.594  1.00  0.00           N  
ATOM   4559  N   ASP A1326     -14.399 -16.915 -83.822  1.00  0.00           N  
ATOM   4560  CA  ASP A1326     -13.764 -18.220 -83.671  1.00  0.00           C  
ATOM   4561  C   ASP A1326     -13.817 -19.090 -84.950  1.00  0.00           C  
ATOM   4562  O   ASP A1326     -13.293 -20.198 -84.980  1.00  0.00           O  
ATOM   4563  CB  ASP A1326     -14.384 -18.958 -82.483  1.00  0.00           C  
ATOM   4564  CG  ASP A1326     -14.113 -18.257 -81.151  1.00  0.00           C  
ATOM   4565  OD1 ASP A1326     -12.915 -18.031 -80.820  1.00  0.00           O  
ATOM   4566  OD2 ASP A1326     -15.096 -17.944 -80.435  1.00  0.00           O  
ATOM   4567  N   LEU A1327     -14.476 -18.603 -85.994  1.00  0.00           N  
ATOM   4568  CA  LEU A1327     -14.297 -19.142 -87.337  1.00  0.00           C  
ATOM   4569  C   LEU A1327     -13.379 -18.182 -88.080  1.00  0.00           C  
ATOM   4570  O   LEU A1327     -13.108 -18.359 -89.261  1.00  0.00           O  
ATOM   4571  CB  LEU A1327     -15.632 -19.245 -88.080  1.00  0.00           C  
ATOM   4572  CG  LEU A1327     -16.901 -19.629 -87.309  1.00  0.00           C  
ATOM   4573  CD1 LEU A1327     -18.083 -19.465 -88.233  1.00  0.00           C  
ATOM   4574  CD2 LEU A1327     -16.871 -21.039 -86.727  1.00  0.00           C  
ATOM   4575  N   GLY A1328     -12.930 -17.142 -87.383  1.00  0.00           N  
ATOM   4576  CA  GLY A1328     -11.965 -16.191 -87.915  1.00  0.00           C  
ATOM   4577  C   GLY A1328     -12.500 -15.222 -88.948  1.00  0.00           C  
ATOM   4578  O   GLY A1328     -11.710 -14.609 -89.666  1.00  0.00           O  
ATOM   4579  N   MET A1329     -13.826 -15.075 -89.013  1.00  0.00           N  
ATOM   4580  CA  MET A1329     -14.474 -14.159 -89.955  1.00  0.00           C  
ATOM   4581  C   MET A1329     -14.606 -12.731 -89.428  1.00  0.00           C  
ATOM   4582  O   MET A1329     -14.766 -11.802 -90.205  1.00  0.00           O  
ATOM   4583  CB  MET A1329     -15.859 -14.655 -90.299  1.00  0.00           C  
ATOM   4584  CG  MET A1329     -15.889 -15.988 -90.976  1.00  0.00           C  
ATOM   4585  SD  MET A1329     -17.579 -16.387 -91.465  1.00  0.00           S  
ATOM   4586  CE  MET A1329     -17.879 -15.148 -92.742  1.00  0.00           C  
ATOM   4587  N   VAL A1330     -14.564 -12.542 -88.119  1.00  0.00           N  
ATOM   4588  CA  VAL A1330     -14.593 -11.196 -87.576  1.00  0.00           C  
ATOM   4589  C   VAL A1330     -13.492 -11.044 -86.561  1.00  0.00           C  
ATOM   4590  O   VAL A1330     -13.405 -11.839 -85.641  1.00  0.00           O  
ATOM   4591  CB  VAL A1330     -15.930 -10.901 -86.920  1.00  0.00           C  
ATOM   4592  CG1 VAL A1330     -15.811  -9.696 -85.958  1.00  0.00           C  
ATOM   4593  CG2 VAL A1330     -16.989 -10.673 -88.002  1.00  0.00           C  
ATOM   4594  N   LYS A1339     -12.670 -10.009 -86.728  1.00  0.00           N  
ATOM   4595  CA  LYS A1339     -11.453  -9.867 -85.943  1.00  0.00           C  
ATOM   4596  C   LYS A1339     -11.749  -9.491 -84.512  1.00  0.00           C  
ATOM   4597  O   LYS A1339     -11.126 -10.024 -83.609  1.00  0.00           O  
ATOM   4598  CB  LYS A1339     -10.498  -8.827 -86.554  1.00  0.00           C  
ATOM   4599  CG  LYS A1339      -9.115  -8.770 -85.861  1.00  0.00           C  
ATOM   4600  CD  LYS A1339      -8.238  -7.595 -86.329  1.00  0.00           C  
ATOM   4601  CE  LYS A1339      -6.909  -7.555 -85.532  1.00  0.00           C  
ATOM   4602  NZ  LYS A1339      -5.905  -6.542 -86.034  1.00  0.00           N  
ATOM   4603  N   VAL A1340     -12.676  -8.567 -84.299  1.00  0.00           N  
ATOM   4604  CA  VAL A1340     -12.963  -8.096 -82.942  1.00  0.00           C  
ATOM   4605  C   VAL A1340     -13.546  -9.238 -82.119  1.00  0.00           C  
ATOM   4606  O   VAL A1340     -13.434 -10.389 -82.516  1.00  0.00           O  
ATOM   4607  CB  VAL A1340     -13.890  -6.872 -82.959  1.00  0.00           C  
ATOM   4608  CG1 VAL A1340     -13.154  -5.686 -83.552  1.00  0.00           C  
ATOM   4609  CG2 VAL A1340     -15.164  -7.166 -83.749  1.00  0.00           C  
ATOM   4610  N   GLU A1341     -14.120  -8.948 -80.960  1.00  0.00           N  
ATOM   4611  CA  GLU A1341     -14.798  -9.989 -80.173  1.00  0.00           C  
ATOM   4612  C   GLU A1341     -16.112  -9.503 -79.522  1.00  0.00           C  
ATOM   4613  O   GLU A1341     -17.050 -10.279 -79.396  1.00  0.00           O  
ATOM   4614  CB  GLU A1341     -13.837 -10.592 -79.123  1.00  0.00           C  
ATOM   4615  CG  GLU A1341     -12.822 -11.661 -79.669  1.00  0.00           C  
ATOM   4616  CD  GLU A1341     -12.012 -12.377 -78.557  1.00  0.00           C  
ATOM   4617  OE1 GLU A1341     -12.480 -12.443 -77.389  1.00  0.00           O  
ATOM   4618  OE2 GLU A1341     -10.903 -12.879 -78.857  1.00  0.00           O  
ATOM   4619  N   GLU A1342     -16.159  -8.239 -79.100  1.00  0.00           N  
ATOM   4620  CA  GLU A1342     -17.390  -7.565 -78.689  1.00  0.00           C  
ATOM   4621  C   GLU A1342     -17.863  -6.725 -79.864  1.00  0.00           C  
ATOM   4622  O   GLU A1342     -17.118  -5.859 -80.321  1.00  0.00           O  
ATOM   4623  CB  GLU A1342     -17.118  -6.615 -77.526  1.00  0.00           C  
ATOM   4624  CG  GLU A1342     -16.403  -7.239 -76.352  1.00  0.00           C  
ATOM   4625  CD  GLU A1342     -17.335  -8.048 -75.493  1.00  0.00           C  
ATOM   4626  OE1 GLU A1342     -18.328  -7.480 -74.990  1.00  0.00           O  
ATOM   4627  OE2 GLU A1342     -17.077  -9.256 -75.320  1.00  0.00           O  
ATOM   4628  N   PRO A1344     -19.104  -6.943 -80.340  1.00  0.00           N  
ATOM   4629  CA  PRO A1344     -19.591  -6.261 -81.540  1.00  0.00           C  
ATOM   4630  C   PRO A1344     -19.965  -4.806 -81.305  1.00  0.00           C  
ATOM   4631  O   PRO A1344     -19.920  -4.000 -82.230  1.00  0.00           O  
ATOM   4632  CB  PRO A1344     -20.842  -7.045 -81.892  1.00  0.00           C  
ATOM   4633  CG  PRO A1344     -21.352  -7.517 -80.590  1.00  0.00           C  
ATOM   4634  CD  PRO A1344     -20.139  -7.817 -79.759  1.00  0.00           C  
ATOM   4635  N   PHE A1345     -20.346  -4.469 -80.085  1.00  0.00           N  
ATOM   4636  CA  PHE A1345     -20.678  -3.099 -79.778  1.00  0.00           C  
ATOM   4637  C   PHE A1345     -19.680  -2.562 -78.768  1.00  0.00           C  
ATOM   4638  O   PHE A1345     -19.632  -3.040 -77.646  1.00  0.00           O  
ATOM   4639  CB  PHE A1345     -22.091  -3.016 -79.205  1.00  0.00           C  
ATOM   4640  CG  PHE A1345     -23.069  -3.943 -79.848  1.00  0.00           C  
ATOM   4641  CD1 PHE A1345     -23.448  -3.763 -81.150  1.00  0.00           C  
ATOM   4642  CD2 PHE A1345     -23.627  -4.973 -79.133  1.00  0.00           C  
ATOM   4643  CE1 PHE A1345     -24.359  -4.606 -81.740  1.00  0.00           C  
ATOM   4644  CE2 PHE A1345     -24.525  -5.820 -79.709  1.00  0.00           C  
ATOM   4645  CZ  PHE A1345     -24.898  -5.638 -81.018  1.00  0.00           C  
ATOM   4646  N   GLN A1347     -18.890  -1.572 -79.174  1.00  0.00           N  
ATOM   4647  CA  GLN A1347     -17.887  -0.957 -78.299  1.00  0.00           C  
ATOM   4648  C   GLN A1347     -18.520   0.062 -77.402  1.00  0.00           C  
ATOM   4649  O   GLN A1347     -17.941   0.439 -76.393  1.00  0.00           O  
ATOM   4650  CB  GLN A1347     -16.819  -0.245 -79.128  1.00  0.00           C  
ATOM   4651  CG  GLN A1347     -15.526   0.117 -78.381  1.00  0.00           C  
ATOM   4652  CD  GLN A1347     -14.567   0.973 -79.239  1.00  0.00           C  
ATOM   4653  OE1 GLN A1347     -14.859   2.136 -79.561  1.00  0.00           O  
ATOM   4654  NE2 GLN A1347     -13.420   0.392 -79.606  1.00  0.00           N  
ATOM   4655  N   GLY A1348     -19.707   0.521 -77.781  1.00  0.00           N  
ATOM   4656  CA  GLY A1348     -20.323   1.667 -77.120  1.00  0.00           C  
ATOM   4657  C   GLY A1348     -21.834   1.641 -77.032  1.00  0.00           C  
ATOM   4658  O   GLY A1348     -22.539   2.305 -77.802  1.00  0.00           O  
ATOM   4659  N   LEU A1349     -22.327   0.891 -76.062  1.00  0.00           N  
ATOM   4660  CA  LEU A1349     -23.738   0.848 -75.799  1.00  0.00           C  
ATOM   4661  C   LEU A1349     -24.118   2.123 -75.097  1.00  0.00           C  
ATOM   4662  O   LEU A1349     -23.446   2.524 -74.148  1.00  0.00           O  
ATOM   4663  CB  LEU A1349     -24.066  -0.344 -74.915  1.00  0.00           C  
ATOM   4664  CG  LEU A1349     -25.542  -0.577 -74.641  1.00  0.00           C  
ATOM   4665  CD1 LEU A1349     -26.377  -0.336 -75.885  1.00  0.00           C  
ATOM   4666  CD2 LEU A1349     -25.735  -1.988 -74.119  1.00  0.00           C  
ATOM   4667  N   PHE A1350     -25.163   2.779 -75.592  1.00  0.00           N  
ATOM   4668  CA  PHE A1350     -25.784   3.887 -74.877  1.00  0.00           C  
ATOM   4669  C   PHE A1350     -27.264   3.584 -74.719  1.00  0.00           C  
ATOM   4670  O   PHE A1350     -28.006   3.561 -75.702  1.00  0.00           O  
ATOM   4671  CB  PHE A1350     -25.581   5.231 -75.597  1.00  0.00           C  
ATOM   4672  CG  PHE A1350     -25.843   6.442 -74.711  1.00  0.00           C  
ATOM   4673  CD1 PHE A1350     -27.135   6.739 -74.262  1.00  0.00           C  
ATOM   4674  CD2 PHE A1350     -24.793   7.278 -74.308  1.00  0.00           C  
ATOM   4675  CE1 PHE A1350     -27.384   7.855 -73.425  1.00  0.00           C  
ATOM   4676  CE2 PHE A1350     -25.027   8.405 -73.467  1.00  0.00           C  
ATOM   4677  CZ  PHE A1350     -26.326   8.690 -73.031  1.00  0.00           C  
ATOM   4678  N   THR A1351     -27.685   3.349 -73.479  1.00  0.00           N  
ATOM   4679  CA  THR A1351     -29.093   3.103 -73.182  1.00  0.00           C  
ATOM   4680  C   THR A1351     -29.874   4.424 -73.164  1.00  0.00           C  
ATOM   4681  O   THR A1351     -29.326   5.476 -72.819  1.00  0.00           O  
ATOM   4682  CB  THR A1351     -29.276   2.387 -71.834  1.00  0.00           C  
ATOM   4683  OG1 THR A1351     -28.543   3.087 -70.820  1.00  0.00           O  
ATOM   4684  CG2 THR A1351     -28.804   0.932 -71.928  1.00  0.00           C  
ATOM   4685  N   GLN A1352     -31.153   4.364 -73.524  1.00  0.00           N  
ATOM   4686  CA  GLN A1352     -31.967   5.563 -73.621  1.00  0.00           C  
ATOM   4687  C   GLN A1352     -33.235   5.456 -72.797  1.00  0.00           C  
ATOM   4688  O   GLN A1352     -33.579   4.372 -72.317  1.00  0.00           O  
ATOM   4689  CB  GLN A1352     -32.312   5.810 -75.080  1.00  0.00           C  
ATOM   4690  CG  GLN A1352     -31.078   5.986 -75.985  1.00  0.00           C  
ATOM   4691  CD  GLN A1352     -30.388   7.339 -75.807  1.00  0.00           C  
ATOM   4692  OE1 GLN A1352     -29.813   7.895 -76.749  1.00  0.00           O  
ATOM   4693  NE2 GLN A1352     -30.450   7.871 -74.595  1.00  0.00           N  
ATOM   4694  N   GLY A1356     -33.924   6.586 -72.633  1.00  0.00           N  
ATOM   4695  CA  GLY A1356     -35.157   6.646 -71.841  1.00  0.00           C  
ATOM   4696  C   GLY A1356     -36.439   6.575 -72.661  1.00  0.00           C  
ATOM   4697  O   GLY A1356     -36.489   7.021 -73.814  1.00  0.00           O  
ATOM   4698  N   MET A1360     -37.486   6.025 -72.051  1.00  0.00           N  
ATOM   4699  CA  MET A1360     -38.787   5.929 -72.697  1.00  0.00           C  
ATOM   4700  C   MET A1360     -39.358   7.324 -72.883  1.00  0.00           C  
ATOM   4701  O   MET A1360     -39.133   8.193 -72.048  1.00  0.00           O  
ATOM   4702  CB  MET A1360     -39.763   5.125 -71.833  1.00  0.00           C  
ATOM   4703  CG  MET A1360     -39.226   3.816 -71.233  1.00  0.00           C  
ATOM   4704  SD  MET A1360     -40.475   2.487 -71.186  1.00  0.00           S  
ATOM   4705  CE  MET A1360     -40.391   1.921 -72.903  1.00  0.00           C  
ATOM   4706  N   VAL A1361     -40.106   7.537 -73.964  1.00  0.00           N  
ATOM   4707  CA  VAL A1361     -40.832   8.800 -74.159  1.00  0.00           C  
ATOM   4708  C   VAL A1361     -42.196   8.698 -73.508  1.00  0.00           C  
ATOM   4709  O   VAL A1361     -42.961   7.818 -73.855  1.00  0.00           O  
ATOM   4710  CB  VAL A1361     -41.075   9.130 -75.636  1.00  0.00           C  
ATOM   4711  CG1 VAL A1361     -41.668  10.487 -75.750  1.00  0.00           C  
ATOM   4712  CG2 VAL A1361     -39.805   9.091 -76.422  1.00  0.00           C  
ATOM   4713  N   LEU A1365     -42.500   9.596 -72.577  1.00  0.00           N  
ATOM   4714  CA  LEU A1365     -43.796   9.597 -71.892  1.00  0.00           C  
ATOM   4715  C   LEU A1365     -44.682  10.740 -72.387  1.00  0.00           C  
ATOM   4716  O   LEU A1365     -44.191  11.801 -72.774  1.00  0.00           O  
ATOM   4717  CB  LEU A1365     -43.620   9.710 -70.368  1.00  0.00           C  
ATOM   4718  CG  LEU A1365     -43.336   8.443 -69.552  1.00  0.00           C  
ATOM   4719  CD1 LEU A1365     -41.958   7.894 -69.824  1.00  0.00           C  
ATOM   4720  CD2 LEU A1365     -43.474   8.743 -68.089  1.00  0.00           C  
ATOM   4721  N   ALA A1366     -45.993  10.517 -72.355  1.00  0.00           N  
ATOM   4722  CA  ALA A1366     -46.963  11.540 -72.731  1.00  0.00           C  
ATOM   4723  C   ALA A1366     -48.053  11.680 -71.683  1.00  0.00           C  
ATOM   4724  O   ALA A1366     -48.328  10.742 -70.934  1.00  0.00           O  
ATOM   4725  CB  ALA A1366     -47.576  11.200 -74.055  1.00  0.00           C  
ATOM   4726  N   TRP A1368     -48.667  12.863 -71.640  1.00  0.00           N  
ATOM   4727  CA  TRP A1368     -49.814  13.110 -70.766  1.00  0.00           C  
ATOM   4728  C   TRP A1368     -51.009  12.344 -71.295  1.00  0.00           C  
ATOM   4729  O   TRP A1368     -51.436  12.579 -72.437  1.00  0.00           O  
ATOM   4730  CB  TRP A1368     -50.142  14.605 -70.658  1.00  0.00           C  
ATOM   4731  CG  TRP A1368     -49.198  15.294 -69.753  1.00  0.00           C  
ATOM   4732  CD1 TRP A1368     -48.001  15.811 -70.091  1.00  0.00           C  
ATOM   4733  CD2 TRP A1368     -49.344  15.501 -68.348  1.00  0.00           C  
ATOM   4734  NE1 TRP A1368     -47.383  16.345 -68.994  1.00  0.00           N  
ATOM   4735  CE2 TRP A1368     -48.188  16.171 -67.906  1.00  0.00           C  
ATOM   4736  CE3 TRP A1368     -50.341  15.195 -67.424  1.00  0.00           C  
ATOM   4737  CZ2 TRP A1368     -47.989  16.539 -66.573  1.00  0.00           C  
ATOM   4738  CZ3 TRP A1368     -50.151  15.564 -66.099  1.00  0.00           C  
ATOM   4739  CH2 TRP A1368     -48.974  16.228 -65.685  1.00  0.00           C  
ATOM   4740  N   THR A1369     -51.531  11.436 -70.461  1.00  0.00           N  
ATOM   4741  CA  THR A1369     -52.610  10.538 -70.849  1.00  0.00           C  
ATOM   4742  C   THR A1369     -53.892  10.730 -70.044  1.00  0.00           C  
ATOM   4743  O   THR A1369     -53.873  10.760 -68.810  1.00  0.00           O  
ATOM   4744  CB  THR A1369     -52.183   9.105 -70.696  1.00  0.00           C  
ATOM   4745  OG1 THR A1369     -51.060   8.875 -71.546  1.00  0.00           O  
ATOM   4746  CG2 THR A1369     -53.313   8.179 -71.086  1.00  0.00           C  
ATOM   4747  N   ASP A1370     -54.997  10.857 -70.778  1.00  0.00           N  
ATOM   4748  CA  ASP A1370     -56.351  10.922 -70.234  1.00  0.00           C  
ATOM   4749  C   ASP A1370     -56.654   9.601 -69.527  1.00  0.00           C  
ATOM   4750  O   ASP A1370     -56.583   8.546 -70.139  1.00  0.00           O  
ATOM   4751  CB  ASP A1370     -57.312  11.155 -71.417  1.00  0.00           C  
ATOM   4752  CG  ASP A1370     -58.784  11.194 -71.027  1.00  0.00           C  
ATOM   4753  OD1 ASP A1370     -59.179  10.544 -70.038  1.00  0.00           O  
ATOM   4754  OD2 ASP A1370     -59.555  11.861 -71.761  1.00  0.00           O  
ATOM   4755  N   PHE A1373     -56.984   9.662 -68.243  1.00  0.00           N  
ATOM   4756  CA  PHE A1373     -57.312   8.456 -67.480  1.00  0.00           C  
ATOM   4757  C   PHE A1373     -58.803   8.219 -67.272  1.00  0.00           C  
ATOM   4758  O   PHE A1373     -59.214   7.090 -67.002  1.00  0.00           O  
ATOM   4759  CB  PHE A1373     -56.580   8.443 -66.135  1.00  0.00           C  
ATOM   4760  CG  PHE A1373     -55.270   7.733 -66.194  1.00  0.00           C  
ATOM   4761  CD1 PHE A1373     -55.231   6.349 -66.205  1.00  0.00           C  
ATOM   4762  CD2 PHE A1373     -54.083   8.438 -66.294  1.00  0.00           C  
ATOM   4763  CE1 PHE A1373     -54.033   5.679 -66.287  1.00  0.00           C  
ATOM   4764  CE2 PHE A1373     -52.877   7.775 -66.380  1.00  0.00           C  
ATOM   4765  CZ  PHE A1373     -52.849   6.393 -66.374  1.00  0.00           C  
ATOM   4766  N   GLY A1374     -59.609   9.270 -67.389  1.00  0.00           N  
ATOM   4767  CA  GLY A1374     -61.059   9.122 -67.334  1.00  0.00           C  
ATOM   4768  C   GLY A1374     -61.732  10.170 -66.471  1.00  0.00           C  
ATOM   4769  O   GLY A1374     -61.059  11.043 -65.919  1.00  0.00           O  
ATOM   4770  N   PRO A1375     -63.073  10.092 -66.359  1.00  0.00           N  
ATOM   4771  CA  PRO A1375     -63.871  11.051 -65.616  1.00  0.00           C  
ATOM   4772  C   PRO A1375     -63.796  10.870 -64.104  1.00  0.00           C  
ATOM   4773  O   PRO A1375     -63.510   9.780 -63.622  1.00  0.00           O  
ATOM   4774  CB  PRO A1375     -65.284  10.777 -66.120  1.00  0.00           C  
ATOM   4775  CG  PRO A1375     -65.276   9.360 -66.407  1.00  0.00           C  
ATOM   4776  CD  PRO A1375     -63.926   9.065 -66.975  1.00  0.00           C  
ATOM   4777  N   VAL A1376     -64.075  11.960 -63.392  1.00  0.00           N  
ATOM   4778  CA  VAL A1376     -63.930  12.059 -61.953  1.00  0.00           C  
ATOM   4779  C   VAL A1376     -64.986  13.029 -61.419  1.00  0.00           C  
ATOM   4780  O   VAL A1376     -65.320  14.013 -62.082  1.00  0.00           O  
ATOM   4781  CB  VAL A1376     -62.545  12.606 -61.584  1.00  0.00           C  
ATOM   4782  CG1 VAL A1376     -61.464  11.599 -61.903  1.00  0.00           C  
ATOM   4783  CG2 VAL A1376     -62.284  13.899 -62.323  1.00  0.00           C  
ATOM   4784  N   GLU A1377     -65.509  12.740 -60.229  1.00  0.00           N  
ATOM   4785  CA  GLU A1377     -66.518  13.574 -59.576  1.00  0.00           C  
ATOM   4786  C   GLU A1377     -65.836  14.424 -58.526  1.00  0.00           C  
ATOM   4787  O   GLU A1377     -65.523  13.927 -57.444  1.00  0.00           O  
ATOM   4788  CB  GLU A1377     -67.578  12.710 -58.869  1.00  0.00           C  
ATOM   4789  CG  GLU A1377     -68.402  11.760 -59.748  1.00  0.00           C  
ATOM   4790  CD  GLU A1377     -69.209  10.757 -58.913  1.00  0.00           C  
ATOM   4791  OE1 GLU A1377     -69.393   9.597 -59.364  1.00  0.00           O  
ATOM   4792  OE2 GLU A1377     -69.645  11.129 -57.795  1.00  0.00           O  
ATOM   4793  N   VAL A1378     -65.597  15.696 -58.826  1.00  0.00           N  
ATOM   4794  CA  VAL A1378     -64.973  16.596 -57.841  1.00  0.00           C  
ATOM   4795  C   VAL A1378     -66.038  17.127 -56.885  1.00  0.00           C  
ATOM   4796  O   VAL A1378     -67.146  17.472 -57.325  1.00  0.00           O  
ATOM   4797  CB  VAL A1378     -64.236  17.794 -58.516  1.00  0.00           C  
ATOM   4798  CG1 VAL A1378     -64.084  18.966 -57.547  1.00  0.00           C  
ATOM   4799  CG2 VAL A1378     -62.870  17.364 -59.039  1.00  0.00           C  
ATOM   4800  N   GLU A1379     -65.712  17.186 -55.588  1.00  0.00           N  
ATOM   4801  CA  GLU A1379     -66.590  17.843 -54.610  1.00  0.00           C  
ATOM   4802  C   GLU A1379     -65.827  18.653 -53.574  1.00  0.00           C  
ATOM   4803  O   GLU A1379     -65.383  18.120 -52.553  1.00  0.00           O  
ATOM   4804  CB  GLU A1379     -67.509  16.840 -53.912  1.00  0.00           C  
ATOM   4805  CG  GLU A1379     -68.769  17.498 -53.333  1.00  0.00           C  
ATOM   4806  CD  GLU A1379     -69.686  18.060 -54.421  1.00  0.00           C  
ATOM   4807  OE1 GLU A1379     -69.853  19.306 -54.499  1.00  0.00           O  
ATOM   4808  OE2 GLU A1379     -70.215  17.241 -55.210  1.00  0.00           O  
ATOM   4809  N   GLY A1380     -65.703  19.952 -53.846  1.00  0.00           N  
ATOM   4810  CA  GLY A1380     -64.965  20.873 -52.987  1.00  0.00           C  
ATOM   4811  C   GLY A1380     -63.470  20.600 -53.014  1.00  0.00           C  
ATOM   4812  O   GLY A1380     -62.712  21.273 -53.734  1.00  0.00           O  
ATOM   4813  N   SER A1381     -63.054  19.613 -52.219  1.00  0.00           N  
ATOM   4814  CA  SER A1381     -61.654  19.205 -52.138  1.00  0.00           C  
ATOM   4815  C   SER A1381     -61.547  17.684 -52.030  1.00  0.00           C  
ATOM   4816  O   SER A1381     -60.640  17.162 -51.377  1.00  0.00           O  
ATOM   4817  CB  SER A1381     -60.955  19.904 -50.947  1.00  0.00           C  
ATOM   4818  OG  SER A1381     -61.606  19.640 -49.708  1.00  0.00           O  
ATOM   4819  N   VAL A1382     -62.467  16.973 -52.679  1.00  0.00           N  
ATOM   4820  CA  VAL A1382     -62.496  15.512 -52.605  1.00  0.00           C  
ATOM   4821  C   VAL A1382     -62.760  14.890 -53.976  1.00  0.00           C  
ATOM   4822  O   VAL A1382     -63.891  14.907 -54.479  1.00  0.00           O  
ATOM   4823  CB  VAL A1382     -63.565  15.020 -51.607  1.00  0.00           C  
ATOM   4824  CG1 VAL A1382     -63.189  13.636 -51.073  1.00  0.00           C  
ATOM   4825  CG2 VAL A1382     -63.732  16.022 -50.461  1.00  0.00           C  
ATOM   4826  N   VAL A1383     -61.710  14.337 -54.576  1.00  0.00           N  
ATOM   4827  CA  VAL A1383     -61.818  13.719 -55.893  1.00  0.00           C  
ATOM   4828  C   VAL A1383     -62.312  12.277 -55.780  1.00  0.00           C  
ATOM   4829  O   VAL A1383     -61.563  11.390 -55.366  1.00  0.00           O  
ATOM   4830  CB  VAL A1383     -60.466  13.713 -56.622  1.00  0.00           C  
ATOM   4831  CG1 VAL A1383     -60.631  13.140 -58.019  1.00  0.00           C  
ATOM   4832  CG2 VAL A1383     -59.892  15.112 -56.686  1.00  0.00           C  
ATOM   4833  N   ARG A1384     -63.570  12.041 -56.149  1.00  0.00           N  
ATOM   4834  CA  ARG A1384     -64.115  10.687 -56.119  1.00  0.00           C  
ATOM   4835  C   ARG A1384     -63.861   9.984 -57.454  1.00  0.00           C  
ATOM   4836  O   ARG A1384     -64.106  10.546 -58.513  1.00  0.00           O  
ATOM   4837  CB  ARG A1384     -65.607  10.695 -55.757  1.00  0.00           C  
ATOM   4838  CG  ARG A1384     -66.068   9.390 -55.078  1.00  0.00           C  
ATOM   4839  CD  ARG A1384     -67.196   9.585 -54.054  1.00  0.00           C  
ATOM   4840  NE  ARG A1384     -66.879   8.932 -52.775  1.00  0.00           N  
ATOM   4841  CZ  ARG A1384     -67.776   8.517 -51.872  1.00  0.00           C  
ATOM   4842  NH1 ARG A1384     -69.088   8.665 -52.082  1.00  0.00           N  
ATOM   4843  NH2 ARG A1384     -67.359   7.931 -50.746  1.00  0.00           N  
ATOM   4844  N   LEU A1385     -63.354   8.756 -57.381  1.00  0.00           N  
ATOM   4845  CA  LEU A1385     -62.932   7.998 -58.553  1.00  0.00           C  
ATOM   4846  C   LEU A1385     -63.944   6.915 -58.902  1.00  0.00           C  
ATOM   4847  O   LEU A1385     -64.173   6.000 -58.104  1.00  0.00           O  
ATOM   4848  CB  LEU A1385     -61.584   7.311 -58.292  1.00  0.00           C  
ATOM   4849  CG  LEU A1385     -60.294   8.125 -58.387  1.00  0.00           C  
ATOM   4850  CD1 LEU A1385     -59.145   7.365 -57.748  1.00  0.00           C  
ATOM   4851  CD2 LEU A1385     -59.981   8.441 -59.837  1.00  0.00           C  
ATOM   4852  N   PRO A1386     -64.520   6.980 -60.110  1.00  0.00           N  
ATOM   4853  CA  PRO A1386     -65.393   5.902 -60.520  1.00  0.00           C  
ATOM   4854  C   PRO A1386     -64.530   4.697 -60.819  1.00  0.00           C  
ATOM   4855  O   PRO A1386     -63.308   4.819 -60.848  1.00  0.00           O  
ATOM   4856  CB  PRO A1386     -66.051   6.446 -61.783  1.00  0.00           C  
ATOM   4857  CG  PRO A1386     -65.056   7.359 -62.338  1.00  0.00           C  
ATOM   4858  CD  PRO A1386     -64.381   7.993 -61.166  1.00  0.00           C  
ATOM   4859  N   GLU A1387     -65.148   3.546 -61.047  1.00  0.00           N  
ATOM   4860  CA  GLU A1387     -64.396   2.290 -61.059  1.00  0.00           C  
ATOM   4861  C   GLU A1387     -63.653   1.895 -62.346  1.00  0.00           C  
ATOM   4862  O   GLU A1387     -62.768   1.044 -62.277  1.00  0.00           O  
ATOM   4863  CB  GLU A1387     -65.283   1.146 -60.568  1.00  0.00           C  
ATOM   4864  CG  GLU A1387     -65.424   1.130 -59.041  1.00  0.00           C  
ATOM   4865  CD  GLU A1387     -64.159   0.700 -58.331  1.00  0.00           C  
ATOM   4866  OE1 GLU A1387     -64.088   0.890 -57.103  1.00  0.00           O  
ATOM   4867  OE2 GLU A1387     -63.246   0.169 -58.997  1.00  0.00           O  
ATOM   4868  N   PRO A1388     -63.995   2.487 -63.507  1.00  0.00           N  
ATOM   4869  CA  PRO A1388     -63.099   2.321 -64.659  1.00  0.00           C  
ATOM   4870  C   PRO A1388     -61.830   3.193 -64.572  1.00  0.00           C  
ATOM   4871  O   PRO A1388     -60.760   2.774 -65.026  1.00  0.00           O  
ATOM   4872  CB  PRO A1388     -63.959   2.744 -65.856  1.00  0.00           C  
ATOM   4873  CG  PRO A1388     -65.313   3.057 -65.316  1.00  0.00           C  
ATOM   4874  CD  PRO A1388     -65.185   3.273 -63.853  1.00  0.00           C  
ATOM   4875  N   THR A1389     -61.951   4.389 -63.999  1.00  0.00           N  
ATOM   4876  CA  THR A1389     -60.815   5.302 -63.862  1.00  0.00           C  
ATOM   4877  C   THR A1389     -59.855   4.923 -62.728  1.00  0.00           C  
ATOM   4878  O   THR A1389     -58.710   5.372 -62.723  1.00  0.00           O  
ATOM   4879  CB  THR A1389     -61.275   6.744 -63.612  1.00  0.00           C  
ATOM   4880  OG1 THR A1389     -62.196   7.149 -64.630  1.00  0.00           O  
ATOM   4881  CG2 THR A1389     -60.086   7.679 -63.618  1.00  0.00           C  
ATOM   4882  N   ARG A1390     -60.325   4.137 -61.757  1.00  0.00           N  
ATOM   4883  CA  ARG A1390     -59.451   3.588 -60.709  1.00  0.00           C  
ATOM   4884  C   ARG A1390     -58.769   2.328 -61.236  1.00  0.00           C  
ATOM   4885  O   ARG A1390     -57.583   2.108 -60.986  1.00  0.00           O  
ATOM   4886  CB  ARG A1390     -60.241   3.284 -59.429  1.00  0.00           C  
ATOM   4887  CG  ARG A1390     -59.487   2.484 -58.346  1.00  0.00           C  
ATOM   4888  CD  ARG A1390     -60.461   1.741 -57.413  1.00  0.00           C  
ATOM   4889  NE  ARG A1390     -60.067   0.352 -57.175  1.00  0.00           N  
ATOM   4890  CZ  ARG A1390     -60.076  -0.617 -58.097  1.00  0.00           C  
ATOM   4891  NH1 ARG A1390     -60.449  -0.371 -59.346  1.00  0.00           N  
ATOM   4892  NH2 ARG A1390     -59.697  -1.850 -57.773  1.00  0.00           N  
ATOM   4893  N   ILE A1391     -59.521   1.502 -61.960  1.00  0.00           N  
ATOM   4894  CA  ILE A1391     -58.947   0.323 -62.593  1.00  0.00           C  
ATOM   4895  C   ILE A1391     -57.792   0.735 -63.486  1.00  0.00           C  
ATOM   4896  O   ILE A1391     -56.727   0.119 -63.464  1.00  0.00           O  
ATOM   4897  CB  ILE A1391     -59.983  -0.463 -63.434  1.00  0.00           C  
ATOM   4898  CG1 ILE A1391     -60.624  -1.578 -62.596  1.00  0.00           C  
ATOM   4899  CG2 ILE A1391     -59.330  -1.063 -64.676  1.00  0.00           C  
ATOM   4900  CD1 ILE A1391     -61.383  -2.624 -63.407  1.00  0.00           C  
ATOM   4901  N   ARG A1392     -58.002   1.783 -64.269  1.00  0.00           N  
ATOM   4902  CA  ARG A1392     -56.978   2.220 -65.199  1.00  0.00           C  
ATOM   4903  C   ARG A1392     -55.779   2.793 -64.453  1.00  0.00           C  
ATOM   4904  O   ARG A1392     -54.648   2.572 -64.861  1.00  0.00           O  
ATOM   4905  CB  ARG A1392     -57.545   3.202 -66.239  1.00  0.00           C  
ATOM   4906  CG  ARG A1392     -58.390   2.509 -67.320  1.00  0.00           C  
ATOM   4907  CD  ARG A1392     -58.703   3.392 -68.524  1.00  0.00           C  
ATOM   4908  NE  ARG A1392     -59.883   4.239 -68.315  1.00  0.00           N  
ATOM   4909  CZ  ARG A1392     -60.855   4.453 -69.212  1.00  0.00           C  
ATOM   4910  NH1 ARG A1392     -60.837   3.860 -70.407  1.00  0.00           N  
ATOM   4911  NH2 ARG A1392     -61.876   5.255 -68.902  1.00  0.00           N  
ATOM   4912  N   LEU A1393     -56.015   3.497 -63.350  1.00  0.00           N  
ATOM   4913  CA  LEU A1393     -54.911   4.073 -62.578  1.00  0.00           C  
ATOM   4914  C   LEU A1393     -54.066   3.017 -61.886  1.00  0.00           C  
ATOM   4915  O   LEU A1393     -52.870   3.229 -61.687  1.00  0.00           O  
ATOM   4916  CB  LEU A1393     -55.409   5.050 -61.510  1.00  0.00           C  
ATOM   4917  CG  LEU A1393     -55.706   6.501 -61.883  1.00  0.00           C  
ATOM   4918  CD1 LEU A1393     -55.373   7.380 -60.690  1.00  0.00           C  
ATOM   4919  CD2 LEU A1393     -54.938   6.967 -63.105  1.00  0.00           C  
ATOM   4920  N   GLU A1394     -54.696   1.900 -61.516  1.00  0.00           N  
ATOM   4921  CA  GLU A1394     -54.073   0.840 -60.709  1.00  0.00           C  
ATOM   4922  C   GLU A1394     -53.738   1.289 -59.280  1.00  0.00           C  
ATOM   4923  O   GLU A1394     -52.587   1.225 -58.848  1.00  0.00           O  
ATOM   4924  CB  GLU A1394     -52.822   0.259 -61.380  1.00  0.00           C  
ATOM   4925  CG  GLU A1394     -53.044  -0.349 -62.749  1.00  0.00           C  
ATOM   4926  CD  GLU A1394     -51.799  -1.058 -63.259  1.00  0.00           C  
ATOM   4927  OE1 GLU A1394     -51.417  -0.836 -64.430  1.00  0.00           O  
ATOM   4928  OE2 GLU A1394     -51.194  -1.829 -62.477  1.00  0.00           O  
ATOM   4929  N   ILE A1395     -54.755   1.769 -58.570  1.00  0.00           N  
ATOM   4930  CA  ILE A1395     -54.730   1.878 -57.102  1.00  0.00           C  
ATOM   4931  C   ILE A1395     -55.899   1.023 -56.586  1.00  0.00           C  
ATOM   4932  O   ILE A1395     -56.547   0.327 -57.373  1.00  0.00           O  
ATOM   4933  CB  ILE A1395     -54.811   3.363 -56.561  1.00  0.00           C  
ATOM   4934  CG1 ILE A1395     -55.205   4.364 -57.653  1.00  0.00           C  
ATOM   4935  CG2 ILE A1395     -53.479   3.795 -55.934  1.00  0.00           C  
ATOM   4936  CD1 ILE A1395     -55.384   5.792 -57.141  1.00  0.00           C  
ATOM   4937  N   PRO A1396     -56.127   1.002 -55.262  1.00  0.00           N  
ATOM   4938  CA  PRO A1396     -57.390   0.496 -54.727  1.00  0.00           C
[truncated: 177,642 more chars]
