# Supplementary material for: Backbone Brackets and Arginine Tweezers delineate Class I and Class II aminoacyl tRNA synthetases
Source: PLoS Comput Biol. 2018 Apr 16;14(4):e1006101. doi: 10.1371/journal.pcbi.1006101 (PMC5919687; doi:10.1371/journal.pcbi.1006101)
Supplement: S11 File — All structures of Class I aaRS with residues renumbered according to the MSA. (GZ) [file pcbi.1006101.s023.tar.gz › 2v0g_D_renum.pdb]

ATOM      1  N   MET D 209     -82.216   6.381 -16.821  1.00  0.00           N  
ATOM      2  CA  MET D 209     -81.770   7.750 -16.418  1.00  0.00           C  
ATOM      3  C   MET D 209     -82.444   8.853 -17.269  1.00  0.00           C  
ATOM      4  O   MET D 209     -82.566   8.733 -18.498  1.00  0.00           O  
ATOM      5  CB  MET D 209     -80.232   7.858 -16.498  1.00  0.00           C  
ATOM      6  CG  MET D 209     -79.635   9.133 -15.852  1.00  0.00           C  
ATOM      7  SD  MET D 209     -77.822   9.212 -15.798  1.00  0.00           S  
ATOM      8  CE  MET D 209     -77.379   8.884 -17.507  1.00  0.00           C  
ATOM      9  N   GLU D 210     -82.883   9.917 -16.590  1.00  0.00           N  
ATOM     10  CA  GLU D 210     -83.463  11.106 -17.233  1.00  0.00           C  
ATOM     11  C   GLU D 210     -82.350  12.045 -17.747  1.00  0.00           C  
ATOM     12  O   GLU D 210     -81.216  11.599 -17.956  1.00  0.00           O  
ATOM     13  CB  GLU D 210     -84.440  11.809 -16.270  1.00  0.00           C  
ATOM     14  CG  GLU D 210     -83.809  12.445 -15.025  1.00  0.00           C  
ATOM     15  CD  GLU D 210     -84.823  12.756 -13.928  1.00  0.00           C  
ATOM     16  OE1 GLU D 210     -85.804  11.997 -13.776  1.00  0.00           O  
ATOM     17  OE2 GLU D 210     -84.628  13.758 -13.206  1.00  0.00           O  
ATOM     18  N   LYS D 211     -82.657  13.326 -17.967  1.00  0.00           N  
ATOM     19  CA  LYS D 211     -81.723  14.208 -18.677  1.00  0.00           C  
ATOM     20  C   LYS D 211     -81.792  15.683 -18.245  1.00  0.00           C  
ATOM     21  O   LYS D 211     -82.719  16.107 -17.548  1.00  0.00           O  
ATOM     22  CB  LYS D 211     -81.970  14.085 -20.190  1.00  0.00           C  
ATOM     23  CG  LYS D 211     -80.709  13.965 -21.061  1.00  0.00           C  
ATOM     24  CD  LYS D 211     -81.061  13.427 -22.462  1.00  0.00           C  
ATOM     25  CE  LYS D 211     -79.973  13.713 -23.502  1.00  0.00           C  
ATOM     26  NZ  LYS D 211     -80.378  13.272 -24.876  1.00  0.00           N  
ATOM     27  N   TYR D 212     -80.790  16.443 -18.687  1.00  0.00           N  
ATOM     28  CA  TYR D 212     -80.611  17.860 -18.336  1.00  0.00           C  
ATOM     29  C   TYR D 212     -81.588  18.777 -19.095  1.00  0.00           C  
ATOM     30  O   TYR D 212     -81.592  18.817 -20.334  1.00  0.00           O  
ATOM     31  CB  TYR D 212     -79.141  18.268 -18.604  1.00  0.00           C  
ATOM     32  CG  TYR D 212     -78.793  19.736 -18.391  1.00  0.00           C  
ATOM     33  CD1 TYR D 212     -79.084  20.387 -17.194  1.00  0.00           C  
ATOM     34  CD2 TYR D 212     -78.146  20.466 -19.389  1.00  0.00           C  
ATOM     35  CE1 TYR D 212     -78.758  21.735 -17.009  1.00  0.00           C  
ATOM     36  CE2 TYR D 212     -77.818  21.808 -19.213  1.00  0.00           C  
ATOM     37  CZ  TYR D 212     -78.126  22.438 -18.025  1.00  0.00           C  
ATOM     38  OH  TYR D 212     -77.798  23.767 -17.864  1.00  0.00           O  
ATOM     39  N   ASN D 214     -82.418  19.497 -18.334  1.00  0.00           N  
ATOM     40  CA  ASN D 214     -83.327  20.516 -18.878  1.00  0.00           C  
ATOM     41  C   ASN D 214     -83.021  21.888 -18.265  1.00  0.00           C  
ATOM     42  O   ASN D 214     -83.414  22.161 -17.124  1.00  0.00           O  
ATOM     43  CB  ASN D 214     -84.801  20.134 -18.631  1.00  0.00           C  
ATOM     44  CG  ASN D 214     -85.797  21.024 -19.407  1.00  0.00           C  
ATOM     45  OD1 ASN D 214     -85.589  22.232 -19.566  1.00  0.00           O  
ATOM     46  ND2 ASN D 214     -86.894  20.421 -19.870  1.00  0.00           N  
ATOM     47  N   PRO D 215     -82.306  22.751 -19.018  1.00  0.00           N  
ATOM     48  CA  PRO D 215     -82.053  24.122 -18.574  1.00  0.00           C  
ATOM     49  C   PRO D 215     -83.346  24.904 -18.309  1.00  0.00           C  
ATOM     50  O   PRO D 215     -83.536  25.448 -17.213  1.00  0.00           O  
ATOM     51  CB  PRO D 215     -81.278  24.741 -19.749  1.00  0.00           C  
ATOM     52  CG  PRO D 215     -80.736  23.609 -20.507  1.00  0.00           C  
ATOM     53  CD  PRO D 215     -81.680  22.473 -20.324  1.00  0.00           C  
ATOM     54  N   HIS D 216     -84.231  24.923 -19.305  1.00  0.00           N  
ATOM     55  CA  HIS D 216     -85.474  25.700 -19.254  1.00  0.00           C  
ATOM     56  C   HIS D 216     -86.268  25.361 -18.001  1.00  0.00           C  
ATOM     57  O   HIS D 216     -86.909  26.230 -17.407  1.00  0.00           O  
ATOM     58  CB  HIS D 216     -86.339  25.425 -20.493  1.00  0.00           C  
ATOM     59  CG  HIS D 216     -85.577  25.426 -21.783  1.00  0.00           C  
ATOM     60  ND1 HIS D 216     -85.227  24.266 -22.444  1.00  0.00           N  
ATOM     61  CD2 HIS D 216     -85.088  26.445 -22.528  1.00  0.00           C  
ATOM     62  CE1 HIS D 216     -84.560  24.571 -23.542  1.00  0.00           C  
ATOM     63  NE2 HIS D 216     -84.464  25.887 -23.619  1.00  0.00           N  
ATOM     64  N   ALA D 217     -86.205  24.090 -17.610  1.00  0.00           N  
ATOM     65  CA  ALA D 217     -86.922  23.584 -16.444  1.00  0.00           C  
ATOM     66  C   ALA D 217     -86.387  24.131 -15.125  1.00  0.00           C  
ATOM     67  O   ALA D 217     -87.173  24.411 -14.212  1.00  0.00           O  
ATOM     68  CB  ALA D 217     -86.881  22.052 -16.421  1.00  0.00           C  
ATOM     69  N   ILE D 218     -85.064  24.278 -15.021  1.00  0.00           N  
ATOM     70  CA  ILE D 218     -84.435  24.596 -13.736  1.00  0.00           C  
ATOM     71  C   ILE D 218     -83.807  25.994 -13.643  1.00  0.00           C  
ATOM     72  O   ILE D 218     -83.779  26.591 -12.562  1.00  0.00           O  
ATOM     73  CB  ILE D 218     -83.407  23.490 -13.323  1.00  0.00           C  
ATOM     74  CG1 ILE D 218     -82.082  23.610 -14.080  1.00  0.00           C  
ATOM     75  CG2 ILE D 218     -83.998  22.103 -13.553  1.00  0.00           C  
ATOM     76  CD1 ILE D 218     -80.973  22.746 -13.481  1.00  0.00           C  
ATOM     77  N   GLU D 219     -83.327  26.534 -14.760  1.00  0.00           N  
ATOM     78  CA  GLU D 219     -82.552  27.780 -14.710  1.00  0.00           C  
ATOM     79  C   GLU D 219     -83.369  29.023 -14.325  1.00  0.00           C  
ATOM     80  O   GLU D 219     -82.794  30.062 -14.017  1.00  0.00           O  
ATOM     81  CB  GLU D 219     -81.780  28.011 -16.019  1.00  0.00           C  
ATOM     82  CG  GLU D 219     -80.583  27.069 -16.184  1.00  0.00           C  
ATOM     83  CD  GLU D 219     -79.666  27.448 -17.329  1.00  0.00           C  
ATOM     84  OE1 GLU D 219     -79.712  28.611 -17.770  1.00  0.00           O  
ATOM     85  OE2 GLU D 219     -78.889  26.581 -17.785  1.00  0.00           O  
ATOM     86  N   ALA D 220     -84.695  28.921 -14.342  1.00  0.00           N  
ATOM     87  CA  ALA D 220     -85.550  29.999 -13.838  1.00  0.00           C  
ATOM     88  C   ALA D 220     -86.017  29.728 -12.400  1.00  0.00           C  
ATOM     89  O   ALA D 220     -86.401  30.663 -11.688  1.00  0.00           O  
ATOM     90  CB  ALA D 220     -86.744  30.198 -14.760  1.00  0.00           C  
ATOM     91  N   LYS D 221     -85.983  28.452 -11.994  1.00  0.00           N  
ATOM     92  CA  LYS D 221     -86.382  28.006 -10.644  1.00  0.00           C  
ATOM     93  C   LYS D 221     -85.509  28.654  -9.581  1.00  0.00           C  
ATOM     94  O   LYS D 221     -86.002  29.336  -8.680  1.00  0.00           O  
ATOM     95  CB  LYS D 221     -86.272  26.471 -10.546  1.00  0.00           C  
ATOM     96  CG  LYS D 221     -86.411  25.851  -9.147  1.00  0.00           C  
ATOM     97  CD  LYS D 221     -86.116  24.335  -9.198  1.00  0.00           C  
ATOM     98  CE  LYS D 221     -86.298  23.645  -7.836  1.00  0.00           C  
ATOM     99  NZ  LYS D 221     -85.830  22.221  -7.823  1.00  0.00           N  
ATOM    100  N   TRP D 222     -84.205  28.435  -9.716  1.00  0.00           N  
ATOM    101  CA  TRP D 222     -83.231  28.908  -8.748  1.00  0.00           C  
ATOM    102  C   TRP D 222     -83.059  30.426  -8.766  1.00  0.00           C  
ATOM    103  O   TRP D 222     -82.783  31.027  -7.729  1.00  0.00           O  
ATOM    104  CB  TRP D 222     -81.887  28.230  -8.993  1.00  0.00           C  
ATOM    105  CG  TRP D 222     -81.911  26.742  -8.793  1.00  0.00           C  
ATOM    106  CD1 TRP D 222     -81.593  25.784  -9.714  1.00  0.00           C  
ATOM    107  CD2 TRP D 222     -82.262  26.044  -7.593  1.00  0.00           C  
ATOM    108  NE1 TRP D 222     -81.724  24.534  -9.159  1.00  0.00           N  
ATOM    109  CE2 TRP D 222     -82.133  24.665  -7.858  1.00  0.00           C  
ATOM    110  CE3 TRP D 222     -82.671  26.451  -6.319  1.00  0.00           C  
ATOM    111  CZ2 TRP D 222     -82.402  23.690  -6.896  1.00  0.00           C  
ATOM    112  CZ3 TRP D 222     -82.937  25.484  -5.365  1.00  0.00           C  
ATOM    113  CH2 TRP D 222     -82.803  24.119  -5.659  1.00  0.00           C  
ATOM    114  N   GLN D 223     -83.207  31.040  -9.939  1.00  0.00           N  
ATOM    115  CA  GLN D 223     -83.220  32.505 -10.052  1.00  0.00           C  
ATOM    116  C   GLN D 223     -84.185  33.115  -9.039  1.00  0.00           C  
ATOM    117  O   GLN D 223     -83.795  33.933  -8.204  1.00  0.00           O  
ATOM    118  CB  GLN D 223     -83.636  32.944 -11.462  1.00  0.00           C  
ATOM    119  CG  GLN D 223     -82.533  32.860 -12.504  1.00  0.00           C  
ATOM    120  CD  GLN D 223     -83.038  33.089 -13.922  1.00  0.00           C  
ATOM    121  OE1 GLN D 223     -84.245  33.193 -14.163  1.00  0.00           O  
ATOM    122  NE2 GLN D 223     -82.110  33.161 -14.871  1.00  0.00           N  
ATOM    123  N   ARG D 224     -85.443  32.693  -9.115  1.00  0.00           N  
ATOM    124  CA  ARG D 224     -86.489  33.232  -8.257  1.00  0.00           C  
ATOM    125  C   ARG D 224     -86.297  32.842  -6.790  1.00  0.00           C  
ATOM    126  O   ARG D 224     -86.864  33.485  -5.909  1.00  0.00           O  
ATOM    127  CB  ARG D 224     -87.874  32.804  -8.765  1.00  0.00           C  
ATOM    128  CG  ARG D 224     -88.321  33.560 -10.024  1.00  0.00           C  
ATOM    129  CD  ARG D 224     -89.752  33.224 -10.452  1.00  0.00           C  
ATOM    130  NE  ARG D 224     -89.810  32.206 -11.509  1.00  0.00           N  
ATOM    131  CZ  ARG D 224     -89.912  30.884 -11.323  1.00  0.00           C  
ATOM    132  NH1 ARG D 224     -89.959  30.356 -10.099  1.00  0.00           N  
ATOM    133  NH2 ARG D 224     -89.965  30.070 -12.379  1.00  0.00           N  
ATOM    134  N   PHE D 225     -85.507  31.794  -6.537  1.00  0.00           N  
ATOM    135  CA  PHE D 225     -85.094  31.410  -5.173  1.00  0.00           C  
ATOM    136  C   PHE D 225     -83.927  32.260  -4.673  1.00  0.00           C  
ATOM    137  O   PHE D 225     -83.825  32.543  -3.480  1.00  0.00           O  
ATOM    138  CB  PHE D 225     -84.705  29.931  -5.130  1.00  0.00           C  
ATOM    139  CG  PHE D 225     -84.094  29.492  -3.828  1.00  0.00           C  
ATOM    140  CD1 PHE D 225     -84.899  29.104  -2.763  1.00  0.00           C  
ATOM    141  CD2 PHE D 225     -82.713  29.442  -3.675  1.00  0.00           C  
ATOM    142  CE1 PHE D 225     -84.337  28.685  -1.559  1.00  0.00           C  
ATOM    143  CE2 PHE D 225     -82.140  29.024  -2.480  1.00  0.00           C  
ATOM    144  CZ  PHE D 225     -82.952  28.645  -1.419  1.00  0.00           C  
ATOM    145  N   TRP D 226     -83.043  32.653  -5.586  1.00  0.00           N  
ATOM    146  CA  TRP D 226     -81.898  33.491  -5.238  1.00  0.00           C  
ATOM    147  C   TRP D 226     -82.290  34.940  -4.889  1.00  0.00           C  
ATOM    148  O   TRP D 226     -81.496  35.663  -4.280  1.00  0.00           O  
ATOM    149  CB  TRP D 226     -80.859  33.479  -6.372  1.00  0.00           C  
ATOM    150  CG  TRP D 226     -80.087  32.177  -6.522  1.00  0.00           C  
ATOM    151  CD1 TRP D 226     -79.668  31.348  -5.522  1.00  0.00           C  
ATOM    152  CD2 TRP D 226     -79.614  31.594  -7.743  1.00  0.00           C  
ATOM    153  NE1 TRP D 226     -78.983  30.278  -6.044  1.00  0.00           N  
ATOM    154  CE2 TRP D 226     -78.933  30.405  -7.405  1.00  0.00           C  
ATOM    155  CE3 TRP D 226     -79.708  31.957  -9.090  1.00  0.00           C  
ATOM    156  CZ2 TRP D 226     -78.349  29.574  -8.365  1.00  0.00           C  
ATOM    157  CZ3 TRP D 226     -79.128  31.132 -10.044  1.00  0.00           C  
ATOM    158  CH2 TRP D 226     -78.457  29.951  -9.675  1.00  0.00           C  
ATOM    159  N   GLU D 227     -83.499  35.359  -5.273  1.00  0.00           N  
ATOM    160  CA  GLU D 227     -83.998  36.712  -4.981  1.00  0.00           C  
ATOM    161  C   GLU D 227     -84.873  36.767  -3.719  1.00  0.00           C  
ATOM    162  O   GLU D 227     -84.975  37.817  -3.083  1.00  0.00           O  
ATOM    163  CB  GLU D 227     -84.770  37.264  -6.190  1.00  0.00           C  
ATOM    164  CG  GLU D 227     -85.371  38.667  -6.011  1.00  0.00           C  
ATOM    165  CD  GLU D 227     -84.341  39.725  -5.631  1.00  0.00           C  
ATOM    166  OE1 GLU D 227     -83.340  39.889  -6.367  1.00  0.00           O  
ATOM    167  OE2 GLU D 227     -84.539  40.406  -4.599  1.00  0.00           O  
ATOM    168  N   GLU D 228     -85.509  35.649  -3.367  1.00  0.00           N  
ATOM    169  CA  GLU D 228     -86.303  35.562  -2.137  1.00  0.00           C  
ATOM    170  C   GLU D 228     -85.388  35.539  -0.923  1.00  0.00           C  
ATOM    171  O   GLU D 228     -85.521  36.368  -0.024  1.00  0.00           O  
ATOM    172  CB  GLU D 228     -87.180  34.301  -2.120  1.00  0.00           C  
ATOM    173  CG  GLU D 228     -88.457  34.372  -2.969  1.00  0.00           C  
ATOM    174  CD  GLU D 228     -89.208  33.034  -3.031  1.00  0.00           C  
ATOM    175  OE1 GLU D 228     -88.875  32.110  -2.247  1.00  0.00           O  
ATOM    176  OE2 GLU D 228     -90.131  32.907  -3.868  1.00  0.00           O  
ATOM    177  N   LYS D 229     -84.456  34.584  -0.914  1.00  0.00           N  
ATOM    178  CA  LYS D 229     -83.563  34.353   0.236  1.00  0.00           C  
ATOM    179  C   LYS D 229     -82.481  35.431   0.417  1.00  0.00           C  
ATOM    180  O   LYS D 229     -81.792  35.448   1.444  1.00  0.00           O  
ATOM    181  CB  LYS D 229     -82.910  32.956   0.159  1.00  0.00           C  
ATOM    182  CG  LYS D 229     -83.831  31.773   0.559  1.00  0.00           C  
ATOM    183  CD  LYS D 229     -83.861  31.504   2.081  1.00  0.00           C  
ATOM    184  CE  LYS D 229     -82.614  30.759   2.583  1.00  0.00           C  
ATOM    185  NZ  LYS D 229     -82.502  30.753   4.073  1.00  0.00           N  
ATOM    186  N   GLY D 230     -82.325  36.310  -0.576  1.00  0.00           N  
ATOM    187  CA  GLY D 230     -81.501  37.514  -0.441  1.00  0.00           C  
ATOM    188  C   GLY D 230     -80.067  37.241  -0.031  1.00  0.00           C  
ATOM    189  O   GLY D 230     -79.664  37.517   1.106  1.00  0.00           O  
ATOM    190  N   PHE D 232     -79.291  36.703  -0.963  1.00  0.00           N  
ATOM    191  CA  PHE D 232     -77.919  36.321  -0.678  1.00  0.00           C  
ATOM    192  C   PHE D 232     -76.988  37.502  -0.899  1.00  0.00           C  
ATOM    193  O   PHE D 232     -76.216  37.858  -0.010  1.00  0.00           O  
ATOM    194  CB  PHE D 232     -77.518  35.123  -1.541  1.00  0.00           C  
ATOM    195  CG  PHE D 232     -78.342  33.883  -1.281  1.00  0.00           C  
ATOM    196  CD1 PHE D 232     -78.178  33.160  -0.104  1.00  0.00           C  
ATOM    197  CD2 PHE D 232     -79.280  33.441  -2.208  1.00  0.00           C  
ATOM    198  CE1 PHE D 232     -78.931  32.019   0.148  1.00  0.00           C  
ATOM    199  CE2 PHE D 232     -80.035  32.303  -1.961  1.00  0.00           C  
ATOM    200  CZ  PHE D 232     -79.856  31.590  -0.779  1.00  0.00           C  
ATOM    201  N   MET D 233     -77.086  38.125  -2.072  1.00  0.00           N  
ATOM    202  CA  MET D 233     -76.235  39.267  -2.407  1.00  0.00           C  
ATOM    203  C   MET D 233     -76.788  40.587  -1.867  1.00  0.00           C  
ATOM    204  O   MET D 233     -76.589  41.643  -2.469  1.00  0.00           O  
ATOM    205  CB  MET D 233     -76.011  39.364  -3.922  1.00  0.00           C  
ATOM    206  CG  MET D 233     -75.252  38.190  -4.519  1.00  0.00           C  
ATOM    207  SD  MET D 233     -73.593  37.955  -3.847  1.00  0.00           S  
ATOM    208  CE  MET D 233     -72.720  39.318  -4.601  1.00  0.00           C  
ATOM    209  N   LYS D 234     -77.489  40.524  -0.737  1.00  0.00           N  
ATOM    210  CA  LYS D 234     -77.708  41.703   0.081  1.00  0.00           C  
ATOM    211  C   LYS D 234     -76.387  41.978   0.801  1.00  0.00           C  
ATOM    212  O   LYS D 234     -75.869  41.118   1.519  1.00  0.00           O  
ATOM    213  CB  LYS D 234     -78.835  41.463   1.091  1.00  0.00           C  
ATOM    214  CG  LYS D 234     -79.265  42.701   1.915  1.00  0.00           C  
ATOM    215  CD  LYS D 234     -80.587  43.324   1.419  1.00  0.00           C  
ATOM    216  CE  LYS D 234     -81.179  44.313   2.436  1.00  0.00           C  
ATOM    217  NZ  LYS D 234     -82.585  44.711   2.111  1.00  0.00           N  
ATOM    218  N   ALA D 235     -75.835  43.167   0.589  1.00  0.00           N  
ATOM    219  CA  ALA D 235     -74.573  43.553   1.205  1.00  0.00           C  
ATOM    220  C   ALA D 235     -74.845  44.142   2.580  1.00  0.00           C  
ATOM    221  O   ALA D 235     -75.475  45.196   2.688  1.00  0.00           O  
ATOM    222  CB  ALA D 235     -73.849  44.563   0.334  1.00  0.00           C  
ATOM    223  N   LYS D 236     -74.375  43.459   3.625  1.00  0.00           N  
ATOM    224  CA  LYS D 236     -74.564  43.913   5.005  1.00  0.00           C  
ATOM    225  C   LYS D 236     -74.219  45.411   5.104  1.00  0.00           C  
ATOM    226  O   LYS D 236     -73.180  45.845   4.603  1.00  0.00           O  
ATOM    227  CB  LYS D 236     -73.708  43.064   5.955  1.00  0.00           C  
ATOM    228  CG  LYS D 236     -73.982  43.277   7.447  1.00  0.00           C  
ATOM    229  CD  LYS D 236     -72.926  42.569   8.326  1.00  0.00           C  
ATOM    230  CE  LYS D 236     -72.784  43.190   9.735  1.00  0.00           C  
ATOM    231  NZ  LYS D 236     -74.083  43.560  10.389  1.00  0.00           N  
ATOM    232  N   ASP D 237     -75.098  46.193   5.735  1.00  0.00           N  
ATOM    233  CA  ASP D 237     -75.048  47.667   5.642  1.00  0.00           C  
ATOM    234  C   ASP D 237     -73.688  48.251   6.018  1.00  0.00           C  
ATOM    235  O   ASP D 237     -73.154  49.086   5.285  1.00  0.00           O  
ATOM    236  CB  ASP D 237     -76.178  48.312   6.455  1.00  0.00           C  
ATOM    237  CG  ASP D 237     -77.555  48.104   5.817  1.00  0.00           C  
ATOM    238  OD1 ASP D 237     -77.657  48.126   4.571  1.00  0.00           O  
ATOM    239  OD2 ASP D 237     -78.541  47.917   6.565  1.00  0.00           O  
ATOM    240  N   LEU D 238     -73.148  47.822   7.158  1.00  0.00           N  
ATOM    241  CA  LEU D 238     -71.715  47.943   7.444  1.00  0.00           C  
ATOM    242  C   LEU D 238     -71.159  46.538   7.468  1.00  0.00           C  
ATOM    243  O   LEU D 238     -71.841  45.622   7.892  1.00  0.00           O  
ATOM    244  CB  LEU D 238     -71.436  48.599   8.801  1.00  0.00           C  
ATOM    245  CG  LEU D 238     -71.500  50.124   8.953  1.00  0.00           C  
ATOM    246  CD1 LEU D 238     -70.893  50.548  10.297  1.00  0.00           C  
ATOM    247  CD2 LEU D 238     -70.799  50.845   7.814  1.00  0.00           C  
ATOM    248  N   PRO D 240     -69.910  46.358   7.036  1.00  0.00           N  
ATOM    249  CA  PRO D 240     -69.318  45.030   7.007  1.00  0.00           C  
ATOM    250  C   PRO D 240     -68.599  44.678   8.308  1.00  0.00           C  
ATOM    251  O   PRO D 240     -67.909  45.522   8.884  1.00  0.00           O  
ATOM    252  CB  PRO D 240     -68.313  45.140   5.869  1.00  0.00           C  
ATOM    253  CG  PRO D 240     -67.855  46.562   5.925  1.00  0.00           C  
ATOM    254  CD  PRO D 240     -68.967  47.377   6.553  1.00  0.00           C  
ATOM    255  N   GLY D 241     -68.753  43.429   8.747  1.00  0.00           N  
ATOM    256  CA  GLY D 241     -68.152  42.950   9.994  1.00  0.00           C  
ATOM    257  C   GLY D 241     -66.671  42.600   9.894  1.00  0.00           C  
ATOM    258  O   GLY D 241     -65.947  43.130   9.036  1.00  0.00           O  
ATOM    259  N   GLY D 243     -66.227  41.703  10.779  1.00  0.00           N  
ATOM    260  CA  GLY D 243     -64.814  41.310  10.875  1.00  0.00           C  
ATOM    261  C   GLY D 243     -64.379  40.133  10.004  1.00  0.00           C  
ATOM    262  O   GLY D 243     -63.176  39.862   9.888  1.00  0.00           O  
ATOM    263  N   ARG D 244     -65.342  39.436   9.390  1.00  0.00           N  
ATOM    264  CA  ARG D 244     -65.046  38.292   8.505  1.00  0.00           C  
ATOM    265  C   ARG D 244     -64.263  38.707   7.242  1.00  0.00           C  
ATOM    266  O   ARG D 244     -63.567  37.880   6.632  1.00  0.00           O  
ATOM    267  CB  ARG D 244     -66.349  37.557   8.120  1.00  0.00           C  
ATOM    268  CG  ARG D 244     -66.169  36.217   7.358  1.00  0.00           C  
ATOM    269  CD  ARG D 244     -65.396  35.149   8.163  1.00  0.00           C  
ATOM    270  NE  ARG D 244     -65.208  33.903   7.409  1.00  0.00           N  
ATOM    271  CZ  ARG D 244     -64.652  32.792   7.897  1.00  0.00           C  
ATOM    272  NH1 ARG D 244     -64.214  32.748   9.154  1.00  0.00           N  
ATOM    273  NH2 ARG D 244     -64.533  31.714   7.126  1.00  0.00           N  
ATOM    274  N   GLY D 245     -64.376  39.985   6.870  1.00  0.00           N  
ATOM    275  CA  GLY D 245     -63.698  40.534   5.701  1.00  0.00           C  
ATOM    276  C   GLY D 245     -64.723  41.071   4.723  1.00  0.00           C  
ATOM    277  O   GLY D 245     -65.931  40.951   4.948  1.00  0.00           O  
ATOM    278  N   LYS D 265     -64.240  41.670   3.639  1.00  0.00           N  
ATOM    279  CA  LYS D 265     -65.120  42.209   2.615  1.00  0.00           C  
ATOM    280  C   LYS D 265     -64.423  42.310   1.265  1.00  0.00           C  
ATOM    281  O   LYS D 265     -63.230  42.600   1.189  1.00  0.00           O  
ATOM    282  CB  LYS D 265     -65.662  43.574   3.044  1.00  0.00           C  
ATOM    283  CG  LYS D 265     -64.638  44.693   3.071  1.00  0.00           C  
ATOM    284  CD  LYS D 265     -64.670  45.522   1.792  1.00  0.00           C  
ATOM    285  CE  LYS D 265     -63.579  46.587   1.774  1.00  0.00           C  
ATOM    286  NZ  LYS D 265     -63.421  47.216   0.430  1.00  0.00           N  
ATOM    287  N   GLN D 266     -65.183  42.052   0.206  1.00  0.00           N  
ATOM    288  CA  GLN D 266     -64.732  42.271  -1.155  1.00  0.00           C  
ATOM    289  C   GLN D 266     -65.767  43.146  -1.800  1.00  0.00           C  
ATOM    290  O   GLN D 266     -66.958  42.877  -1.675  1.00  0.00           O  
ATOM    291  CB  GLN D 266     -64.640  40.953  -1.918  1.00  0.00           C  
ATOM    292  CG  GLN D 266     -63.785  39.895  -1.242  1.00  0.00           C  
ATOM    293  CD  GLN D 266     -62.354  40.350  -1.029  1.00  0.00           C  
ATOM    294  OE1 GLN D 266     -61.654  40.697  -1.983  1.00  0.00           O  
ATOM    295  NE2 GLN D 266     -61.910  40.349   0.226  1.00  0.00           N  
ATOM    296  N   TYR D 267     -65.318  44.204  -2.464  1.00  0.00           N  
ATOM    297  CA  TYR D 267     -66.210  45.101  -3.188  1.00  0.00           C  
ATOM    298  C   TYR D 267     -66.041  44.825  -4.674  1.00  0.00           C  
ATOM    299  O   TYR D 267     -65.099  45.309  -5.297  1.00  0.00           O  
ATOM    300  CB  TYR D 267     -65.875  46.553  -2.844  1.00  0.00           C  
ATOM    301  CG  TYR D 267     -66.794  47.618  -3.427  1.00  0.00           C  
ATOM    302  CD1 TYR D 267     -66.587  48.126  -4.700  1.00  0.00           C  
ATOM    303  CD2 TYR D 267     -67.832  48.160  -2.677  1.00  0.00           C  
ATOM    304  CE1 TYR D 267     -67.399  49.120  -5.217  1.00  0.00           C  
ATOM    305  CE2 TYR D 267     -68.652  49.158  -3.194  1.00  0.00           C  
ATOM    306  CZ  TYR D 267     -68.428  49.629  -4.462  1.00  0.00           C  
ATOM    307  OH  TYR D 267     -69.229  50.609  -4.991  1.00  0.00           O  
ATOM    308  N   VAL D 268     -66.949  44.025  -5.228  1.00  0.00           N  
ATOM    309  CA  VAL D 268     -66.882  43.615  -6.627  1.00  0.00           C  
ATOM    310  C   VAL D 268     -67.785  44.511  -7.474  1.00  0.00           C  
ATOM    311  O   VAL D 268     -69.000  44.547  -7.273  1.00  0.00           O  
ATOM    312  CB  VAL D 268     -67.316  42.155  -6.786  1.00  0.00           C  
ATOM    313  CG1 VAL D 268     -67.000  41.650  -8.178  1.00  0.00           C  
ATOM    314  CG2 VAL D 268     -66.628  41.300  -5.748  1.00  0.00           C  
ATOM    315  N   LEU D 269     -67.193  45.240  -8.416  1.00  0.00           N  
ATOM    316  CA  LEU D 269     -67.942  46.202  -9.213  1.00  0.00           C  
ATOM    317  C   LEU D 269     -67.611  46.074 -10.684  1.00  0.00           C  
ATOM    318  O   LEU D 269     -66.471  46.288 -11.096  1.00  0.00           O  
ATOM    319  CB  LEU D 269     -67.637  47.623  -8.747  1.00  0.00           C  
ATOM    320  CG  LEU D 269     -68.356  48.760  -9.467  1.00  0.00           C  
ATOM    321  CD1 LEU D 269     -69.852  48.588  -9.357  1.00  0.00           C  
ATOM    322  CD2 LEU D 269     -67.932  50.097  -8.900  1.00  0.00           C  
ATOM    323  N   VAL D 270     -68.619  45.702 -11.464  1.00  0.00           N  
ATOM    324  CA  VAL D 270     -68.579  45.876 -12.905  1.00  0.00           C  
ATOM    325  C   VAL D 270     -69.046  47.295 -13.196  1.00  0.00           C  
ATOM    326  O   VAL D 270     -69.847  47.855 -12.444  1.00  0.00           O  
ATOM    327  CB  VAL D 270     -69.488  44.874 -13.645  1.00  0.00           C  
ATOM    328  CG1 VAL D 270     -69.055  43.440 -13.349  1.00  0.00           C  
ATOM    329  CG2 VAL D 270     -70.949  45.094 -13.277  1.00  0.00           C  
ATOM    330  N   MET D 271     -68.534  47.879 -14.275  1.00  0.00           N  
ATOM    331  CA  MET D 271     -68.938  49.214 -14.692  1.00  0.00           C  
ATOM    332  C   MET D 271     -70.415  49.204 -15.065  1.00  0.00           C  
ATOM    333  O   MET D 271     -70.849  48.384 -15.887  1.00  0.00           O  
ATOM    334  CB  MET D 271     -68.106  49.682 -15.885  1.00  0.00           C  
ATOM    335  CG  MET D 271     -66.689  50.090 -15.525  1.00  0.00           C  
ATOM    336  SD  MET D 271     -65.719  50.600 -16.960  1.00  0.00           S  
ATOM    337  CE  MET D 271     -64.144  50.958 -16.186  1.00  0.00           C  
ATOM    338  N   PHE D 272     -71.183  50.099 -14.439  1.00  0.00           N  
ATOM    339  CA  PHE D 272     -72.615  50.201 -14.713  1.00  0.00           C  
ATOM    340  C   PHE D 272     -72.817  50.862 -16.074  1.00  0.00           C  
ATOM    341  O   PHE D 272     -71.986  51.667 -16.507  1.00  0.00           O  
ATOM    342  CB  PHE D 272     -73.387  50.861 -13.545  1.00  0.00           C  
ATOM    343  CG  PHE D 272     -73.362  52.381 -13.509  1.00  0.00           C  
ATOM    344  CD1 PHE D 272     -72.330  53.131 -14.047  1.00  0.00           C  
ATOM    345  CD2 PHE D 272     -74.380  53.059 -12.857  1.00  0.00           C  
ATOM    346  CE1 PHE D 272     -72.349  54.524 -13.969  1.00  0.00           C  
ATOM    347  CE2 PHE D 272     -74.394  54.444 -12.776  1.00  0.00           C  
ATOM    348  CZ  PHE D 272     -73.384  55.173 -13.333  1.00  0.00           C  
ATOM    349  N   PRO D 273     -73.897  50.488 -16.776  1.00  0.00           N  
ATOM    350  CA  PRO D 273     -73.958  50.754 -18.202  1.00  0.00           C  
ATOM    351  C   PRO D 273     -74.672  52.037 -18.575  1.00  0.00           C  
ATOM    352  O   PRO D 273     -75.371  52.631 -17.755  1.00  0.00           O  
ATOM    353  CB  PRO D 273     -74.763  49.565 -18.731  1.00  0.00           C  
ATOM    354  CG  PRO D 273     -75.532  49.025 -17.526  1.00  0.00           C  
ATOM    355  CD  PRO D 273     -75.118  49.810 -16.318  1.00  0.00           C  
ATOM    356  N   TYR D 274     -74.480  52.454 -19.821  1.00  0.00           N  
ATOM    357  CA  TYR D 274     -75.346  53.442 -20.423  1.00  0.00           C  
ATOM    358  C   TYR D 274     -76.617  52.733 -20.828  1.00  0.00           C  
ATOM    359  O   TYR D 274     -76.558  51.681 -21.478  1.00  0.00           O  
ATOM    360  CB  TYR D 274     -74.710  54.048 -21.664  1.00  0.00           C  
ATOM    361  CG  TYR D 274     -73.468  54.837 -21.375  1.00  0.00           C  
ATOM    362  CD1 TYR D 274     -73.478  55.849 -20.422  1.00  0.00           C  
ATOM    363  CD2 TYR D 274     -72.280  54.581 -22.053  1.00  0.00           C  
ATOM    364  CE1 TYR D 274     -72.342  56.584 -20.147  1.00  0.00           C  
ATOM    365  CE2 TYR D 274     -71.136  55.319 -21.786  1.00  0.00           C  
ATOM    366  CZ  TYR D 274     -71.177  56.322 -20.830  1.00  0.00           C  
ATOM    367  OH  TYR D 274     -70.055  57.067 -20.545  1.00  0.00           O  
ATOM    368  N   PRO D 275     -77.773  53.274 -20.419  1.00  0.00           N  
ATOM    369  CA  PRO D 275     -78.987  52.855 -21.094  1.00  0.00           C  
ATOM    370  C   PRO D 275     -78.984  53.441 -22.511  1.00  0.00           C  
ATOM    371  O   PRO D 275     -79.116  54.660 -22.687  1.00  0.00           O  
ATOM    372  CB  PRO D 275     -80.111  53.445 -20.227  1.00  0.00           C  
ATOM    373  CG  PRO D 275     -79.451  53.900 -18.964  1.00  0.00           C  
ATOM    374  CD  PRO D 275     -78.053  54.239 -19.346  1.00  0.00           C  
ATOM    375  N   SER D 276     -78.781  52.572 -23.499  1.00  0.00           N  
ATOM    376  CA  SER D 276     -78.716  52.980 -24.896  1.00  0.00           C  
ATOM    377  C   SER D 276     -79.067  51.785 -25.781  1.00  0.00           C  
ATOM    378  O   SER D 276     -78.197  51.232 -26.462  1.00  0.00           O  
ATOM    379  CB  SER D 276     -77.315  53.514 -25.233  1.00  0.00           C  
ATOM    380  OG  SER D 276     -76.306  52.533 -25.015  1.00  0.00           O  
ATOM    381  N   GLY D 277     -80.338  51.384 -25.764  1.00  0.00           N  
ATOM    382  CA  GLY D 277     -80.761  50.157 -26.446  1.00  0.00           C  
ATOM    383  C   GLY D 277     -80.405  48.915 -25.642  1.00  0.00           C  
ATOM    384  O   GLY D 277     -79.542  48.961 -24.751  1.00  0.00           O  
ATOM    385  N   ASP D 279     -81.055  47.798 -25.969  1.00  0.00           N  
ATOM    386  CA  ASP D 279     -80.966  46.580 -25.151  1.00  0.00           C  
ATOM    387  C   ASP D 279     -79.577  45.885 -25.215  1.00  0.00           C  
ATOM    388  O   ASP D 279     -78.774  46.124 -26.135  1.00  0.00           O  
ATOM    389  CB  ASP D 279     -82.100  45.605 -25.527  1.00  0.00           C  
ATOM    390  CG  ASP D 279     -82.335  44.530 -24.468  1.00  0.00           C  
ATOM    391  OD1 ASP D 279     -82.525  43.355 -24.849  1.00  0.00           O  
ATOM    392  OD2 ASP D 279     -82.313  44.849 -23.257  1.00  0.00           O  
ATOM    393  N   LEU D 280     -79.311  45.045 -24.208  1.00  0.00           N  
ATOM    394  CA  LEU D 280     -78.036  44.343 -24.061  1.00  0.00           C  
ATOM    395  C   LEU D 280     -78.005  43.025 -24.830  1.00  0.00           C  
ATOM    396  O   LEU D 280     -79.050  42.427 -25.111  1.00  0.00           O  
ATOM    397  CB  LEU D 280     -77.761  44.046 -22.580  1.00  0.00           C  
ATOM    398  CG  LEU D 280     -77.607  45.221 -21.612  1.00  0.00           C  
ATOM    399  CD1 LEU D 280     -77.447  44.722 -20.173  1.00  0.00           C  
ATOM    400  CD2 LEU D 280     -76.427  46.093 -22.020  1.00  0.00           C  
ATOM    401  N   HIS D 281     -76.785  42.585 -25.140  1.00  0.00           N  
ATOM    402  CA  HIS D 281     -76.524  41.297 -25.792  1.00  0.00           C  
ATOM    403  C   HIS D 281     -75.393  40.571 -25.058  1.00  0.00           C  
ATOM    404  O   HIS D 281     -74.781  41.139 -24.149  1.00  0.00           O  
ATOM    405  CB  HIS D 281     -76.174  41.492 -27.279  1.00  0.00           C  
ATOM    406  CG  HIS D 281     -75.293  42.677 -27.560  1.00  0.00           C  
ATOM    407  ND1 HIS D 281     -73.917  42.594 -27.592  1.00  0.00           N  
ATOM    408  CD2 HIS D 281     -75.595  43.967 -27.847  1.00  0.00           C  
ATOM    409  CE1 HIS D 281     -73.411  43.782 -27.875  1.00  0.00           C  
ATOM    410  NE2 HIS D 281     -74.407  44.632 -28.040  1.00  0.00           N  
ATOM    411  N   MET D 282     -75.115  39.328 -25.456  1.00  0.00           N  
ATOM    412  CA  MET D 282     -74.015  38.535 -24.873  1.00  0.00           C  
ATOM    413  C   MET D 282     -72.720  39.336 -24.705  1.00  0.00           C  
ATOM    414  O   MET D 282     -71.955  39.104 -23.771  1.00  0.00           O  
ATOM    415  CB  MET D 282     -73.695  37.321 -25.749  1.00  0.00           C  
ATOM    416  CG  MET D 282     -74.784  36.276 -25.861  1.00  0.00           C  
ATOM    417  SD  MET D 282     -74.975  35.274 -24.381  1.00  0.00           S  
ATOM    418  CE  MET D 282     -76.217  36.219 -23.501  1.00  0.00           C  
ATOM    419  N   GLY D 283     -72.468  40.256 -25.630  1.00  0.00           N  
ATOM    420  CA  GLY D 283     -71.270  41.077 -25.594  1.00  0.00           C  
ATOM    421  C   GLY D 283     -71.031  41.735 -24.256  1.00  0.00           C  
ATOM    422  O   GLY D 283     -70.013  41.488 -23.602  1.00  0.00           O  
ATOM    423  N   HIS D 284     -71.984  42.559 -23.840  1.00  0.00           N  
ATOM    424  CA  HIS D 284     -71.878  43.260 -22.566  1.00  0.00           C  
ATOM    425  C   HIS D 284     -71.972  42.279 -21.394  1.00  0.00           C  
ATOM    426  O   HIS D 284     -71.438  42.540 -20.321  1.00  0.00           O  
ATOM    427  CB  HIS D 284     -72.966  44.332 -22.426  1.00  0.00           C  
ATOM    428  CG  HIS D 284     -73.120  45.214 -23.629  1.00  0.00           C  
ATOM    429  ND1 HIS D 284     -74.261  45.216 -24.407  1.00  0.00           N  
ATOM    430  CD2 HIS D 284     -72.283  46.125 -24.184  1.00  0.00           C  
ATOM    431  CE1 HIS D 284     -74.119  46.091 -25.388  1.00  0.00           C  
ATOM    432  NE2 HIS D 284     -72.928  46.655 -25.276  1.00  0.00           N  
ATOM    433  N   LEU D 285     -72.645  41.152 -21.603  1.00  0.00           N  
ATOM    434  CA  LEU D 285     -72.856  40.172 -20.537  1.00  0.00           C  
ATOM    435  C   LEU D 285     -71.559  39.541 -20.032  1.00  0.00           C  
ATOM    436  O   LEU D 285     -71.501  39.099 -18.886  1.00  0.00           O  
ATOM    437  CB  LEU D 285     -73.854  39.090 -20.980  1.00  0.00           C  
ATOM    438  CG  LEU D 285     -75.341  39.463 -20.886  1.00  0.00           C  
ATOM    439  CD1 LEU D 285     -75.910  39.085 -19.534  1.00  0.00           C  
ATOM    440  CD2 LEU D 285     -75.581  40.944 -21.158  1.00  0.00           C  
ATOM    441  N   LYS D 286     -70.528  39.509 -20.879  1.00  0.00           N  
ATOM    442  CA  LYS D 286     -69.187  39.059 -20.468  1.00  0.00           C  
ATOM    443  C   LYS D 286     -68.770  39.792 -19.185  1.00  0.00           C  
ATOM    444  O   LYS D 286     -68.492  39.164 -18.164  1.00  0.00           O  
ATOM    445  CB  LYS D 286     -68.158  39.296 -21.593  1.00  0.00           C  
ATOM    446  CG  LYS D 286     -66.787  38.635 -21.384  1.00  0.00           C  
ATOM    447  CD  LYS D 286     -65.735  39.241 -22.323  1.00  0.00           C  
ATOM    448  CE  LYS D 286     -64.306  38.752 -22.043  1.00  0.00           C  
ATOM    449  NZ  LYS D 286     -63.850  37.602 -22.894  1.00  0.00           N  
ATOM    450  N   ASN D 288     -68.782  41.122 -19.240  1.00  0.00           N  
ATOM    451  CA  ASN D 288     -68.427  41.959 -18.095  1.00  0.00           C  
ATOM    452  C   ASN D 288     -69.180  41.540 -16.836  1.00  0.00           C  
ATOM    453  O   ASN D 288     -68.585  41.063 -15.872  1.00  0.00           O  
ATOM    454  CB  ASN D 288     -68.720  43.436 -18.395  1.00  0.00           C  
ATOM    455  CG  ASN D 288     -67.852  44.002 -19.516  1.00  0.00           C  
ATOM    456  OD1 ASN D 288     -67.888  45.205 -19.787  1.00  0.00           O  
ATOM    457  ND2 ASN D 288     -67.074  43.142 -20.173  1.00  0.00           N  
ATOM    458  N   TYR D 289     -70.498  41.693 -16.865  1.00  0.00           N  
ATOM    459  CA  TYR D 289     -71.334  41.448 -15.686  1.00  0.00           C  
ATOM    460  C   TYR D 289     -71.181  40.004 -15.192  1.00  0.00           C  
ATOM    461  O   TYR D 289     -71.174  39.733 -13.981  1.00  0.00           O  
ATOM    462  CB  TYR D 289     -72.805  41.764 -16.000  1.00  0.00           C  
ATOM    463  CG  TYR D 289     -72.993  43.096 -16.697  1.00  0.00           C  
ATOM    464  CD1 TYR D 289     -73.360  43.152 -18.033  1.00  0.00           C  
ATOM    465  CD2 TYR D 289     -72.768  44.294 -16.031  1.00  0.00           C  
ATOM    466  CE1 TYR D 289     -73.514  44.365 -18.689  1.00  0.00           C  
ATOM    467  CE2 TYR D 289     -72.920  45.519 -16.681  1.00  0.00           C  
ATOM    468  CZ  TYR D 289     -73.294  45.540 -18.011  1.00  0.00           C  
ATOM    469  OH  TYR D 289     -73.450  46.724 -18.678  1.00  0.00           O  
ATOM    470  N   THR D 290     -71.046  39.089 -16.146  1.00  0.00           N  
ATOM    471  CA  THR D 290     -70.833  37.686 -15.842  1.00  0.00           C  
ATOM    472  C   THR D 290     -69.520  37.486 -15.103  1.00  0.00           C  
ATOM    473  O   THR D 290     -69.449  36.666 -14.199  1.00  0.00           O  
ATOM    474  CB  THR D 290     -70.846  36.828 -17.127  1.00  0.00           C  
ATOM    475  OG1 THR D 290     -72.116  36.966 -17.781  1.00  0.00           O  
ATOM    476  CG2 THR D 290     -70.593  35.362 -16.808  1.00  0.00           C  
ATOM    477  N   MET D 291     -68.492  38.239 -15.481  1.00  0.00           N  
ATOM    478  CA  MET D 291     -67.185  38.121 -14.836  1.00  0.00           C  
ATOM    479  C   MET D 291     -67.287  38.442 -13.352  1.00  0.00           C  
ATOM    480  O   MET D 291     -66.921  37.623 -12.505  1.00  0.00           O  
ATOM    481  CB  MET D 291     -66.167  39.067 -15.471  1.00  0.00           C  
ATOM    482  CG  MET D 291     -65.794  38.739 -16.892  1.00  0.00           C  
ATOM    483  SD  MET D 291     -64.676  37.347 -17.014  1.00  0.00           S  
ATOM    484  CE  MET D 291     -64.055  37.568 -18.679  1.00  0.00           C  
ATOM    485  N   GLY D 292     -67.770  39.640 -13.039  1.00  0.00           N  
ATOM    486  CA  GLY D 292     -68.034  40.008 -11.658  1.00  0.00           C  
ATOM    487  C   GLY D 292     -68.899  38.951 -10.996  1.00  0.00           C  
ATOM    488  O   GLY D 292     -68.468  38.290 -10.051  1.00  0.00           O  
ATOM    489  N   ASP D 293     -70.109  38.764 -11.521  1.00  0.00           N  
ATOM    490  CA  ASP D 293     -71.061  37.815 -10.946  1.00  0.00           C  
ATOM    491  C   ASP D 293     -70.382  36.563 -10.382  1.00  0.00           C  
ATOM    492  O   ASP D 293     -70.618  36.183  -9.240  1.00  0.00           O  
ATOM    493  CB  ASP D 293     -72.115  37.414 -11.983  1.00  0.00           C  
ATOM    494  CG  ASP D 293     -73.236  36.584 -11.380  1.00  0.00           C  
ATOM    495  OD1 ASP D 293     -73.219  35.348 -11.547  1.00  0.00           O  
ATOM    496  OD2 ASP D 293     -74.119  37.164 -10.713  1.00  0.00           O  
ATOM    497  N   VAL D 294     -69.536  35.940 -11.192  1.00  0.00           N  
ATOM    498  CA  VAL D 294     -68.845  34.715 -10.796  1.00  0.00           C  
ATOM    499  C   VAL D 294     -67.908  34.985  -9.617  1.00  0.00           C  
ATOM    500  O   VAL D 294     -67.877  34.214  -8.647  1.00  0.00           O  
ATOM    501  CB  VAL D 294     -68.035  34.091 -11.972  1.00  0.00           C  
ATOM    502  CG1 VAL D 294     -67.185  32.921 -11.494  1.00  0.00           C  
ATOM    503  CG2 VAL D 294     -68.965  33.640 -13.083  1.00  0.00           C  
ATOM    504  N   LEU D 295     -67.142  36.074  -9.706  1.00  0.00           N  
ATOM    505  CA  LEU D 295     -66.249  36.473  -8.624  1.00  0.00           C  
ATOM    506  C   LEU D 295     -67.097  36.585  -7.367  1.00  0.00           C  
ATOM    507  O   LEU D 295     -66.851  35.896  -6.393  1.00  0.00           O  
ATOM    508  CB  LEU D 295     -65.560  37.804  -8.945  1.00  0.00           C  
ATOM    509  CG  LEU D 295     -64.043  37.854  -8.773  1.00  0.00           C  
ATOM    510  CD1 LEU D 295     -63.485  39.024  -9.568  1.00  0.00           C  
ATOM    511  CD2 LEU D 295     -63.634  37.944  -7.309  1.00  0.00           C  
ATOM    512  N   ALA D 296     -68.136  37.413  -7.427  1.00  0.00           N  
ATOM    513  CA  ALA D 296     -69.021  37.663  -6.288  1.00  0.00           C  
ATOM    514  C   ALA D 296     -69.447  36.395  -5.561  1.00  0.00           C  
ATOM    515  O   ALA D 296     -69.409  36.328  -4.338  1.00  0.00           O  
ATOM    516  CB  ALA D 296     -70.254  38.420  -6.748  1.00  0.00           C  
ATOM    517  N   ARG D 297     -69.868  35.393  -6.319  1.00  0.00           N  
ATOM    518  CA  ARG D 297     -70.359  34.157  -5.733  1.00  0.00           C  
ATOM    519  C   ARG D 297     -69.225  33.421  -5.053  1.00  0.00           C  
ATOM    520  O   ARG D 297     -69.390  32.910  -3.956  1.00  0.00           O  
ATOM    521  CB  ARG D 297     -71.009  33.287  -6.807  1.00  0.00           C  
ATOM    522  CG  ARG D 297     -72.277  33.902  -7.377  1.00  0.00           C  
ATOM    523  CD  ARG D 297     -72.574  33.437  -8.795  1.00  0.00           C  
ATOM    524  NE  ARG D 297     -73.902  33.875  -9.239  1.00  0.00           N  
ATOM    525  CZ  ARG D 297     -75.031  33.176  -9.094  1.00  0.00           C  
ATOM    526  NH1 ARG D 297     -75.043  31.982  -8.503  1.00  0.00           N  
ATOM    527  NH2 ARG D 297     -76.171  33.691  -9.534  1.00  0.00           N  
ATOM    528  N   PHE D 298     -68.069  33.392  -5.704  1.00  0.00           N  
ATOM    529  CA  PHE D 298     -66.872  32.762  -5.139  1.00  0.00           C  
ATOM    530  C   PHE D 298     -66.456  33.381  -3.797  1.00  0.00           C  
ATOM    531  O   PHE D 298     -66.240  32.680  -2.813  1.00  0.00           O  
ATOM    532  CB  PHE D 298     -65.718  32.819  -6.155  1.00  0.00           C  
ATOM    533  CG  PHE D 298     -64.365  32.567  -5.560  1.00  0.00           C  
ATOM    534  CD1 PHE D 298     -63.983  31.291  -5.186  1.00  0.00           C  
ATOM    535  CD2 PHE D 298     -63.463  33.610  -5.385  1.00  0.00           C  
ATOM    536  CE1 PHE D 298     -62.719  31.065  -4.627  1.00  0.00           C  
ATOM    537  CE2 PHE D 298     -62.195  33.390  -4.836  1.00  0.00           C  
ATOM    538  CZ  PHE D 298     -61.824  32.122  -4.458  1.00  0.00           C  
ATOM    539  N   ARG D 299     -66.356  34.697  -3.752  1.00  0.00           N  
ATOM    540  CA  ARG D 299     -65.977  35.368  -2.523  1.00  0.00           C  
ATOM    541  C   ARG D 299     -67.051  35.210  -1.444  1.00  0.00           C  
ATOM    542  O   ARG D 299     -66.720  35.061  -0.274  1.00  0.00           O  
ATOM    543  CB  ARG D 299     -65.674  36.845  -2.792  1.00  0.00           C  
ATOM    544  CG  ARG D 299     -64.459  37.087  -3.707  1.00  0.00           C  
ATOM    545  CD  ARG D 299     -63.184  36.501  -3.126  1.00  0.00           C  
ATOM    546  NE  ARG D 299     -61.975  37.171  -3.597  1.00  0.00           N  
ATOM    547  CZ  ARG D 299     -60.730  36.807  -3.275  1.00  0.00           C  
ATOM    548  NH1 ARG D 299     -60.501  35.761  -2.484  1.00  0.00           N  
ATOM    549  NH2 ARG D 299     -59.696  37.488  -3.754  1.00  0.00           N  
ATOM    550  N   ARG D 300     -68.327  35.216  -1.833  1.00  0.00           N  
ATOM    551  CA  ARG D 300     -69.424  34.976  -0.878  1.00  0.00           C  
ATOM    552  C   ARG D 300     -69.439  33.536  -0.360  1.00  0.00           C  
ATOM    553  O   ARG D 300     -69.696  33.303   0.820  1.00  0.00           O  
ATOM    554  CB  ARG D 300     -70.791  35.313  -1.485  1.00  0.00           C  
ATOM    555  CG  ARG D 300     -71.955  35.270  -0.478  1.00  0.00           C  
ATOM    556  CD  ARG D 300     -71.627  35.957   0.871  1.00  0.00           C  
ATOM    557  NE  ARG D 300     -72.799  36.109   1.744  1.00  0.00           N  
ATOM    558  CZ  ARG D 300     -73.599  37.181   1.804  1.00  0.00           C  
ATOM    559  NH1 ARG D 300     -73.386  38.249   1.033  1.00  0.00           N  
ATOM    560  NH2 ARG D 300     -74.634  37.186   2.647  1.00  0.00           N  
ATOM    561  N   MET D 301     -69.174  32.575  -1.240  1.00  0.00           N  
ATOM    562  CA  MET D 301     -68.951  31.191  -0.819  1.00  0.00           C  
ATOM    563  C   MET D 301     -67.845  31.086   0.240  1.00  0.00           C  
ATOM    564  O   MET D 301     -67.927  30.263   1.144  1.00  0.00           O  
ATOM    565  CB  MET D 301     -68.576  30.310  -2.014  1.00  0.00           C  
ATOM    566  CG  MET D 301     -69.741  29.899  -2.895  1.00  0.00           C  
ATOM    567  SD  MET D 301     -69.259  28.642  -4.103  1.00  0.00           S  
ATOM    568  CE  MET D 301     -68.746  27.294  -3.019  1.00  0.00           C  
ATOM    569  N   GLN D 302     -66.808  31.909   0.118  1.00  0.00           N  
ATOM    570  CA  GLN D 302     -65.705  31.879   1.073  1.00  0.00           C  
ATOM    571  C   GLN D 302     -66.151  32.286   2.469  1.00  0.00           C  
ATOM    572  O   GLN D 302     -65.754  31.665   3.462  1.00  0.00           O  
ATOM    573  CB  GLN D 302     -64.569  32.800   0.624  1.00  0.00           C  
ATOM    574  CG  GLN D 302     -63.676  32.219  -0.454  1.00  0.00           C  
ATOM    575  CD  GLN D 302     -62.660  33.219  -0.956  1.00  0.00           C  
ATOM    576  OE1 GLN D 302     -62.847  34.425  -0.820  1.00  0.00           O  
ATOM    577  NE2 GLN D 302     -61.578  32.724  -1.543  1.00  0.00           N  
ATOM    578  N   GLY D 303     -66.974  33.325   2.539  1.00  0.00           N  
ATOM    579  CA  GLY D 303     -67.379  33.897   3.816  1.00  0.00           C  
ATOM    580  C   GLY D 303     -67.301  35.409   3.834  1.00  0.00           C  
ATOM    581  O   GLY D 303     -67.946  36.053   4.655  1.00  0.00           O  
ATOM    582  N   TYR D 304     -66.517  35.986   2.933  1.00  0.00           N  
ATOM    583  CA  TYR D 304     -66.412  37.436   2.846  1.00  0.00           C  
ATOM    584  C   TYR D 304     -67.774  38.074   2.644  1.00  0.00           C  
ATOM    585  O   TYR D 304     -68.668  37.467   2.059  1.00  0.00           O  
ATOM    586  CB  TYR D 304     -65.505  37.855   1.685  1.00  0.00           C  
ATOM    587  CG  TYR D 304     -64.065  37.394   1.784  1.00  0.00           C  
ATOM    588  CD1 TYR D 304     -63.403  37.319   3.019  1.00  0.00           C  
ATOM    589  CD2 TYR D 304     -63.356  37.059   0.639  1.00  0.00           C  
ATOM    590  CE1 TYR D 304     -62.084  36.899   3.108  1.00  0.00           C  
ATOM    591  CE2 TYR D 304     -62.037  36.646   0.714  1.00  0.00           C  
ATOM    592  CZ  TYR D 304     -61.404  36.568   1.951  1.00  0.00           C  
ATOM    593  OH  TYR D 304     -60.091  36.152   2.022  1.00  0.00           O  
ATOM    594  N   GLU D 305     -67.922  39.304   3.124  1.00  0.00           N  
ATOM    595  CA  GLU D 305     -69.149  40.062   2.907  1.00  0.00           C  
ATOM    596  C   GLU D 305     -69.046  40.784   1.554  1.00  0.00           C  
ATOM    597  O   GLU D 305     -68.252  41.706   1.382  1.00  0.00           O  
ATOM    598  CB  GLU D 305     -69.396  41.047   4.056  1.00  0.00           C  
ATOM    599  CG  GLU D 305     -70.833  41.011   4.619  1.00  0.00           C  
ATOM    600  CD  GLU D 305     -70.947  40.235   5.928  1.00  0.00           C  
ATOM    601  OE1 GLU D 305     -70.166  40.537   6.859  1.00  0.00           O  
ATOM    602  OE2 GLU D 305     -71.822  39.342   6.034  1.00  0.00           O  
ATOM    603  N   VAL D 306     -69.846  40.341   0.592  1.00  0.00           N  
ATOM    604  CA  VAL D 306     -69.711  40.784  -0.794  1.00  0.00           C  
ATOM    605  C   VAL D 306     -70.703  41.897  -1.131  1.00  0.00           C  
ATOM    606  O   VAL D 306     -71.862  41.871  -0.713  1.00  0.00           O  
ATOM    607  CB  VAL D 306     -69.882  39.593  -1.779  1.00  0.00           C  
ATOM    608  CG1 VAL D 306     -69.896  40.065  -3.214  1.00  0.00           C  
ATOM    609  CG2 VAL D 306     -68.764  38.571  -1.573  1.00  0.00           C  
ATOM    610  N   LEU D 307     -70.220  42.883  -1.874  1.00  0.00           N  
ATOM    611  CA  LEU D 307     -71.051  43.945  -2.391  1.00  0.00           C  
ATOM    612  C   LEU D 307     -70.838  43.962  -3.886  1.00  0.00           C  
ATOM    613  O   LEU D 307     -69.798  44.402  -4.365  1.00  0.00           O  
ATOM    614  CB  LEU D 307     -70.663  45.282  -1.763  1.00  0.00           C  
ATOM    615  CG  LEU D 307     -71.111  46.578  -2.444  1.00  0.00           C  
ATOM    616  CD1 LEU D 307     -72.469  46.426  -3.124  1.00  0.00           C  
ATOM    617  CD2 LEU D 307     -71.130  47.719  -1.430  1.00  0.00           C  
ATOM    618  N   HIS D 308     -71.826  43.432  -4.600  1.00  0.00           N  
ATOM    619  CA  HIS D 308     -71.852  43.393  -6.055  1.00  0.00           C  
ATOM    620  C   HIS D 308     -73.043  44.245  -6.443  1.00  0.00           C  
ATOM    621  O   HIS D 308     -74.160  43.739  -6.531  1.00  0.00           O  
ATOM    622  CB  HIS D 308     -72.029  41.947  -6.521  1.00  0.00           C  
ATOM    623  CG  HIS D 308     -71.932  41.754  -8.001  1.00  0.00           C  
ATOM    624  ND1 HIS D 308     -72.884  41.064  -8.720  1.00  0.00           N  
ATOM    625  CD2 HIS D 308     -70.983  42.125  -8.893  1.00  0.00           C  
ATOM    626  CE1 HIS D 308     -72.527  41.024  -9.993  1.00  0.00           C  
ATOM    627  NE2 HIS D 308     -71.381  41.665 -10.126  1.00  0.00           N  
ATOM    628  N   PRO D 309     -72.827  45.560  -6.623  1.00  0.00           N  
ATOM    629  CA  PRO D 309     -73.928  46.486  -6.875  1.00  0.00           C  
ATOM    630  C   PRO D 309     -74.187  46.745  -8.361  1.00  0.00           C  
ATOM    631  O   PRO D 309     -73.343  46.424  -9.201  1.00  0.00           O  
ATOM    632  CB  PRO D 309     -73.439  47.765  -6.198  1.00  0.00           C  
ATOM    633  CG  PRO D 309     -71.931  47.678  -6.239  1.00  0.00           C  
ATOM    634  CD  PRO D 309     -71.539  46.271  -6.589  1.00  0.00           C  
ATOM    635  N   MET D 310     -75.337  47.334  -8.678  1.00  0.00           N  
ATOM    636  CA  MET D 310     -75.638  47.686 -10.066  1.00  0.00           C  
ATOM    637  C   MET D 310     -76.703  48.767 -10.231  1.00  0.00           C  
ATOM    638  O   MET D 310     -77.784  48.685  -9.645  1.00  0.00           O  
ATOM    639  CB  MET D 310     -76.078  46.445 -10.842  1.00  0.00           C  
ATOM    640  CG  MET D 310     -76.562  46.739 -12.249  1.00  0.00           C  
ATOM    641  SD  MET D 310     -75.315  47.584 -13.220  1.00  0.00           S  
ATOM    642  CE  MET D 310     -74.492  46.154 -13.908  1.00  0.00           C  
ATOM    643  N   GLY D 311     -76.391  49.748 -11.077  1.00  0.00           N  
ATOM    644  CA  GLY D 311     -77.290  50.862 -11.385  1.00  0.00           C  
ATOM    645  C   GLY D 311     -77.287  51.180 -12.871  1.00  0.00           C  
ATOM    646  O   GLY D 311     -76.964  50.316 -13.683  1.00  0.00           O  
ATOM    647  N   TRP D 312     -77.633  52.417 -13.228  1.00  0.00           N  
ATOM    648  CA  TRP D 312     -77.807  52.801 -14.633  1.00  0.00           C  
ATOM    649  C   TRP D 312     -77.325  54.226 -14.893  1.00  0.00           C  
ATOM    650  O   TRP D 312     -77.831  55.178 -14.300  1.00  0.00           O  
ATOM    651  CB  TRP D 312     -79.281  52.645 -15.025  1.00  0.00           C  
ATOM    652  CG  TRP D 312     -79.842  51.392 -14.464  1.00  0.00           C  
ATOM    653  CD1 TRP D 312     -80.617  51.265 -13.349  1.00  0.00           C  
ATOM    654  CD2 TRP D 312     -79.606  50.067 -14.945  1.00  0.00           C  
ATOM    655  NE1 TRP D 312     -80.894  49.939 -13.119  1.00  0.00           N  
ATOM    656  CE2 TRP D 312     -80.280  49.184 -14.084  1.00  0.00           C  
ATOM    657  CE3 TRP D 312     -78.893  49.541 -16.023  1.00  0.00           C  
ATOM    658  CZ2 TRP D 312     -80.271  47.806 -14.275  1.00  0.00           C  
ATOM    659  CZ3 TRP D 312     -78.885  48.173 -16.209  1.00  0.00           C  
ATOM    660  CH2 TRP D 312     -79.574  47.322 -15.346  1.00  0.00           C  
ATOM    661  N   ASP D 313     -76.351  54.364 -15.792  1.00  0.00           N  
ATOM    662  CA  ASP D 313     -75.710  55.653 -16.069  1.00  0.00           C  
ATOM    663  C   ASP D 313     -76.584  56.468 -17.018  1.00  0.00           C  
ATOM    664  O   ASP D 313     -76.169  56.826 -18.123  1.00  0.00           O  
ATOM    665  CB  ASP D 313     -74.310  55.429 -16.667  1.00  0.00           C  
ATOM    666  CG  ASP D 313     -73.398  56.637 -16.514  1.00  0.00           C  
ATOM    667  OD1 ASP D 313     -73.742  57.565 -15.756  1.00  0.00           O  
ATOM    668  OD2 ASP D 313     -72.322  56.657 -17.147  1.00  0.00           O  
ATOM    669  N   ALA D 314     -77.791  56.780 -16.558  1.00  0.00           N  
ATOM    670  CA  ALA D 314     -78.862  57.261 -17.434  1.00  0.00           C  
ATOM    671  C   ALA D 314     -78.580  58.614 -18.082  1.00  0.00           C  
ATOM    672  O   ALA D 314     -78.753  58.772 -19.301  1.00  0.00           O  
ATOM    673  CB  ALA D 314     -80.188  57.313 -16.664  1.00  0.00           C  
ATOM    674  N   PHE D 315     -78.148  59.576 -17.266  1.00  0.00           N  
ATOM    675  CA  PHE D 315     -77.976  60.962 -17.720  1.00  0.00           C  
ATOM    676  C   PHE D 315     -76.850  61.163 -18.737  1.00  0.00           C  
ATOM    677  O   PHE D 315     -75.956  60.322 -18.880  1.00  0.00           O  
ATOM    678  CB  PHE D 315     -77.739  61.906 -16.533  1.00  0.00           C  
ATOM    679  CG  PHE D 315     -78.889  62.818 -16.242  1.00  0.00           C  
ATOM    680  CD1 PHE D 315     -79.507  63.532 -17.254  1.00  0.00           C  
ATOM    681  CD2 PHE D 315     -79.333  62.994 -14.947  1.00  0.00           C  
ATOM    682  CE1 PHE D 315     -80.564  64.379 -16.977  1.00  0.00           C  
ATOM    683  CE2 PHE D 315     -80.386  63.848 -14.672  1.00  0.00           C  
ATOM    684  CZ  PHE D 315     -80.999  64.537 -15.684  1.00  0.00           C  
ATOM    685  N   GLY D 316     -76.913  62.298 -19.432  1.00  0.00           N  
ATOM    686  CA  GLY D 316     -75.876  62.703 -20.369  1.00  0.00           C  
ATOM    687  C   GLY D 316     -76.215  62.351 -21.803  1.00  0.00           C  
ATOM    688  O   GLY D 316     -77.374  62.088 -22.129  1.00  0.00           O  
ATOM    689  N   LEU D 317     -75.192  62.340 -22.654  1.00  0.00           N  
ATOM    690  CA  LEU D 317     -75.374  62.120 -24.090  1.00  0.00           C  
ATOM    691  C   LEU D 317     -75.843  60.705 -24.461  1.00  0.00           C  
ATOM    692  O   LEU D 317     -76.802  60.575 -25.211  1.00  0.00           O  
ATOM    693  CB  LEU D 317     -74.095  62.469 -24.866  1.00  0.00           C  
ATOM    694  CG  LEU D 317     -73.434  63.825 -24.597  1.00  0.00           C  
ATOM    695  CD1 LEU D 317     -72.615  64.241 -25.814  1.00  0.00           C  
ATOM    696  CD2 LEU D 317     -74.452  64.898 -24.243  1.00  0.00           C  
ATOM    697  N   PRO D 333     -75.196  59.645 -23.925  1.00  0.00           N  
ATOM    698  CA  PRO D 333     -75.472  58.268 -24.375  1.00  0.00           C  
ATOM    699  C   PRO D 333     -76.958  57.919 -24.470  1.00  0.00           C  
ATOM    700  O   PRO D 333     -77.388  57.330 -25.468  1.00  0.00           O  
ATOM    701  CB  PRO D 333     -74.791  57.408 -23.304  1.00  0.00           C  
ATOM    702  CG  PRO D 333     -73.691  58.249 -22.810  1.00  0.00           C  
ATOM    703  CD  PRO D 333     -74.194  59.661 -22.844  1.00  0.00           C  
ATOM    704  N   ALA D 334     -77.724  58.282 -23.440  1.00  0.00           N  
ATOM    705  CA  ALA D 334     -79.177  58.089 -23.434  1.00  0.00           C  
ATOM    706  C   ALA D 334     -79.867  59.017 -24.447  1.00  0.00           C  
ATOM    707  O   ALA D 334     -80.514  58.548 -25.389  1.00  0.00           O  
ATOM    708  CB  ALA D 334     -79.739  58.312 -22.027  1.00  0.00           C  
ATOM    709  N   GLU D 336     -79.704  60.327 -24.257  1.00  0.00           N  
ATOM    710  CA  GLU D 336     -80.309  61.333 -25.139  1.00  0.00           C  
ATOM    711  C   GLU D 336     -79.868  61.177 -26.602  1.00  0.00           C  
ATOM    712  O   GLU D 336     -80.658  61.423 -27.507  1.00  0.00           O  
ATOM    713  CB  GLU D 336     -80.005  62.752 -24.633  1.00  0.00           C  
ATOM    714  CG  GLU D 336     -80.856  63.849 -25.277  1.00  0.00           C  
ATOM    715  CD  GLU D 336     -80.633  65.229 -24.667  1.00  0.00           C  
ATOM    716  OE1 GLU D 336     -79.668  65.404 -23.891  1.00  0.00           O  
ATOM    717  OE2 GLU D 336     -81.426  66.147 -24.965  1.00  0.00           O  
ATOM    718  N   ASN D 340     -78.621  60.764 -26.832  1.00  0.00           N  
ATOM    719  CA  ASN D 340     -78.141  60.456 -28.190  1.00  0.00           C  
ATOM    720  C   ASN D 340     -78.870  59.259 -28.792  1.00  0.00           C  
ATOM    721  O   ASN D 340     -78.879  59.100 -30.015  1.00  0.00           O  
ATOM    722  CB  ASN D 340     -76.627  60.175 -28.223  1.00  0.00           C  
ATOM    723  CG  ASN D 340     -75.783  61.429 -28.027  1.00  0.00           C  
ATOM    724  OD1 ASN D 340     -76.268  62.454 -27.544  1.00  0.00           O  
ATOM    725  ND2 ASN D 340     -74.503  61.344 -28.392  1.00  0.00           N  
ATOM    726  N   ALA D 341     -79.439  58.410 -27.932  1.00  0.00           N  
ATOM    727  CA  ALA D 341     -80.325  57.318 -28.358  1.00  0.00           C  
ATOM    728  C   ALA D 341     -81.817  57.715 -28.277  1.00  0.00           C  
ATOM    729  O   ALA D 341     -82.630  57.258 -29.090  1.00  0.00           O  
ATOM    730  CB  ALA D 341     -80.052  56.061 -27.529  1.00  0.00           C  
ATOM    731  N   ALA D 342     -82.164  58.565 -27.306  1.00  0.00           N  
ATOM    732  CA  ALA D 342     -83.533  59.070 -27.150  1.00  0.00           C  
ATOM    733  C   ALA D 342     -83.935  60.058 -28.249  1.00  0.00           C  
ATOM    734  O   ALA D 342     -85.116  60.227 -28.522  1.00  0.00           O  
ATOM    735  CB  ALA D 342     -83.707  59.716 -25.785  1.00  0.00           C  
ATOM    736  N   LEU D 343     -82.960  60.713 -28.872  1.00  0.00           N  
ATOM    737  CA  LEU D 343     -83.235  61.632 -29.982  1.00  0.00           C  
ATOM    738  C   LEU D 343     -83.216  60.935 -31.326  1.00  0.00           C  
ATOM    739  O   LEU D 343     -83.927  61.347 -32.242  1.00  0.00           O  
ATOM    740  CB  LEU D 343     -82.220  62.771 -30.012  1.00  0.00           C  
ATOM    741  CG  LEU D 343     -82.538  63.930 -29.072  1.00  0.00           C  
ATOM    742  CD1 LEU D 343     -83.033  63.437 -27.708  1.00  0.00           C  
ATOM    743  CD2 LEU D 343     -81.314  64.826 -28.932  1.00  0.00           C  
ATOM    744  N   LYS D 344     -82.395  59.893 -31.444  1.00  0.00           N  
ATOM    745  CA  LYS D 344     -82.208  59.187 -32.717  1.00  0.00           C  
ATOM    746  C   LYS D 344     -83.518  58.560 -33.206  1.00  0.00           C  
ATOM    747  O   LYS D 344     -83.828  58.610 -34.401  1.00  0.00           O  
ATOM    748  CB  LYS D 344     -81.101  58.123 -32.598  1.00  0.00           C  
ATOM    749  CG  LYS D 344     -80.446  57.730 -33.932  1.00  0.00           C  
ATOM    750  CD  LYS D 344     -78.963  57.380 -33.764  1.00  0.00           C  
ATOM    751  CE  LYS D 344     -78.087  58.631 -33.661  1.00  0.00           C  
ATOM    752  NZ  LYS D 344     -76.640  58.301 -33.533  1.00  0.00           N  
ATOM    753  N   PHE D 345     -84.281  57.982 -32.279  1.00  0.00           N  
ATOM    754  CA  PHE D 345     -85.610  57.454 -32.586  1.00  0.00           C  
ATOM    755  C   PHE D 345     -86.686  58.518 -32.339  1.00  0.00           C  
ATOM    756  O   PHE D 345     -87.716  58.523 -33.015  1.00  0.00           O  
ATOM    757  CB  PHE D 345     -85.893  56.180 -31.773  1.00  0.00           C  
ATOM    758  CG  PHE D 345     -84.966  55.024 -32.100  1.00  0.00           C  
ATOM    759  CD1 PHE D 345     -83.877  54.729 -31.281  1.00  0.00           C  
ATOM    760  CD2 PHE D 345     -85.181  54.237 -33.228  1.00  0.00           C  
ATOM    761  CE1 PHE D 345     -83.021  53.670 -31.581  1.00  0.00           C  
ATOM    762  CE2 PHE D 345     -84.324  53.174 -33.535  1.00  0.00           C  
ATOM    763  CZ  PHE D 345     -83.246  52.893 -32.710  1.00  0.00           C  
ATOM    764  N   GLY D 407     -86.442  59.416 -31.382  1.00  0.00           N  
ATOM    765  CA  GLY D 407     -87.355  60.531 -31.096  1.00  0.00           C  
ATOM    766  C   GLY D 407     -88.325  60.264 -29.950  1.00  0.00           C  
ATOM    767  O   GLY D 407     -89.547  60.411 -30.101  1.00  0.00           O  
ATOM    768  N   VAL D 408     -87.772  59.879 -28.802  1.00  0.00           N  
ATOM    769  CA  VAL D 408     -88.552  59.599 -27.601  1.00  0.00           C  
ATOM    770  C   VAL D 408     -88.025  60.447 -26.454  1.00  0.00           C  
ATOM    771  O   VAL D 408     -86.815  60.608 -26.302  1.00  0.00           O  
ATOM    772  CB  VAL D 408     -88.456  58.106 -27.206  1.00  0.00           C  
ATOM    773  CG1 VAL D 408     -89.159  57.846 -25.877  1.00  0.00           C  
ATOM    774  CG2 VAL D 408     -89.042  57.223 -28.302  1.00  0.00           C  
ATOM    775  N   HIS D 418     -88.940  60.986 -25.653  1.00  0.00           N  
ATOM    776  CA  HIS D 418     -88.585  61.677 -24.415  1.00  0.00           C  
ATOM    777  C   HIS D 418     -87.686  60.765 -23.555  1.00  0.00           C  
ATOM    778  O   HIS D 418     -88.019  59.597 -23.349  1.00  0.00           O  
ATOM    779  CB  HIS D 418     -89.859  62.049 -23.657  1.00  0.00           C  
ATOM    780  CG  HIS D 418     -89.613  62.854 -22.423  1.00  0.00           C  
ATOM    781  ND1 HIS D 418     -89.466  64.224 -22.445  1.00  0.00           N  
ATOM    782  CD2 HIS D 418     -89.484  62.481 -21.129  1.00  0.00           C  
ATOM    783  CE1 HIS D 418     -89.259  64.660 -21.215  1.00  0.00           C  
ATOM    784  NE2 HIS D 418     -89.266  63.623 -20.398  1.00  0.00           N  
ATOM    785  N   PRO D 419     -86.549  61.296 -23.050  1.00  0.00           N  
ATOM    786  CA  PRO D 419     -85.468  60.474 -22.478  1.00  0.00           C  
ATOM    787  C   PRO D 419     -85.837  59.673 -21.228  1.00  0.00           C  
ATOM    788  O   PRO D 419     -85.301  58.579 -21.021  1.00  0.00           O  
ATOM    789  CB  PRO D 419     -84.390  61.508 -22.134  1.00  0.00           C  
ATOM    790  CG  PRO D 419     -85.134  62.764 -21.945  1.00  0.00           C  
ATOM    791  CD  PRO D 419     -86.222  62.729 -22.965  1.00  0.00           C  
ATOM    792  N   LYS D 420     -86.723  60.225 -20.400  1.00  0.00           N  
ATOM    793  CA  LYS D 420     -87.205  59.526 -19.210  1.00  0.00           C  
ATOM    794  C   LYS D 420     -87.891  58.215 -19.614  1.00  0.00           C  
ATOM    795  O   LYS D 420     -87.492  57.133 -19.171  1.00  0.00           O  
ATOM    796  CB  LYS D 420     -88.168  60.420 -18.410  1.00  0.00           C  
ATOM    797  CG  LYS D 420     -88.715  59.796 -17.116  1.00  0.00           C  
ATOM    798  CD  LYS D 420     -89.814  60.653 -16.480  1.00  0.00           C  
ATOM    799  CE  LYS D 420     -90.616  59.861 -15.449  1.00  0.00           C  
ATOM    800  NZ  LYS D 420     -91.640  60.700 -14.762  1.00  0.00           N  
ATOM    801  N   ASP D 421     -88.894  58.323 -20.487  1.00  0.00           N  
ATOM    802  CA  ASP D 421     -89.726  57.176 -20.890  1.00  0.00           C  
ATOM    803  C   ASP D 421     -88.956  56.130 -21.724  1.00  0.00           C  
ATOM    804  O   ASP D 421     -89.467  55.034 -21.983  1.00  0.00           O  
ATOM    805  CB  ASP D 421     -90.977  57.664 -21.645  1.00  0.00           C  
ATOM    806  CG  ASP D 421     -91.802  58.674 -20.836  1.00  0.00           C  
ATOM    807  OD1 ASP D 421     -92.068  58.412 -19.639  1.00  0.00           O  
ATOM    808  OD2 ASP D 421     -92.180  59.729 -21.399  1.00  0.00           O  
ATOM    809  N   TRP D 422     -87.735  56.482 -22.134  1.00  0.00           N  
ATOM    810  CA  TRP D 422     -86.805  55.567 -22.809  1.00  0.00           C  
ATOM    811  C   TRP D 422     -85.961  54.796 -21.791  1.00  0.00           C  
ATOM    812  O   TRP D 422     -85.831  53.570 -21.869  1.00  0.00           O  
ATOM    813  CB  TRP D 422     -85.888  56.367 -23.753  1.00  0.00           C  
ATOM    814  CG  TRP D 422     -84.783  55.570 -24.378  1.00  0.00           C  
ATOM    815  CD1 TRP D 422     -83.517  55.408 -23.897  1.00  0.00           C  
ATOM    816  CD2 TRP D 422     -84.845  54.837 -25.602  1.00  0.00           C  
ATOM    817  NE1 TRP D 422     -82.788  54.614 -24.743  1.00  0.00           N  
ATOM    818  CE2 TRP D 422     -83.578  54.248 -25.799  1.00  0.00           C  
ATOM    819  CE3 TRP D 422     -85.851  54.614 -26.549  1.00  0.00           C  
ATOM    820  CZ2 TRP D 422     -83.287  53.449 -26.908  1.00  0.00           C  
ATOM    821  CZ3 TRP D 422     -85.564  53.821 -27.651  1.00  0.00           C  
ATOM    822  CH2 TRP D 422     -84.290  53.247 -27.821  1.00  0.00           C  
ATOM    823  N   THR D 423     -85.385  55.535 -20.847  1.00  0.00           N  
ATOM    824  CA  THR D 423     -84.528  54.968 -19.813  1.00  0.00           C  
ATOM    825  C   THR D 423     -85.275  53.983 -18.916  1.00  0.00           C  
ATOM    826  O   THR D 423     -84.737  52.937 -18.557  1.00  0.00           O  
ATOM    827  CB  THR D 423     -83.948  56.080 -18.933  1.00  0.00           C  
ATOM    828  OG1 THR D 423     -83.347  57.080 -19.766  1.00  0.00           O  
ATOM    829  CG2 THR D 423     -82.916  55.519 -17.969  1.00  0.00           C  
ATOM    830  N   TYR D 424     -86.513  54.325 -18.566  1.00  0.00           N  
ATOM    831  CA  TYR D 424     -87.344  53.480 -17.701  1.00  0.00           C  
ATOM    832  C   TYR D 424     -87.934  52.279 -18.443  1.00  0.00           C  
ATOM    833  O   TYR D 424     -88.511  51.384 -17.822  1.00  0.00           O  
ATOM    834  CB  TYR D 424     -88.447  54.309 -17.027  1.00  0.00           C  
ATOM    835  CG  TYR D 424     -87.948  55.059 -15.806  1.00  0.00           C  
ATOM    836  CD1 TYR D 424     -88.425  54.758 -14.528  1.00  0.00           C  
ATOM    837  CD2 TYR D 424     -86.973  56.048 -15.924  1.00  0.00           C  
ATOM    838  CE1 TYR D 424     -87.953  55.442 -13.401  1.00  0.00           C  
ATOM    839  CE2 TYR D 424     -86.497  56.733 -14.808  1.00  0.00           C  
ATOM    840  CZ  TYR D 424     -86.987  56.428 -13.552  1.00  0.00           C  
ATOM    841  OH  TYR D 424     -86.510  57.111 -12.453  1.00  0.00           O  
ATOM    842  N   ALA D 425     -87.802  52.270 -19.766  1.00  0.00           N  
ATOM    843  CA  ALA D 425     -88.055  51.072 -20.560  1.00  0.00           C  
ATOM    844  C   ALA D 425     -86.753  50.286 -20.700  1.00  0.00           C  
ATOM    845  O   ALA D 425     -86.755  49.062 -20.591  1.00  0.00           O  
ATOM    846  CB  ALA D 425     -88.608  51.441 -21.934  1.00  0.00           C  
ATOM    847  N   ASN D 426     -85.646  50.997 -20.919  1.00  0.00           N  
ATOM    848  CA  ASN D 426     -84.346  50.365 -21.158  1.00  0.00           C  
ATOM    849  C   ASN D 426     -83.728  49.739 -19.905  1.00  0.00           C  
ATOM    850  O   ASN D 426     -83.100  48.680 -19.978  1.00  0.00           O  
ATOM    851  CB  ASN D 426     -83.371  51.373 -21.766  1.00  0.00           C  
ATOM    852  CG  ASN D 426     -82.323  50.713 -22.627  1.00  0.00           C  
ATOM    853  OD1 ASN D 426     -82.644  49.972 -23.554  1.00  0.00           O  
ATOM    854  ND2 ASN D 426     -81.063  50.980 -22.334  1.00  0.00           N  
ATOM    855  N   ILE D 427     -83.896  50.408 -18.767  1.00  0.00           N  
ATOM    856  CA  ILE D 427     -83.481  49.866 -17.470  1.00  0.00           C  
ATOM    857  C   ILE D 427     -84.206  48.557 -17.180  1.00  0.00           C  
ATOM    858  O   ILE D 427     -83.604  47.603 -16.698  1.00  0.00           O  
ATOM    859  CB  ILE D 427     -83.761  50.863 -16.331  1.00  0.00           C  
ATOM    860  CG1 ILE D 427     -82.722  51.985 -16.359  1.00  0.00           C  
ATOM    861  CG2 ILE D 427     -83.737  50.165 -14.980  1.00  0.00           C  
ATOM    862  CD1 ILE D 427     -83.008  53.114 -15.395  1.00  0.00           C  
ATOM    863  N   ARG D 429     -85.503  48.536 -17.479  1.00  0.00           N  
ATOM    864  CA  ARG D 429     -86.334  47.328 -17.403  1.00  0.00           C  
ATOM    865  C   ARG D 429     -85.815  46.253 -18.369  1.00  0.00           C  
ATOM    866  O   ARG D 429     -85.738  45.073 -18.013  1.00  0.00           O  
ATOM    867  CB  ARG D 429     -87.789  47.686 -17.741  1.00  0.00           C  
ATOM    868  CG  ARG D 429     -88.830  46.628 -17.408  1.00  0.00           C  
ATOM    869  CD  ARG D 429     -90.103  46.843 -18.243  1.00  0.00           C  
ATOM    870  NE  ARG D 429     -91.252  46.091 -17.728  1.00  0.00           N  
ATOM    871  CZ  ARG D 429     -92.384  45.858 -18.397  1.00  0.00           C  
ATOM    872  NH1 ARG D 429     -92.553  46.304 -19.642  1.00  0.00           N  
ATOM    873  NH2 ARG D 429     -93.357  45.162 -17.813  1.00  0.00           N  
ATOM    874  N   GLN D 431     -85.464  46.672 -19.586  1.00  0.00           N  
ATOM    875  CA  GLN D 431     -84.867  45.779 -20.585  1.00  0.00           C  
ATOM    876  C   GLN D 431     -83.562  45.169 -20.066  1.00  0.00           C  
ATOM    877  O   GLN D 431     -83.288  43.995 -20.297  1.00  0.00           O  
ATOM    878  CB  GLN D 431     -84.613  46.526 -21.909  1.00  0.00           C  
ATOM    879  CG  GLN D 431     -85.874  46.885 -22.715  1.00  0.00           C  
ATOM    880  CD  GLN D 431     -85.623  47.947 -23.799  1.00  0.00           C  
ATOM    881  OE1 GLN D 431     -84.597  47.923 -24.481  1.00  0.00           O  
ATOM    882  NE2 GLN D 431     -86.570  48.873 -23.961  1.00  0.00           N  
ATOM    883  N   ALA D 432     -82.777  45.970 -19.349  1.00  0.00           N  
ATOM    884  CA  ALA D 432     -81.486  45.532 -18.820  1.00  0.00           C  
ATOM    885  C   ALA D 432     -81.594  44.663 -17.558  1.00  0.00           C  
ATOM    886  O   ALA D 432     -80.871  43.673 -17.427  1.00  0.00           O  
ATOM    887  CB  ALA D 432     -80.616  46.734 -18.543  1.00  0.00           C  
ATOM    888  N   LYS D 433     -82.474  45.047 -16.631  1.00  0.00           N  
ATOM    889  CA  LYS D 433     -82.703  44.285 -15.387  1.00  0.00           C  
ATOM    890  C   LYS D 433     -83.171  42.870 -15.690  1.00  0.00           C  
ATOM    891  O   LYS D 433     -82.771  41.920 -15.015  1.00  0.00           O  
ATOM    892  CB  LYS D 433     -83.752  44.972 -14.497  1.00  0.00           C  
ATOM    893  CG  LYS D 433     -83.269  46.235 -13.791  1.00  0.00           C  
ATOM    894  CD  LYS D 433     -84.418  47.081 -13.231  1.00  0.00           C  
ATOM    895  CE  LYS D 433     -85.014  46.497 -11.955  1.00  0.00           C  
ATOM    896  NZ  LYS D 433     -86.272  47.199 -11.555  1.00  0.00           N  
ATOM    897  N   GLU D 434     -84.033  42.757 -16.702  1.00  0.00           N  
ATOM    898  CA  GLU D 434     -84.573  41.478 -17.171  1.00  0.00           C  
ATOM    899  C   GLU D 434     -83.475  40.593 -17.748  1.00  0.00           C  
ATOM    900  O   GLU D 434     -83.499  39.373 -17.583  1.00  0.00           O  
ATOM    901  CB  GLU D 434     -85.643  41.733 -18.239  1.00  0.00           C  
ATOM    902  CG  GLU D 434     -86.506  40.527 -18.603  1.00  0.00           C  
ATOM    903  CD  GLU D 434     -87.685  40.899 -19.500  1.00  0.00           C  
ATOM    904  OE1 GLU D 434     -88.305  41.966 -19.289  1.00  0.00           O  
ATOM    905  OE2 GLU D 434     -87.995  40.119 -20.421  1.00  0.00           O  
ATOM    906  N   SER D 435     -82.518  41.226 -18.422  1.00  0.00           N  
ATOM    907  CA  SER D 435     -81.385  40.526 -19.016  1.00  0.00           C  
ATOM    908  C   SER D 435     -80.538  39.862 -17.940  1.00  0.00           C  
ATOM    909  O   SER D 435     -80.391  38.638 -17.920  1.00  0.00           O  
ATOM    910  CB  SER D 435     -80.509  41.495 -19.829  1.00  0.00           C  
ATOM    911  OG  SER D 435     -81.289  42.393 -20.602  1.00  0.00           O  
ATOM    912  N   LEU D 436     -79.997  40.678 -17.039  1.00  0.00           N  
ATOM    913  CA  LEU D 436     -79.029  40.203 -16.056  1.00  0.00           C  
ATOM    914  C   LEU D 436     -79.658  39.159 -15.146  1.00  0.00           C  
ATOM    915  O   LEU D 436     -78.993  38.212 -14.730  1.00  0.00           O  
ATOM    916  CB  LEU D 436     -78.462  41.367 -15.232  1.00  0.00           C  
ATOM    917  CG  LEU D 436     -77.763  42.511 -15.986  1.00  0.00           C  
ATOM    918  CD1 LEU D 436     -77.060  43.439 -15.004  1.00  0.00           C  
ATOM    919  CD2 LEU D 436     -76.767  42.001 -17.021  1.00  0.00           C  
ATOM    920  N   ARG D 437     -80.944  39.327 -14.852  1.00  0.00           N  
ATOM    921  CA  ARG D 437     -81.693  38.325 -14.102  1.00  0.00           C  
ATOM    922  C   ARG D 437     -81.738  37.010 -14.896  1.00  0.00           C  
ATOM    923  O   ARG D 437     -81.382  35.954 -14.363  1.00  0.00           O  
ATOM    924  CB  ARG D 437     -83.110  38.833 -13.791  1.00  0.00           C  
ATOM    925  CG  ARG D 437     -83.926  37.942 -12.834  1.00  0.00           C  
ATOM    926  CD  ARG D 437     -85.380  38.436 -12.652  1.00  0.00           C  
ATOM    927  NE  ARG D 437     -86.137  38.434 -13.907  1.00  0.00           N  
ATOM    928  CZ  ARG D 437     -86.699  37.360 -14.467  1.00  0.00           C  
ATOM    929  NH1 ARG D 437     -86.613  36.156 -13.899  1.00  0.00           N  
ATOM    930  NH2 ARG D 437     -87.356  37.493 -15.614  1.00  0.00           N  
ATOM    931  N   LEU D 438     -82.143  37.089 -16.168  1.00  0.00           N  
ATOM    932  CA  LEU D 438     -82.272  35.896 -17.035  1.00  0.00           C  
ATOM    933  C   LEU D 438     -80.970  35.115 -17.214  1.00  0.00           C  
ATOM    934  O   LEU D 438     -80.980  33.882 -17.267  1.00  0.00           O  
ATOM    935  CB  LEU D 438     -82.820  36.265 -18.417  1.00  0.00           C  
ATOM    936  CG  LEU D 438     -84.331  36.119 -18.588  1.00  0.00           C  
ATOM    937  CD1 LEU D 438     -84.819  36.869 -19.829  1.00  0.00           C  
ATOM    938  CD2 LEU D 438     -84.704  34.644 -18.658  1.00  0.00           C  
ATOM    939  N   MET D 439     -79.858  35.838 -17.315  1.00  0.00           N  
ATOM    940  CA  MET D 439     -78.534  35.217 -17.379  1.00  0.00           C  
ATOM    941  C   MET D 439     -78.019  34.810 -15.985  1.00  0.00           C  
ATOM    942  O   MET D 439     -76.853  34.426 -15.827  1.00  0.00           O  
ATOM    943  CB  MET D 439     -77.550  36.155 -18.089  1.00  0.00           C  
ATOM    944  CG  MET D 439     -77.535  35.964 -19.585  1.00  0.00           C  
ATOM    945  SD  MET D 439     -76.560  34.513 -20.021  1.00  0.00           S  
ATOM    946  CE  MET D 439     -74.903  35.180 -19.950  1.00  0.00           C  
ATOM    947  N   GLY D 444     -78.898  34.895 -14.985  1.00  0.00           N  
ATOM    948  CA  GLY D 444     -78.609  34.423 -13.640  1.00  0.00           C  
ATOM    949  C   GLY D 444     -77.580  35.244 -12.894  1.00  0.00           C  
ATOM    950  O   GLY D 444     -76.732  34.685 -12.207  1.00  0.00           O  
ATOM    951  N   ILE D 445     -77.650  36.567 -13.018  1.00  0.00           N  
ATOM    952  CA  ILE D 445     -76.702  37.440 -12.333  1.00  0.00           C  
ATOM    953  C   ILE D 445     -77.348  38.077 -11.103  1.00  0.00           C  
ATOM    954  O   ILE D 445     -78.490  38.546 -11.162  1.00  0.00           O  
ATOM    955  CB  ILE D 445     -76.142  38.533 -13.265  1.00  0.00           C  
ATOM    956  CG1 ILE D 445     -75.459  37.904 -14.482  1.00  0.00           C  
ATOM    957  CG2 ILE D 445     -75.152  39.404 -12.523  1.00  0.00           C  
ATOM    958  CD1 ILE D 445     -74.586  38.866 -15.271  1.00  0.00           C  
ATOM    959  N   LEU D 457     -76.605  38.085  -9.993  1.00  0.00           N  
ATOM    960  CA  LEU D 457     -77.114  38.554  -8.699  1.00  0.00           C  
ATOM    961  C   LEU D 457     -76.415  39.827  -8.224  1.00  0.00           C  
ATOM    962  O   LEU D 457     -75.187  39.931  -8.266  1.00  0.00           O  
ATOM    963  CB  LEU D 457     -76.954  37.468  -7.636  1.00  0.00           C  
ATOM    964  CG  LEU D 457     -78.072  36.437  -7.496  1.00  0.00           C  
ATOM    965  CD1 LEU D 457     -78.515  35.897  -8.843  1.00  0.00           C  
ATOM    966  CD2 LEU D 457     -77.604  35.311  -6.588  1.00  0.00           C  
ATOM    967  N   TYR D 461     -77.221  40.783  -7.768  1.00  0.00           N  
ATOM    968  CA  TYR D 461     -76.737  42.046  -7.229  1.00  0.00           C  
ATOM    969  C   TYR D 461     -77.558  42.411  -5.999  1.00  0.00           C  
ATOM    970  O   TYR D 461     -78.528  41.729  -5.670  1.00  0.00           O  
ATOM    971  CB  TYR D 461     -76.897  43.168  -8.255  1.00  0.00           C  
ATOM    972  CG  TYR D 461     -76.071  43.050  -9.519  1.00  0.00           C  
ATOM    973  CD1 TYR D 461     -74.760  43.510  -9.559  1.00  0.00           C  
ATOM    974  CD2 TYR D 461     -76.619  42.530 -10.693  1.00  0.00           C  
ATOM    975  CE1 TYR D 461     -74.007  43.435 -10.713  1.00  0.00           C  
ATOM    976  CE2 TYR D 461     -75.872  42.450 -11.857  1.00  0.00           C  
ATOM    977  CZ  TYR D 461     -74.562  42.904 -11.858  1.00  0.00           C  
ATOM    978  OH  TYR D 461     -73.794  42.834 -12.996  1.00  0.00           O  
ATOM    979  N   ASP D 463     -77.168  43.496  -5.336  1.00  0.00           N  
ATOM    980  CA  ASP D 463     -77.917  44.050  -4.211  1.00  0.00           C  
ATOM    981  C   ASP D 463     -78.869  45.118  -4.750  1.00  0.00           C  
ATOM    982  O   ASP D 463     -78.634  46.317  -4.619  1.00  0.00           O  
ATOM    983  CB  ASP D 463     -76.943  44.636  -3.174  1.00  0.00           C  
ATOM    984  CG  ASP D 463     -77.549  44.761  -1.782  1.00  0.00           C  
ATOM    985  OD1 ASP D 463     -78.728  44.409  -1.587  1.00  0.00           O  
ATOM    986  OD2 ASP D 463     -76.829  45.205  -0.865  1.00  0.00           O  
ATOM    987  N   TRP D 471     -79.958  44.665  -5.352  1.00  0.00           N  
ATOM    988  CA  TRP D 471     -80.866  45.546  -6.091  1.00  0.00           C  
ATOM    989  C   TRP D 471     -81.589  46.613  -5.254  1.00  0.00           C  
ATOM    990  O   TRP D 471     -82.233  47.512  -5.809  1.00  0.00           O  
ATOM    991  CB  TRP D 471     -81.885  44.703  -6.856  1.00  0.00           C  
ATOM    992  CG  TRP D 471     -81.277  44.007  -8.018  1.00  0.00           C  
ATOM    993  CD1 TRP D 471     -80.975  42.678  -8.126  1.00  0.00           C  
ATOM    994  CD2 TRP D 471     -80.876  44.613  -9.240  1.00  0.00           C  
ATOM    995  NE1 TRP D 471     -80.418  42.420  -9.353  1.00  0.00           N  
ATOM    996  CE2 TRP D 471     -80.346  43.594 -10.057  1.00  0.00           C  
ATOM    997  CE3 TRP D 471     -80.919  45.922  -9.730  1.00  0.00           C  
ATOM    998  CZ2 TRP D 471     -79.860  43.845 -11.334  1.00  0.00           C  
ATOM    999  CZ3 TRP D 471     -80.437  46.172 -10.994  1.00  0.00           C  
ATOM   1000  CH2 TRP D 471     -79.913  45.138 -11.785  1.00  0.00           C  
ATOM   1001  N   ASP D 472     -81.497  46.504  -3.930  1.00  0.00           N  
ATOM   1002  CA  ASP D 472     -81.903  47.590  -3.036  1.00  0.00           C  
ATOM   1003  C   ASP D 472     -81.100  48.844  -3.367  1.00  0.00           C  
ATOM   1004  O   ASP D 472     -81.644  49.946  -3.367  1.00  0.00           O  
ATOM   1005  CB  ASP D 472     -81.682  47.207  -1.559  1.00  0.00           C  
ATOM   1006  CG  ASP D 472     -82.900  46.524  -0.927  1.00  0.00           C  
ATOM   1007  OD1 ASP D 472     -83.964  47.178  -0.845  1.00  0.00           O  
ATOM   1008  OD2 ASP D 472     -82.784  45.352  -0.487  1.00  0.00           O  
ATOM   1009  N   ARG D 473     -79.816  48.658  -3.686  1.00  0.00           N  
ATOM   1010  CA  ARG D 473     -78.875  49.768  -3.895  1.00  0.00           C  
ATOM   1011  C   ARG D 473     -78.813  50.291  -5.347  1.00  0.00           C  
ATOM   1012  O   ARG D 473     -77.885  51.026  -5.705  1.00  0.00           O  
ATOM   1013  CB  ARG D 473     -77.476  49.346  -3.419  1.00  0.00           C  
ATOM   1014  CG  ARG D 473     -77.455  48.810  -1.997  1.00  0.00           C  
ATOM   1015  CD  ARG D 473     -76.093  48.317  -1.585  1.00  0.00           C  
ATOM   1016  NE  ARG D 473     -76.112  47.938  -0.170  1.00  0.00           N  
ATOM   1017  CZ  ARG D 473     -75.287  48.396   0.777  1.00  0.00           C  
ATOM   1018  NH1 ARG D 473     -74.314  49.263   0.505  1.00  0.00           N  
ATOM   1019  NH2 ARG D 473     -75.427  47.966   2.025  1.00  0.00           N  
ATOM   1020  N   GLU D 474     -79.805  49.927  -6.164  1.00  0.00           N  
ATOM   1021  CA  GLU D 474     -79.919  50.399  -7.554  1.00  0.00           C  
ATOM   1022  C   GLU D 474     -80.008  51.923  -7.634  1.00  0.00           C  
ATOM   1023  O   GLU D 474     -81.069  52.501  -7.396  1.00  0.00           O  
ATOM   1024  CB  GLU D 474     -81.162  49.783  -8.228  1.00  0.00           C  
ATOM   1025  CG  GLU D 474     -81.423  50.249  -9.675  1.00  0.00           C  
ATOM   1026  CD  GLU D 474     -82.806  49.885 -10.191  1.00  0.00           C  
ATOM   1027  OE1 GLU D 474     -83.416  48.921  -9.687  1.00  0.00           O  
ATOM   1028  OE2 GLU D 474     -83.275  50.568 -11.120  1.00  0.00           O  
ATOM   1029  N   VAL D 475     -78.901  52.568  -7.984  1.00  0.00           N  
ATOM   1030  CA  VAL D 475     -78.881  54.017  -8.127  1.00  0.00           C  
ATOM   1031  C   VAL D 475     -79.151  54.367  -9.592  1.00  0.00           C  
ATOM   1032  O   VAL D 475     -78.585  53.748 -10.488  1.00  0.00           O  
ATOM   1033  CB  VAL D 475     -77.534  54.611  -7.637  1.00  0.00           C  
ATOM   1034  CG1 VAL D 475     -77.133  53.980  -6.310  1.00  0.00           C  
ATOM   1035  CG2 VAL D 475     -76.425  54.408  -8.655  1.00  0.00           C  
ATOM   1036  N   THR D 476     -80.043  55.325  -9.839  1.00  0.00           N  
ATOM   1037  CA  THR D 476     -80.299  55.799 -11.202  1.00  0.00           C  
ATOM   1038  C   THR D 476     -80.020  57.295 -11.255  1.00  0.00           C  
ATOM   1039  O   THR D 476     -80.614  58.063 -10.496  1.00  0.00           O  
ATOM   1040  CB  THR D 476     -81.750  55.534 -11.659  1.00  0.00           C  
ATOM   1041  OG1 THR D 476     -82.317  54.454 -10.912  1.00  0.00           O  
ATOM   1042  CG2 THR D 476     -81.780  55.189 -13.134  1.00  0.00           C  
ATOM   1043  N   THR D 477     -79.117  57.705 -12.146  1.00  0.00           N  
ATOM   1044  CA  THR D 477     -78.654  59.099 -12.194  1.00  0.00           C  
ATOM   1045  C   THR D 477     -79.761  60.096 -12.530  1.00  0.00           C  
ATOM   1046  O   THR D 477     -79.729  61.223 -12.050  1.00  0.00           O  
ATOM   1047  CB  THR D 477     -77.484  59.311 -13.208  1.00  0.00           C  
ATOM   1048  OG1 THR D 477     -77.835  58.765 -14.489  1.00  0.00           O  
ATOM   1049  CG2 THR D 477     -76.197  58.667 -12.701  1.00  0.00           C  
ATOM   1050  N   CYS D 478     -80.738  59.682 -13.333  1.00  0.00           N  
ATOM   1051  CA  CYS D 478     -81.758  60.616 -13.822  1.00  0.00           C  
ATOM   1052  C   CYS D 478     -82.834  60.951 -12.779  1.00  0.00           C  
ATOM   1053  O   CYS D 478     -83.656  61.839 -13.003  1.00  0.00           O  
ATOM   1054  CB  CYS D 478     -82.371  60.129 -15.156  1.00  0.00           C  
ATOM   1055  SG  CYS D 478     -84.091  59.467 -15.158  1.00  0.00           S  
ATOM   1056  N   GLU D 479     -82.833  60.244 -11.653  1.00  0.00           N  
ATOM   1057  CA  GLU D 479     -83.693  60.602 -10.529  1.00  0.00           C  
ATOM   1058  C   GLU D 479     -83.098  61.790  -9.760  1.00  0.00           C  
ATOM   1059  O   GLU D 479     -81.899  61.819  -9.507  1.00  0.00           O  
ATOM   1060  CB  GLU D 479     -83.869  59.414  -9.588  1.00  0.00           C  
ATOM   1061  CG  GLU D 479     -84.634  58.266 -10.203  1.00  0.00           C  
ATOM   1062  CD  GLU D 479     -84.780  57.084  -9.263  1.00  0.00           C  
ATOM   1063  OE1 GLU D 479     -85.110  55.985  -9.758  1.00  0.00           O  
ATOM   1064  OE2 GLU D 479     -84.568  57.248  -8.038  1.00  0.00           O  
ATOM   1065  N   PRO D 482     -83.935  62.772  -9.377  1.00  0.00           N  
ATOM   1066  CA  PRO D 482     -83.413  63.905  -8.607  1.00  0.00           C  
ATOM   1067  C   PRO D 482     -82.848  63.471  -7.277  1.00  0.00           C  
ATOM   1068  O   PRO D 482     -81.860  64.041  -6.823  1.00  0.00           O  
ATOM   1069  CB  PRO D 482     -84.641  64.800  -8.393  1.00  0.00           C  
ATOM   1070  CG  PRO D 482     -85.678  64.323  -9.370  1.00  0.00           C  
ATOM   1071  CD  PRO D 482     -85.388  62.881  -9.615  1.00  0.00           C  
ATOM   1072  N   GLU D 485     -83.486  62.474  -6.664  1.00  0.00           N  
ATOM   1073  CA  GLU D 485     -82.977  61.830  -5.448  1.00  0.00           C  
ATOM   1074  C   GLU D 485     -81.447  61.689  -5.474  1.00  0.00           C  
ATOM   1075  O   GLU D 485     -80.773  62.043  -4.500  1.00  0.00           O  
ATOM   1076  CB  GLU D 485     -83.642  60.453  -5.246  1.00  0.00           C  
ATOM   1077  CG  GLU D 485     -84.847  60.435  -4.270  1.00  0.00           C  
ATOM   1078  CD  GLU D 485     -85.948  61.452  -4.602  1.00  0.00           C  
ATOM   1079  OE1 GLU D 485     -86.629  61.915  -3.656  1.00  0.00           O  
ATOM   1080  OE2 GLU D 485     -86.136  61.785  -5.797  1.00  0.00           O  
ATOM   1081  N   TYR D 486     -80.921  61.191  -6.597  1.00  0.00           N  
ATOM   1082  CA  TYR D 486     -79.470  61.079  -6.820  1.00  0.00           C  
ATOM   1083  C   TYR D 486     -78.841  62.404  -7.248  1.00  0.00           C  
ATOM   1084  O   TYR D 486     -77.947  62.906  -6.574  1.00  0.00           O  
ATOM   1085  CB  TYR D 486     -79.154  60.015  -7.884  1.00  0.00           C  
ATOM   1086  CG  TYR D 486     -77.669  59.839  -8.179  1.00  0.00           C  
ATOM   1087  CD1 TYR D 486     -77.017  60.658  -9.096  1.00  0.00           C  
ATOM   1088  CD2 TYR D 486     -76.920  58.843  -7.543  1.00  0.00           C  
ATOM   1089  CE1 TYR D 486     -75.660  60.496  -9.367  1.00  0.00           C  
ATOM   1090  CE2 TYR D 486     -75.561  58.674  -7.813  1.00  0.00           C  
ATOM   1091  CZ  TYR D 486     -74.941  59.503  -8.722  1.00  0.00           C  
ATOM   1092  OH  TYR D 486     -73.602  59.338  -8.987  1.00  0.00           O  
ATOM   1093  N   TYR D 489     -79.300  62.973  -8.364  1.00  0.00           N  
ATOM   1094  CA  TYR D 489     -78.558  64.068  -9.004  1.00  0.00           C  
ATOM   1095  C   TYR D 489     -78.486  65.366  -8.212  1.00  0.00           C  
ATOM   1096  O   TYR D 489     -77.745  66.274  -8.589  1.00  0.00           O  
ATOM   1097  CB  TYR D 489     -79.005  64.315 -10.452  1.00  0.00           C  
ATOM   1098  CG  TYR D 489     -80.394  64.881 -10.712  1.00  0.00           C  
ATOM   1099  CD1 TYR D 489     -81.321  64.153 -11.446  1.00  0.00           C  
ATOM   1100  CD2 TYR D 489     -80.752  66.164 -10.310  1.00  0.00           C  
ATOM   1101  CE1 TYR D 489     -82.570  64.662 -11.747  1.00  0.00           C  
ATOM   1102  CE2 TYR D 489     -82.013  66.682 -10.604  1.00  0.00           C  
ATOM   1103  CZ  TYR D 489     -82.914  65.920 -11.327  1.00  0.00           C  
ATOM   1104  OH  TYR D 489     -84.170  66.391 -11.637  1.00  0.00           O  
ATOM   1105  N   ARG D 490     -79.233  65.444  -7.111  1.00  0.00           N  
ATOM   1106  CA  ARG D 490     -79.057  66.531  -6.145  1.00  0.00           C  
ATOM   1107  C   ARG D 490     -77.615  66.572  -5.626  1.00  0.00           C  
ATOM   1108  O   ARG D 490     -77.057  67.647  -5.391  1.00  0.00           O  
ATOM   1109  CB  ARG D 490     -80.059  66.409  -4.979  1.00  0.00           C  
ATOM   1110  CG  ARG D 490     -79.728  65.382  -3.888  1.00  0.00           C  
ATOM   1111  CD  ARG D 490     -80.519  65.659  -2.606  1.00  0.00           C  
ATOM   1112  NE  ARG D 490     -80.179  66.963  -2.025  1.00  0.00           N  
ATOM   1113  CZ  ARG D 490     -80.559  67.392  -0.820  1.00  0.00           C  
ATOM   1114  NH1 ARG D 490     -81.292  66.625  -0.013  1.00  0.00           N  
ATOM   1115  NH2 ARG D 490     -80.184  68.603  -0.411  1.00  0.00           N  
ATOM   1116  N   TRP D 494     -77.018  65.391  -5.480  1.00  0.00           N  
ATOM   1117  CA  TRP D 494     -75.671  65.250  -4.935  1.00  0.00           C  
ATOM   1118  C   TRP D 494     -74.564  65.523  -5.946  1.00  0.00           C  
ATOM   1119  O   TRP D 494     -73.391  65.575  -5.574  1.00  0.00           O  
ATOM   1120  CB  TRP D 494     -75.494  63.855  -4.344  1.00  0.00           C  
ATOM   1121  CG  TRP D 494     -76.496  63.565  -3.307  1.00  0.00           C  
ATOM   1122  CD1 TRP D 494     -77.413  62.563  -3.311  1.00  0.00           C  
ATOM   1123  CD2 TRP D 494     -76.708  64.304  -2.110  1.00  0.00           C  
ATOM   1124  NE1 TRP D 494     -78.181  62.622  -2.177  1.00  0.00           N  
ATOM   1125  CE2 TRP D 494     -77.767  63.686  -1.423  1.00  0.00           C  
ATOM   1126  CE3 TRP D 494     -76.097  65.426  -1.543  1.00  0.00           C  
ATOM   1127  CZ2 TRP D 494     -78.231  64.152  -0.197  1.00  0.00           C  
ATOM   1128  CZ3 TRP D 494     -76.556  65.888  -0.330  1.00  0.00           C  
ATOM   1129  CH2 TRP D 494     -77.612  65.252   0.332  1.00  0.00           C  
ATOM   1130  N   ASN D 495     -74.928  65.685  -7.215  1.00  0.00           N  
ATOM   1131  CA  ASN D 495     -73.977  66.155  -8.212  1.00  0.00           C  
ATOM   1132  C   ASN D 495     -73.747  67.634  -7.980  1.00  0.00           C  
ATOM   1133  O   ASN D 495     -72.611  68.108  -7.947  1.00  0.00           O  
ATOM   1134  CB  ASN D 495     -74.496  65.918  -9.629  1.00  0.00           C  
ATOM   1135  CG  ASN D 495     -74.443  64.461 -10.031  1.00  0.00           C  
ATOM   1136  OD1 ASN D 495     -73.779  64.098 -10.995  1.00  0.00           O  
ATOM   1137  ND2 ASN D 495     -75.134  63.616  -9.284  1.00  0.00           N  
ATOM   1138  N   GLN D 496     -74.850  68.354  -7.807  1.00  0.00           N  
ATOM   1139  CA  GLN D 496     -74.809  69.773  -7.490  1.00  0.00           C  
ATOM   1140  C   GLN D 496     -74.104  70.015  -6.162  1.00  0.00           C  
ATOM   1141  O   GLN D 496     -73.271  70.910  -6.055  1.00  0.00           O  
ATOM   1142  CB  GLN D 496     -76.229  70.335  -7.466  1.00  0.00           C  
ATOM   1143  CG  GLN D 496     -76.808  70.504  -8.861  1.00  0.00           C  
ATOM   1144  CD  GLN D 496     -78.295  70.251  -8.934  1.00  0.00           C  
ATOM   1145  OE1 GLN D 496     -79.018  70.403  -7.949  1.00  0.00           O  
ATOM   1146  NE2 GLN D 496     -78.765  69.870 -10.116  1.00  0.00           N  
ATOM   1147  N   TRP D 498     -74.430  69.201  -5.163  1.00  0.00           N  
ATOM   1148  CA  TRP D 498     -73.759  69.259  -3.867  1.00  0.00           C  
ATOM   1149  C   TRP D 498     -72.242  69.287  -4.018  1.00  0.00           C  
ATOM   1150  O   TRP D 498     -71.562  70.081  -3.367  1.00  0.00           O  
ATOM   1151  CB  TRP D 498     -74.144  68.056  -3.015  1.00  0.00           C  
ATOM   1152  CG  TRP D 498     -73.721  68.174  -1.600  1.00  0.00           C  
ATOM   1153  CD1 TRP D 498     -74.468  68.648  -0.562  1.00  0.00           C  
ATOM   1154  CD2 TRP D 498     -72.451  67.813  -1.050  1.00  0.00           C  
ATOM   1155  NE1 TRP D 498     -73.745  68.602   0.605  1.00  0.00           N  
ATOM   1156  CE2 TRP D 498     -72.501  68.095   0.334  1.00  0.00           C  
ATOM   1157  CE3 TRP D 498     -71.276  67.278  -1.589  1.00  0.00           C  
ATOM   1158  CZ2 TRP D 498     -71.420  67.858   1.187  1.00  0.00           C  
ATOM   1159  CZ3 TRP D 498     -70.201  67.043  -0.741  1.00  0.00           C  
ATOM   1160  CH2 TRP D 498     -70.283  67.335   0.633  1.00  0.00           C  
ATOM   1161  N   ILE D 499     -71.718  68.409  -4.869  1.00  0.00           N  
ATOM   1162  CA  ILE D 499     -70.279  68.330  -5.095  1.00  0.00           C  
ATOM   1163  C   ILE D 499     -69.785  69.638  -5.685  1.00  0.00           C  
ATOM   1164  O   ILE D 499     -68.865  70.252  -5.148  1.00  0.00           O  
ATOM   1165  CB  ILE D 499     -69.909  67.175  -6.043  1.00  0.00           C  
ATOM   1166  CG1 ILE D 499     -70.214  65.822  -5.391  1.00  0.00           C  
ATOM   1167  CG2 ILE D 499     -68.437  67.253  -6.420  1.00  0.00           C  
ATOM   1168  CD1 ILE D 499     -70.577  64.735  -6.386  1.00  0.00           C  
ATOM   1169  N   PHE D 500     -70.432  70.061  -6.770  1.00  0.00           N  
ATOM   1170  CA  PHE D 500     -70.071  71.270  -7.533  1.00  0.00           C  
ATOM   1171  C   PHE D 500     -69.958  72.540  -6.678  1.00  0.00           C  
ATOM   1172  O   PHE D 500     -69.078  73.378  -6.907  1.00  0.00           O  
ATOM   1173  CB  PHE D 500     -71.111  71.486  -8.642  1.00  0.00           C  
ATOM   1174  CG  PHE D 500     -70.760  72.575  -9.612  1.00  0.00           C  
ATOM   1175  CD1 PHE D 500     -71.113  73.891  -9.358  1.00  0.00           C  
ATOM   1176  CD2 PHE D 500     -70.101  72.281 -10.797  1.00  0.00           C  
ATOM   1177  CE1 PHE D 500     -70.799  74.901 -10.264  1.00  0.00           C  
ATOM   1178  CE2 PHE D 500     -69.783  73.290 -11.710  1.00  0.00           C  
ATOM   1179  CZ  PHE D 500     -70.134  74.601 -11.442  1.00  0.00           C  
ATOM   1180  N   LEU D 501     -70.861  72.674  -5.708  1.00  0.00           N  
ATOM   1181  CA  LEU D 501     -70.873  73.818  -4.795  1.00  0.00           C  
ATOM   1182  C   LEU D 501     -69.772  73.709  -3.736  1.00  0.00           C  
ATOM   1183  O   LEU D 501     -69.391  74.711  -3.128  1.00  0.00           O  
ATOM   1184  CB  LEU D 501     -72.246  73.956  -4.120  1.00  0.00           C  
ATOM   1185  CG  LEU D 501     -73.447  74.181  -5.049  1.00  0.00           C  
ATOM   1186  CD1 LEU D 501     -74.755  74.077  -4.289  1.00  0.00           C  
ATOM   1187  CD2 LEU D 501     -73.359  75.517  -5.747  1.00  0.00           C  
ATOM   1188  N   LYS D 502     -69.273  72.496  -3.508  1.00  0.00           N  
ATOM   1189  CA  LYS D 502     -68.134  72.291  -2.622  1.00  0.00           C  
ATOM   1190  C   LYS D 502     -66.827  72.449  -3.387  1.00  0.00           C  
ATOM   1191  O   LYS D 502     -65.834  72.904  -2.827  1.00  0.00           O  
ATOM   1192  CB  LYS D 502     -68.215  70.921  -1.955  1.00  0.00           C  
ATOM   1193  CG  LYS D 502     -69.487  70.708  -1.134  1.00  0.00           C  
ATOM   1194  CD  LYS D 502     -69.568  71.621   0.092  1.00  0.00           C  
ATOM   1195  CE  LYS D 502     -70.925  71.507   0.777  1.00  0.00           C  
ATOM   1196  NZ  LYS D 502     -71.261  72.721   1.567  1.00  0.00           N  
ATOM   1197  N   MET D 503     -66.831  72.081  -4.666  1.00  0.00           N  
ATOM   1198  CA  MET D 503     -65.708  72.393  -5.554  1.00  0.00           C  
ATOM   1199  C   MET D 503     -65.624  73.913  -5.748  1.00  0.00           C  
ATOM   1200  O   MET D 503     -64.537  74.458  -5.939  1.00  0.00           O  
ATOM   1201  CB  MET D 503     -65.829  71.690  -6.928  1.00  0.00           C  
ATOM   1202  CG  MET D 503     -66.279  70.212  -6.900  1.00  0.00           C  
ATOM   1203  SD  MET D 503     -65.734  69.167  -8.283  1.00  0.00           S  
ATOM   1204  CE  MET D 503     -64.120  68.666  -7.703  1.00  0.00           C  
ATOM   1205  N   TRP D 504     -66.776  74.586  -5.697  1.00  0.00           N  
ATOM   1206  CA  TRP D 504     -66.835  76.043  -5.837  1.00  0.00           C  
ATOM   1207  C   TRP D 504     -66.131  76.758  -4.685  1.00  0.00           C  
ATOM   1208  O   TRP D 504     -65.227  77.564  -4.911  1.00  0.00           O  
ATOM   1209  CB  TRP D 504     -68.289  76.529  -5.938  1.00  0.00           C  
ATOM   1210  CG  TRP D 504     -68.428  78.026  -5.832  1.00  0.00           C  
ATOM   1211  CD1 TRP D 504     -68.722  78.748  -4.707  1.00  0.00           C  
ATOM   1212  CD2 TRP D 504     -68.264  78.977  -6.886  1.00  0.00           C  
ATOM   1213  NE1 TRP D 504     -68.751  80.091  -5.000  1.00  0.00           N  
ATOM   1214  CE2 TRP D 504     -68.473  80.259  -6.330  1.00  0.00           C  
ATOM   1215  CE3 TRP D 504     -67.959  78.873  -8.247  1.00  0.00           C  
ATOM   1216  CZ2 TRP D 504     -68.387  81.428  -7.089  1.00  0.00           C  
ATOM   1217  CZ3 TRP D 504     -67.874  80.037  -9.005  1.00  0.00           C  
ATOM   1218  CH2 TRP D 504     -68.089  81.297  -8.423  1.00  0.00           C  
ATOM   1219  N   GLU D 505     -66.561  76.477  -3.456  1.00  0.00           N  
ATOM   1220  CA  GLU D 505     -65.920  77.051  -2.269  1.00  0.00           C  
ATOM   1221  C   GLU D 505     -64.401  76.914  -2.360  1.00  0.00           C  
ATOM   1222  O   GLU D 505     -63.685  77.909  -2.271  1.00  0.00           O  
ATOM   1223  CB  GLU D 505     -66.429  76.397  -0.971  1.00  0.00           C  
ATOM   1224  CG  GLU D 505     -67.478  77.213  -0.205  1.00  0.00           C  
ATOM   1225  CD  GLU D 505     -67.747  76.667   1.205  1.00  0.00           C  
ATOM   1226  OE1 GLU D 505     -68.316  75.558   1.329  1.00  0.00           O  
ATOM   1227  OE2 GLU D 505     -67.397  77.355   2.192  1.00  0.00           O  
ATOM   1228  N   LYS D 506     -63.914  75.692  -2.574  1.00  0.00           N  
ATOM   1229  CA  LYS D 506     -62.470  75.445  -2.605  1.00  0.00           C  
ATOM   1230  C   LYS D 506     -61.788  75.974  -3.884  1.00  0.00           C  
ATOM   1231  O   LYS D 506     -60.570  75.865  -4.041  1.00  0.00           O  
ATOM   1232  CB  LYS D 506     -62.160  73.957  -2.381  1.00  0.00           C  
ATOM   1233  CG  LYS D 506     -60.779  73.734  -1.746  1.00  0.00           C  
ATOM   1234  CD  LYS D 506     -60.531  72.306  -1.250  1.00  0.00           C  
ATOM   1235  CE  LYS D 506     -59.126  72.188  -0.641  1.00  0.00           C  
ATOM   1236  NZ  LYS D 506     -58.737  70.788  -0.329  1.00  0.00           N  
ATOM   1237  N   GLY D 507     -62.577  76.548  -4.789  1.00  0.00           N  
ATOM   1238  CA  GLY D 507     -62.049  77.311  -5.917  1.00  0.00           C  
ATOM   1239  C   GLY D 507     -61.617  76.460  -7.093  1.00  0.00           C  
ATOM   1240  O   GLY D 507     -60.771  76.876  -7.883  1.00  0.00           O  
ATOM   1241  N   LEU D 508     -62.212  75.277  -7.222  1.00  0.00           N  
ATOM   1242  CA  LEU D 508     -61.820  74.328  -8.257  1.00  0.00           C  
ATOM   1243  C   LEU D 508     -62.885  74.212  -9.359  1.00  0.00           C  
ATOM   1244  O   LEU D 508     -62.809  73.332 -10.214  1.00  0.00           O  
ATOM   1245  CB  LEU D 508     -61.502  72.969  -7.610  1.00  0.00           C  
ATOM   1246  CG  LEU D 508     -60.340  72.985  -6.588  1.00  0.00           C  
ATOM   1247  CD1 LEU D 508     -60.234  71.694  -5.775  1.00  0.00           C  
ATOM   1248  CD2 LEU D 508     -59.012  73.255  -7.270  1.00  0.00           C  
ATOM   1249  N   ALA D 509     -63.855  75.126  -9.346  1.00  0.00           N  
ATOM   1250  CA  ALA D 509     -64.919  75.185 -10.355  1.00  0.00           C  
ATOM   1251  C   ALA D 509     -65.111  76.626 -10.829  1.00  0.00           C  
ATOM   1252  O   ALA D 509     -65.785  77.408 -10.168  1.00  0.00           O  
ATOM   1253  CB  ALA D 509     -66.219  74.646  -9.778  1.00  0.00           C  
ATOM   1254  N   TYR D 510     -64.522  76.967 -11.974  1.00  0.00           N  
ATOM   1255  CA  TYR D 510     -64.504  78.346 -12.475  1.00  0.00           C  
ATOM   1256  C   TYR D 510     -65.078  78.446 -13.898  1.00  0.00           C  
ATOM   1257  O   TYR D 510     -65.343  77.434 -14.547  1.00  0.00           O  
ATOM   1258  CB  TYR D 510     -63.063  78.896 -12.443  1.00  0.00           C  
ATOM   1259  CG  TYR D 510     -62.120  78.216 -13.427  1.00  0.00           C  
ATOM   1260  CD1 TYR D 510     -62.096  78.588 -14.767  1.00  0.00           C  
ATOM   1261  CD2 TYR D 510     -61.267  77.194 -13.024  1.00  0.00           C  
ATOM   1262  CE1 TYR D 510     -61.258  77.966 -15.681  1.00  0.00           C  
ATOM   1263  CE2 TYR D 510     -60.418  76.565 -13.938  1.00  0.00           C  
ATOM   1264  CZ  TYR D 510     -60.424  76.960 -15.263  1.00  0.00           C  
ATOM   1265  OH  TYR D 510     -59.599  76.364 -16.183  1.00  0.00           O  
ATOM   1266  N   ARG D 511     -65.254  79.682 -14.368  1.00  0.00           N  
ATOM   1267  CA  ARG D 511     -65.614  79.981 -15.763  1.00  0.00           C  
ATOM   1268  C   ARG D 511     -64.482  80.742 -16.466  1.00  0.00           C  
ATOM   1269  O   ARG D 511     -63.675  81.410 -15.816  1.00  0.00           O  
ATOM   1270  CB  ARG D 511     -66.870  80.867 -15.821  1.00  0.00           C  
ATOM   1271  CG  ARG D 511     -68.206  80.164 -15.642  1.00  0.00           C  
ATOM   1272  CD  ARG D 511     -69.368  81.163 -15.707  1.00  0.00           C  
ATOM   1273  NE  ARG D 511     -69.548  81.759 -17.038  1.00  0.00           N  
ATOM   1274  CZ  ARG D 511     -70.443  81.371 -17.955  1.00  0.00           C  
ATOM   1275  NH1 ARG D 511     -71.282  80.358 -17.730  1.00  0.00           N  
ATOM   1276  NH2 ARG D 511     -70.506  82.004 -19.125  1.00  0.00           N  
ATOM   1277  N   ALA D 512     -64.437  80.649 -17.792  1.00  0.00           N  
ATOM   1278  CA  ALA D 512     -63.579  81.526 -18.608  1.00  0.00           C  
ATOM   1279  C   ALA D 512     -63.912  81.378 -20.100  1.00  0.00           C  
ATOM   1280  O   ALA D 512     -64.605  80.427 -20.491  1.00  0.00           O  
ATOM   1281  CB  ALA D 512     -62.101  81.239 -18.350  1.00  0.00           C  
ATOM   1282  N   LYS D 513     -63.431  82.321 -20.918  1.00  0.00           N  
ATOM   1283  CA  LYS D 513     -63.686  82.312 -22.375  1.00  0.00           C  
ATOM   1284  C   LYS D 513     -62.878  81.198 -23.092  1.00  0.00           C  
ATOM   1285  O   LYS D 513     -63.041  80.014 -22.773  1.00  0.00           O  
ATOM   1286  CB  LYS D 513     -63.437  83.708 -22.993  1.00  0.00           C  
ATOM   1287  CG  LYS D 513     -64.410  84.802 -22.525  1.00  0.00           C  
ATOM   1288  CD  LYS D 513     -64.271  86.103 -23.342  1.00  0.00           C  
ATOM   1289  CE  LYS D 513     -65.345  87.142 -22.963  1.00  0.00           C  
ATOM   1290  NZ  LYS D 513     -65.058  88.528 -23.464  1.00  0.00           N  
ATOM   1291  N   GLY D 514     -62.028  81.560 -24.054  1.00  0.00           N  
ATOM   1292  CA  GLY D 514     -61.227  80.580 -24.791  1.00  0.00           C  
ATOM   1293  C   GLY D 514     -62.020  79.693 -25.744  1.00  0.00           C  
ATOM   1294  O   GLY D 514     -63.251  79.610 -25.672  1.00  0.00           O  
ATOM   1295  N   LEU D 515     -61.298  79.029 -26.644  1.00  0.00           N  
ATOM   1296  CA  LEU D 515     -61.890  78.052 -27.559  1.00  0.00           C  
ATOM   1297  C   LEU D 515     -62.325  76.783 -26.827  1.00  0.00           C  
ATOM   1298  O   LEU D 515     -61.898  76.516 -25.702  1.00  0.00           O  
ATOM   1299  CB  LEU D 515     -60.892  77.656 -28.654  1.00  0.00           C  
ATOM   1300  CG  LEU D 515     -60.467  78.705 -29.678  1.00  0.00           C  
ATOM   1301  CD1 LEU D 515     -59.341  78.145 -30.555  1.00  0.00           C  
ATOM   1302  CD2 LEU D 515     -61.656  79.146 -30.523  1.00  0.00           C  
ATOM   1303  N   VAL D 516     -63.168  76.002 -27.492  1.00  0.00           N  
ATOM   1304  CA  VAL D 516     -63.626  74.719 -26.981  1.00  0.00           C  
ATOM   1305  C   VAL D 516     -63.780  73.783 -28.181  1.00  0.00           C  
ATOM   1306  O   VAL D 516     -63.303  74.107 -29.267  1.00  0.00           O  
ATOM   1307  CB  VAL D 516     -64.956  74.879 -26.216  1.00  0.00           C  
ATOM   1308  CG1 VAL D 516     -64.758  75.747 -24.974  1.00  0.00           C  
ATOM   1309  CG2 VAL D 516     -66.021  75.481 -27.121  1.00  0.00           C  
ATOM   1310  N   ASN D 517     -64.417  72.628 -27.988  1.00  0.00           N  
ATOM   1311  CA  ASN D 517     -64.721  71.702 -29.088  1.00  0.00           C  
ATOM   1312  C   ASN D 517     -66.240  71.554 -29.273  1.00  0.00           C  
ATOM   1313  O   ASN D 517     -66.972  71.530 -28.287  1.00  0.00           O  
ATOM   1314  CB  ASN D 517     -64.084  70.328 -28.817  1.00  0.00           C  
ATOM   1315  CG  ASN D 517     -62.555  70.348 -28.896  1.00  0.00           C  
ATOM   1316  OD1 ASN D 517     -61.889  70.983 -28.078  1.00  0.00           O  
ATOM   1317  ND2 ASN D 517     -61.998  69.621 -29.864  1.00  0.00           N  
ATOM   1318  N   TRP D 518     -66.705  71.475 -30.524  1.00  0.00           N  
ATOM   1319  CA  TRP D 518     -68.151  71.338 -30.833  1.00  0.00           C  
ATOM   1320  C   TRP D 518     -68.492  70.208 -31.827  1.00  0.00           C  
ATOM   1321  O   TRP D 518     -67.881  70.102 -32.893  1.00  0.00           O  
ATOM   1322  CB  TRP D 518     -68.713  72.656 -31.372  1.00  0.00           C  
ATOM   1323  CG  TRP D 518     -70.207  72.657 -31.441  1.00  0.00           C  
ATOM   1324  CD1 TRP D 518     -70.983  72.087 -32.409  1.00  0.00           C  
ATOM   1325  CD2 TRP D 518     -71.110  73.245 -30.497  1.00  0.00           C  
ATOM   1326  NE1 TRP D 518     -72.315  72.288 -32.130  1.00  0.00           N  
ATOM   1327  CE2 TRP D 518     -72.422  72.997 -30.962  1.00  0.00           C  
ATOM   1328  CE3 TRP D 518     -70.940  73.964 -29.308  1.00  0.00           C  
ATOM   1329  CZ2 TRP D 518     -73.560  73.442 -30.276  1.00  0.00           C  
ATOM   1330  CZ3 TRP D 518     -72.076  74.407 -28.624  1.00  0.00           C  
ATOM   1331  CH2 TRP D 518     -73.366  74.143 -29.113  1.00  0.00           C  
ATOM   1332  N   CYS D 519     -69.510  69.413 -31.483  1.00  0.00           N  
ATOM   1333  CA  CYS D 519     -69.865  68.181 -32.203  1.00  0.00           C  
ATOM   1334  C   CYS D 519     -71.275  68.270 -32.815  1.00  0.00           C  
ATOM   1335  O   CYS D 519     -72.254  67.953 -32.141  1.00  0.00           O  
ATOM   1336  CB  CYS D 519     -69.787  66.994 -31.224  1.00  0.00           C  
ATOM   1337  SG  CYS D 519     -70.487  65.406 -31.782  1.00  0.00           S  
ATOM   1338  N   PRO D 520     -71.388  68.681 -34.101  1.00  0.00           N  
ATOM   1339  CA  PRO D 520     -72.710  68.960 -34.700  1.00  0.00           C  
ATOM   1340  C   PRO D 520     -73.691  67.772 -34.794  1.00  0.00           C  
ATOM   1341  O   PRO D 520     -74.849  67.965 -35.185  1.00  0.00           O  
ATOM   1342  CB  PRO D 520     -72.364  69.502 -36.098  1.00  0.00           C  
ATOM   1343  CG  PRO D 520     -70.992  69.036 -36.384  1.00  0.00           C  
ATOM   1344  CD  PRO D 520     -70.293  68.911 -35.064  1.00  0.00           C  
ATOM   1345  N   LYS D 521     -73.235  66.564 -34.461  1.00  0.00           N  
ATOM   1346  CA  LYS D 521     -74.152  65.447 -34.211  1.00  0.00           C  
ATOM   1347  C   LYS D 521     -74.698  65.550 -32.784  1.00  0.00           C  
ATOM   1348  O   LYS D 521     -75.917  65.483 -32.579  1.00  0.00           O  
ATOM   1349  CB  LYS D 521     -73.483  64.076 -34.444  1.00  0.00           C  
ATOM   1350  CG  LYS D 521     -73.899  63.374 -35.756  1.00  0.00           C  
ATOM   1351  CD  LYS D 521     -73.767  61.848 -35.665  1.00  0.00           C  
ATOM   1352  CE  LYS D 521     -74.393  61.145 -36.866  1.00  0.00           C  
ATOM   1353  NZ  LYS D 521     -74.443  59.664 -36.698  1.00  0.00           N  
ATOM   1354  N   CYS D 744     -73.794  65.716 -31.811  1.00  0.00           N  
ATOM   1355  CA  CYS D 744     -74.176  65.943 -30.406  1.00  0.00           C  
ATOM   1356  C   CYS D 744     -74.764  67.349 -30.184  1.00  0.00           C  
ATOM   1357  O   CYS D 744     -75.567  67.543 -29.276  1.00  0.00           O  
ATOM   1358  CB  CYS D 744     -72.985  65.722 -29.453  1.00  0.00           C  
ATOM   1359  SG  CYS D 744     -72.421  63.997 -29.256  1.00  0.00           S  
ATOM   1360  N   GLN D 745     -74.367  68.317 -31.013  1.00  0.00           N  
ATOM   1361  CA  GLN D 745     -74.861  69.705 -30.937  1.00  0.00           C  
ATOM   1362  C   GLN D 745     -74.586  70.382 -29.583  1.00  0.00           C  
ATOM   1363  O   GLN D 745     -75.442  71.084 -29.033  1.00  0.00           O  
ATOM   1364  CB  GLN D 745     -76.356  69.774 -31.313  1.00  0.00           C  
ATOM   1365  CG  GLN D 745     -76.620  70.228 -32.747  1.00  0.00           C  
ATOM   1366  CD  GLN D 745     -76.307  71.700 -32.960  1.00  0.00           C  
ATOM   1367  OE1 GLN D 745     -75.754  72.088 -33.987  1.00  0.00           O  
ATOM   1368  NE2 GLN D 745     -76.651  72.522 -31.981  1.00  0.00           N  
ATOM   1369  N   THR D 746     -73.375  70.178 -29.070  1.00  0.00           N  
ATOM   1370  CA  THR D 746     -72.938  70.789 -27.815  1.00  0.00           C  
ATOM   1371  C   THR D 746     -71.428  70.662 -27.655  1.00  0.00           C  
ATOM   1372  O   THR D 746     -70.783  69.928 -28.403  1.00  0.00           O  
ATOM   1373  CB  THR D 746     -73.617  70.134 -26.600  1.00  0.00           C  
ATOM   1374  OG1 THR D 746     -73.255  70.839 -25.407  1.00  0.00           O  
ATOM   1375  CG2 THR D 746     -73.193  68.683 -26.471  1.00  0.00           C  
ATOM   1376  N   VAL D 747     -70.878  71.370 -26.670  1.00  0.00           N  
ATOM   1377  CA  VAL D 747     -69.436  71.338 -26.403  1.00  0.00           C  
ATOM   1378  C   VAL D 747     -69.031  70.052 -25.676  1.00  0.00           C  
ATOM   1379  O   VAL D 747     -69.821  69.493 -24.914  1.00  0.00           O  
ATOM   1380  CB  VAL D 747     -68.957  72.565 -25.577  1.00  0.00           C  
ATOM   1381  CG1 VAL D 747     -69.266  73.860 -26.307  1.00  0.00           C  
ATOM   1382  CG2 VAL D 747     -69.587  72.575 -24.196  1.00  0.00           C  
ATOM   1383  N   LEU D 750     -67.800  69.596 -25.921  1.00  0.00           N  
ATOM   1384  CA  LEU D 750     -67.254  68.377 -25.302  1.00  0.00           C  
ATOM   1385  C   LEU D 750     -65.921  68.663 -24.597  1.00  0.00           C  
ATOM   1386  O   LEU D 750     -65.233  69.635 -24.922  1.00  0.00           O  
ATOM   1387  CB  LEU D 750     -67.048  67.274 -26.357  1.00  0.00           C  
ATOM   1388  CG  LEU D 750     -68.269  66.719 -27.115  1.00  0.00           C  
ATOM   1389  CD1 LEU D 750     -67.838  65.745 -28.214  1.00  0.00           C  
ATOM   1390  CD2 LEU D 750     -69.268  66.041 -26.179  1.00  0.00           C  
ATOM   1391  N   ALA D 751     -65.568  67.810 -23.635  1.00  0.00           N  
ATOM   1392  CA  ALA D 751     -64.281  67.899 -22.941  1.00  0.00           C  
ATOM   1393  C   ALA D 751     -63.160  67.386 -23.835  1.00  0.00           C  
ATOM   1394  O   ALA D 751     -63.402  66.631 -24.777  1.00  0.00           O  
ATOM   1395  CB  ALA D 751     -64.319  67.102 -21.650  1.00  0.00           C  
ATOM   1396  N   ASN D 752     -61.930  67.790 -23.530  1.00  0.00           N  
ATOM   1397  CA  ASN D 752     -60.763  67.329 -24.286  1.00  0.00           C  
ATOM   1398  C   ASN D 752     -60.787  65.812 -24.416  1.00  0.00           C  
ATOM   1399  O   ASN D 752     -60.607  65.254 -25.499  1.00  0.00           O  
ATOM   1400  CB  ASN D 752     -59.455  67.736 -23.593  1.00  0.00           C  
ATOM   1401  CG  ASN D 752     -59.347  69.227 -23.355  1.00  0.00           C  
ATOM   1402  OD1 ASN D 752     -60.206  69.831 -22.711  1.00  0.00           O  
ATOM   1403  ND2 ASN D 752     -58.275  69.826 -23.856  1.00  0.00           N  
ATOM   1404  N   GLU D 753     -61.050  65.169 -23.283  1.00  0.00           N  
ATOM   1405  CA  GLU D 753     -60.972  63.720 -23.134  1.00  0.00           C  
ATOM   1406  C   GLU D 753     -62.032  62.987 -23.964  1.00  0.00           C  
ATOM   1407  O   GLU D 753     -61.870  61.808 -24.287  1.00  0.00           O  
ATOM   1408  CB  GLU D 753     -61.114  63.338 -21.652  1.00  0.00           C  
ATOM   1409  CG  GLU D 753     -60.015  63.891 -20.710  1.00  0.00           C  
ATOM   1410  CD  GLU D 753     -60.215  65.348 -20.281  1.00  0.00           C  
ATOM   1411  OE1 GLU D 753     -61.232  65.969 -20.659  1.00  0.00           O  
ATOM   1412  OE2 GLU D 753     -59.344  65.878 -19.560  1.00  0.00           O  
ATOM   1413  N   GLN D 754     -63.109  63.689 -24.309  1.00  0.00           N  
ATOM   1414  CA  GLN D 754     -64.161  63.134 -25.161  1.00  0.00           C  
ATOM   1415  C   GLN D 754     -63.876  63.341 -26.657  1.00  0.00           C  
ATOM   1416  O   GLN D 754     -64.804  63.344 -27.470  1.00  0.00           O  
ATOM   1417  CB  GLN D 754     -65.516  63.746 -24.782  1.00  0.00           C  
ATOM   1418  CG  GLN D 754     -66.182  63.090 -23.581  1.00  0.00           C  
ATOM   1419  CD  GLN D 754     -67.094  64.041 -22.828  1.00  0.00           C  
ATOM   1420  OE1 GLN D 754     -66.623  64.893 -22.074  1.00  0.00           O  
ATOM   1421  NE2 GLN D 754     -68.404  63.896 -23.021  1.00  0.00           N  
ATOM   1422  N   VAL D 755     -62.602  63.505 -27.023  1.00  0.00           N  
ATOM   1423  CA  VAL D 755     -62.212  63.649 -28.430  1.00  0.00           C  
ATOM   1424  C   VAL D 755     -60.946  62.834 -28.752  1.00  0.00           C  
ATOM   1425  O   VAL D 755     -59.819  63.297 -28.542  1.00  0.00           O  
ATOM   1426  CB  VAL D 755     -62.019  65.134 -28.813  1.00  0.00           C  
ATOM   1427  CG1 VAL D 755     -61.579  65.264 -30.261  1.00  0.00           C  
ATOM   1428  CG2 VAL D 755     -63.308  65.911 -28.590  1.00  0.00           C  
ATOM   1429  N   VAL D 762     -61.160  61.619 -29.261  1.00  0.00           N  
ATOM   1430  CA  VAL D 762     -60.090  60.675 -29.608  1.00  0.00           C  
ATOM   1431  C   VAL D 762     -59.884  60.665 -31.127  1.00  0.00           C  
ATOM   1432  O   VAL D 762     -60.816  60.953 -31.880  1.00  0.00           O  
ATOM   1433  CB  VAL D 762     -60.447  59.240 -29.115  1.00  0.00           C  
ATOM   1434  CG1 VAL D 762     -59.382  58.227 -29.522  1.00  0.00           C  
ATOM   1435  CG2 VAL D 762     -60.641  59.221 -27.601  1.00  0.00           C  
ATOM   1436  N   GLU D 763     -58.664  60.347 -31.569  1.00  0.00           N  
ATOM   1437  CA  GLU D 763     -58.315  60.298 -33.004  1.00  0.00           C  
ATOM   1438  C   GLU D 763     -58.682  61.594 -33.756  1.00  0.00           C  
ATOM   1439  O   GLU D 763     -58.851  61.581 -34.978  1.00  0.00           O  
ATOM   1440  CB  GLU D 763     -58.966  59.077 -33.706  1.00  0.00           C  
ATOM   1441  CG  GLU D 763     -58.346  57.702 -33.384  1.00  0.00           C  
ATOM   1442  CD  GLU D 763     -58.736  56.604 -34.393  1.00  0.00           C  
ATOM   1443  OE1 GLU D 763     -59.648  55.801 -34.090  1.00  0.00           O  
ATOM   1444  OE2 GLU D 763     -58.133  56.542 -35.489  1.00  0.00           O  
ATOM   1445  N   GLY D 768     -58.784  62.707 -33.034  1.00  0.00           N  
ATOM   1446  CA  GLY D 768     -59.257  63.960 -33.618  1.00  0.00           C  
ATOM   1447  C   GLY D 768     -60.721  63.924 -34.033  1.00  0.00           C  
ATOM   1448  O   GLY D 768     -61.116  64.599 -34.987  1.00  0.00           O  
ATOM   1449  N   ARG D 770     -61.523  63.138 -33.313  1.00  0.00           N  
ATOM   1450  CA  ARG D 770     -62.959  62.993 -33.587  1.00  0.00           C  
ATOM   1451  C   ARG D 770     -63.750  62.845 -32.279  1.00  0.00           C  
ATOM   1452  O   ARG D 770     -63.157  62.680 -31.216  1.00  0.00           O  
ATOM   1453  CB  ARG D 770     -63.203  61.780 -34.493  1.00  0.00           C  
ATOM   1454  CG  ARG D 770     -62.513  61.874 -35.850  1.00  0.00           C  
ATOM   1455  CD  ARG D 770     -63.084  60.886 -36.853  1.00  0.00           C  
ATOM   1456  NE  ARG D 770     -62.386  60.947 -38.135  1.00  0.00           N  
ATOM   1457  CZ  ARG D 770     -62.738  60.266 -39.225  1.00  0.00           C  
ATOM   1458  NH1 ARG D 770     -63.789  59.454 -39.209  1.00  0.00           N  
ATOM   1459  NH2 ARG D 770     -62.031  60.397 -40.344  1.00  0.00           N  
ATOM   1460  N   CYS D 771     -65.080  62.907 -32.360  1.00  0.00           N  
ATOM   1461  CA  CYS D 771     -65.952  62.714 -31.186  1.00  0.00           C  
ATOM   1462  C   CYS D 771     -65.868  61.266 -30.679  1.00  0.00           C  
ATOM   1463  O   CYS D 771     -65.156  60.440 -31.258  1.00  0.00           O  
ATOM   1464  CB  CYS D 771     -67.401  63.092 -31.523  1.00  0.00           C  
ATOM   1465  SG  CYS D 771     -68.622  62.779 -30.220  1.00  0.00           S  
ATOM   1466  N   TRP D 772     -66.603  60.959 -29.611  1.00  0.00           N  
ATOM   1467  CA  TRP D 772     -66.447  59.679 -28.901  1.00  0.00           C  
ATOM   1468  C   TRP D 772     -67.570  58.672 -29.209  1.00  0.00           C  
ATOM   1469  O   TRP D 772     -67.293  57.508 -29.512  1.00  0.00           O  
ATOM   1470  CB  TRP D 772     -66.278  59.910 -27.387  1.00  0.00           C  
ATOM   1471  CG  TRP D 772     -67.435  60.587 -26.693  1.00  0.00           C  
ATOM   1472  CD1 TRP D 772     -67.863  61.881 -26.853  1.00  0.00           C  
ATOM   1473  CD2 TRP D 772     -68.289  60.007 -25.710  1.00  0.00           C  
ATOM   1474  NE1 TRP D 772     -68.942  62.130 -26.040  1.00  0.00           N  
ATOM   1475  CE2 TRP D 772     -69.223  60.996 -25.327  1.00  0.00           C  
ATOM   1476  CE3 TRP D 772     -68.366  58.741 -25.123  1.00  0.00           C  
ATOM   1477  CZ2 TRP D 772     -70.215  60.757 -24.385  1.00  0.00           C  
ATOM   1478  CZ3 TRP D 772     -69.353  58.505 -24.184  1.00  0.00           C  
ATOM   1479  CH2 TRP D 772     -70.266  59.507 -23.825  1.00  0.00           C  
ATOM   1480  N   ARG D 773     -68.824  59.118 -29.152  1.00  0.00           N  
ATOM   1481  CA  ARG D 773     -69.967  58.265 -29.508  1.00  0.00           C  
ATOM   1482  C   ARG D 773     -70.229  58.290 -31.016  1.00  0.00           C  
ATOM   1483  O   ARG D 773     -70.837  57.366 -31.566  1.00  0.00           O  
ATOM   1484  CB  ARG D 773     -71.232  58.694 -28.753  1.00  0.00           C  
ATOM   1485  CG  ARG D 773     -71.138  58.581 -27.231  1.00  0.00           C  
ATOM   1486  CD  ARG D 773     -71.173  57.135 -26.733  1.00  0.00           C  
ATOM   1487  NE  ARG D 773     -72.531  56.608 -26.615  1.00  0.00           N  
ATOM   1488  CZ  ARG D 773     -72.830  55.370 -26.220  1.00  0.00           C  
ATOM   1489  NH1 ARG D 773     -71.871  54.504 -25.899  1.00  0.00           N  
ATOM   1490  NH2 ARG D 773     -74.100  54.990 -26.149  1.00  0.00           N  
ATOM   1491  N   HIS D 791     -69.778  59.357 -31.673  1.00  0.00           N  
ATOM   1492  CA  HIS D 791     -69.893  59.489 -33.120  1.00  0.00           C  
ATOM   1493  C   HIS D 791     -68.504  59.669 -33.746  1.00  0.00           C  
ATOM   1494  O   HIS D 791     -68.066  60.792 -34.010  1.00  0.00           O  
ATOM   1495  CB  HIS D 791     -70.806  60.667 -33.468  1.00  0.00           C  
ATOM   1496  CG  HIS D 791     -72.225  60.486 -33.016  1.00  0.00           C  
ATOM   1497  ND1 HIS D 791     -72.903  61.439 -32.286  1.00  0.00           N  
ATOM   1498  CD2 HIS D 791     -73.092  59.459 -33.189  1.00  0.00           C  
ATOM   1499  CE1 HIS D 791     -74.128  61.011 -32.034  1.00  0.00           C  
ATOM   1500  NE2 HIS D 791     -74.268  59.811 -32.569  1.00  0.00           N  
ATOM   1501  N   GLU D 792     -67.829  58.546 -33.999  1.00  0.00           N  
ATOM   1502  CA  GLU D 792     -66.450  58.546 -34.510  1.00  0.00           C  
ATOM   1503  C   GLU D 792     -66.368  58.907 -36.004  1.00  0.00           C  
ATOM   1504  O   GLU D 792     -65.292  58.861 -36.594  1.00  0.00           O  
ATOM   1505  CB  GLU D 792     -65.783  57.180 -34.247  1.00  0.00           C  
ATOM   1506  CG  GLU D 792     -64.245  57.216 -34.084  1.00  0.00           C  
ATOM   1507  CD  GLU D 792     -63.783  57.664 -32.690  1.00  0.00           C  
ATOM   1508  OE1 GLU D 792     -63.111  58.718 -32.594  1.00  0.00           O  
ATOM   1509  OE2 GLU D 792     -64.087  56.961 -31.696  1.00  0.00           O  
ATOM   1510  N   ASP D 793     -67.507  59.246 -36.607  1.00  0.00           N  
ATOM   1511  CA  ASP D 793     -67.559  59.778 -37.976  1.00  0.00           C  
ATOM   1512  C   ASP D 793     -67.612  61.309 -37.992  1.00  0.00           C  
ATOM   1513  O   ASP D 793     -67.166  61.933 -38.958  1.00  0.00           O  
ATOM   1514  CB  ASP D 793     -68.758  59.200 -38.752  1.00  0.00           C  
ATOM   1515  CG  ASP D 793     -70.099  59.421 -38.044  1.00  0.00           C  
ATOM   1516  OD1 ASP D 793     -70.212  59.086 -36.845  1.00  0.00           O  
ATOM   1517  OD2 ASP D 793     -71.047  59.909 -38.698  1.00  0.00           O  
ATOM   1518  N   THR D 794     -68.155  61.896 -36.922  1.00  0.00           N  
ATOM   1519  CA  THR D 794     -68.328  63.348 -36.800  1.00  0.00           C  
ATOM   1520  C   THR D 794     -67.042  64.031 -36.323  1.00  0.00           C  
ATOM   1521  O   THR D 794     -66.620  63.813 -35.186  1.00  0.00           O  
ATOM   1522  CB  THR D 794     -69.467  63.696 -35.801  1.00  0.00           C  
ATOM   1523  OG1 THR D 794     -70.736  63.333 -36.363  1.00  0.00           O  
ATOM   1524  CG2 THR D 794     -69.477  65.183 -35.478  1.00  0.00           C  
ATOM   1525  N   PRO D 795     -66.417  64.862 -37.184  1.00  0.00           N  
ATOM   1526  CA  PRO D 795     -65.252  65.633 -36.743  1.00  0.00           C  
ATOM   1527  C   PRO D 795     -65.664  66.830 -35.893  1.00  0.00           C  
ATOM   1528  O   PRO D 795     -66.804  67.292 -35.994  1.00  0.00           O  
ATOM   1529  CB  PRO D 795     -64.610  66.111 -38.060  1.00  0.00           C  
ATOM   1530  CG  PRO D 795     -65.396  65.468 -39.171  1.00  0.00           C  
ATOM   1531  CD  PRO D 795     -66.732  65.142 -38.596  1.00  0.00           C  
ATOM   1532  N   VAL D 826     -64.739  67.331 -35.078  1.00  0.00           N  
ATOM   1533  CA  VAL D 826     -65.038  68.419 -34.150  1.00  0.00           C  
ATOM   1534  C   VAL D 826     -64.305  69.701 -34.545  1.00  0.00           C  
ATOM   1535  O   VAL D 826     -63.143  69.660 -34.959  1.00  0.00           O  
ATOM   1536  CB  VAL D 826     -64.667  68.033 -32.706  1.00  0.00           C  
ATOM   1537  CG1 VAL D 826     -65.149  69.081 -31.744  1.00  0.00           C  
ATOM   1538  CG2 VAL D 826     -65.268  66.684 -32.344  1.00  0.00           C  
ATOM   1539  N   GLU D 827     -65.000  70.831 -34.411  1.00  0.00           N  
ATOM   1540  CA  GLU D 827     -64.454  72.153 -34.739  1.00  0.00           C  
ATOM   1541  C   GLU D 827     -64.098  72.897 -33.442  1.00  0.00           C  
ATOM   1542  O   GLU D 827     -63.996  72.272 -32.386  1.00  0.00           O  
ATOM   1543  CB  GLU D 827     -65.472  72.951 -35.567  1.00  0.00           C  
ATOM   1544  CG  GLU D 827     -66.141  72.155 -36.690  1.00  0.00           C  
ATOM   1545  CD  GLU D 827     -67.101  72.998 -37.516  1.00  0.00           C  
ATOM   1546  OE1 GLU D 827     -66.623  73.869 -38.279  1.00  0.00           O  
ATOM   1547  OE2 GLU D 827     -68.331  72.786 -37.407  1.00  0.00           O  
ATOM   1548  N   LYS D 829     -63.891  74.213 -33.517  1.00  0.00           N  
ATOM   1549  CA  LYS D 829     -63.611  75.024 -32.325  1.00  0.00           C  
ATOM   1550  C   LYS D 829     -64.364  76.365 -32.361  1.00  0.00           C  
ATOM   1551  O   LYS D 829     -64.294  77.085 -33.360  1.00  0.00           O  
ATOM   1552  CB  LYS D 829     -62.105  75.276 -32.193  1.00  0.00           C  
ATOM   1553  CG  LYS D 829     -61.239  74.021 -32.063  1.00  0.00           C  
ATOM   1554  CD  LYS D 829     -59.751  74.377 -32.090  1.00  0.00           C  
ATOM   1555  CE  LYS D 829     -58.863  73.138 -32.110  1.00  0.00           C  
ATOM   1556  NZ  LYS D 829     -57.463  73.478 -32.496  1.00  0.00           N  
ATOM   1557  N   ARG D 830     -65.062  76.696 -31.269  1.00  0.00           N  
ATOM   1558  CA  ARG D 830     -65.909  77.905 -31.195  1.00  0.00           C  
ATOM   1559  C   ARG D 830     -65.707  78.703 -29.896  1.00  0.00           C  
ATOM   1560  O   ARG D 830     -65.714  78.136 -28.802  1.00  0.00           O  
ATOM   1561  CB  ARG D 830     -67.390  77.523 -31.357  1.00  0.00           C  
ATOM   1562  CG  ARG D 830     -67.884  77.513 -32.812  1.00  0.00           C  
ATOM   1563  CD  ARG D 830     -68.749  76.290 -33.112  1.00  0.00           C  
ATOM   1564  NE  ARG D 830     -69.365  76.326 -34.446  1.00  0.00           N  
ATOM   1565  CZ  ARG D 830     -68.733  76.092 -35.602  1.00  0.00           C  
ATOM   1566  NH1 ARG D 830     -67.430  75.814 -35.632  1.00  0.00           N  
ATOM   1567  NH2 ARG D 830     -69.413  76.148 -36.747  1.00  0.00           N  
ATOM   1568  N   GLU D 831     -65.550  80.022 -30.034  1.00  0.00           N  
ATOM   1569  CA  GLU D 831     -65.239  80.903 -28.904  1.00  0.00           C  
ATOM   1570  C   GLU D 831     -66.469  81.083 -28.010  1.00  0.00           C  
ATOM   1571  O   GLU D 831     -67.433  81.754 -28.397  1.00  0.00           O  
ATOM   1572  CB  GLU D 831     -64.730  82.269 -29.406  1.00  0.00           C  
ATOM   1573  CG  GLU D 831     -64.262  83.261 -28.300  1.00  0.00           C  
ATOM   1574  CD  GLU D 831     -62.734  83.414 -28.162  1.00  0.00           C  
ATOM   1575  OE1 GLU D 831     -61.968  82.747 -28.896  1.00  0.00           O  
ATOM   1576  OE2 GLU D 831     -62.304  84.224 -27.306  1.00  0.00           O  
ATOM   1577  N   LEU D 832     -66.419  80.477 -26.821  1.00  0.00           N  
ATOM   1578  CA  LEU D 832     -67.505  80.552 -25.836  1.00  0.00           C  
ATOM   1579  C   LEU D 832     -66.964  80.579 -24.415  1.00  0.00           C  
ATOM   1580  O   LEU D 832     -65.977  79.907 -24.113  1.00  0.00           O  
ATOM   1581  CB  LEU D 832     -68.435  79.345 -25.979  1.00  0.00           C  
ATOM   1582  CG  LEU D 832     -69.589  79.501 -26.969  1.00  0.00           C  
ATOM   1583  CD1 LEU D 832     -70.173  78.134 -27.327  1.00  0.00           C  
ATOM   1584  CD2 LEU D 832     -70.662  80.439 -26.409  1.00  0.00           C  
ATOM   1585  N   GLU D 833     -67.615  81.351 -23.545  1.00  0.00           N  
ATOM   1586  CA  GLU D 833     -67.336  81.286 -22.115  1.00  0.00           C  
ATOM   1587  C   GLU D 833     -68.072  80.068 -21.569  1.00  0.00           C  
ATOM   1588  O   GLU D 833     -69.270  79.913 -21.827  1.00  0.00           O  
ATOM   1589  CB  GLU D 833     -67.783  82.563 -21.389  1.00  0.00           C  
ATOM   1590  CG  GLU D 833     -67.240  82.680 -19.956  1.00  0.00           C  
ATOM   1591  CD  GLU D 833     -67.332  84.089 -19.383  1.00  0.00           C  
ATOM   1592  OE1 GLU D 833     -68.434  84.494 -18.961  1.00  0.00           O  
ATOM   1593  OE2 GLU D 833     -66.294  84.789 -19.337  1.00  0.00           O  
ATOM   1594  N   GLN D 834     -67.356  79.204 -20.840  1.00  0.00           N  
ATOM   1595  CA  GLN D 834     -67.962  78.007 -20.242  1.00  0.00           C  
ATOM   1596  C   GLN D 834     -67.334  77.584 -18.912  1.00  0.00           C  
ATOM   1597  O   GLN D 834     -66.323  78.147 -18.485  1.00  0.00           O  
ATOM   1598  CB  GLN D 834     -67.942  76.835 -21.237  1.00  0.00           C  
ATOM   1599  CG  GLN D 834     -69.113  76.808 -22.220  1.00  0.00           C  
ATOM   1600  CD  GLN D 834     -70.465  77.094 -21.569  1.00  0.00           C  
ATOM   1601  OE1 GLN D 834     -70.692  76.760 -20.408  1.00  0.00           O  
ATOM   1602  NE2 GLN D 834     -71.364  77.723 -22.319  1.00  0.00           N  
ATOM   1603  N   TRP D 835     -67.966  76.592 -18.275  1.00  0.00           N  
ATOM   1604  CA  TRP D 835     -67.597  76.097 -16.938  1.00  0.00           C  
ATOM   1605  C   TRP D 835     -66.536  75.001 -16.970  1.00  0.00           C  
ATOM   1606  O   TRP D 835     -66.660  74.033 -17.724  1.00  0.00           O  
ATOM   1607  CB  TRP D 835     -68.826  75.531 -16.218  1.00  0.00           C  
ATOM   1608  CG  TRP D 835     -69.672  76.555 -15.564  1.00  0.00           C  
ATOM   1609  CD1 TRP D 835     -70.882  77.027 -15.994  1.00  0.00           C  
ATOM   1610  CD2 TRP D 835     -69.384  77.240 -14.344  1.00  0.00           C  
ATOM   1611  NE1 TRP D 835     -71.361  77.971 -15.113  1.00  0.00           N  
ATOM   1612  CE2 TRP D 835     -70.459  78.118 -14.092  1.00  0.00           C  
ATOM   1613  CE3 TRP D 835     -68.318  77.203 -13.442  1.00  0.00           C  
ATOM   1614  CZ2 TRP D 835     -70.497  78.948 -12.975  1.00  0.00           C  
ATOM   1615  CZ3 TRP D 835     -68.358  78.028 -12.335  1.00  0.00           C  
ATOM   1616  CH2 TRP D 835     -69.441  78.888 -12.108  1.00  0.00           C  
ATOM   1617  N   TYR D 836     -65.524  75.140 -16.113  1.00  0.00           N  
ATOM   1618  CA  TYR D 836     -64.430  74.174 -16.023  1.00  0.00           C  
ATOM   1619  C   TYR D 836     -64.376  73.487 -14.652  1.00  0.00           C  
ATOM   1620  O   TYR D 836     -65.001  73.935 -13.693  1.00  0.00           O  
ATOM   1621  CB  TYR D 836     -63.099  74.869 -16.333  1.00  0.00           C  
ATOM   1622  CG  TYR D 836     -62.951  75.233 -17.794  1.00  0.00           C  
ATOM   1623  CD1 TYR D 836     -63.651  76.301 -18.336  1.00  0.00           C  
ATOM   1624  CD2 TYR D 836     -62.121  74.500 -18.638  1.00  0.00           C  
ATOM   1625  CE1 TYR D 836     -63.527  76.635 -19.679  1.00  0.00           C  
ATOM   1626  CE2 TYR D 836     -61.989  74.830 -19.984  1.00  0.00           C  
ATOM   1627  CZ  TYR D 836     -62.695  75.897 -20.494  1.00  0.00           C  
ATOM   1628  OH  TYR D 836     -62.576  76.234 -21.819  1.00  0.00           O  
ATOM   1629  N   LEU D 837     -63.645  72.379 -14.585  1.00  0.00           N  
ATOM   1630  CA  LEU D 837     -63.316  71.732 -13.322  1.00  0.00           C  
ATOM   1631  C   LEU D 837     -61.803  71.562 -13.273  1.00  0.00           C  
ATOM   1632  O   LEU D 837     -61.200  70.995 -14.185  1.00  0.00           O  
ATOM   1633  CB  LEU D 837     -64.039  70.392 -13.196  1.00  0.00           C  
ATOM   1634  CG  LEU D 837     -65.435  70.441 -12.568  1.00  0.00           C  
ATOM   1635  CD1 LEU D 837     -66.174  69.128 -12.774  1.00  0.00           C  
ATOM   1636  CD2 LEU D 837     -65.342  70.761 -11.090  1.00  0.00           C  
ATOM   1637  N   ARG D 838     -61.198  72.061 -12.201  1.00  0.00           N  
ATOM   1638  CA  ARG D 838     -59.763  72.337 -12.180  1.00  0.00           C  
ATOM   1639  C   ARG D 838     -58.918  71.111 -11.845  1.00  0.00           C  
ATOM   1640  O   ARG D 838     -58.162  71.114 -10.871  1.00  0.00           O  
ATOM   1641  CB  ARG D 838     -59.465  73.481 -11.197  1.00  0.00           C  
ATOM   1642  CG  ARG D 838     -58.129  74.185 -11.433  1.00  0.00           C  
ATOM   1643  CD  ARG D 838     -57.684  75.012 -10.228  1.00  0.00           C  
ATOM   1644  NE  ARG D 838     -58.220  76.379 -10.215  1.00  0.00           N  
ATOM   1645  CZ  ARG D 838     -57.689  77.422 -10.859  1.00  0.00           C  
ATOM   1646  NH1 ARG D 838     -56.599  77.283 -11.615  1.00  0.00           N  
ATOM   1647  NH2 ARG D 838     -58.260  78.621 -10.756  1.00  0.00           N  
ATOM   1648  N   ILE D 839     -59.016  70.079 -12.680  1.00  0.00           N  
ATOM   1649  CA  ILE D 839     -58.290  68.821 -12.448  1.00  0.00           C  
ATOM   1650  C   ILE D 839     -56.777  68.981 -12.601  1.00  0.00           C  
ATOM   1651  O   ILE D 839     -56.023  68.115 -12.175  1.00  0.00           O  
ATOM   1652  CB  ILE D 839     -58.811  67.676 -13.365  1.00  0.00           C  
ATOM   1653  CG1 ILE D 839     -58.362  66.314 -12.847  1.00  0.00           C  
ATOM   1654  CG2 ILE D 839     -58.348  67.858 -14.796  1.00  0.00           C  
ATOM   1655  CD1 ILE D 839     -59.166  65.192 -13.413  1.00  0.00           C  
ATOM   1656  N   THR D 840     -56.336  70.088 -13.197  1.00  0.00           N  
ATOM   1657  CA  THR D 840     -54.910  70.415 -13.255  1.00  0.00           C  
ATOM   1658  C   THR D 840     -54.346  70.711 -11.858  1.00  0.00           C  
ATOM   1659  O   THR D 840     -53.145  70.557 -11.627  1.00  0.00           O  
ATOM   1660  CB  THR D 840     -54.623  71.618 -14.205  1.00  0.00           C  
ATOM   1661  OG1 THR D 840     -55.383  72.759 -13.801  1.00  0.00           O  
ATOM   1662  CG2 THR D 840     -54.980  71.280 -15.645  1.00  0.00           C  
ATOM   1663  N   ALA D 841     -55.216  71.119 -10.931  1.00  0.00           N  
ATOM   1664  CA  ALA D 841     -54.804  71.486  -9.574  1.00  0.00           C  
ATOM   1665  C   ALA D 841     -54.316  70.294  -8.769  1.00  0.00           C  
ATOM   1666  O   ALA D 841     -53.489  70.446  -7.878  1.00  0.00           O  
ATOM   1667  CB  ALA D 841     -55.943  72.171  -8.848  1.00  0.00           C  
ATOM   1668  N   TYR D 844     -54.843  69.117  -9.090  1.00  0.00           N  
ATOM   1669  CA  TYR D 844     -54.428  67.854  -8.467  1.00  0.00           C  
ATOM   1670  C   TYR D 844     -53.419  67.075  -9.330  1.00  0.00           C  
ATOM   1671  O   TYR D 844     -53.110  65.915  -9.034  1.00  0.00           O  
ATOM   1672  CB  TYR D 844     -55.653  66.959  -8.248  1.00  0.00           C  
ATOM   1673  CG  TYR D 844     -56.452  67.240  -7.000  1.00  0.00           C  
ATOM   1674  CD1 TYR D 844     -57.408  68.251  -6.970  1.00  0.00           C  
ATOM   1675  CD2 TYR D 844     -56.283  66.460  -5.861  1.00  0.00           C  
ATOM   1676  CE1 TYR D 844     -58.159  68.495  -5.826  1.00  0.00           C  
ATOM   1677  CE2 TYR D 844     -57.027  66.687  -4.719  1.00  0.00           C  
ATOM   1678  CZ  TYR D 844     -57.964  67.705  -4.704  1.00  0.00           C  
ATOM   1679  OH  TYR D 844     -58.699  67.933  -3.562  1.00  0.00           O  
ATOM   1680  N   ALA D 845     -52.903  67.707 -10.383  1.00  0.00           N  
ATOM   1681  CA  ALA D 845     -52.195  66.983 -11.443  1.00  0.00           C  
ATOM   1682  C   ALA D 845     -51.000  66.175 -10.950  1.00  0.00           C  
ATOM   1683  O   ALA D 845     -50.785  65.056 -11.401  1.00  0.00           O  
ATOM   1684  CB  ALA D 845     -51.762  67.943 -12.541  1.00  0.00           C  
ATOM   1685  N   GLU D 846     -50.235  66.738 -10.023  1.00  0.00           N  
ATOM   1686  CA  GLU D 846     -49.023  66.083  -9.537  1.00  0.00           C  
ATOM   1687  C   GLU D 846     -49.314  64.786  -8.789  1.00  0.00           C  
ATOM   1688  O   GLU D 846     -48.621  63.789  -8.978  1.00  0.00           O  
ATOM   1689  CB  GLU D 846     -48.228  67.029  -8.634  1.00  0.00           C  
ATOM   1690  CG  GLU D 846     -47.029  66.389  -7.955  1.00  0.00           C  
ATOM   1691  CD  GLU D 846     -46.174  65.589  -8.907  1.00  0.00           C  
ATOM   1692  OE1 GLU D 846     -45.957  66.047 -10.047  1.00  0.00           O  
ATOM   1693  OE2 GLU D 846     -45.720  64.499  -8.508  1.00  0.00           O  
ATOM   1694  N   ARG D 847     -50.326  64.814  -7.928  1.00  0.00           N  
ATOM   1695  CA  ARG D 847     -50.724  63.632  -7.168  1.00  0.00           C  
ATOM   1696  C   ARG D 847     -51.132  62.501  -8.100  1.00  0.00           C  
ATOM   1697  O   ARG D 847     -50.615  61.387  -7.996  1.00  0.00           O  
ATOM   1698  CB  ARG D 847     -51.874  63.968  -6.213  1.00  0.00           C  
ATOM   1699  CG  ARG D 847     -51.417  64.742  -4.986  1.00  0.00           C  
ATOM   1700  CD  ARG D 847     -52.548  65.467  -4.273  1.00  0.00           C  
ATOM   1701  NE  ARG D 847     -53.447  64.566  -3.555  1.00  0.00           N  
ATOM   1702  CZ  ARG D 847     -54.399  64.973  -2.718  1.00  0.00           C  
ATOM   1703  NH1 ARG D 847     -54.575  66.270  -2.479  1.00  0.00           N  
ATOM   1704  NH2 ARG D 847     -55.179  64.085  -2.109  1.00  0.00           N  
ATOM   1705  N   LEU D 848     -52.042  62.811  -9.022  1.00  0.00           N  
ATOM   1706  CA  LEU D 848     -52.570  61.838  -9.973  1.00  0.00           C  
ATOM   1707  C   LEU D 848     -51.454  61.008 -10.595  1.00  0.00           C  
ATOM   1708  O   LEU D 848     -51.487  59.796 -10.528  1.00  0.00           O  
ATOM   1709  CB  LEU D 848     -53.369  62.552 -11.060  1.00  0.00           C  
ATOM   1710  CG  LEU D 848     -54.656  63.223 -10.568  1.00  0.00           C  
ATOM   1711  CD1 LEU D 848     -54.941  64.517 -11.303  1.00  0.00           C  
ATOM   1712  CD2 LEU D 848     -55.823  62.273 -10.693  1.00  0.00           C  
ATOM   1713  N   LEU D 849     -50.452  61.665 -11.168  1.00  0.00           N  
ATOM   1714  CA  LEU D 849     -49.340  60.961 -11.812  1.00  0.00           C  
ATOM   1715  C   LEU D 849     -48.494  60.165 -10.820  1.00  0.00           C  
ATOM   1716  O   LEU D 849     -48.019  59.072 -11.146  1.00  0.00           O  
ATOM   1717  CB  LEU D 849     -48.461  61.944 -12.604  1.00  0.00           C  
ATOM   1718  CG  LEU D 849     -47.035  61.539 -13.005  1.00  0.00           C  
ATOM   1719  CD1 LEU D 849     -46.961  60.174 -13.667  1.00  0.00           C  
ATOM   1720  CD2 LEU D 849     -46.448  62.590 -13.926  1.00  0.00           C  
ATOM   1721  N   LYS D 850     -48.324  60.701  -9.614  1.00  0.00           N  
ATOM   1722  CA  LYS D 850     -47.335  60.178  -8.670  1.00  0.00           C  
ATOM   1723  C   LYS D 850     -47.913  59.166  -7.678  1.00  0.00           C  
ATOM   1724  O   LYS D 850     -47.235  58.210  -7.312  1.00  0.00           O  
ATOM   1725  CB  LYS D 850     -46.650  61.340  -7.939  1.00  0.00           C  
ATOM   1726  CG  LYS D 850     -45.212  61.059  -7.488  1.00  0.00           C  
ATOM   1727  CD  LYS D 850     -45.169  60.531  -6.058  1.00  0.00           C  
ATOM   1728  CE  LYS D 850     -43.954  59.659  -5.799  1.00  0.00           C  
ATOM   1729  NZ  LYS D 850     -44.246  58.693  -4.704  1.00  0.00           N  
ATOM   1730  N   ASP D 851     -49.150  59.370  -7.240  1.00  0.00           N  
ATOM   1731  CA  ASP D 851     -49.842  58.365  -6.425  1.00  0.00           C  
ATOM   1732  C   ASP D 851     -50.172  57.127  -7.251  1.00  0.00           C  
ATOM   1733  O   ASP D 851     -50.130  56.010  -6.739  1.00  0.00           O  
ATOM   1734  CB  ASP D 851     -51.131  58.929  -5.831  1.00  0.00           C  
ATOM   1735  CG  ASP D 851     -50.874  59.964  -4.770  1.00  0.00           C  
ATOM   1736  OD1 ASP D 851     -49.837  59.857  -4.080  1.00  0.00           O  
ATOM   1737  OD2 ASP D 851     -51.713  60.879  -4.623  1.00  0.00           O  
ATOM   1738  N   LEU D 852     -50.508  57.343  -8.523  1.00  0.00           N  
ATOM   1739  CA  LEU D 852     -50.663  56.273  -9.520  1.00  0.00           C  
ATOM   1740  C   LEU D 852     -49.672  55.114  -9.373  1.00  0.00           C  
ATOM   1741  O   LEU D 852     -50.035  53.966  -9.616  1.00  0.00           O  
ATOM   1742  CB  LEU D 852     -50.487  56.855 -10.931  1.00  0.00           C  
ATOM   1743  CG  LEU D 852     -51.085  56.075 -12.101  1.00  0.00           C  
ATOM   1744  CD1 LEU D 852     -51.533  57.023 -13.208  1.00  0.00           C  
ATOM   1745  CD2 LEU D 852     -50.082  55.079 -12.628  1.00  0.00           C  
ATOM   1746  N   GLU D 853     -48.433  55.428  -8.981  1.00  0.00           N  
ATOM   1747  CA  GLU D 853     -47.285  54.514  -9.106  1.00  0.00           C  
ATOM   1748  C   GLU D 853     -47.455  53.147  -8.426  1.00  0.00           C  
ATOM   1749  O   GLU D 853     -47.275  52.108  -9.074  1.00  0.00           O  
ATOM   1750  CB  GLU D 853     -45.997  55.209  -8.627  1.00  0.00           C  
ATOM   1751  CG  GLU D 853     -45.613  56.420  -9.506  1.00  0.00           C  
ATOM   1752  CD  GLU D 853     -44.188  56.941  -9.296  1.00  0.00           C  
ATOM   1753  OE1 GLU D 853     -43.484  56.442  -8.387  1.00  0.00           O  
ATOM   1754  OE2 GLU D 853     -43.777  57.856 -10.056  1.00  0.00           O  
ATOM   1755  N   GLY D 854     -47.826  53.138  -7.148  1.00  0.00           N  
ATOM   1756  CA  GLY D 854     -47.925  51.885  -6.385  1.00  0.00           C  
ATOM   1757  C   GLY D 854     -49.176  51.051  -6.623  1.00  0.00           C  
ATOM   1758  O   GLY D 854     -49.407  50.058  -5.921  1.00  0.00           O  
ATOM   1759  N   LEU D 855     -49.971  51.443  -7.618  1.00  0.00           N  
ATOM   1760  CA  LEU D 855     -51.277  50.841  -7.897  1.00  0.00           C  
ATOM   1761  C   LEU D 855     -51.161  49.568  -8.759  1.00  0.00           C  
ATOM   1762  O   LEU D 855     -50.247  49.445  -9.591  1.00  0.00           O  
ATOM   1763  CB  LEU D 855     -52.162  51.894  -8.587  1.00  0.00           C  
ATOM   1764  CG  LEU D 855     -53.599  51.575  -8.996  1.00  0.00           C  
ATOM   1765  CD1 LEU D 855     -54.372  50.977  -7.840  1.00  0.00           C  
ATOM   1766  CD2 LEU D 855     -54.298  52.824  -9.522  1.00  0.00           C  
ATOM   1767  N   ASN D 859     -52.091  48.630  -8.553  1.00  0.00           N  
ATOM   1768  CA  ASN D 859     -52.122  47.362  -9.299  1.00  0.00           C  
ATOM   1769  C   ASN D 859     -53.161  47.345 -10.428  1.00  0.00           C  
ATOM   1770  O   ASN D 859     -54.071  46.503 -10.459  1.00  0.00           O  
ATOM   1771  CB  ASN D 859     -52.364  46.189  -8.351  1.00  0.00           C  
ATOM   1772  CG  ASN D 859     -51.941  44.872  -8.950  1.00  0.00           C  
ATOM   1773  OD1 ASN D 859     -50.864  44.367  -8.639  1.00  0.00           O  
ATOM   1774  ND2 ASN D 859     -52.772  44.317  -9.835  1.00  0.00           N  
ATOM   1775  N   TRP D 860     -53.007  48.299 -11.343  1.00  0.00           N  
ATOM   1776  CA  TRP D 860     -53.727  48.321 -12.609  1.00  0.00           C  
ATOM   1777  C   TRP D 860     -52.842  47.625 -13.643  1.00  0.00           C  
ATOM   1778  O   TRP D 860     -51.667  47.370 -13.374  1.00  0.00           O  
ATOM   1779  CB  TRP D 860     -54.020  49.772 -13.024  1.00  0.00           C  
ATOM   1780  CG  TRP D 860     -55.112  50.425 -12.220  1.00  0.00           C  
ATOM   1781  CD1 TRP D 860     -55.617  49.985 -11.046  1.00  0.00           C  
ATOM   1782  CD2 TRP D 860     -55.818  51.641 -12.527  1.00  0.00           C  
ATOM   1783  NE1 TRP D 860     -56.597  50.834 -10.601  1.00  0.00           N  
ATOM   1784  CE2 TRP D 860     -56.743  51.858 -11.492  1.00  0.00           C  
ATOM   1785  CE3 TRP D 860     -55.762  52.559 -13.576  1.00  0.00           C  
ATOM   1786  CZ2 TRP D 860     -57.603  52.953 -11.465  1.00  0.00           C  
ATOM   1787  CZ3 TRP D 860     -56.625  53.652 -13.551  1.00  0.00           C  
ATOM   1788  CH2 TRP D 860     -57.531  53.835 -12.504  1.00  0.00           C  
ATOM   1789  N   PRO D 861     -53.400  47.283 -14.817  1.00  0.00           N  
ATOM   1790  CA  PRO D 861     -52.537  46.744 -15.859  1.00  0.00           C  
ATOM   1791  C   PRO D 861     -51.824  47.889 -16.585  1.00  0.00           C  
ATOM   1792  O   PRO D 861     -52.477  48.858 -16.992  1.00  0.00           O  
ATOM   1793  CB  PRO D 861     -53.520  46.002 -16.791  1.00  0.00           C  
ATOM   1794  CG  PRO D 861     -54.897  46.170 -16.179  1.00  0.00           C  
ATOM   1795  CD  PRO D 861     -54.798  47.348 -15.268  1.00  0.00           C  
ATOM   1796  N   GLU D 862     -50.504  47.777 -16.740  1.00  0.00           N  
ATOM   1797  CA  GLU D 862     -49.679  48.863 -17.291  1.00  0.00           C  
ATOM   1798  C   GLU D 862     -50.376  49.634 -18.403  1.00  0.00           C  
ATOM   1799  O   GLU D 862     -50.360  50.863 -18.413  1.00  0.00           O  
ATOM   1800  CB  GLU D 862     -48.357  48.326 -17.838  1.00  0.00           C  
ATOM   1801  CG  GLU D 862     -47.160  49.192 -17.491  1.00  0.00           C  
ATOM   1802  CD  GLU D 862     -46.549  48.826 -16.149  1.00  0.00           C  
ATOM   1803  OE1 GLU D 862     -47.245  48.170 -15.342  1.00  0.00           O  
ATOM   1804  OE2 GLU D 862     -45.373  49.189 -15.907  1.00  0.00           O  
ATOM   1805  N   LYS D 863     -50.993  48.898 -19.328  1.00  0.00           N  
ATOM   1806  CA  LYS D 863     -51.631  49.479 -20.510  1.00  0.00           C  
ATOM   1807  C   LYS D 863     -52.366  50.783 -20.214  1.00  0.00           C  
ATOM   1808  O   LYS D 863     -52.339  51.695 -21.039  1.00  0.00           O  
ATOM   1809  CB  LYS D 863     -52.591  48.472 -21.161  1.00  0.00           C  
ATOM   1810  CG  LYS D 863     -53.151  48.910 -22.528  1.00  0.00           C  
ATOM   1811  CD  LYS D 863     -53.838  47.745 -23.266  1.00  0.00           C  
ATOM   1812  CE  LYS D 863     -53.805  47.927 -24.791  1.00  0.00           C  
ATOM   1813  NZ  LYS D 863     -53.906  46.627 -25.536  1.00  0.00           N  
ATOM   1814  N   VAL D 864     -53.010  50.870 -19.048  1.00  0.00           N  
ATOM   1815  CA  VAL D 864     -53.769  52.065 -18.667  1.00  0.00           C  
ATOM   1816  C   VAL D 864     -52.979  52.993 -17.757  1.00  0.00           C  
ATOM   1817  O   VAL D 864     -53.138  54.204 -17.833  1.00  0.00           O  
ATOM   1818  CB  VAL D 864     -55.092  51.711 -17.979  1.00  0.00           C  
ATOM   1819  CG1 VAL D 864     -55.909  52.963 -17.761  1.00  0.00           C  
ATOM   1820  CG2 VAL D 864     -55.886  50.714 -18.818  1.00  0.00           C  
ATOM   1821  N   LYS D 865     -52.140  52.440 -16.890  1.00  0.00           N  
ATOM   1822  CA  LYS D 865     -51.237  53.280 -16.110  1.00  0.00           C  
ATOM   1823  C   LYS D 865     -50.491  54.221 -17.058  1.00  0.00           C  
ATOM   1824  O   LYS D 865     -50.602  55.441 -16.948  1.00  0.00           O  
ATOM   1825  CB  LYS D 865     -50.232  52.445 -15.300  1.00  0.00           C  
ATOM   1826  CG  LYS D 865     -50.769  51.875 -13.974  1.00  0.00           C  
ATOM   1827  CD  LYS D 865     -49.706  51.055 -13.192  1.00  0.00           C  
ATOM   1828  CE  LYS D 865     -48.586  51.932 -12.580  1.00  0.00           C  
ATOM   1829  NZ  LYS D 865     -47.355  51.203 -12.064  1.00  0.00           N  
ATOM   1830  N   ALA D 866     -49.776  53.642 -18.020  1.00  0.00           N  
ATOM   1831  CA  ALA D 866     -48.883  54.405 -18.900  1.00  0.00           C  
ATOM   1832  C   ALA D 866     -49.591  55.117 -20.067  1.00  0.00           C  
ATOM   1833  O   ALA D 866     -48.931  55.607 -20.991  1.00  0.00           O  
ATOM   1834  CB  ALA D 866     -47.760  53.504 -19.416  1.00  0.00           C  
ATOM   1835  N   MET D 867     -50.924  55.152 -20.031  1.00  0.00           N  
ATOM   1836  CA  MET D 867     -51.721  56.055 -20.874  1.00  0.00           C  
ATOM   1837  C   MET D 867     -52.059  57.309 -20.077  1.00  0.00           C  
ATOM   1838  O   MET D 867     -52.148  58.407 -20.625  1.00  0.00           O  
ATOM   1839  CB  MET D 867     -53.019  55.380 -21.337  1.00  0.00           C  
ATOM   1840  CG  MET D 867     -52.883  54.509 -22.584  1.00  0.00           C  
ATOM   1841  SD  MET D 867     -54.382  53.558 -22.949  1.00  0.00           S  
ATOM   1842  CE  MET D 867     -55.547  54.857 -23.402  1.00  0.00           C  
ATOM   1843  N   GLN D 868     -52.258  57.124 -18.776  1.00  0.00           N  
ATOM   1844  CA  GLN D 868     -52.557  58.222 -17.868  1.00  0.00           C  
ATOM   1845  C   GLN D 868     -51.294  59.006 -17.520  1.00  0.00           C  
ATOM   1846  O   GLN D 868     -51.321  60.232 -17.484  1.00  0.00           O  
ATOM   1847  CB  GLN D 868     -53.232  57.700 -16.594  1.00  0.00           C  
ATOM   1848  CG  GLN D 868     -54.658  57.210 -16.806  1.00  0.00           C  
ATOM   1849  CD  GLN D 868     -55.439  57.138 -15.521  1.00  0.00           C  
ATOM   1850  OE1 GLN D 868     -54.900  56.782 -14.478  1.00  0.00           O  
ATOM   1851  NE2 GLN D 868     -56.714  57.483 -15.585  1.00  0.00           N  
ATOM   1852  N   ARG D 869     -50.196  58.305 -17.255  1.00  0.00           N  
ATOM   1853  CA  ARG D 869     -48.912  58.967 -17.103  1.00  0.00           C  
ATOM   1854  C   ARG D 869     -48.715  59.912 -18.285  1.00  0.00           C  
ATOM   1855  O   ARG D 869     -48.474  61.106 -18.119  1.00  0.00           O  
ATOM   1856  CB  ARG D 869     -47.775  57.945 -17.074  1.00  0.00           C  
ATOM   1857  CG  ARG D 869     -47.741  57.033 -15.845  1.00  0.00           C  
ATOM   1858  CD  ARG D 869     -46.660  55.954 -15.993  1.00  0.00           C  
ATOM   1859  NE  ARG D 869     -46.602  55.011 -14.871  1.00  0.00           N  
ATOM   1860  CZ  ARG D 869     -46.059  55.270 -13.678  1.00  0.00           C  
ATOM   1861  NH1 ARG D 869     -45.532  56.469 -13.412  1.00  0.00           N  
ATOM   1862  NH2 ARG D 869     -46.051  54.326 -12.732  1.00  0.00           N  
ATOM   1863  N   ALA D 870     -48.849  59.365 -19.485  1.00  0.00           N  
ATOM   1864  CA  ALA D 870     -48.663  60.128 -20.705  1.00  0.00           C  
ATOM   1865  C   ALA D 870     -49.723  61.216 -20.901  1.00  0.00           C  
ATOM   1866  O   ALA D 870     -49.380  62.320 -21.312  1.00  0.00           O  
ATOM   1867  CB  ALA D 870     -48.638  59.196 -21.901  1.00  0.00           C  
ATOM   1868  N   TRP D 872     -50.995  60.918 -20.624  1.00  0.00           N  
ATOM   1869  CA  TRP D 872     -52.071  61.911 -20.808  1.00  0.00           C  
ATOM   1870  C   TRP D 872     -51.951  63.070 -19.815  1.00  0.00           C  
ATOM   1871  O   TRP D 872     -52.274  64.209 -20.137  1.00  0.00           O  
ATOM   1872  CB  TRP D 872     -53.456  61.260 -20.706  1.00  0.00           C  
ATOM   1873  CG  TRP D 872     -54.587  62.247 -20.835  1.00  0.00           C  
ATOM   1874  CD1 TRP D 872     -55.246  62.873 -19.819  1.00  0.00           C  
ATOM   1875  CD2 TRP D 872     -55.170  62.730 -22.045  1.00  0.00           C  
ATOM   1876  NE1 TRP D 872     -56.206  63.711 -20.319  1.00  0.00           N  
ATOM   1877  CE2 TRP D 872     -56.180  63.644 -21.686  1.00  0.00           C  
ATOM   1878  CE3 TRP D 872     -54.940  62.479 -23.400  1.00  0.00           C  
ATOM   1879  CZ2 TRP D 872     -56.962  64.310 -22.636  1.00  0.00           C  
ATOM   1880  CZ3 TRP D 872     -55.719  63.146 -24.350  1.00  0.00           C  
ATOM   1881  CH2 TRP D 872     -56.717  64.047 -23.959  1.00  0.00           C  
ATOM   1882  N   ILE D 873     -51.496  62.762 -18.606  1.00  0.00           N  
ATOM   1883  CA  ILE D 873     -51.130  63.778 -17.616  1.00  0.00           C  
ATOM   1884  C   ILE D 873     -49.883  64.516 -18.083  1.00  0.00           C  
ATOM   1885  O   ILE D 873     -49.832  65.741 -18.059  1.00  0.00           O  
ATOM   1886  CB  ILE D 873     -50.859  63.142 -16.230  1.00  0.00           C  
ATOM   1887  CG1 ILE D 873     -52.175  62.681 -15.595  1.00  0.00           C  
ATOM   1888  CG2 ILE D 873     -50.132  64.121 -15.312  1.00  0.00           C  
ATOM   1889  CD1 ILE D 873     -51.990  61.673 -14.487  1.00  0.00           C  
ATOM   1890  N   GLY D 874     -48.876  63.754 -18.490  1.00  0.00           N  
ATOM   1891  CA  GLY D 874     -47.744  64.302 -19.222  1.00  0.00           C  
ATOM   1892  C   GLY D 874     -47.015  65.419 -18.508  1.00  0.00           C  
ATOM   1893  O   GLY D 874     -47.146  66.595 -18.858  1.00  0.00           O  
ATOM   1894  N   ARG D 875     -46.243  65.028 -17.501  1.00  0.00           N  
ATOM   1895  CA  ARG D 875     -45.411  65.939 -16.731  1.00  0.00           C  
ATOM   1896  C   ARG D 875     -44.229  66.373 -17.582  1.00  0.00           C  
ATOM   1897  O   ARG D 875     -43.856  65.668 -18.520  1.00  0.00           O  
ATOM   1898  CB  ARG D 875     -44.958  65.215 -15.463  1.00  0.00           C  
ATOM   1899  CG  ARG D 875     -43.940  65.913 -14.590  1.00  0.00           C  
ATOM   1900  CD  ARG D 875     -43.656  65.028 -13.376  1.00  0.00           C  
ATOM   1901  NE  ARG D 875     -42.588  65.530 -12.517  1.00  0.00           N  
ATOM   1902  CZ  ARG D 875     -42.712  66.554 -11.674  1.00  0.00           C  
ATOM   1903  NH1 ARG D 875     -43.863  67.220 -11.571  1.00  0.00           N  
ATOM   1904  NH2 ARG D 875     -41.671  66.920 -10.930  1.00  0.00           N  
ATOM   1905  N   SER D 876     -43.681  67.550 -17.285  1.00  0.00           N  
ATOM   1906  CA  SER D 876     -42.402  67.986 -17.865  1.00  0.00           C  
ATOM   1907  C   SER D 876     -41.742  69.074 -17.027  1.00  0.00           C  
ATOM   1908  O   SER D 876     -42.343  70.119 -16.774  1.00  0.00           O  
ATOM   1909  CB  SER D 876     -42.561  68.490 -19.301  1.00  0.00           C  
ATOM   1910  OG  SER D 876     -41.291  68.586 -19.935  1.00  0.00           O  
ATOM   1911  N   GLU D 877     -40.496  68.818 -16.631  1.00  0.00           N  
ATOM   1912  CA  GLU D 877     -39.762  69.681 -15.720  1.00  0.00           C  
ATOM   1913  C   GLU D 877     -38.805  70.560 -16.498  1.00  0.00           C  
ATOM   1914  O   GLU D 877     -38.045  70.065 -17.325  1.00  0.00           O  
ATOM   1915  CB  GLU D 877     -38.990  68.825 -14.715  1.00  0.00           C  
ATOM   1916  CG  GLU D 877     -39.899  67.892 -13.896  1.00  0.00           C  
ATOM   1917  CD  GLU D 877     -39.140  66.916 -13.007  1.00  0.00           C  
ATOM   1918  OE1 GLU D 877     -38.243  67.368 -12.262  1.00  0.00           O  
ATOM   1919  OE2 GLU D 877     -39.462  65.702 -13.041  1.00  0.00           O  
ATOM   1920  N   GLY D 878     -38.842  71.863 -16.236  1.00  0.00           N  
ATOM   1921  CA  GLY D 878     -37.975  72.809 -16.945  1.00  0.00           C  
ATOM   1922  C   GLY D 878     -37.972  74.227 -16.386  1.00  0.00           C  
ATOM   1923  O   GLY D 878     -37.723  74.431 -15.190  1.00  0.00           O  
ATOM   1924  N   ALA D 879     -38.248  75.206 -17.252  1.00  0.00           N  
ATOM   1925  CA  ALA D 879     -38.175  76.621 -16.871  1.00  0.00           C  
ATOM   1926  C   ALA D 879     -39.072  77.533 -17.730  1.00  0.00           C  
ATOM   1927  O   ALA D 879     -39.101  77.409 -18.957  1.00  0.00           O  
ATOM   1928  CB  ALA D 879     -36.719  77.092 -16.937  1.00  0.00           C  
ATOM   1929  N   GLU D 880     -39.810  78.425 -17.064  1.00  0.00           N  
ATOM   1930  CA  GLU D 880     -40.483  79.552 -17.724  1.00  0.00           C  
ATOM   1931  C   GLU D 880     -39.458  80.674 -17.880  1.00  0.00           C  
ATOM   1932  O   GLU D 880     -38.563  80.815 -17.040  1.00  0.00           O  
ATOM   1933  CB  GLU D 880     -41.694  80.046 -16.901  1.00  0.00           C  
ATOM   1934  CG  GLU D 880     -42.240  81.448 -17.303  1.00  0.00           C  
ATOM   1935  CD  GLU D 880     -43.442  81.915 -16.464  1.00  0.00           C  
ATOM   1936  OE1 GLU D 880     -43.393  83.040 -15.907  1.00  0.00           O  
ATOM   1937  OE2 GLU D 880     -44.442  81.167 -16.372  1.00  0.00           O  
ATOM   1938  N   ILE D 881     -39.568  81.458 -18.950  1.00  0.00           N  
ATOM   1939  CA  ILE D 881     -38.728  82.643 -19.099  1.00  0.00           C  
ATOM   1940  C   ILE D 881     -39.567  83.826 -19.545  1.00  0.00           C  
ATOM   1941  O   ILE D 881     -40.554  83.652 -20.250  1.00  0.00           O  
ATOM   1942  CB  ILE D 881     -37.576  82.429 -20.089  1.00  0.00           C  
ATOM   1943  CG1 ILE D 881     -36.801  81.162 -19.743  1.00  0.00           C  
ATOM   1944  CG2 ILE D 881     -36.631  83.622 -20.049  1.00  0.00           C  
ATOM   1945  CD1 ILE D 881     -35.495  81.024 -20.485  1.00  0.00           C  
ATOM   1946  N   LEU D 882     -39.168  85.025 -19.122  1.00  0.00           N  
ATOM   1947  CA  LEU D 882     -39.884  86.248 -19.449  1.00  0.00           C  
ATOM   1948  C   LEU D 882     -39.102  87.092 -20.447  1.00  0.00           C  
ATOM   1949  O   LEU D 882     -37.986  87.523 -20.168  1.00  0.00           O  
ATOM   1950  CB  LEU D 882     -40.156  87.061 -18.186  1.00  0.00           C  
ATOM   1951  CG  LEU D 882     -41.105  86.411 -17.178  1.00  0.00           C  
ATOM   1952  CD1 LEU D 882     -41.473  87.407 -16.077  1.00  0.00           C  
ATOM   1953  CD2 LEU D 882     -42.366  85.859 -17.852  1.00  0.00           C  
ATOM   1954  N   PHE D 883     -39.710  87.315 -21.610  1.00  0.00           N  
ATOM   1955  CA  PHE D 883     -39.162  88.153 -22.669  1.00  0.00           C  
ATOM   1956  C   PHE D 883     -39.840  89.519 -22.664  1.00  0.00           C  
ATOM   1957  O   PHE D 883     -41.039  89.620 -22.955  1.00  0.00           O  
ATOM   1958  CB  PHE D 883     -39.400  87.495 -24.034  1.00  0.00           C  
ATOM   1959  CG  PHE D 883     -38.401  86.439 -24.379  1.00  0.00           C  
ATOM   1960  CD1 PHE D 883     -38.518  85.165 -23.864  1.00  0.00           C  
ATOM   1961  CD2 PHE D 883     -37.344  86.720 -25.222  1.00  0.00           C  
ATOM   1962  CE1 PHE D 883     -37.593  84.190 -24.178  1.00  0.00           C  
ATOM   1963  CE2 PHE D 883     -36.423  85.754 -25.539  1.00  0.00           C  
ATOM   1964  CZ  PHE D 883     -36.546  84.486 -25.013  1.00  0.00           C  
ATOM   1965  N   PRO D 884     -39.093  90.576 -22.318  1.00  0.00           N  
ATOM   1966  CA  PRO D 884     -39.626  91.924 -22.515  1.00  0.00           C  
ATOM   1967  C   PRO D 884     -39.947  92.211 -23.975  1.00  0.00           C  
ATOM   1968  O   PRO D 884     -39.199  91.819 -24.862  1.00  0.00           O  
ATOM   1969  CB  PRO D 884     -38.490  92.829 -22.029  1.00  0.00           C  
ATOM   1970  CG  PRO D 884     -37.695  91.970 -21.097  1.00  0.00           C  
ATOM   1971  CD  PRO D 884     -37.765  90.596 -21.683  1.00  0.00           C  
ATOM   1972  N   VAL D 885     -41.063  92.880 -24.214  1.00  0.00           N  
ATOM   1973  CA  VAL D 885     -41.429  93.291 -25.559  1.00  0.00           C  
ATOM   1974  C   VAL D 885     -40.912  94.726 -25.796  1.00  0.00           C  
ATOM   1975  O   VAL D 885     -40.961  95.567 -24.877  1.00  0.00           O  
ATOM   1976  CB  VAL D 885     -42.950  93.205 -25.752  1.00  0.00           C  
ATOM   1977  CG1 VAL D 885     -43.325  93.468 -27.203  1.00  0.00           C  
ATOM   1978  CG2 VAL D 885     -43.454  91.839 -25.303  1.00  0.00           C  
ATOM   1979  N   GLU D 886     -40.423  94.994 -27.019  1.00  0.00           N  
ATOM   1980  CA  GLU D 886     -39.665  96.227 -27.335  1.00  0.00           C  
ATOM   1981  C   GLU D 886     -40.366  97.509 -26.878  1.00  0.00           C  
ATOM   1982  O   GLU D 886     -41.429  97.871 -27.396  1.00  0.00           O  
ATOM   1983  CB  GLU D 886     -39.338  96.325 -28.839  1.00  0.00           C  
ATOM   1984  CG  GLU D 886     -38.487  97.562 -29.191  1.00  0.00           C  
ATOM   1985  CD  GLU D 886     -37.738  97.460 -30.521  1.00  0.00           C  
ATOM   1986  OE1 GLU D 886     -38.296  96.912 -31.501  1.00  0.00           O  
ATOM   1987  OE2 GLU D 886     -36.586  97.955 -30.586  1.00  0.00           O  
ATOM   1988  N   GLY D 887     -39.776  98.184 -25.894  1.00  0.00           N  
ATOM   1989  CA  GLY D 887     -40.319  99.443 -25.399  1.00  0.00           C  
ATOM   1990  C   GLY D 887     -41.633  99.298 -24.641  1.00  0.00           C  
ATOM   1991  O   GLY D 887     -41.822  99.938 -23.595  1.00  0.00           O  
ATOM   1992  N   LYS D 888     -42.549  98.475 -25.160  1.00  0.00           N  
ATOM   1993  CA  LYS D 888     -43.827  98.228 -24.485  1.00  0.00           C  
ATOM   1994  C   LYS D 888     -43.650  97.679 -23.060  1.00  0.00           C  
ATOM   1995  O   LYS D 888     -42.592  97.164 -22.684  1.00  0.00           O  
ATOM   1996  CB  LYS D 888     -44.751  97.320 -25.319  1.00  0.00           C  
ATOM   1997  CG  LYS D 888     -45.357  98.021 -26.524  1.00  0.00           C  
ATOM   1998  CD  LYS D 888     -46.580  97.283 -27.077  1.00  0.00           C  
ATOM   1999  CE  LYS D 888     -47.076  97.920 -28.395  1.00  0.00           C  
ATOM   2000  NZ  LYS D 888     -48.309  97.286 -28.947  1.00  0.00           N  
ATOM   2001  N   GLU D 889     -44.734  97.793 -22.304  1.00  0.00           N  
ATOM   2002  CA  GLU D 889     -44.768  97.574 -20.864  1.00  0.00           C  
ATOM   2003  C   GLU D 889     -44.592  96.090 -20.490  1.00  0.00           C  
ATOM   2004  O   GLU D 889     -43.745  95.743 -19.666  1.00  0.00           O  
ATOM   2005  CB  GLU D 889     -46.108  98.088 -20.293  1.00  0.00           C  
ATOM   2006  CG  GLU D 889     -46.808  99.251 -21.066  1.00  0.00           C  
ATOM   2007  CD  GLU D 889     -47.830  98.771 -22.125  1.00  0.00           C  
ATOM   2008  OE1 GLU D 889     -47.546  97.793 -22.854  1.00  0.00           O  
ATOM   2009  OE2 GLU D 889     -48.921  99.381 -22.231  1.00  0.00           O  
ATOM   2010  N   VAL D 890     -45.395  95.225 -21.112  1.00  0.00           N  
ATOM   2011  CA  VAL D 890     -45.493  93.804 -20.731  1.00  0.00           C  
ATOM   2012  C   VAL D 890     -44.214  92.993 -21.007  1.00  0.00           C  
ATOM   2013  O   VAL D 890     -43.343  93.411 -21.779  1.00  0.00           O  
ATOM   2014  CB  VAL D 890     -46.753  93.112 -21.405  1.00  0.00           C  
ATOM   2015  CG1 VAL D 890     -46.562  92.919 -22.901  1.00  0.00           C  
ATOM   2016  CG2 VAL D 890     -47.090  91.779 -20.731  1.00  0.00           C  
ATOM   2017  N   ARG D 891     -44.110  91.851 -20.324  1.00  0.00           N  
ATOM   2018  CA  ARG D 891     -43.102  90.827 -20.596  1.00  0.00           C  
ATOM   2019  C   ARG D 891     -43.782  89.633 -21.277  1.00  0.00           C  
ATOM   2020  O   ARG D 891     -45.007  89.639 -21.432  1.00  0.00           O  
ATOM   2021  CB  ARG D 891     -42.445  90.414 -19.284  1.00  0.00           C  
ATOM   2022  CG  ARG D 891     -41.617  91.539 -18.643  1.00  0.00           C  
ATOM   2023  CD  ARG D 891     -41.063  91.150 -17.260  1.00  0.00           C  
ATOM   2024  NE  ARG D 891     -41.717  91.870 -16.160  1.00  0.00           N  
ATOM   2025  CZ  ARG D 891     -41.681  91.504 -14.877  1.00  0.00           C  
ATOM   2026  NH1 ARG D 891     -41.031  90.404 -14.495  1.00  0.00           N  
ATOM   2027  NH2 ARG D 891     -42.311  92.241 -13.965  1.00  0.00           N  
ATOM   2028  N   ILE D 892     -43.016  88.623 -21.697  1.00  0.00           N  
ATOM   2029  CA  ILE D 892     -43.606  87.438 -22.362  1.00  0.00           C  
ATOM   2030  C   ILE D 892     -43.038  86.083 -21.889  1.00  0.00           C  
ATOM   2031  O   ILE D 892     -41.843  85.835 -21.981  1.00  0.00           O  
ATOM   2032  CB  ILE D 892     -43.512  87.531 -23.902  1.00  0.00           C  
ATOM   2033  CG1 ILE D 892     -44.699  88.323 -24.458  1.00  0.00           C  
ATOM   2034  CG2 ILE D 892     -43.513  86.145 -24.523  1.00  0.00           C  
ATOM   2035  CD1 ILE D 892     -44.989  88.065 -25.942  1.00  0.00           C  
ATOM   2036  N   PRO D 893     -43.913  85.184 -21.416  1.00  0.00           N  
ATOM   2037  CA  PRO D 893     -43.448  83.939 -20.843  1.00  0.00           C  
ATOM   2038  C   PRO D 893     -43.296  82.832 -21.884  1.00  0.00           C  
ATOM   2039  O   PRO D 893     -44.141  82.704 -22.770  1.00  0.00           O  
ATOM   2040  CB  PRO D 893     -44.572  83.584 -19.876  1.00  0.00           C  
ATOM   2041  CG  PRO D 893     -45.812  84.072 -20.566  1.00  0.00           C  
ATOM   2042  CD  PRO D 893     -45.388  85.262 -21.402  1.00  0.00           C  
ATOM   2043  N   VAL D 894     -42.240  82.030 -21.765  1.00  0.00           N  
ATOM   2044  CA  VAL D 894     -42.057  80.842 -22.611  1.00  0.00           C  
ATOM   2045  C   VAL D 894     -41.511  79.657 -21.801  1.00  0.00           C  
ATOM   2046  O   VAL D 894     -40.506  79.802 -21.091  1.00  0.00           O  
ATOM   2047  CB  VAL D 894     -41.100  81.126 -23.791  1.00  0.00           C  
ATOM   2048  CG1 VAL D 894     -41.720  82.117 -24.743  1.00  0.00           C  
ATOM   2049  CG2 VAL D 894     -39.760  81.638 -23.286  1.00  0.00           C  
ATOM   2050  N   PHE D 895     -42.167  78.496 -21.903  1.00  0.00           N  
ATOM   2051  CA  PHE D 895     -41.680  77.280 -21.240  1.00  0.00           C  
ATOM   2052  C   PHE D 895     -40.634  76.588 -22.104  1.00  0.00           C  
ATOM   2053  O   PHE D 895     -40.784  76.496 -23.328  1.00  0.00           O  
ATOM   2054  CB  PHE D 895     -42.820  76.305 -20.920  1.00  0.00           C  
ATOM   2055  CG  PHE D 895     -42.361  75.007 -20.284  1.00  0.00           C  
ATOM   2056  CD1 PHE D 895     -41.533  75.014 -19.166  1.00  0.00           C  
ATOM   2057  CD2 PHE D 895     -42.769  73.781 -20.798  1.00  0.00           C  
ATOM   2058  CE1 PHE D 895     -41.110  73.821 -18.579  1.00  0.00           C  
ATOM   2059  CE2 PHE D 895     -42.351  72.583 -20.221  1.00  0.00           C  
ATOM   2060  CZ  PHE D 895     -41.521  72.603 -19.109  1.00  0.00           C  
ATOM   2061  N   THR D 896     -39.577  76.105 -21.450  1.00  0.00           N  
ATOM   2062  CA  THR D 896     -38.485  75.417 -22.131  1.00  0.00           C  
ATOM   2063  C   THR D 896     -37.919  74.262 -21.303  1.00  0.00           C  
ATOM   2064  O   THR D 896     -37.554  74.438 -20.141  1.00  0.00           O  
ATOM   2065  CB  THR D 896     -37.348  76.387 -22.471  1.00  0.00           C  
ATOM   2066  OG1 THR D 896     -36.211  75.648 -22.920  1.00  0.00           O  
ATOM   2067  CG2 THR D 896     -36.959  77.194 -21.257  1.00  0.00           C  
ATOM   2068  N   THR D 897     -37.871  73.085 -21.924  1.00  0.00           N  
ATOM   2069  CA  THR D 897     -37.222  71.904 -21.365  1.00  0.00           C  
ATOM   2070  C   THR D 897     -35.753  71.831 -21.802  1.00  0.00           C  
ATOM   2071  O   THR D 897     -35.022  70.914 -21.404  1.00  0.00           O  
ATOM   2072  CB  THR D 897     -37.938  70.614 -21.803  1.00  0.00           C  
ATOM   2073  OG1 THR D 897     -37.710  70.379 -23.196  1.00  0.00           O  
ATOM   2074  CG2 THR D 897     -39.434  70.709 -21.543  1.00  0.00           C  
ATOM   2075  N   ARG D 898     -35.343  72.794 -22.636  1.00  0.00           N  
ATOM   2076  CA  ARG D 898     -33.934  73.032 -22.968  1.00  0.00           C  
ATOM   2077  C   ARG D 898     -33.582  74.511 -22.807  1.00  0.00           C  
ATOM   2078  O   ARG D 898     -33.284  75.181 -23.793  1.00  0.00           O  
ATOM   2079  CB  ARG D 898     -33.633  72.564 -24.399  1.00  0.00           C  
ATOM   2080  CG  ARG D 898     -33.170  71.114 -24.505  1.00  0.00           C  
ATOM   2081  CD  ARG D 898     -31.802  70.923 -23.868  1.00  0.00           C  
ATOM   2082  NE  ARG D 898     -30.750  71.607 -24.609  1.00  0.00           N  
ATOM   2083  CZ  ARG D 898     -30.102  71.082 -25.648  1.00  0.00           C  
ATOM   2084  NH1 ARG D 898     -30.403  69.859 -26.088  1.00  0.00           N  
ATOM   2085  NH2 ARG D 898     -29.150  71.782 -26.261  1.00  0.00           N  
ATOM   2086  N   PRO D 899     -33.622  75.025 -21.557  1.00  0.00           N  
ATOM   2087  CA  PRO D 899     -33.293  76.421 -21.244  1.00  0.00           C  
ATOM   2088  C   PRO D 899     -31.787  76.765 -21.246  1.00  0.00           C  
ATOM   2089  O   PRO D 899     -31.412  77.922 -21.060  1.00  0.00           O  
ATOM   2090  CB  PRO D 899     -33.893  76.616 -19.846  1.00  0.00           C  
ATOM   2091  CG  PRO D 899     -33.939  75.288 -19.250  1.00  0.00           C  
ATOM   2092  CD  PRO D 899     -34.012  74.278 -20.349  1.00  0.00           C  
ATOM   2093  N   ASP D 900     -30.937  75.771 -21.451  1.00  0.00           N  
ATOM   2094  CA  ASP D 900     -29.518  76.013 -21.696  1.00  0.00           C  
ATOM   2095  C   ASP D 900     -29.241  76.683 -23.053  1.00  0.00           C  
ATOM   2096  O   ASP D 900     -28.130  77.146 -23.299  1.00  0.00           O  
ATOM   2097  CB  ASP D 900     -28.721  74.702 -21.576  1.00  0.00           C  
ATOM   2098  CG  ASP D 900     -29.499  73.476 -22.062  1.00  0.00           C  
ATOM   2099  OD1 ASP D 900     -30.750  73.514 -22.094  1.00  0.00           O  
ATOM   2100  OD2 ASP D 900     -28.854  72.459 -22.395  1.00  0.00           O  
ATOM   2101  N   THR D 901     -30.244  76.742 -23.925  1.00  0.00           N  
ATOM   2102  CA  THR D 901     -30.067  77.282 -25.269  1.00  0.00           C  
ATOM   2103  C   THR D 901     -30.569  78.717 -25.408  1.00  0.00           C  
ATOM   2104  O   THR D 901     -30.740  79.211 -26.525  1.00  0.00           O  
ATOM   2105  CB  THR D 901     -30.812  76.420 -26.293  1.00  0.00           C  
ATOM   2106  OG1 THR D 901     -32.169  76.263 -25.874  1.00  0.00           O  
ATOM   2107  CG2 THR D 901     -30.168  75.059 -26.418  1.00  0.00           C  
ATOM   2108  N   LEU D 902     -30.794  79.392 -24.284  1.00  0.00           N  
ATOM   2109  CA  LEU D 902     -31.315  80.763 -24.298  1.00  0.00           C  
ATOM   2110  C   LEU D 902     -30.480  81.693 -25.191  1.00  0.00           C  
ATOM   2111  O   LEU D 902     -31.007  82.360 -26.086  1.00  0.00           O  
ATOM   2112  CB  LEU D 902     -31.352  81.313 -22.876  1.00  0.00           C  
ATOM   2113  CG  LEU D 902     -31.977  82.693 -22.708  1.00  0.00           C  
ATOM   2114  CD1 LEU D 902     -33.470  82.645 -22.974  1.00  0.00           C  
ATOM   2115  CD2 LEU D 902     -31.697  83.213 -21.314  1.00  0.00           C  
ATOM   2116  N   PHE D 903     -29.171  81.701 -24.951  1.00  0.00           N  
ATOM   2117  CA  PHE D 903     -28.217  82.525 -25.707  1.00  0.00           C  
ATOM   2118  C   PHE D 903     -28.170  82.187 -27.203  1.00  0.00           C  
ATOM   2119  O   PHE D 903     -27.455  82.846 -27.955  1.00  0.00           O  
ATOM   2120  CB  PHE D 903     -26.809  82.414 -25.078  1.00  0.00           C  
ATOM   2121  CG  PHE D 903     -26.622  83.293 -23.871  1.00  0.00           C  
ATOM   2122  CD1 PHE D 903     -27.222  82.973 -22.661  1.00  0.00           C  
ATOM   2123  CD2 PHE D 903     -25.879  84.462 -23.953  1.00  0.00           C  
ATOM   2124  CE1 PHE D 903     -27.080  83.803 -21.552  1.00  0.00           C  
ATOM   2125  CE2 PHE D 903     -25.726  85.290 -22.848  1.00  0.00           C  
ATOM   2126  CZ  PHE D 903     -26.330  84.963 -21.648  1.00  0.00           C  
ATOM   2127  N   GLY D 904     -28.911  81.156 -27.618  1.00  0.00           N  
ATOM   2128  CA  GLY D 904     -29.108  80.829 -29.034  1.00  0.00           C  
ATOM   2129  C   GLY D 904     -30.550  80.997 -29.490  1.00  0.00           C  
ATOM   2130  O   GLY D 904     -30.950  80.486 -30.543  1.00  0.00           O  
ATOM   2131  N   ALA D 905     -31.333  81.717 -28.694  1.00  0.00           N  
ATOM   2132  CA  ALA D 905     -32.711  82.000 -29.036  1.00  0.00           C  
ATOM   2133  C   ALA D 905     -32.744  83.162 -30.020  1.00  0.00           C  
ATOM   2134  O   ALA D 905     -32.498  84.309 -29.639  1.00  0.00           O  
ATOM   2135  CB  ALA D 905     -33.502  82.333 -27.795  1.00  0.00           C  
ATOM   2136  N   THR D 906     -33.038  82.864 -31.284  1.00  0.00           N  
ATOM   2137  CA  THR D 906     -33.059  83.890 -32.328  1.00  0.00           C  
ATOM   2138  C   THR D 906     -34.445  84.463 -32.624  1.00  0.00           C  
ATOM   2139  O   THR D 906     -34.566  85.362 -33.445  1.00  0.00           O  
ATOM   2140  CB  THR D 906     -32.461  83.367 -33.640  1.00  0.00           C  
ATOM   2141  OG1 THR D 906     -33.125  82.158 -34.027  1.00  0.00           O  
ATOM   2142  CG2 THR D 906     -30.973  83.114 -33.476  1.00  0.00           C  
ATOM   2143  N   PHE D 907     -35.486  83.940 -31.983  1.00  0.00           N  
ATOM   2144  CA  PHE D 907     -36.824  84.545 -32.067  1.00  0.00           C  
ATOM   2145  C   PHE D 907     -37.826  83.855 -31.143  1.00  0.00           C  
ATOM   2146  O   PHE D 907     -37.560  82.780 -30.611  1.00  0.00           O  
ATOM   2147  CB  PHE D 907     -37.358  84.539 -33.506  1.00  0.00           C  
ATOM   2148  CG  PHE D 907     -37.393  83.180 -34.132  1.00  0.00           C  
ATOM   2149  CD1 PHE D 907     -36.259  82.640 -34.716  1.00  0.00           C  
ATOM   2150  CD2 PHE D 907     -38.558  82.435 -34.133  1.00  0.00           C  
ATOM   2151  CE1 PHE D 907     -36.291  81.385 -35.292  1.00  0.00           C  
ATOM   2152  CE2 PHE D 907     -38.593  81.180 -34.711  1.00  0.00           C  
ATOM   2153  CZ  PHE D 907     -37.463  80.656 -35.290  1.00  0.00           C  
ATOM   2154  N   LEU D 908     -38.972  84.503 -30.952  1.00  0.00           N  
ATOM   2155  CA  LEU D 908     -40.085  83.933 -30.207  1.00  0.00           C  
ATOM   2156  C   LEU D 908     -41.182  83.567 -31.205  1.00  0.00           C  
ATOM   2157  O   LEU D 908     -41.214  84.097 -32.320  1.00  0.00           O  
ATOM   2158  CB  LEU D 908     -40.622  84.935 -29.169  1.00  0.00           C  
ATOM   2159  CG  LEU D 908     -39.711  85.434 -28.033  1.00  0.00           C  
ATOM   2160  CD1 LEU D 908     -40.412  86.492 -27.166  1.00  0.00           C  
ATOM   2161  CD2 LEU D 908     -39.235  84.287 -27.170  1.00  0.00           C  
ATOM   2162  N   VAL D 909     -42.060  82.645 -30.811  1.00  0.00           N  
ATOM   2163  CA  VAL D 909     -43.264  82.344 -31.585  1.00  0.00           C  
ATOM   2164  C   VAL D 909     -44.446  82.121 -30.655  1.00  0.00           C  
ATOM   2165  O   VAL D 909     -44.421  81.217 -29.823  1.00  0.00           O  
ATOM   2166  CB  VAL D 909     -43.114  81.086 -32.457  1.00  0.00           C  
ATOM   2167  CG1 VAL D 909     -44.046  81.169 -33.641  1.00  0.00           C  
ATOM   2168  CG2 VAL D 909     -41.697  80.921 -32.925  1.00  0.00           C  
ATOM   2169  N   LEU D 910     -45.474  82.953 -30.799  1.00  0.00           N  
ATOM   2170  CA  LEU D 910     -46.707  82.799 -30.032  1.00  0.00           C  
ATOM   2171  C   LEU D 910     -47.634  81.845 -30.752  1.00  0.00           C  
ATOM   2172  O   LEU D 910     -47.595  81.731 -31.980  1.00  0.00           O  
ATOM   2173  CB  LEU D 910     -47.445  84.133 -29.866  1.00  0.00           C  
ATOM   2174  CG  LEU D 910     -46.691  85.338 -29.302  1.00  0.00           C  
ATOM   2175  CD1 LEU D 910     -47.672  86.493 -29.027  1.00  0.00           C  
ATOM   2176  CD2 LEU D 910     -45.880  84.969 -28.046  1.00  0.00           C  
ATOM   2177  N   ALA D 911     -48.480  81.174 -29.978  1.00  0.00           N  
ATOM   2178  CA  ALA D 911     -49.599  80.435 -30.539  1.00  0.00           C  
ATOM   2179  C   ALA D 911     -50.606  81.444 -31.090  1.00  0.00           C  
ATOM   2180  O   ALA D 911     -50.842  82.476 -30.464  1.00  0.00           O  
ATOM   2181  CB  ALA D 911     -50.247  79.566 -29.481  1.00  0.00           C  
ATOM   2182  N   PRO D 912     -51.210  81.145 -32.253  1.00  0.00           N  
ATOM   2183  CA  PRO D 912     -52.140  82.054 -32.928  1.00  0.00           C  
ATOM   2184  C   PRO D 912     -53.260  82.618 -32.043  1.00  0.00           C  
ATOM   2185  O   PRO D 912     -53.772  83.717 -32.311  1.00  0.00           O  
ATOM   2186  CB  PRO D 912     -52.738  81.177 -34.027  1.00  0.00           C  
ATOM   2187  CG  PRO D 912     -51.711  80.173 -34.302  1.00  0.00           C  
ATOM   2188  CD  PRO D 912     -51.044  79.890 -33.005  1.00  0.00           C  
ATOM   2189  N   GLU D 913     -53.636  81.871 -31.006  1.00  0.00           N  
ATOM   2190  CA  GLU D 913     -54.627  82.334 -30.035  1.00  0.00           C  
ATOM   2191  C   GLU D 913     -53.958  82.724 -28.707  1.00  0.00           C  
ATOM   2192  O   GLU D 913     -54.511  82.500 -27.628  1.00  0.00           O  
ATOM   2193  CB  GLU D 913     -55.715  81.269 -29.816  1.00  0.00           C  
ATOM   2194  CG  GLU D 913     -56.319  80.702 -31.115  1.00  0.00           C  
ATOM   2195  CD  GLU D 913     -55.535  79.510 -31.694  1.00  0.00           C  
ATOM   2196  OE1 GLU D 913     -55.408  79.428 -32.943  1.00  0.00           O  
ATOM   2197  OE2 GLU D 913     -55.051  78.655 -30.907  1.00  0.00           O  
ATOM   2198  N   HIS D 914     -52.763  83.298 -28.786  1.00  0.00           N  
ATOM   2199  CA  HIS D 914     -52.231  84.030 -27.662  1.00  0.00           C  
ATOM   2200  C   HIS D 914     -52.970  85.374 -27.677  1.00  0.00           C  
ATOM   2201  O   HIS D 914     -53.237  85.915 -28.753  1.00  0.00           O  
ATOM   2202  CB  HIS D 914     -50.716  84.229 -27.790  1.00  0.00           C  
ATOM   2203  CG  HIS D 914     -50.025  84.453 -26.480  1.00  0.00           C  
ATOM   2204  ND1 HIS D 914     -50.154  85.620 -25.756  1.00  0.00           N  
ATOM   2205  CD2 HIS D 914     -49.204  83.654 -25.758  1.00  0.00           C  
ATOM   2206  CE1 HIS D 914     -49.449  85.528 -24.643  1.00  0.00           C  
ATOM   2207  NE2 HIS D 914     -48.859  84.346 -24.622  1.00  0.00           N  
ATOM   2208  N   PRO D 915     -53.354  85.891 -26.495  1.00  0.00           N  
ATOM   2209  CA  PRO D 915     -53.867  87.263 -26.335  1.00  0.00           C  
ATOM   2210  C   PRO D 915     -52.985  88.394 -26.898  1.00  0.00           C  
ATOM   2211  O   PRO D 915     -53.471  89.519 -27.048  1.00  0.00           O  
ATOM   2212  CB  PRO D 915     -53.960  87.424 -24.813  1.00  0.00           C  
ATOM   2213  CG  PRO D 915     -54.130  86.063 -24.294  1.00  0.00           C  
ATOM   2214  CD  PRO D 915     -53.392  85.145 -25.224  1.00  0.00           C  
ATOM   2215  N   LEU D 916     -51.713  88.101 -27.181  1.00  0.00           N  
ATOM   2216  CA  LEU D 916     -50.744  89.098 -27.634  1.00  0.00           C  
ATOM   2217  C   LEU D 916     -50.432  88.981 -29.118  1.00  0.00           C  
ATOM   2218  O   LEU D 916     -49.587  89.714 -29.619  1.00  0.00           O  
ATOM   2219  CB  LEU D 916     -49.437  88.960 -26.844  1.00  0.00           C  
ATOM   2220  CG  LEU D 916     -49.550  89.024 -25.319  1.00  0.00           C  
ATOM   2221  CD1 LEU D 916     -48.191  88.816 -24.657  1.00  0.00           C  
ATOM   2222  CD2 LEU D 916     -50.164  90.349 -24.886  1.00  0.00           C  
ATOM   2223  N   THR D 917     -51.093  88.067 -29.821  1.00  0.00           N  
ATOM   2224  CA  THR D 917     -50.862  87.912 -31.254  1.00  0.00           C  
ATOM   2225  C   THR D 917     -51.469  89.076 -32.025  1.00  0.00           C  
ATOM   2226  O   THR D 917     -50.842  89.606 -32.938  1.00  0.00           O  
ATOM   2227  CB  THR D 917     -51.448  86.614 -31.789  1.00  0.00           C  
ATOM   2228  OG1 THR D 917     -51.010  85.526 -30.974  1.00  0.00           O  
ATOM   2229  CG2 THR D 917     -50.985  86.380 -33.201  1.00  0.00           C  
ATOM   2230  N   LEU D 918     -52.692  89.460 -31.665  1.00  0.00           N  
ATOM   2231  CA  LEU D 918     -53.331  90.644 -32.247  1.00  0.00           C  
ATOM   2232  C   LEU D 918     -52.841  91.924 -31.558  1.00  0.00           C  
ATOM   2233  O   LEU D 918     -52.563  92.933 -32.222  1.00  0.00           O  
ATOM   2234  CB  LEU D 918     -54.863  90.560 -32.149  1.00  0.00           C  
ATOM   2235  CG  LEU D 918     -55.633  89.654 -33.115  1.00  0.00           C  
ATOM   2236  CD1 LEU D 918     -57.090  90.074 -33.142  1.00  0.00           C  
ATOM   2237  CD2 LEU D 918     -55.061  89.691 -34.515  1.00  0.00           C  
ATOM   2238  N   GLU D 919     -52.736  91.866 -30.230  1.00  0.00           N  
ATOM   2239  CA  GLU D 919     -52.397  93.028 -29.397  1.00  0.00           C  
ATOM   2240  C   GLU D 919     -51.070  93.680 -29.789  1.00  0.00           C  
ATOM   2241  O   GLU D 919     -50.893  94.880 -29.564  1.00  0.00           O  
ATOM   2242  CB  GLU D 919     -52.358  92.622 -27.911  1.00  0.00           C  
ATOM   2243  CG  GLU D 919     -52.280  93.782 -26.902  1.00  0.00           C  
ATOM   2244  CD  GLU D 919     -52.425  93.329 -25.437  1.00  0.00           C  
ATOM   2245  OE1 GLU D 919     -53.036  92.262 -25.170  1.00  0.00           O  
ATOM   2246  OE2 GLU D 919     -51.931  94.056 -24.546  1.00  0.00           O  
ATOM   2247  N   LEU D 920     -50.152  92.897 -30.366  1.00  0.00           N  
ATOM   2248  CA  LEU D 920     -48.816  93.384 -30.738  1.00  0.00           C  
ATOM   2249  C   LEU D 920     -48.660  93.623 -32.240  1.00  0.00           C  
ATOM   2250  O   LEU D 920     -48.036  94.603 -32.656  1.00  0.00           O  
ATOM   2251  CB  LEU D 920     -47.744  92.396 -30.260  1.00  0.00           C  
ATOM   2252  CG  LEU D 920     -47.555  92.285 -28.741  1.00  0.00           C  
ATOM   2253  CD1 LEU D 920     -46.921  90.957 -28.351  1.00  0.00           C  
ATOM   2254  CD2 LEU D 920     -46.730  93.444 -28.210  1.00  0.00           C  
ATOM   2255  N   ALA D 921     -49.223  92.724 -33.044  1.00  0.00           N  
ATOM   2256  CA  ALA D 921     -49.061  92.768 -34.496  1.00  0.00           C  
ATOM   2257  C   ALA D 921     -49.568  94.083 -35.085  1.00  0.00           C  
ATOM   2258  O   ALA D 921     -50.774  94.254 -35.301  1.00  0.00           O  
ATOM   2259  CB  ALA D 921     -49.775  91.595 -35.136  1.00  0.00           C  
ATOM   2260  N   ALA D 922     -48.632  94.996 -35.353  1.00  0.00           N  
ATOM   2261  CA  ALA D 922     -48.950  96.371 -35.753  1.00  0.00           C  
ATOM   2262  C   ALA D 922     -49.758  96.433 -37.047  1.00  0.00           C  
ATOM   2263  O   ALA D 922     -49.821  95.440 -37.781  1.00  0.00           O  
ATOM   2264  CB  ALA D 922     -47.675  97.193 -35.884  1.00  0.00           C  
ATOM   2265  N   PRO D 923     -50.356  97.612 -37.340  1.00  0.00           N  
ATOM   2266  CA  PRO D 923     -51.393  97.766 -38.383  1.00  0.00           C  
ATOM   2267  C   PRO D 923     -50.921  97.384 -39.783  1.00  0.00           C  
ATOM   2268  O   PRO D 923     -51.663  96.760 -40.542  1.00  0.00           O  
ATOM   2269  CB  PRO D 923     -51.745  99.262 -38.331  1.00  0.00           C  
ATOM   2270  CG  PRO D 923     -51.213  99.760 -37.038  1.00  0.00           C  
ATOM   2271  CD  PRO D 923     -50.034  98.904 -36.700  1.00  0.00           C  
ATOM   2272  N   GLU D 924     -49.694  97.774 -40.111  1.00  0.00           N  
ATOM   2273  CA  GLU D 924     -49.035  97.352 -41.345  1.00  0.00           C  
ATOM   2274  C   GLU D 924     -49.240  95.847 -41.559  1.00  0.00           C  
ATOM   2275  O   GLU D 924     -49.587  95.401 -42.658  1.00  0.00           O  
ATOM   2276  CB  GLU D 924     -47.522  97.675 -41.288  1.00  0.00           C  
ATOM   2277  CG  GLU D 924     -47.145  99.193 -41.267  1.00  0.00           C  
ATOM   2278  CD  GLU D 924     -46.956  99.807 -39.853  1.00  0.00           C  
ATOM   2279  OE1 GLU D 924     -46.515  99.094 -38.918  1.00  0.00           O  
ATOM   2280  OE2 GLU D 924     -47.237 101.021 -39.688  1.00  0.00           O  
ATOM   2281  N   LYS D 925     -49.054  95.089 -40.476  1.00  0.00           N  
ATOM   2282  CA  LYS D 925     -49.021  93.621 -40.501  1.00  0.00           C  
ATOM   2283  C   LYS D 925     -50.375  92.967 -40.189  1.00  0.00           C  
ATOM   2284  O   LYS D 925     -50.641  91.848 -40.632  1.00  0.00           O  
ATOM   2285  CB  LYS D 925     -47.965  93.126 -39.505  1.00  0.00           C  
ATOM   2286  CG  LYS D 925     -46.569  93.753 -39.691  1.00  0.00           C  
ATOM   2287  CD  LYS D 925     -45.865  93.264 -40.966  1.00  0.00           C  
ATOM   2288  CE  LYS D 925     -44.451  93.836 -41.109  1.00  0.00           C  
ATOM   2289  NZ  LYS D 925     -43.606  93.058 -42.067  1.00  0.00           N  
ATOM   2290  N   ARG D 926     -51.212  93.671 -39.427  1.00  0.00           N  
ATOM   2291  CA  ARG D 926     -52.562  93.213 -39.054  1.00  0.00           C  
ATOM   2292  C   ARG D 926     -53.293  92.452 -40.169  1.00  0.00           C  
ATOM   2293  O   ARG D 926     -53.605  91.270 -40.007  1.00  0.00           O  
ATOM   2294  CB  ARG D 926     -53.411  94.418 -38.613  1.00  0.00           C  
ATOM   2295  CG  ARG D 926     -54.720  94.071 -37.915  1.00  0.00           C  
ATOM   2296  CD  ARG D 926     -54.497  93.742 -36.447  1.00  0.00           C  
ATOM   2297  NE  ARG D 926     -55.700  93.191 -35.819  1.00  0.00           N  
ATOM   2298  CZ  ARG D 926     -56.742  93.904 -35.393  1.00  0.00           C  
ATOM   2299  NH1 ARG D 926     -56.762  95.230 -35.518  1.00  0.00           N  
ATOM   2300  NH2 ARG D 926     -57.779  93.280 -34.836  1.00  0.00           N  
ATOM   2301  N   GLU D 927     -53.540  93.130 -41.294  1.00  0.00           N  
ATOM   2302  CA  GLU D 927     -54.358  92.598 -42.408  1.00  0.00           C  
ATOM   2303  C   GLU D 927     -54.155  91.094 -42.642  1.00  0.00           C  
ATOM   2304  O   GLU D 927     -55.099  90.380 -42.997  1.00  0.00           O  
ATOM   2305  CB  GLU D 927     -54.074  93.379 -43.716  1.00  0.00           C  
ATOM   2306  CG  GLU D 927     -55.034  93.070 -44.909  1.00  0.00           C  
ATOM   2307  CD  GLU D 927     -54.613  93.733 -46.244  1.00  0.00           C  
ATOM   2308  OE1 GLU D 927     -53.388  93.847 -46.508  1.00  0.00           O  
ATOM   2309  OE2 GLU D 927     -55.511  94.125 -47.038  1.00  0.00           O  
ATOM   2310  N   GLU D 928     -52.923  90.632 -42.436  1.00  0.00           N  
ATOM   2311  CA  GLU D 928     -52.532  89.251 -42.704  1.00  0.00           C  
ATOM   2312  C   GLU D 928     -52.529  88.381 -41.434  1.00  0.00           C  
ATOM   2313  O   GLU D 928     -52.864  87.197 -41.495  1.00  0.00           O  
ATOM   2314  CB  GLU D 928     -51.142  89.251 -43.355  1.00  0.00           C  
ATOM   2315  CG  GLU D 928     -50.842  88.066 -44.267  1.00  0.00           C  
ATOM   2316  CD  GLU D 928     -49.407  88.084 -44.782  1.00  0.00           C  
ATOM   2317  OE1 GLU D 928     -48.482  88.327 -43.968  1.00  0.00           O  
ATOM   2318  OE2 GLU D 928     -49.206  87.855 -45.996  1.00  0.00           O  
ATOM   2319  N   VAL D 929     -52.139  88.961 -40.297  1.00  0.00           N  
ATOM   2320  CA  VAL D 929     -52.126  88.235 -39.021  1.00  0.00           C  
ATOM   2321  C   VAL D 929     -53.537  87.840 -38.651  1.00  0.00           C  
ATOM   2322  O   VAL D 929     -53.816  86.677 -38.375  1.00  0.00           O  
ATOM   2323  CB  VAL D 929     -51.569  89.088 -37.862  1.00  0.00           C  
ATOM   2324  CG1 VAL D 929     -51.868  88.428 -36.521  1.00  0.00           C  
ATOM   2325  CG2 VAL D 929     -50.080  89.312 -38.025  1.00  0.00           C  
ATOM   2326  N   LEU D 930     -54.418  88.834 -38.641  1.00  0.00           N  
ATOM   2327  CA  LEU D 930     -55.837  88.621 -38.405  1.00  0.00           C  
ATOM   2328  C   LEU D 930     -56.341  87.433 -39.219  1.00  0.00           C  
ATOM   2329  O   LEU D 930     -56.935  86.511 -38.671  1.00  0.00           O  
ATOM   2330  CB  LEU D 930     -56.611  89.891 -38.771  1.00  0.00           C  
ATOM   2331  CG  LEU D 930     -58.138  89.883 -38.665  1.00  0.00           C  
ATOM   2332  CD1 LEU D 930     -58.669  91.298 -38.402  1.00  0.00           C  
ATOM   2333  CD2 LEU D 930     -58.775  89.283 -39.921  1.00  0.00           C  
ATOM   2334  N   ALA D 931     -56.056  87.445 -40.519  1.00  0.00           N  
ATOM   2335  CA  ALA D 931     -56.551  86.420 -41.447  1.00  0.00           C  
ATOM   2336  C   ALA D 931     -55.936  85.031 -41.260  1.00  0.00           C  
ATOM   2337  O   ALA D 931     -56.352  84.084 -41.929  1.00  0.00           O  
ATOM   2338  CB  ALA D 931     -56.341  86.880 -42.885  1.00  0.00           C  
ATOM   2339  N   TYR D 932     -54.946  84.922 -40.374  1.00  0.00           N  
ATOM   2340  CA  TYR D 932     -54.295  83.646 -40.062  1.00  0.00           C  
ATOM   2341  C   TYR D 932     -55.017  82.928 -38.921  1.00  0.00           C  
ATOM   2342  O   TYR D 932     -55.241  81.713 -38.987  1.00  0.00           O  
ATOM   2343  CB  TYR D 932     -52.825  83.883 -39.691  1.00  0.00           C  
ATOM   2344  CG  TYR D 932     -51.954  82.638 -39.672  1.00  0.00           C  
ATOM   2345  CD1 TYR D 932     -51.233  82.282 -38.531  1.00  0.00           C  
ATOM   2346  CD2 TYR D 932     -51.842  81.824 -40.801  1.00  0.00           C  
ATOM   2347  CE1 TYR D 932     -50.431  81.149 -38.512  1.00  0.00           C  
ATOM   2348  CE2 TYR D 932     -51.043  80.686 -40.792  1.00  0.00           C  
ATOM   2349  CZ  TYR D 932     -50.340  80.354 -39.646  1.00  0.00           C  
ATOM   2350  OH  TYR D 932     -49.549  79.227 -39.639  1.00  0.00           O  
ATOM   2351  N   VAL D 933     -55.376  83.684 -37.882  1.00  0.00           N  
ATOM   2352  CA  VAL D 933     -56.112  83.143 -36.736  1.00  0.00           C  
ATOM   2353  C   VAL D 933     -57.425  82.493 -37.185  1.00  0.00           C  
ATOM   2354  O   VAL D 933     -57.627  81.294 -36.981  1.00  0.00           O  
ATOM   2355  CB  VAL D 933     -56.389  84.237 -35.673  1.00  0.00           C  
ATOM   2356  CG1 VAL D 933     -57.437  83.775 -34.671  1.00  0.00           C  
ATOM   2357  CG2 VAL D 933     -55.104  84.616 -34.959  1.00  0.00           C  
ATOM   2358  N   GLU D 934     -58.293  83.275 -37.826  1.00  0.00           N  
ATOM   2359  CA  GLU D 934     -59.597  82.782 -38.297  1.00  0.00           C  
ATOM   2360  C   GLU D 934     -59.510  81.754 -39.443  1.00  0.00           C  
ATOM   2361  O   GLU D 934     -60.520  81.152 -39.811  1.00  0.00           O  
ATOM   2362  CB  GLU D 934     -60.498  83.959 -38.693  1.00  0.00           C  
ATOM   2363  CG  GLU D 934     -60.908  84.841 -37.507  1.00  0.00           C  
ATOM   2364  CD  GLU D 934     -61.762  86.039 -37.915  1.00  0.00           C  
ATOM   2365  OE1 GLU D 934     -62.918  86.136 -37.448  1.00  0.00           O  
ATOM   2366  OE2 GLU D 934     -61.280  86.883 -38.702  1.00  0.00           O  
ATOM   2367  N   ALA D 935     -58.313  81.565 -40.002  1.00  0.00           N  
ATOM   2368  CA  ALA D 935     -58.037  80.467 -40.939  1.00  0.00           C  
ATOM   2369  C   ALA D 935     -57.447  79.242 -40.225  1.00  0.00           C  
ATOM   2370  O   ALA D 935     -57.585  78.118 -40.716  1.00  0.00           O  
ATOM   2371  CB  ALA D 935     -57.097  80.933 -42.044  1.00  0.00           C  
ATOM   2372  N   ALA D 936     -56.783  79.466 -39.086  1.00  0.00           N  
ATOM   2373  CA  ALA D 936     -56.261  78.382 -38.237  1.00  0.00           C  
ATOM   2374  C   ALA D 936     -57.272  77.936 -37.174  1.00  0.00           C  
ATOM   2375  O   ALA D 936     -57.128  76.864 -36.583  1.00  0.00           O  
ATOM   2376  CB  ALA D 936     -54.968  78.812 -37.574  1.00  0.00           C  
ATOM   2377  N   LYS D 937     -58.273  78.777 -36.924  1.00  0.00           N  
ATOM   2378  CA  LYS D 937     -59.406  78.445 -36.054  1.00  0.00           C  
ATOM   2379  C   LYS D 937     -60.401  77.550 -36.805  1.00  0.00           C  
ATOM   2380  O   LYS D 937     -60.885  76.558 -36.263  1.00  0.00           O  
ATOM   2381  CB  LYS D 937     -60.085  79.740 -35.566  1.00  0.00           C  
ATOM   2382  CG  LYS D 937     -61.462  79.587 -34.898  1.00  0.00           C  
ATOM   2383  CD  LYS D 937     -62.081  80.960 -34.576  1.00  0.00           C  
ATOM   2384  CE  LYS D 937     -63.598  80.893 -34.365  1.00  0.00           C  
ATOM   2385  NZ  LYS D 937     -64.206  82.253 -34.213  1.00  0.00           N  
ATOM   2386  N   ARG D 938     -60.690  77.906 -38.055  1.00  0.00           N  
ATOM   2387  CA  ARG D 938     -61.627  77.155 -38.901  1.00  0.00           C  
ATOM   2388  C   ARG D 938     -61.081  75.760 -39.288  1.00  0.00           C  
ATOM   2389  O   ARG D 938     -61.854  74.855 -39.630  1.00  0.00           O  
ATOM   2390  CB  ARG D 938     -61.966  77.984 -40.157  1.00  0.00           C  
ATOM   2391  CG  ARG D 938     -63.284  77.617 -40.862  1.00  0.00           C  
ATOM   2392  CD  ARG D 938     -63.683  78.650 -41.943  1.00  0.00           C  
ATOM   2393  NE  ARG D 938     -64.291  79.864 -41.374  1.00  0.00           N  
ATOM   2394  CZ  ARG D 938     -63.717  81.073 -41.285  1.00  0.00           C  
ATOM   2395  NH1 ARG D 938     -62.484  81.299 -41.734  1.00  0.00           N  
ATOM   2396  NH2 ARG D 938     -64.393  82.082 -40.738  1.00  0.00           N  
ATOM   2397  N   LYS D 939     -59.756  75.603 -39.223  1.00  0.00           N  
ATOM   2398  CA  LYS D 939     -59.069  74.335 -39.512  1.00  0.00           C  
ATOM   2399  C   LYS D 939     -59.220  73.340 -38.354  1.00  0.00           C  
ATOM   2400  O   LYS D 939     -58.821  73.635 -37.223  1.00  0.00           O  
ATOM   2401  CB  LYS D 939     -57.582  74.614 -39.755  1.00  0.00           C  
ATOM   2402  CG  LYS D 939     -56.746  73.424 -40.223  1.00  0.00           C  
ATOM   2403  CD  LYS D 939     -55.248  73.679 -40.020  1.00  0.00           C  
ATOM   2404  CE  LYS D 939     -54.722  74.837 -40.866  1.00  0.00           C  
ATOM   2405  NZ  LYS D 939     -53.335  75.212 -40.483  1.00  0.00           N  
ATOM   2406  N   THR D 940     -59.773  72.160 -38.649  1.00  0.00           N  
ATOM   2407  CA  THR D 940     -60.083  71.149 -37.621  1.00  0.00           C  
ATOM   2408  C   THR D 940     -58.951  70.126 -37.451  1.00  0.00           C  
ATOM   2409  O   THR D 940     -57.981  70.138 -38.208  1.00  0.00           O  
ATOM   2410  CB  THR D 940     -61.409  70.396 -37.935  1.00  0.00           C  
ATOM   2411  OG1 THR D 940     -61.199  69.456 -38.999  1.00  0.00           O  
ATOM   2412  CG2 THR D 940     -62.530  71.382 -38.308  1.00  0.00           C  
ATOM   2413  N   GLU D 941     -59.103  69.232 -36.472  1.00  0.00           N  
ATOM   2414  CA  GLU D 941     -58.029  68.306 -36.069  1.00  0.00           C  
ATOM   2415  C   GLU D 941     -57.833  67.069 -36.968  1.00  0.00           C  
ATOM   2416  O   GLU D 941     -56.960  66.236 -36.692  1.00  0.00           O  
ATOM   2417  CB  GLU D 941     -58.231  67.871 -34.609  1.00  0.00           C  
ATOM   2418  CG  GLU D 941     -57.731  68.888 -33.580  1.00  0.00           C  
ATOM   2419  CD  GLU D 941     -56.227  68.798 -33.321  1.00  0.00           C  
ATOM   2420  OE1 GLU D 941     -55.801  69.164 -32.206  1.00  0.00           O  
ATOM   2421  OE2 GLU D 941     -55.471  68.361 -34.218  1.00  0.00           O  
ATOM   2422  N   ILE D 942     -58.638  66.944 -38.024  1.00  0.00           N  
ATOM   2423  CA  ILE D 942     -58.372  65.967 -39.090  1.00  0.00           C  
ATOM   2424  C   ILE D 942     -57.644  66.639 -40.256  1.00  0.00           C  
ATOM   2425  O   ILE D 942     -56.774  66.034 -40.886  1.00  0.00           O  
ATOM   2426  CB  ILE D 942     -59.662  65.311 -39.626  1.00  0.00           C  
ATOM   2427  CG1 ILE D 942     -60.502  64.746 -38.473  1.00  0.00           C  
ATOM   2428  CG2 ILE D 942     -59.314  64.207 -40.641  1.00  0.00           C  
ATOM   2429  CD1 ILE D 942     -61.758  64.017 -38.928  1.00  0.00           C  
ATOM   2430  N   GLU D 943     -58.025  67.884 -40.541  1.00  0.00           N  
ATOM   2431  CA  GLU D 943     -57.349  68.712 -41.544  1.00  0.00           C  
ATOM   2432  C   GLU D 943     -55.900  69.011 -41.119  1.00  0.00           C  
ATOM   2433  O   GLU D 943     -54.994  69.049 -41.961  1.00  0.00           O  
ATOM   2434  CB  GLU D 943     -58.112  70.040 -41.759  1.00  0.00           C  
ATOM   2435  CG  GLU D 943     -59.557  69.904 -42.300  1.00  0.00           C  
ATOM   2436  CD  GLU D 943     -60.306  71.244 -42.404  1.00  0.00           C  
ATOM   2437  OE1 GLU D 943     -61.479  71.308 -41.972  1.00  0.00           O  
ATOM   2438  OE2 GLU D 943     -59.731  72.229 -42.920  1.00  0.00           O  
ATOM   2439  N   ARG D 944     -55.707  69.207 -39.810  1.00  0.00           N  
ATOM   2440  CA  ARG D 944     -54.409  69.575 -39.213  1.00  0.00           C  
ATOM   2441  C   ARG D 944     -53.308  68.529 -39.403  1.00  0.00           C  
ATOM   2442  O   ARG D 944     -52.157  68.872 -39.698  1.00  0.00           O  
ATOM   2443  CB  ARG D 944     -54.570  69.848 -37.708  1.00  0.00           C  
ATOM   2444  CG  ARG D 944     -55.157  71.217 -37.370  1.00  0.00           C  
ATOM   2445  CD  ARG D 944     -54.838  71.629 -35.939  1.00  0.00           C  
ATOM   2446  NE  ARG D 944     -53.406  71.869 -35.753  1.00  0.00           N  
ATOM   2447  CZ  ARG D 944     -52.838  72.242 -34.609  1.00  0.00           C  
ATOM   2448  NH1 ARG D 944     -53.573  72.434 -33.514  1.00  0.00           N  
ATOM   2449  NH2 ARG D 944     -51.521  72.426 -34.561  1.00  0.00           N  
ATOM   2450  N   GLN D 945     -53.663  67.263 -39.212  1.00  0.00           N  
ATOM   2451  CA  GLN D 945     -52.714  66.159 -39.361  1.00  0.00           C  
ATOM   2452  C   GLN D 945     -52.640  65.701 -40.829  1.00  0.00           C  
ATOM   2453  O   GLN D 945     -51.611  65.185 -41.277  1.00  0.00           O  
ATOM   2454  CB  GLN D 945     -53.099  64.989 -38.441  1.00  0.00           C  
ATOM   2455  CG  GLN D 945     -53.450  65.372 -36.978  1.00  0.00           C  
ATOM   2456  CD  GLN D 945     -52.281  65.963 -36.184  1.00  0.00           C  
ATOM   2457  OE1 GLN D 945     -51.129  65.947 -36.628  1.00  0.00           O  
ATOM   2458  NE2 GLN D 945     -52.583  66.481 -34.995  1.00  0.00           N  
ATOM   2459  N   ALA D 946     -53.729  65.907 -41.573  1.00  0.00           N  
ATOM   2460  CA  ALA D 946     -53.776  65.583 -43.001  1.00  0.00           C  
ATOM   2461  C   ALA D 946     -52.907  66.513 -43.860  1.00  0.00           C  
ATOM   2462  O   ALA D 946     -52.611  66.187 -45.012  1.00  0.00           O  
ATOM   2463  CB  ALA D 946     -55.212  65.603 -43.497  1.00  0.00           C  
ATOM   2464  N   GLU D 947     -52.514  67.664 -43.308  1.00  0.00           N  
ATOM   2465  CA  GLU D 947     -51.561  68.583 -43.969  1.00  0.00           C  
ATOM   2466  C   GLU D 947     -50.069  68.268 -43.661  1.00  0.00           C  
ATOM   2467  O   GLU D 947     -49.161  68.926 -44.198  1.00  0.00           O  
ATOM   2468  CB  GLU D 947     -51.885  70.047 -43.611  1.00  0.00           C  
ATOM   2469  CG  GLU D 947     -53.034  70.654 -44.413  1.00  0.00           C  
ATOM   2470  CD  GLU D 947     -53.218  72.141 -44.138  1.00  0.00           C  
ATOM   2471  OE1 GLU D 947     -52.977  72.958 -45.056  1.00  0.00           O  
ATOM   2472  OE2 GLU D 947     -53.595  72.492 -42.999  1.00  0.00           O  
ATOM   2473  N   GLY D 948     -49.823  67.271 -42.807  1.00  0.00           N  
ATOM   2474  CA  GLY D 948     -48.462  66.825 -42.502  1.00  0.00           C  
ATOM   2475  C   GLY D 948     -47.737  67.769 -41.564  1.00  0.00           C  
ATOM   2476  O   GLY D 948     -48.332  68.725 -41.050  1.00  0.00           O  
ATOM   2477  N   ARG D 949     -46.445  67.512 -41.354  1.00  0.00           N  
ATOM   2478  CA  ARG D 949     -45.615  68.353 -40.470  1.00  0.00           C  
ATOM   2479  C   ARG D 949     -45.197  69.691 -41.133  1.00  0.00           C  
ATOM   2480  O   ARG D 949     -44.189  70.299 -40.746  1.00  0.00           O  
ATOM   2481  CB  ARG D 949     -44.383  67.568 -39.943  1.00  0.00           C  
ATOM   2482  CG  ARG D 949     -43.452  67.001 -41.031  1.00  0.00           C  
ATOM   2483  CD  ARG D 949     -42.102  66.476 -40.501  1.00  0.00           C  
ATOM   2484  NE  ARG D 949     -41.102  66.439 -41.579  1.00  0.00           N  
ATOM   2485  CZ  ARG D 949     -39.814  66.111 -41.439  1.00  0.00           C  
ATOM   2486  NH1 ARG D 949     -39.315  65.760 -40.255  1.00  0.00           N  
ATOM   2487  NH2 ARG D 949     -39.015  66.131 -42.506  1.00  0.00           N  
ATOM   2488  N   GLU D 950     -45.992  70.154 -42.106  1.00  0.00           N  
ATOM   2489  CA  GLU D 950     -45.726  71.408 -42.830  1.00  0.00           C  
ATOM   2490  C   GLU D 950     -45.827  72.643 -41.927  1.00  0.00           C  
ATOM   2491  O   GLU D 950     -46.914  73.012 -41.476  1.00  0.00           O  
ATOM   2492  CB  GLU D 950     -46.664  71.563 -44.045  1.00  0.00           C  
ATOM   2493  CG  GLU D 950     -46.016  71.199 -45.385  1.00  0.00           C  
ATOM   2494  CD  GLU D 950     -44.980  72.226 -45.853  1.00  0.00           C  
ATOM   2495  OE1 GLU D 950     -45.094  73.409 -45.464  1.00  0.00           O  
ATOM   2496  OE2 GLU D 950     -44.054  71.855 -46.615  1.00  0.00           O  
ATOM   2497  N   LYS D 951     -44.679  73.268 -41.674  1.00  0.00           N  
ATOM   2498  CA  LYS D 951     -44.617  74.520 -40.926  1.00  0.00           C  
ATOM   2499  C   LYS D 951     -45.199  75.692 -41.720  1.00  0.00           C  
ATOM   2500  O   LYS D 951     -44.737  75.994 -42.818  1.00  0.00           O  
ATOM   2501  CB  LYS D 951     -43.173  74.835 -40.542  1.00  0.00           C  
ATOM   2502  CG  LYS D 951     -42.826  74.485 -39.116  1.00  0.00           C  
ATOM   2503  CD  LYS D 951     -42.745  72.993 -38.892  1.00  0.00           C  
ATOM   2504  CE  LYS D 951     -42.217  72.701 -37.501  1.00  0.00           C  
ATOM   2505  NZ  LYS D 951     -41.632  71.350 -37.424  1.00  0.00           N  
ATOM   2506  N   THR D 952     -46.204  76.350 -41.149  1.00  0.00           N  
ATOM   2507  CA  THR D 952     -46.852  77.501 -41.769  1.00  0.00           C  
ATOM   2508  C   THR D 952     -46.888  78.644 -40.763  1.00  0.00           C  
ATOM   2509  O   THR D 952     -46.873  78.412 -39.559  1.00  0.00           O  
ATOM   2510  CB  THR D 952     -48.294  77.162 -42.200  1.00  0.00           C  
ATOM   2511  OG1 THR D 952     -48.337  75.846 -42.768  1.00  0.00           O  
ATOM   2512  CG2 THR D 952     -48.801  78.167 -43.216  1.00  0.00           C  
ATOM   2513  N   GLY D 953     -46.948  79.879 -41.248  1.00  0.00           N  
ATOM   2514  CA  GLY D 953     -46.940  81.038 -40.354  1.00  0.00           C  
ATOM   2515  C   GLY D 953     -46.964  82.407 -41.018  1.00  0.00           C  
ATOM   2516  O   GLY D 953     -47.099  82.536 -42.239  1.00  0.00           O  
ATOM   2517  N   VAL D 954     -46.835  83.433 -40.184  1.00  0.00           N  
ATOM   2518  CA  VAL D 954     -46.767  84.810 -40.641  1.00  0.00           C  
ATOM   2519  C   VAL D 954     -46.141  85.650 -39.530  1.00  0.00           C  
ATOM   2520  O   VAL D 954     -46.327  85.360 -38.349  1.00  0.00           O  
ATOM   2521  CB  VAL D 954     -48.170  85.337 -41.054  1.00  0.00           C  
ATOM   2522  CG1 VAL D 954     -48.282  86.846 -40.873  1.00  0.00           C  
ATOM   2523  CG2 VAL D 954     -48.481  84.952 -42.506  1.00  0.00           C  
ATOM   2524  N   PHE D 955     -45.379  86.669 -39.924  1.00  0.00           N  
ATOM   2525  CA  PHE D 955     -44.654  87.521 -38.987  1.00  0.00           C  
ATOM   2526  C   PHE D 955     -45.587  88.521 -38.343  1.00  0.00           C  
ATOM   2527  O   PHE D 955     -46.399  89.125 -39.024  1.00  0.00           O  
ATOM   2528  CB  PHE D 955     -43.539  88.279 -39.717  1.00  0.00           C  
ATOM   2529  CG  PHE D 955     -42.726  89.204 -38.826  1.00  0.00           C  
ATOM   2530  CD1 PHE D 955     -42.298  88.797 -37.564  1.00  0.00           C  
ATOM   2531  CD2 PHE D 955     -42.353  90.466 -39.270  1.00  0.00           C  
ATOM   2532  CE1 PHE D 955     -41.539  89.639 -36.760  1.00  0.00           C  
ATOM   2533  CE2 PHE D 955     -41.589  91.306 -38.468  1.00  0.00           C  
ATOM   2534  CZ  PHE D 955     -41.187  90.892 -37.211  1.00  0.00           C  
ATOM   2535  N   LEU D 956     -45.460  88.705 -37.035  1.00  0.00           N  
ATOM   2536  CA  LEU D 956     -46.277  89.682 -36.323  1.00  0.00           C  
ATOM   2537  C   LEU D 956     -45.894  91.115 -36.669  1.00  0.00           C  
ATOM   2538  O   LEU D 956     -46.761  91.963 -36.863  1.00  0.00           O  
ATOM   2539  CB  LEU D 956     -46.154  89.509 -34.808  1.00  0.00           C  
ATOM   2540  CG  LEU D 956     -46.817  88.298 -34.162  1.00  0.00           C  
ATOM   2541  CD1 LEU D 956     -46.569  88.337 -32.658  1.00  0.00           C  
ATOM   2542  CD2 LEU D 956     -48.314  88.279 -34.465  1.00  0.00           C  
ATOM   2543  N   GLY D 957     -44.599  91.390 -36.728  1.00  0.00           N  
ATOM   2544  CA  GLY D 957     -44.129  92.757 -36.879  1.00  0.00           C  
ATOM   2545  C   GLY D 957     -44.086  93.438 -35.531  1.00  0.00           C  
ATOM   2546  O   GLY D 957     -44.702  94.484 -35.339  1.00  0.00           O  
ATOM   2547  N   ALA D 958     -43.368  92.818 -34.599  1.00  0.00           N  
ATOM   2548  CA  ALA D 958     -43.084  93.394 -33.297  1.00  0.00           C  
ATOM   2549  C   ALA D 958     -41.991  92.550 -32.694  1.00  0.00           C  
ATOM   2550  O   ALA D 958     -42.001  91.337 -32.835  1.00  0.00           O  
ATOM   2551  CB  ALA D 958     -44.299  93.373 -32.427  1.00  0.00           C  
ATOM   2552  N   TYR D 959     -41.052  93.189 -32.015  1.00  0.00           N  
ATOM   2553  CA  TYR D 959     -39.791  92.549 -31.651  1.00  0.00           C  
ATOM   2554  C   TYR D 959     -39.861  92.024 -30.226  1.00  0.00           C  
ATOM   2555  O   TYR D 959     -40.945  91.917 -29.672  1.00  0.00           O  
ATOM   2556  CB  TYR D 959     -38.651  93.556 -31.851  1.00  0.00           C  
ATOM   2557  CG  TYR D 959     -38.270  93.744 -33.310  1.00  0.00           C  
ATOM   2558  CD1 TYR D 959     -39.249  93.870 -34.310  1.00  0.00           C  
ATOM   2559  CD2 TYR D 959     -36.931  93.786 -33.697  1.00  0.00           C  
ATOM   2560  CE1 TYR D 959     -38.902  94.024 -35.646  1.00  0.00           C  
ATOM   2561  CE2 TYR D 959     -36.569  93.943 -35.035  1.00  0.00           C  
ATOM   2562  CZ  TYR D 959     -37.560  94.061 -36.006  1.00  0.00           C  
ATOM   2563  OH  TYR D 959     -37.209  94.216 -37.332  1.00  0.00           O  
ATOM   2564  N   ALA D 960     -38.723  91.649 -29.653  1.00  0.00           N  
ATOM   2565  CA  ALA D 960     -38.637  91.377 -28.219  1.00  0.00           C  
ATOM   2566  C   ALA D 960     -37.173  91.358 -27.787  1.00  0.00           C  
ATOM   2567  O   ALA D 960     -36.351  90.702 -28.414  1.00  0.00           O  
ATOM   2568  CB  ALA D 960     -39.312  90.059 -27.874  1.00  0.00           C  
ATOM   2569  N   LEU D 961     -36.837  92.094 -26.732  1.00  0.00           N  
ATOM   2570  CA  LEU D 961     -35.496  92.006 -26.162  1.00  0.00           C  
ATOM   2571  C   LEU D 961     -35.269  90.572 -25.682  1.00  0.00           C  
ATOM   2572  O   LEU D 961     -36.072  90.032 -24.928  1.00  0.00           O  
ATOM   2573  CB  LEU D 961     -35.302  92.987 -24.989  1.00  0.00           C  
ATOM   2574  CG  LEU D 961     -35.014  94.479 -25.251  1.00  0.00           C  
ATOM   2575  CD1 LEU D 961     -34.986  95.257 -23.929  1.00  0.00           C  
ATOM   2576  CD2 LEU D 961     -33.710  94.714 -26.021  1.00  0.00           C  
ATOM   2577  N   ASN D 962     -34.192  89.953 -26.147  1.00  0.00           N  
ATOM   2578  CA  ASN D 962     -33.764  88.675 -25.617  1.00  0.00           C  
ATOM   2579  C   ASN D 962     -33.090  88.949 -24.301  1.00  0.00           C  
ATOM   2580  O   ASN D 962     -32.070  89.622 -24.276  1.00  0.00           O  
ATOM   2581  CB  ASN D 962     -32.767  88.002 -26.555  1.00  0.00           C  
ATOM   2582  CG  ASN D 962     -32.463  86.570 -26.158  1.00  0.00           C  
ATOM   2583  OD1 ASN D 962     -32.775  86.135 -25.052  1.00  0.00           O  
ATOM   2584  ND2 ASN D 962     -31.857  85.825 -27.071  1.00  0.00           N  
ATOM   2585  N   PRO D 963     -33.637  88.422 -23.199  1.00  0.00           N  
ATOM   2586  CA  PRO D 963     -33.021  88.678 -21.894  1.00  0.00           C  
ATOM   2587  C   PRO D 963     -31.642  88.034 -21.710  1.00  0.00           C  
ATOM   2588  O   PRO D 963     -30.957  88.340 -20.747  1.00  0.00           O  
ATOM   2589  CB  PRO D 963     -34.029  88.082 -20.911  1.00  0.00           C  
ATOM   2590  CG  PRO D 963     -34.757  87.047 -21.689  1.00  0.00           C  
ATOM   2591  CD  PRO D 963     -34.828  87.561 -23.089  1.00  0.00           C  
ATOM   2592  N   ALA D 964     -31.255  87.145 -22.618  1.00  0.00           N  
ATOM   2593  CA  ALA D 964     -29.918  86.577 -22.631  1.00  0.00           C  
ATOM   2594  C   ALA D 964     -28.889  87.630 -23.035  1.00  0.00           C  
ATOM   2595  O   ALA D 964     -28.109  88.093 -22.201  1.00  0.00           O  
ATOM   2596  CB  ALA D 964     -29.861  85.389 -23.585  1.00  0.00           C  
ATOM   2597  N   THR D 965     -28.898  88.012 -24.310  1.00  0.00           N  
ATOM   2598  CA  THR D 965     -27.900  88.933 -24.854  1.00  0.00           C  
ATOM   2599  C   THR D 965     -28.404  90.377 -24.890  1.00  0.00           C  
ATOM   2600  O   THR D 965     -27.838  91.219 -25.589  1.00  0.00           O  
ATOM   2601  CB  THR D 965     -27.475  88.530 -26.292  1.00  0.00           C  
ATOM   2602  OG1 THR D 965     -28.527  88.834 -27.209  1.00  0.00           O  
ATOM   2603  CG2 THR D 965     -27.151  87.045 -26.380  1.00  0.00           C  
ATOM   2604  N   GLY D 966     -29.477  90.668 -24.163  1.00  0.00           N  
ATOM   2605  CA  GLY D 966     -30.082  91.995 -24.209  1.00  0.00           C  
ATOM   2606  C   GLY D 966     -30.742  92.360 -25.536  1.00  0.00           C  
ATOM   2607  O   GLY D 966     -31.650  93.196 -25.558  1.00  0.00           O  
ATOM   2608  N   GLU D 967     -30.321  91.718 -26.630  1.00  0.00           N  
ATOM   2609  CA  GLU D 967     -30.627  92.185 -27.988  1.00  0.00           C  
ATOM   2610  C   GLU D 967     -32.064  91.931 -28.407  1.00  0.00           C  
ATOM   2611  O   GLU D 967     -32.806  91.237 -27.724  1.00  0.00           O  
ATOM   2612  CB  GLU D 967     -29.682  91.531 -29.009  1.00  0.00           C  
ATOM   2613  CG  GLU D 967     -30.097  90.129 -29.478  1.00  0.00           C  
ATOM   2614  CD  GLU D 967     -29.012  89.421 -30.294  1.00  0.00           C  
ATOM   2615  OE1 GLU D 967     -28.503  88.368 -29.839  1.00  0.00           O  
ATOM   2616  OE2 GLU D 967     -28.675  89.915 -31.394  1.00  0.00           O  
ATOM   2617  N   ARG D 968     -32.427  92.482 -29.559  1.00  0.00           N  
ATOM   2618  CA  ARG D 968     -33.769  92.329 -30.120  1.00  0.00           C  
ATOM   2619  C   ARG D 968     -33.875  91.023 -30.909  1.00  0.00           C  
ATOM   2620  O   ARG D 968     -32.922  90.621 -31.575  1.00  0.00           O  
ATOM   2621  CB  ARG D 968     -34.076  93.494 -31.064  1.00  0.00           C  
ATOM   2622  CG  ARG D 968     -33.871  94.884 -30.463  1.00  0.00           C  
ATOM   2623  CD  ARG D 968     -33.409  95.914 -31.504  1.00  0.00           C  
ATOM   2624  NE  ARG D 968     -34.454  96.257 -32.472  1.00  0.00           N  
ATOM   2625  CZ  ARG D 968     -34.388  97.281 -33.326  1.00  0.00           C  
ATOM   2626  NH1 ARG D 968     -33.318  98.078 -33.338  1.00  0.00           N  
ATOM   2627  NH2 ARG D 968     -35.397  97.516 -34.174  1.00  0.00           N  
ATOM   2628  N   ILE D 969     -35.033  90.369 -30.832  1.00  0.00           N  
ATOM   2629  CA  ILE D 969     -35.339  89.197 -31.666  1.00  0.00           C  
ATOM   2630  C   ILE D 969     -36.823  89.199 -32.076  1.00  0.00           C  
ATOM   2631  O   ILE D 969     -37.698  89.433 -31.253  1.00  0.00           O  
ATOM   2632  CB  ILE D 969     -34.948  87.863 -30.969  1.00  0.00           C  
ATOM   2633  CG1 ILE D 969     -35.547  87.743 -29.570  1.00  0.00           C  
ATOM   2634  CG2 ILE D 969     -33.446  87.744 -30.851  1.00  0.00           C  
ATOM   2635  CD1 ILE D 969     -35.401  86.355 -28.987  1.00  0.00           C  
ATOM   2636  N   PRO D 970     -37.115  88.950 -33.356  1.00  0.00           N  
ATOM   2637  CA  PRO D 970     -38.485  89.160 -33.821  1.00  0.00           C  
ATOM   2638  C   PRO D 970     -39.492  88.202 -33.201  1.00  0.00           C  
ATOM   2639  O   PRO D 970     -39.098  87.266 -32.505  1.00  0.00           O  
ATOM   2640  CB  PRO D 970     -38.393  88.944 -35.336  1.00  0.00           C  
ATOM   2641  CG  PRO D 970     -37.175  88.170 -35.547  1.00  0.00           C  
ATOM   2642  CD  PRO D 970     -36.233  88.471 -34.427  1.00  0.00           C  
ATOM   2643  N   ILE D 971     -40.777  88.465 -33.444  1.00  0.00           N  
ATOM   2644  CA  ILE D 971     -41.862  87.629 -32.944  1.00  0.00           C  
ATOM   2645  C   ILE D 971     -42.808  87.231 -34.059  1.00  0.00           C  
ATOM   2646  O   ILE D 971     -43.332  88.071 -34.771  1.00  0.00           O  
ATOM   2647  CB  ILE D 971     -42.706  88.351 -31.897  1.00  0.00           C  
ATOM   2648  CG1 ILE D 971     -41.837  88.839 -30.732  1.00  0.00           C  
ATOM   2649  CG2 ILE D 971     -43.790  87.429 -31.397  1.00  0.00           C  
ATOM   2650  CD1 ILE D 971     -42.624  89.542 -29.638  1.00  0.00           C  
ATOM   2651  N   TRP D 972     -43.046  85.937 -34.179  1.00  0.00           N  
ATOM   2652  CA  TRP D 972     -43.884  85.399 -35.230  1.00  0.00           C  
ATOM   2653  C   TRP D 972     -45.077  84.720 -34.612  1.00  0.00           C  
ATOM   2654  O   TRP D 972     -45.160  84.568 -33.401  1.00  0.00           O  
ATOM   2655  CB  TRP D 972     -43.103  84.355 -36.026  1.00  0.00           C  
ATOM   2656  CG  TRP D 972     -42.200  84.908 -37.067  1.00  0.00           C  
ATOM   2657  CD1 TRP D 972     -41.119  85.726 -36.881  1.00  0.00           C  
ATOM   2658  CD2 TRP D 972     -42.274  84.652 -38.464  1.00  0.00           C  
ATOM   2659  NE1 TRP D 972     -40.526  86.008 -38.087  1.00  0.00           N  
ATOM   2660  CE2 TRP D 972     -41.218  85.358 -39.075  1.00  0.00           C  
ATOM   2661  CE3 TRP D 972     -43.137  83.898 -39.264  1.00  0.00           C  
ATOM   2662  CZ2 TRP D 972     -41.003  85.331 -40.451  1.00  0.00           C  
ATOM   2663  CZ3 TRP D 972     -42.921  83.866 -40.632  1.00  0.00           C  
ATOM   2664  CH2 TRP D 972     -41.863  84.580 -41.212  1.00  0.00           C  
ATOM   2665  N   THR D 973     -45.995  84.294 -35.462  1.00  0.00           N  
ATOM   2666  CA  THR D 973     -47.048  83.394 -35.044  1.00  0.00           C  
ATOM   2667  C   THR D 973     -47.094  82.207 -36.017  1.00  0.00           C  
ATOM   2668  O   THR D 973     -46.886  82.377 -37.224  1.00  0.00           O  
ATOM   2669  CB  THR D 973     -48.388  84.125 -34.981  1.00  0.00           C  
ATOM   2670  OG1 THR D 973     -49.391  83.252 -34.446  1.00  0.00           O  
ATOM   2671  CG2 THR D 973     -48.793  84.608 -36.360  1.00  0.00           C  
ATOM   2672  N   ALA D 974     -47.329  81.009 -35.482  1.00  0.00           N  
ATOM   2673  CA  ALA D 974     -47.388  79.796 -36.296  1.00  0.00           C  
ATOM   2674  C   ALA D 974     -48.189  78.696 -35.595  1.00  0.00           C  
ATOM   2675  O   ALA D 974     -48.085  78.531 -34.386  1.00  0.00           O  
ATOM   2676  CB  ALA D 974     -45.989  79.312 -36.609  1.00  0.00           C  
ATOM   2677  N   ASP D 975     -48.971  77.935 -36.362  1.00  0.00           N  
ATOM   2678  CA  ASP D 975     -49.879  76.930 -35.791  1.00  0.00           C  
ATOM   2679  C   ASP D 975     -49.179  75.626 -35.379  1.00  0.00           C  
ATOM   2680  O   ASP D 975     -49.836  74.671 -34.957  1.00  0.00           O  
ATOM   2681  CB  ASP D 975     -51.071  76.659 -36.741  1.00  0.00           C  
ATOM   2682  CG  ASP D 975     -50.696  75.831 -37.988  1.00  0.00           C  
ATOM   2683  OD1 ASP D 975     -49.513  75.408 -38.141  1.00  0.00           O  
ATOM   2684  OD2 ASP D 975     -51.621  75.605 -38.815  1.00  0.00           O  
ATOM   2685  N   TYR D 976     -47.853  75.585 -35.498  1.00  0.00           N  
ATOM   2686  CA  TYR D 976     -47.084  74.468 -34.956  1.00  0.00           C  
ATOM   2687  C   TYR D 976     -46.839  74.616 -33.447  1.00  0.00           C  
ATOM   2688  O   TYR D 976     -46.308  73.703 -32.813  1.00  0.00           O  
ATOM   2689  CB  TYR D 976     -45.780  74.259 -35.741  1.00  0.00           C  
ATOM   2690  CG  TYR D 976     -44.566  75.037 -35.286  1.00  0.00           C  
ATOM   2691  CD1 TYR D 976     -43.683  74.505 -34.339  1.00  0.00           C  
ATOM   2692  CD2 TYR D 976     -44.259  76.269 -35.846  1.00  0.00           C  
ATOM   2693  CE1 TYR D 976     -42.545  75.200 -33.932  1.00  0.00           C  
ATOM   2694  CE2 TYR D 976     -43.114  76.975 -35.446  1.00  0.00           C  
ATOM   2695  CZ  TYR D 976     -42.266  76.432 -34.489  1.00  0.00           C  
ATOM   2696  OH  TYR D 976     -41.148  77.127 -34.102  1.00  0.00           O  
ATOM   2697  N   VAL D 977     -47.238  75.759 -32.887  1.00  0.00           N  
ATOM   2698  CA  VAL D 977     -47.283  75.968 -31.439  1.00  0.00           C  
ATOM   2699  C   VAL D 977     -48.743  76.024 -30.953  1.00  0.00           C  
ATOM   2700  O   VAL D 977     -49.509  76.882 -31.393  1.00  0.00           O  
ATOM   2701  CB  VAL D 977     -46.578  77.280 -31.056  1.00  0.00           C  
ATOM   2702  CG1 VAL D 977     -46.485  77.420 -29.550  1.00  0.00           C  
ATOM   2703  CG2 VAL D 977     -45.202  77.329 -31.676  1.00  0.00           C  
ATOM   2704  N   LEU D 978     -49.121  75.123 -30.042  1.00  0.00           N  
ATOM   2705  CA  LEU D 978     -50.500  75.056 -29.539  1.00  0.00           C  
ATOM   2706  C   LEU D 978     -50.632  76.062 -28.419  1.00  0.00           C  
ATOM   2707  O   LEU D 978     -49.640  76.645 -28.005  1.00  0.00           O  
ATOM   2708  CB  LEU D 978     -50.840  73.667 -28.998  1.00  0.00           C  
ATOM   2709  CG  LEU D 978     -50.115  72.425 -29.535  1.00  0.00           C  
ATOM   2710  CD1 LEU D 978     -50.564  71.217 -28.738  1.00  0.00           C  
ATOM   2711  CD2 LEU D 978     -50.338  72.213 -31.031  1.00  0.00           C  
ATOM   2712  N   PHE D 979     -51.843  76.258 -27.912  1.00  0.00           N  
ATOM   2713  CA  PHE D 979     -52.060  77.197 -26.800  1.00  0.00           C  
ATOM   2714  C   PHE D 979     -52.508  76.518 -25.494  1.00  0.00           C  
ATOM   2715  O   PHE D 979     -52.316  77.071 -24.402  1.00  0.00           O  
ATOM   2716  CB  PHE D 979     -53.041  78.300 -27.222  1.00  0.00           C  
ATOM   2717  CG  PHE D 979     -53.344  79.303 -26.138  1.00  0.00           C  
ATOM   2718  CD1 PHE D 979     -52.361  79.720 -25.243  1.00  0.00           C  
ATOM   2719  CD2 PHE D 979     -54.617  79.849 -26.026  1.00  0.00           C  
ATOM   2720  CE1 PHE D 979     -52.646  80.640 -24.245  1.00  0.00           C  
ATOM   2721  CE2 PHE D 979     -54.910  80.777 -25.029  1.00  0.00           C  
ATOM   2722  CZ  PHE D 979     -53.920  81.174 -24.139  1.00  0.00           C  
ATOM   2723  N   GLY D 980     -53.079  75.318 -25.605  1.00  0.00           N  
ATOM   2724  CA  GLY D 980     -53.455  74.527 -24.427  1.00  0.00           C  
ATOM   2725  C   GLY D 980     -52.301  73.964 -23.588  1.00  0.00           C  
ATOM   2726  O   GLY D 980     -52.510  73.496 -22.461  1.00  0.00           O  
ATOM   2727  N   TYR D 981     -51.090  73.988 -24.139  1.00  0.00           N  
ATOM   2728  CA  TYR D 981     -49.906  73.518 -23.440  1.00  0.00           C  
ATOM   2729  C   TYR D 981     -49.051  74.721 -23.128  1.00  0.00           C  
ATOM   2730  O   TYR D 981     -49.217  75.773 -23.750  1.00  0.00           O  
ATOM   2731  CB  TYR D 981     -49.141  72.539 -24.325  1.00  0.00           C  
ATOM   2732  CG  TYR D 981     -47.927  71.919 -23.684  1.00  0.00           C  
ATOM   2733  CD1 TYR D 981     -46.667  72.065 -24.246  1.00  0.00           C  
ATOM   2734  CD2 TYR D 981     -48.037  71.181 -22.517  1.00  0.00           C  
ATOM   2735  CE1 TYR D 981     -45.539  71.484 -23.660  1.00  0.00           C  
ATOM   2736  CE2 TYR D 981     -46.914  70.602 -21.917  1.00  0.00           C  
ATOM   2737  CZ  TYR D 981     -45.670  70.756 -22.493  1.00  0.00           C  
ATOM   2738  OH  TYR D 981     -44.566  70.184 -21.904  1.00  0.00           O  
ATOM   2739  N   GLY D 982     -48.164  74.565 -22.145  1.00  0.00           N  
ATOM   2740  CA  GLY D 982     -47.166  75.584 -21.801  1.00  0.00           C  
ATOM   2741  C   GLY D 982     -47.734  76.986 -21.653  1.00  0.00           C  
ATOM   2742  O   GLY D 982     -48.867  77.160 -21.192  1.00  0.00           O  
ATOM   2743  N   THR D 983     -46.950  77.984 -22.054  1.00  0.00           N  
ATOM   2744  CA  THR D 983     -47.399  79.369 -22.026  1.00  0.00           C  
ATOM   2745  C   THR D 983     -48.238  79.723 -23.246  1.00  0.00           C  
ATOM   2746  O   THR D 983     -48.994  80.686 -23.218  1.00  0.00           O  
ATOM   2747  CB  THR D 983     -46.212  80.336 -21.999  1.00  0.00           C  
ATOM   2748  OG1 THR D 983     -45.415  80.147 -23.172  1.00  0.00           O  
ATOM   2749  CG2 THR D 983     -45.364  80.096 -20.773  1.00  0.00           C  
ATOM   2750  N   GLY D 984     -48.103  78.942 -24.312  1.00  0.00           N  
ATOM   2751  CA  GLY D 984     -48.602  79.336 -25.633  1.00  0.00           C  
ATOM   2752  C   GLY D 984     -47.551  80.129 -26.397  1.00  0.00           C  
ATOM   2753  O   GLY D 984     -47.843  80.763 -27.417  1.00  0.00           O  
ATOM   2754  N   ALA D 985     -46.319  80.075 -25.900  1.00  0.00           N  
ATOM   2755  CA  ALA D 985     -45.236  80.881 -26.422  1.00  0.00           C  
ATOM   2756  C   ALA D 985     -43.935  80.108 -26.298  1.00  0.00           C  
ATOM   2757  O   ALA D 985     -43.655  79.537 -25.244  1.00  0.00           O  
ATOM   2758  CB  ALA D 985     -45.150  82.182 -25.653  1.00  0.00           C  
ATOM   2759  N   ILE D 986     -43.150  80.092 -27.378  1.00  0.00           N  
ATOM   2760  CA  ILE D 986     -41.866  79.390 -27.411  1.00  0.00           C  
ATOM   2761  C   ILE D 986     -40.724  80.343 -27.753  1.00  0.00           C  
ATOM   2762  O   ILE D 986     -40.864  81.197 -28.630  1.00  0.00           O  
ATOM   2763  CB  ILE D 986     -41.880  78.228 -28.434  1.00  0.00           C  
ATOM   2764  CG1 ILE D 986     -41.936  78.737 -29.876  1.00  0.00           C  
ATOM   2765  CG2 ILE D 986     -43.067  77.315 -28.183  1.00  0.00           C  
ATOM   2766  CD1 ILE D 986     -41.976  77.624 -30.897  1.00  0.00           C  
ATOM   2767  N   MET D 987     -39.609  80.204 -27.039  1.00  0.00           N  
ATOM   2768  CA  MET D 987     -38.362  80.864 -27.417  1.00  0.00           C  
ATOM   2769  C   MET D 987     -37.655  79.930 -28.378  1.00  0.00           C  
ATOM   2770  O   MET D 987     -37.421  78.762 -28.055  1.00  0.00           O  
ATOM   2771  CB  MET D 987     -37.477  81.155 -26.204  1.00  0.00           C  
ATOM   2772  CG  MET D 987     -37.240  79.977 -25.273  1.00  0.00           C  
ATOM   2773  SD  MET D 987     -35.631  80.031 -24.493  1.00  0.00           S  
ATOM   2774  CE  MET D 987     -34.589  79.775 -25.914  1.00  0.00           C  
ATOM   2775  N   ALA D 988     -37.329  80.436 -29.562  1.00  0.00           N  
ATOM   2776  CA  ALA D 988     -36.889  79.579 -30.655  1.00  0.00           C  
ATOM   2777  C   ALA D 988     -35.385  79.394 -30.665  1.00  0.00           C  
ATOM   2778  O   ALA D 988     -34.642  80.365 -30.724  1.00  0.00           O  
ATOM   2779  CB  ALA D 988     -37.352  80.142 -31.985  1.00  0.00           C  
ATOM   2780  N   VAL D 989     -34.943  78.145 -30.602  1.00  0.00           N  
ATOM   2781  CA  VAL D 989     -33.537  77.820 -30.799  1.00  0.00           C  
ATOM   2782  C   VAL D 989     -33.425  76.875 -31.990  1.00  0.00           C  
ATOM   2783  O   VAL D 989     -33.604  75.662 -31.850  1.00  0.00           O  
ATOM   2784  CB  VAL D 989     -32.914  77.165 -29.569  1.00  0.00           C  
ATOM   2785  CG1 VAL D 989     -31.418  76.978 -29.795  1.00  0.00           C  
ATOM   2786  CG2 VAL D 989     -33.176  78.006 -28.338  1.00  0.00           C  
ATOM   2787  N   PRO D 990     -33.119  77.422 -33.173  1.00  0.00           N  
ATOM   2788  CA  PRO D 990     -33.247  76.586 -34.341  1.00  0.00           C  
ATOM   2789  C   PRO D 990     -31.984  75.782 -34.607  1.00  0.00           C  
ATOM   2790  O   PRO D 990     -31.959  74.999 -35.550  1.00  0.00           O  
ATOM   2791  CB  PRO D 990     -33.530  77.593 -35.466  1.00  0.00           C  
ATOM   2792  CG  PRO D 990     -33.233  78.962 -34.886  1.00  0.00           C  
ATOM   2793  CD  PRO D 990     -32.624  78.756 -33.540  1.00  0.00           C  
ATOM   2794  N   ALA D 991     -30.950  75.964 -33.788  1.00  0.00           N  
ATOM   2795  CA  ALA D 991     -29.773  75.102 -33.852  1.00  0.00           C  
ATOM   2796  C   ALA D 991     -30.036  73.761 -33.174  1.00  0.00           C  
ATOM   2797  O   ALA D 991     -29.551  72.726 -33.621  1.00  0.00           O  
ATOM   2798  CB  ALA D 991     -28.586  75.782 -33.203  1.00  0.00           C  
ATOM   2799  N   HIS D 992     -30.810  73.783 -32.095  1.00  0.00           N  
ATOM   2800  CA  HIS D 992     -30.945  72.619 -31.227  1.00  0.00           C  
ATOM   2801  C   HIS D 992     -32.370  72.117 -31.099  1.00  0.00           C  
ATOM   2802  O   HIS D 992     -32.661  71.314 -30.214  1.00  0.00           O  
ATOM   2803  CB  HIS D 992     -30.344  72.953 -29.868  1.00  0.00           C  
ATOM   2804  CG  HIS D 992     -29.002  73.604 -29.976  1.00  0.00           C  
ATOM   2805  ND1 HIS D 992     -27.979  73.060 -30.723  1.00  0.00           N  
ATOM   2806  CD2 HIS D 992     -28.528  74.769 -29.478  1.00  0.00           C  
ATOM   2807  CE1 HIS D 992     -26.925  73.854 -30.661  1.00  0.00           C  
ATOM   2808  NE2 HIS D 992     -27.231  74.897 -29.911  1.00  0.00           N  
ATOM   2809  N   ASP D 993     -33.252  72.585 -31.978  1.00  0.00           N  
ATOM   2810  CA  ASP D 993     -34.553  71.962 -32.144  1.00  0.00           C  
ATOM   2811  C   ASP D 993     -34.960  71.954 -33.601  1.00  0.00           C  
ATOM   2812  O   ASP D 993     -35.044  73.008 -34.230  1.00  0.00           O  
ATOM   2813  CB  ASP D 993     -35.625  72.659 -31.326  1.00  0.00           C  
ATOM   2814  CG  ASP D 993     -36.913  71.863 -31.295  1.00  0.00           C  
ATOM   2815  OD1 ASP D 993     -37.695  71.961 -32.265  1.00  0.00           O  
ATOM   2816  OD2 ASP D 993     -37.124  71.111 -30.321  1.00  0.00           O  
ATOM   2817  N   GLN D 994     -35.247  70.758 -34.113  1.00  0.00           N  
ATOM   2818  CA  GLN D 994     -35.473  70.546 -35.548  1.00  0.00           C  
ATOM   2819  C   GLN D 994     -36.733  71.220 -36.077  1.00  0.00           C  
ATOM   2820  O   GLN D 994     -36.754  71.648 -37.229  1.00  0.00           O  
ATOM   2821  CB  GLN D 994     -35.533  69.055 -35.884  1.00  0.00           C  
ATOM   2822  CG  GLN D 994     -35.440  68.746 -37.372  1.00  0.00           C  
ATOM   2823  CD  GLN D 994     -34.060  68.983 -37.923  1.00  0.00           C  
ATOM   2824  OE1 GLN D 994     -33.094  69.101 -37.170  1.00  0.00           O  
ATOM   2825  NE2 GLN D 994     -33.952  69.044 -39.248  1.00  0.00           N  
ATOM   2826  N   ARG D 995     -37.786  71.298 -35.271  1.00  0.00           N  
ATOM   2827  CA  ARG D 995     -38.970  72.008 -35.722  1.00  0.00           C  
ATOM   2828  C   ARG D 995     -38.546  73.446 -36.024  1.00  0.00           C  
ATOM   2829  O   ARG D 995     -38.827  73.977 -37.104  1.00  0.00           O  
ATOM   2830  CB  ARG D 995     -40.100  71.969 -34.684  1.00  0.00           C  
ATOM   2831  CG  ARG D 995     -40.698  70.574 -34.394  1.00  0.00           C  
ATOM   2832  CD  ARG D 995     -41.555  70.592 -33.116  1.00  0.00           C  
ATOM   2833  NE  ARG D 995     -40.753  70.941 -31.932  1.00  0.00           N  
ATOM   2834  CZ  ARG D 995     -41.228  71.480 -30.804  1.00  0.00           C  
ATOM   2835  NH1 ARG D 995     -42.522  71.739 -30.653  1.00  0.00           N  
ATOM   2836  NH2 ARG D 995     -40.394  71.764 -29.810  1.00  0.00           N  
ATOM   2837  N   ASP D 996     -37.828  74.054 -35.083  1.00  0.00           N  
ATOM   2838  CA  ASP D 996     -37.352  75.424 -35.254  1.00  0.00           C  
ATOM   2839  C   ASP D 996     -36.327  75.533 -36.388  1.00  0.00           C  
ATOM   2840  O   ASP D 996     -36.377  76.473 -37.187  1.00  0.00           O  
ATOM   2841  CB  ASP D 996     -36.747  75.953 -33.951  1.00  0.00           C  
ATOM   2842  CG  ASP D 996     -37.777  76.155 -32.867  1.00  0.00           C  
ATOM   2843  OD1 ASP D 996     -38.722  75.350 -32.777  1.00  0.00           O  
ATOM   2844  OD2 ASP D 996     -37.628  77.114 -32.093  1.00  0.00           O  
ATOM   2845  N   TYR D 997     -35.401  74.577 -36.457  1.00  0.00           N  
ATOM   2846  CA  TYR D 997     -34.443  74.545 -37.556  1.00  0.00           C  
ATOM   2847  C   TYR D 997     -35.145  74.455 -38.908  1.00  0.00           C  
ATOM   2848  O   TYR D 997     -34.618  74.928 -39.908  1.00  0.00           O  
ATOM   2849  CB  TYR D 997     -33.466  73.377 -37.437  1.00  0.00           C  
ATOM   2850  CG  TYR D 997     -32.499  73.339 -38.599  1.00  0.00           C  
ATOM   2851  CD1 TYR D 997     -32.552  72.324 -39.544  1.00  0.00           C  
ATOM   2852  CD2 TYR D 997     -31.569  74.351 -38.783  1.00  0.00           C  
ATOM   2853  CE1 TYR D 997     -31.680  72.301 -40.618  1.00  0.00           C  
ATOM   2854  CE2 TYR D 997     -30.698  74.340 -39.858  1.00  0.00           C  
ATOM   2855  CZ  TYR D 997     -30.757  73.316 -40.770  1.00  0.00           C  
ATOM   2856  OH  TYR D 997     -29.899  73.314 -41.838  1.00  0.00           O  
ATOM   2857  N   GLU D 998     -36.316  73.828 -38.945  1.00  0.00           N  
ATOM   2858  CA  GLU D 998     -37.090  73.753 -40.181  1.00  0.00           C  
ATOM   2859  C   GLU D 998     -37.861  75.046 -40.411  1.00  0.00           C  
ATOM   2860  O   GLU D 998     -38.031  75.469 -41.555  1.00  0.00           O  
ATOM   2861  CB  GLU D 998     -38.023  72.529 -40.192  1.00  0.00           C  
ATOM   2862  CG  GLU D 998     -37.359  71.266 -40.798  1.00  0.00           C  
ATOM   2863  CD  GLU D 998     -37.914  69.941 -40.264  1.00  0.00           C  
ATOM   2864  OE1 GLU D 998     -39.057  69.919 -39.744  1.00  0.00           O  
ATOM   2865  OE2 GLU D 998     -37.196  68.918 -40.375  1.00  0.00           O  
ATOM   2866  N   PHE D 999     -38.308  75.678 -39.328  1.00  0.00           N  
ATOM   2867  CA  PHE D 999     -39.003  76.968 -39.429  1.00  0.00           C  
ATOM   2868  C   PHE D 999     -38.027  78.076 -39.825  1.00  0.00           C  
ATOM   2869  O   PHE D 999     -38.347  78.947 -40.634  1.00  0.00           O  
ATOM   2870  CB  PHE D 999     -39.710  77.322 -38.107  1.00  0.00           C  
ATOM   2871  CG  PHE D 999     -40.859  78.296 -38.269  1.00  0.00           C  
ATOM   2872  CD1 PHE D 999     -40.851  79.523 -37.625  1.00  0.00           C  
ATOM   2873  CD2 PHE D 999     -41.946  77.977 -39.071  1.00  0.00           C  
ATOM   2874  CE1 PHE D 999     -41.911  80.405 -37.779  1.00  0.00           C  
ATOM   2875  CE2 PHE D 999     -43.004  78.852 -39.230  1.00  0.00           C  
ATOM   2876  CZ  PHE D 999     -42.989  80.063 -38.589  1.00  0.00           C  
ATOM   2877  N   ALA D1000     -36.835  78.025 -39.247  1.00  0.00           N  
ATOM   2878  CA  ALA D1000     -35.776  78.948 -39.588  1.00  0.00           C  
ATOM   2879  C   ALA D1000     -35.463  78.866 -41.079  1.00  0.00           C  
ATOM   2880  O   ALA D1000     -35.583  79.855 -41.802  1.00  0.00           O  
ATOM   2881  CB  ALA D1000     -34.533  78.631 -38.761  1.00  0.00           C  
ATOM   2882  N   ARG D1001     -35.081  77.674 -41.527  1.00  0.00           N  
ATOM   2883  CA  ARG D1001     -34.670  77.446 -42.913  1.00  0.00           C  
ATOM   2884  C   ARG D1001     -35.791  77.878 -43.868  1.00  0.00           C  
ATOM   2885  O   ARG D1001     -35.531  78.527 -44.881  1.00  0.00           O  
ATOM   2886  CB  ARG D1001     -34.304  75.958 -43.138  1.00  0.00           C  
ATOM   2887  CG  ARG D1001     -32.942  75.664 -43.841  1.00  0.00           C  
ATOM   2888  CD  ARG D1001     -33.063  74.997 -45.243  1.00  0.00           C  
ATOM   2889  NE  ARG D1001     -34.026  73.879 -45.306  1.00  0.00           N  
ATOM   2890  CZ  ARG D1001     -34.468  73.310 -46.434  1.00  0.00           C  
ATOM   2891  NH1 ARG D1001     -34.034  73.719 -47.623  1.00  0.00           N  
ATOM   2892  NH2 ARG D1001     -35.350  72.320 -46.379  1.00  0.00           N  
ATOM   2893  N   LYS D1002     -37.038  77.549 -43.532  1.00  0.00           N  
ATOM   2894  CA  LYS D1002     -38.161  77.825 -44.432  1.00  0.00           C  
ATOM   2895  C   LYS D1002     -38.479  79.309 -44.559  1.00  0.00           C  
ATOM   2896  O   LYS D1002     -38.565  79.822 -45.672  1.00  0.00           O  
ATOM   2897  CB  LYS D1002     -39.425  77.075 -44.005  1.00  0.00           C  
ATOM   2898  CG  LYS D1002     -40.450  76.960 -45.133  1.00  0.00           C  
ATOM   2899  CD  LYS D1002     -41.788  76.416 -44.666  1.00  0.00           C  
ATOM   2900  CE  LYS D1002     -42.794  76.437 -45.805  1.00  0.00           C  
ATOM   2901  NZ  LYS D1002     -44.166  76.084 -45.363  1.00  0.00           N  
ATOM   2902  N   PHE D1003     -38.652  79.990 -43.429  1.00  0.00           N  
ATOM   2903  CA  PHE D1003     -39.064  81.403 -43.428  1.00  0.00           C  
ATOM   2904  C   PHE D1003     -37.935  82.429 -43.327  1.00  0.00           C  
ATOM   2905  O   PHE D1003     -38.199  83.620 -43.174  1.00  0.00           O  
ATOM   2906  CB  PHE D1003     -40.078  81.652 -42.313  1.00  0.00           C  
ATOM   2907  CG  PHE D1003     -41.439  81.145 -42.635  1.00  0.00           C  
ATOM   2908  CD1 PHE D1003     -42.324  81.930 -43.362  1.00  0.00           C  
ATOM   2909  CD2 PHE D1003     -41.826  79.877 -42.246  1.00  0.00           C  
ATOM   2910  CE1 PHE D1003     -43.577  81.466 -43.679  1.00  0.00           C  
ATOM   2911  CE2 PHE D1003     -43.080  79.405 -42.559  1.00  0.00           C  
ATOM   2912  CZ  PHE D1003     -43.959  80.197 -43.279  1.00  0.00           C  
ATOM   2913  N   GLY D1004     -36.688  81.979 -43.414  1.00  0.00           N  
ATOM   2914  CA  GLY D1004     -35.558  82.894 -43.485  1.00  0.00           C  
ATOM   2915  C   GLY D1004     -35.287  83.648 -42.199  1.00  0.00           C  
ATOM   2916  O   GLY D1004     -35.122  84.869 -42.212  1.00  0.00           O  
ATOM   2917  N   LEU D1005     -35.249  82.912 -41.091  1.00  0.00           N  
ATOM   2918  CA  LEU D1005     -34.791  83.440 -39.810  1.00  0.00           C  
ATOM   2919  C   LEU D1005     -33.385  82.892 -39.570  1.00  0.00           C  
ATOM   2920  O   LEU D1005     -32.992  81.923 -40.212  1.00  0.00           O  
ATOM   2921  CB  LEU D1005     -35.738  83.009 -38.687  1.00  0.00           C  
ATOM   2922  CG  LEU D1005     -37.224  83.340 -38.873  1.00  0.00           C  
ATOM   2923  CD1 LEU D1005     -38.078  82.779 -37.729  1.00  0.00           C  
ATOM   2924  CD2 LEU D1005     -37.430  84.840 -39.003  1.00  0.00           C  
ATOM   2925  N   PRO D1006     -32.611  83.519 -38.669  1.00  0.00           N  
ATOM   2926  CA  PRO D1006     -31.256  83.047 -38.421  1.00  0.00           C  
ATOM   2927  C   PRO D1006     -31.226  81.903 -37.438  1.00  0.00           C  
ATOM   2928  O   PRO D1006     -32.205  81.675 -36.728  1.00  0.00           O  
ATOM   2929  CB  PRO D1006     -30.562  84.270 -37.830  1.00  0.00           C  
ATOM   2930  CG  PRO D1006     -31.627  84.959 -37.098  1.00  0.00           C  
ATOM   2931  CD  PRO D1006     -32.923  84.699 -37.847  1.00  0.00           C  
ATOM   2932  N   ILE D1007     -30.085  81.212 -37.411  1.00  0.00           N  
ATOM   2933  CA  ILE D1007     -29.912  79.963 -36.672  1.00  0.00           C  
ATOM   2934  C   ILE D1007     -28.620  80.003 -35.856  1.00  0.00           C  
ATOM   2935  O   ILE D1007     -27.573  79.550 -36.327  1.00  0.00           O  
ATOM   2936  CB  ILE D1007     -29.860  78.758 -37.635  1.00  0.00           C  
ATOM   2937  CG1 ILE D1007     -31.100  78.726 -38.541  1.00  0.00           C  
ATOM   2938  CG2 ILE D1007     -29.758  77.478 -36.843  1.00  0.00           C  
ATOM   2939  CD1 ILE D1007     -30.914  77.969 -39.835  1.00  0.00           C  
ATOM   2940  N   LYS D1008     -28.703  80.534 -34.632  1.00  0.00           N  
ATOM   2941  CA  LYS D1008     -27.518  80.796 -33.803  1.00  0.00           C  
ATOM   2942  C   LYS D1008     -27.042  79.545 -33.076  1.00  0.00           C  
ATOM   2943  O   LYS D1008     -27.821  78.865 -32.404  1.00  0.00           O  
ATOM   2944  CB  LYS D1008     -27.782  81.927 -32.788  1.00  0.00           C  
ATOM   2945  CG  LYS D1008     -26.533  82.382 -31.993  1.00  0.00           C  
ATOM   2946  CD  LYS D1008     -26.781  83.645 -31.154  1.00  0.00           C  
ATOM   2947  CE  LYS D1008     -25.581  83.962 -30.244  1.00  0.00           C  
ATOM   2948  NZ  LYS D1008     -25.812  85.091 -29.268  1.00  0.00           N  
ATOM   2949  N   LYS D1009     -25.746  79.272 -33.215  1.00  0.00           N  
ATOM   2950  CA  LYS D1009     -25.107  78.112 -32.615  1.00  0.00           C  
ATOM   2951  C   LYS D1009     -24.586  78.486 -31.239  1.00  0.00           C  
ATOM   2952  O   LYS D1009     -23.847  79.466 -31.098  1.00  0.00           O  
ATOM   2953  CB  LYS D1009     -23.941  77.650 -33.494  1.00  0.00           C  
ATOM   2954  CG  LYS D1009     -23.314  76.304 -33.094  1.00  0.00           C  
ATOM   2955  CD  LYS D1009     -21.929  76.090 -33.752  1.00  0.00           C  
ATOM   2956  CE  LYS D1009     -20.786  76.709 -32.934  1.00  0.00           C  
ATOM   2957  NZ  LYS D1009     -19.523  76.818 -33.714  1.00  0.00           N  
ATOM   2958  N   VAL D1010     -24.980  77.706 -30.233  1.00  0.00           N  
ATOM   2959  CA  VAL D1010     -24.537  77.927 -28.854  1.00  0.00           C  
ATOM   2960  C   VAL D1010     -24.197  76.657 -28.055  1.00  0.00           C  
ATOM   2961  O   VAL D1010     -23.783  76.762 -26.902  1.00  0.00           O  
ATOM   2962  CB  VAL D1010     -25.597  78.722 -28.049  1.00  0.00           C  
ATOM   2963  CG1 VAL D1010     -25.881  80.069 -28.705  1.00  0.00           C  
ATOM   2964  CG2 VAL D1010     -26.874  77.916 -27.906  1.00  0.00           C  
ATOM   2965  N   ILE D1011     -24.366  75.474 -28.646  1.00  0.00           N  
ATOM   2966  CA  ILE D1011     -24.076  74.213 -27.953  1.00  0.00           C  
ATOM   2967  C   ILE D1011     -23.231  73.282 -28.821  1.00  0.00           C  
ATOM   2968  O   ILE D1011     -23.695  72.812 -29.861  1.00  0.00           O  
ATOM   2969  CB  ILE D1011     -25.359  73.478 -27.564  1.00  0.00           C  
ATOM   2970  CG1 ILE D1011     -26.257  74.385 -26.723  1.00  0.00           C  
ATOM   2971  CG2 ILE D1011     -25.033  72.212 -26.806  1.00  0.00           C  
ATOM   2972  CD1 ILE D1011     -25.598  74.935 -25.484  1.00  0.00           C  
ATOM   2973  N   GLU D1012     -22.006  73.000 -28.368  1.00  0.00           N  
ATOM   2974  CA  GLU D1012     -21.005  72.280 -29.167  1.00  0.00           C  
ATOM   2975  C   GLU D1012     -20.842  70.809 -28.753  1.00  0.00           C  
ATOM   2976  O   GLU D1012     -20.969  70.462 -27.573  1.00  0.00           O  
ATOM   2977  CB  GLU D1012     -19.655  73.006 -29.087  1.00  0.00           C  
ATOM   2978  CG  GLU D1012     -18.614  72.551 -30.111  1.00  0.00           C  
ATOM   2979  CD  GLU D1012     -19.107  72.653 -31.544  1.00  0.00           C  
ATOM   2980  OE1 GLU D1012     -19.264  71.599 -32.186  1.00  0.00           O  
ATOM   2981  OE2 GLU D1012     -19.354  73.781 -32.022  1.00  0.00           O  
ATOM   2982  N   ARG D1013     -20.533  69.970 -29.747  1.00  0.00           N  
ATOM   2983  CA  ARG D1013     -20.508  68.505 -29.623  1.00  0.00           C  
ATOM   2984  C   ARG D1013     -19.134  68.028 -29.131  1.00  0.00           C  
ATOM   2985  O   ARG D1013     -18.140  68.730 -29.329  1.00  0.00           O  
ATOM   2986  CB  ARG D1013     -20.851  67.900 -30.999  1.00  0.00           C  
ATOM   2987  CG  ARG D1013     -21.172  66.405 -31.042  1.00  0.00           C  
ATOM   2988  CD  ARG D1013     -22.124  66.027 -32.191  1.00  0.00           C  
ATOM   2989  NE  ARG D1013     -21.637  66.378 -33.532  1.00  0.00           N  
ATOM   2990  CZ  ARG D1013     -21.063  65.541 -34.404  1.00  0.00           C  
ATOM   2991  NH1 ARG D1013     -20.858  64.253 -34.106  1.00  0.00           N  
ATOM   2992  NH2 ARG D1013     -20.685  66.005 -35.595  1.00  0.00           N  
ATOM   2993  N   PRO D1014     -19.068  66.852 -28.466  1.00  0.00           N  
ATOM   2994  CA  PRO D1014     -17.783  66.316 -27.986  1.00  0.00           C  
ATOM   2995  C   PRO D1014     -16.692  66.185 -29.057  1.00  0.00           C  
ATOM   2996  O   PRO D1014     -16.945  65.610 -30.121  1.00  0.00           O  
ATOM   2997  CB  PRO D1014     -18.161  64.921 -27.475  1.00  0.00           C  
ATOM   2998  CG  PRO D1014     -19.565  65.044 -27.084  1.00  0.00           C  
ATOM   2999  CD  PRO D1014     -20.182  65.966 -28.083  1.00  0.00           C  
ATOM   3000  N   GLY D1015     -15.496  66.705 -28.762  1.00  0.00           N  
ATOM   3001  CA  GLY D1015     -14.353  66.632 -29.676  1.00  0.00           C  
ATOM   3002  C   GLY D1015     -14.688  67.155 -31.064  1.00  0.00           C  
ATOM   3003  O   GLY D1015     -14.544  68.349 -31.339  1.00  0.00           O  
ATOM   3004  N   GLU D1016     -15.154  66.251 -31.925  1.00  0.00           N  
ATOM   3005  CA  GLU D1016     -15.507  66.569 -33.313  1.00  0.00           C  
ATOM   3006  C   GLU D1016     -16.584  67.661 -33.372  1.00  0.00           C  
ATOM   3007  O   GLU D1016     -17.740  67.408 -33.018  1.00  0.00           O  
ATOM   3008  CB  GLU D1016     -15.983  65.300 -34.039  1.00  0.00           C  
ATOM   3009  CG  GLU D1016     -15.996  65.388 -35.576  1.00  0.00           C  
ATOM   3010  CD  GLU D1016     -17.379  65.655 -36.162  1.00  0.00           C  
ATOM   3011  OE1 GLU D1016     -18.135  66.466 -35.580  1.00  0.00           O  
ATOM   3012  OE2 GLU D1016     -17.701  65.050 -37.212  1.00  0.00           O  
ATOM   3013  N   PRO D1017     -16.205  68.880 -33.815  1.00  0.00           N  
ATOM   3014  CA  PRO D1017     -17.132  70.018 -33.787  1.00  0.00           C  
ATOM   3015  C   PRO D1017     -18.232  69.986 -34.849  1.00  0.00           C  
ATOM   3016  O   PRO D1017     -18.171  69.192 -35.790  1.00  0.00           O  
ATOM   3017  CB  PRO D1017     -16.220  71.236 -34.014  1.00  0.00           C  
ATOM   3018  CG  PRO D1017     -14.817  70.717 -33.962  1.00  0.00           C  
ATOM   3019  CD  PRO D1017     -14.893  69.283 -34.346  1.00  0.00           C  
ATOM   3020  N   LEU D1018     -19.217  70.870 -34.684  1.00  0.00           N  
ATOM   3021  CA  LEU D1018     -20.402  70.915 -35.541  1.00  0.00           C  
ATOM   3022  C   LEU D1018     -20.088  71.630 -36.849  1.00  0.00           C  
ATOM   3023  O   LEU D1018     -19.581  72.752 -36.830  1.00  0.00           O  
ATOM   3024  CB  LEU D1018     -21.553  71.634 -34.829  1.00  0.00           C  
ATOM   3025  CG  LEU D1018     -22.261  70.861 -33.718  1.00  0.00           C  
ATOM   3026  CD1 LEU D1018     -23.273  71.740 -33.012  1.00  0.00           C  
ATOM   3027  CD2 LEU D1018     -22.935  69.637 -34.285  1.00  0.00           C  
ATOM   3028  N   PRO D1019     -20.407  70.993 -37.989  1.00  0.00           N  
ATOM   3029  CA  PRO D1019     -20.007  71.526 -39.287  1.00  0.00           C  
ATOM   3030  C   PRO D1019     -20.802  72.761 -39.683  1.00  0.00           C  
ATOM   3031  O   PRO D1019     -22.007  72.666 -39.906  1.00  0.00           O  
ATOM   3032  CB  PRO D1019     -20.300  70.370 -40.247  1.00  0.00           C  
ATOM   3033  CG  PRO D1019     -21.384  69.611 -39.600  1.00  0.00           C  
ATOM   3034  CD  PRO D1019     -21.171  69.741 -38.122  1.00  0.00           C  
ATOM   3035  N   GLU D1020     -20.129  73.907 -39.767  1.00  0.00           N  
ATOM   3036  CA  GLU D1020     -20.785  75.142 -40.187  1.00  0.00           C  
ATOM   3037  C   GLU D1020     -20.956  75.125 -41.716  1.00  0.00           C  
ATOM   3038  O   GLU D1020     -20.046  74.714 -42.440  1.00  0.00           O  
ATOM   3039  CB  GLU D1020     -19.997  76.384 -39.729  1.00  0.00           C  
ATOM   3040  CG  GLU D1020     -20.841  77.685 -39.615  1.00  0.00           C  
ATOM   3041  CD  GLU D1020     -21.738  77.755 -38.361  1.00  0.00           C  
ATOM   3042  OE1 GLU D1020     -21.386  77.149 -37.325  1.00  0.00           O  
ATOM   3043  OE2 GLU D1020     -22.792  78.438 -38.404  1.00  0.00           O  
ATOM   3044  N   PRO D1021     -22.145  75.517 -42.206  1.00  0.00           N  
ATOM   3045  CA  PRO D1021     -23.340  75.803 -41.410  1.00  0.00           C  
ATOM   3046  C   PRO D1021     -24.094  74.510 -41.100  1.00  0.00           C  
ATOM   3047  O   PRO D1021     -24.210  73.642 -41.973  1.00  0.00           O  
ATOM   3048  CB  PRO D1021     -24.169  76.736 -42.315  1.00  0.00           C  
ATOM   3049  CG  PRO D1021     -23.396  76.857 -43.623  1.00  0.00           C  
ATOM   3050  CD  PRO D1021     -22.403  75.730 -43.637  1.00  0.00           C  
ATOM   3051  N   LEU D1022     -24.570  74.382 -39.860  1.00  0.00           N  
ATOM   3052  CA  LEU D1022     -25.340  73.213 -39.431  1.00  0.00           C  
ATOM   3053  C   LEU D1022     -26.474  72.994 -40.408  1.00  0.00           C  
ATOM   3054  O   LEU D1022     -27.254  73.906 -40.662  1.00  0.00           O  
ATOM   3055  CB  LEU D1022     -25.932  73.413 -38.033  1.00  0.00           C  
ATOM   3056  CG  LEU D1022     -24.965  73.485 -36.855  1.00  0.00           C  
ATOM   3057  CD1 LEU D1022     -24.396  74.882 -36.689  1.00  0.00           C  
ATOM   3058  CD2 LEU D1022     -25.670  73.063 -35.589  1.00  0.00           C  
ATOM   3059  N   GLU D1023     -26.560  71.797 -40.967  1.00  0.00           N  
ATOM   3060  CA  GLU D1023     -27.616  71.507 -41.919  1.00  0.00           C  
ATOM   3061  C   GLU D1023     -28.734  70.650 -41.299  1.00  0.00           C  
ATOM   3062  O   GLU D1023     -29.726  70.339 -41.967  1.00  0.00           O  
ATOM   3063  CB  GLU D1023     -27.013  70.939 -43.207  1.00  0.00           C  
ATOM   3064  CG  GLU D1023     -25.926  71.891 -43.767  1.00  0.00           C  
ATOM   3065  CD  GLU D1023     -25.919  72.029 -45.283  1.00  0.00           C  
ATOM   3066  OE1 GLU D1023     -25.305  71.176 -45.956  1.00  0.00           O  
ATOM   3067  OE2 GLU D1023     -26.498  73.016 -45.796  1.00  0.00           O  
ATOM   3068  N   ARG D1024     -28.572  70.311 -40.014  1.00  0.00           N  
ATOM   3069  CA  ARG D1024     -29.641  69.729 -39.171  1.00  0.00           C  
ATOM   3070  C   ARG D1024     -29.498  70.252 -37.738  1.00  0.00           C  
ATOM   3071  O   ARG D1024     -28.477  70.844 -37.403  1.00  0.00           O  
ATOM   3072  CB  ARG D1024     -29.610  68.187 -39.187  1.00  0.00           C  
ATOM   3073  CG  ARG D1024     -28.366  67.530 -38.568  1.00  0.00           C  
ATOM   3074  CD  ARG D1024     -28.397  66.003 -38.713  1.00  0.00           C  
ATOM   3075  NE  ARG D1024     -28.181  65.569 -40.096  1.00  0.00           N  
ATOM   3076  CZ  ARG D1024     -26.996  65.522 -40.712  1.00  0.00           C  
ATOM   3077  NH1 ARG D1024     -25.876  65.882 -40.083  1.00  0.00           N  
ATOM   3078  NH2 ARG D1024     -26.927  65.111 -41.977  1.00  0.00           N  
ATOM   3079  N   ALA D1025     -30.507  70.031 -36.897  1.00  0.00           N  
ATOM   3080  CA  ALA D1025     -30.453  70.501 -35.512  1.00  0.00           C  
ATOM   3081  C   ALA D1025     -29.464  69.667 -34.713  1.00  0.00           C  
ATOM   3082  O   ALA D1025     -28.948  68.671 -35.213  1.00  0.00           O  
ATOM   3083  CB  ALA D1025     -31.821  70.449 -34.869  1.00  0.00           C  
ATOM   3084  N   TYR D1026     -29.185  70.082 -33.482  1.00  0.00           N  
ATOM   3085  CA  TYR D1026     -28.327  69.305 -32.584  1.00  0.00           C  
ATOM   3086  C   TYR D1026     -28.967  69.161 -31.211  1.00  0.00           C  
ATOM   3087  O   TYR D1026     -28.842  70.047 -30.366  1.00  0.00           O  
ATOM   3088  CB  TYR D1026     -26.945  69.946 -32.458  1.00  0.00           C  
ATOM   3089  CG  TYR D1026     -26.006  69.200 -31.523  1.00  0.00           C  
ATOM   3090  CD1 TYR D1026     -25.847  67.819 -31.615  1.00  0.00           C  
ATOM   3091  CD2 TYR D1026     -25.267  69.878 -30.559  1.00  0.00           C  
ATOM   3092  CE1 TYR D1026     -24.996  67.139 -30.770  1.00  0.00           C  
ATOM   3093  CE2 TYR D1026     -24.409  69.201 -29.712  1.00  0.00           C  
ATOM   3094  CZ  TYR D1026     -24.278  67.835 -29.827  1.00  0.00           C  
ATOM   3095  OH  TYR D1026     -23.434  67.162 -28.985  1.00  0.00           O  
ATOM   3096  N   GLU D1027     -29.631  68.025 -30.994  1.00  0.00           N  
ATOM   3097  CA  GLU D1027     -30.467  67.811 -29.809  1.00  0.00           C  
ATOM   3098  C   GLU D1027     -29.760  67.101 -28.643  1.00  0.00           C  
ATOM   3099  O   GLU D1027     -30.280  67.086 -27.525  1.00  0.00           O  
ATOM   3100  CB  GLU D1027     -31.740  67.049 -30.200  1.00  0.00           C  
ATOM   3101  CG  GLU D1027     -32.736  67.897 -30.979  1.00  0.00           C  
ATOM   3102  CD  GLU D1027     -33.720  67.073 -31.790  1.00  0.00           C  
ATOM   3103  OE1 GLU D1027     -33.280  66.246 -32.622  1.00  0.00           O  
ATOM   3104  OE2 GLU D1027     -34.938  67.269 -31.609  1.00  0.00           O  
ATOM   3105  N   GLU D1028     -28.589  66.518 -28.892  1.00  0.00           N  
ATOM   3106  CA  GLU D1028     -27.828  65.864 -27.828  1.00  0.00           C  
ATOM   3107  C   GLU D1028     -27.034  66.932 -27.058  1.00  0.00           C  
ATOM   3108  O   GLU D1028     -26.485  67.845 -27.668  1.00  0.00           O  
ATOM   3109  CB  GLU D1028     -26.907  64.786 -28.409  1.00  0.00           C  
ATOM   3110  CG  GLU D1028     -27.655  63.636 -29.101  1.00  0.00           C  
ATOM   3111  CD  GLU D1028     -27.871  63.854 -30.607  1.00  0.00           C  
ATOM   3112  OE1 GLU D1028     -26.872  63.917 -31.356  1.00  0.00           O  
ATOM   3113  OE2 GLU D1028     -29.040  63.940 -31.047  1.00  0.00           O  
ATOM   3114  N   PRO D1029     -26.997  66.845 -25.714  1.00  0.00           N  
ATOM   3115  CA  PRO D1029     -26.277  67.859 -24.941  1.00  0.00           C  
ATOM   3116  C   PRO D1029     -24.780  67.918 -25.239  1.00  0.00           C  
ATOM   3117  O   PRO D1029     -24.203  66.946 -25.725  1.00  0.00           O  
ATOM   3118  CB  PRO D1029     -26.516  67.433 -23.484  1.00  0.00           C  
ATOM   3119  CG  PRO D1029     -27.699  66.556 -23.516  1.00  0.00           C  
ATOM   3120  CD  PRO D1029     -27.629  65.848 -24.833  1.00  0.00           C  
ATOM   3121  N   GLY D1030     -24.174  69.064 -24.941  1.00  0.00           N  
ATOM   3122  CA  GLY D1030     -22.752  69.300 -25.182  1.00  0.00           C  
ATOM   3123  C   GLY D1030     -22.250  70.487 -24.375  1.00  0.00           C  
ATOM   3124  O   GLY D1030     -22.827  70.817 -23.342  1.00  0.00           O  
ATOM   3125  N   ILE D1031     -21.182  71.133 -24.840  1.00  0.00           N  
ATOM   3126  CA  ILE D1031     -20.581  72.267 -24.114  1.00  0.00           C  
ATOM   3127  C   ILE D1031     -21.191  73.593 -24.578  1.00  0.00           C  
ATOM   3128  O   ILE D1031     -21.590  73.724 -25.739  1.00  0.00           O  
ATOM   3129  CB  ILE D1031     -19.037  72.338 -24.300  1.00  0.00           C  
ATOM   3130  CG1 ILE D1031     -18.381  70.989 -23.994  1.00  0.00           C  
ATOM   3131  CG2 ILE D1031     -18.430  73.427 -23.411  1.00  0.00           C  
ATOM   3132  CD1 ILE D1031     -18.650  70.478 -22.605  1.00  0.00           C  
ATOM   3133  N   MET D1032     -21.250  74.569 -23.670  1.00  0.00           N  
ATOM   3134  CA  MET D1032     -21.811  75.885 -23.975  1.00  0.00           C  
ATOM   3135  C   MET D1032     -20.748  76.828 -24.531  1.00  0.00           C  
ATOM   3136  O   MET D1032     -19.666  76.957 -23.962  1.00  0.00           O  
ATOM   3137  CB  MET D1032     -22.437  76.501 -22.724  1.00  0.00           C  
ATOM   3138  CG  MET D1032     -23.566  75.679 -22.126  1.00  0.00           C  
ATOM   3139  SD  MET D1032     -24.416  76.532 -20.786  1.00  0.00           S  
ATOM   3140  CE  MET D1032     -25.545  77.580 -21.685  1.00  0.00           C  
ATOM   3141  N   VAL D1033     -21.077  77.478 -25.646  1.00  0.00           N  
ATOM   3142  CA  VAL D1033     -20.211  78.467 -26.280  1.00  0.00           C  
ATOM   3143  C   VAL D1033     -21.077  79.536 -26.934  1.00  0.00           C  
ATOM   3144  O   VAL D1033     -22.248  79.301 -27.215  1.00  0.00           O  
ATOM   3145  CB  VAL D1033     -19.322  77.818 -27.350  1.00  0.00           C  
ATOM   3146  CG1 VAL D1033     -20.154  77.455 -28.582  1.00  0.00           C  
ATOM   3147  CG2 VAL D1033     -18.156  78.737 -27.718  1.00  0.00           C  
ATOM   3148  N   ASN D1034     -20.495  80.705 -27.180  1.00  0.00           N  
ATOM   3149  CA  ASN D1034     -21.235  81.857 -27.703  1.00  0.00           C  
ATOM   3150  C   ASN D1034     -22.415  82.224 -26.792  1.00  0.00           C  
ATOM   3151  O   ASN D1034     -23.485  82.628 -27.259  1.00  0.00           O  
ATOM   3152  CB  ASN D1034     -21.679  81.616 -29.157  1.00  0.00           C  
ATOM   3153  CG  ASN D1034     -20.505  81.595 -30.132  1.00  0.00           C  
ATOM   3154  OD1 ASN D1034     -19.793  82.589 -30.289  1.00  0.00           O  
ATOM   3155  ND2 ASN D1034     -20.304  80.462 -30.793  1.00  0.00           N  
ATOM   3156  N   SER D1035     -22.186  82.088 -25.483  1.00  0.00           N  
ATOM   3157  CA  SER D1035     -23.208  82.332 -24.464  1.00  0.00           C  
ATOM   3158  C   SER D1035     -22.636  83.046 -23.238  1.00  0.00           C  
ATOM   3159  O   SER D1035     -22.954  82.697 -22.104  1.00  0.00           O  
ATOM   3160  CB  SER D1035     -23.847  81.010 -24.032  1.00  0.00           C  
ATOM   3161  OG  SER D1035     -24.342  80.294 -25.148  1.00  0.00           O  
ATOM   3162  N   GLY D1036     -21.789  84.043 -23.471  1.00  0.00           N  
ATOM   3163  CA  GLY D1036     -21.275  84.878 -22.392  1.00  0.00           C  
ATOM   3164  C   GLY D1036     -20.416  84.124 -21.390  1.00  0.00           C  
ATOM   3165  O   GLY D1036     -19.563  83.329 -21.785  1.00  0.00           O  
ATOM   3166  N   PRO D1037     -20.649  84.351 -20.081  1.00  0.00           N  
ATOM   3167  CA  PRO D1037     -19.759  83.797 -19.058  1.00  0.00           C  
ATOM   3168  C   PRO D1037     -19.897  82.284 -18.930  1.00  0.00           C  
ATOM   3169  O   PRO D1037     -18.980  81.615 -18.450  1.00  0.00           O  
ATOM   3170  CB  PRO D1037     -20.216  84.497 -17.772  1.00  0.00           C  
ATOM   3171  CG  PRO D1037     -21.636  84.823 -18.007  1.00  0.00           C  
ATOM   3172  CD  PRO D1037     -21.773  85.096 -19.483  1.00  0.00           C  
ATOM   3173  N   PHE D1038     -21.031  81.757 -19.382  1.00  0.00           N  
ATOM   3174  CA  PHE D1038     -21.295  80.322 -19.343  1.00  0.00           C  
ATOM   3175  C   PHE D1038     -20.324  79.535 -20.232  1.00  0.00           C  
ATOM   3176  O   PHE D1038     -20.143  78.332 -20.037  1.00  0.00           O  
ATOM   3177  CB  PHE D1038     -22.746  80.036 -19.760  1.00  0.00           C  
ATOM   3178  CG  PHE D1038     -23.777  80.742 -18.912  1.00  0.00           C  
ATOM   3179  CD1 PHE D1038     -24.195  80.197 -17.706  1.00  0.00           C  
ATOM   3180  CD2 PHE D1038     -24.332  81.951 -19.323  1.00  0.00           C  
ATOM   3181  CE1 PHE D1038     -25.146  80.844 -16.926  1.00  0.00           C  
ATOM   3182  CE2 PHE D1038     -25.280  82.604 -18.548  1.00  0.00           C  
ATOM   3183  CZ  PHE D1038     -25.690  82.051 -17.351  1.00  0.00           C  
ATOM   3184  N   ASP D1039     -19.712  80.216 -21.205  1.00  0.00           N  
ATOM   3185  CA  ASP D1039     -18.708  79.610 -22.082  1.00  0.00           C  
ATOM   3186  C   ASP D1039     -17.955  78.492 -21.371  1.00  0.00           C  
ATOM   3187  O   ASP D1039     -17.419  78.699 -20.280  1.00  0.00           O  
ATOM   3188  CB  ASP D1039     -17.703  80.665 -22.572  1.00  0.00           C  
ATOM   3189  CG  ASP D1039     -18.126  81.325 -23.878  1.00  0.00           C  
ATOM   3190  OD1 ASP D1039     -19.253  81.866 -23.947  1.00  0.00           O  
ATOM   3191  OD2 ASP D1039     -17.320  81.307 -24.837  1.00  0.00           O  
ATOM   3192  N   GLY D1040     -17.939  77.308 -21.980  1.00  0.00           N  
ATOM   3193  CA  GLY D1040     -17.159  76.178 -21.469  1.00  0.00           C  
ATOM   3194  C   GLY D1040     -17.848  75.321 -20.420  1.00  0.00           C  
ATOM   3195  O   GLY D1040     -17.293  74.311 -19.979  1.00  0.00           O  
ATOM   3196  N   THR D1041     -19.049  75.721 -20.008  1.00  0.00           N  
ATOM   3197  CA  THR D1041     -19.864  74.903 -19.112  1.00  0.00           C  
ATOM   3198  C   THR D1041     -20.441  73.718 -19.888  1.00  0.00           C  
ATOM   3199  O   THR D1041     -20.619  73.800 -21.109  1.00  0.00           O  
ATOM   3200  CB  THR D1041     -21.033  75.718 -18.518  1.00  0.00           C  
ATOM   3201  OG1 THR D1041     -20.541  76.963 -18.007  1.00  0.00           O  
ATOM   3202  CG2 THR D1041     -21.724  74.946 -17.405  1.00  0.00           C  
ATOM   3203  N   GLU D1058     -20.722  72.619 -19.190  1.00  0.00           N  
ATOM   3204  CA  GLU D1058     -21.454  71.497 -19.788  1.00  0.00           C  
ATOM   3205  C   GLU D1058     -22.922  71.907 -19.925  1.00  0.00           C  
ATOM   3206  O   GLU D1058     -23.346  72.910 -19.344  1.00  0.00           O  
ATOM   3207  CB  GLU D1058     -21.328  70.232 -18.926  1.00  0.00           C  
ATOM   3208  CG  GLU D1058     -19.893  69.692 -18.759  1.00  0.00           C  
ATOM   3209  CD  GLU D1058     -19.490  68.668 -19.820  1.00  0.00           C  
ATOM   3210  OE1 GLU D1058     -20.117  68.636 -20.902  1.00  0.00           O  
ATOM   3211  OE2 GLU D1058     -18.538  67.892 -19.571  1.00  0.00           O  
ATOM   3212  N   SER D1059     -23.694  71.146 -20.694  1.00  0.00           N  
ATOM   3213  CA  SER D1059     -25.118  71.451 -20.889  1.00  0.00           C  
ATOM   3214  C   SER D1059     -25.940  71.078 -19.651  1.00  0.00           C  
ATOM   3215  O   SER D1059     -26.814  71.840 -19.238  1.00  0.00           O  
ATOM   3216  CB  SER D1059     -25.662  70.750 -22.146  1.00  0.00           C  
ATOM   3217  OG  SER D1059     -27.079  70.759 -22.201  1.00  0.00           O  
ATOM   3218  N   GLU D1060     -25.641  69.925 -19.052  1.00  0.00           N  
ATOM   3219  CA  GLU D1060     -26.430  69.401 -17.932  1.00  0.00           C  
ATOM   3220  C   GLU D1060     -26.189  70.146 -16.624  1.00  0.00           C  
ATOM   3221  O   GLU D1060     -27.139  70.612 -15.990  1.00  0.00           O  
ATOM   3222  CB  GLU D1060     -26.158  67.907 -17.730  1.00  0.00           C  
ATOM   3223  CG  GLU D1060     -26.609  67.027 -18.893  1.00  0.00           C  
ATOM   3224  CD  GLU D1060     -28.100  67.158 -19.211  1.00  0.00           C  
ATOM   3225  OE1 GLU D1060     -28.885  67.539 -18.308  1.00  0.00           O  
ATOM   3226  OE2 GLU D1060     -28.482  66.876 -20.373  1.00  0.00           O  
ATOM   3227  N   GLU D1061     -24.925  70.255 -16.220  1.00  0.00           N  
ATOM   3228  CA  GLU D1061     -24.559  71.027 -15.030  1.00  0.00           C  
ATOM   3229  C   GLU D1061     -24.886  72.515 -15.219  1.00  0.00           C  
ATOM   3230  O   GLU D1061     -25.031  73.253 -14.244  1.00  0.00           O  
ATOM   3231  CB  GLU D1061     -23.071  70.842 -14.712  1.00  0.00           C  
ATOM   3232  CG  GLU D1061     -22.639  71.321 -13.325  1.00  0.00           C  
ATOM   3233  CD  GLU D1061     -21.230  70.864 -12.964  1.00  0.00           C  
ATOM   3234  OE1 GLU D1061     -20.254  71.473 -13.452  1.00  0.00           O  
ATOM   3235  OE2 GLU D1061     -21.102  69.891 -12.191  1.00  0.00           O  
ATOM   3236  N   GLY D1062     -24.998  72.939 -16.477  1.00  0.00           N  
ATOM   3237  CA  GLY D1062     -25.387  74.302 -16.822  1.00  0.00           C  
ATOM   3238  C   GLY D1062     -26.884  74.534 -16.844  1.00  0.00           C  
ATOM   3239  O   GLY D1062     -27.342  75.623 -16.510  1.00  0.00           O  
ATOM   3240  N   LYS D1063     -27.652  73.519 -17.233  1.00  0.00           N  
ATOM   3241  CA  LYS D1063     -29.112  73.647 -17.303  1.00  0.00           C  
ATOM   3242  C   LYS D1063     -29.665  74.416 -16.115  1.00  0.00           C  
ATOM   3243  O   LYS D1063     -30.523  75.281 -16.280  1.00  0.00           O  
ATOM   3244  CB  LYS D1063     -29.808  72.277 -17.391  1.00  0.00           C  
ATOM   3245  CG  LYS D1063     -30.217  71.871 -18.813  1.00  0.00           C  
ATOM   3246  CD  LYS D1063     -31.268  70.757 -18.839  1.00  0.00           C  
ATOM   3247  CE  LYS D1063     -31.802  70.543 -20.254  1.00  0.00           C  
ATOM   3248  NZ  LYS D1063     -32.895  69.537 -20.322  1.00  0.00           N  
ATOM   3249  N   ARG D1064     -29.151  74.101 -14.928  1.00  0.00           N  
ATOM   3250  CA  ARG D1064     -29.640  74.698 -13.674  1.00  0.00           C  
ATOM   3251  C   ARG D1064     -29.045  76.082 -13.335  1.00  0.00           C  
ATOM   3252  O   ARG D1064     -29.670  76.855 -12.604  1.00  0.00           O  
ATOM   3253  CB  ARG D1064     -29.486  73.715 -12.484  1.00  0.00           C  
ATOM   3254  CG  ARG D1064     -28.150  72.944 -12.376  1.00  0.00           C  
ATOM   3255  CD  ARG D1064     -28.147  71.969 -11.181  1.00  0.00           C  
ATOM   3256  NE  ARG D1064     -27.270  70.810 -11.398  1.00  0.00           N  
ATOM   3257  CZ  ARG D1064     -27.237  69.714 -10.632  1.00  0.00           C  
ATOM   3258  NH1 ARG D1064     -28.030  69.593  -9.566  1.00  0.00           N  
ATOM   3259  NH2 ARG D1064     -26.401  68.722 -10.936  1.00  0.00           N  
ATOM   3260  N   LYS D1065     -27.862  76.398 -13.863  1.00  0.00           N  
ATOM   3261  CA  LYS D1065     -27.248  77.711 -13.628  1.00  0.00           C  
ATOM   3262  C   LYS D1065     -28.041  78.836 -14.286  1.00  0.00           C  
ATOM   3263  O   LYS D1065     -28.324  79.852 -13.653  1.00  0.00           O  
ATOM   3264  CB  LYS D1065     -25.809  77.754 -14.148  1.00  0.00           C  
ATOM   3265  CG  LYS D1065     -24.781  77.114 -13.241  1.00  0.00           C  
ATOM   3266  CD  LYS D1065     -23.374  77.514 -13.670  1.00  0.00           C  
ATOM   3267  CE  LYS D1065     -22.317  77.074 -12.668  1.00  0.00           C  
ATOM   3268  NZ  LYS D1065     -21.074  77.893 -12.786  1.00  0.00           N  
ATOM   3269  N   VAL D1066     -28.382  78.655 -15.560  1.00  0.00           N  
ATOM   3270  CA  VAL D1066     -29.109  79.675 -16.315  1.00  0.00           C  
ATOM   3271  C   VAL D1066     -30.466  79.962 -15.674  1.00  0.00           C  
ATOM   3272  O   VAL D1066     -30.903  81.112 -15.632  1.00  0.00           O  
ATOM   3273  CB  VAL D1066     -29.297  79.272 -17.800  1.00  0.00           C  
ATOM   3274  CG1 VAL D1066     -30.294  80.194 -18.492  1.00  0.00           C  
ATOM   3275  CG2 VAL D1066     -27.965  79.295 -18.527  1.00  0.00           C  
ATOM   3276  N   ILE D1067     -31.125  78.918 -15.171  1.00  0.00           N  
ATOM   3277  CA  ILE D1067     -32.368  79.089 -14.419  1.00  0.00           C  
ATOM   3278  C   ILE D1067     -32.083  79.924 -13.172  1.00  0.00           C  
ATOM   3279  O   ILE D1067     -32.769  80.918 -12.911  1.00  0.00           O  
ATOM   3280  CB  ILE D1067     -33.008  77.733 -14.016  1.00  0.00           C  
ATOM   3281  CG1 ILE D1067     -33.530  76.994 -15.253  1.00  0.00           C  
ATOM   3282  CG2 ILE D1067     -34.155  77.946 -13.034  1.00  0.00           C  
ATOM   3283  CD1 ILE D1067     -34.302  75.717 -14.936  1.00  0.00           C  
ATOM   3284  N   ALA D1068     -31.056  79.525 -12.419  1.00  0.00           N  
ATOM   3285  CA  ALA D1068     -30.610  80.277 -11.242  1.00  0.00           C  
ATOM   3286  C   ALA D1068     -30.346  81.732 -11.609  1.00  0.00           C  
ATOM   3287  O   ALA D1068     -30.707  82.643 -10.866  1.00  0.00           O  
ATOM   3288  CB  ALA D1068     -29.351  79.642 -10.641  1.00  0.00           C  
ATOM   3289  N   TRP D1069     -29.733  81.933 -12.771  1.00  0.00           N  
ATOM   3290  CA  TRP D1069     -29.389  83.264 -13.250  1.00  0.00           C  
ATOM   3291  C   TRP D1069     -30.609  84.109 -13.656  1.00  0.00           C  
ATOM   3292  O   TRP D1069     -30.544  85.339 -13.627  1.00  0.00           O  
ATOM   3293  CB  TRP D1069     -28.398  83.165 -14.413  1.00  0.00           C  
ATOM   3294  CG  TRP D1069     -27.937  84.501 -14.895  1.00  0.00           C  
ATOM   3295  CD1 TRP D1069     -26.987  85.300 -14.322  1.00  0.00           C  
ATOM   3296  CD2 TRP D1069     -28.424  85.209 -16.039  1.00  0.00           C  
ATOM   3297  NE1 TRP D1069     -26.847  86.461 -15.047  1.00  0.00           N  
ATOM   3298  CE2 TRP D1069     -27.719  86.430 -16.105  1.00  0.00           C  
ATOM   3299  CE3 TRP D1069     -29.385  84.928 -17.017  1.00  0.00           C  
ATOM   3300  CZ2 TRP D1069     -27.945  87.370 -17.113  1.00  0.00           C  
ATOM   3301  CZ3 TRP D1069     -29.608  85.859 -18.017  1.00  0.00           C  
ATOM   3302  CH2 TRP D1069     -28.890  87.065 -18.058  1.00  0.00           C  
ATOM   3303  N   LEU D1070     -31.707  83.462 -14.043  1.00  0.00           N  
ATOM   3304  CA  LEU D1070     -32.969  84.171 -14.304  1.00  0.00           C  
ATOM   3305  C   LEU D1070     -33.695  84.437 -12.986  1.00  0.00           C  
ATOM   3306  O   LEU D1070     -34.412  85.431 -12.841  1.00  0.00           O  
ATOM   3307  CB  LEU D1070     -33.849  83.367 -15.262  1.00  0.00           C  
ATOM   3308  CG  LEU D1070     -33.245  83.195 -16.663  1.00  0.00           C  
ATOM   3309  CD1 LEU D1070     -33.793  81.965 -17.353  1.00  0.00           C  
ATOM   3310  CD2 LEU D1070     -33.474  84.435 -17.516  1.00  0.00           C  
ATOM   3311  N   GLU D1071     -33.477  83.540 -12.025  1.00  0.00           N  
ATOM   3312  CA  GLU D1071     -33.995  83.686 -10.663  1.00  0.00           C  
ATOM   3313  C   GLU D1071     -33.182  84.644  -9.780  1.00  0.00           C  
ATOM   3314  O   GLU D1071     -33.462  84.750  -8.586  1.00  0.00           O  
ATOM   3315  CB  GLU D1071     -34.085  82.309  -9.974  1.00  0.00           C  
ATOM   3316  CG  GLU D1071     -35.470  81.682 -10.037  1.00  0.00           C  
ATOM   3317  CD  GLU D1071     -35.591  80.440  -9.177  1.00  0.00           C  
ATOM   3318  OE1 GLU D1071     -34.814  79.484  -9.400  1.00  0.00           O  
ATOM   3319  OE2 GLU D1071     -36.470  80.423  -8.285  1.00  0.00           O  
ATOM   3320  N   GLU D1072     -32.183  85.326 -10.347  1.00  0.00           N  
ATOM   3321  CA  GLU D1072     -31.418  86.343  -9.608  1.00  0.00           C  
ATOM   3322  C   GLU D1072     -31.779  87.765 -10.035  1.00  0.00           C  
ATOM   3323  O   GLU D1072     -31.628  88.703  -9.251  1.00  0.00           O  
ATOM   3324  CB  GLU D1072     -29.903  86.129  -9.751  1.00  0.00           C  
ATOM   3325  CG  GLU D1072     -29.117  86.517  -8.484  1.00  0.00           C  
ATOM   3326  CD  GLU D1072     -27.662  86.888  -8.744  1.00  0.00           C  
ATOM   3327  OE1 GLU D1072     -27.412  87.804  -9.562  1.00  0.00           O  
ATOM   3328  OE2 GLU D1072     -26.770  86.282  -8.109  1.00  0.00           O  
ATOM   3329  N   LYS D1073     -32.225  87.925 -11.279  1.00  0.00           N  
ATOM   3330  CA  LYS D1073     -32.742  89.209 -11.761  1.00  0.00           C  
ATOM   3331  C   LYS D1073     -34.250  89.159 -12.007  1.00  0.00           C  
ATOM   3332  O   LYS D1073     -34.873  90.197 -12.196  1.00  0.00           O  
ATOM   3333  CB  LYS D1073     -31.998  89.652 -13.030  1.00  0.00           C  
ATOM   3334  CG  LYS D1073     -30.498  90.012 -12.811  1.00  0.00           C  
ATOM   3335  CD  LYS D1073     -30.241  91.535 -12.625  1.00  0.00           C  
ATOM   3336  CE  LYS D1073     -28.748  91.853 -12.414  1.00  0.00           C  
ATOM   3337  NZ  LYS D1073     -28.422  93.300 -12.572  1.00  0.00           N  
ATOM   3338  N   GLY D1074     -34.830  87.960 -12.002  1.00  0.00           N  
ATOM   3339  CA  GLY D1074     -36.280  87.809 -12.046  1.00  0.00           C  
ATOM   3340  C   GLY D1074     -36.896  88.060 -13.410  1.00  0.00           C  
ATOM   3341  O   GLY D1074     -37.829  88.861 -13.546  1.00  0.00           O  
ATOM   3342  N   LEU D1075     -36.365  87.377 -14.422  1.00  0.00           N  
ATOM   3343  CA  LEU D1075     -36.961  87.354 -15.763  1.00  0.00           C  
ATOM   3344  C   LEU D1075     -37.048  85.904 -16.244  1.00  0.00           C  
ATOM   3345  O   LEU D1075     -36.631  85.564 -17.354  1.00  0.00           O  
ATOM   3346  CB  LEU D1075     -36.150  88.218 -16.736  1.00  0.00           C  
ATOM   3347  CG  LEU D1075     -36.094  89.721 -16.422  1.00  0.00           C  
ATOM   3348  CD1 LEU D1075     -35.220  90.439 -17.446  1.00  0.00           C  
ATOM   3349  CD2 LEU D1075     -37.492  90.361 -16.357  1.00  0.00           C  
ATOM   3350  N   GLY D1076     -37.611  85.059 -15.386  1.00  0.00           N  
ATOM   3351  CA  GLY D1076     -37.677  83.625 -15.630  1.00  0.00           C  
ATOM   3352  C   GLY D1076     -37.397  82.843 -14.360  1.00  0.00           C  
ATOM   3353  O   GLY D1076     -36.536  83.224 -13.558  1.00  0.00           O  
ATOM   3354  N   LYS D1077     -38.126  81.744 -14.185  1.00  0.00           N  
ATOM   3355  CA  LYS D1077     -37.992  80.895 -13.004  1.00  0.00           C  
ATOM   3356  C   LYS D1077     -38.174  79.433 -13.386  1.00  0.00           C  
ATOM   3357  O   LYS D1077     -38.646  79.124 -14.482  1.00  0.00           O  
ATOM   3358  CB  LYS D1077     -38.986  81.323 -11.908  1.00  0.00           C  
ATOM   3359  CG  LYS D1077     -40.435  81.583 -12.373  1.00  0.00           C  
ATOM   3360  CD  LYS D1077     -41.055  82.851 -11.736  1.00  0.00           C  
ATOM   3361  CE  LYS D1077     -40.635  84.137 -12.470  1.00  0.00           C  
ATOM   3362  NZ  LYS D1077     -41.334  85.353 -11.962  1.00  0.00           N  
ATOM   3363  N   GLY D1078     -37.764  78.538 -12.495  1.00  0.00           N  
ATOM   3364  CA  GLY D1078     -37.933  77.107 -12.719  1.00  0.00           C  
ATOM   3365  C   GLY D1078     -39.399  76.758 -12.604  1.00  0.00           C  
ATOM   3366  O   GLY D1078     -40.109  77.343 -11.786  1.00  0.00           O  
ATOM   3367  N   ARG D1079     -39.866  75.826 -13.432  1.00  0.00           N  
ATOM   3368  CA  ARG D1079     -41.280  75.444 -13.407  1.00  0.00           C  
ATOM   3369  C   ARG D1079     -41.566  74.105 -14.073  1.00  0.00           C  
ATOM   3370  O   ARG D1079     -40.795  73.614 -14.899  1.00  0.00           O  
ATOM   3371  CB  ARG D1079     -42.152  76.529 -14.051  1.00  0.00           C  
ATOM   3372  CG  ARG D1079     -43.471  76.727 -13.340  1.00  0.00           C  
ATOM   3373  CD  ARG D1079     -44.273  77.830 -13.958  1.00  0.00           C  
ATOM   3374  NE  ARG D1079     -44.762  77.455 -15.283  1.00  0.00           N  
ATOM   3375  CZ  ARG D1079     -45.773  78.049 -15.916  1.00  0.00           C  
ATOM   3376  NH1 ARG D1079     -46.437  79.062 -15.353  1.00  0.00           N  
ATOM   3377  NH2 ARG D1079     -46.132  77.623 -17.127  1.00  0.00           N  
ATOM   3378  N   VAL D1080     -42.706  73.542 -13.692  1.00  0.00           N  
ATOM   3379  CA  VAL D1080     -43.132  72.220 -14.102  1.00  0.00           C  
ATOM   3380  C   VAL D1080     -44.585  72.315 -14.558  1.00  0.00           C  
ATOM   3381  O   VAL D1080     -45.445  72.708 -13.769  1.00  0.00           O  
ATOM   3382  CB  VAL D1080     -43.038  71.255 -12.904  1.00  0.00           C  
ATOM   3383  CG1 VAL D1080     -43.381  69.844 -13.321  1.00  0.00           C  
ATOM   3384  CG2 VAL D1080     -41.649  71.316 -12.276  1.00  0.00           C  
ATOM   3385  N   THR D1081     -44.865  71.983 -15.819  1.00  0.00           N  
ATOM   3386  CA  THR D1081     -46.234  72.079 -16.349  1.00  0.00           C  
ATOM   3387  C   THR D1081     -46.734  70.747 -16.877  1.00  0.00           C  
ATOM   3388  O   THR D1081     -45.966  69.790 -16.988  1.00  0.00           O  
ATOM   3389  CB  THR D1081     -46.366  73.152 -17.449  1.00  0.00           C  
ATOM   3390  OG1 THR D1081     -45.233  73.093 -18.325  1.00  0.00           O  
ATOM   3391  CG2 THR D1081     -46.474  74.538 -16.824  1.00  0.00           C  
ATOM   3392  N   TYR D1082     -48.029  70.699 -17.194  1.00  0.00           N  
ATOM   3393  CA  TYR D1082     -48.708  69.447 -17.500  1.00  0.00           C  
ATOM   3394  C   TYR D1082     -49.481  69.472 -18.820  1.00  0.00           C  
ATOM   3395  O   TYR D1082     -50.152  70.458 -19.157  1.00  0.00           O  
ATOM   3396  CB  TYR D1082     -49.646  69.072 -16.346  1.00  0.00           C  
ATOM   3397  CG  TYR D1082     -48.913  68.791 -15.048  1.00  0.00           C  
ATOM   3398  CD1 TYR D1082     -47.945  67.795 -14.978  1.00  0.00           C  
ATOM   3399  CD2 TYR D1082     -49.179  69.519 -13.897  1.00  0.00           C  
ATOM   3400  CE1 TYR D1082     -47.259  67.533 -13.799  1.00  0.00           C  
ATOM   3401  CE2 TYR D1082     -48.500  69.260 -12.709  1.00  0.00           C  
ATOM   3402  CZ  TYR D1082     -47.543  68.268 -12.669  1.00  0.00           C  
ATOM   3403  OH  TYR D1082     -46.867  68.010 -11.499  1.00  0.00           O  
ATOM   3404  N   ARG D1083     -49.368  68.364 -19.556  1.00  0.00           N  
ATOM   3405  CA  ARG D1083     -50.162  68.123 -20.759  1.00  0.00           C  
ATOM   3406  C   ARG D1083     -51.653  68.080 -20.429  1.00  0.00           C  
ATOM   3407  O   ARG D1083     -52.496  68.364 -21.281  1.00  0.00           O  
ATOM   3408  CB  ARG D1083     -49.779  66.787 -21.399  1.00  0.00           C  
ATOM   3409  CG  ARG D1083     -48.378  66.712 -21.981  1.00  0.00           C  
ATOM   3410  CD  ARG D1083     -48.314  65.596 -23.005  1.00  0.00           C  
ATOM   3411  NE  ARG D1083     -49.137  65.949 -24.162  1.00  0.00           N  
ATOM   3412  CZ  ARG D1083     -49.830  65.099 -24.920  1.00  0.00           C  
ATOM   3413  NH1 ARG D1083     -49.828  63.788 -24.677  1.00  0.00           N  
ATOM   3414  NH2 ARG D1083     -50.540  65.572 -25.938  1.00  0.00           N  
ATOM   3415  N   LEU D1084     -51.971  67.685 -19.200  1.00  0.00           N  
ATOM   3416  CA  LEU D1084     -53.342  67.662 -18.734  1.00  0.00           C  
ATOM   3417  C   LEU D1084     -53.896  69.069 -18.754  1.00  0.00           C  
ATOM   3418  O   LEU D1084     -53.208  70.019 -18.386  1.00  0.00           O  
ATOM   3419  CB  LEU D1084     -53.408  67.088 -17.321  1.00  0.00           C  
ATOM   3420  CG  LEU D1084     -54.766  67.006 -16.631  1.00  0.00           C  
ATOM   3421  CD1 LEU D1084     -55.834  66.477 -17.565  1.00  0.00           C  
ATOM   3422  CD2 LEU D1084     -54.638  66.127 -15.404  1.00  0.00           C  
ATOM   3423  N   ARG D1085     -55.131  69.185 -19.226  1.00  0.00           N  
ATOM   3424  CA  ARG D1085     -55.846  70.456 -19.278  1.00  0.00           C  
ATOM   3425  C   ARG D1085     -57.208  70.264 -18.620  1.00  0.00           C  
ATOM   3426  O   ARG D1085     -57.794  69.185 -18.698  1.00  0.00           O  
ATOM   3427  CB  ARG D1085     -56.005  70.930 -20.727  1.00  0.00           C  
ATOM   3428  CG  ARG D1085     -54.675  71.170 -21.467  1.00  0.00           C  
ATOM   3429  CD  ARG D1085     -54.869  71.303 -22.993  1.00  0.00           C  
ATOM   3430  NE  ARG D1085     -53.703  70.843 -23.758  1.00  0.00           N  
ATOM   3431  CZ  ARG D1085     -53.596  70.903 -25.084  1.00  0.00           C  
ATOM   3432  NH1 ARG D1085     -54.584  71.416 -25.818  1.00  0.00           N  
ATOM   3433  NH2 ARG D1085     -52.494  70.454 -25.681  1.00  0.00           N  
ATOM   3434  N   ASP D1087     -57.705  71.316 -17.979  1.00  0.00           N  
ATOM   3435  CA  ASP D1087     -58.880  71.205 -17.117  1.00  0.00           C  
ATOM   3436  C   ASP D1087     -60.130  70.682 -17.806  1.00  0.00           C  
ATOM   3437  O   ASP D1087     -60.284  70.759 -19.028  1.00  0.00           O  
ATOM   3438  CB  ASP D1087     -59.197  72.543 -16.448  1.00  0.00           C  
ATOM   3439  CG  ASP D1087     -58.296  72.833 -15.271  1.00  0.00           C  
ATOM   3440  OD1 ASP D1087     -57.556  71.933 -14.834  1.00  0.00           O  
ATOM   3441  OD2 ASP D1087     -58.341  73.967 -14.765  1.00  0.00           O  
ATOM   3442  N   TRP D1088     -61.024  70.162 -16.975  1.00  0.00           N  
ATOM   3443  CA  TRP D1088     -62.199  69.441 -17.421  1.00  0.00           C  
ATOM   3444  C   TRP D1088     -63.315  70.417 -17.778  1.00  0.00           C  
ATOM   3445  O   TRP D1088     -63.835  71.099 -16.906  1.00  0.00           O  
ATOM   3446  CB  TRP D1088     -62.641  68.513 -16.288  1.00  0.00           C  
ATOM   3447  CG  TRP D1088     -63.732  67.549 -16.610  1.00  0.00           C  
ATOM   3448  CD1 TRP D1088     -64.493  67.493 -17.745  1.00  0.00           C  
ATOM   3449  CD2 TRP D1088     -64.216  66.516 -15.754  1.00  0.00           C  
ATOM   3450  NE1 TRP D1088     -65.405  66.471 -17.654  1.00  0.00           N  
ATOM   3451  CE2 TRP D1088     -65.260  65.859 -16.438  1.00  0.00           C  
ATOM   3452  CE3 TRP D1088     -63.861  66.073 -14.478  1.00  0.00           C  
ATOM   3453  CZ2 TRP D1088     -65.951  64.784 -15.888  1.00  0.00           C  
ATOM   3454  CZ3 TRP D1088     -64.545  65.009 -13.932  1.00  0.00           C  
ATOM   3455  CH2 TRP D1088     -65.580  64.375 -14.636  1.00  0.00           C  
ATOM   3456  N   LEU D1089     -63.674  70.481 -19.058  1.00  0.00           N  
ATOM   3457  CA  LEU D1089     -64.822  71.275 -19.503  1.00  0.00           C  
ATOM   3458  C   LEU D1089     -66.093  70.457 -19.287  1.00  0.00           C  
ATOM   3459  O   LEU D1089     -66.282  69.436 -19.944  1.00  0.00           O  
ATOM   3460  CB  LEU D1089     -64.676  71.647 -20.986  1.00  0.00           C  
ATOM   3461  CG  LEU D1089     -65.524  72.800 -21.543  1.00  0.00           C  
ATOM   3462  CD1 LEU D1089     -65.086  73.120 -22.961  1.00  0.00           C  
ATOM   3463  CD2 LEU D1089     -67.016  72.508 -21.512  1.00  0.00           C  
ATOM   3464  N   ILE D1090     -66.969  70.905 -18.389  1.00  0.00           N  
ATOM   3465  CA  ILE D1090     -68.151  70.111 -18.002  1.00  0.00           C  
ATOM   3466  C   ILE D1090     -69.491  70.620 -18.552  1.00  0.00           C  
ATOM   3467  O   ILE D1090     -70.395  69.825 -18.809  1.00  0.00           O  
ATOM   3468  CB  ILE D1090     -68.266  69.961 -16.471  1.00  0.00           C  
ATOM   3469  CG1 ILE D1090     -68.076  71.300 -15.767  1.00  0.00           C  
ATOM   3470  CG2 ILE D1090     -67.235  68.980 -15.966  1.00  0.00           C  
ATOM   3471  CD1 ILE D1090     -68.409  71.240 -14.313  1.00  0.00           C  
ATOM   3472  N   SER D1091     -69.620  71.932 -18.722  1.00  0.00           N  
ATOM   3473  CA  SER D1091     -70.857  72.530 -19.216  1.00  0.00           C  
ATOM   3474  C   SER D1091     -71.279  71.947 -20.557  1.00  0.00           C  
ATOM   3475  O   SER D1091     -70.557  72.075 -21.541  1.00  0.00           O  
ATOM   3476  CB  SER D1091     -70.678  74.032 -19.386  1.00  0.00           C  
ATOM   3477  OG  SER D1091     -69.652  74.315 -20.325  1.00  0.00           O  
ATOM   3478  N   ARG D1093     -72.443  71.306 -20.588  1.00  0.00           N  
ATOM   3479  CA  ARG D1093     -73.036  70.831 -21.837  1.00  0.00           C  
ATOM   3480  C   ARG D1093     -74.226  71.706 -22.185  1.00  0.00           C  
ATOM   3481  O   ARG D1093     -74.829  72.315 -21.301  1.00  0.00           O  
ATOM   3482  CB  ARG D1093     -73.504  69.376 -21.709  1.00  0.00           C  
ATOM   3483  CG  ARG D1093     -72.399  68.355 -21.472  1.00  0.00           C  
ATOM   3484  CD  ARG D1093     -71.541  68.136 -22.709  1.00  0.00           C  
ATOM   3485  NE  ARG D1093     -70.264  67.499 -22.375  1.00  0.00           N  
ATOM   3486  CZ  ARG D1093     -69.196  68.125 -21.868  1.00  0.00           C  
ATOM   3487  NH1 ARG D1093     -69.218  69.434 -21.620  1.00  0.00           N  
ATOM   3488  NH2 ARG D1093     -68.094  67.429 -21.602  1.00  0.00           N  
ATOM   3489  N   GLN D1094     -74.554  71.762 -23.476  1.00  0.00           N  
ATOM   3490  CA  GLN D1094     -75.738  72.470 -23.968  1.00  0.00           C  
ATOM   3491  C   GLN D1094     -76.757  71.439 -24.438  1.00  0.00           C  
ATOM   3492  O   GLN D1094     -77.035  71.345 -25.634  1.00  0.00           O  
ATOM   3493  CB  GLN D1094     -75.372  73.423 -25.120  1.00  0.00           C  
ATOM   3494  CG  GLN D1094     -74.620  74.686 -24.701  1.00  0.00           C  
ATOM   3495  CD  GLN D1094     -73.198  74.412 -24.216  1.00  0.00           C  
ATOM   3496  OE1 GLN D1094     -72.379  73.839 -24.938  1.00  0.00           O  
ATOM   3497  NE2 GLN D1094     -72.900  74.833 -22.989  1.00  0.00           N  
ATOM   3498  N   ARG D1099     -77.286  70.652 -23.498  1.00  0.00           N  
ATOM   3499  CA  ARG D1099     -78.296  69.622 -23.795  1.00  0.00           C  
ATOM   3500  C   ARG D1099     -79.369  69.599 -22.723  1.00  0.00           C  
ATOM   3501  O   ARG D1099     -79.152  70.091 -21.616  1.00  0.00           O  
ATOM   3502  CB  ARG D1099     -77.668  68.224 -23.874  1.00  0.00           C  
ATOM   3503  CG  ARG D1099     -76.575  68.041 -24.920  1.00  0.00           C  
ATOM   3504  CD  ARG D1099     -77.097  68.156 -26.355  1.00  0.00           C  
ATOM   3505  NE  ARG D1099     -77.883  67.001 -26.807  1.00  0.00           N  
ATOM   3506  CZ  ARG D1099     -77.387  65.871 -27.324  1.00  0.00           C  
ATOM   3507  NH1 ARG D1099     -76.075  65.681 -27.456  1.00  0.00           N  
ATOM   3508  NH2 ARG D1099     -78.220  64.910 -27.707  1.00  0.00           N  
ATOM   3509  N   TYR D1101     -80.518  69.012 -23.046  1.00  0.00           N  
ATOM   3510  CA  TYR D1101     -81.625  68.930 -22.091  1.00  0.00           C  
ATOM   3511  C   TYR D1101     -81.333  67.931 -20.985  1.00  0.00           C  
ATOM   3512  O   TYR D1101     -81.528  68.228 -19.804  1.00  0.00           O  
ATOM   3513  CB  TYR D1101     -82.945  68.546 -22.777  1.00  0.00           C  
ATOM   3514  CG  TYR D1101     -84.067  68.247 -21.788  1.00  0.00           C  
ATOM   3515  CD1 TYR D1101     -84.481  69.206 -20.864  1.00  0.00           C  
ATOM   3516  CD2 TYR D1101     -84.700  67.004 -21.765  1.00  0.00           C  
ATOM   3517  CE1 TYR D1101     -85.497  68.937 -19.946  1.00  0.00           C  
ATOM   3518  CE2 TYR D1101     -85.720  66.727 -20.850  1.00  0.00           C  
ATOM   3519  CZ  TYR D1101     -86.113  67.698 -19.943  1.00  0.00           C  
ATOM   3520  OH  TYR D1101     -87.120  67.441 -19.034  1.00  0.00           O  
ATOM   3521  N   TRP D1102     -80.881  66.745 -21.381  1.00  0.00           N  
ATOM   3522  CA  TRP D1102     -80.644  65.644 -20.447  1.00  0.00           C  
ATOM   3523  C   TRP D1102     -79.277  65.818 -19.760  1.00  0.00           C  
ATOM   3524  O   TRP D1102     -78.245  65.394 -20.293  1.00  0.00           O  
ATOM   3525  CB  TRP D1102     -80.744  64.299 -21.193  1.00  0.00           C  
ATOM   3526  CG  TRP D1102     -81.135  63.110 -20.349  1.00  0.00           C  
ATOM   3527  CD1 TRP D1102     -80.439  61.942 -20.211  1.00  0.00           C  
ATOM   3528  CD2 TRP D1102     -82.320  62.964 -19.551  1.00  0.00           C  
ATOM   3529  NE1 TRP D1102     -81.108  61.086 -19.369  1.00  0.00           N  
ATOM   3530  CE2 TRP D1102     -82.265  61.688 -18.951  1.00  0.00           C  
ATOM   3531  CE3 TRP D1102     -83.416  63.790 -19.278  1.00  0.00           C  
ATOM   3532  CZ2 TRP D1102     -83.271  61.216 -18.101  1.00  0.00           C  
ATOM   3533  CZ3 TRP D1102     -84.416  63.320 -18.427  1.00  0.00           C  
ATOM   3534  CH2 TRP D1102     -84.332  62.047 -17.847  1.00  0.00           C  
ATOM   3535  N   GLY D1103     -79.282  66.472 -18.595  1.00  0.00           N  
ATOM   3536  CA  GLY D1103     -78.086  66.605 -17.755  1.00  0.00           C  
ATOM   3537  C   GLY D1103     -78.368  67.290 -16.429  1.00  0.00           C  
ATOM   3538  O   GLY D1103     -79.314  68.069 -16.323  1.00  0.00           O  
ATOM   3539  N   THR D1104     -77.542  67.010 -15.421  1.00  0.00           N  
ATOM   3540  CA  THR D1104     -77.695  67.622 -14.097  1.00  0.00           C  
ATOM   3541  C   THR D1104     -77.549  69.145 -14.168  1.00  0.00           C  
ATOM   3542  O   THR D1104     -76.517  69.636 -14.623  1.00  0.00           O  
ATOM   3543  CB  THR D1104     -76.650  67.103 -13.104  1.00  0.00           C  
ATOM   3544  OG1 THR D1104     -76.681  65.671 -13.075  1.00  0.00           O  
ATOM   3545  CG2 THR D1104     -76.924  67.651 -11.712  1.00  0.00           C  
ATOM   3546  N   PRO D1105     -78.591  69.892 -13.745  1.00  0.00           N  
ATOM   3547  CA  PRO D1105     -78.604  71.362 -13.675  1.00  0.00           C  
ATOM   3548  C   PRO D1105     -77.481  72.006 -12.847  1.00  0.00           C  
ATOM   3549  O   PRO D1105     -77.267  71.632 -11.695  1.00  0.00           O  
ATOM   3550  CB  PRO D1105     -79.961  71.659 -13.024  1.00  0.00           C  
ATOM   3551  CG  PRO D1105     -80.805  70.516 -13.416  1.00  0.00           C  
ATOM   3552  CD  PRO D1105     -79.897  69.338 -13.346  1.00  0.00           C  
ATOM   3553  N   ILE D1106     -76.799  72.988 -13.440  1.00  0.00           N  
ATOM   3554  CA  ILE D1106     -75.685  73.681 -12.790  1.00  0.00           C  
ATOM   3555  C   ILE D1106     -76.195  74.626 -11.700  1.00  0.00           C  
ATOM   3556  O   ILE D1106     -76.938  75.568 -11.994  1.00  0.00           O  
ATOM   3557  CB  ILE D1106     -74.824  74.472 -13.811  1.00  0.00           C  
ATOM   3558  CG1 ILE D1106     -73.811  73.539 -14.484  1.00  0.00           C  
ATOM   3559  CG2 ILE D1106     -74.092  75.618 -13.132  1.00  0.00           C  
ATOM   3560  CD1 ILE D1106     -72.969  74.192 -15.560  1.00  0.00           C  
ATOM   3561  N   PRO D1107     -75.779  74.388 -10.437  1.00  0.00           N  
ATOM   3562  CA  PRO D1107     -76.246  75.156  -9.281  1.00  0.00           C  
ATOM   3563  C   PRO D1107     -75.462  76.450  -9.091  1.00  0.00           C  
ATOM   3564  O   PRO D1107     -74.799  76.637  -8.068  1.00  0.00           O  
ATOM   3565  CB  PRO D1107     -75.990  74.197  -8.114  1.00  0.00           C  
ATOM   3566  CG  PRO D1107     -74.734  73.513  -8.504  1.00  0.00           C  
ATOM   3567  CD  PRO D1107     -74.795  73.367 -10.024  1.00  0.00           C  
ATOM   3568  N   MET D1108     -75.521  77.320 -10.091  1.00  0.00           N  
ATOM   3569  CA  MET D1108     -74.984  78.661  -9.971  1.00  0.00           C  
ATOM   3570  C   MET D1108     -76.023  79.617 -10.519  1.00  0.00           C  
ATOM   3571  O   MET D1108     -76.972  79.204 -11.189  1.00  0.00           O  
ATOM   3572  CB  MET D1108     -73.664  78.801 -10.729  1.00  0.00           C  
ATOM   3573  CG  MET D1108     -72.566  77.858 -10.251  1.00  0.00           C  
ATOM   3574  SD  MET D1108     -72.005  78.094  -8.550  1.00  0.00           S  
ATOM   3575  CE  MET D1108     -71.205  79.684  -8.664  1.00  0.00           C  
ATOM   3576  N   VAL D1109     -75.848  80.893 -10.204  1.00  0.00           N  
ATOM   3577  CA  VAL D1109     -76.764  81.933 -10.635  1.00  0.00           C  
ATOM   3578  C   VAL D1109     -75.952  83.100 -11.204  1.00  0.00           C  
ATOM   3579  O   VAL D1109     -74.802  83.325 -10.812  1.00  0.00           O  
ATOM   3580  CB  VAL D1109     -77.670  82.378  -9.462  1.00  0.00           C  
ATOM   3581  CG1 VAL D1109     -78.587  83.514  -9.877  1.00  0.00           C  
ATOM   3582  CG2 VAL D1109     -78.488  81.195  -8.947  1.00  0.00           C  
ATOM   3583  N   HIS D1110     -76.548  83.810 -12.156  1.00  0.00           N  
ATOM   3584  CA  HIS D1110     -75.921  84.963 -12.784  1.00  0.00           C  
ATOM   3585  C   HIS D1110     -76.608  86.242 -12.306  1.00  0.00           C  
ATOM   3586  O   HIS D1110     -77.645  86.656 -12.835  1.00  0.00           O  
ATOM   3587  CB  HIS D1110     -75.981  84.840 -14.307  1.00  0.00           C  
ATOM   3588  CG  HIS D1110     -75.217  83.670 -14.849  1.00  0.00           C  
ATOM   3589  ND1 HIS D1110     -73.953  83.336 -14.407  1.00  0.00           N  
ATOM   3590  CD2 HIS D1110     -75.531  82.768 -15.811  1.00  0.00           C  
ATOM   3591  CE1 HIS D1110     -73.527  82.274 -15.068  1.00  0.00           C  
ATOM   3592  NE2 HIS D1110     -74.464  81.912 -15.927  1.00  0.00           N  
ATOM   3593  N   CYS D1111     -76.002  86.855 -11.295  1.00  0.00           N  
ATOM   3594  CA  CYS D1111     -76.542  88.035 -10.627  1.00  0.00           C  
ATOM   3595  C   CYS D1111     -76.378  89.290 -11.503  1.00  0.00           C  
ATOM   3596  O   CYS D1111     -75.624  89.285 -12.487  1.00  0.00           O  
ATOM   3597  CB  CYS D1111     -75.830  88.226  -9.274  1.00  0.00           C  
ATOM   3598  SG  CYS D1111     -76.889  88.613  -7.857  1.00  0.00           S  
ATOM   3599  N   GLU D1112     -77.083  90.359 -11.127  1.00  0.00           N  
ATOM   3600  CA  GLU D1112     -77.089  91.613 -11.887  1.00  0.00           C  
ATOM   3601  C   GLU D1112     -76.076  92.639 -11.365  1.00  0.00           C  
ATOM   3602  O   GLU D1112     -75.569  93.451 -12.136  1.00  0.00           O  
ATOM   3603  CB  GLU D1112     -78.495  92.225 -11.877  1.00  0.00           C  
ATOM   3604  CG  GLU D1112     -78.736  93.283 -12.957  1.00  0.00           C  
ATOM   3605  CD  GLU D1112     -78.604  92.728 -14.375  1.00  0.00           C  
ATOM   3606  OE1 GLU D1112     -79.286  91.726 -14.698  1.00  0.00           O  
ATOM   3607  OE2 GLU D1112     -77.819  93.297 -15.167  1.00  0.00           O  
ATOM   3608  N   ALA D1113     -75.800  92.612 -10.063  1.00  0.00           N  
ATOM   3609  CA  ALA D1113     -74.826  93.523  -9.449  1.00  0.00           C  
ATOM   3610  C   ALA D1113     -73.576  92.814  -8.894  1.00  0.00           C  
ATOM   3611  O   ALA D1113     -72.566  93.465  -8.617  1.00  0.00           O  
ATOM   3612  CB  ALA D1113     -75.505  94.334  -8.353  1.00  0.00           C  
ATOM   3613  N   CYS D1114     -73.649  91.490  -8.737  1.00  0.00           N  
ATOM   3614  CA  CYS D1114     -72.558  90.695  -8.158  1.00  0.00           C  
ATOM   3615  C   CYS D1114     -71.766  89.878  -9.195  1.00  0.00           C  
ATOM   3616  O   CYS D1114     -70.540  89.762  -9.087  1.00  0.00           O  
ATOM   3617  CB  CYS D1114     -73.114  89.751  -7.086  1.00  0.00           C  
ATOM   3618  SG  CYS D1114     -74.008  90.589  -5.757  1.00  0.00           S  
ATOM   3619  N   GLY D1122     -72.464  89.316 -10.187  1.00  0.00           N  
ATOM   3620  CA  GLY D1122     -71.856  88.404 -11.170  1.00  0.00           C  
ATOM   3621  C   GLY D1122     -72.264  86.950 -10.947  1.00  0.00           C  
ATOM   3622  O   GLY D1122     -73.450  86.645 -10.839  1.00  0.00           O  
ATOM   3623  N   VAL D1123     -71.283  86.051 -10.875  1.00  0.00           N  
ATOM   3624  CA  VAL D1123     -71.550  84.621 -10.685  1.00  0.00           C  
ATOM   3625  C   VAL D1123     -71.823  84.327  -9.208  1.00  0.00           C  
ATOM   3626  O   VAL D1123     -71.037  84.725  -8.350  1.00  0.00           O  
ATOM   3627  CB  VAL D1123     -70.360  83.774 -11.173  1.00  0.00           C  
ATOM   3628  CG1 VAL D1123     -70.609  82.304 -10.911  1.00  0.00           C  
ATOM   3629  CG2 VAL D1123     -70.110  84.021 -12.657  1.00  0.00           C  
ATOM   3630  N   VAL D1124     -72.922  83.620  -8.924  1.00  0.00           N  
ATOM   3631  CA  VAL D1124     -73.411  83.423  -7.550  1.00  0.00           C  
ATOM   3632  C   VAL D1124     -73.795  81.969  -7.238  1.00  0.00           C  
ATOM   3633  O   VAL D1124     -74.597  81.380  -7.953  1.00  0.00           O  
ATOM   3634  CB  VAL D1124     -74.651  84.301  -7.290  1.00  0.00           C  
ATOM   3635  CG1 VAL D1124     -75.423  83.808  -6.073  1.00  0.00           C  
ATOM   3636  CG2 VAL D1124     -74.247  85.759  -7.115  1.00  0.00           C  
ATOM   3637  N   PRO D1125     -73.256  81.404  -6.139  1.00  0.00           N  
ATOM   3638  CA  PRO D1125     -73.541  80.024  -5.747  1.00  0.00           C  
ATOM   3639  C   PRO D1125     -74.844  79.868  -4.966  1.00  0.00           C  
ATOM   3640  O   PRO D1125     -75.164  80.721  -4.144  1.00  0.00           O  
ATOM   3641  CB  PRO D1125     -72.364  79.692  -4.831  1.00  0.00           C  
ATOM   3642  CG  PRO D1125     -72.064  80.975  -4.158  1.00  0.00           C  
ATOM   3643  CD  PRO D1125     -72.333  82.051  -5.185  1.00  0.00           C  
ATOM   3644  N   VAL D1126     -75.570  78.774  -5.204  1.00  0.00           N  
ATOM   3645  CA  VAL D1126     -76.812  78.477  -4.469  1.00  0.00           C  
ATOM   3646  C   VAL D1126     -76.516  77.835  -3.103  1.00  0.00           C  
ATOM   3647  O   VAL D1126     -75.632  76.982  -3.003  1.00  0.00           O  
ATOM   3648  CB  VAL D1126     -77.751  77.537  -5.275  1.00  0.00           C  
ATOM   3649  CG1 VAL D1126     -78.851  76.970  -4.386  1.00  0.00           C  
ATOM   3650  CG2 VAL D1126     -78.352  78.272  -6.464  1.00  0.00           C  
ATOM   3651  N   PRO D1127     -77.250  78.246  -2.045  1.00  0.00           N  
ATOM   3652  CA  PRO D1127     -77.113  77.620  -0.726  1.00  0.00           C  
ATOM   3653  C   PRO D1127     -77.378  76.113  -0.726  1.00  0.00           C  
ATOM   3654  O   PRO D1127     -78.125  75.604  -1.570  1.00  0.00           O  
ATOM   3655  CB  PRO D1127     -78.176  78.337   0.120  1.00  0.00           C  
ATOM   3656  CG  PRO D1127     -78.413  79.616  -0.560  1.00  0.00           C  
ATOM   3657  CD  PRO D1127     -78.230  79.346  -2.019  1.00  0.00           C  
ATOM   3658  N   GLU D1128     -76.767  75.425   0.238  1.00  0.00           N  
ATOM   3659  CA  GLU D1128     -76.860  73.969   0.369  1.00  0.00           C  
ATOM   3660  C   GLU D1128     -78.312  73.498   0.500  1.00  0.00           C  
ATOM   3661  O   GLU D1128     -78.700  72.500  -0.110  1.00  0.00           O  
ATOM   3662  CB  GLU D1128     -76.021  73.496   1.576  1.00  0.00           C  
ATOM   3663  CG  GLU D1128     -75.891  71.962   1.739  1.00  0.00           C  
ATOM   3664  CD  GLU D1128     -74.742  71.525   2.677  1.00  0.00           C  
ATOM   3665  OE1 GLU D1128     -73.709  72.232   2.759  1.00  0.00           O  
ATOM   3666  OE2 GLU D1128     -74.867  70.457   3.324  1.00  0.00           O  
ATOM   3667  N   GLU D1129     -79.110  74.237   1.272  1.00  0.00           N  
ATOM   3668  CA  GLU D1129     -80.466  73.800   1.647  1.00  0.00           C  
ATOM   3669  C   GLU D1129     -81.533  73.983   0.552  1.00  0.00           C  
ATOM   3670  O   GLU D1129     -82.590  73.354   0.614  1.00  0.00           O  
ATOM   3671  CB  GLU D1129     -80.912  74.461   2.975  1.00  0.00           C  
ATOM   3672  CG  GLU D1129     -81.022  76.003   2.969  1.00  0.00           C  
ATOM   3673  CD  GLU D1129     -81.283  76.608   4.357  1.00  0.00           C  
ATOM   3674  OE1 GLU D1129     -81.557  75.852   5.319  1.00  0.00           O  
ATOM   3675  OE2 GLU D1129     -81.214  77.853   4.479  1.00  0.00           O  
ATOM   3676  N   GLU D1130     -81.254  74.815  -0.451  1.00  0.00           N  
ATOM   3677  CA  GLU D1130     -82.196  75.029  -1.560  1.00  0.00           C  
ATOM   3678  C   GLU D1130     -82.092  73.934  -2.638  1.00  0.00           C  
ATOM   3679  O   GLU D1130     -82.898  73.900  -3.573  1.00  0.00           O  
ATOM   3680  CB  GLU D1130     -81.982  76.417  -2.183  1.00  0.00           C  
ATOM   3681  CG  GLU D1130     -83.178  76.943  -2.989  1.00  0.00           C  
ATOM   3682  CD  GLU D1130     -82.928  78.312  -3.607  1.00  0.00           C  
ATOM   3683  OE1 GLU D1130     -83.341  78.520  -4.768  1.00  0.00           O  
ATOM   3684  OE2 GLU D1130     -82.319  79.177  -2.937  1.00  0.00           O  
ATOM   3685  N   LEU D1131     -81.103  73.046  -2.500  1.00  0.00           N  
ATOM   3686  CA  LEU D1131     -80.894  71.935  -3.436  1.00  0.00           C  
ATOM   3687  C   LEU D1131     -81.910  70.815  -3.219  1.00  0.00           C  
ATOM   3688  O   LEU D1131     -82.382  70.616  -2.097  1.00  0.00           O  
ATOM   3689  CB  LEU D1131     -79.484  71.361  -3.277  1.00  0.00           C  
ATOM   3690  CG  LEU D1131     -78.340  72.274  -3.716  1.00  0.00           C  
ATOM   3691  CD1 LEU D1131     -77.002  71.729  -3.240  1.00  0.00           C  
ATOM   3692  CD2 LEU D1131     -78.349  72.443  -5.227  1.00  0.00           C  
ATOM   3693  N   PRO D1132     -82.234  70.056  -4.284  1.00  0.00           N  
ATOM   3694  CA  PRO D1132     -81.715  70.161  -5.648  1.00  0.00           C  
ATOM   3695  C   PRO D1132     -82.222  71.360  -6.431  1.00  0.00           C  
ATOM   3696  O   PRO D1132     -83.140  72.052  -5.998  1.00  0.00           O  
ATOM   3697  CB  PRO D1132     -82.233  68.884  -6.317  1.00  0.00           C  
ATOM   3698  CG  PRO D1132     -83.452  68.546  -5.578  1.00  0.00           C  
ATOM   3699  CD  PRO D1132     -83.197  68.948  -4.158  1.00  0.00           C  
ATOM   3700  N   VAL D1133     -81.591  71.589  -7.576  1.00  0.00           N  
ATOM   3701  CA  VAL D1133     -82.098  72.496  -8.589  1.00  0.00           C  
ATOM   3702  C   VAL D1133     -82.785  71.631  -9.642  1.00  0.00           C  
ATOM   3703  O   VAL D1133     -82.192  71.279 -10.661  1.00  0.00           O  
ATOM   3704  CB  VAL D1133     -80.966  73.333  -9.206  1.00  0.00           C  
ATOM   3705  CG1 VAL D1133     -81.485  74.175 -10.362  1.00  0.00           C  
ATOM   3706  CG2 VAL D1133     -80.334  74.217  -8.141  1.00  0.00           C  
ATOM   3707  N   LEU D1134     -84.037  71.277  -9.358  1.00  0.00           N  
ATOM   3708  CA  LEU D1134     -84.823  70.377 -10.206  1.00  0.00           C  
ATOM   3709  C   LEU D1134     -84.789  70.780 -11.678  1.00  0.00           C  
ATOM   3710  O   LEU D1134     -84.992  71.945 -12.020  1.00  0.00           O  
ATOM   3711  CB  LEU D1134     -86.291  70.296  -9.734  1.00  0.00           C  
ATOM   3712  CG  LEU D1134     -86.680  69.202  -8.725  1.00  0.00           C  
ATOM   3713  CD1 LEU D1134     -86.467  69.649  -7.288  1.00  0.00           C  
ATOM   3714  CD2 LEU D1134     -88.131  68.778  -8.921  1.00  0.00           C  
ATOM   3715  N   LEU D1135     -84.530  69.794 -12.533  1.00  0.00           N  
ATOM   3716  CA  LEU D1135     -84.607  69.960 -13.981  1.00  0.00           C  
ATOM   3717  C   LEU D1135     -86.057  70.297 -14.367  1.00  0.00           C  
ATOM   3718  O   LEU D1135     -86.973  69.528 -14.065  1.00  0.00           O  
ATOM   3719  CB  LEU D1135     -84.160  68.661 -14.680  1.00  0.00           C  
ATOM   3720  CG  LEU D1135     -83.624  68.722 -16.117  1.00  0.00           C  
ATOM   3721  CD1 LEU D1135     -83.617  67.330 -16.739  1.00  0.00           C  
ATOM   3722  CD2 LEU D1135     -84.422  69.672 -16.983  1.00  0.00           C  
ATOM   3723  N   PRO D1136     -86.274  71.462 -15.005  1.00  0.00           N  
ATOM   3724  CA  PRO D1136     -87.600  71.783 -15.522  1.00  0.00           C  
ATOM   3725  C   PRO D1136     -88.149  70.671 -16.408  1.00  0.00           C  
ATOM   3726  O   PRO D1136     -87.458  70.210 -17.316  1.00  0.00           O  
ATOM   3727  CB  PRO D1136     -87.354  73.043 -16.350  1.00  0.00           C  
ATOM   3728  CG  PRO D1136     -86.180  73.667 -15.733  1.00  0.00           C  
ATOM   3729  CD  PRO D1136     -85.315  72.550 -15.260  1.00  0.00           C  
ATOM   3730  N   ASP D1137     -89.379  70.247 -16.131  1.00  0.00           N  
ATOM   3731  CA  ASP D1137     -90.012  69.155 -16.870  1.00  0.00           C  
ATOM   3732  C   ASP D1137     -90.644  69.705 -18.153  1.00  0.00           C  
ATOM   3733  O   ASP D1137     -91.541  70.550 -18.101  1.00  0.00           O  
ATOM   3734  CB  ASP D1137     -91.066  68.461 -15.990  1.00  0.00           C  
ATOM   3735  CG  ASP D1137     -91.270  66.992 -16.350  1.00  0.00           C  
ATOM   3736  OD1 ASP D1137     -91.207  66.638 -17.550  1.00  0.00           O  
ATOM   3737  OD2 ASP D1137     -91.504  66.187 -15.420  1.00  0.00           O  
ATOM   3738  N   LEU D1138     -90.155  69.237 -19.299  1.00  0.00           N  
ATOM   3739  CA  LEU D1138     -90.689  69.635 -20.599  1.00  0.00           C  
ATOM   3740  C   LEU D1138     -91.096  68.396 -21.390  1.00  0.00           C  
ATOM   3741  O   LEU D1138     -90.244  67.689 -21.930  1.00  0.00           O  
ATOM   3742  CB  LEU D1138     -89.656  70.458 -21.379  1.00  0.00           C  
ATOM   3743  CG  LEU D1138     -89.784  71.985 -21.295  1.00  0.00           C  
ATOM   3744  CD1 LEU D1138     -89.812  72.479 -19.852  1.00  0.00           C  
ATOM   3745  CD2 LEU D1138     -88.658  72.659 -22.074  1.00  0.00           C  
ATOM   3746  N   LYS D1139     -92.402  68.138 -21.452  1.00  0.00           N  
ATOM   3747  CA  LYS D1139     -92.935  66.976 -22.178  1.00  0.00           C  
ATOM   3748  C   LYS D1139     -92.800  67.118 -23.702  1.00  0.00           C  
ATOM   3749  O   LYS D1139     -92.776  66.113 -24.424  1.00  0.00           O  
ATOM   3750  CB  LYS D1139     -94.406  66.726 -21.799  1.00  0.00           C  
ATOM   3751  CG  LYS D1139     -94.604  65.955 -20.490  1.00  0.00           C  
ATOM   3752  CD  LYS D1139     -94.403  64.446 -20.682  1.00  0.00           C  
ATOM   3753  CE  LYS D1139     -94.310  63.700 -19.349  1.00  0.00           C  
ATOM   3754  NZ  LYS D1139     -93.637  62.371 -19.486  1.00  0.00           N  
ATOM   3755  N   ASP D1140     -92.713  68.365 -24.171  1.00  0.00           N  
ATOM   3756  CA  ASP D1140     -92.610  68.693 -25.600  1.00  0.00           C  
ATOM   3757  C   ASP D1140     -91.311  68.119 -26.198  1.00  0.00           C  
ATOM   3758  O   ASP D1140     -90.215  68.415 -25.716  1.00  0.00           O  
ATOM   3759  CB  ASP D1140     -92.671  70.225 -25.760  1.00  0.00           C  
ATOM   3760  CG  ASP D1140     -93.060  70.675 -27.164  1.00  0.00           C  
ATOM   3761  OD1 ASP D1140     -93.472  71.850 -27.297  1.00  0.00           O  
ATOM   3762  OD2 ASP D1140     -92.949  69.880 -28.124  1.00  0.00           O  
ATOM   3763  N   VAL D1141     -91.445  67.306 -27.249  1.00  0.00           N  
ATOM   3764  CA  VAL D1141     -90.346  66.451 -27.724  1.00  0.00           C  
ATOM   3765  C   VAL D1141     -89.317  67.198 -28.576  1.00  0.00           C  
ATOM   3766  O   VAL D1141     -88.114  67.095 -28.335  1.00  0.00           O  
ATOM   3767  CB  VAL D1141     -90.873  65.240 -28.539  1.00  0.00           C  
ATOM   3768  CG1 VAL D1141     -89.750  64.234 -28.781  1.00  0.00           C  
ATOM   3769  CG2 VAL D1141     -92.050  64.566 -27.828  1.00  0.00           C  
ATOM   3770  N   GLU D1142     -89.789  67.934 -29.580  1.00  0.00           N  
ATOM   3771  CA  GLU D1142     -88.892  68.694 -30.458  1.00  0.00           C  
ATOM   3772  C   GLU D1142     -88.455  70.017 -29.825  1.00  0.00           C  
ATOM   3773  O   GLU D1142     -87.653  70.750 -30.408  1.00  0.00           O  
ATOM   3774  CB  GLU D1142     -89.539  68.929 -31.827  1.00  0.00           C  
ATOM   3775  CG  GLU D1142     -89.772  67.634 -32.602  1.00  0.00           C  
ATOM   3776  CD  GLU D1142     -89.951  67.847 -34.093  1.00  0.00           C  
ATOM   3777  OE1 GLU D1142     -89.574  66.940 -34.864  1.00  0.00           O  
ATOM   3778  OE2 GLU D1142     -90.465  68.913 -34.493  1.00  0.00           O  
ATOM   3779  N   ASP D1143     -88.986  70.310 -28.638  1.00  0.00           N  
ATOM   3780  CA  ASP D1143     -88.564  71.456 -27.832  1.00  0.00           C  
ATOM   3781  C   ASP D1143     -87.295  71.112 -27.043  1.00  0.00           C  
ATOM   3782  O   ASP D1143     -86.408  71.955 -26.880  1.00  0.00           O  
ATOM   3783  CB  ASP D1143     -89.695  71.851 -26.878  1.00  0.00           C  
ATOM   3784  CG  ASP D1143     -89.576  73.273 -26.377  1.00  0.00           C  
ATOM   3785  OD1 ASP D1143     -90.436  74.105 -26.742  1.00  0.00           O  
ATOM   3786  OD2 ASP D1143     -88.629  73.556 -25.613  1.00  0.00           O  
ATOM   3787  N   ILE D1146     -87.214  69.870 -26.564  1.00  0.00           N  
ATOM   3788  CA  ILE D1146     -86.033  69.385 -25.831  1.00  0.00           C  
ATOM   3789  C   ILE D1146     -84.879  68.938 -26.753  1.00  0.00           C  
ATOM   3790  O   ILE D1146     -83.808  68.559 -26.276  1.00  0.00           O  
ATOM   3791  CB  ILE D1146     -86.393  68.253 -24.820  1.00  0.00           C  
ATOM   3792  CG1 ILE D1146     -87.061  67.062 -25.513  1.00  0.00           C  
ATOM   3793  CG2 ILE D1146     -87.302  68.790 -23.725  1.00  0.00           C  
ATOM   3794  CD1 ILE D1146     -87.525  65.991 -24.562  1.00  0.00           C  
ATOM   3795  N   ARG D1147     -85.107  68.987 -28.065  1.00  0.00           N  
ATOM   3796  CA  ARG D1147     -84.049  68.797 -29.070  1.00  0.00           C  
ATOM   3797  C   ARG D1147     -83.023  69.943 -28.955  1.00  0.00           C  
ATOM   3798  O   ARG D1147     -83.381  71.044 -28.530  1.00  0.00           O  
ATOM   3799  CB  ARG D1147     -84.692  68.706 -30.479  1.00  0.00           C  
ATOM   3800  CG  ARG D1147     -83.872  69.212 -31.681  1.00  0.00           C  
ATOM   3801  CD  ARG D1147     -84.717  69.227 -32.971  1.00  0.00           C  
ATOM   3802  NE  ARG D1147     -84.185  70.138 -33.992  1.00  0.00           N  
ATOM   3803  CZ  ARG D1147     -84.657  70.253 -35.236  1.00  0.00           C  
ATOM   3804  NH1 ARG D1147     -85.681  69.512 -35.645  1.00  0.00           N  
ATOM   3805  NH2 ARG D1147     -84.098  71.115 -36.082  1.00  0.00           N  
ATOM   3806  N   PRO D1148     -81.743  69.685 -29.301  1.00  0.00           N  
ATOM   3807  CA  PRO D1148     -80.718  70.735 -29.246  1.00  0.00           C  
ATOM   3808  C   PRO D1148     -80.609  71.542 -30.545  1.00  0.00           C  
ATOM   3809  O   PRO D1148     -80.412  70.962 -31.616  1.00  0.00           O  
ATOM   3810  CB  PRO D1148     -79.437  69.942 -29.004  1.00  0.00           C  
ATOM   3811  CG  PRO D1148     -79.678  68.630 -29.689  1.00  0.00           C  
ATOM   3812  CD  PRO D1148     -81.170  68.397 -29.737  1.00  0.00           C  
ATOM   3813  N   LYS D1149     -80.712  72.867 -30.438  1.00  0.00           N  
ATOM   3814  CA  LYS D1149     -80.816  73.744 -31.610  1.00  0.00           C  
ATOM   3815  C   LYS D1149     -79.527  74.499 -31.944  1.00  0.00           C  
ATOM   3816  O   LYS D1149     -79.427  75.095 -33.019  1.00  0.00           O  
ATOM   3817  CB  LYS D1149     -81.929  74.777 -31.395  1.00  0.00           C  
ATOM   3818  CG  LYS D1149     -83.300  74.202 -31.041  1.00  0.00           C  
ATOM   3819  CD  LYS D1149     -84.220  75.289 -30.490  1.00  0.00           C  
ATOM   3820  CE  LYS D1149     -85.425  74.707 -29.777  1.00  0.00           C  
ATOM   3821  NZ  LYS D1149     -86.117  75.747 -28.973  1.00  0.00           N  
ATOM   3822  N   GLY D1150     -78.553  74.478 -31.037  1.00  0.00           N  
ATOM   3823  CA  GLY D1150     -77.369  75.334 -31.149  1.00  0.00           C  
ATOM   3824  C   GLY D1150     -77.129  76.018 -29.825  1.00  0.00           C  
ATOM   3825  O   GLY D1150     -76.001  76.075 -29.342  1.00  0.00           O  
ATOM   3826  N   LYS D1151     -78.206  76.549 -29.252  1.00  0.00           N  
ATOM   3827  CA  LYS D1151     -78.207  77.043 -27.879  1.00  0.00           C  
ATOM   3828  C   LYS D1151     -78.704  75.932 -26.952  1.00  0.00           C  
ATOM   3829  O   LYS D1151     -79.242  74.916 -27.417  1.00  0.00           O  
ATOM   3830  CB  LYS D1151     -79.103  78.281 -27.747  1.00  0.00           C  
ATOM   3831  CG  LYS D1151     -78.558  79.526 -28.435  1.00  0.00           C  
ATOM   3832  CD  LYS D1151     -79.318  80.781 -28.013  1.00  0.00           C  
ATOM   3833  CE  LYS D1151     -78.546  82.049 -28.363  1.00  0.00           C  
ATOM   3834  NZ  LYS D1151     -79.127  83.267 -27.729  1.00  0.00           N  
ATOM   3835  N   SER D1152     -78.513  76.125 -25.646  1.00  0.00           N  
ATOM   3836  CA  SER D1152     -79.070  75.217 -24.644  1.00  0.00           C  
ATOM   3837  C   SER D1152     -80.597  75.344 -24.648  1.00  0.00           C  
ATOM   3838  O   SER D1152     -81.124  76.446 -24.813  1.00  0.00           O  
ATOM   3839  CB  SER D1152     -78.520  75.528 -23.248  1.00  0.00           C  
ATOM   3840  OG  SER D1152     -79.078  74.660 -22.273  1.00  0.00           O  
ATOM   3841  N   PRO D1153     -81.315  74.220 -24.487  1.00  0.00           N  
ATOM   3842  CA  PRO D1153     -82.780  74.279 -24.447  1.00  0.00           C  
ATOM   3843  C   PRO D1153     -83.338  75.132 -23.307  1.00  0.00           C  
ATOM   3844  O   PRO D1153     -84.388  75.755 -23.462  1.00  0.00           O  
ATOM   3845  CB  PRO D1153     -83.188  72.813 -24.252  1.00  0.00           C  
ATOM   3846  CG  PRO D1153     -82.019  72.019 -24.708  1.00  0.00           C  
ATOM   3847  CD  PRO D1153     -80.822  72.838 -24.361  1.00  0.00           C  
ATOM   3848  N   LEU D1154     -82.634  75.163 -22.180  1.00  0.00           N  
ATOM   3849  CA  LEU D1154     -83.114  75.867 -20.994  1.00  0.00           C  
ATOM   3850  C   LEU D1154     -83.029  77.396 -21.101  1.00  0.00           C  
ATOM   3851  O   LEU D1154     -83.626  78.098 -20.288  1.00  0.00           O  
ATOM   3852  CB  LEU D1154     -82.352  75.387 -19.754  1.00  0.00           C  
ATOM   3853  CG  LEU D1154     -82.430  73.885 -19.461  1.00  0.00           C  
ATOM   3854  CD1 LEU D1154     -81.551  73.519 -18.274  1.00  0.00           C  
ATOM   3855  CD2 LEU D1154     -83.872  73.461 -19.221  1.00  0.00           C  
ATOM   3856  N   GLU D1155     -82.288  77.911 -22.083  1.00  0.00           N  
ATOM   3857  CA  GLU D1155     -82.250  79.357 -22.341  1.00  0.00           C  
ATOM   3858  C   GLU D1155     -83.557  79.845 -22.959  1.00  0.00           C  
ATOM   3859  O   GLU D1155     -83.969  80.984 -22.723  1.00  0.00           O  
ATOM   3860  CB  GLU D1155     -81.084  79.735 -23.268  1.00  0.00           C  
ATOM   3861  CG  GLU D1155     -79.770  80.034 -22.553  1.00  0.00           C  
ATOM   3862  CD  GLU D1155     -79.802  81.319 -21.731  1.00  0.00           C  
ATOM   3863  OE1 GLU D1155     -79.037  81.411 -20.747  1.00  0.00           O  
ATOM   3864  OE2 GLU D1155     -80.583  82.235 -22.063  1.00  0.00           O  
ATOM   3865  N   ALA D1156     -84.202  78.980 -23.744  1.00  0.00           N  
ATOM   3866  CA  ALA D1156     -85.412  79.346 -24.491  1.00  0.00           C  
ATOM   3867  C   ALA D1156     -86.706  79.254 -23.674  1.00  0.00           C  
ATOM   3868  O   ALA D1156     -87.787  79.493 -24.214  1.00  0.00           O  
ATOM   3869  CB  ALA D1156     -85.529  78.488 -25.752  1.00  0.00           C  
ATOM   3870  N   HIS D1157     -86.600  78.913 -22.389  1.00  0.00           N  
ATOM   3871  CA  HIS D1157     -87.765  78.814 -21.512  1.00  0.00           C  
ATOM   3872  C   HIS D1157     -87.567  79.612 -20.219  1.00  0.00           C  
ATOM   3873  O   HIS D1157     -86.850  79.166 -19.323  1.00  0.00           O  
ATOM   3874  CB  HIS D1157     -88.059  77.350 -21.197  1.00  0.00           C  
ATOM   3875  CG  HIS D1157     -88.770  76.632 -22.301  1.00  0.00           C  
ATOM   3876  ND1 HIS D1157     -90.130  76.741 -22.502  1.00  0.00           N  
ATOM   3877  CD2 HIS D1157     -88.310  75.805 -23.269  1.00  0.00           C  
ATOM   3878  CE1 HIS D1157     -90.478  76.007 -23.545  1.00  0.00           C  
ATOM   3879  NE2 HIS D1157     -89.392  75.429 -24.028  1.00  0.00           N  
ATOM   3880  N   PRO D1158     -88.200  80.800 -20.122  1.00  0.00           N  
ATOM   3881  CA  PRO D1158     -88.125  81.674 -18.938  1.00  0.00           C  
ATOM   3882  C   PRO D1158     -88.509  81.046 -17.589  1.00  0.00           C  
ATOM   3883  O   PRO D1158     -87.838  81.308 -16.587  1.00  0.00           O  
ATOM   3884  CB  PRO D1158     -89.111  82.805 -19.274  1.00  0.00           C  
ATOM   3885  CG  PRO D1158     -89.181  82.829 -20.751  1.00  0.00           C  
ATOM   3886  CD  PRO D1158     -89.017  81.407 -21.192  1.00  0.00           C  
ATOM   3887  N   GLU D1159     -89.561  80.224 -17.568  1.00  0.00           N  
ATOM   3888  CA  GLU D1159     -90.144  79.728 -16.308  1.00  0.00           C  
ATOM   3889  C   GLU D1159     -89.125  79.109 -15.338  1.00  0.00           C  
ATOM   3890  O   GLU D1159     -89.374  79.045 -14.134  1.00  0.00           O  
ATOM   3891  CB  GLU D1159     -91.313  78.751 -16.567  1.00  0.00           C  
ATOM   3892  CG  GLU D1159     -90.935  77.332 -17.044  1.00  0.00           C  
ATOM   3893  CD  GLU D1159     -91.176  77.090 -18.532  1.00  0.00           C  
ATOM   3894  OE1 GLU D1159     -91.045  78.038 -19.336  1.00  0.00           O  
ATOM   3895  OE2 GLU D1159     -91.490  75.935 -18.896  1.00  0.00           O  
ATOM   3896  N   PHE D1160     -87.990  78.654 -15.867  1.00  0.00           N  
ATOM   3897  CA  PHE D1160     -86.895  78.125 -15.050  1.00  0.00           C  
ATOM   3898  C   PHE D1160     -86.040  79.256 -14.469  1.00  0.00           C  
ATOM   3899  O   PHE D1160     -85.915  79.378 -13.243  1.00  0.00           O  
ATOM   3900  CB  PHE D1160     -86.029  77.164 -15.889  1.00  0.00           C  
ATOM   3901  CG  PHE D1160     -84.774  76.674 -15.187  1.00  0.00           C  
ATOM   3902  CD1 PHE D1160     -84.823  76.177 -13.886  1.00  0.00           C  
ATOM   3903  CD2 PHE D1160     -83.544  76.686 -15.848  1.00  0.00           C  
ATOM   3904  CE1 PHE D1160     -83.665  75.721 -13.251  1.00  0.00           C  
ATOM   3905  CE2 PHE D1160     -82.386  76.231 -15.219  1.00  0.00           C  
ATOM   3906  CZ  PHE D1160     -82.447  75.748 -13.919  1.00  0.00           C  
ATOM   3907  N   TYR D1161     -85.469  80.080 -15.352  1.00  0.00           N  
ATOM   3908  CA  TYR D1161     -84.475  81.084 -14.948  1.00  0.00           C  
ATOM   3909  C   TYR D1161     -85.060  82.436 -14.526  1.00  0.00           C  
ATOM   3910  O   TYR D1161     -84.329  83.293 -14.020  1.00  0.00           O  
ATOM   3911  CB  TYR D1161     -83.407  81.266 -16.032  1.00  0.00           C  
ATOM   3912  CG  TYR D1161     -83.865  81.908 -17.324  1.00  0.00           C  
ATOM   3913  CD1 TYR D1161     -83.892  83.294 -17.469  1.00  0.00           C  
ATOM   3914  CD2 TYR D1161     -84.228  81.131 -18.417  1.00  0.00           C  
ATOM   3915  CE1 TYR D1161     -84.291  83.888 -18.659  1.00  0.00           C  
ATOM   3916  CE2 TYR D1161     -84.626  81.715 -19.612  1.00  0.00           C  
ATOM   3917  CZ  TYR D1161     -84.656  83.094 -19.726  1.00  0.00           C  
ATOM   3918  OH  TYR D1161     -85.050  83.680 -20.907  1.00  0.00           O  
ATOM   3919  N   GLU D1162     -86.364  82.629 -14.731  1.00  0.00           N  
ATOM   3920  CA  GLU D1162     -87.083  83.738 -14.099  1.00  0.00           C  
ATOM   3921  C   GLU D1162     -86.965  83.559 -12.580  1.00  0.00           C  
ATOM   3922  O   GLU D1162     -87.878  83.035 -11.934  1.00  0.00           O  
ATOM   3923  CB  GLU D1162     -88.565  83.765 -14.525  1.00  0.00           C  
ATOM   3924  CG  GLU D1162     -88.843  84.334 -15.928  1.00  0.00           C  
ATOM   3925  CD  GLU D1162     -90.337  84.346 -16.301  1.00  0.00           C  
ATOM   3926  OE1 GLU D1162     -91.172  83.824 -15.526  1.00  0.00           O  
ATOM   3927  OE2 GLU D1162     -90.678  84.882 -17.378  1.00  0.00           O  
ATOM   3928  N   THR D1163     -85.832  83.982 -12.019  1.00  0.00           N  
ATOM   3929  CA  THR D1163     -85.528  83.716 -10.613  1.00  0.00           C  
ATOM   3930  C   THR D1163     -84.591  84.760  -9.997  1.00  0.00           C  
ATOM   3931  O   THR D1163     -84.031  85.605 -10.701  1.00  0.00           O  
ATOM   3932  CB  THR D1163     -84.915  82.316 -10.453  1.00  0.00           C  
ATOM   3933  OG1 THR D1163     -84.723  82.021  -9.064  1.00  0.00           O  
ATOM   3934  CG2 THR D1163     -83.589  82.237 -11.184  1.00  0.00           C  
ATOM   3935  N   THR D1164     -84.428  84.677  -8.676  1.00  0.00           N  
ATOM   3936  CA  THR D1164     -83.702  85.678  -7.890  1.00  0.00           C  
ATOM   3937  C   THR D1164     -82.415  85.127  -7.282  1.00  0.00           C  
ATOM   3938  O   THR D1164     -82.188  83.917  -7.282  1.00  0.00           O  
ATOM   3939  CB  THR D1164     -84.570  86.182  -6.725  1.00  0.00           C  
ATOM   3940  OG1 THR D1164     -84.738  85.132  -5.763  1.00  0.00           O  
ATOM   3941  CG2 THR D1164     -85.936  86.634  -7.227  1.00  0.00           C  
ATOM   3942  N   CYS D1165     -81.590  86.029  -6.749  1.00  0.00           N  
ATOM   3943  CA  CYS D1165     -80.351  85.653  -6.061  1.00  0.00           C  
ATOM   3944  C   CYS D1165     -80.558  85.587  -4.541  1.00  0.00           C  
ATOM   3945  O   CYS D1165     -81.193  86.477  -3.966  1.00  0.00           O  
ATOM   3946  CB  CYS D1165     -79.236  86.651  -6.375  1.00  0.00           C  
ATOM   3947  SG  CYS D1165     -77.731  86.407  -5.385  1.00  0.00           S  
ATOM   3948  N   PRO D1166     -80.023  84.534  -3.886  1.00  0.00           N  
ATOM   3949  CA  PRO D1166     -80.082  84.395  -2.427  1.00  0.00           C  
ATOM   3950  C   PRO D1166     -78.887  85.057  -1.725  1.00  0.00           C  
ATOM   3951  O   PRO D1166     -77.893  84.399  -1.406  1.00  0.00           O  
ATOM   3952  CB  PRO D1166     -80.071  82.879  -2.238  1.00  0.00           C  
ATOM   3953  CG  PRO D1166     -79.240  82.378  -3.385  1.00  0.00           C  
ATOM   3954  CD  PRO D1166     -79.342  83.381  -4.507  1.00  0.00           C  
ATOM   3955  N   LYS D1168     -79.008  86.358  -1.475  1.00  0.00           N  
ATOM   3956  CA  LYS D1168     -77.879  87.174  -1.032  1.00  0.00           C  
ATOM   3957  C   LYS D1168     -78.344  88.511  -0.430  1.00  0.00           C  
ATOM   3958  O   LYS D1168     -78.036  88.826   0.722  1.00  0.00           O  
ATOM   3959  CB  LYS D1168     -76.947  87.412  -2.228  1.00  0.00           C  
ATOM   3960  CG  LYS D1168     -75.616  88.077  -1.919  1.00  0.00           C  
ATOM   3961  CD  LYS D1168     -74.736  88.074  -3.159  1.00  0.00           C  
ATOM   3962  CE  LYS D1168     -73.380  88.686  -2.893  1.00  0.00           C  
ATOM   3963  NZ  LYS D1168     -72.465  88.498  -4.054  1.00  0.00           N  
ATOM   3964  N   CYS D1169     -79.083  89.287  -1.222  1.00  0.00           N  
ATOM   3965  CA  CYS D1169     -79.585  90.609  -0.806  1.00  0.00           C  
ATOM   3966  C   CYS D1169     -80.994  90.980  -1.337  1.00  0.00           C  
ATOM   3967  O   CYS D1169     -81.565  91.995  -0.911  1.00  0.00           O  
ATOM   3968  CB  CYS D1169     -78.561  91.692  -1.187  1.00  0.00           C  
ATOM   3969  SG  CYS D1169     -77.475  91.262  -2.597  1.00  0.00           S  
ATOM   3970  N   GLY D1170     -81.541  90.174  -2.258  1.00  0.00           N  
ATOM   3971  CA  GLY D1170     -82.929  90.318  -2.734  1.00  0.00           C  
ATOM   3972  C   GLY D1170     -83.102  90.988  -4.093  1.00  0.00           C  
ATOM   3973  O   GLY D1170     -84.125  91.646  -4.334  1.00  0.00           O  
ATOM   3974  N   GLY D1171     -82.125  90.800  -4.984  1.00  0.00           N  
ATOM   3975  CA  GLY D1171     -82.096  91.477  -6.290  1.00  0.00           C  
ATOM   3976  C   GLY D1171     -82.409  90.577  -7.479  1.00  0.00           C  
ATOM   3977  O   GLY D1171     -82.831  89.431  -7.299  1.00  0.00           O  
ATOM   3978  N   PRO D1177     -82.204  91.095  -8.709  1.00  0.00           N  
ATOM   3979  CA  PRO D1177     -82.472  90.338  -9.946  1.00  0.00           C  
ATOM   3980  C   PRO D1177     -81.352  89.349 -10.336  1.00  0.00           C  
ATOM   3981  O   PRO D1177     -80.165  89.683 -10.236  1.00  0.00           O  
ATOM   3982  CB  PRO D1177     -82.630  91.440 -11.002  1.00  0.00           C  
ATOM   3983  CG  PRO D1177     -81.839  92.610 -10.475  1.00  0.00           C  
ATOM   3984  CD  PRO D1177     -81.709  92.461  -8.982  1.00  0.00           C  
ATOM   3985  N   ALA D1178     -81.741  88.156 -10.796  1.00  0.00           N  
ATOM   3986  CA  ALA D1178     -80.787  87.076 -11.066  1.00  0.00           C  
ATOM   3987  C   ALA D1178     -81.225  86.138 -12.198  1.00  0.00           C  
ATOM   3988  O   ALA D1178     -82.267  86.343 -12.821  1.00  0.00           O  
ATOM   3989  CB  ALA D1178     -80.548  86.282  -9.790  1.00  0.00           C  
ATOM   3990  N   LYS D1191     -80.406  85.115 -12.450  1.00  0.00           N  
ATOM   3991  CA  LYS D1191     -80.658  84.116 -13.497  1.00  0.00           C  
ATOM   3992  C   LYS D1191     -79.861  82.826 -13.238  1.00  0.00           C  
ATOM   3993  O   LYS D1191     -78.630  82.841 -13.294  1.00  0.00           O  
ATOM   3994  CB  LYS D1191     -80.275  84.698 -14.867  1.00  0.00           C  
ATOM   3995  CG  LYS D1191     -80.509  83.764 -16.064  1.00  0.00           C  
ATOM   3996  CD  LYS D1191     -80.171  84.445 -17.396  1.00  0.00           C  
ATOM   3997  CE  LYS D1191     -80.335  83.496 -18.585  1.00  0.00           C  
ATOM   3998  NZ  LYS D1191     -80.100  84.169 -19.899  1.00  0.00           N  
ATOM   3999  N   ARG D1192     -80.551  81.718 -12.963  1.00  0.00           N  
ATOM   4000  CA  ARG D1192     -79.883  80.417 -12.801  1.00  0.00           C  
ATOM   4001  C   ARG D1192     -79.171  80.023 -14.087  1.00  0.00           C  
ATOM   4002  O   ARG D1192     -79.672  80.305 -15.178  1.00  0.00           O  
ATOM   4003  CB  ARG D1192     -80.883  79.313 -12.450  1.00  0.00           C  
ATOM   4004  CG  ARG D1192     -81.400  79.345 -11.027  1.00  0.00           C  
ATOM   4005  CD  ARG D1192     -82.190  78.081 -10.703  1.00  0.00           C  
ATOM   4006  NE  ARG D1192     -83.385  78.372  -9.918  1.00  0.00           N  
ATOM   4007  CZ  ARG D1192     -83.386  78.756  -8.644  1.00  0.00           C  
ATOM   4008  NH1 ARG D1192     -82.246  78.907  -7.973  1.00  0.00           N  
ATOM   4009  NH2 ARG D1192     -84.539  78.994  -8.031  1.00  0.00           N  
ATOM   4010  N   ASP D1193     -78.019  79.363 -13.969  1.00  0.00           N  
ATOM   4011  CA  ASP D1193     -77.266  78.974 -15.159  1.00  0.00           C  
ATOM   4012  C   ASP D1193     -78.021  77.913 -15.934  1.00  0.00           C  
ATOM   4013  O   ASP D1193     -78.556  76.967 -15.359  1.00  0.00           O  
ATOM   4014  CB  ASP D1193     -75.858  78.468 -14.833  1.00  0.00           C  
ATOM   4015  CG  ASP D1193     -75.007  78.268 -16.092  1.00  0.00           C  
ATOM   4016  OD1 ASP D1193     -75.231  78.990 -17.094  1.00  0.00           O  
ATOM   4017  OD2 ASP D1193     -74.120  77.388 -16.082  1.00  0.00           O  
ATOM   4018  N   THR D1194     -78.025  78.084 -17.250  1.00  0.00           N  
ATOM   4019  CA  THR D1194     -78.861  77.312 -18.157  1.00  0.00           C  
ATOM   4020  C   THR D1194     -78.118  76.139 -18.805  1.00  0.00           C  
ATOM   4021  O   THR D1194     -78.669  75.450 -19.673  1.00  0.00           O  
ATOM   4022  CB  THR D1194     -79.401  78.241 -19.252  1.00  0.00           C  
ATOM   4023  OG1 THR D1194     -78.313  78.963 -19.847  1.00  0.00           O  
ATOM   4024  CG2 THR D1194     -80.379  79.235 -18.651  1.00  0.00           C  
ATOM   4025  N   ASP D1195     -76.874  75.916 -18.376  1.00  0.00           N  
ATOM   4026  CA  ASP D1195     -76.041  74.830 -18.894  1.00  0.00           C  
ATOM   4027  C   ASP D1195     -76.167  73.575 -18.013  1.00  0.00           C  
ATOM   4028  O   ASP D1195     -76.716  73.628 -16.912  1.00  0.00           O  
ATOM   4029  CB  ASP D1195     -74.574  75.282 -18.984  1.00  0.00           C  
ATOM   4030  CG  ASP D1195     -74.357  76.427 -19.983  1.00  0.00           C  
ATOM   4031  OD1 ASP D1195     -74.755  76.292 -21.162  1.00  0.00           O  
ATOM   4032  OD2 ASP D1195     -73.761  77.457 -19.589  1.00  0.00           O  
ATOM   4033  N   THR D1196     -75.649  72.454 -18.510  1.00  0.00           N  
ATOM   4034  CA  THR D1196     -75.774  71.153 -17.844  1.00  0.00           C  
ATOM   4035  C   THR D1196     -74.411  70.524 -17.517  1.00  0.00           C  
ATOM   4036  O   THR D1196     -73.368  71.028 -17.931  1.00  0.00           O  
ATOM   4037  CB  THR D1196     -76.584  70.162 -18.727  1.00  0.00           C  
ATOM   4038  OG1 THR D1196     -76.233  70.338 -20.105  1.00  0.00           O  
ATOM   4039  CG2 THR D1196     -78.077  70.387 -18.567  1.00  0.00           C  
ATOM   4040  N   MET D1198     -74.430  69.424 -16.769  1.00  0.00           N  
ATOM   4041  CA  MET D1198     -73.216  68.655 -16.507  1.00  0.00           C  
ATOM   4042  C   MET D1198     -73.109  67.482 -17.465  1.00  0.00           C  
ATOM   4043  O   MET D1198     -74.113  66.944 -17.924  1.00  0.00           O  
ATOM   4044  CB  MET D1198     -73.186  68.137 -15.069  1.00  0.00           C  
ATOM   4045  CG  MET D1198     -72.809  69.189 -14.041  1.00  0.00           C  
ATOM   4046  SD  MET D1198     -73.242  68.699 -12.363  1.00  0.00           S  
ATOM   4047  CE  MET D1198     -73.135  70.275 -11.519  1.00  0.00           C  
ATOM   4048  N   ASP D1199     -71.872  67.090 -17.745  1.00  0.00           N  
ATOM   4049  CA  ASP D1199     -71.577  65.965 -18.624  1.00  0.00           C  
ATOM   4050  C   ASP D1199     -71.882  64.645 -17.917  1.00  0.00           C  
ATOM   4051  O   ASP D1199     -71.930  64.593 -16.684  1.00  0.00           O  
ATOM   4052  CB  ASP D1199     -70.099  66.019 -19.035  1.00  0.00           C  
ATOM   4053  CG  ASP D1199     -69.711  64.929 -20.026  1.00  0.00           C  
ATOM   4054  OD1 ASP D1199     -68.530  64.526 -20.010  1.00  0.00           O  
ATOM   4055  OD2 ASP D1199     -70.573  64.475 -20.814  1.00  0.00           O  
ATOM   4056  N   THR D1200     -72.097  63.590 -18.703  1.00  0.00           N  
ATOM   4057  CA  THR D1200     -72.278  62.238 -18.174  1.00  0.00           C  
ATOM   4058  C   THR D1200     -71.253  61.894 -17.109  1.00  0.00           C  
ATOM   4059  O   THR D1200     -71.601  61.461 -16.009  1.00  0.00           O  
ATOM   4060  CB  THR D1200     -72.102  61.171 -19.266  1.00  0.00           C  
ATOM   4061  OG1 THR D1200     -72.955  61.469 -20.371  1.00  0.00           O  
ATOM   4062  CG2 THR D1200     -72.433  59.788 -18.721  1.00  0.00           C  
ATOM   4063  N   PHE D1201     -69.984  62.093 -17.450  1.00  0.00           N  
ATOM   4064  CA  PHE D1201     -68.890  61.563 -16.649  1.00  0.00           C  
ATOM   4065  C   PHE D1201     -68.810  62.144 -15.240  1.00  0.00           C  
ATOM   4066  O   PHE D1201     -68.208  61.531 -14.362  1.00  0.00           O  
ATOM   4067  CB  PHE D1201     -67.558  61.698 -17.400  1.00  0.00           C  
ATOM   4068  CG  PHE D1201     -67.410  60.709 -18.522  1.00  0.00           C  
ATOM   4069  CD1 PHE D1201     -66.992  59.410 -18.264  1.00  0.00           C  
ATOM   4070  CD2 PHE D1201     -67.727  61.057 -19.824  1.00  0.00           C  
ATOM   4071  CE1 PHE D1201     -66.873  58.482 -19.289  1.00  0.00           C  
ATOM   4072  CE2 PHE D1201     -67.609  60.133 -20.855  1.00  0.00           C  
ATOM   4073  CZ  PHE D1201     -67.182  58.845 -20.586  1.00  0.00           C  
ATOM   4074  N   PHE D1202     -69.433  63.300 -15.014  1.00  0.00           N  
ATOM   4075  CA  PHE D1202     -69.521  63.844 -13.665  1.00  0.00           C  
ATOM   4076  C   PHE D1202     -70.228  62.850 -12.768  1.00  0.00           C  
ATOM   4077  O   PHE D1202     -69.660  62.428 -11.764  1.00  0.00           O  
ATOM   4078  CB  PHE D1202     -70.257  65.186 -13.623  1.00  0.00           C  
ATOM   4079  CG  PHE D1202     -70.081  65.939 -12.318  1.00  0.00           C  
ATOM   4080  CD1 PHE D1202     -70.683  65.493 -11.151  1.00  0.00           C  
ATOM   4081  CD2 PHE D1202     -69.317  67.096 -12.266  1.00  0.00           C  
ATOM   4082  CE1 PHE D1202     -70.526  66.182  -9.973  1.00  0.00           C  
ATOM   4083  CE2 PHE D1202     -69.157  67.787 -11.088  1.00  0.00           C  
ATOM   4084  CZ  PHE D1202     -69.762  67.332  -9.943  1.00  0.00           C  
ATOM   4085  N   ASP D1203     -71.458  62.473 -13.122  1.00  0.00           N  
ATOM   4086  CA  ASP D1203     -72.201  61.502 -12.297  1.00  0.00           C  
ATOM   4087  C   ASP D1203     -71.507  60.141 -12.290  1.00  0.00           C  
ATOM   4088  O   ASP D1203     -71.614  59.408 -11.313  1.00  0.00           O  
ATOM   4089  CB  ASP D1203     -73.725  61.361 -12.622  1.00  0.00           C  
ATOM   4090  CG  ASP D1203     -74.112  61.769 -14.051  1.00  0.00           C  
ATOM   4091  OD1 ASP D1203     -74.588  60.888 -14.808  1.00  0.00           O  
ATOM   4092  OD2 ASP D1203     -73.987  62.970 -14.395  1.00  0.00           O  
ATOM   4093  N   SER D1204     -70.778  59.820 -13.357  1.00  0.00           N  
ATOM   4094  CA  SER D1204     -70.032  58.567 -13.418  1.00  0.00           C  
ATOM   4095  C   SER D1204     -68.772  58.603 -12.559  1.00  0.00           C  
ATOM   4096  O   SER D1204     -68.189  57.567 -12.283  1.00  0.00           O  
ATOM   4097  CB  SER D1204     -69.615  58.248 -14.851  1.00  0.00           C  
ATOM   4098  OG  SER D1204     -68.318  58.765 -15.118  1.00  0.00           O  
ATOM   4099  N   SER D1205     -68.340  59.789 -12.150  1.00  0.00           N  
ATOM   4100  CA  SER D1205     -67.068  59.920 -11.460  1.00  0.00           C  
ATOM   4101  C   SER D1205     -67.121  59.583  -9.976  1.00  0.00           C  
ATOM   4102  O   SER D1205     -66.081  59.568  -9.321  1.00  0.00           O  
ATOM   4103  CB  SER D1205     -66.519  61.326 -11.654  1.00  0.00           C  
ATOM   4104  OG  SER D1205     -66.296  61.570 -13.027  1.00  0.00           O  
ATOM   4105  N   TRP D1206     -68.307  59.308  -9.439  1.00  0.00           N  
ATOM   4106  CA  TRP D1206     -68.419  58.918  -8.029  1.00  0.00           C  
ATOM   4107  C   TRP D1206     -69.556  57.935  -7.704  1.00  0.00           C  
ATOM   4108  O   TRP D1206     -69.896  57.765  -6.531  1.00  0.00           O  
ATOM   4109  CB  TRP D1206     -68.570  60.173  -7.165  1.00  0.00           C  
ATOM   4110  CG  TRP D1206     -69.929  60.786  -7.260  1.00  0.00           C  
ATOM   4111  CD1 TRP D1206     -70.423  61.526  -8.289  1.00  0.00           C  
ATOM   4112  CD2 TRP D1206     -70.975  60.697  -6.293  1.00  0.00           C  
ATOM   4113  NE1 TRP D1206     -71.714  61.910  -8.023  1.00  0.00           N  
ATOM   4114  CE2 TRP D1206     -72.078  61.411  -6.803  1.00  0.00           C  
ATOM   4115  CE3 TRP D1206     -71.087  60.082  -5.042  1.00  0.00           C  
ATOM   4116  CZ2 TRP D1206     -73.278  61.527  -6.110  1.00  0.00           C  
ATOM   4117  CZ3 TRP D1206     -72.280  60.196  -4.352  1.00  0.00           C  
ATOM   4118  CH2 TRP D1206     -73.363  60.913  -4.890  1.00  0.00           C  
ATOM   4119  N   TYR D1207     -70.124  57.264  -8.704  1.00  0.00           N  
ATOM   4120  CA  TYR D1207     -71.259  56.377  -8.442  1.00  0.00           C  
ATOM   4121  C   TYR D1207     -70.848  55.204  -7.546  1.00  0.00           C  
ATOM   4122  O   TYR D1207     -71.627  54.739  -6.713  1.00  0.00           O  
ATOM   4123  CB  TYR D1207     -71.918  55.904  -9.745  1.00  0.00           C  
ATOM   4124  CG  TYR D1207     -71.248  54.755 -10.462  1.00  0.00           C  
ATOM   4125  CD1 TYR D1207     -70.233  54.980 -11.369  1.00  0.00           C  
ATOM   4126  CD2 TYR D1207     -71.664  53.446 -10.263  1.00  0.00           C  
ATOM   4127  CE1 TYR D1207     -69.633  53.932 -12.048  1.00  0.00           C  
ATOM   4128  CE2 TYR D1207     -71.068  52.391 -10.936  1.00  0.00           C  
ATOM   4129  CZ  TYR D1207     -70.053  52.640 -11.826  1.00  0.00           C  
ATOM   4130  OH  TYR D1207     -69.463  51.596 -12.503  1.00  0.00           O  
ATOM   4131  N   TYR D1208     -69.611  54.754  -7.718  1.00  0.00           N  
ATOM   4132  CA  TYR D1208     -69.008  53.728  -6.862  1.00  0.00           C  
ATOM   4133  C   TYR D1208     -69.032  54.055  -5.371  1.00  0.00           C  
ATOM   4134  O   TYR D1208     -69.079  53.141  -4.555  1.00  0.00           O  
ATOM   4135  CB  TYR D1208     -67.566  53.448  -7.290  1.00  0.00           C  
ATOM   4136  CG  TYR D1208     -66.707  54.682  -7.402  1.00  0.00           C  
ATOM   4137  CD1 TYR D1208     -65.941  55.128  -6.332  1.00  0.00           C  
ATOM   4138  CD2 TYR D1208     -66.657  55.401  -8.589  1.00  0.00           C  
ATOM   4139  CE1 TYR D1208     -65.154  56.267  -6.447  1.00  0.00           C  
ATOM   4140  CE2 TYR D1208     -65.878  56.531  -8.711  1.00  0.00           C  
ATOM   4141  CZ  TYR D1208     -65.133  56.964  -7.643  1.00  0.00           C  
ATOM   4142  OH  TYR D1208     -64.374  58.094  -7.793  1.00  0.00           O  
ATOM   4143  N   LEU D1209     -68.981  55.339  -5.012  1.00  0.00           N  
ATOM   4144  CA  LEU D1209     -69.113  55.753  -3.608  1.00  0.00           C  
ATOM   4145  C   LEU D1209     -70.564  55.782  -3.178  1.00  0.00           C  
ATOM   4146  O   LEU D1209     -70.883  55.478  -2.034  1.00  0.00           O  
ATOM   4147  CB  LEU D1209     -68.506  57.137  -3.369  1.00  0.00           C  
ATOM   4148  CG  LEU D1209     -66.981  57.252  -3.283  1.00  0.00           C  
ATOM   4149  CD1 LEU D1209     -66.608  58.558  -2.606  1.00  0.00           C  
ATOM   4150  CD2 LEU D1209     -66.353  56.084  -2.534  1.00  0.00           C  
ATOM   4151  N   ARG D1210     -71.439  56.161  -4.099  1.00  0.00           N  
ATOM   4152  CA  ARG D1210     -72.861  56.190  -3.810  1.00  0.00           C  
ATOM   4153  C   ARG D1210     -73.384  54.831  -3.381  1.00  0.00           C  
ATOM   4154  O   ARG D1210     -74.158  54.745  -2.438  1.00  0.00           O  
ATOM   4155  CB  ARG D1210     -73.659  56.672  -5.024  1.00  0.00           C  
ATOM   4156  CG  ARG D1210     -75.162  56.812  -4.766  1.00  0.00           C  
ATOM   4157  CD  ARG D1210     -75.450  57.621  -3.504  1.00  0.00           C  
ATOM   4158  NE  ARG D1210     -76.787  58.211  -3.518  1.00  0.00           N  
ATOM   4159  CZ  ARG D1210     -77.335  58.861  -2.493  1.00  0.00           C  
ATOM   4160  NH1 ARG D1210     -76.670  59.006  -1.348  1.00  0.00           N  
ATOM   4161  NH2 ARG D1210     -78.561  59.366  -2.610  1.00  0.00           N  
ATOM   4162  N   TYR D1211     -72.968  53.773  -4.069  1.00  0.00           N  
ATOM   4163  CA  TYR D1211     -73.430  52.421  -3.733  1.00  0.00           C  
ATOM   4164  C   TYR D1211     -73.344  52.118  -2.236  1.00  0.00           C  
ATOM   4165  O   TYR D1211     -74.224  51.444  -1.696  1.00  0.00           O  
ATOM   4166  CB  TYR D1211     -72.658  51.338  -4.514  1.00  0.00           C  
ATOM   4167  CG  TYR D1211     -73.068  51.159  -5.964  1.00  0.00           C  
ATOM   4168  CD1 TYR D1211     -74.412  51.198  -6.353  1.00  0.00           C  
ATOM   4169  CD2 TYR D1211     -72.115  50.924  -6.945  1.00  0.00           C  
ATOM   4170  CE1 TYR D1211     -74.783  51.033  -7.677  1.00  0.00           C  
ATOM   4171  CE2 TYR D1211     -72.481  50.751  -8.270  1.00  0.00           C  
ATOM   4172  CZ  TYR D1211     -73.817  50.806  -8.629  1.00  0.00           C  
ATOM   4173  OH  TYR D1211     -74.187  50.633  -9.940  1.00  0.00           O  
ATOM   4174  N   THR D1212     -72.302  52.630  -1.574  1.00  0.00           N  
ATOM   4175  CA  THR D1212     -72.039  52.326  -0.165  1.00  0.00           C  
ATOM   4176  C   THR D1212     -73.088  52.879   0.777  1.00  0.00           C  
ATOM   4177  O   THR D1212     -73.144  52.469   1.929  1.00  0.00           O  
ATOM   4178  CB  THR D1212     -70.717  52.907   0.281  1.00  0.00           C  
ATOM   4179  OG1 THR D1212     -70.765  54.329   0.148  1.00  0.00           O  
ATOM   4180  CG2 THR D1212     -69.592  52.357  -0.567  1.00  0.00           C  
ATOM   4181  N   ASP D1213     -73.887  53.826   0.291  1.00  0.00           N  
ATOM   4182  CA  ASP D1213     -75.019  54.377   1.037  1.00  0.00           C  
ATOM   4183  C   ASP D1213     -75.964  55.100   0.068  1.00  0.00           C  
ATOM   4184  O   ASP D1213     -75.903  56.322  -0.076  1.00  0.00           O  
ATOM   4185  CB  ASP D1213     -74.518  55.342   2.109  1.00  0.00           C  
ATOM   4186  CG  ASP D1213     -75.638  55.942   2.915  1.00  0.00           C  
ATOM   4187  OD1 ASP D1213     -76.671  55.261   3.085  1.00  0.00           O  
ATOM   4188  OD2 ASP D1213     -75.483  57.090   3.380  1.00  0.00           O  
ATOM   4189  N   PRO D1227     -76.844  54.347  -0.600  1.00  0.00           N  
ATOM   4190  CA  PRO D1227     -77.576  54.834  -1.778  1.00  0.00           C  
ATOM   4191  C   PRO D1227     -78.785  55.741  -1.516  1.00  0.00           C  
ATOM   4192  O   PRO D1227     -79.389  56.254  -2.471  1.00  0.00           O  
ATOM   4193  CB  PRO D1227     -78.043  53.536  -2.439  1.00  0.00           C  
ATOM   4194  CG  PRO D1227     -78.216  52.590  -1.309  1.00  0.00           C  
ATOM   4195  CD  PRO D1227     -77.202  52.960  -0.263  1.00  0.00           C  
ATOM   4196  N   HIS D1228     -79.135  55.925  -0.247  1.00  0.00           N  
ATOM   4197  CA  HIS D1228     -80.348  56.640   0.119  1.00  0.00           C  
ATOM   4198  C   HIS D1228     -80.112  57.669   1.226  1.00  0.00           C  
ATOM   4199  O   HIS D1228     -80.949  57.835   2.113  1.00  0.00           O  
ATOM   4200  CB  HIS D1228     -81.408  55.632   0.561  1.00  0.00           C  
ATOM   4201  CG  HIS D1228     -81.711  54.582  -0.464  1.00  0.00           C  
ATOM   4202  ND1 HIS D1228     -81.621  53.233  -0.196  1.00  0.00           N  
ATOM   4203  CD2 HIS D1228     -82.102  54.685  -1.757  1.00  0.00           C  
ATOM   4204  CE1 HIS D1228     -81.948  52.550  -1.279  1.00  0.00           C  
ATOM   4205  NE2 HIS D1228     -82.243  53.407  -2.241  1.00  0.00           N  
ATOM   4206  N   ASN D1275     -78.976  58.356   1.169  1.00  0.00           N  
ATOM   4207  CA  ASN D1275     -78.663  59.412   2.128  1.00  0.00           C  
ATOM   4208  C   ASN D1275     -79.278  60.723   1.629  1.00  0.00           C  
ATOM   4209  O   ASN D1275     -78.975  61.174   0.519  1.00  0.00           O  
ATOM   4210  CB  ASN D1275     -77.142  59.547   2.310  1.00  0.00           C  
ATOM   4211  CG  ASN D1275     -76.742  60.057   3.699  1.00  0.00           C  
ATOM   4212  OD1 ASN D1275     -77.400  60.918   4.273  1.00  0.00           O  
ATOM   4213  ND2 ASN D1275     -75.648  59.531   4.230  1.00  0.00           N  
ATOM   4214  N   ASP D1276     -80.161  61.302   2.449  1.00  0.00           N  
ATOM   4215  CA  ASP D1276     -80.820  62.588   2.160  1.00  0.00           C  
ATOM   4216  C   ASP D1276     -80.096  63.768   2.836  1.00  0.00           C  
ATOM   4217  O   ASP D1276     -80.548  64.917   2.758  1.00  0.00           O  
ATOM   4218  CB  ASP D1276     -82.301  62.549   2.590  1.00  0.00           C  
ATOM   4219  CG  ASP D1276     -82.486  62.499   4.120  1.00  0.00           C  
ATOM   4220  OD1 ASP D1276     -81.701  61.793   4.804  1.00  0.00           O  
ATOM   4221  OD2 ASP D1276     -83.428  63.159   4.633  1.00  0.00           O  
ATOM   4222  N   ARG D1278     -78.974  63.465   3.490  1.00  0.00           N  
ATOM   4223  CA  ARG D1278     -78.152  64.454   4.184  1.00  0.00           C  
ATOM   4224  C   ARG D1278     -76.877  64.779   3.391  1.00  0.00           C  
ATOM   4225  O   ARG D1278     -76.478  65.942   3.284  1.00  0.00           O  
ATOM   4226  CB  ARG D1278     -77.749  63.922   5.565  1.00  0.00           C  
ATOM   4227  CG  ARG D1278     -78.876  63.272   6.379  1.00  0.00           C  
ATOM   4228  CD  ARG D1278     -79.809  64.301   7.020  1.00  0.00           C  
ATOM   4229  NE  ARG D1278     -79.125  65.145   8.011  1.00  0.00           N  
ATOM   4230  CZ  ARG D1278     -79.738  65.884   8.939  1.00  0.00           C  
ATOM   4231  NH1 ARG D1278     -81.071  65.892   9.044  1.00  0.00           N  
ATOM   4232  NH2 ARG D1278     -79.008  66.617   9.779  1.00  0.00           N  
ATOM   4233  N   LEU D1279     -76.245  63.739   2.846  1.00  0.00           N  
ATOM   4234  CA  LEU D1279     -74.974  63.861   2.132  1.00  0.00           C  
ATOM   4235  C   LEU D1279     -75.028  63.087   0.817  1.00  0.00           C  
ATOM   4236  O   LEU D1279     -75.989  62.362   0.564  1.00  0.00           O  
ATOM   4237  CB  LEU D1279     -73.841  63.289   2.999  1.00  0.00           C  
ATOM   4238  CG  LEU D1279     -73.425  64.035   4.267  1.00  0.00           C  
ATOM   4239  CD1 LEU D1279     -72.082  63.503   4.783  1.00  0.00           C  
ATOM   4240  CD2 LEU D1279     -73.351  65.529   4.005  1.00  0.00           C  
ATOM   4241  N   PRO D1280     -73.998  63.241  -0.031  1.00  0.00           N  
ATOM   4242  CA  PRO D1280     -73.850  62.337  -1.159  1.00  0.00           C  
ATOM   4243  C   PRO D1280     -73.767  60.887  -0.708  1.00  0.00           C  
ATOM   4244  O   PRO D1280     -74.254  59.999  -1.398  1.00  0.00           O  
ATOM   4245  CB  PRO D1280     -72.529  62.778  -1.784  1.00  0.00           C  
ATOM   4246  CG  PRO D1280     -72.391  64.191  -1.403  1.00  0.00           C  
ATOM   4247  CD  PRO D1280     -72.938  64.264  -0.020  1.00  0.00           C  
ATOM   4248  N   PHE D1281     -73.141  60.668   0.443  1.00  0.00           N  
ATOM   4249  CA  PHE D1281     -73.076  59.356   1.075  1.00  0.00           C  
ATOM   4250  C   PHE D1281     -72.604  59.554   2.505  1.00  0.00           C  
ATOM   4251  O   PHE D1281     -72.180  60.650   2.861  1.00  0.00           O  
ATOM   4252  CB  PHE D1281     -72.108  58.446   0.328  1.00  0.00           C  
ATOM   4253  CG  PHE D1281     -70.734  59.034   0.151  1.00  0.00           C  
ATOM   4254  CD1 PHE D1281     -69.766  58.862   1.125  1.00  0.00           C  
ATOM   4255  CD2 PHE D1281     -70.407  59.753  -0.992  1.00  0.00           C  
ATOM   4256  CE1 PHE D1281     -68.506  59.397   0.968  1.00  0.00           C  
ATOM   4257  CE2 PHE D1281     -69.142  60.290  -1.157  1.00  0.00           C  
ATOM   4258  CZ  PHE D1281     -68.192  60.115  -0.177  1.00  0.00           C  
ATOM   4259  N   ASP D1282     -72.671  58.503   3.317  1.00  0.00           N  
ATOM   4260  CA  ASP D1282     -72.244  58.577   4.720  1.00  0.00           C  
ATOM   4261  C   ASP D1282     -70.799  58.077   4.832  1.00  0.00           C  
ATOM   4262  O   ASP D1282     -70.539  56.903   4.591  1.00  0.00           O  
ATOM   4263  CB  ASP D1282     -73.193  57.752   5.600  1.00  0.00           C  
ATOM   4264  CG  ASP D1282     -72.849  57.809   7.087  1.00  0.00           C  
ATOM   4265  OD1 ASP D1282     -73.554  57.127   7.867  1.00  0.00           O  
ATOM   4266  OD2 ASP D1282     -71.893  58.518   7.483  1.00  0.00           O  
ATOM   4267  N   PRO D1283     -69.858  58.965   5.195  1.00  0.00           N  
ATOM   4268  CA  PRO D1283     -68.436  58.617   5.238  1.00  0.00           C  
ATOM   4269  C   PRO D1283     -68.062  57.441   6.158  1.00  0.00           C  
ATOM   4270  O   PRO D1283     -66.980  56.864   6.003  1.00  0.00           O  
ATOM   4271  CB  PRO D1283     -67.779  59.903   5.743  1.00  0.00           C  
ATOM   4272  CG  PRO D1283     -68.736  60.971   5.412  1.00  0.00           C  
ATOM   4273  CD  PRO D1283     -70.075  60.369   5.579  1.00  0.00           C  
ATOM   4274  N   GLU D1284     -68.933  57.111   7.110  1.00  0.00           N  
ATOM   4275  CA  GLU D1284     -68.776  55.904   7.929  1.00  0.00           C  
ATOM   4276  C   GLU D1284     -68.950  54.671   7.033  1.00  0.00           C  
ATOM   4277  O   GLU D1284     -68.126  53.750   7.041  1.00  0.00           O  
ATOM   4278  CB  GLU D1284     -69.812  55.897   9.070  1.00  0.00           C  
ATOM   4279  CG  GLU D1284     -69.538  54.900  10.216  1.00  0.00           C  
ATOM   4280  CD  GLU D1284     -70.778  54.618  11.080  1.00  0.00           C  
ATOM   4281  OE1 GLU D1284     -71.648  55.511  11.179  1.00  0.00           O  
ATOM   4282  OE2 GLU D1284     -70.884  53.503  11.653  1.00  0.00           O  
ATOM   4283  N   LYS D1285     -70.021  54.694   6.240  1.00  0.00           N  
ATOM   4284  CA  LYS D1285     -70.360  53.595   5.332  1.00  0.00           C  
ATOM   4285  C   LYS D1285     -69.280  53.454   4.254  1.00  0.00           C  
ATOM   4286  O   LYS D1285     -68.599  52.430   4.173  1.00  0.00           O  
ATOM   4287  CB  LYS D1285     -71.726  53.822   4.649  1.00  0.00           C  
ATOM   4288  CG  LYS D1285     -72.897  54.301   5.532  1.00  0.00           C  
ATOM   4289  CD  LYS D1285     -73.864  53.194   5.932  1.00  0.00           C  
ATOM   4290  CE  LYS D1285     -75.258  53.747   6.314  1.00  0.00           C  
ATOM   4291  NZ  LYS D1285     -76.237  53.726   5.187  1.00  0.00           N  
ATOM   4292  N   ALA D1286     -69.123  54.498   3.443  1.00  0.00           N  
ATOM   4293  CA  ALA D1286     -68.175  54.491   2.339  1.00  0.00           C  
ATOM   4294  C   ALA D1286     -66.813  53.920   2.744  1.00  0.00           C  
ATOM   4295  O   ALA D1286     -66.268  53.071   2.046  1.00  0.00           O  
ATOM   4296  CB  ALA D1286     -68.018  55.889   1.778  1.00  0.00           C  
ATOM   4297  N   ASN D1287     -66.277  54.360   3.879  1.00  0.00           N  
ATOM   4298  CA  ASN D1287     -64.937  53.926   4.303  1.00  0.00           C  
ATOM   4299  C   ASN D1287     -64.838  52.466   4.759  1.00  0.00           C  
ATOM   4300  O   ASN D1287     -63.740  51.929   4.848  1.00  0.00           O  
ATOM   4301  CB  ASN D1287     -64.368  54.855   5.396  1.00  0.00           C  
ATOM   4302  CG  ASN D1287     -63.545  56.018   4.828  1.00  0.00           C  
ATOM   4303  OD1 ASN D1287     -62.947  55.914   3.752  1.00  0.00           O  
ATOM   4304  ND2 ASN D1287     -63.495  57.124   5.570  1.00  0.00           N  
ATOM   4305  N   ALA D1288     -65.961  51.827   5.053  1.00  0.00           N  
ATOM   4306  CA  ALA D1288     -65.941  50.408   5.392  1.00  0.00           C  
ATOM   4307  C   ALA D1288     -65.903  49.495   4.144  1.00  0.00           C  
ATOM   4308  O   ALA D1288     -65.346  48.399   4.193  1.00  0.00           O  
ATOM   4309  CB  ALA D1288     -67.126  50.073   6.258  1.00  0.00           C  
ATOM   4310  N   TRP D1289     -66.481  49.956   3.032  1.00  0.00           N  
ATOM   4311  CA  TRP D1289     -66.605  49.160   1.791  1.00  0.00           C  
ATOM   4312  C   TRP D1289     -65.632  49.562   0.666  1.00  0.00           C  
ATOM   4313  O   TRP D1289     -65.531  48.851  -0.334  1.00  0.00           O  
ATOM   4314  CB  TRP D1289     -68.049  49.233   1.261  1.00  0.00           C  
ATOM   4315  CG  TRP D1289     -69.028  48.355   2.002  1.00  0.00           C  
ATOM   4316  CD1 TRP D1289     -69.930  48.740   2.955  1.00  0.00           C  
ATOM   4317  CD2 TRP D1289     -69.203  46.950   1.834  1.00  0.00           C  
ATOM   4318  NE1 TRP D1289     -70.654  47.654   3.392  1.00  0.00           N  
ATOM   4319  CE2 TRP D1289     -70.223  46.543   2.721  1.00  0.00           C  
ATOM   4320  CE3 TRP D1289     -68.593  45.992   1.021  1.00  0.00           C  
ATOM   4321  CZ2 TRP D1289     -70.638  45.219   2.823  1.00  0.00           C  
ATOM   4322  CZ3 TRP D1289     -69.008  44.676   1.117  1.00  0.00           C  
ATOM   4323  CH2 TRP D1289     -70.022  44.300   2.010  1.00  0.00           C  
ATOM   4324  N   MET D1290     -64.945  50.700   0.812  1.00  0.00           N  
ATOM   4325  CA  MET D1290     -63.898  51.118  -0.139  1.00  0.00           C  
ATOM   4326  C   MET D1290     -62.564  50.539   0.322  1.00  0.00           C  
ATOM   4327  O   MET D1290     -62.403  50.261   1.507  1.00  0.00           O  
ATOM   4328  CB  MET D1290     -63.797  52.648  -0.228  1.00  0.00           C  
ATOM   4329  CG  MET D1290     -65.023  53.341  -0.818  1.00  0.00           C  
ATOM   4330  SD  MET D1290     -65.429  52.871  -2.507  1.00  0.00           S  
ATOM   4331  CE  MET D1290     -64.244  53.826  -3.437  1.00  0.00           C  
ATOM   4332  N   PRO D1291     -61.603  50.343  -0.605  1.00  0.00           N  
ATOM   4333  CA  PRO D1291     -61.659  50.664  -2.033  1.00  0.00           C  
ATOM   4334  C   PRO D1291     -62.386  49.586  -2.840  1.00  0.00           C  
ATOM   4335  O   PRO D1291     -62.786  48.567  -2.283  1.00  0.00           O  
ATOM   4336  CB  PRO D1291     -60.175  50.749  -2.429  1.00  0.00           C  
ATOM   4337  CG  PRO D1291     -59.417  49.970  -1.398  1.00  0.00           C  
ATOM   4338  CD  PRO D1291     -60.322  49.707  -0.231  1.00  0.00           C  
ATOM   4339  N   VAL D1292     -62.571  49.815  -4.136  1.00  0.00           N  
ATOM   4340  CA  VAL D1292     -63.080  48.767  -5.010  1.00  0.00           C  
ATOM   4341  C   VAL D1292     -61.975  47.720  -5.075  1.00  0.00           C  
ATOM   4342  O   VAL D1292     -60.888  47.998  -5.572  1.00  0.00           O  
ATOM   4343  CB  VAL D1292     -63.448  49.288  -6.438  1.00  0.00           C  
ATOM   4344  CG1 VAL D1292     -63.947  48.162  -7.327  1.00  0.00           C  
ATOM   4345  CG2 VAL D1292     -64.497  50.371  -6.365  1.00  0.00           C  
ATOM   4346  N   ASP D1293     -62.248  46.537  -4.525  1.00  0.00           N  
ATOM   4347  CA  ASP D1293     -61.270  45.449  -4.480  1.00  0.00           C  
ATOM   4348  C   ASP D1293     -60.975  44.915  -5.868  1.00  0.00           C  
ATOM   4349  O   ASP D1293     -59.869  44.421  -6.123  1.00  0.00           O  
ATOM   4350  CB  ASP D1293     -61.763  44.293  -3.606  1.00  0.00           C  
ATOM   4351  CG  ASP D1293     -61.683  44.598  -2.126  1.00  0.00           C  
ATOM   4352  OD1 ASP D1293     -62.006  45.736  -1.723  1.00  0.00           O  
ATOM   4353  OD2 ASP D1293     -61.304  43.688  -1.361  1.00  0.00           O  
ATOM   4354  N   GLN D1294     -61.972  44.989  -6.749  1.00  0.00           N  
ATOM   4355  CA  GLN D1294     -61.797  44.601  -8.141  1.00  0.00           C  
ATOM   4356  C   GLN D1294     -62.822  45.336  -9.005  1.00  0.00           C  
ATOM   4357  O   GLN D1294     -64.024  45.148  -8.856  1.00  0.00           O  
ATOM   4358  CB  GLN D1294     -61.939  43.079  -8.302  1.00  0.00           C  
ATOM   4359  CG  GLN D1294     -60.714  42.362  -8.926  1.00  0.00           C  
ATOM   4360  CD  GLN D1294     -59.809  41.652  -7.894  1.00  0.00           C  
ATOM   4361  OE1 GLN D1294     -60.273  41.167  -6.852  1.00  0.00           O  
ATOM   4362  NE2 GLN D1294     -58.515  41.573  -8.203  1.00  0.00           N  
ATOM   4363  N   TYR D1295     -62.332  46.187  -9.896  1.00  0.00           N  
ATOM   4364  CA  TYR D1295     -63.181  46.937 -10.795  1.00  0.00           C  
ATOM   4365  C   TYR D1295     -63.044  46.311 -12.171  1.00  0.00           C  
ATOM   4366  O   TYR D1295     -61.945  46.228 -12.715  1.00  0.00           O  
ATOM   4367  CB  TYR D1295     -62.719  48.386 -10.809  1.00  0.00           C  
ATOM   4368  CG  TYR D1295     -63.659  49.399 -11.435  1.00  0.00           C  
ATOM   4369  CD1 TYR D1295     -65.017  49.413 -11.140  1.00  0.00           C  
ATOM   4370  CD2 TYR D1295     -63.165  50.393 -12.276  1.00  0.00           C  
ATOM   4371  CE1 TYR D1295     -65.860  50.371 -11.699  1.00  0.00           C  
ATOM   4372  CE2 TYR D1295     -63.993  51.345 -12.831  1.00  0.00           C  
ATOM   4373  CZ  TYR D1295     -65.338  51.333 -12.541  1.00  0.00           C  
ATOM   4374  OH  TYR D1295     -66.153  52.287 -13.104  1.00  0.00           O  
ATOM   4375  N   ILE D1296     -64.160  45.850 -12.718  1.00  0.00           N  
ATOM   4376  CA  ILE D1296     -64.173  45.174 -14.005  1.00  0.00           C  
ATOM   4377  C   ILE D1296     -64.758  46.077 -15.055  1.00  0.00           C  
ATOM   4378  O   ILE D1296     -65.771  46.719 -14.813  1.00  0.00           O  
ATOM   4379  CB  ILE D1296     -65.081  43.957 -13.959  1.00  0.00           C  
ATOM   4380  CG1 ILE D1296     -64.377  42.810 -13.243  1.00  0.00           C  
ATOM   4381  CG2 ILE D1296     -65.512  43.562 -15.372  1.00  0.00           C  
ATOM   4382  CD1 ILE D1296     -64.189  43.066 -11.782  1.00  0.00           C  
ATOM   4383  N   GLY D1297     -64.152  46.112 -16.232  1.00  0.00           N  
ATOM   4384  CA  GLY D1297     -64.743  46.846 -17.340  1.00  0.00           C  
ATOM   4385  C   GLY D1297     -63.803  47.186 -18.474  1.00  0.00           C  
ATOM   4386  O   GLY D1297     -63.320  46.308 -19.184  1.00  0.00           O  
ATOM   4387  N   GLY D1298     -63.533  48.474 -18.628  1.00  0.00           N  
ATOM   4388  CA  GLY D1298     -62.998  48.994 -19.871  1.00  0.00           C  
ATOM   4389  C   GLY D1298     -61.492  49.047 -20.001  1.00  0.00           C  
ATOM   4390  O   GLY D1298     -60.772  49.365 -19.050  1.00  0.00           O  
ATOM   4391  N   VAL D1299     -61.036  48.721 -21.210  1.00  0.00           N  
ATOM   4392  CA  VAL D1299     -59.712  49.104 -21.705  1.00  0.00           C  
ATOM   4393  C   VAL D1299     -59.790  50.553 -22.224  1.00  0.00           C  
ATOM   4394  O   VAL D1299     -58.776  51.248 -22.339  1.00  0.00           O  
ATOM   4395  CB  VAL D1299     -59.256  48.171 -22.874  1.00  0.00           C  
ATOM   4396  CG1 VAL D1299     -57.771  48.356 -23.158  1.00  0.00           C  
ATOM   4397  CG2 VAL D1299     -59.570  46.691 -22.576  1.00  0.00           C  
ATOM   4398  N   GLU D1300     -61.021  50.998 -22.483  1.00  0.00           N  
ATOM   4399  CA  GLU D1300     -61.323  52.196 -23.267  1.00  0.00           C  
ATOM   4400  C   GLU D1300     -61.608  53.459 -22.427  1.00  0.00           C  
ATOM   4401  O   GLU D1300     -61.530  54.582 -22.937  1.00  0.00           O  
ATOM   4402  CB  GLU D1300     -62.509  51.903 -24.214  1.00  0.00           C  
ATOM   4403  CG  GLU D1300     -63.810  51.343 -23.544  1.00  0.00           C  
ATOM   4404  CD  GLU D1300     -63.912  49.786 -23.470  1.00  0.00           C  
ATOM   4405  OE1 GLU D1300     -63.224  49.049 -24.237  1.00  0.00           O  
ATOM   4406  OE2 GLU D1300     -64.716  49.308 -22.627  1.00  0.00           O  
ATOM   4407  N   HIS D1301     -61.922  53.282 -21.146  1.00  0.00           N  
ATOM   4408  CA  HIS D1301     -62.154  54.420 -20.250  1.00  0.00           C  
ATOM   4409  C   HIS D1301     -60.860  54.919 -19.592  1.00  0.00           C  
ATOM   4410  O   HIS D1301     -60.916  55.541 -18.536  1.00  0.00           O  
ATOM   4411  CB  HIS D1301     -63.140  54.030 -19.141  1.00  0.00           C  
ATOM   4412  CG  HIS D1301     -64.556  53.860 -19.601  1.00  0.00           C  
ATOM   4413  ND1 HIS D1301     -65.432  54.919 -19.718  1.00  0.00           N  
ATOM   4414  CD2 HIS D1301     -65.264  52.749 -19.923  1.00  0.00           C  
ATOM   4415  CE1 HIS D1301     -66.610  54.471 -20.115  1.00  0.00           C  
ATOM   4416  NE2 HIS D1301     -66.536  53.158 -20.244  1.00  0.00           N  
ATOM   4417  N   ALA D1302     -59.705  54.671 -20.209  1.00  0.00           N  
ATOM   4418  CA  ALA D1302     -58.403  54.901 -19.555  1.00  0.00           C  
ATOM   4419  C   ALA D1302     -58.137  56.354 -19.148  1.00  0.00           C  
ATOM   4420  O   ALA D1302     -57.768  56.619 -17.999  1.00  0.00           O  
ATOM   4421  CB  ALA D1302     -57.274  54.405 -20.447  1.00  0.00           C  
ATOM   4422  N   VAL D1303     -58.320  57.280 -20.092  1.00  0.00           N  
ATOM   4423  CA  VAL D1303     -58.063  58.712 -19.859  1.00  0.00           C  
ATOM   4424  C   VAL D1303     -59.345  59.547 -19.718  1.00  0.00           C  
ATOM   4425  O   VAL D1303     -59.299  60.773 -19.814  1.00  0.00           O  
ATOM   4426  CB  VAL D1303     -57.192  59.325 -20.986  1.00  0.00           C  
ATOM   4427  CG1 VAL D1303     -55.911  58.504 -21.196  1.00  0.00           C  
ATOM   4428  CG2 VAL D1303     -57.994  59.436 -22.279  1.00  0.00           C  
ATOM   4429  N   LEU D1304     -60.474  58.872 -19.497  1.00  0.00           N  
ATOM   4430  CA  LEU D1304     -61.762  59.523 -19.209  1.00  0.00           C  
ATOM   4431  C   LEU D1304     -62.146  59.283 -17.736  1.00  0.00           C  
ATOM   4432  O   LEU D1304     -61.685  59.991 -16.837  1.00  0.00           O  
ATOM   4433  CB  LEU D1304     -62.874  58.992 -20.148  1.00  0.00           C  
ATOM   4434  CG  LEU D1304     -62.894  59.367 -21.638  1.00  0.00           C  
ATOM   4435  CD1 LEU D1304     -63.620  58.306 -22.486  1.00  0.00           C  
ATOM   4436  CD2 LEU D1304     -63.519  60.738 -21.843  1.00  0.00           C  
ATOM   4437  N   HIS D1306     -62.958  58.251 -17.509  1.00  0.00           N  
ATOM   4438  CA  HIS D1306     -63.558  57.958 -16.213  1.00  0.00           C  
ATOM   4439  C   HIS D1306     -62.490  57.523 -15.213  1.00  0.00           C  
ATOM   4440  O   HIS D1306     -62.418  58.046 -14.103  1.00  0.00           O  
ATOM   4441  CB  HIS D1306     -64.649  56.895 -16.418  1.00  0.00           C  
ATOM   4442  CG  HIS D1306     -65.077  56.192 -15.172  1.00  0.00           C  
ATOM   4443  ND1 HIS D1306     -65.999  56.717 -14.293  1.00  0.00           N  
ATOM   4444  CD2 HIS D1306     -64.738  54.977 -14.684  1.00  0.00           C  
ATOM   4445  CE1 HIS D1306     -66.191  55.860 -13.306  1.00  0.00           C  
ATOM   4446  NE2 HIS D1306     -65.436  54.798 -13.518  1.00  0.00           N  
ATOM   4447  N   LEU D1310     -61.624  56.609 -15.634  1.00  0.00           N  
ATOM   4448  CA  LEU D1310     -60.559  56.103 -14.764  1.00  0.00           C  
ATOM   4449  C   LEU D1310     -59.452  57.122 -14.495  1.00  0.00           C  
ATOM   4450  O   LEU D1310     -58.422  56.788 -13.925  1.00  0.00           O  
ATOM   4451  CB  LEU D1310     -59.972  54.799 -15.324  1.00  0.00           C  
ATOM   4452  CG  LEU D1310     -60.887  53.600 -15.060  1.00  0.00           C  
ATOM   4453  CD1 LEU D1310     -60.724  52.491 -16.098  1.00  0.00           C  
ATOM   4454  CD2 LEU D1310     -60.652  53.072 -13.655  1.00  0.00           C  
ATOM   4455  N   LEU D1312     -59.653  58.355 -14.936  1.00  0.00           N  
ATOM   4456  CA  LEU D1312     -58.901  59.488 -14.429  1.00  0.00           C  
ATOM   4457  C   LEU D1312     -59.897  60.305 -13.616  1.00  0.00           C  
ATOM   4458  O   LEU D1312     -59.792  60.382 -12.387  1.00  0.00           O  
ATOM   4459  CB  LEU D1312     -58.321  60.307 -15.584  1.00  0.00           C  
ATOM   4460  CG  LEU D1312     -57.750  61.680 -15.255  1.00  0.00           C  
ATOM   4461  CD1 LEU D1312     -56.591  61.536 -14.291  1.00  0.00           C  
ATOM   4462  CD2 LEU D1312     -57.323  62.366 -16.535  1.00  0.00           C  
ATOM   4463  N   TYR D1314     -60.888  60.869 -14.316  1.00  0.00           N  
ATOM   4464  CA  TYR D1314     -61.957  61.675 -13.715  1.00  0.00           C  
ATOM   4465  C   TYR D1314     -62.363  61.187 -12.325  1.00  0.00           C  
ATOM   4466  O   TYR D1314     -62.491  61.974 -11.385  1.00  0.00           O  
ATOM   4467  CB  TYR D1314     -63.212  61.645 -14.601  1.00  0.00           C  
ATOM   4468  CG  TYR D1314     -63.190  62.447 -15.900  1.00  0.00           C  
ATOM   4469  CD1 TYR D1314     -62.383  63.582 -16.065  1.00  0.00           C  
ATOM   4470  CD2 TYR D1314     -64.040  62.087 -16.955  1.00  0.00           C  
ATOM   4471  CE1 TYR D1314     -62.400  64.315 -17.266  1.00  0.00           C  
ATOM   4472  CE2 TYR D1314     -64.073  62.809 -18.151  1.00  0.00           C  
ATOM   4473  CZ  TYR D1314     -63.254  63.923 -18.308  1.00  0.00           C  
ATOM   4474  OH  TYR D1314     -63.302  64.633 -19.500  1.00  0.00           O  
ATOM   4475  N   SER D1315     -62.583  59.885 -12.213  1.00  0.00           N  
ATOM   4476  CA  SER D1315     -62.985  59.293 -10.953  1.00  0.00           C  
ATOM   4477  C   SER D1315     -61.914  59.444  -9.882  1.00  0.00           C  
ATOM   4478  O   SER D1315     -62.238  59.603  -8.711  1.00  0.00           O  
ATOM   4479  CB  SER D1315     -63.311  57.815 -11.143  1.00  0.00           C  
ATOM   4480  OG  SER D1315     -64.327  57.659 -12.112  1.00  0.00           O  
ATOM   4481  N   ARG D1316     -60.646  59.407 -10.274  1.00  0.00           N  
ATOM   4482  CA  ARG D1316     -59.557  59.453  -9.305  1.00  0.00           C  
ATOM   4483  C   ARG D1316     -59.440  60.831  -8.671  1.00  0.00           C  
ATOM   4484  O   ARG D1316     -59.316  60.959  -7.457  1.00  0.00           O  
ATOM   4485  CB  ARG D1316     -58.242  59.086  -9.965  1.00  0.00           C  
ATOM   4486  CG  ARG D1316     -58.275  57.768 -10.708  1.00  0.00           C  
ATOM   4487  CD  ARG D1316     -57.028  57.612 -11.518  1.00  0.00           C  
ATOM   4488  NE  ARG D1316     -55.861  57.475 -10.667  1.00  0.00           N  
ATOM   4489  CZ  ARG D1316     -54.648  57.911 -10.982  1.00  0.00           C  
ATOM   4490  NH1 ARG D1316     -54.404  58.533 -12.136  1.00  0.00           N  
ATOM   4491  NH2 ARG D1316     -53.664  57.722 -10.119  1.00  0.00           N  
ATOM   4492  N   PHE D1317     -59.465  61.859  -9.507  1.00  0.00           N  
ATOM   4493  CA  PHE D1317     -59.601  63.243  -9.046  1.00  0.00           C  
ATOM   4494  C   PHE D1317     -60.694  63.355  -7.965  1.00  0.00           C  
ATOM   4495  O   PHE D1317     -60.391  63.635  -6.805  1.00  0.00           O  
ATOM   4496  CB  PHE D1317     -59.873  64.140 -10.267  1.00  0.00           C  
ATOM   4497  CG  PHE D1317     -60.427  65.508  -9.946  1.00  0.00           C  
ATOM   4498  CD1 PHE D1317     -59.935  66.259  -8.879  1.00  0.00           C  
ATOM   4499  CD2 PHE D1317     -61.410  66.066 -10.766  1.00  0.00           C  
ATOM   4500  CE1 PHE D1317     -60.443  67.524  -8.610  1.00  0.00           C  
ATOM   4501  CE2 PHE D1317     -61.920  67.326 -10.508  1.00  0.00           C  
ATOM   4502  CZ  PHE D1317     -61.435  68.060  -9.429  1.00  0.00           C  
ATOM   4503  N   PHE D1318     -61.947  63.104  -8.340  1.00  0.00           N  
ATOM   4504  CA  PHE D1318     -63.052  63.047  -7.380  1.00  0.00           C  
ATOM   4505  C   PHE D1318     -62.641  62.429  -6.051  1.00  0.00           C  
ATOM   4506  O   PHE D1318     -62.730  63.075  -5.019  1.00  0.00           O  
ATOM   4507  CB  PHE D1318     -64.218  62.248  -7.948  1.00  0.00           C  
ATOM   4508  CG  PHE D1318     -65.243  63.085  -8.627  1.00  0.00           C  
ATOM   4509  CD1 PHE D1318     -64.933  63.786  -9.780  1.00  0.00           C  
ATOM   4510  CD2 PHE D1318     -66.530  63.167  -8.123  1.00  0.00           C  
ATOM   4511  CE1 PHE D1318     -65.892  64.564 -10.412  1.00  0.00           C  
ATOM   4512  CE2 PHE D1318     -67.495  63.941  -8.753  1.00  0.00           C  
ATOM   4513  CZ  PHE D1318     -67.177  64.640  -9.893  1.00  0.00           C  
ATOM   4514  N   THR D1319     -62.180  61.183  -6.071  1.00  0.00           N  
ATOM   4515  CA  THR D1319     -61.877  60.491  -4.826  1.00  0.00           C  
ATOM   4516  C   THR D1319     -60.887  61.304  -4.017  1.00  0.00           C  
ATOM   4517  O   THR D1319     -61.117  61.539  -2.837  1.00  0.00           O  
ATOM   4518  CB  THR D1319     -61.336  59.065  -5.035  1.00  0.00           C  
ATOM   4519  OG1 THR D1319     -62.368  58.230  -5.564  1.00  0.00           O  
ATOM   4520  CG2 THR D1319     -60.885  58.467  -3.720  1.00  0.00           C  
ATOM   4521  N   LYS D1321     -59.809  61.757  -4.649  1.00  0.00           N  
ATOM   4522  CA  LYS D1321     -58.812  62.580  -3.955  1.00  0.00           C  
ATOM   4523  C   LYS D1321     -59.420  63.889  -3.444  1.00  0.00           C  
ATOM   4524  O   LYS D1321     -59.076  64.365  -2.356  1.00  0.00           O  
ATOM   4525  CB  LYS D1321     -57.614  62.864  -4.863  1.00  0.00           C  
ATOM   4526  CG  LYS D1321     -56.745  61.641  -5.098  1.00  0.00           C  
ATOM   4527  CD  LYS D1321     -55.791  61.798  -6.272  1.00  0.00           C  
ATOM   4528  CE  LYS D1321     -55.150  60.468  -6.632  1.00  0.00           C  
ATOM   4529  NZ  LYS D1321     -54.612  59.765  -5.434  1.00  0.00           N  
ATOM   4530  N   PHE D1322     -60.335  64.457  -4.222  1.00  0.00           N  
ATOM   4531  CA  PHE D1322     -61.030  65.672  -3.816  1.00  0.00           C  
ATOM   4532  C   PHE D1322     -61.920  65.399  -2.626  1.00  0.00           C  
ATOM   4533  O   PHE D1322     -61.895  66.134  -1.647  1.00  0.00           O  
ATOM   4534  CB  PHE D1322     -61.860  66.246  -4.968  1.00  0.00           C  
ATOM   4535  CG  PHE D1322     -62.887  67.249  -4.534  1.00  0.00           C  
ATOM   4536  CD1 PHE D1322     -62.522  68.350  -3.775  1.00  0.00           C  
ATOM   4537  CD2 PHE D1322     -64.214  67.094  -4.887  1.00  0.00           C  
ATOM   4538  CE1 PHE D1322     -63.468  69.279  -3.370  1.00  0.00           C  
ATOM   4539  CE2 PHE D1322     -65.167  68.020  -4.492  1.00  0.00           C  
ATOM   4540  CZ  PHE D1322     -64.796  69.117  -3.734  1.00  0.00           C  
ATOM   4541  N   LEU D1323     -62.708  64.337  -2.719  1.00  0.00           N  
ATOM   4542  CA  LEU D1323     -63.569  63.940  -1.622  1.00  0.00           C  
ATOM   4543  C   LEU D1323     -62.712  63.569  -0.432  1.00  0.00           C  
ATOM   4544  O   LEU D1323     -62.988  64.018   0.681  1.00  0.00           O  
ATOM   4545  CB  LEU D1323     -64.476  62.778  -2.026  1.00  0.00           C  
ATOM   4546  CG  LEU D1323     -65.480  63.110  -3.138  1.00  0.00           C  
ATOM   4547  CD1 LEU D1323     -66.438  61.963  -3.351  1.00  0.00           C  
ATOM   4548  CD2 LEU D1323     -66.245  64.386  -2.825  1.00  0.00           C  
ATOM   4549  N   HIS D1324     -61.656  62.786  -0.667  1.00  0.00           N  
ATOM   4550  CA  HIS D1324     -60.700  62.461   0.391  1.00  0.00           C  
ATOM   4551  C   HIS D1324     -60.201  63.726   1.048  1.00  0.00           C  
ATOM   4552  O   HIS D1324     -59.981  63.735   2.255  1.00  0.00           O  
ATOM   4553  CB  HIS D1324     -59.505  61.653  -0.117  1.00  0.00           C  
ATOM   4554  CG  HIS D1324     -58.353  61.615   0.844  1.00  0.00           C  
ATOM   4555  ND1 HIS D1324     -57.393  62.604   0.896  1.00  0.00           N  
ATOM   4556  CD2 HIS D1324     -58.012  60.715   1.798  1.00  0.00           C  
ATOM   4557  CE1 HIS D1324     -56.510  62.313   1.836  1.00  0.00           C  
ATOM   4558  NE2 HIS D1324     -56.862  61.171   2.397  1.00  0.00           N  
ATOM   4559  N   ASP D1326     -60.028  64.789   0.263  1.00  0.00           N  
ATOM   4560  CA  ASP D1326     -59.608  66.084   0.813  1.00  0.00           C  
ATOM   4561  C   ASP D1326     -60.651  66.787   1.698  1.00  0.00           C  
ATOM   4562  O   ASP D1326     -60.275  67.487   2.645  1.00  0.00           O  
ATOM   4563  CB  ASP D1326     -59.137  67.022  -0.296  1.00  0.00           C  
ATOM   4564  CG  ASP D1326     -57.687  66.800  -0.664  1.00  0.00           C  
ATOM   4565  OD1 ASP D1326     -56.903  66.237   0.148  1.00  0.00           O  
ATOM   4566  OD2 ASP D1326     -57.323  67.208  -1.778  1.00  0.00           O  
ATOM   4567  N   LEU D1327     -61.940  66.602   1.400  1.00  0.00           N  
ATOM   4568  CA  LEU D1327     -63.011  67.073   2.284  1.00  0.00           C  
ATOM   4569  C   LEU D1327     -63.157  66.183   3.515  1.00  0.00           C  
ATOM   4570  O   LEU D1327     -63.802  66.577   4.487  1.00  0.00           O  
ATOM   4571  CB  LEU D1327     -64.353  67.093   1.565  1.00  0.00           C  
ATOM   4572  CG  LEU D1327     -64.466  67.779   0.209  1.00  0.00           C  
ATOM   4573  CD1 LEU D1327     -65.932  68.112  -0.037  1.00  0.00           C  
ATOM   4574  CD2 LEU D1327     -63.600  69.028   0.121  1.00  0.00           C  
ATOM   4575  N   GLY D1328     -62.591  64.976   3.453  1.00  0.00           N  
ATOM   4576  CA  GLY D1328     -62.576  64.044   4.579  1.00  0.00           C  
ATOM   4577  C   GLY D1328     -63.530  62.880   4.392  1.00  0.00           C  
ATOM   4578  O   GLY D1328     -63.547  61.944   5.196  1.00  0.00           O  
ATOM   4579  N   MET D1329     -64.309  62.919   3.316  1.00  0.00           N  
ATOM   4580  CA  MET D1329     -65.368  61.937   3.101  1.00  0.00           C  
ATOM   4581  C   MET D1329     -64.906  60.608   2.494  1.00  0.00           C  
ATOM   4582  O   MET D1329     -65.737  59.771   2.173  1.00  0.00           O  
ATOM   4583  CB  MET D1329     -66.461  62.552   2.236  1.00  0.00           C  
ATOM   4584  CG  MET D1329     -67.089  63.795   2.854  1.00  0.00           C  
ATOM   4585  SD  MET D1329     -68.094  64.720   1.676  1.00  0.00           S  
ATOM   4586  CE  MET D1329     -69.361  63.508   1.273  1.00  0.00           C  
ATOM   4587  N   VAL D1330     -63.597  60.419   2.325  1.00  0.00           N  
ATOM   4588  CA  VAL D1330     -63.024  59.108   1.990  1.00  0.00           C  
ATOM   4589  C   VAL D1330     -61.578  59.038   2.464  1.00  0.00           C  
ATOM   4590  O   VAL D1330     -60.851  60.026   2.383  1.00  0.00           O  
ATOM   4591  CB  VAL D1330     -63.033  58.805   0.476  1.00  0.00           C  
ATOM   4592  CG1 VAL D1330     -62.772  57.317   0.240  1.00  0.00           C  
ATOM   4593  CG2 VAL D1330     -64.343  59.215  -0.162  1.00  0.00           C  
ATOM   4594  N   LYS D1339     -61.162  57.860   2.925  1.00  0.00           N  
ATOM   4595  CA  LYS D1339     -59.859  57.683   3.590  1.00  0.00           C  
ATOM   4596  C   LYS D1339     -58.755  57.125   2.671  1.00  0.00           C  
ATOM   4597  O   LYS D1339     -57.567  57.388   2.903  1.00  0.00           O  
ATOM   4598  CB  LYS D1339     -60.026  56.790   4.832  1.00  0.00           C  
ATOM   4599  CG  LYS D1339     -58.778  56.655   5.708  1.00  0.00           C  
ATOM   4600  CD  LYS D1339     -58.995  55.638   6.830  1.00  0.00           C  
ATOM   4601  CE  LYS D1339     -57.685  54.975   7.263  1.00  0.00           C  
ATOM   4602  NZ  LYS D1339     -57.929  53.899   8.261  1.00  0.00           N  
ATOM   4603  N   VAL D1340     -59.140  56.343   1.658  1.00  0.00           N  
ATOM   4604  CA  VAL D1340     -58.204  55.897   0.620  1.00  0.00           C  
ATOM   4605  C   VAL D1340     -58.303  56.871  -0.544  1.00  0.00           C  
ATOM   4606  O   VAL D1340     -59.412  57.234  -0.952  1.00  0.00           O  
ATOM   4607  CB  VAL D1340     -58.531  54.484   0.117  1.00  0.00           C  
ATOM   4608  CG1 VAL D1340     -58.486  53.492   1.263  1.00  0.00           C  
ATOM   4609  CG2 VAL D1340     -59.898  54.458  -0.564  1.00  0.00           C  
ATOM   4610  N   GLU D1341     -57.158  57.297  -1.076  1.00  0.00           N  
ATOM   4611  CA  GLU D1341     -57.139  58.319  -2.138  1.00  0.00           C  
ATOM   4612  C   GLU D1341     -57.477  57.773  -3.541  1.00  0.00           C  
ATOM   4613  O   GLU D1341     -58.053  58.494  -4.345  1.00  0.00           O  
ATOM   4614  CB  GLU D1341     -55.793  59.057  -2.162  1.00  0.00           C  
ATOM   4615  CG  GLU D1341     -55.532  59.937  -0.934  1.00  0.00           C  
ATOM   4616  CD  GLU D1341     -54.078  60.391  -0.827  1.00  0.00           C  
ATOM   4617  OE1 GLU D1341     -53.682  61.339  -1.549  1.00  0.00           O  
ATOM   4618  OE2 GLU D1341     -53.332  59.797  -0.013  1.00  0.00           O  
ATOM   4619  N   GLU D1342     -57.113  56.520  -3.828  1.00  0.00           N  
ATOM   4620  CA  GLU D1342     -57.463  55.861  -5.090  1.00  0.00           C  
ATOM   4621  C   GLU D1342     -58.653  54.940  -4.862  1.00  0.00           C  
ATOM   4622  O   GLU D1342     -58.588  54.070  -3.998  1.00  0.00           O  
ATOM   4623  CB  GLU D1342     -56.298  55.014  -5.598  1.00  0.00           C  
ATOM   4624  CG  GLU D1342     -54.992  55.769  -5.808  1.00  0.00           C  
ATOM   4625  CD  GLU D1342     -54.980  56.649  -7.056  1.00  0.00           C  
ATOM   4626  OE1 GLU D1342     -56.001  56.705  -7.780  1.00  0.00           O  
ATOM   4627  OE2 GLU D1342     -53.929  57.289  -7.310  1.00  0.00           O  
ATOM   4628  N   PRO D1344     -59.735  55.108  -5.641  1.00  0.00           N  
ATOM   4629  CA  PRO D1344     -60.920  54.294  -5.414  1.00  0.00           C  
ATOM   4630  C   PRO D1344     -60.733  52.840  -5.804  1.00  0.00           C  
ATOM   4631  O   PRO D1344     -61.098  51.949  -5.058  1.00  0.00           O  
ATOM   4632  CB  PRO D1344     -61.979  54.954  -6.299  1.00  0.00           C  
ATOM   4633  CG  PRO D1344     -61.231  55.641  -7.342  1.00  0.00           C  
ATOM   4634  CD  PRO D1344     -59.920  56.041  -6.763  1.00  0.00           C  
ATOM   4635  N   PHE D1345     -60.153  52.597  -6.958  1.00  0.00           N  
ATOM   4636  CA  PHE D1345     -60.051  51.246  -7.448  1.00  0.00           C  
ATOM   4637  C   PHE D1345     -58.686  50.684  -7.101  1.00  0.00           C  
ATOM   4638  O   PHE D1345     -57.673  51.205  -7.553  1.00  0.00           O  
ATOM   4639  CB  PHE D1345     -60.271  51.245  -8.952  1.00  0.00           C  
ATOM   4640  CG  PHE D1345     -61.398  52.128  -9.389  1.00  0.00           C  
ATOM   4641  CD1 PHE D1345     -62.662  51.956  -8.863  1.00  0.00           C  
ATOM   4642  CD2 PHE D1345     -61.194  53.131 -10.318  1.00  0.00           C  
ATOM   4643  CE1 PHE D1345     -63.703  52.764  -9.258  1.00  0.00           C  
ATOM   4644  CE2 PHE D1345     -62.234  53.948 -10.718  1.00  0.00           C  
ATOM   4645  CZ  PHE D1345     -63.488  53.767 -10.188  1.00  0.00           C  
ATOM   4646  N   GLN D1347     -58.647  49.635  -6.284  1.00  0.00           N  
ATOM   4647  CA  GLN D1347     -57.367  49.034  -5.908  1.00  0.00           C  
ATOM   4648  C   GLN D1347     -56.869  48.180  -7.049  1.00  0.00           C  
ATOM   4649  O   GLN D1347     -55.695  48.234  -7.410  1.00  0.00           O  
ATOM   4650  CB  GLN D1347     -57.473  48.184  -4.634  1.00  0.00           C  
ATOM   4651  CG  GLN D1347     -56.095  47.924  -4.003  1.00  0.00           C  
ATOM   4652  CD  GLN D1347     -56.095  46.914  -2.856  1.00  0.00           C  
ATOM   4653  OE1 GLN D1347     -56.945  46.018  -2.782  1.00  0.00           O  
ATOM   4654  NE2 GLN D1347     -55.113  47.051  -1.959  1.00  0.00           N  
ATOM   4655  N   GLY D1348     -57.783  47.385  -7.599  1.00  0.00           N  
ATOM   4656  CA  GLY D1348     -57.487  46.474  -8.697  1.00  0.00           C  
ATOM   4657  C   GLY D1348     -58.435  46.701  -9.853  1.00  0.00           C  
ATOM   4658  O   GLY D1348     -59.611  47.011  -9.664  1.00  0.00           O  
ATOM   4659  N   LEU D1349     -57.913  46.549 -11.059  1.00  0.00           N  
ATOM   4660  CA  LEU D1349     -58.672  46.838 -12.254  1.00  0.00           C  
ATOM   4661  C   LEU D1349     -58.338  45.793 -13.277  1.00  0.00           C  
ATOM   4662  O   LEU D1349     -57.206  45.691 -13.728  1.00  0.00           O  
ATOM   4663  CB  LEU D1349     -58.330  48.229 -12.788  1.00  0.00           C  
ATOM   4664  CG  LEU D1349     -58.728  48.552 -14.227  1.00  0.00           C  
ATOM   4665  CD1 LEU D1349     -60.183  48.264 -14.454  1.00  0.00           C  
ATOM   4666  CD2 LEU D1349     -58.424  49.989 -14.526  1.00  0.00           C  
ATOM   4667  N   PHE D1350     -59.331  44.998 -13.628  1.00  0.00           N  
ATOM   4668  CA  PHE D1350     -59.186  44.050 -14.705  1.00  0.00           C  
ATOM   4669  C   PHE D1350     -59.928  44.572 -15.937  1.00  0.00           C  
ATOM   4670  O   PHE D1350     -61.071  45.026 -15.839  1.00  0.00           O  
ATOM   4671  CB  PHE D1350     -59.721  42.688 -14.275  1.00  0.00           C  
ATOM   4672  CG  PHE D1350     -59.502  41.611 -15.294  1.00  0.00           C  
ATOM   4673  CD1 PHE D1350     -60.583  40.955 -15.881  1.00  0.00           C  
ATOM   4674  CD2 PHE D1350     -58.202  41.265 -15.691  1.00  0.00           C  
ATOM   4675  CE1 PHE D1350     -60.374  39.962 -16.835  1.00  0.00           C  
ATOM   4676  CE2 PHE D1350     -57.982  40.270 -16.647  1.00  0.00           C  
ATOM   4677  CZ  PHE D1350     -59.068  39.618 -17.219  1.00  0.00           C  
ATOM   4678  N   THR D1351     -59.263  44.526 -17.087  1.00  0.00           N  
ATOM   4679  CA  THR D1351     -59.880  44.919 -18.339  1.00  0.00           C  
ATOM   4680  C   THR D1351     -60.391  43.698 -19.088  1.00  0.00           C  
ATOM   4681  O   THR D1351     -60.003  42.563 -18.814  1.00  0.00           O  
ATOM   4682  CB  THR D1351     -58.906  45.677 -19.239  1.00  0.00           C  
ATOM   4683  OG1 THR D1351     -57.912  44.776 -19.747  1.00  0.00           O  
ATOM   4684  CG2 THR D1351     -58.249  46.816 -18.467  1.00  0.00           C  
ATOM   4685  N   GLN D1352     -61.265  43.953 -20.048  1.00  0.00           N  
ATOM   4686  CA  GLN D1352     -61.952  42.902 -20.760  1.00  0.00           C  
ATOM   4687  C   GLN D1352     -61.665  43.026 -22.241  1.00  0.00           C  
ATOM   4688  O   GLN D1352     -61.618  44.131 -22.783  1.00  0.00           O  
ATOM   4689  CB  GLN D1352     -63.456  43.014 -20.509  1.00  0.00           C  
ATOM   4690  CG  GLN D1352     -63.858  42.761 -19.051  1.00  0.00           C  
ATOM   4691  CD  GLN D1352     -63.768  41.284 -18.644  1.00  0.00           C  
ATOM   4692  OE1 GLN D1352     -63.103  40.930 -17.667  1.00  0.00           O  
ATOM   4693  NE2 GLN D1352     -64.451  40.421 -19.391  1.00  0.00           N  
ATOM   4694  N   GLY D1356     -61.442  41.886 -22.886  1.00  0.00           N  
ATOM   4695  CA  GLY D1356     -61.493  41.816 -24.332  1.00  0.00           C  
ATOM   4696  C   GLY D1356     -62.956  41.841 -24.730  1.00  0.00           C  
ATOM   4697  O   GLY D1356     -63.798  41.242 -24.059  1.00  0.00           O  
ATOM   4698  N   MET D1360     -63.261  42.544 -25.815  1.00  0.00           N  
ATOM   4699  CA  MET D1360     -64.633  42.681 -26.275  1.00  0.00           C  
ATOM   4700  C   MET D1360     -65.089  41.344 -26.803  1.00  0.00           C  
ATOM   4701  O   MET D1360     -64.264  40.490 -27.116  1.00  0.00           O  
ATOM   4702  CB  MET D1360     -64.730  43.715 -27.392  1.00  0.00           C  
ATOM   4703  CG  MET D1360     -64.087  45.057 -27.082  1.00  0.00           C  
ATOM   4704  SD  MET D1360     -64.803  46.379 -28.073  1.00  0.00           S  
ATOM   4705  CE  MET D1360     -66.299  46.712 -27.146  1.00  0.00           C  
ATOM   4706  N   VAL D1361     -66.401  41.162 -26.908  1.00  0.00           N  
ATOM   4707  CA  VAL D1361     -66.959  39.931 -27.463  1.00  0.00           C  
ATOM   4708  C   VAL D1361     -67.290  40.141 -28.937  1.00  0.00           C  
ATOM   4709  O   VAL D1361     -67.920  41.134 -29.293  1.00  0.00           O  
ATOM   4710  CB  VAL D1361     -68.227  39.499 -26.721  1.00  0.00           C  
ATOM   4711  CG1 VAL D1361     -68.696  38.147 -27.214  1.00  0.00           C  
ATOM   4712  CG2 VAL D1361     -67.985  39.453 -25.218  1.00  0.00           C  
ATOM   4713  N   LEU D1365     -66.859  39.196 -29.776  1.00  0.00           N  
ATOM   4714  CA  LEU D1365     -67.034  39.260 -31.232  1.00  0.00           C  
ATOM   4715  C   LEU D1365     -67.852  38.078 -31.755  1.00  0.00           C  
ATOM   4716  O   LEU D1365     -67.974  37.052 -31.089  1.00  0.00           O  
ATOM   4717  CB  LEU D1365     -65.669  39.282 -31.937  1.00  0.00           C  
ATOM   4718  CG  LEU D1365     -65.085  40.646 -32.306  1.00  0.00           C  
ATOM   4719  CD1 LEU D1365     -65.146  41.621 -31.143  1.00  0.00           C  
ATOM   4720  CD2 LEU D1365     -63.660  40.481 -32.798  1.00  0.00           C  
ATOM   4721  N   ALA D1366     -68.406  38.242 -32.955  1.00  0.00           N  
ATOM   4722  CA  ALA D1366     -69.151  37.184 -33.639  1.00  0.00           C  
ATOM   4723  C   ALA D1366     -69.007  37.356 -35.146  1.00  0.00           C  
ATOM   4724  O   ALA D1366     -68.933  38.488 -35.631  1.00  0.00           O  
ATOM   4725  CB  ALA D1366     -70.610  37.238 -33.248  1.00  0.00           C  
ATOM   4726  N   TRP D1368     -68.969  36.246 -35.884  1.00  0.00           N  
ATOM   4727  CA  TRP D1368     -68.841  36.304 -37.345  1.00  0.00           C  
ATOM   4728  C   TRP D1368     -70.031  37.080 -37.922  1.00  0.00           C  
ATOM   4729  O   TRP D1368     -71.179  36.790 -37.575  1.00  0.00           O  
ATOM   4730  CB  TRP D1368     -68.813  34.900 -37.966  1.00  0.00           C  
ATOM   4731  CG  TRP D1368     -67.707  33.973 -37.513  1.00  0.00           C  
ATOM   4732  CD1 TRP D1368     -67.767  33.065 -36.496  1.00  0.00           C  
ATOM   4733  CD2 TRP D1368     -66.407  33.828 -38.099  1.00  0.00           C  
ATOM   4734  NE1 TRP D1368     -66.582  32.377 -36.397  1.00  0.00           N  
ATOM   4735  CE2 TRP D1368     -65.728  32.825 -37.367  1.00  0.00           C  
ATOM   4736  CE3 TRP D1368     -65.744  34.455 -39.162  1.00  0.00           C  
ATOM   4737  CZ2 TRP D1368     -64.417  32.435 -37.663  1.00  0.00           C  
ATOM   4738  CZ3 TRP D1368     -64.435  34.065 -39.459  1.00  0.00           C  
ATOM   4739  CH2 TRP D1368     -63.788  33.064 -38.709  1.00  0.00           C  
ATOM   4740  N   THR D1369     -69.762  38.063 -38.783  1.00  0.00           N  
ATOM   4741  CA  THR D1369     -70.815  38.921 -39.344  1.00  0.00           C  
ATOM   4742  C   THR D1369     -70.919  38.839 -40.870  1.00  0.00           C  
ATOM   4743  O   THR D1369     -69.923  39.013 -41.577  1.00  0.00           O  
ATOM   4744  CB  THR D1369     -70.595  40.396 -38.966  1.00  0.00           C  
ATOM   4745  OG1 THR D1369     -70.420  40.506 -37.550  1.00  0.00           O  
ATOM   4746  CG2 THR D1369     -71.790  41.254 -39.402  1.00  0.00           C  
ATOM   4747  N   ASP D1370     -72.143  38.601 -41.354  1.00  0.00           N  
ATOM   4748  CA  ASP D1370     -72.453  38.564 -42.787  1.00  0.00           C  
ATOM   4749  C   ASP D1370     -72.309  39.967 -43.382  1.00  0.00           C  
ATOM   4750  O   ASP D1370     -73.079  40.876 -43.046  1.00  0.00           O  
ATOM   4751  CB  ASP D1370     -73.881  38.033 -43.010  1.00  0.00           C  
ATOM   4752  CG  ASP D1370     -74.206  37.772 -44.485  1.00  0.00           C  
ATOM   4753  OD1 ASP D1370     -74.571  38.727 -45.209  1.00  0.00           O  
ATOM   4754  OD2 ASP D1370     -74.133  36.598 -44.911  1.00  0.00           O  
ATOM   4755  N   PHE D1373     -71.306  40.132 -44.245  1.00  0.00           N  
ATOM   4756  CA  PHE D1373     -71.074  41.391 -44.959  1.00  0.00           C  
ATOM   4757  C   PHE D1373     -71.316  41.200 -46.460  1.00  0.00           C  
ATOM   4758  O   PHE D1373     -70.420  40.756 -47.190  1.00  0.00           O  
ATOM   4759  CB  PHE D1373     -69.645  41.910 -44.714  1.00  0.00           C  
ATOM   4760  CG  PHE D1373     -69.456  42.594 -43.377  1.00  0.00           C  
ATOM   4761  CD1 PHE D1373     -70.189  43.736 -43.052  1.00  0.00           C  
ATOM   4762  CD2 PHE D1373     -68.533  42.110 -42.453  1.00  0.00           C  
ATOM   4763  CE1 PHE D1373     -70.017  44.373 -41.821  1.00  0.00           C  
ATOM   4764  CE2 PHE D1373     -68.353  42.743 -41.226  1.00  0.00           C  
ATOM   4765  CZ  PHE D1373     -69.097  43.876 -40.910  1.00  0.00           C  
ATOM   4766  N   GLY D1374     -72.541  41.515 -46.895  1.00  0.00           N  
ATOM   4767  CA  GLY D1374     -72.927  41.548 -48.315  1.00  0.00           C  
ATOM   4768  C   GLY D1374     -72.723  40.267 -49.119  1.00  0.00           C  
ATOM   4769  O   GLY D1374     -72.374  39.221 -48.557  1.00  0.00           O  
ATOM   4770  N   PRO D1375     -72.974  40.331 -50.444  1.00  0.00           N  
ATOM   4771  CA  PRO D1375     -72.630  39.246 -51.378  1.00  0.00           C  
ATOM   4772  C   PRO D1375     -71.219  39.339 -51.997  1.00  0.00           C  
ATOM   4773  O   PRO D1375     -70.510  40.325 -51.794  1.00  0.00           O  
ATOM   4774  CB  PRO D1375     -73.704  39.376 -52.476  1.00  0.00           C  
ATOM   4775  CG  PRO D1375     -74.407  40.719 -52.236  1.00  0.00           C  
ATOM   4776  CD  PRO D1375     -73.679  41.427 -51.134  1.00  0.00           C  
ATOM   4777  N   VAL D1376     -70.836  38.296 -52.737  1.00  0.00           N  
ATOM   4778  CA  VAL D1376     -69.570  38.245 -53.497  1.00  0.00           C  
ATOM   4779  C   VAL D1376     -69.710  37.262 -54.691  1.00  0.00           C  
ATOM   4780  O   VAL D1376     -70.755  36.613 -54.830  1.00  0.00           O  
ATOM   4781  CB  VAL D1376     -68.357  37.855 -52.589  1.00  0.00           C  
ATOM   4782  CG1 VAL D1376     -67.757  39.089 -51.923  1.00  0.00           C  
ATOM   4783  CG2 VAL D1376     -68.760  36.821 -51.544  1.00  0.00           C  
ATOM   4784  N   GLU D1377     -68.679  37.159 -55.545  1.00  0.00           N  
ATOM   4785  CA  GLU D1377     -68.744  36.319 -56.772  1.00  0.00           C  
ATOM   4786  C   GLU D1377     -67.604  35.303 -56.974  1.00  0.00           C  
ATOM   4787  O   GLU D1377     -66.442  35.573 -56.653  1.00  0.00           O  
ATOM   4788  CB  GLU D1377     -68.845  37.196 -58.030  1.00  0.00           C  
ATOM   4789  CG  GLU D1377     -70.264  37.339 -58.583  1.00  0.00           C  
ATOM   4790  CD  GLU D1377     -70.337  37.062 -60.072  1.00  0.00           C  
ATOM   4791  OE1 GLU D1377     -69.584  37.704 -60.836  1.00  0.00           O  
ATOM   4792  OE2 GLU D1377     -71.147  36.199 -60.474  1.00  0.00           O  
ATOM   4793  N   VAL D1378     -67.967  34.155 -57.558  1.00  0.00           N  
ATOM   4794  CA  VAL D1378     -67.056  33.022 -57.786  1.00  0.00           C  
ATOM   4795  C   VAL D1378     -66.477  33.019 -59.207  1.00  0.00           C  
ATOM   4796  O   VAL D1378     -67.181  33.314 -60.180  1.00  0.00           O  
ATOM   4797  CB  VAL D1378     -67.784  31.655 -57.572  1.00  0.00           C  
ATOM   4798  CG1 VAL D1378     -66.795  30.483 -57.654  1.00  0.00           C  
ATOM   4799  CG2 VAL D1378     -68.534  31.635 -56.246  1.00  0.00           C  
ATOM   4800  N   GLU D1379     -65.193  32.678 -59.312  1.00  0.00           N  
ATOM   4801  CA  GLU D1379     -64.544  32.451 -60.604  1.00  0.00           C  
ATOM   4802  C   GLU D1379     -63.471  31.355 -60.458  1.00  0.00           C  
ATOM   4803  O   GLU D1379     -62.334  31.514 -60.919  1.00  0.00           O  
ATOM   4804  CB  GLU D1379     -63.944  33.762 -61.147  1.00  0.00           C  
ATOM   4805  CG  GLU D1379     -63.625  33.762 -62.653  1.00  0.00           C  
ATOM   4806  CD  GLU D1379     -64.864  33.754 -63.541  1.00  0.00           C  
ATOM   4807  OE1 GLU D1379     -64.713  33.517 -64.759  1.00  0.00           O  
ATOM   4808  OE2 GLU D1379     -65.983  33.983 -63.034  1.00  0.00           O  
ATOM   4809  N   GLY D1380     -63.843  30.247 -59.809  1.00  0.00           N  
ATOM   4810  CA  GLY D1380     -62.955  29.087 -59.651  1.00  0.00           C  
ATOM   4811  C   GLY D1380     -61.880  29.254 -58.585  1.00  0.00           C  
ATOM   4812  O   GLY D1380     -61.917  28.576 -57.552  1.00  0.00           O  
ATOM   4813  N   SER D1381     -60.915  30.139 -58.854  1.00  0.00           N  
ATOM   4814  CA  SER D1381     -59.823  30.447 -57.916  1.00  0.00           C  
ATOM   4815  C   SER D1381     -59.424  31.940 -57.900  1.00  0.00           C  
ATOM   4816  O   SER D1381     -58.276  32.276 -57.590  1.00  0.00           O  
ATOM   4817  CB  SER D1381     -58.601  29.568 -58.228  1.00  0.00           C  
ATOM   4818  OG  SER D1381     -58.108  29.807 -59.535  1.00  0.00           O  
ATOM   4819  N   VAL D1382     -60.373  32.824 -58.224  1.00  0.00           N  
ATOM   4820  CA  VAL D1382     -60.172  34.283 -58.145  1.00  0.00           C  
ATOM   4821  C   VAL D1382     -61.479  34.976 -57.723  1.00  0.00           C  
ATOM   4822  O   VAL D1382     -62.408  35.116 -58.522  1.00  0.00           O  
ATOM   4823  CB  VAL D1382     -59.675  34.886 -59.490  1.00  0.00           C  
ATOM   4824  CG1 VAL D1382     -59.619  36.409 -59.412  1.00  0.00           C  
ATOM   4825  CG2 VAL D1382     -58.305  34.334 -59.868  1.00  0.00           C  
ATOM   4826  N   VAL D1383     -61.531  35.409 -56.464  1.00  0.00           N  
ATOM   4827  CA  VAL D1383     -62.733  36.009 -55.879  1.00  0.00           C  
ATOM   4828  C   VAL D1383     -62.858  37.488 -56.242  1.00  0.00           C  
ATOM   4829  O   VAL D1383     -62.196  38.340 -55.648  1.00  0.00           O  
ATOM   4830  CB  VAL D1383     -62.728  35.865 -54.337  1.00  0.00           C  
ATOM   4831  CG1 VAL D1383     -63.912  36.596 -53.721  1.00  0.00           C  
ATOM   4832  CG2 VAL D1383     -62.739  34.393 -53.941  1.00  0.00           C  
ATOM   4833  N   ARG D1384     -63.716  37.783 -57.216  1.00  0.00           N  
ATOM   4834  CA  ARG D1384     -63.971  39.161 -57.640  1.00  0.00           C  
ATOM   4835  C   ARG D1384     -64.971  39.836 -56.691  1.00  0.00           C  
ATOM   4836  O   ARG D1384     -66.101  39.370 -56.552  1.00  0.00           O  
ATOM   4837  CB  ARG D1384     -64.495  39.190 -59.086  1.00  0.00           C  
ATOM   4838  CG  ARG D1384     -63.519  38.605 -60.121  1.00  0.00           C  
ATOM   4839  CD  ARG D1384     -63.605  39.320 -61.475  1.00  0.00           C  
ATOM   4840  NE  ARG D1384     -62.483  38.981 -62.354  1.00  0.00           N  
ATOM   4841  CZ  ARG D1384     -62.178  39.611 -63.491  1.00  0.00           C  
ATOM   4842  NH1 ARG D1384     -62.904  40.639 -63.925  1.00  0.00           N  
ATOM   4843  NH2 ARG D1384     -61.131  39.210 -64.207  1.00  0.00           N  
ATOM   4844  N   LEU D1385     -64.554  40.931 -56.049  1.00  0.00           N  
ATOM   4845  CA  LEU D1385     -65.363  41.587 -55.009  1.00  0.00           C  
ATOM   4846  C   LEU D1385     -66.258  42.696 -55.577  1.00  0.00           C  
ATOM   4847  O   LEU D1385     -65.802  43.490 -56.401  1.00  0.00           O  
ATOM   4848  CB  LEU D1385     -64.457  42.173 -53.914  1.00  0.00           C  
ATOM   4849  CG  LEU D1385     -65.073  42.396 -52.520  1.00  0.00           C  
ATOM   4850  CD1 LEU D1385     -63.989  42.494 -51.454  1.00  0.00           C  
ATOM   4851  CD2 LEU D1385     -65.960  43.629 -52.467  1.00  0.00           C  
ATOM   4852  N   PRO D1386     -67.536  42.753 -55.136  1.00  0.00           N  
ATOM   4853  CA  PRO D1386     -68.447  43.854 -55.491  1.00  0.00           C  
ATOM   4854  C   PRO D1386     -68.114  45.207 -54.831  1.00  0.00           C  
ATOM   4855  O   PRO D1386     -66.981  45.429 -54.390  1.00  0.00           O  
ATOM   4856  CB  PRO D1386     -69.823  43.346 -55.010  1.00  0.00           C  
ATOM   4857  CG  PRO D1386     -69.647  41.899 -54.728  1.00  0.00           C  
ATOM   4858  CD  PRO D1386     -68.226  41.744 -54.314  1.00  0.00           C  
ATOM   4859  N   GLU D1387     -69.102  46.104 -54.793  1.00  0.00           N  
ATOM   4860  CA  GLU D1387     -68.932  47.445 -54.218  1.00  0.00           C  
ATOM   4861  C   GLU D1387     -69.791  47.760 -52.971  1.00  0.00           C  
ATOM   4862  O   GLU D1387     -69.268  48.337 -52.019  1.00  0.00           O  
ATOM   4863  CB  GLU D1387     -69.123  48.514 -55.305  1.00  0.00           C  
ATOM   4864  CG  GLU D1387     -68.024  48.510 -56.370  1.00  0.00           C  
ATOM   4865  CD  GLU D1387     -66.641  48.769 -55.787  1.00  0.00           C  
ATOM   4866  OE1 GLU D1387     -65.729  47.941 -56.009  1.00  0.00           O  
ATOM   4867  OE2 GLU D1387     -66.473  49.794 -55.090  1.00  0.00           O  
ATOM   4868  N   PRO D1388     -71.102  47.411 -52.968  1.00  0.00           N  
ATOM   4869  CA  PRO D1388     -71.864  47.536 -51.703  1.00  0.00           C  
ATOM   4870  C   PRO D1388     -71.359  46.642 -50.552  1.00  0.00           C  
ATOM   4871  O   PRO D1388     -71.720  46.870 -49.393  1.00  0.00           O  
ATOM   4872  CB  PRO D1388     -73.293  47.139 -52.108  1.00  0.00           C  
ATOM   4873  CG  PRO D1388     -73.340  47.314 -53.592  1.00  0.00           C  
ATOM   4874  CD  PRO D1388     -71.968  46.953 -54.069  1.00  0.00           C  
ATOM   4875  N   THR D1389     -70.551  45.632 -50.888  1.00  0.00           N  
ATOM   4876  CA  THR D1389     -69.855  44.786 -49.911  1.00  0.00           C  
ATOM   4877  C   THR D1389     -68.550  45.436 -49.429  1.00  0.00           C  
ATOM   4878  O   THR D1389     -68.233  45.403 -48.235  1.00  0.00           O  
ATOM   4879  CB  THR D1389     -69.505  43.411 -50.526  1.00  0.00           C  
ATOM   4880  OG1 THR D1389     -70.682  42.821 -51.091  1.00  0.00           O  
ATOM   4881  CG2 THR D1389     -68.917  42.475 -49.473  1.00  0.00           C  
ATOM   4882  N   ARG D1390     -67.794  46.003 -50.372  1.00  0.00           N  
ATOM   4883  CA  ARG D1390     -66.537  46.707 -50.078  1.00  0.00           C  
ATOM   4884  C   ARG D1390     -66.752  47.890 -49.122  1.00  0.00           C  
ATOM   4885  O   ARG D1390     -65.939  48.120 -48.222  1.00  0.00           O  
ATOM   4886  CB  ARG D1390     -65.892  47.189 -51.389  1.00  0.00           C  
ATOM   4887  CG  ARG D1390     -64.508  47.826 -51.242  1.00  0.00           C  
ATOM   4888  CD  ARG D1390     -63.921  48.178 -52.605  1.00  0.00           C  
ATOM   4889  NE  ARG D1390     -62.735  49.032 -52.506  1.00  0.00           N  
ATOM   4890  CZ  ARG D1390     -62.753  50.339 -52.242  1.00  0.00           C  
ATOM   4891  NH1 ARG D1390     -63.900  50.981 -52.035  1.00  0.00           N  
ATOM   4892  NH2 ARG D1390     -61.609  51.013 -52.181  1.00  0.00           N  
ATOM   4893  N   ILE D1391     -67.849  48.624 -49.327  1.00  0.00           N  
ATOM   4894  CA  ILE D1391     -68.230  49.769 -48.487  1.00  0.00           C  
ATOM   4895  C   ILE D1391     -67.973  49.515 -47.002  1.00  0.00           C  
ATOM   4896  O   ILE D1391     -67.348  50.334 -46.324  1.00  0.00           O  
ATOM   4897  CB  ILE D1391     -69.735  50.137 -48.679  1.00  0.00           C  
ATOM   4898  CG1 ILE D1391     -69.938  50.948 -49.963  1.00  0.00           C  
ATOM   4899  CG2 ILE D1391     -70.262  50.938 -47.493  1.00  0.00           C  
ATOM   4900  CD1 ILE D1391     -71.396  51.187 -50.318  1.00  0.00           C  
ATOM   4901  N   ARG D1392     -68.439  48.367 -46.515  1.00  0.00           N  
ATOM   4902  CA  ARG D1392     -68.403  48.048 -45.088  1.00  0.00           C  
ATOM   4903  C   ARG D1392     -67.183  47.184 -44.708  1.00  0.00           C  
ATOM   4904  O   ARG D1392     -67.282  46.289 -43.864  1.00  0.00           O  
ATOM   4905  CB  ARG D1392     -69.729  47.381 -44.685  1.00  0.00           C  
ATOM   4906  CG  ARG D1392     -70.965  48.234 -45.024  1.00  0.00           C  
ATOM   4907  CD  ARG D1392     -72.289  47.504 -44.795  1.00  0.00           C  
ATOM   4908  NE  ARG D1392     -72.570  46.502 -45.826  1.00  0.00           N  
ATOM   4909  CZ  ARG D1392     -73.738  45.877 -45.991  1.00  0.00           C  
ATOM   4910  NH1 ARG D1392     -74.775  46.138 -45.199  1.00  0.00           N  
ATOM   4911  NH2 ARG D1392     -73.872  44.981 -46.963  1.00  0.00           N  
ATOM   4912  N   LEU D1393     -66.037  47.470 -45.332  1.00  0.00           N  
ATOM   4913  CA  LEU D1393     -64.767  46.799 -45.018  1.00  0.00           C  
ATOM   4914  C   LEU D1393     -63.587  47.772 -44.840  1.00  0.00           C  
ATOM   4915  O   LEU D1393     -62.786  47.599 -43.923  1.00  0.00           O  
ATOM   4916  CB  LEU D1393     -64.427  45.757 -46.093  1.00  0.00           C  
ATOM   4917  CG  LEU D1393     -65.048  44.367 -45.920  1.00  0.00           C  
ATOM   4918  CD1 LEU D1393     -64.703  43.475 -47.101  1.00  0.00           C  
ATOM   4919  CD2 LEU D1393     -64.590  43.724 -44.620  1.00  0.00           C  
ATOM   4920  N   GLU D1394     -63.485  48.779 -45.711  1.00  0.00           N  
ATOM   4921  CA  GLU D1394     -62.395  49.780 -45.689  1.00  0.00           C  
ATOM   4922  C   GLU D1394     -61.067  49.200 -46.195  1.00  0.00           C  
ATOM   4923  O   GLU D1394     -60.250  48.722 -45.400  1.00  0.00           O  
ATOM   4924  CB  GLU D1394     -62.201  50.400 -44.292  1.00  0.00           C  
ATOM   4925  CG  GLU D1394     -63.475  50.901 -43.631  1.00  0.00           C  
ATOM   4926  CD  GLU D1394     -63.203  51.670 -42.353  1.00  0.00           C  
ATOM   4927  OE1 GLU D1394     -63.287  51.059 -41.267  1.00  0.00           O  
ATOM   4928  OE2 GLU D1394     -62.898  52.880 -42.433  1.00  0.00           O  
ATOM   4929  N   ILE D1395     -60.857  49.259 -47.515  1.00  0.00           N  
ATOM   4930  CA  ILE D1395     -59.655  48.687 -48.165  1.00  0.00           C  
ATOM   4931  C   ILE D1395     -59.307  49.358 -49.513  1.00  0.00           C  
ATOM   4932  O   ILE D1395     -60.114  50.126 -50.045  1.00  0.00           O  
ATOM   4933  CB  ILE D1395     -59.793  47.139 -48.392  1.00  0.00           C  
ATOM   4934  CG1 ILE D1395     -61.267  46.728 -48.549  1.00  0.00           C  
ATOM   4935  CG2 ILE D1395     -59.137  46.365 -47.249  1.00  0.00           C  
ATOM   4936  CD1 ILE D1395     -61.461  45.287 -48.974  1.00  0.00           C  
ATOM   4937  N   PRO D1396     -58.090  49.090 -50.051  1.00  0.00           N  
ATOM   4938  CA  PRO D1396     -57.689  49.512 -51.403  1.00  0.00           C
[truncated: 177,642 more chars]
