# Supplementary material for: Backbone Brackets and Arginine Tweezers delineate Class I and Class II aminoacyl tRNA synthetases
Source: PLoS Comput Biol. 2018 Apr 16;14(4):e1006101. doi: 10.1371/journal.pcbi.1006101 (PMC5919687; doi:10.1371/journal.pcbi.1006101)
Supplement: S11 File — All structures of Class I aaRS with residues renumbered according to the MSA. (GZ) [file pcbi.1006101.s023.tar.gz › 2x1l_A_renum.pdb]

ATOM      1  N   SER A 244       1.784  25.894 -53.535  1.00  0.00           N  
ATOM      2  CA  SER A 244       1.617  26.213 -52.086  1.00  0.00           C  
ATOM      3  C   SER A 244       1.729  24.960 -51.218  1.00  0.00           C  
ATOM      4  O   SER A 244       0.760  24.213 -51.049  1.00  0.00           O  
ATOM      5  CB  SER A 244       0.285  26.928 -51.841  1.00  0.00           C  
ATOM      6  OG  SER A 244       0.276  28.208 -52.451  1.00  0.00           O  
ATOM      7  N   GLU A 245       2.926  24.737 -50.682  1.00  0.00           N  
ATOM      8  CA  GLU A 245       3.195  23.597 -49.811  1.00  0.00           C  
ATOM      9  C   GLU A 245       2.571  23.816 -48.429  1.00  0.00           C  
ATOM     10  O   GLU A 245       2.697  24.902 -47.858  1.00  0.00           O  
ATOM     11  CB  GLU A 245       4.709  23.366 -49.699  1.00  0.00           C  
ATOM     12  CG  GLU A 245       5.131  22.100 -48.941  1.00  0.00           C  
ATOM     13  CD  GLU A 245       4.865  20.804 -49.707  1.00  0.00           C  
ATOM     14  OE1 GLU A 245       4.572  20.856 -50.924  1.00  0.00           O  
ATOM     15  OE2 GLU A 245       4.956  19.723 -49.084  1.00  0.00           O  
ATOM     16  N   PRO A 265       1.879  22.789 -47.895  1.00  0.00           N  
ATOM     17  CA  PRO A 265       1.304  22.884 -46.553  1.00  0.00           C  
ATOM     18  C   PRO A 265       2.366  22.956 -45.458  1.00  0.00           C  
ATOM     19  O   PRO A 265       3.436  22.354 -45.582  1.00  0.00           O  
ATOM     20  CB  PRO A 265       0.500  21.586 -46.417  1.00  0.00           C  
ATOM     21  CG  PRO A 265       0.267  21.123 -47.811  1.00  0.00           C  
ATOM     22  CD  PRO A 265       1.486  21.538 -48.567  1.00  0.00           C  
ATOM     23  N   PHE A 266       2.059  23.701 -44.400  1.00  0.00           N  
ATOM     24  CA  PHE A 266       2.925  23.806 -43.231  1.00  0.00           C  
ATOM     25  C   PHE A 266       2.069  23.840 -41.968  1.00  0.00           C  
ATOM     26  O   PHE A 266       1.360  24.816 -41.710  1.00  0.00           O  
ATOM     27  CB  PHE A 266       3.816  25.050 -43.326  1.00  0.00           C  
ATOM     28  CG  PHE A 266       4.805  25.184 -42.200  1.00  0.00           C  
ATOM     29  CD1 PHE A 266       6.021  24.510 -42.241  1.00  0.00           C  
ATOM     30  CD2 PHE A 266       4.524  25.993 -41.103  1.00  0.00           C  
ATOM     31  CE1 PHE A 266       6.940  24.635 -41.202  1.00  0.00           C  
ATOM     32  CE2 PHE A 266       5.437  26.122 -40.060  1.00  0.00           C  
ATOM     33  CZ  PHE A 266       6.647  25.442 -40.111  1.00  0.00           C  
ATOM     34  N   TYR A 267       2.133  22.763 -41.192  1.00  0.00           N  
ATOM     35  CA  TYR A 267       1.346  22.646 -39.972  1.00  0.00           C  
ATOM     36  C   TYR A 267       2.223  22.813 -38.735  1.00  0.00           C  
ATOM     37  O   TYR A 267       3.124  22.010 -38.475  1.00  0.00           O  
ATOM     38  CB  TYR A 267       0.573  21.319 -39.950  1.00  0.00           C  
ATOM     39  CG  TYR A 267      -0.321  21.108 -38.741  1.00  0.00           C  
ATOM     40  CD1 TYR A 267      -0.990  22.177 -38.136  1.00  0.00           C  
ATOM     41  CD2 TYR A 267      -0.524  19.830 -38.222  1.00  0.00           C  
ATOM     42  CE1 TYR A 267      -1.811  21.979 -37.032  1.00  0.00           C  
ATOM     43  CE2 TYR A 267      -1.344  19.621 -37.118  1.00  0.00           C  
ATOM     44  CZ  TYR A 267      -1.986  20.700 -36.531  1.00  0.00           C  
ATOM     45  OH  TYR A 267      -2.801  20.498 -35.443  1.00  0.00           O  
ATOM     46  N   ILE A 268       1.942  23.876 -37.986  1.00  0.00           N  
ATOM     47  CA  ILE A 268       2.698  24.226 -36.788  1.00  0.00           C  
ATOM     48  C   ILE A 268       1.776  24.306 -35.569  1.00  0.00           C  
ATOM     49  O   ILE A 268       0.623  24.736 -35.676  1.00  0.00           O  
ATOM     50  CB  ILE A 268       3.497  25.549 -36.988  1.00  0.00           C  
ATOM     51  CG1 ILE A 268       4.497  25.767 -35.846  1.00  0.00           C  
ATOM     52  CG2 ILE A 268       2.554  26.752 -37.190  1.00  0.00           C  
ATOM     53  CD1 ILE A 268       5.605  26.751 -36.172  1.00  0.00           C  
ATOM     54  N   THR A 269       2.286  23.871 -34.419  1.00  0.00           N  
ATOM     55  CA  THR A 269       1.510  23.858 -33.182  1.00  0.00           C  
ATOM     56  C   THR A 269       2.316  24.394 -32.003  1.00  0.00           C  
ATOM     57  O   THR A 269       3.548  24.388 -32.026  1.00  0.00           O  
ATOM     58  CB  THR A 269       1.020  22.430 -32.817  1.00  0.00           C  
ATOM     59  OG1 THR A 269       2.138  21.609 -32.453  1.00  0.00           O  
ATOM     60  CG2 THR A 269       0.264  21.777 -33.973  1.00  0.00           C  
ATOM     61  N   THR A 270       1.610  24.857 -30.977  1.00  0.00           N  
ATOM     62  CA  THR A 270       2.225  25.136 -29.687  1.00  0.00           C  
ATOM     63  C   THR A 270       1.724  24.103 -28.687  1.00  0.00           C  
ATOM     64  O   THR A 270       0.707  23.444 -28.920  1.00  0.00           O  
ATOM     65  CB  THR A 270       1.881  26.549 -29.154  1.00  0.00           C  
ATOM     66  OG1 THR A 270       0.507  26.595 -28.753  1.00  0.00           O  
ATOM     67  CG2 THR A 270       2.135  27.608 -30.203  1.00  0.00           C  
ATOM     68  N   ALA A 271       2.442  23.961 -27.577  1.00  0.00           N  
ATOM     69  CA  ALA A 271       1.945  23.198 -26.442  1.00  0.00           C  
ATOM     70  C   ALA A 271       0.706  23.900 -25.898  1.00  0.00           C  
ATOM     71  O   ALA A 271       0.623  25.132 -25.917  1.00  0.00           O  
ATOM     72  CB  ALA A 271       3.007  23.095 -25.372  1.00  0.00           C  
ATOM     73  N   ILE A 272      -0.260  23.115 -25.435  1.00  0.00           N  
ATOM     74  CA  ILE A 272      -1.490  23.665 -24.869  1.00  0.00           C  
ATOM     75  C   ILE A 272      -1.399  23.709 -23.339  1.00  0.00           C  
ATOM     76  O   ILE A 272      -1.304  22.673 -22.684  1.00  0.00           O  
ATOM     77  CB  ILE A 272      -2.750  22.905 -25.365  1.00  0.00           C  
ATOM     78  CG1 ILE A 272      -2.581  21.389 -25.198  1.00  0.00           C  
ATOM     79  CG2 ILE A 272      -3.027  23.251 -26.833  1.00  0.00           C  
ATOM     80  CD1 ILE A 272      -3.863  20.594 -25.334  1.00  0.00           C  
ATOM     81  N   ALA A 273      -1.414  24.919 -22.784  1.00  0.00           N  
ATOM     82  CA  ALA A 273      -1.152  25.129 -21.357  1.00  0.00           C  
ATOM     83  C   ALA A 273      -2.313  24.730 -20.454  1.00  0.00           C  
ATOM     84  O   ALA A 273      -3.476  24.813 -20.854  1.00  0.00           O  
ATOM     85  CB  ALA A 273      -0.776  26.582 -21.101  1.00  0.00           C  
ATOM     86  N   TYR A 274      -1.985  24.290 -19.239  1.00  0.00           N  
ATOM     87  CA  TYR A 274      -2.977  24.162 -18.180  1.00  0.00           C  
ATOM     88  C   TYR A 274      -3.368  25.575 -17.754  1.00  0.00           C  
ATOM     89  O   TYR A 274      -2.502  26.357 -17.351  1.00  0.00           O  
ATOM     90  CB  TYR A 274      -2.422  23.408 -16.965  1.00  0.00           C  
ATOM     91  CG  TYR A 274      -1.946  21.997 -17.223  1.00  0.00           C  
ATOM     92  CD1 TYR A 274      -0.612  21.648 -17.012  1.00  0.00           C  
ATOM     93  CD2 TYR A 274      -2.826  21.005 -17.657  1.00  0.00           C  
ATOM     94  CE1 TYR A 274      -0.162  20.352 -17.233  1.00  0.00           C  
ATOM     95  CE2 TYR A 274      -2.385  19.705 -17.886  1.00  0.00           C  
ATOM     96  CZ  TYR A 274      -1.051  19.388 -17.673  1.00  0.00           C  
ATOM     97  OH  TYR A 274      -0.603  18.109 -17.897  1.00  0.00           O  
ATOM     98  N   PRO A 275      -4.666  25.916 -17.856  1.00  0.00           N  
ATOM     99  CA  PRO A 275      -5.104  27.228 -17.398  1.00  0.00           C  
ATOM    100  C   PRO A 275      -5.460  27.208 -15.908  1.00  0.00           C  
ATOM    101  O   PRO A 275      -6.593  27.508 -15.531  1.00  0.00           O  
ATOM    102  CB  PRO A 275      -6.332  27.507 -18.272  1.00  0.00           C  
ATOM    103  CG  PRO A 275      -6.864  26.155 -18.648  1.00  0.00           C  
ATOM    104  CD  PRO A 275      -5.779  25.131 -18.422  1.00  0.00           C  
ATOM    105  N   ASN A 276      -4.487  26.843 -15.077  1.00  0.00           N  
ATOM    106  CA  ASN A 276      -4.684  26.768 -13.629  1.00  0.00           C  
ATOM    107  C   ASN A 276      -4.499  28.124 -12.955  1.00  0.00           C  
ATOM    108  O   ASN A 276      -4.970  28.344 -11.839  1.00  0.00           O  
ATOM    109  CB  ASN A 276      -3.750  25.722 -13.006  1.00  0.00           C  
ATOM    110  CG  ASN A 276      -2.278  26.047 -13.213  1.00  0.00           C  
ATOM    111  OD1 ASN A 276      -1.811  26.187 -14.346  1.00  0.00           O  
ATOM    112  ND2 ASN A 276      -1.538  26.161 -12.115  1.00  0.00           N  
ATOM    113  N   GLY A 277      -3.807  29.027 -13.644  1.00  0.00           N  
ATOM    114  CA  GLY A 277      -3.596  30.383 -13.157  1.00  0.00           C  
ATOM    115  C   GLY A 277      -3.570  31.389 -14.289  1.00  0.00           C  
ATOM    116  O   GLY A 277      -4.094  31.129 -15.375  1.00  0.00           O  
ATOM    117  N   VAL A 279      -2.963  32.543 -14.030  1.00  0.00           N  
ATOM    118  CA  VAL A 279      -2.799  33.580 -15.045  1.00  0.00           C  
ATOM    119  C   VAL A 279      -1.657  33.218 -15.999  1.00  0.00           C  
ATOM    120  O   VAL A 279      -0.696  32.559 -15.592  1.00  0.00           O  
ATOM    121  CB  VAL A 279      -2.549  34.985 -14.418  1.00  0.00           C  
ATOM    122  CG1 VAL A 279      -3.805  35.498 -13.720  1.00  0.00           C  
ATOM    123  CG2 VAL A 279      -1.353  34.971 -13.456  1.00  0.00           C  
ATOM    124  N   PRO A 280      -1.765  33.630 -17.277  1.00  0.00           N  
ATOM    125  CA  PRO A 280      -0.652  33.426 -18.199  1.00  0.00           C  
ATOM    126  C   PRO A 280       0.524  34.328 -17.841  1.00  0.00           C  
ATOM    127  O   PRO A 280       0.323  35.452 -17.374  1.00  0.00           O  
ATOM    128  CB  PRO A 280      -1.235  33.836 -19.558  1.00  0.00           C  
ATOM    129  CG  PRO A 280      -2.710  33.852 -19.377  1.00  0.00           C  
ATOM    130  CD  PRO A 280      -2.929  34.228 -17.953  1.00  0.00           C  
ATOM    131  N   HIS A 281       1.739  33.830 -18.049  1.00  0.00           N  
ATOM    132  CA  HIS A 281       2.944  34.600 -17.751  1.00  0.00           C  
ATOM    133  C   HIS A 281       3.913  34.659 -18.936  1.00  0.00           C  
ATOM    134  O   HIS A 281       3.631  34.119 -20.010  1.00  0.00           O  
ATOM    135  CB  HIS A 281       3.637  34.075 -16.486  1.00  0.00           C  
ATOM    136  CG  HIS A 281       3.779  32.586 -16.443  1.00  0.00           C  
ATOM    137  ND1 HIS A 281       4.721  31.906 -17.184  1.00  0.00           N  
ATOM    138  CD2 HIS A 281       3.103  31.647 -15.740  1.00  0.00           C  
ATOM    139  CE1 HIS A 281       4.617  30.611 -16.943  1.00  0.00           C  
ATOM    140  NE2 HIS A 281       3.643  30.427 -16.069  1.00  0.00           N  
ATOM    141  N   ILE A 282       5.049  35.321 -18.724  1.00  0.00           N  
ATOM    142  CA  ILE A 282       6.030  35.597 -19.780  1.00  0.00           C  
ATOM    143  C   ILE A 282       6.499  34.349 -20.550  1.00  0.00           C  
ATOM    144  O   ILE A 282       6.775  34.424 -21.748  1.00  0.00           O  
ATOM    145  CB  ILE A 282       7.235  36.440 -19.230  1.00  0.00           C  
ATOM    146  CG1 ILE A 282       8.087  37.022 -20.367  1.00  0.00           C  
ATOM    147  CG2 ILE A 282       8.081  35.635 -18.240  1.00  0.00           C  
ATOM    148  CD1 ILE A 282       7.356  38.013 -21.259  1.00  0.00           C  
ATOM    149  N   GLY A 283       6.561  33.209 -19.864  1.00  0.00           N  
ATOM    150  CA  GLY A 283       6.937  31.941 -20.488  1.00  0.00           C  
ATOM    151  C   GLY A 283       5.971  31.493 -21.568  1.00  0.00           C  
ATOM    152  O   GLY A 283       6.392  31.022 -22.629  1.00  0.00           O  
ATOM    153  N   HIS A 284       4.675  31.641 -21.294  1.00  0.00           N  
ATOM    154  CA  HIS A 284       3.629  31.344 -22.270  1.00  0.00           C  
ATOM    155  C   HIS A 284       3.735  32.282 -23.469  1.00  0.00           C  
ATOM    156  O   HIS A 284       3.758  31.832 -24.616  1.00  0.00           O  
ATOM    157  CB  HIS A 284       2.238  31.462 -21.636  1.00  0.00           C  
ATOM    158  CG  HIS A 284       1.988  30.487 -20.529  1.00  0.00           C  
ATOM    159  ND1 HIS A 284       1.795  30.880 -19.223  1.00  0.00           N  
ATOM    160  CD2 HIS A 284       1.896  29.136 -20.533  1.00  0.00           C  
ATOM    161  CE1 HIS A 284       1.593  29.814 -18.469  1.00  0.00           C  
ATOM    162  NE2 HIS A 284       1.651  28.742 -19.240  1.00  0.00           N  
ATOM    163  N   ALA A 285       3.818  33.582 -23.185  1.00  0.00           N  
ATOM    164  CA  ALA A 285       3.961  34.617 -24.208  1.00  0.00           C  
ATOM    165  C   ALA A 285       5.181  34.382 -25.097  1.00  0.00           C  
ATOM    166  O   ALA A 285       5.121  34.606 -26.307  1.00  0.00           O  
ATOM    167  CB  ALA A 285       4.034  35.993 -23.561  1.00  0.00           C  
ATOM    168  N   TYR A 286       6.275  33.929 -24.485  1.00  0.00           N  
ATOM    169  CA  TYR A 286       7.517  33.613 -25.193  1.00  0.00           C  
ATOM    170  C   TYR A 286       7.298  32.552 -26.272  1.00  0.00           C  
ATOM    171  O   TYR A 286       7.725  32.726 -27.414  1.00  0.00           O  
ATOM    172  CB  TYR A 286       8.590  33.163 -24.193  1.00  0.00           C  
ATOM    173  CG  TYR A 286       9.948  32.836 -24.785  1.00  0.00           C  
ATOM    174  CD1 TYR A 286      10.678  33.792 -25.490  1.00  0.00           C  
ATOM    175  CD2 TYR A 286      10.517  31.575 -24.608  1.00  0.00           C  
ATOM    176  CE1 TYR A 286      11.931  33.493 -26.023  1.00  0.00           C  
ATOM    177  CE2 TYR A 286      11.769  31.267 -25.134  1.00  0.00           C  
ATOM    178  CZ  TYR A 286      12.469  32.230 -25.839  1.00  0.00           C  
ATOM    179  OH  TYR A 286      13.707  31.929 -26.358  1.00  0.00           O  
ATOM    180  N   GLU A 288       6.617  31.468 -25.905  1.00  0.00           N  
ATOM    181  CA  GLU A 288       6.334  30.373 -26.832  1.00  0.00           C  
ATOM    182  C   GLU A 288       5.380  30.788 -27.957  1.00  0.00           C  
ATOM    183  O   GLU A 288       5.592  30.423 -29.116  1.00  0.00           O  
ATOM    184  CB  GLU A 288       5.780  29.157 -26.081  1.00  0.00           C  
ATOM    185  CG  GLU A 288       5.539  27.936 -26.961  1.00  0.00           C  
ATOM    186  CD  GLU A 288       5.153  26.704 -26.171  1.00  0.00           C  
ATOM    187  OE1 GLU A 288       4.016  26.217 -26.349  1.00  0.00           O  
ATOM    188  OE2 GLU A 288       5.983  26.223 -25.371  1.00  0.00           O  
ATOM    189  N   TYR A 289       4.341  31.548 -27.610  1.00  0.00           N  
ATOM    190  CA  TYR A 289       3.324  31.956 -28.582  1.00  0.00           C  
ATOM    191  C   TYR A 289       3.887  32.879 -29.661  1.00  0.00           C  
ATOM    192  O   TYR A 289       3.598  32.700 -30.845  1.00  0.00           O  
ATOM    193  CB  TYR A 289       2.115  32.612 -27.898  1.00  0.00           C  
ATOM    194  CG  TYR A 289       1.457  31.787 -26.807  1.00  0.00           C  
ATOM    195  CD1 TYR A 289       0.867  32.409 -25.707  1.00  0.00           C  
ATOM    196  CD2 TYR A 289       1.426  30.391 -26.868  1.00  0.00           C  
ATOM    197  CE1 TYR A 289       0.260  31.668 -24.700  1.00  0.00           C  
ATOM    198  CE2 TYR A 289       0.824  29.640 -25.862  1.00  0.00           C  
ATOM    199  CZ  TYR A 289       0.242  30.287 -24.782  1.00  0.00           C  
ATOM    200  OH  TYR A 289      -0.356  29.555 -23.780  1.00  0.00           O  
ATOM    201  N   ILE A 290       4.692  33.854 -29.240  1.00  0.00           N  
ATOM    202  CA  ILE A 290       5.306  34.823 -30.149  1.00  0.00           C  
ATOM    203  C   ILE A 290       6.332  34.152 -31.069  1.00  0.00           C  
ATOM    204  O   ILE A 290       6.361  34.416 -32.277  1.00  0.00           O  
ATOM    205  CB  ILE A 290       5.937  36.010 -29.367  1.00  0.00           C  
ATOM    206  CG1 ILE A 290       4.834  36.863 -28.725  1.00  0.00           C  
ATOM    207  CG2 ILE A 290       6.819  36.872 -30.279  1.00  0.00           C  
ATOM    208  CD1 ILE A 290       5.303  37.775 -27.603  1.00  0.00           C  
ATOM    209  N   ALA A 291       7.157  33.282 -30.490  1.00  0.00           N  
ATOM    210  CA  ALA A 291       8.155  32.516 -31.241  1.00  0.00           C  
ATOM    211  C   ALA A 291       7.525  31.678 -32.351  1.00  0.00           C  
ATOM    212  O   ALA A 291       8.013  31.668 -33.485  1.00  0.00           O  
ATOM    213  CB  ALA A 291       8.953  31.633 -30.301  1.00  0.00           C  
ATOM    214  N   THR A 292       6.440  30.984 -32.012  1.00  0.00           N  
ATOM    215  CA  THR A 292       5.705  30.158 -32.962  1.00  0.00           C  
ATOM    216  C   THR A 292       4.996  31.019 -34.012  1.00  0.00           C  
ATOM    217  O   THR A 292       4.989  30.680 -35.199  1.00  0.00           O  
ATOM    218  CB  THR A 292       4.680  29.256 -32.243  1.00  0.00           C  
ATOM    219  OG1 THR A 292       5.298  28.623 -31.117  1.00  0.00           O  
ATOM    220  CG2 THR A 292       4.154  28.187 -33.180  1.00  0.00           C  
ATOM    221  N   ASP A 293       4.410  32.131 -33.565  1.00  0.00           N  
ATOM    222  CA  ASP A 293       3.736  33.079 -34.454  1.00  0.00           C  
ATOM    223  C   ASP A 293       4.682  33.598 -35.533  1.00  0.00           C  
ATOM    224  O   ASP A 293       4.297  33.703 -36.699  1.00  0.00           O  
ATOM    225  CB  ASP A 293       3.157  34.255 -33.658  1.00  0.00           C  
ATOM    226  CG  ASP A 293       2.292  35.171 -34.509  1.00  0.00           C  
ATOM    227  OD1 ASP A 293       1.292  34.687 -35.085  1.00  0.00           O  
ATOM    228  OD2 ASP A 293       2.609  36.377 -34.598  1.00  0.00           O  
ATOM    229  N   ALA A 294       5.916  33.909 -35.132  1.00  0.00           N  
ATOM    230  CA  ALA A 294       6.947  34.405 -36.043  1.00  0.00           C  
ATOM    231  C   ALA A 294       7.263  33.415 -37.164  1.00  0.00           C  
ATOM    232  O   ALA A 294       7.453  33.820 -38.309  1.00  0.00           O  
ATOM    233  CB  ALA A 294       8.214  34.762 -35.272  1.00  0.00           C  
ATOM    234  N   ILE A 295       7.317  32.126 -36.827  1.00  0.00           N  
ATOM    235  CA  ILE A 295       7.557  31.070 -37.817  1.00  0.00           C  
ATOM    236  C   ILE A 295       6.347  30.902 -38.739  1.00  0.00           C  
ATOM    237  O   ILE A 295       6.500  30.835 -39.961  1.00  0.00           O  
ATOM    238  CB  ILE A 295       7.920  29.717 -37.152  1.00  0.00           C  
ATOM    239  CG1 ILE A 295       9.151  29.877 -36.252  1.00  0.00           C  
ATOM    240  CG2 ILE A 295       8.165  28.637 -38.213  1.00  0.00           C  
ATOM    241  CD1 ILE A 295       9.303  28.788 -35.208  1.00  0.00           C  
ATOM    242  N   ALA A 296       5.155  30.846 -38.145  1.00  0.00           N  
ATOM    243  CA  ALA A 296       3.902  30.729 -38.894  1.00  0.00           C  
ATOM    244  C   ALA A 296       3.711  31.883 -39.879  1.00  0.00           C  
ATOM    245  O   ALA A 296       3.306  31.666 -41.024  1.00  0.00           O  
ATOM    246  CB  ALA A 296       2.720  30.638 -37.941  1.00  0.00           C  
ATOM    247  N   ARG A 297       4.011  33.100 -39.425  1.00  0.00           N  
ATOM    248  CA  ARG A 297       3.933  34.298 -40.264  1.00  0.00           C  
ATOM    249  C   ARG A 297       4.980  34.279 -41.372  1.00  0.00           C  
ATOM    250  O   ARG A 297       4.682  34.638 -42.513  1.00  0.00           O  
ATOM    251  CB  ARG A 297       4.088  35.569 -39.424  1.00  0.00           C  
ATOM    252  CG  ARG A 297       2.874  35.925 -38.586  1.00  0.00           C  
ATOM    253  CD  ARG A 297       3.092  37.238 -37.849  1.00  0.00           C  
ATOM    254  NE  ARG A 297       1.942  37.609 -37.027  1.00  0.00           N  
ATOM    255  CZ  ARG A 297       0.879  38.279 -37.468  1.00  0.00           C  
ATOM    256  NH1 ARG A 297       0.798  38.662 -38.737  1.00  0.00           N  
ATOM    257  NH2 ARG A 297      -0.111  38.567 -36.635  1.00  0.00           N  
ATOM    258  N   PHE A 298       6.200  33.860 -41.031  1.00  0.00           N  
ATOM    259  CA  PHE A 298       7.288  33.759 -42.003  1.00  0.00           C  
ATOM    260  C   PHE A 298       6.904  32.835 -43.153  1.00  0.00           C  
ATOM    261  O   PHE A 298       7.110  33.170 -44.320  1.00  0.00           O  
ATOM    262  CB  PHE A 298       8.581  33.263 -41.341  1.00  0.00           C  
ATOM    263  CG  PHE A 298       9.795  33.360 -42.229  1.00  0.00           C  
ATOM    264  CD1 PHE A 298      10.666  34.437 -42.117  1.00  0.00           C  
ATOM    265  CD2 PHE A 298      10.068  32.375 -43.176  1.00  0.00           C  
ATOM    266  CE1 PHE A 298      11.788  34.536 -42.938  1.00  0.00           C  
ATOM    267  CE2 PHE A 298      11.186  32.467 -44.004  1.00  0.00           C  
ATOM    268  CZ  PHE A 298      12.048  33.550 -43.883  1.00  0.00           C  
ATOM    269  N   LYS A 299       6.342  31.678 -42.809  1.00  0.00           N  
ATOM    270  CA  LYS A 299       5.959  30.672 -43.795  1.00  0.00           C  
ATOM    271  C   LYS A 299       4.824  31.148 -44.707  1.00  0.00           C  
ATOM    272  O   LYS A 299       4.805  30.822 -45.892  1.00  0.00           O  
ATOM    273  CB  LYS A 299       5.607  29.347 -43.109  1.00  0.00           C  
ATOM    274  CG  LYS A 299       6.795  28.630 -42.459  1.00  0.00           C  
ATOM    275  CD  LYS A 299       7.728  28.008 -43.497  1.00  0.00           C  
ATOM    276  CE  LYS A 299       8.914  27.320 -42.842  1.00  0.00           C  
ATOM    277  NZ  LYS A 299       9.805  26.677 -43.853  1.00  0.00           N  
ATOM    278  N   ARG A 300       3.892  31.923 -44.154  1.00  0.00           N  
ATOM    279  CA  ARG A 300       2.825  32.538 -44.947  1.00  0.00           C  
ATOM    280  C   ARG A 300       3.399  33.515 -45.969  1.00  0.00           C  
ATOM    281  O   ARG A 300       3.012  33.498 -47.140  1.00  0.00           O  
ATOM    282  CB  ARG A 300       1.810  33.253 -44.051  1.00  0.00           C  
ATOM    283  CG  ARG A 300       0.870  32.321 -43.306  1.00  0.00           C  
ATOM    284  CD  ARG A 300      -0.362  33.052 -42.806  1.00  0.00           C  
ATOM    285  NE  ARG A 300      -1.061  32.284 -41.778  1.00  0.00           N  
ATOM    286  CZ  ARG A 300      -0.857  32.420 -40.469  1.00  0.00           C  
ATOM    287  NH1 ARG A 300       0.026  33.300 -40.015  1.00  0.00           N  
ATOM    288  NH2 ARG A 300      -1.538  31.674 -39.610  1.00  0.00           N  
ATOM    289  N   LEU A 301       4.335  34.349 -45.518  1.00  0.00           N  
ATOM    290  CA  LEU A 301       4.987  35.341 -46.372  1.00  0.00           C  
ATOM    291  C   LEU A 301       5.961  34.708 -47.368  1.00  0.00           C  
ATOM    292  O   LEU A 301       6.345  35.342 -48.356  1.00  0.00           O  
ATOM    293  CB  LEU A 301       5.703  36.395 -45.517  1.00  0.00           C  
ATOM    294  CG  LEU A 301       4.840  37.272 -44.600  1.00  0.00           C  
ATOM    295  CD1 LEU A 301       5.669  37.835 -43.461  1.00  0.00           C  
ATOM    296  CD2 LEU A 301       4.143  38.393 -45.369  1.00  0.00           C  
ATOM    297  N   ASP A 302       6.350  33.461 -47.103  1.00  0.00           N  
ATOM    298  CA  ASP A 302       7.267  32.723 -47.971  1.00  0.00           C  
ATOM    299  C   ASP A 302       6.525  31.799 -48.947  1.00  0.00           C  
ATOM    300  O   ASP A 302       7.151  31.053 -49.706  1.00  0.00           O  
ATOM    301  CB  ASP A 302       8.278  31.932 -47.131  1.00  0.00           C  
ATOM    302  CG  ASP A 302       9.592  31.692 -47.861  1.00  0.00           C  
ATOM    303  OD1 ASP A 302       9.940  32.484 -48.764  1.00  0.00           O  
ATOM    304  OD2 ASP A 302      10.285  30.709 -47.521  1.00  0.00           O  
ATOM    305  N   GLY A 303       5.195  31.848 -48.915  1.00  0.00           N  
ATOM    306  CA  GLY A 303       4.366  31.153 -49.901  1.00  0.00           C  
ATOM    307  C   GLY A 303       3.802  29.804 -49.488  1.00  0.00           C  
ATOM    308  O   GLY A 303       3.368  29.024 -50.341  1.00  0.00           O  
ATOM    309  N   TYR A 304       3.792  29.530 -48.185  1.00  0.00           N  
ATOM    310  CA  TYR A 304       3.280  28.259 -47.672  1.00  0.00           C  
ATOM    311  C   TYR A 304       1.800  28.333 -47.294  1.00  0.00           C  
ATOM    312  O   TYR A 304       1.285  29.404 -46.957  1.00  0.00           O  
ATOM    313  CB  TYR A 304       4.106  27.782 -46.472  1.00  0.00           C  
ATOM    314  CG  TYR A 304       5.506  27.319 -46.817  1.00  0.00           C  
ATOM    315  CD1 TYR A 304       6.548  28.234 -46.971  1.00  0.00           C  
ATOM    316  CD2 TYR A 304       5.792  25.964 -46.979  1.00  0.00           C  
ATOM    317  CE1 TYR A 304       7.836  27.813 -47.286  1.00  0.00           C  
ATOM    318  CE2 TYR A 304       7.080  25.530 -47.292  1.00  0.00           C  
ATOM    319  CZ  TYR A 304       8.094  26.461 -47.444  1.00  0.00           C  
ATOM    320  OH  TYR A 304       9.368  26.043 -47.754  1.00  0.00           O  
ATOM    321  N   ASP A 305       1.129  27.185 -47.373  1.00  0.00           N  
ATOM    322  CA  ASP A 305      -0.236  27.024 -46.885  1.00  0.00           C  
ATOM    323  C   ASP A 305      -0.161  26.624 -45.415  1.00  0.00           C  
ATOM    324  O   ASP A 305       0.051  25.457 -45.087  1.00  0.00           O  
ATOM    325  CB  ASP A 305      -0.977  25.964 -47.716  1.00  0.00           C  
ATOM    326  CG  ASP A 305      -2.393  25.688 -47.216  1.00  0.00           C  
ATOM    327  OD1 ASP A 305      -2.947  26.495 -46.435  1.00  0.00           O  
ATOM    328  OD2 ASP A 305      -2.959  24.649 -47.615  1.00  0.00           O  
ATOM    329  N   VAL A 306      -0.341  27.603 -44.533  1.00  0.00           N  
ATOM    330  CA  VAL A 306      -0.085  27.412 -43.108  1.00  0.00           C  
ATOM    331  C   VAL A 306      -1.348  27.160 -42.289  1.00  0.00           C  
ATOM    332  O   VAL A 306      -2.335  27.891 -42.410  1.00  0.00           O  
ATOM    333  CB  VAL A 306       0.688  28.619 -42.509  1.00  0.00           C  
ATOM    334  CG1 VAL A 306       0.917  28.442 -41.009  1.00  0.00           C  
ATOM    335  CG2 VAL A 306       2.015  28.813 -43.228  1.00  0.00           C  
ATOM    336  N   ARG A 307      -1.305  26.109 -41.470  1.00  0.00           N  
ATOM    337  CA  ARG A 307      -2.246  25.954 -40.363  1.00  0.00           C  
ATOM    338  C   ARG A 307      -1.500  26.048 -39.031  1.00  0.00           C  
ATOM    339  O   ARG A 307      -0.471  25.395 -38.828  1.00  0.00           O  
ATOM    340  CB  ARG A 307      -3.049  24.653 -40.453  1.00  0.00           C  
ATOM    341  CG  ARG A 307      -4.095  24.529 -39.344  1.00  0.00           C  
ATOM    342  CD  ARG A 307      -5.160  23.498 -39.642  1.00  0.00           C  
ATOM    343  NE  ARG A 307      -6.190  24.009 -40.544  1.00  0.00           N  
ATOM    344  CZ  ARG A 307      -7.374  23.433 -40.735  1.00  0.00           C  
ATOM    345  NH1 ARG A 307      -7.696  22.322 -40.081  1.00  0.00           N  
ATOM    346  NH2 ARG A 307      -8.244  23.972 -41.578  1.00  0.00           N  
ATOM    347  N   TYR A 308      -2.043  26.865 -38.133  1.00  0.00           N  
ATOM    348  CA  TYR A 308      -1.395  27.205 -36.874  1.00  0.00           C  
ATOM    349  C   TYR A 308      -2.349  26.955 -35.707  1.00  0.00           C  
ATOM    350  O   TYR A 308      -3.346  27.661 -35.540  1.00  0.00           O  
ATOM    351  CB  TYR A 308      -0.923  28.667 -36.932  1.00  0.00           C  
ATOM    352  CG  TYR A 308      -0.277  29.244 -35.684  1.00  0.00           C  
ATOM    353  CD1 TYR A 308       0.151  28.431 -34.630  1.00  0.00           C  
ATOM    354  CD2 TYR A 308      -0.060  30.617 -35.583  1.00  0.00           C  
ATOM    355  CE1 TYR A 308       0.744  28.978 -33.497  1.00  0.00           C  
ATOM    356  CE2 TYR A 308       0.539  31.170 -34.463  1.00  0.00           C  
ATOM    357  CZ  TYR A 308       0.938  30.349 -33.424  1.00  0.00           C  
ATOM    358  OH  TYR A 308       1.533  30.904 -32.318  1.00  0.00           O  
ATOM    359  N   LEU A 309      -2.033  25.935 -34.912  1.00  0.00           N  
ATOM    360  CA  LEU A 309      -2.861  25.552 -33.771  1.00  0.00           C  
ATOM    361  C   LEU A 309      -2.234  25.942 -32.435  1.00  0.00           C  
ATOM    362  O   LEU A 309      -1.026  25.816 -32.241  1.00  0.00           O  
ATOM    363  CB  LEU A 309      -3.157  24.046 -33.801  1.00  0.00           C  
ATOM    364  CG  LEU A 309      -4.172  23.483 -32.797  1.00  0.00           C  
ATOM    365  CD1 LEU A 309      -5.597  23.899 -33.137  1.00  0.00           C  
ATOM    366  CD2 LEU A 309      -4.066  21.972 -32.724  1.00  0.00           C  
ATOM    367  N   THR A 310      -3.079  26.427 -31.528  1.00  0.00           N  
ATOM    368  CA  THR A 310      -2.706  26.720 -30.144  1.00  0.00           C  
ATOM    369  C   THR A 310      -3.937  26.505 -29.258  1.00  0.00           C  
ATOM    370  O   THR A 310      -5.024  26.246 -29.773  1.00  0.00           O  
ATOM    371  CB  THR A 310      -2.152  28.162 -29.988  1.00  0.00           C  
ATOM    372  OG1 THR A 310      -1.542  28.309 -28.699  1.00  0.00           O  
ATOM    373  CG2 THR A 310      -3.258  29.208 -30.155  1.00  0.00           C  
ATOM    374  N   GLY A 311      -3.772  26.603 -27.940  1.00  0.00           N  
ATOM    375  CA  GLY A 311      -4.911  26.495 -27.030  1.00  0.00           C  
ATOM    376  C   GLY A 311      -4.602  26.100 -25.598  1.00  0.00           C  
ATOM    377  O   GLY A 311      -3.521  26.397 -25.079  1.00  0.00           O  
ATOM    378  N   THR A 312      -5.564  25.430 -24.961  1.00  0.00           N  
ATOM    379  CA  THR A 312      -5.469  25.069 -23.543  1.00  0.00           C  
ATOM    380  C   THR A 312      -5.783  23.601 -23.258  1.00  0.00           C  
ATOM    381  O   THR A 312      -6.585  22.972 -23.952  1.00  0.00           O  
ATOM    382  CB  THR A 312      -6.384  25.954 -22.649  1.00  0.00           C  
ATOM    383  OG1 THR A 312      -7.734  25.900 -23.127  1.00  0.00           O  
ATOM    384  CG2 THR A 312      -5.905  27.402 -22.629  1.00  0.00           C  
ATOM    385  N   ASP A 313      -5.140  23.082 -22.215  1.00  0.00           N  
ATOM    386  CA  ASP A 313      -5.288  21.706 -21.748  1.00  0.00           C  
ATOM    387  C   ASP A 313      -6.056  21.753 -20.426  1.00  0.00           C  
ATOM    388  O   ASP A 313      -5.475  22.040 -19.377  1.00  0.00           O  
ATOM    389  CB  ASP A 313      -3.890  21.113 -21.548  1.00  0.00           C  
ATOM    390  CG  ASP A 313      -3.903  19.637 -21.201  1.00  0.00           C  
ATOM    391  OD1 ASP A 313      -4.978  19.002 -21.205  1.00  0.00           O  
ATOM    392  OD2 ASP A 313      -2.807  19.104 -20.928  1.00  0.00           O  
ATOM    393  N   VAL A 314      -7.354  21.455 -20.478  1.00  0.00           N  
ATOM    394  CA  VAL A 314      -8.273  21.802 -19.378  1.00  0.00           C  
ATOM    395  C   VAL A 314      -8.569  20.729 -18.319  1.00  0.00           C  
ATOM    396  O   VAL A 314      -9.054  21.052 -17.232  1.00  0.00           O  
ATOM    397  CB  VAL A 314      -9.614  22.408 -19.903  1.00  0.00           C  
ATOM    398  CG1 VAL A 314      -9.352  23.645 -20.754  1.00  0.00           C  
ATOM    399  CG2 VAL A 314     -10.436  21.375 -20.672  1.00  0.00           C  
ATOM    400  N   HIS A 315      -8.286  19.466 -18.631  1.00  0.00           N  
ATOM    401  CA  HIS A 315      -8.562  18.367 -17.698  1.00  0.00           C  
ATOM    402  C   HIS A 315      -7.387  18.062 -16.764  1.00  0.00           C  
ATOM    403  O   HIS A 315      -6.363  18.749 -16.795  1.00  0.00           O  
ATOM    404  CB  HIS A 315      -8.994  17.106 -18.456  1.00  0.00           C  
ATOM    405  CG  HIS A 315     -10.200  17.304 -19.321  1.00  0.00           C  
ATOM    406  ND1 HIS A 315     -10.171  17.135 -20.688  1.00  0.00           N  
ATOM    407  CD2 HIS A 315     -11.467  17.669 -19.013  1.00  0.00           C  
ATOM    408  CE1 HIS A 315     -11.371  17.378 -21.185  1.00  0.00           C  
ATOM    409  NE2 HIS A 315     -12.175  17.706 -20.189  1.00  0.00           N  
ATOM    410  N   GLY A 316      -7.551  17.042 -15.923  1.00  0.00           N  
ATOM    411  CA  GLY A 316      -6.491  16.595 -15.020  1.00  0.00           C  
ATOM    412  C   GLY A 316      -6.728  16.932 -13.559  1.00  0.00           C  
ATOM    413  O   GLY A 316      -7.592  17.750 -13.231  1.00  0.00           O  
ATOM    414  N   GLN A 317      -5.952  16.295 -12.684  1.00  0.00           N  
ATOM    415  CA  GLN A 317      -6.044  16.510 -11.239  1.00  0.00           C  
ATOM    416  C   GLN A 317      -5.635  17.919 -10.829  1.00  0.00           C  
ATOM    417  O   GLN A 317      -6.282  18.529  -9.976  1.00  0.00           O  
ATOM    418  CB  GLN A 317      -5.198  15.482 -10.485  1.00  0.00           C  
ATOM    419  CG  GLN A 317      -5.913  14.174 -10.205  1.00  0.00           C  
ATOM    420  CD  GLN A 317      -4.953  13.041  -9.899  1.00  0.00           C  
ATOM    421  OE1 GLN A 317      -4.312  12.495 -10.798  1.00  0.00           O  
ATOM    422  NE2 GLN A 317      -4.855  12.675  -8.626  1.00  0.00           N  
ATOM    423  N   LYS A 333      -4.567  18.428 -11.444  1.00  0.00           N  
ATOM    424  CA  LYS A 333      -4.052  19.767 -11.155  1.00  0.00           C  
ATOM    425  C   LYS A 333      -5.135  20.829 -11.333  1.00  0.00           C  
ATOM    426  O   LYS A 333      -5.293  21.705 -10.482  1.00  0.00           O  
ATOM    427  CB  LYS A 333      -2.838  20.078 -12.038  1.00  0.00           C  
ATOM    428  CG  LYS A 333      -2.053  21.318 -11.631  1.00  0.00           C  
ATOM    429  CD  LYS A 333      -0.914  21.591 -12.604  1.00  0.00           C  
ATOM    430  CE  LYS A 333       0.021  22.663 -12.068  1.00  0.00           C  
ATOM    431  NZ  LYS A 333       1.145  22.935 -13.005  1.00  0.00           N  
ATOM    432  N   MET A 334      -5.876  20.731 -12.435  1.00  0.00           N  
ATOM    433  CA  MET A 334      -6.993  21.628 -12.721  1.00  0.00           C  
ATOM    434  C   MET A 334      -8.146  21.441 -11.737  1.00  0.00           C  
ATOM    435  O   MET A 334      -8.711  22.420 -11.245  1.00  0.00           O  
ATOM    436  CB  MET A 334      -7.488  21.428 -14.156  1.00  0.00           C  
ATOM    437  CG  MET A 334      -6.622  22.094 -15.216  1.00  0.00           C  
ATOM    438  SD  MET A 334      -6.636  23.894 -15.103  1.00  0.00           S  
ATOM    439  CE  MET A 334      -8.325  24.265 -15.581  1.00  0.00           C  
ATOM    440  N   ALA A 336      -8.481  20.183 -11.454  1.00  0.00           N  
ATOM    441  CA  ALA A 336      -9.571  19.851 -10.538  1.00  0.00           C  
ATOM    442  C   ALA A 336      -9.306  20.349  -9.117  1.00  0.00           C  
ATOM    443  O   ALA A 336     -10.220  20.832  -8.447  1.00  0.00           O  
ATOM    444  CB  ALA A 336      -9.833  18.353 -10.546  1.00  0.00           C  
ATOM    445  N   GLU A 340      -8.052  20.238  -8.673  1.00  0.00           N  
ATOM    446  CA  GLU A 340      -7.637  20.719  -7.352  1.00  0.00           C  
ATOM    447  C   GLU A 340      -7.709  22.238  -7.241  1.00  0.00           C  
ATOM    448  O   GLU A 340      -8.189  22.765  -6.237  1.00  0.00           O  
ATOM    449  CB  GLU A 340      -6.226  20.233  -7.008  1.00  0.00           C  
ATOM    450  CG  GLU A 340      -6.163  18.775  -6.575  1.00  0.00           C  
ATOM    451  CD  GLU A 340      -4.785  18.347  -6.092  1.00  0.00           C  
ATOM    452  OE1 GLU A 340      -4.000  19.206  -5.626  1.00  0.00           O  
ATOM    453  OE2 GLU A 340      -4.491  17.137  -6.174  1.00  0.00           O  
ATOM    454  N   THR A 341      -7.235  22.930  -8.277  1.00  0.00           N  
ATOM    455  CA  THR A 341      -7.285  24.392  -8.340  1.00  0.00           C  
ATOM    456  C   THR A 341      -8.730  24.891  -8.264  1.00  0.00           C  
ATOM    457  O   THR A 341      -9.024  25.859  -7.559  1.00  0.00           O  
ATOM    458  CB  THR A 341      -6.612  24.929  -9.626  1.00  0.00           C  
ATOM    459  OG1 THR A 341      -5.325  24.320  -9.788  1.00  0.00           O  
ATOM    460  CG2 THR A 341      -6.447  26.446  -9.564  1.00  0.00           C  
ATOM    461  N   ALA A 342      -9.622  24.211  -8.983  1.00  0.00           N  
ATOM    462  CA  ALA A 342     -11.047  24.531  -8.979  1.00  0.00           C  
ATOM    463  C   ALA A 342     -11.674  24.331  -7.601  1.00  0.00           C  
ATOM    464  O   ALA A 342     -12.460  25.164  -7.147  1.00  0.00           O  
ATOM    465  CB  ALA A 342     -11.772  23.699 -10.018  1.00  0.00           C  
ATOM    466  N   ALA A 343     -11.312  23.232  -6.942  1.00  0.00           N  
ATOM    467  CA  ALA A 343     -11.837  22.900  -5.617  1.00  0.00           C  
ATOM    468  C   ALA A 343     -11.404  23.910  -4.554  1.00  0.00           C  
ATOM    469  O   ALA A 343     -12.187  24.251  -3.664  1.00  0.00           O  
ATOM    470  CB  ALA A 343     -11.426  21.486  -5.217  1.00  0.00           C  
ATOM    471  N   LYS A 344     -10.162  24.383  -4.662  1.00  0.00           N  
ATOM    472  CA  LYS A 344      -9.624  25.405  -3.762  1.00  0.00           C  
ATOM    473  C   LYS A 344     -10.367  26.733  -3.899  1.00  0.00           C  
ATOM    474  O   LYS A 344     -10.610  27.418  -2.904  1.00  0.00           O  
ATOM    475  CB  LYS A 344      -8.128  25.622  -4.017  1.00  0.00           C  
ATOM    476  CG  LYS A 344      -7.228  24.505  -3.505  1.00  0.00           C  
ATOM    477  CD  LYS A 344      -5.757  24.833  -3.738  1.00  0.00           C  
ATOM    478  CE  LYS A 344      -4.852  23.713  -3.244  1.00  0.00           C  
ATOM    479  NZ  LYS A 344      -3.417  23.985  -3.541  1.00  0.00           N  
ATOM    480  N   GLU A 345     -10.724  27.086  -5.133  1.00  0.00           N  
ATOM    481  CA  GLU A 345     -11.446  28.328  -5.413  1.00  0.00           C  
ATOM    482  C   GLU A 345     -12.944  28.231  -5.120  1.00  0.00           C  
ATOM    483  O   GLU A 345     -13.626  29.253  -5.007  1.00  0.00           O  
ATOM    484  CB  GLU A 345     -11.215  28.772  -6.860  1.00  0.00           C  
ATOM    485  CG  GLU A 345      -9.847  29.402  -7.101  1.00  0.00           C  
ATOM    486  CD  GLU A 345      -9.686  29.970  -8.503  1.00  0.00           C  
ATOM    487  OE1 GLU A 345     -10.710  30.293  -9.149  1.00  0.00           O  
ATOM    488  OE2 GLU A 345      -8.527  30.100  -8.953  1.00  0.00           O  
ATOM    489  N   GLY A 407     -13.449  27.005  -5.000  1.00  0.00           N  
ATOM    490  CA  GLY A 407     -14.857  26.770  -4.682  1.00  0.00           C  
ATOM    491  C   GLY A 407     -15.786  26.850  -5.882  1.00  0.00           C  
ATOM    492  O   GLY A 407     -16.974  27.145  -5.735  1.00  0.00           O  
ATOM    493  N   ILE A 408     -15.240  26.586  -7.067  1.00  0.00           N  
ATOM    494  CA  ILE A 408     -16.014  26.574  -8.311  1.00  0.00           C  
ATOM    495  C   ILE A 408     -15.820  25.245  -9.050  1.00  0.00           C  
ATOM    496  O   ILE A 408     -14.795  24.586  -8.865  1.00  0.00           O  
ATOM    497  CB  ILE A 408     -15.653  27.772  -9.242  1.00  0.00           C  
ATOM    498  CG1 ILE A 408     -14.139  27.851  -9.487  1.00  0.00           C  
ATOM    499  CG2 ILE A 408     -16.207  29.083  -8.673  1.00  0.00           C  
ATOM    500  CD1 ILE A 408     -13.739  28.750 -10.650  1.00  0.00           C  
ATOM    501  N   PRO A 418     -16.808  24.836  -9.876  1.00  0.00           N  
ATOM    502  CA  PRO A 418     -16.666  23.597 -10.649  1.00  0.00           C  
ATOM    503  C   PRO A 418     -15.492  23.645 -11.629  1.00  0.00           C  
ATOM    504  O   PRO A 418     -15.130  24.721 -12.110  1.00  0.00           O  
ATOM    505  CB  PRO A 418     -17.990  23.505 -11.414  1.00  0.00           C  
ATOM    506  CG  PRO A 418     -18.950  24.308 -10.609  1.00  0.00           C  
ATOM    507  CD  PRO A 418     -18.143  25.438 -10.055  1.00  0.00           C  
ATOM    508  N   ALA A 419     -14.912  22.480 -11.911  1.00  0.00           N  
ATOM    509  CA  ALA A 419     -13.762  22.365 -12.812  1.00  0.00           C  
ATOM    510  C   ALA A 419     -14.036  22.932 -14.207  1.00  0.00           C  
ATOM    511  O   ALA A 419     -13.180  23.605 -14.785  1.00  0.00           O  
ATOM    512  CB  ALA A 419     -13.296  20.917 -12.899  1.00  0.00           C  
ATOM    513  N   ALA A 420     -15.232  22.662 -14.730  1.00  0.00           N  
ATOM    514  CA  ALA A 420     -15.652  23.156 -16.045  1.00  0.00           C  
ATOM    515  C   ALA A 420     -15.704  24.682 -16.096  1.00  0.00           C  
ATOM    516  O   ALA A 420     -15.387  25.285 -17.122  1.00  0.00           O  
ATOM    517  CB  ALA A 420     -17.002  22.562 -16.429  1.00  0.00           C  
ATOM    518  N   GLU A 421     -16.104  25.290 -14.980  1.00  0.00           N  
ATOM    519  CA  GLU A 421     -16.161  26.744 -14.844  1.00  0.00           C  
ATOM    520  C   GLU A 421     -14.763  27.373 -14.857  1.00  0.00           C  
ATOM    521  O   GLU A 421     -14.523  28.339 -15.587  1.00  0.00           O  
ATOM    522  CB  GLU A 421     -16.938  27.129 -13.574  1.00  0.00           C  
ATOM    523  CG  GLU A 421     -16.714  28.556 -13.066  1.00  0.00           C  
ATOM    524  CD  GLU A 421     -17.528  29.605 -13.806  1.00  0.00           C  
ATOM    525  OE1 GLU A 421     -17.586  29.569 -15.058  1.00  0.00           O  
ATOM    526  OE2 GLU A 421     -18.104  30.481 -13.124  1.00  0.00           O  
ATOM    527  N   LEU A 422     -13.853  26.823 -14.053  1.00  0.00           N  
ATOM    528  CA  LEU A 422     -12.465  27.288 -14.008  1.00  0.00           C  
ATOM    529  C   LEU A 422     -11.791  27.147 -15.372  1.00  0.00           C  
ATOM    530  O   LEU A 422     -11.088  28.055 -15.820  1.00  0.00           O  
ATOM    531  CB  LEU A 422     -11.662  26.525 -12.946  1.00  0.00           C  
ATOM    532  CG  LEU A 422     -10.202  26.951 -12.741  1.00  0.00           C  
ATOM    533  CD1 LEU A 422     -10.106  28.152 -11.811  1.00  0.00           C  
ATOM    534  CD2 LEU A 422      -9.365  25.796 -12.211  1.00  0.00           C  
ATOM    535  N   ALA A 423     -12.021  26.005 -16.020  1.00  0.00           N  
ATOM    536  CA  ALA A 423     -11.448  25.712 -17.332  1.00  0.00           C  
ATOM    537  C   ALA A 423     -11.851  26.744 -18.383  1.00  0.00           C  
ATOM    538  O   ALA A 423     -10.999  27.258 -19.104  1.00  0.00           O  
ATOM    539  CB  ALA A 423     -11.841  24.313 -17.782  1.00  0.00           C  
ATOM    540  N   ARG A 424     -13.146  27.048 -18.453  1.00  0.00           N  
ATOM    541  CA  ARG A 424     -13.679  27.995 -19.432  1.00  0.00           C  
ATOM    542  C   ARG A 424     -13.191  29.420 -19.172  1.00  0.00           C  
ATOM    543  O   ARG A 424     -12.720  30.094 -20.089  1.00  0.00           O  
ATOM    544  CB  ARG A 424     -15.211  27.951 -19.447  1.00  0.00           C  
ATOM    545  CG  ARG A 424     -15.851  28.814 -20.534  1.00  0.00           C  
ATOM    546  CD  ARG A 424     -17.295  29.181 -20.201  1.00  0.00           C  
ATOM    547  NE  ARG A 424     -17.419  29.895 -18.928  1.00  0.00           N  
ATOM    548  CZ  ARG A 424     -17.178  31.195 -18.751  1.00  0.00           C  
ATOM    549  NH1 ARG A 424     -16.787  31.960 -19.764  1.00  0.00           N  
ATOM    550  NH2 ARG A 424     -17.325  31.733 -17.547  1.00  0.00           N  
ATOM    551  N   ARG A 425     -13.305  29.858 -17.918  1.00  0.00           N  
ATOM    552  CA  ARG A 425     -12.945  31.215 -17.508  1.00  0.00           C  
ATOM    553  C   ARG A 425     -11.465  31.525 -17.737  1.00  0.00           C  
ATOM    554  O   ARG A 425     -11.127  32.560 -18.314  1.00  0.00           O  
ATOM    555  CB  ARG A 425     -13.311  31.431 -16.036  1.00  0.00           C  
ATOM    556  CG  ARG A 425     -13.133  32.858 -15.531  1.00  0.00           C  
ATOM    557  CD  ARG A 425     -13.128  32.901 -14.008  1.00  0.00           C  
ATOM    558  NE  ARG A 425     -11.884  32.369 -13.447  1.00  0.00           N  
ATOM    559  CZ  ARG A 425     -11.677  32.125 -12.155  1.00  0.00           C  
ATOM    560  NH1 ARG A 425     -12.633  32.357 -11.263  1.00  0.00           N  
ATOM    561  NH2 ARG A 425     -10.507  31.645 -11.752  1.00  0.00           N  
ATOM    562  N   ASN A 426     -10.592  30.628 -17.283  1.00  0.00           N  
ATOM    563  CA  ASN A 426      -9.148  30.823 -17.404  1.00  0.00           C  
ATOM    564  C   ASN A 426      -8.618  30.637 -18.827  1.00  0.00           C  
ATOM    565  O   ASN A 426      -7.605  31.236 -19.192  1.00  0.00           O  
ATOM    566  CB  ASN A 426      -8.391  29.921 -16.423  1.00  0.00           C  
ATOM    567  CG  ASN A 426      -8.543  30.362 -14.970  1.00  0.00           C  
ATOM    568  OD1 ASN A 426      -9.250  31.325 -14.663  1.00  0.00           O  
ATOM    569  ND2 ASN A 426      -7.873  29.651 -14.067  1.00  0.00           N  
ATOM    570  N   SER A 427      -9.299  29.811 -19.621  1.00  0.00           N  
ATOM    571  CA  SER A 427      -8.963  29.645 -21.039  1.00  0.00           C  
ATOM    572  C   SER A 427      -9.280  30.908 -21.843  1.00  0.00           C  
ATOM    573  O   SER A 427      -8.561  31.243 -22.789  1.00  0.00           O  
ATOM    574  CB  SER A 427      -9.689  28.442 -21.645  1.00  0.00           C  
ATOM    575  OG  SER A 427      -9.213  27.224 -21.099  1.00  0.00           O  
ATOM    576  N   ASP A 429     -10.360  31.595 -21.462  1.00  0.00           N  
ATOM    577  CA  ASP A 429     -10.726  32.885 -22.050  1.00  0.00           C  
ATOM    578  C   ASP A 429      -9.618  33.921 -21.860  1.00  0.00           C  
ATOM    579  O   ASP A 429      -9.366  34.733 -22.749  1.00  0.00           O  
ATOM    580  CB  ASP A 429     -12.030  33.415 -21.438  1.00  0.00           C  
ATOM    581  CG  ASP A 429     -13.259  32.638 -21.886  1.00  0.00           C  
ATOM    582  OD1 ASP A 429     -13.146  31.753 -22.760  1.00  0.00           O  
ATOM    583  OD2 ASP A 429     -14.355  32.920 -21.354  1.00  0.00           O  
ATOM    584  N   VAL A 431      -8.969  33.883 -20.696  1.00  0.00           N  
ATOM    585  CA  VAL A 431      -7.858  34.783 -20.377  1.00  0.00           C  
ATOM    586  C   VAL A 431      -6.643  34.480 -21.262  1.00  0.00           C  
ATOM    587  O   VAL A 431      -5.972  35.399 -21.742  1.00  0.00           O  
ATOM    588  CB  VAL A 431      -7.469  34.707 -18.870  1.00  0.00           C  
ATOM    589  CG1 VAL A 431      -6.356  35.695 -18.539  1.00  0.00           C  
ATOM    590  CG2 VAL A 431      -8.679  34.970 -17.982  1.00  0.00           C  
ATOM    591  N   PHE A 432      -6.375  33.191 -21.476  1.00  0.00           N  
ATOM    592  CA  PHE A 432      -5.284  32.747 -22.347  1.00  0.00           C  
ATOM    593  C   PHE A 432      -5.515  33.130 -23.807  1.00  0.00           C  
ATOM    594  O   PHE A 432      -4.581  33.540 -24.500  1.00  0.00           O  
ATOM    595  CB  PHE A 432      -5.060  31.235 -22.223  1.00  0.00           C  
ATOM    596  CG  PHE A 432      -4.074  30.850 -21.153  1.00  0.00           C  
ATOM    597  CD1 PHE A 432      -4.488  30.662 -19.836  1.00  0.00           C  
ATOM    598  CD2 PHE A 432      -2.729  30.666 -21.464  1.00  0.00           C  
ATOM    599  CE1 PHE A 432      -3.577  30.304 -18.844  1.00  0.00           C  
ATOM    600  CE2 PHE A 432      -1.809  30.306 -20.480  1.00  0.00           C  
ATOM    601  CZ  PHE A 432      -2.234  30.124 -19.166  1.00  0.00           C  
ATOM    602  N   GLN A 433      -6.757  32.999 -24.267  1.00  0.00           N  
ATOM    603  CA  GLN A 433      -7.115  33.375 -25.633  1.00  0.00           C  
ATOM    604  C   GLN A 433      -6.993  34.883 -25.837  1.00  0.00           C  
ATOM    605  O   GLN A 433      -6.446  35.329 -26.847  1.00  0.00           O  
ATOM    606  CB  GLN A 433      -8.522  32.886 -25.997  1.00  0.00           C  
ATOM    607  CG  GLN A 433      -8.831  32.964 -27.495  1.00  0.00           C  
ATOM    608  CD  GLN A 433     -10.178  32.366 -27.874  1.00  0.00           C  
ATOM    609  OE1 GLN A 433     -10.741  31.543 -27.150  1.00  0.00           O  
ATOM    610  NE2 GLN A 433     -10.693  32.772 -29.028  1.00  0.00           N  
ATOM    611  N   ARG A 434      -7.484  35.656 -24.867  1.00  0.00           N  
ATOM    612  CA  ARG A 434      -7.423  37.121 -24.926  1.00  0.00           C  
ATOM    613  C   ARG A 434      -5.989  37.647 -24.951  1.00  0.00           C  
ATOM    614  O   ARG A 434      -5.703  38.648 -25.617  1.00  0.00           O  
ATOM    615  CB  ARG A 434      -8.206  37.759 -23.772  1.00  0.00           C  
ATOM    616  CG  ARG A 434      -9.716  37.793 -23.992  1.00  0.00           C  
ATOM    617  CD  ARG A 434     -10.415  38.752 -23.037  1.00  0.00           C  
ATOM    618  NE  ARG A 434     -10.414  38.269 -21.655  1.00  0.00           N  
ATOM    619  CZ  ARG A 434     -11.372  37.519 -21.113  1.00  0.00           C  
ATOM    620  NH1 ARG A 434     -12.428  37.149 -21.829  1.00  0.00           N  
ATOM    621  NH2 ARG A 434     -11.271  37.134 -19.847  1.00  0.00           N  
ATOM    622  N   LEU A 435      -5.097  36.972 -24.228  1.00  0.00           N  
ATOM    623  CA  LEU A 435      -3.677  37.316 -24.238  1.00  0.00           C  
ATOM    624  C   LEU A 435      -3.092  37.161 -25.640  1.00  0.00           C  
ATOM    625  O   LEU A 435      -2.422  38.065 -26.140  1.00  0.00           O  
ATOM    626  CB  LEU A 435      -2.888  36.462 -23.238  1.00  0.00           C  
ATOM    627  CG  LEU A 435      -1.361  36.528 -23.375  1.00  0.00           C  
ATOM    628  CD1 LEU A 435      -0.811  37.862 -22.877  1.00  0.00           C  
ATOM    629  CD2 LEU A 435      -0.688  35.368 -22.666  1.00  0.00           C  
ATOM    630  N   GLN A 436      -3.358  36.016 -26.264  1.00  0.00           N  
ATOM    631  CA  GLN A 436      -2.857  35.725 -27.608  1.00  0.00           C  
ATOM    632  C   GLN A 436      -3.421  36.694 -28.648  1.00  0.00           C  
ATOM    633  O   GLN A 436      -2.745  37.035 -29.618  1.00  0.00           O  
ATOM    634  CB  GLN A 436      -3.144  34.272 -27.999  1.00  0.00           C  
ATOM    635  CG  GLN A 436      -2.431  33.245 -27.121  1.00  0.00           C  
ATOM    636  CD  GLN A 436      -2.068  31.974 -27.867  1.00  0.00           C  
ATOM    637  OE1 GLN A 436      -1.628  32.017 -29.016  1.00  0.00           O  
ATOM    638  NE2 GLN A 436      -2.236  30.832 -27.208  1.00  0.00           N  
ATOM    639  N   GLU A 437      -4.655  37.142 -28.427  1.00  0.00           N  
ATOM    640  CA  GLU A 437      -5.270  38.176 -29.257  1.00  0.00           C  
ATOM    641  C   GLU A 437      -4.575  39.525 -29.060  1.00  0.00           C  
ATOM    642  O   GLU A 437      -4.395  40.281 -30.017  1.00  0.00           O  
ATOM    643  CB  GLU A 437      -6.772  38.274 -28.972  1.00  0.00           C  
ATOM    644  CG  GLU A 437      -7.565  37.075 -29.492  1.00  0.00           C  
ATOM    645  CD  GLU A 437      -8.994  37.009 -28.971  1.00  0.00           C  
ATOM    646  OE1 GLU A 437      -9.299  37.638 -27.935  1.00  0.00           O  
ATOM    647  OE2 GLU A 437      -9.815  36.309 -29.602  1.00  0.00           O  
ATOM    648  N   LYS A 438      -4.171  39.809 -27.822  1.00  0.00           N  
ATOM    649  CA  LYS A 438      -3.414  41.024 -27.509  1.00  0.00           C  
ATOM    650  C   LYS A 438      -1.967  40.940 -28.012  1.00  0.00           C  
ATOM    651  O   LYS A 438      -1.347  41.965 -28.316  1.00  0.00           O  
ATOM    652  CB  LYS A 438      -3.449  41.322 -26.004  1.00  0.00           C  
ATOM    653  CG  LYS A 438      -2.750  42.622 -25.618  1.00  0.00           C  
ATOM    654  CD  LYS A 438      -3.080  43.073 -24.209  1.00  0.00           C  
ATOM    655  CE  LYS A 438      -2.566  44.486 -23.978  1.00  0.00           C  
ATOM    656  NZ  LYS A 438      -3.221  45.144 -22.813  1.00  0.00           N  
ATOM    657  N   LEU A 439      -1.437  39.721 -28.101  1.00  0.00           N  
ATOM    658  CA  LEU A 439      -0.086  39.504 -28.623  1.00  0.00           C  
ATOM    659  C   LEU A 439      -0.048  39.426 -30.153  1.00  0.00           C  
ATOM    660  O   LEU A 439       1.014  39.202 -30.740  1.00  0.00           O  
ATOM    661  CB  LEU A 439       0.551  38.253 -28.003  1.00  0.00           C  
ATOM    662  CG  LEU A 439       0.864  38.246 -26.502  1.00  0.00           C  
ATOM    663  CD1 LEU A 439       1.356  36.870 -26.086  1.00  0.00           C  
ATOM    664  CD2 LEU A 439       1.874  39.318 -26.112  1.00  0.00           C  
ATOM    665  N   ASN A 444      -1.208  39.623 -30.783  1.00  0.00           N  
ATOM    666  CA  ASN A 444      -1.369  39.555 -32.243  1.00  0.00           C  
ATOM    667  C   ASN A 444      -0.916  38.209 -32.822  1.00  0.00           C  
ATOM    668  O   ASN A 444      -0.186  38.153 -33.815  1.00  0.00           O  
ATOM    669  CB  ASN A 444      -0.669  40.741 -32.936  1.00  0.00           C  
ATOM    670  CG  ASN A 444      -1.167  40.980 -34.360  1.00  0.00           C  
ATOM    671  OD1 ASN A 444      -2.216  40.476 -34.767  1.00  0.00           O  
ATOM    672  ND2 ASN A 444      -0.408  41.761 -35.123  1.00  0.00           N  
ATOM    673  N   ILE A 445      -1.356  37.127 -32.182  1.00  0.00           N  
ATOM    674  CA  ILE A 445      -1.017  35.774 -32.617  1.00  0.00           C  
ATOM    675  C   ILE A 445      -1.983  35.318 -33.710  1.00  0.00           C  
ATOM    676  O   ILE A 445      -3.203  35.340 -33.525  1.00  0.00           O  
ATOM    677  CB  ILE A 445      -1.010  34.762 -31.430  1.00  0.00           C  
ATOM    678  CG1 ILE A 445      -0.115  35.252 -30.276  1.00  0.00           C  
ATOM    679  CG2 ILE A 445      -0.603  33.366 -31.899  1.00  0.00           C  
ATOM    680  CD1 ILE A 445       1.351  35.494 -30.630  1.00  0.00           C  
ATOM    681  N   SER A 460      -1.422  34.903 -34.843  1.00  0.00           N  
ATOM    682  CA  SER A 460      -2.203  34.546 -36.025  1.00  0.00           C  
ATOM    683  C   SER A 460      -2.583  33.063 -36.065  1.00  0.00           C  
ATOM    684  O   SER A 460      -2.417  32.397 -37.091  1.00  0.00           O  
ATOM    685  CB  SER A 460      -1.443  34.939 -37.296  1.00  0.00           C  
ATOM    686  OG  SER A 460      -0.199  34.265 -37.377  1.00  0.00           O  
ATOM    687  N   PHE A 461      -3.094  32.553 -34.947  1.00  0.00           N  
ATOM    688  CA  PHE A 461      -3.570  31.172 -34.882  1.00  0.00           C  
ATOM    689  C   PHE A 461      -4.831  30.989 -35.722  1.00  0.00           C  
ATOM    690  O   PHE A 461      -5.661  31.897 -35.816  1.00  0.00           O  
ATOM    691  CB  PHE A 461      -3.808  30.727 -33.430  1.00  0.00           C  
ATOM    692  CG  PHE A 461      -4.748  31.618 -32.654  1.00  0.00           C  
ATOM    693  CD1 PHE A 461      -6.124  31.395 -32.677  1.00  0.00           C  
ATOM    694  CD2 PHE A 461      -4.255  32.667 -31.883  1.00  0.00           C  
ATOM    695  CE1 PHE A 461      -6.995  32.214 -31.961  1.00  0.00           C  
ATOM    696  CE2 PHE A 461      -5.119  33.491 -31.162  1.00  0.00           C  
ATOM    697  CZ  PHE A 461      -6.492  33.262 -31.201  1.00  0.00           C  
ATOM    698  N   ASP A 463      -4.957  29.819 -36.342  1.00  0.00           N  
ATOM    699  CA  ASP A 463      -6.138  29.489 -37.139  1.00  0.00           C  
ATOM    700  C   ASP A 463      -7.239  28.885 -36.269  1.00  0.00           C  
ATOM    701  O   ASP A 463      -8.420  28.944 -36.621  1.00  0.00           O  
ATOM    702  CB  ASP A 463      -5.768  28.547 -38.286  1.00  0.00           C  
ATOM    703  CG  ASP A 463      -4.813  29.186 -39.279  1.00  0.00           C  
ATOM    704  OD1 ASP A 463      -5.238  30.102 -40.016  1.00  0.00           O  
ATOM    705  OD2 ASP A 463      -3.636  28.773 -39.321  1.00  0.00           O  
ATOM    706  N   ARG A 473      -6.840  28.308 -35.136  1.00  0.00           N  
ATOM    707  CA  ARG A 473      -7.775  27.779 -34.144  1.00  0.00           C  
ATOM    708  C   ARG A 473      -7.174  27.815 -32.741  1.00  0.00           C  
ATOM    709  O   ARG A 473      -6.028  27.405 -32.534  1.00  0.00           O  
ATOM    710  CB  ARG A 473      -8.200  26.344 -34.489  1.00  0.00           C  
ATOM    711  CG  ARG A 473      -9.272  25.776 -33.559  1.00  0.00           C  
ATOM    712  CD  ARG A 473      -9.503  24.291 -33.771  1.00  0.00           C  
ATOM    713  NE  ARG A 473     -10.404  23.744 -32.755  1.00  0.00           N  
ATOM    714  CZ  ARG A 473     -10.966  22.537 -32.804  1.00  0.00           C  
ATOM    715  NH1 ARG A 473     -10.735  21.721 -33.826  1.00  0.00           N  
ATOM    716  NH2 ARG A 473     -11.769  22.146 -31.824  1.00  0.00           N  
ATOM    717  N   PHE A 474      -7.954  28.321 -31.790  1.00  0.00           N  
ATOM    718  CA  PHE A 474      -7.633  28.196 -30.376  1.00  0.00           C  
ATOM    719  C   PHE A 474      -8.405  26.995 -29.834  1.00  0.00           C  
ATOM    720  O   PHE A 474      -9.604  27.086 -29.555  1.00  0.00           O  
ATOM    721  CB  PHE A 474      -7.995  29.474 -29.612  1.00  0.00           C  
ATOM    722  CG  PHE A 474      -7.455  29.518 -28.205  1.00  0.00           C  
ATOM    723  CD1 PHE A 474      -8.171  28.957 -27.150  1.00  0.00           C  
ATOM    724  CD2 PHE A 474      -6.233  30.128 -27.936  1.00  0.00           C  
ATOM    725  CE1 PHE A 474      -7.675  28.997 -25.848  1.00  0.00           C  
ATOM    726  CE2 PHE A 474      -5.728  30.173 -26.639  1.00  0.00           C  
ATOM    727  CZ  PHE A 474      -6.451  29.607 -25.591  1.00  0.00           C  
ATOM    728  N   ILE A 475      -7.715  25.867 -29.707  1.00  0.00           N  
ATOM    729  CA  ILE A 475      -8.349  24.622 -29.279  1.00  0.00           C  
ATOM    730  C   ILE A 475      -8.396  24.496 -27.753  1.00  0.00           C  
ATOM    731  O   ILE A 475      -7.507  24.973 -27.049  1.00  0.00           O  
ATOM    732  CB  ILE A 475      -7.673  23.375 -29.932  1.00  0.00           C  
ATOM    733  CG1 ILE A 475      -8.554  22.129 -29.774  1.00  0.00           C  
ATOM    734  CG2 ILE A 475      -6.246  23.155 -29.389  1.00  0.00           C  
ATOM    735  CD1 ILE A 475      -8.165  20.977 -30.674  1.00  0.00           C  
ATOM    736  N   ARG A 476      -9.460  23.873 -27.259  1.00  0.00           N  
ATOM    737  CA  ARG A 476      -9.598  23.548 -25.844  1.00  0.00           C  
ATOM    738  C   ARG A 476      -9.986  22.078 -25.759  1.00  0.00           C  
ATOM    739  O   ARG A 476     -10.799  21.606 -26.554  1.00  0.00           O  
ATOM    740  CB  ARG A 476     -10.658  24.438 -25.188  1.00  0.00           C  
ATOM    741  CG  ARG A 476     -10.304  25.921 -25.200  1.00  0.00           C  
ATOM    742  CD  ARG A 476     -11.491  26.774 -25.600  1.00  0.00           C  
ATOM    743  NE  ARG A 476     -12.177  27.371 -24.459  1.00  0.00           N  
ATOM    744  CZ  ARG A 476     -12.241  28.679 -24.216  1.00  0.00           C  
ATOM    745  NH1 ARG A 476     -11.665  29.552 -25.035  1.00  0.00           N  
ATOM    746  NH2 ARG A 476     -12.893  29.116 -23.150  1.00  0.00           N  
ATOM    747  N   THR A 477      -9.401  21.350 -24.810  1.00  0.00           N  
ATOM    748  CA  THR A 477      -9.644  19.906 -24.710  1.00  0.00           C  
ATOM    749  C   THR A 477     -11.060  19.570 -24.225  1.00  0.00           C  
ATOM    750  O   THR A 477     -11.437  18.398 -24.143  1.00  0.00           O  
ATOM    751  CB  THR A 477      -8.568  19.182 -23.864  1.00  0.00           C  
ATOM    752  OG1 THR A 477      -8.441  19.814 -22.586  1.00  0.00           O  
ATOM    753  CG2 THR A 477      -7.223  19.215 -24.574  1.00  0.00           C  
ATOM    754  N   SER A 478     -11.836  20.610 -23.926  1.00  0.00           N  
ATOM    755  CA  SER A 478     -13.254  20.476 -23.603  1.00  0.00           C  
ATOM    756  C   SER A 478     -14.148  20.476 -24.853  1.00  0.00           C  
ATOM    757  O   SER A 478     -15.351  20.229 -24.755  1.00  0.00           O  
ATOM    758  CB  SER A 478     -13.690  21.587 -22.641  1.00  0.00           C  
ATOM    759  OG  SER A 478     -13.293  22.863 -23.114  1.00  0.00           O  
ATOM    760  N   ASP A 479     -13.555  20.748 -26.017  1.00  0.00           N  
ATOM    761  CA  ASP A 479     -14.292  20.794 -27.286  1.00  0.00           C  
ATOM    762  C   ASP A 479     -14.892  19.440 -27.660  1.00  0.00           C  
ATOM    763  O   ASP A 479     -14.270  18.397 -27.448  1.00  0.00           O  
ATOM    764  CB  ASP A 479     -13.396  21.298 -28.424  1.00  0.00           C  
ATOM    765  CG  ASP A 479     -13.090  22.788 -28.329  1.00  0.00           C  
ATOM    766  OD1 ASP A 479     -13.704  23.490 -27.497  1.00  0.00           O  
ATOM    767  OD2 ASP A 479     -12.226  23.260 -29.099  1.00  0.00           O  
ATOM    768  N   ALA A 482     -16.100  19.476 -28.223  1.00  0.00           N  
ATOM    769  CA  ALA A 482     -16.840  18.270 -28.602  1.00  0.00           C  
ATOM    770  C   ALA A 482     -16.076  17.380 -29.581  1.00  0.00           C  
ATOM    771  O   ALA A 482     -16.052  16.158 -29.421  1.00  0.00           O  
ATOM    772  CB  ALA A 482     -18.209  18.640 -29.173  1.00  0.00           C  
ATOM    773  N   ASP A 485     -15.452  17.996 -30.583  1.00  0.00           N  
ATOM    774  CA  ASP A 485     -14.683  17.257 -31.586  1.00  0.00           C  
ATOM    775  C   ASP A 485     -13.405  16.645 -31.007  1.00  0.00           C  
ATOM    776  O   ASP A 485     -12.914  15.634 -31.509  1.00  0.00           O  
ATOM    777  CB  ASP A 485     -14.380  18.125 -32.819  1.00  0.00           C  
ATOM    778  CG  ASP A 485     -13.546  19.358 -32.495  1.00  0.00           C  
ATOM    779  OD1 ASP A 485     -13.434  19.736 -31.309  1.00  0.00           O  
ATOM    780  OD2 ASP A 485     -13.000  19.960 -33.444  1.00  0.00           O  
ATOM    781  N   HIS A 486     -12.879  17.256 -29.947  1.00  0.00           N  
ATOM    782  CA  HIS A 486     -11.713  16.707 -29.260  1.00  0.00           C  
ATOM    783  C   HIS A 486     -12.047  15.452 -28.454  1.00  0.00           C  
ATOM    784  O   HIS A 486     -11.219  14.546 -28.345  1.00  0.00           O  
ATOM    785  CB  HIS A 486     -11.036  17.748 -28.371  1.00  0.00           C  
ATOM    786  CG  HIS A 486      -9.779  17.249 -27.734  1.00  0.00           C  
ATOM    787  ND1 HIS A 486      -8.611  17.067 -28.441  1.00  0.00           N  
ATOM    788  CD2 HIS A 486      -9.518  16.850 -26.467  1.00  0.00           C  
ATOM    789  CE1 HIS A 486      -7.679  16.597 -27.633  1.00  0.00           C  
ATOM    790  NE2 HIS A 486      -8.202  16.457 -26.429  1.00  0.00           N  
ATOM    791  N   TYR A 489     -13.254  15.407 -27.893  1.00  0.00           N  
ATOM    792  CA  TYR A 489     -13.753  14.210 -27.214  1.00  0.00           C  
ATOM    793  C   TYR A 489     -13.829  13.022 -28.171  1.00  0.00           C  
ATOM    794  O   TYR A 489     -13.389  11.919 -27.836  1.00  0.00           O  
ATOM    795  CB  TYR A 489     -15.121  14.475 -26.581  1.00  0.00           C  
ATOM    796  CG  TYR A 489     -15.058  14.908 -25.133  1.00  0.00           C  
ATOM    797  CD1 TYR A 489     -14.557  16.160 -24.777  1.00  0.00           C  
ATOM    798  CD2 TYR A 489     -15.505  14.064 -24.116  1.00  0.00           C  
ATOM    799  CE1 TYR A 489     -14.497  16.559 -23.445  1.00  0.00           C  
ATOM    800  CE2 TYR A 489     -15.450  14.454 -22.780  1.00  0.00           C  
ATOM    801  CZ  TYR A 489     -14.945  15.702 -22.453  1.00  0.00           C  
ATOM    802  OH  TYR A 489     -14.889  16.095 -21.137  1.00  0.00           O  
ATOM    803  N   GLU A 490     -14.376  13.266 -29.361  1.00  0.00           N  
ATOM    804  CA  GLU A 490     -14.499  12.244 -30.399  1.00  0.00           C  
ATOM    805  C   GLU A 490     -13.136  11.784 -30.906  1.00  0.00           C  
ATOM    806  O   GLU A 490     -12.927  10.594 -31.139  1.00  0.00           O  
ATOM    807  CB  GLU A 490     -15.357  12.752 -31.564  1.00  0.00           C  
ATOM    808  CG  GLU A 490     -16.857  12.807 -31.269  1.00  0.00           C  
ATOM    809  CD  GLU A 490     -17.475  11.427 -31.081  1.00  0.00           C  
ATOM    810  OE1 GLU A 490     -17.320  10.570 -31.981  1.00  0.00           O  
ATOM    811  OE2 GLU A 490     -18.123  11.202 -30.034  1.00  0.00           O  
ATOM    812  N   ALA A 494     -12.217  12.733 -31.071  1.00  0.00           N  
ATOM    813  CA  ALA A 494     -10.856  12.430 -31.506  1.00  0.00           C  
ATOM    814  C   ALA A 494     -10.119  11.576 -30.475  1.00  0.00           C  
ATOM    815  O   ALA A 494      -9.482  10.580 -30.833  1.00  0.00           O  
ATOM    816  CB  ALA A 494     -10.089  13.711 -31.790  1.00  0.00           C  
ATOM    817  N   SER A 495     -10.222  11.967 -29.204  1.00  0.00           N  
ATOM    818  CA  SER A 495      -9.591  11.243 -28.099  1.00  0.00           C  
ATOM    819  C   SER A 495     -10.090   9.802 -28.003  1.00  0.00           C  
ATOM    820  O   SER A 495      -9.296   8.877 -27.827  1.00  0.00           O  
ATOM    821  CB  SER A 495      -9.823  11.967 -26.768  1.00  0.00           C  
ATOM    822  OG  SER A 495      -9.282  13.276 -26.794  1.00  0.00           O  
ATOM    823  N   LYS A 496     -11.404   9.624 -28.127  1.00  0.00           N  
ATOM    824  CA  LYS A 496     -12.020   8.297 -28.101  1.00  0.00           C  
ATOM    825  C   LYS A 496     -11.584   7.441 -29.286  1.00  0.00           C  
ATOM    826  O   LYS A 496     -11.455   6.222 -29.160  1.00  0.00           O  
ATOM    827  CB  LYS A 496     -13.547   8.408 -28.072  1.00  0.00           C  
ATOM    828  CG  LYS A 496     -14.123   8.826 -26.728  1.00  0.00           C  
ATOM    829  CD  LYS A 496     -15.643   8.922 -26.790  1.00  0.00           C  
ATOM    830  CE  LYS A 496     -16.238   9.294 -25.438  1.00  0.00           C  
ATOM    831  NZ  LYS A 496     -15.928  10.700 -25.055  1.00  0.00           N  
ATOM    832  N   ALA A 498     -11.353   8.087 -30.428  1.00  0.00           N  
ATOM    833  CA  ALA A 498     -10.964   7.394 -31.658  1.00  0.00           C  
ATOM    834  C   ALA A 498      -9.519   6.887 -31.646  1.00  0.00           C  
ATOM    835  O   ALA A 498      -9.252   5.775 -32.103  1.00  0.00           O  
ATOM    836  CB  ALA A 498     -11.208   8.278 -32.867  1.00  0.00           C  
ATOM    837  N   ILE A 499      -8.593   7.702 -31.141  1.00  0.00           N  
ATOM    838  CA  ILE A 499      -7.188   7.291 -31.046  1.00  0.00           C  
ATOM    839  C   ILE A 499      -6.997   6.207 -29.979  1.00  0.00           C  
ATOM    840  O   ILE A 499      -6.135   5.337 -30.119  1.00  0.00           O  
ATOM    841  CB  ILE A 499      -6.210   8.492 -30.837  1.00  0.00           C  
ATOM    842  CG1 ILE A 499      -4.757   8.041 -31.062  1.00  0.00           C  
ATOM    843  CG2 ILE A 499      -6.414   9.155 -29.464  1.00  0.00           C  
ATOM    844  CD1 ILE A 499      -3.733   9.156 -31.086  1.00  0.00           C  
ATOM    845  N   TRP A 500      -7.814   6.262 -28.930  1.00  0.00           N  
ATOM    846  CA  TRP A 500      -7.835   5.223 -27.905  1.00  0.00           C  
ATOM    847  C   TRP A 500      -8.275   3.895 -28.521  1.00  0.00           C  
ATOM    848  O   TRP A 500      -7.698   2.846 -28.225  1.00  0.00           O  
ATOM    849  CB  TRP A 500      -8.773   5.615 -26.760  1.00  0.00           C  
ATOM    850  CG  TRP A 500      -8.745   4.664 -25.593  1.00  0.00           C  
ATOM    851  CD1 TRP A 500      -9.372   3.451 -25.505  1.00  0.00           C  
ATOM    852  CD2 TRP A 500      -8.064   4.854 -24.346  1.00  0.00           C  
ATOM    853  NE1 TRP A 500      -9.117   2.872 -24.286  1.00  0.00           N  
ATOM    854  CE2 TRP A 500      -8.318   3.711 -23.554  1.00  0.00           C  
ATOM    855  CE3 TRP A 500      -7.262   5.876 -23.821  1.00  0.00           C  
ATOM    856  CZ2 TRP A 500      -7.798   3.561 -22.263  1.00  0.00           C  
ATOM    857  CZ3 TRP A 500      -6.745   5.727 -22.537  1.00  0.00           C  
ATOM    858  CH2 TRP A 500      -7.020   4.577 -21.772  1.00  0.00           C  
ATOM    859  N   LYS A 501      -9.295   3.962 -29.378  1.00  0.00           N  
ATOM    860  CA  LYS A 501      -9.838   2.795 -30.074  1.00  0.00           C  
ATOM    861  C   LYS A 501      -8.805   2.168 -31.010  1.00  0.00           C  
ATOM    862  O   LYS A 501      -8.651   0.947 -31.031  1.00  0.00           O  
ATOM    863  CB  LYS A 501     -11.102   3.178 -30.851  1.00  0.00           C  
ATOM    864  CG  LYS A 501     -11.935   1.994 -31.328  1.00  0.00           C  
ATOM    865  CD  LYS A 501     -13.152   2.462 -32.121  1.00  0.00           C  
ATOM    866  CE  LYS A 501     -14.098   1.309 -32.432  1.00  0.00           C  
ATOM    867  NZ  LYS A 501     -13.501   0.317 -33.370  1.00  0.00           N  
ATOM    868  N   ARG A 502      -8.103   3.008 -31.771  1.00  0.00           N  
ATOM    869  CA  ARG A 502      -7.031   2.556 -32.665  1.00  0.00           C  
ATOM    870  C   ARG A 502      -5.945   1.792 -31.911  1.00  0.00           C  
ATOM    871  O   ARG A 502      -5.521   0.717 -32.342  1.00  0.00           O  
ATOM    872  CB  ARG A 502      -6.402   3.742 -33.400  1.00  0.00           C  
ATOM    873  CG  ARG A 502      -7.174   4.233 -34.611  1.00  0.00           C  
ATOM    874  CD  ARG A 502      -6.463   5.420 -35.243  1.00  0.00           C  
ATOM    875  NE  ARG A 502      -7.113   5.866 -36.473  1.00  0.00           N  
ATOM    876  CZ  ARG A 502      -6.619   5.700 -37.698  1.00  0.00           C  
ATOM    877  NH1 ARG A 502      -5.450   5.098 -37.881  1.00  0.00           N  
ATOM    878  NH2 ARG A 502      -7.298   6.147 -38.746  1.00  0.00           N  
ATOM    879  N   MET A 503      -5.506   2.353 -30.786  1.00  0.00           N  
ATOM    880  CA  MET A 503      -4.456   1.747 -29.968  1.00  0.00           C  
ATOM    881  C   MET A 503      -4.916   0.456 -29.289  1.00  0.00           C  
ATOM    882  O   MET A 503      -4.131  -0.486 -29.146  1.00  0.00           O  
ATOM    883  CB  MET A 503      -3.934   2.743 -28.931  1.00  0.00           C  
ATOM    884  CG  MET A 503      -3.135   3.895 -29.523  1.00  0.00           C  
ATOM    885  SD  MET A 503      -2.335   4.933 -28.282  1.00  0.00           S  
ATOM    886  CE  MET A 503      -3.742   5.774 -27.556  1.00  0.00           C  
ATOM    887  N   ALA A 504      -6.183   0.419 -28.878  1.00  0.00           N  
ATOM    888  CA  ALA A 504      -6.775  -0.780 -28.285  1.00  0.00           C  
ATOM    889  C   ALA A 504      -6.947  -1.894 -29.320  1.00  0.00           C  
ATOM    890  O   ALA A 504      -6.657  -3.060 -29.036  1.00  0.00           O  
ATOM    891  CB  ALA A 504      -8.106  -0.452 -27.621  1.00  0.00           C  
ATOM    892  N   ASP A 505      -7.408  -1.526 -30.516  1.00  0.00           N  
ATOM    893  CA  ASP A 505      -7.571  -2.474 -31.624  1.00  0.00           C  
ATOM    894  C   ASP A 505      -6.229  -3.038 -32.097  1.00  0.00           C  
ATOM    895  O   ASP A 505      -6.164  -4.162 -32.601  1.00  0.00           O  
ATOM    896  CB  ASP A 505      -8.321  -1.828 -32.798  1.00  0.00           C  
ATOM    897  CG  ASP A 505      -9.798  -1.576 -32.497  1.00  0.00           C  
ATOM    898  OD1 ASP A 505     -10.275  -1.938 -31.398  1.00  0.00           O  
ATOM    899  OD2 ASP A 505     -10.489  -1.009 -33.371  1.00  0.00           O  
ATOM    900  N   ALA A 506      -5.166  -2.252 -31.927  1.00  0.00           N  
ATOM    901  CA  ALA A 506      -3.805  -2.687 -32.240  1.00  0.00           C  
ATOM    902  C   ALA A 506      -3.252  -3.668 -31.201  1.00  0.00           C  
ATOM    903  O   ALA A 506      -2.238  -4.328 -31.441  1.00  0.00           O  
ATOM    904  CB  ALA A 506      -2.885  -1.484 -32.377  1.00  0.00           C  
ATOM    905  N   GLY A 507      -3.921  -3.755 -30.053  1.00  0.00           N  
ATOM    906  CA  GLY A 507      -3.526  -4.670 -28.983  1.00  0.00           C  
ATOM    907  C   GLY A 507      -2.505  -4.088 -28.022  1.00  0.00           C  
ATOM    908  O   GLY A 507      -1.779  -4.831 -27.355  1.00  0.00           O  
ATOM    909  N   ASP A 508      -2.457  -2.759 -27.943  1.00  0.00           N  
ATOM    910  CA  ASP A 508      -1.471  -2.060 -27.115  1.00  0.00           C  
ATOM    911  C   ASP A 508      -2.042  -1.482 -25.814  1.00  0.00           C  
ATOM    912  O   ASP A 508      -1.359  -0.735 -25.107  1.00  0.00           O  
ATOM    913  CB  ASP A 508      -0.771  -0.964 -27.928  1.00  0.00           C  
ATOM    914  CG  ASP A 508       0.195  -1.524 -28.954  1.00  0.00           C  
ATOM    915  OD1 ASP A 508       0.962  -2.451 -28.615  1.00  0.00           O  
ATOM    916  OD2 ASP A 508       0.196  -1.029 -30.101  1.00  0.00           O  
ATOM    917  N   ILE A 509      -3.288  -1.831 -25.503  1.00  0.00           N  
ATOM    918  CA  ILE A 509      -3.932  -1.388 -24.265  1.00  0.00           C  
ATOM    919  C   ILE A 509      -4.437  -2.586 -23.457  1.00  0.00           C  
ATOM    920  O   ILE A 509      -5.182  -3.423 -23.970  1.00  0.00           O  
ATOM    921  CB  ILE A 509      -5.082  -0.369 -24.531  1.00  0.00           C  
ATOM    922  CG1 ILE A 509      -4.534   0.901 -25.198  1.00  0.00           C  
ATOM    923  CG2 ILE A 509      -5.814  -0.019 -23.232  1.00  0.00           C  
ATOM    924  CD1 ILE A 509      -5.596   1.902 -25.642  1.00  0.00           C  
ATOM    925  N   TYR A 510      -4.015  -2.663 -22.196  1.00  0.00           N  
ATOM    926  CA  TYR A 510      -4.423  -3.752 -21.307  1.00  0.00           C  
ATOM    927  C   TYR A 510      -4.688  -3.270 -19.878  1.00  0.00           C  
ATOM    928  O   TYR A 510      -4.169  -2.232 -19.458  1.00  0.00           O  
ATOM    929  CB  TYR A 510      -3.388  -4.890 -21.324  1.00  0.00           C  
ATOM    930  CG  TYR A 510      -2.048  -4.552 -20.699  1.00  0.00           C  
ATOM    931  CD1 TYR A 510      -1.034  -3.952 -21.449  1.00  0.00           C  
ATOM    932  CD2 TYR A 510      -1.787  -4.851 -19.361  1.00  0.00           C  
ATOM    933  CE1 TYR A 510       0.202  -3.646 -20.877  1.00  0.00           C  
ATOM    934  CE2 TYR A 510      -0.559  -4.549 -18.781  1.00  0.00           C  
ATOM    935  CZ  TYR A 510       0.430  -3.948 -19.544  1.00  0.00           C  
ATOM    936  OH  TYR A 510       1.645  -3.652 -18.970  1.00  0.00           O  
ATOM    937  N   LEU A 511      -5.497  -4.029 -19.142  1.00  0.00           N  
ATOM    938  CA  LEU A 511      -5.855  -3.685 -17.767  1.00  0.00           C  
ATOM    939  C   LEU A 511      -4.980  -4.431 -16.760  1.00  0.00           C  
ATOM    940  O   LEU A 511      -4.875  -5.659 -16.805  1.00  0.00           O  
ATOM    941  CB  LEU A 511      -7.341  -3.977 -17.510  1.00  0.00           C  
ATOM    942  CG  LEU A 511      -7.969  -3.529 -16.182  1.00  0.00           C  
ATOM    943  CD1 LEU A 511      -8.116  -2.011 -16.111  1.00  0.00           C  
ATOM    944  CD2 LEU A 511      -9.321  -4.203 -15.980  1.00  0.00           C  
ATOM    945  N   ASP A 512      -4.355  -3.677 -15.858  1.00  0.00           N  
ATOM    946  CA  ASP A 512      -3.502  -4.243 -14.812  1.00  0.00           C  
ATOM    947  C   ASP A 512      -3.440  -3.312 -13.600  1.00  0.00           C  
ATOM    948  O   ASP A 512      -3.894  -2.167 -13.660  1.00  0.00           O  
ATOM    949  CB  ASP A 512      -2.090  -4.513 -15.353  1.00  0.00           C  
ATOM    950  CG  ASP A 512      -1.352  -5.601 -14.576  1.00  0.00           C  
ATOM    951  OD1 ASP A 512      -1.935  -6.197 -13.642  1.00  0.00           O  
ATOM    952  OD2 ASP A 512      -0.177  -5.863 -14.908  1.00  0.00           O  
ATOM    953  N   ALA A 513      -2.882  -3.814 -12.501  1.00  0.00           N  
ATOM    954  CA  ALA A 513      -2.757  -3.046 -11.267  1.00  0.00           C  
ATOM    955  C   ALA A 513      -1.555  -2.109 -11.315  1.00  0.00           C  
ATOM    956  O   ALA A 513      -0.436  -2.536 -11.610  1.00  0.00           O  
ATOM    957  CB  ALA A 513      -2.659  -3.983 -10.068  1.00  0.00           C  
ATOM    958  N   TYR A 514      -1.794  -0.831 -11.030  1.00  0.00           N  
ATOM    959  CA  TYR A 514      -0.717   0.153 -10.945  1.00  0.00           C  
ATOM    960  C   TYR A 514      -0.430   0.556  -9.501  1.00  0.00           C  
ATOM    961  O   TYR A 514      -1.349   0.818  -8.720  1.00  0.00           O  
ATOM    962  CB  TYR A 514      -1.020   1.401 -11.789  1.00  0.00           C  
ATOM    963  CG  TYR A 514       0.034   2.484 -11.650  1.00  0.00           C  
ATOM    964  CD1 TYR A 514       1.226   2.423 -12.374  1.00  0.00           C  
ATOM    965  CD2 TYR A 514      -0.151   3.558 -10.776  1.00  0.00           C  
ATOM    966  CE1 TYR A 514       2.202   3.409 -12.241  1.00  0.00           C  
ATOM    967  CE2 TYR A 514       0.819   4.546 -10.633  1.00  0.00           C  
ATOM    968  CZ  TYR A 514       1.992   4.465 -11.369  1.00  0.00           C  
ATOM    969  OH  TYR A 514       2.953   5.443 -11.227  1.00  0.00           O  
ATOM    970  N   LYS A 515       0.855   0.598  -9.164  1.00  0.00           N  
ATOM    971  CA  LYS A 515       1.324   1.117  -7.884  1.00  0.00           C  
ATOM    972  C   LYS A 515       2.509   2.041  -8.139  1.00  0.00           C  
ATOM    973  O   LYS A 515       3.465   1.659  -8.816  1.00  0.00           O  
ATOM    974  CB  LYS A 515       1.725  -0.022  -6.943  1.00  0.00           C  
ATOM    975  CG  LYS A 515       0.559  -0.855  -6.430  1.00  0.00           C  
ATOM    976  CD  LYS A 515       1.036  -1.995  -5.540  1.00  0.00           C  
ATOM    977  CE  LYS A 515      -0.125  -2.865  -5.062  1.00  0.00           C  
ATOM    978  NZ  LYS A 515      -0.783  -3.626  -6.166  1.00  0.00           N  
ATOM    979  N   GLY A 516       2.440   3.258  -7.609  1.00  0.00           N  
ATOM    980  CA  GLY A 516       3.510   4.230  -7.811  1.00  0.00           C  
ATOM    981  C   GLY A 516       3.232   5.623  -7.287  1.00  0.00           C  
ATOM    982  O   GLY A 516       2.182   5.885  -6.695  1.00  0.00           O  
ATOM    983  N   TRP A 517       4.190   6.516  -7.517  1.00  0.00           N  
ATOM    984  CA  TRP A 517       4.115   7.895  -7.051  1.00  0.00           C  
ATOM    985  C   TRP A 517       3.696   8.830  -8.177  1.00  0.00           C  
ATOM    986  O   TRP A 517       4.237   8.766  -9.284  1.00  0.00           O  
ATOM    987  CB  TRP A 517       5.463   8.334  -6.478  1.00  0.00           C  
ATOM    988  CG  TRP A 517       5.874   7.548  -5.275  1.00  0.00           C  
ATOM    989  CD1 TRP A 517       6.703   6.463  -5.247  1.00  0.00           C  
ATOM    990  CD2 TRP A 517       5.468   7.779  -3.921  1.00  0.00           C  
ATOM    991  NE1 TRP A 517       6.843   6.006  -3.958  1.00  0.00           N  
ATOM    992  CE2 TRP A 517       6.095   6.795  -3.124  1.00  0.00           C  
ATOM    993  CE3 TRP A 517       4.637   8.723  -3.302  1.00  0.00           C  
ATOM    994  CZ2 TRP A 517       5.918   6.727  -1.739  1.00  0.00           C  
ATOM    995  CZ3 TRP A 517       4.461   8.655  -1.924  1.00  0.00           C  
ATOM    996  CH2 TRP A 517       5.099   7.663  -1.159  1.00  0.00           C  
ATOM    997  N   TYR A 518       2.730   9.697  -7.888  1.00  0.00           N  
ATOM    998  CA  TYR A 518       2.218  10.627  -8.884  1.00  0.00           C  
ATOM    999  C   TYR A 518       2.440  12.077  -8.480  1.00  0.00           C  
ATOM   1000  O   TYR A 518       2.099  12.484  -7.368  1.00  0.00           O  
ATOM   1001  CB  TYR A 518       0.732  10.377  -9.145  1.00  0.00           C  
ATOM   1002  CG  TYR A 518       0.214  11.055 -10.395  1.00  0.00           C  
ATOM   1003  CD1 TYR A 518       0.547  10.569 -11.659  1.00  0.00           C  
ATOM   1004  CD2 TYR A 518      -0.609  12.179 -10.317  1.00  0.00           C  
ATOM   1005  CE1 TYR A 518       0.080  11.181 -12.813  1.00  0.00           C  
ATOM   1006  CE2 TYR A 518      -1.086  12.801 -11.471  1.00  0.00           C  
ATOM   1007  CZ  TYR A 518      -0.736  12.294 -12.714  1.00  0.00           C  
ATOM   1008  OH  TYR A 518      -1.196  12.891 -13.864  1.00  0.00           O  
ATOM   1009  N   SER A 519       3.018  12.845  -9.397  1.00  0.00           N  
ATOM   1010  CA  SER A 519       3.193  14.279  -9.218  1.00  0.00           C  
ATOM   1011  C   SER A 519       2.049  15.014  -9.911  1.00  0.00           C  
ATOM   1012  O   SER A 519       1.972  15.041 -11.140  1.00  0.00           O  
ATOM   1013  CB  SER A 519       4.547  14.727  -9.776  1.00  0.00           C  
ATOM   1014  OG  SER A 519       4.718  16.127  -9.650  1.00  0.00           O  
ATOM   1015  N   ILE A 520       1.157  15.589  -9.108  1.00  0.00           N  
ATOM   1016  CA  ILE A 520      -0.009  16.321  -9.608  1.00  0.00           C  
ATOM   1017  C   ILE A 520       0.412  17.607 -10.329  1.00  0.00           C  
ATOM   1018  O   ILE A 520      -0.147  17.954 -11.374  1.00  0.00           O  
ATOM   1019  CB  ILE A 520      -1.017  16.609  -8.462  1.00  0.00           C  
ATOM   1020  CG1 ILE A 520      -1.667  15.303  -7.997  1.00  0.00           C  
ATOM   1021  CG2 ILE A 520      -2.097  17.594  -8.902  1.00  0.00           C  
ATOM   1022  CD1 ILE A 520      -1.977  15.250  -6.514  1.00  0.00           C  
ATOM   1023  N   ARG A 521       1.411  18.290  -9.772  1.00  0.00           N  
ATOM   1024  CA  ARG A 521       1.966  19.511 -10.358  1.00  0.00           C  
ATOM   1025  C   ARG A 521       2.514  19.271 -11.769  1.00  0.00           C  
ATOM   1026  O   ARG A 521       2.348  20.111 -12.657  1.00  0.00           O  
ATOM   1027  CB  ARG A 521       3.061  20.080  -9.448  1.00  0.00           C  
ATOM   1028  CG  ARG A 521       3.636  21.425  -9.885  1.00  0.00           C  
ATOM   1029  CD  ARG A 521       4.765  21.868  -8.961  1.00  0.00           C  
ATOM   1030  NE  ARG A 521       4.274  22.232  -7.632  1.00  0.00           N  
ATOM   1031  CZ  ARG A 521       5.044  22.433  -6.565  1.00  0.00           C  
ATOM   1032  NH1 ARG A 521       6.364  22.304  -6.647  1.00  0.00           N  
ATOM   1033  NH2 ARG A 521       4.490  22.762  -5.405  1.00  0.00           N  
ATOM   1034  N   ASP A 522       3.152  18.118 -11.964  1.00  0.00           N  
ATOM   1035  CA  ASP A 522       3.746  17.752 -13.249  1.00  0.00           C  
ATOM   1036  C   ASP A 522       2.810  16.908 -14.117  1.00  0.00           C  
ATOM   1037  O   ASP A 522       3.062  16.732 -15.314  1.00  0.00           O  
ATOM   1038  CB  ASP A 522       5.062  16.996 -13.029  1.00  0.00           C  
ATOM   1039  CG  ASP A 522       6.097  17.820 -12.283  1.00  0.00           C  
ATOM   1040  OD1 ASP A 522       6.448  18.920 -12.761  1.00  0.00           O  
ATOM   1041  OD2 ASP A 522       6.567  17.358 -11.222  1.00  0.00           O  
ATOM   1042  N   GLU A 523       1.735  16.400 -13.512  1.00  0.00           N  
ATOM   1043  CA  GLU A 523       0.843  15.416 -14.144  1.00  0.00           C  
ATOM   1044  C   GLU A 523       1.660  14.246 -14.705  1.00  0.00           C  
ATOM   1045  O   GLU A 523       1.553  13.894 -15.884  1.00  0.00           O  
ATOM   1046  CB  GLU A 523      -0.040  16.063 -15.222  1.00  0.00           C  
ATOM   1047  CG  GLU A 523      -1.028  17.111 -14.697  1.00  0.00           C  
ATOM   1048  CD  GLU A 523      -2.286  16.516 -14.069  1.00  0.00           C  
ATOM   1049  OE1 GLU A 523      -2.332  15.295 -13.809  1.00  0.00           O  
ATOM   1050  OE2 GLU A 523      -3.240  17.284 -13.834  1.00  0.00           O  
ATOM   1051  N   ARG A 524       2.470  13.649 -13.834  1.00  0.00           N  
ATOM   1052  CA  ARG A 524       3.526  12.734 -14.251  1.00  0.00           C  
ATOM   1053  C   ARG A 524       3.739  11.604 -13.244  1.00  0.00           C  
ATOM   1054  O   ARG A 524       3.635  11.813 -12.032  1.00  0.00           O  
ATOM   1055  CB  ARG A 524       4.822  13.528 -14.435  1.00  0.00           C  
ATOM   1056  CG  ARG A 524       5.932  12.804 -15.159  1.00  0.00           C  
ATOM   1057  CD  ARG A 524       7.120  13.722 -15.352  1.00  0.00           C  
ATOM   1058  NE  ARG A 524       8.335  12.969 -15.646  1.00  0.00           N  
ATOM   1059  CZ  ARG A 524       9.543  13.508 -15.781  1.00  0.00           C  
ATOM   1060  NH1 ARG A 524       9.719  14.818 -15.651  1.00  0.00           N  
ATOM   1061  NH2 ARG A 524      10.581  12.728 -16.048  1.00  0.00           N  
ATOM   1062  N   PHE A 525       4.040  10.413 -13.759  1.00  0.00           N  
ATOM   1063  CA  PHE A 525       4.332   9.244 -12.926  1.00  0.00           C  
ATOM   1064  C   PHE A 525       5.816   9.167 -12.578  1.00  0.00           C  
ATOM   1065  O   PHE A 525       6.673   9.474 -13.407  1.00  0.00           O  
ATOM   1066  CB  PHE A 525       3.913   7.950 -13.633  1.00  0.00           C  
ATOM   1067  CG  PHE A 525       2.447   7.878 -13.962  1.00  0.00           C  
ATOM   1068  CD1 PHE A 525       1.997   8.161 -15.249  1.00  0.00           C  
ATOM   1069  CD2 PHE A 525       1.517   7.518 -12.990  1.00  0.00           C  
ATOM   1070  CE1 PHE A 525       0.640   8.093 -15.560  1.00  0.00           C  
ATOM   1071  CE2 PHE A 525       0.160   7.446 -13.290  1.00  0.00           C  
ATOM   1072  CZ  PHE A 525      -0.280   7.736 -14.577  1.00  0.00           C  
ATOM   1073  N   PHE A 526       6.105   8.747 -11.348  1.00  0.00           N  
ATOM   1074  CA  PHE A 526       7.477   8.531 -10.888  1.00  0.00           C  
ATOM   1075  C   PHE A 526       7.595   7.211 -10.132  1.00  0.00           C  
ATOM   1076  O   PHE A 526       6.717   6.861  -9.338  1.00  0.00           O  
ATOM   1077  CB  PHE A 526       7.939   9.684  -9.991  1.00  0.00           C  
ATOM   1078  CG  PHE A 526       8.164  10.978 -10.723  1.00  0.00           C  
ATOM   1079  CD1 PHE A 526       7.161  11.941 -10.786  1.00  0.00           C  
ATOM   1080  CD2 PHE A 526       9.384  11.239 -11.341  1.00  0.00           C  
ATOM   1081  CE1 PHE A 526       7.368  13.144 -11.462  1.00  0.00           C  
ATOM   1082  CE2 PHE A 526       9.601  12.436 -12.018  1.00  0.00           C  
ATOM   1083  CZ  PHE A 526       8.592  13.392 -12.076  1.00  0.00           C  
ATOM   1084  N   THR A 527       8.681   6.484 -10.383  1.00  0.00           N  
ATOM   1085  CA  THR A 527       8.951   5.228  -9.679  1.00  0.00           C  
ATOM   1086  C   THR A 527       9.490   5.496  -8.271  1.00  0.00           C  
ATOM   1087  O   THR A 527       9.877   6.624  -7.950  1.00  0.00           O  
ATOM   1088  CB  THR A 527       9.948   4.322 -10.453  1.00  0.00           C  
ATOM   1089  OG1 THR A 527      11.214   4.982 -10.575  1.00  0.00           O  
ATOM   1090  CG2 THR A 527       9.415   3.980 -11.843  1.00  0.00           C  
ATOM   1091  N   GLU A 528       9.505   4.451  -7.444  1.00  0.00           N  
ATOM   1092  CA  GLU A 528      10.028   4.512  -6.075  1.00  0.00           C  
ATOM   1093  C   GLU A 528      11.451   5.082  -6.018  1.00  0.00           C  
ATOM   1094  O   GLU A 528      11.755   5.915  -5.161  1.00  0.00           O  
ATOM   1095  CB  GLU A 528       9.958   3.118  -5.426  1.00  0.00           C  
ATOM   1096  CG  GLU A 528      10.697   2.959  -4.089  1.00  0.00           C  
ATOM   1097  CD  GLU A 528       9.969   3.576  -2.900  1.00  0.00           C  
ATOM   1098  OE1 GLU A 528       8.768   3.909  -3.016  1.00  0.00           O  
ATOM   1099  OE2 GLU A 528      10.606   3.718  -1.835  1.00  0.00           O  
ATOM   1100  N   ASN A 529      12.303   4.643  -6.944  1.00  0.00           N  
ATOM   1101  CA  ASN A 529      13.691   5.107  -7.027  1.00  0.00           C  
ATOM   1102  C   ASN A 529      13.845   6.518  -7.598  1.00  0.00           C  
ATOM   1103  O   ASN A 529      14.910   7.128  -7.477  1.00  0.00           O  
ATOM   1104  CB  ASN A 529      14.544   4.121  -7.835  1.00  0.00           C  
ATOM   1105  CG  ASN A 529      14.693   2.771  -7.150  1.00  0.00           C  
ATOM   1106  OD1 ASN A 529      14.702   2.675  -5.921  1.00  0.00           O  
ATOM   1107  ND2 ASN A 529      14.816   1.718  -7.949  1.00  0.00           N  
ATOM   1108  N   GLU A 530      12.784   7.026  -8.222  1.00  0.00           N  
ATOM   1109  CA  GLU A 530      12.775   8.387  -8.762  1.00  0.00           C  
ATOM   1110  C   GLU A 530      12.333   9.420  -7.717  1.00  0.00           C  
ATOM   1111  O   GLU A 530      12.266  10.617  -8.007  1.00  0.00           O  
ATOM   1112  CB  GLU A 530      11.886   8.468 -10.011  1.00  0.00           C  
ATOM   1113  CG  GLU A 530      12.531   7.918 -11.284  1.00  0.00           C  
ATOM   1114  CD  GLU A 530      11.567   7.856 -12.463  1.00  0.00           C  
ATOM   1115  OE1 GLU A 530      10.448   7.323 -12.301  1.00  0.00           O  
ATOM   1116  OE2 GLU A 530      11.934   8.330 -13.561  1.00  0.00           O  
ATOM   1117  N   THR A 531      12.037   8.952  -6.505  1.00  0.00           N  
ATOM   1118  CA  THR A 531      11.598   9.833  -5.423  1.00  0.00           C  
ATOM   1119  C   THR A 531      12.631   9.933  -4.300  1.00  0.00           C  
ATOM   1120  O   THR A 531      13.492   9.061  -4.152  1.00  0.00           O  
ATOM   1121  CB  THR A 531      10.234   9.396  -4.830  1.00  0.00           C  
ATOM   1122  OG1 THR A 531      10.354   8.101  -4.229  1.00  0.00           O  
ATOM   1123  CG2 THR A 531       9.150   9.369  -5.903  1.00  0.00           C  
ATOM   1124  N   THR A 532      12.536  11.004  -3.516  1.00  0.00           N  
ATOM   1125  CA  THR A 532      13.417  11.216  -2.372  1.00  0.00           C  
ATOM   1126  C   THR A 532      12.599  11.410  -1.096  1.00  0.00           C  
ATOM   1127  O   THR A 532      11.704  12.260  -1.043  1.00  0.00           O  
ATOM   1128  CB  THR A 532      14.354  12.428  -2.592  1.00  0.00           C  
ATOM   1129  OG1 THR A 532      15.038  12.286  -3.842  1.00  0.00           O  
ATOM   1130  CG2 THR A 532      15.384  12.533  -1.472  1.00  0.00           C  
ATOM   1131  N   GLU A 763      12.904  10.606  -0.080  1.00  0.00           N  
ATOM   1132  CA  GLU A 763      12.276  10.740   1.228  1.00  0.00           C  
ATOM   1133  C   GLU A 763      12.937  11.887   1.992  1.00  0.00           C  
ATOM   1134  O   GLU A 763      14.077  11.769   2.445  1.00  0.00           O  
ATOM   1135  CB  GLU A 763      12.363   9.425   2.012  1.00  0.00           C  
ATOM   1136  CG  GLU A 763      11.602   9.428   3.339  1.00  0.00           C  
ATOM   1137  CD  GLU A 763      11.467   8.042   3.952  1.00  0.00           C  
ATOM   1138  OE1 GLU A 763      11.842   7.874   5.132  1.00  0.00           O  
ATOM   1139  OE2 GLU A 763      10.986   7.121   3.256  1.00  0.00           O  
ATOM   1140  N   GLN A 764      12.209  12.994   2.113  1.00  0.00           N  
ATOM   1141  CA  GLN A 764      12.702  14.203   2.775  1.00  0.00           C  
ATOM   1142  C   GLN A 764      12.854  13.995   4.286  1.00  0.00           C  
ATOM   1143  O   GLN A 764      12.123  13.193   4.874  1.00  0.00           O  
ATOM   1144  CB  GLN A 764      11.759  15.381   2.499  1.00  0.00           C  
ATOM   1145  CG  GLN A 764      11.578  15.745   1.025  1.00  0.00           C  
ATOM   1146  CD  GLN A 764      12.681  16.642   0.496  1.00  0.00           C  
ATOM   1147  OE1 GLN A 764      13.815  16.205   0.296  1.00  0.00           O  
ATOM   1148  NE2 GLN A 764      12.347  17.904   0.255  1.00  0.00           N  
ATOM   1149  N   PRO A 765      13.804  14.718   4.920  1.00  0.00           N  
ATOM   1150  CA  PRO A 765      14.032  14.620   6.369  1.00  0.00           C  
ATOM   1151  C   PRO A 765      12.785  14.877   7.222  1.00  0.00           C  
ATOM   1152  O   PRO A 765      12.720  14.409   8.361  1.00  0.00           O  
ATOM   1153  CB  PRO A 765      15.078  15.708   6.630  1.00  0.00           C  
ATOM   1154  CG  PRO A 765      15.810  15.832   5.347  1.00  0.00           C  
ATOM   1155  CD  PRO A 765      14.777  15.624   4.280  1.00  0.00           C  
ATOM   1156  N   ASP A 766      11.813  15.605   6.672  1.00  0.00           N  
ATOM   1157  CA  ASP A 766      10.561  15.896   7.377  1.00  0.00           C  
ATOM   1158  C   ASP A 766       9.469  14.837   7.157  1.00  0.00           C  
ATOM   1159  O   ASP A 766       8.353  14.972   7.665  1.00  0.00           O  
ATOM   1160  CB  ASP A 766      10.046  17.304   7.023  1.00  0.00           C  
ATOM   1161  CG  ASP A 766       9.671  17.456   5.551  1.00  0.00           C  
ATOM   1162  OD1 ASP A 766       9.785  16.481   4.778  1.00  0.00           O  
ATOM   1163  OD2 ASP A 766       9.255  18.569   5.164  1.00  0.00           O  
ATOM   1164  N   GLY A 767       9.796  13.793   6.397  1.00  0.00           N  
ATOM   1165  CA  GLY A 767       8.878  12.677   6.172  1.00  0.00           C  
ATOM   1166  C   GLY A 767       8.137  12.694   4.846  1.00  0.00           C  
ATOM   1167  O   GLY A 767       7.624  11.660   4.410  1.00  0.00           O  
ATOM   1168  N   THR A 768       8.075  13.862   4.207  1.00  0.00           N  
ATOM   1169  CA  THR A 768       7.393  14.009   2.916  1.00  0.00           C  
ATOM   1170  C   THR A 768       8.171  13.341   1.786  1.00  0.00           C  
ATOM   1171  O   THR A 768       9.389  13.163   1.876  1.00  0.00           O  
ATOM   1172  CB  THR A 768       7.143  15.494   2.541  1.00  0.00           C  
ATOM   1173  OG1 THR A 768       8.390  16.199   2.473  1.00  0.00           O  
ATOM   1174  CG2 THR A 768       6.234  16.167   3.554  1.00  0.00           C  
ATOM   1175  N   ARG A 769       7.455  12.970   0.730  1.00  0.00           N  
ATOM   1176  CA  ARG A 769       8.068  12.384  -0.454  1.00  0.00           C  
ATOM   1177  C   ARG A 769       7.926  13.336  -1.637  1.00  0.00           C  
ATOM   1178  O   ARG A 769       6.826  13.803  -1.941  1.00  0.00           O  
ATOM   1179  CB  ARG A 769       7.432  11.025  -0.771  1.00  0.00           C  
ATOM   1180  CG  ARG A 769       8.220  10.155  -1.754  1.00  0.00           C  
ATOM   1181  CD  ARG A 769       9.471   9.552  -1.122  1.00  0.00           C  
ATOM   1182  NE  ARG A 769       9.156   8.551  -0.105  1.00  0.00           N  
ATOM   1183  CZ  ARG A 769       9.243   7.235  -0.283  1.00  0.00           C  
ATOM   1184  NH1 ARG A 769       9.645   6.734  -1.446  1.00  0.00           N  
ATOM   1185  NH2 ARG A 769       8.932   6.415   0.711  1.00  0.00           N  
ATOM   1186  N   ILE A 770       9.048  13.632  -2.286  1.00  0.00           N  
ATOM   1187  CA  ILE A 770       9.054  14.481  -3.477  1.00  0.00           C  
ATOM   1188  C   ILE A 770       9.661  13.753  -4.676  1.00  0.00           C  
ATOM   1189  O   ILE A 770      10.421  12.796  -4.511  1.00  0.00           O  
ATOM   1190  CB  ILE A 770       9.805  15.828  -3.245  1.00  0.00           C  
ATOM   1191  CG1 ILE A 770      11.278  15.587  -2.882  1.00  0.00           C  
ATOM   1192  CG2 ILE A 770       9.092  16.674  -2.186  1.00  0.00           C  
ATOM   1193  CD1 ILE A 770      12.191  16.779  -3.146  1.00  0.00           C  
ATOM   1194  N   ALA A 771       9.309  14.202  -5.878  1.00  0.00           N  
ATOM   1195  CA  ALA A 771       9.943  13.712  -7.096  1.00  0.00           C  
ATOM   1196  C   ALA A 771      11.307  14.379  -7.231  1.00  0.00           C  
ATOM   1197  O   ALA A 771      11.407  15.607  -7.232  1.00  0.00           O  
ATOM   1198  CB  ALA A 771       9.074  14.001  -8.308  1.00  0.00           C  
ATOM   1199  N   THR A 772      12.351  13.560  -7.336  1.00  0.00           N  
ATOM   1200  CA  THR A 772      13.737  14.036  -7.328  1.00  0.00           C  
ATOM   1201  C   THR A 772      14.029  15.061  -8.431  1.00  0.00           C  
ATOM   1202  O   THR A 772      14.634  16.104  -8.168  1.00  0.00           O  
ATOM   1203  CB  THR A 772      14.738  12.851  -7.410  1.00  0.00           C  
ATOM   1204  OG1 THR A 772      14.365  11.841  -6.463  1.00  0.00           O  
ATOM   1205  CG2 THR A 772      16.158  13.309  -7.106  1.00  0.00           C  
ATOM   1206  N   GLU A 773      13.574  14.764  -9.648  1.00  0.00           N  
ATOM   1207  CA  GLU A 773      13.852  15.587 -10.828  1.00  0.00           C  
ATOM   1208  C   GLU A 773      13.250  16.997 -10.763  1.00  0.00           C  
ATOM   1209  O   GLU A 773      13.916  17.973 -11.117  1.00  0.00           O  
ATOM   1210  CB  GLU A 773      13.371  14.870 -12.096  1.00  0.00           C  
ATOM   1211  CG  GLU A 773      13.862  15.484 -13.406  1.00  0.00           C  
ATOM   1212  CD  GLU A 773      13.045  15.044 -14.613  1.00  0.00           C  
ATOM   1213  OE1 GLU A 773      12.606  13.873 -14.653  1.00  0.00           O  
ATOM   1214  OE2 GLU A 773      12.847  15.873 -15.528  1.00  0.00           O  
ATOM   1215  N   THR A 791      11.999  17.098 -10.313  1.00  0.00           N  
ATOM   1216  CA  THR A 791      11.267  18.370 -10.335  1.00  0.00           C  
ATOM   1217  C   THR A 791      11.154  19.048  -8.968  1.00  0.00           C  
ATOM   1218  O   THR A 791      10.988  20.268  -8.890  1.00  0.00           O  
ATOM   1219  CB  THR A 791       9.847  18.209 -10.934  1.00  0.00           C  
ATOM   1220  OG1 THR A 791       9.074  17.320 -10.117  1.00  0.00           O  
ATOM   1221  CG2 THR A 791       9.913  17.667 -12.360  1.00  0.00           C  
ATOM   1222  N   GLY A 792      11.232  18.256  -7.900  1.00  0.00           N  
ATOM   1223  CA  GLY A 792      11.091  18.768  -6.534  1.00  0.00           C  
ATOM   1224  C   GLY A 792       9.648  18.858  -6.064  1.00  0.00           C  
ATOM   1225  O   GLY A 792       9.379  19.302  -4.946  1.00  0.00           O  
ATOM   1226  N   ALA A 794       8.723  18.431  -6.921  1.00  0.00           N  
ATOM   1227  CA  ALA A 794       7.293  18.491  -6.635  1.00  0.00           C  
ATOM   1228  C   ALA A 794       6.849  17.340  -5.727  1.00  0.00           C  
ATOM   1229  O   ALA A 794       7.381  16.233  -5.832  1.00  0.00           O  
ATOM   1230  CB  ALA A 794       6.498  18.483  -7.936  1.00  0.00           C  
ATOM   1231  N   PRO A 795       5.873  17.600  -4.831  1.00  0.00           N  
ATOM   1232  CA  PRO A 795       5.341  16.558  -3.948  1.00  0.00           C  
ATOM   1233  C   PRO A 795       4.644  15.441  -4.722  1.00  0.00           C  
ATOM   1234  O   PRO A 795       3.915  15.710  -5.681  1.00  0.00           O  
ATOM   1235  CB  PRO A 795       4.320  17.312  -3.085  1.00  0.00           C  
ATOM   1236  CG  PRO A 795       4.720  18.739  -3.170  1.00  0.00           C  
ATOM   1237  CD  PRO A 795       5.257  18.911  -4.552  1.00  0.00           C  
ATOM   1238  N   VAL A 826       4.880  14.200  -4.306  1.00  0.00           N  
ATOM   1239  CA  VAL A 826       4.242  13.044  -4.935  1.00  0.00           C  
ATOM   1240  C   VAL A 826       3.286  12.331  -3.984  1.00  0.00           C  
ATOM   1241  O   VAL A 826       3.545  12.227  -2.782  1.00  0.00           O  
ATOM   1242  CB  VAL A 826       5.266  12.038  -5.538  1.00  0.00           C  
ATOM   1243  CG1 VAL A 826       5.794  12.546  -6.873  1.00  0.00           C  
ATOM   1244  CG2 VAL A 826       6.410  11.758  -4.570  1.00  0.00           C  
ATOM   1245  N   THR A 827       2.178  11.853  -4.545  1.00  0.00           N  
ATOM   1246  CA  THR A 827       1.157  11.130  -3.798  1.00  0.00           C  
ATOM   1247  C   THR A 827       1.233   9.645  -4.143  1.00  0.00           C  
ATOM   1248  O   THR A 827       1.373   9.280  -5.316  1.00  0.00           O  
ATOM   1249  CB  THR A 827      -0.261  11.656  -4.134  1.00  0.00           C  
ATOM   1250  OG1 THR A 827      -0.250  13.089  -4.177  1.00  0.00           O  
ATOM   1251  CG2 THR A 827      -1.280  11.190  -3.098  1.00  0.00           C  
ATOM   1252  N   TRP A 829       1.148   8.796  -3.121  1.00  0.00           N  
ATOM   1253  CA  TRP A 829       1.110   7.352  -3.328  1.00  0.00           C  
ATOM   1254  C   TRP A 829      -0.216   6.950  -3.969  1.00  0.00           C  
ATOM   1255  O   TRP A 829      -1.287   7.358  -3.515  1.00  0.00           O  
ATOM   1256  CB  TRP A 829       1.338   6.599  -2.014  1.00  0.00           C  
ATOM   1257  CG  TRP A 829       1.349   5.099  -2.170  1.00  0.00           C  
ATOM   1258  CD1 TRP A 829       0.444   4.217  -1.652  1.00  0.00           C  
ATOM   1259  CD2 TRP A 829       2.301   4.312  -2.902  1.00  0.00           C  
ATOM   1260  NE1 TRP A 829       0.776   2.931  -2.007  1.00  0.00           N  
ATOM   1261  CE2 TRP A 829       1.910   2.960  -2.775  1.00  0.00           C  
ATOM   1262  CE3 TRP A 829       3.447   4.618  -3.651  1.00  0.00           C  
ATOM   1263  CZ2 TRP A 829       2.625   1.913  -3.368  1.00  0.00           C  
ATOM   1264  CZ3 TRP A 829       4.157   3.577  -4.241  1.00  0.00           C  
ATOM   1265  CH2 TRP A 829       3.741   2.240  -4.096  1.00  0.00           C  
ATOM   1266  N   THR A 830      -0.128   6.156  -5.032  1.00  0.00           N  
ATOM   1267  CA  THR A 830      -1.295   5.795  -5.832  1.00  0.00           C  
ATOM   1268  C   THR A 830      -1.374   4.284  -6.048  1.00  0.00           C  
ATOM   1269  O   THR A 830      -0.398   3.653  -6.457  1.00  0.00           O  
ATOM   1270  CB  THR A 830      -1.281   6.529  -7.200  1.00  0.00           C  
ATOM   1271  OG1 THR A 830      -1.068   7.932  -6.993  1.00  0.00           O  
ATOM   1272  CG2 THR A 830      -2.594   6.331  -7.944  1.00  0.00           C  
ATOM   1273  N   GLU A 831      -2.540   3.716  -5.751  1.00  0.00           N  
ATOM   1274  CA  GLU A 831      -2.823   2.308  -6.017  1.00  0.00           C  
ATOM   1275  C   GLU A 831      -4.169   2.184  -6.722  1.00  0.00           C  
ATOM   1276  O   GLU A 831      -5.224   2.317  -6.096  1.00  0.00           O  
ATOM   1277  CB  GLU A 831      -2.819   1.488  -4.725  1.00  0.00           C  
ATOM   1278  CG  GLU A 831      -1.446   1.295  -4.099  1.00  0.00           C  
ATOM   1279  CD  GLU A 831      -1.437   0.229  -3.018  1.00  0.00           C  
ATOM   1280  OE1 GLU A 831      -2.010  -0.858  -3.243  1.00  0.00           O  
ATOM   1281  OE2 GLU A 831      -0.848   0.475  -1.944  1.00  0.00           O  
ATOM   1282  N   GLU A 832      -4.121   1.938  -8.029  1.00  0.00           N  
ATOM   1283  CA  GLU A 832      -5.319   1.883  -8.865  1.00  0.00           C  
ATOM   1284  C   GLU A 832      -5.199   0.811  -9.943  1.00  0.00           C  
ATOM   1285  O   GLU A 832      -4.106   0.541 -10.446  1.00  0.00           O  
ATOM   1286  CB  GLU A 832      -5.565   3.239  -9.538  1.00  0.00           C  
ATOM   1287  CG  GLU A 832      -6.011   4.364  -8.608  1.00  0.00           C  
ATOM   1288  CD  GLU A 832      -6.042   5.725  -9.290  1.00  0.00           C  
ATOM   1289  OE1 GLU A 832      -5.815   6.739  -8.595  1.00  0.00           O  
ATOM   1290  OE2 GLU A 832      -6.292   5.788 -10.514  1.00  0.00           O  
ATOM   1291  N   GLN A 833      -6.331   0.208 -10.293  1.00  0.00           N  
ATOM   1292  CA  GLN A 833      -6.406  -0.704 -11.425  1.00  0.00           C  
ATOM   1293  C   GLN A 833      -6.633   0.138 -12.681  1.00  0.00           C  
ATOM   1294  O   GLN A 833      -7.748   0.606 -12.933  1.00  0.00           O  
ATOM   1295  CB  GLN A 833      -7.544  -1.711 -11.224  1.00  0.00           C  
ATOM   1296  CG  GLN A 833      -7.350  -3.049 -11.938  1.00  0.00           C  
ATOM   1297  CD  GLN A 833      -6.392  -3.986 -11.209  1.00  0.00           C  
ATOM   1298  OE1 GLN A 833      -6.189  -3.875  -9.997  1.00  0.00           O  
ATOM   1299  NE2 GLN A 833      -5.806  -4.921 -11.948  1.00  0.00           N  
ATOM   1300  N   THR A 834      -5.567   0.346 -13.453  1.00  0.00           N  
ATOM   1301  CA  THR A 834      -5.608   1.248 -14.607  1.00  0.00           C  
ATOM   1302  C   THR A 834      -5.305   0.537 -15.924  1.00  0.00           C  
ATOM   1303  O   THR A 834      -4.795  -0.586 -15.937  1.00  0.00           O  
ATOM   1304  CB  THR A 834      -4.611   2.429 -14.453  1.00  0.00           C  
ATOM   1305  OG1 THR A 834      -3.266   1.953 -14.585  1.00  0.00           O  
ATOM   1306  CG2 THR A 834      -4.776   3.125 -13.103  1.00  0.00           C  
ATOM   1307  N   TYR A 835      -5.622   1.205 -17.031  1.00  0.00           N  
ATOM   1308  CA  TYR A 835      -5.217   0.733 -18.347  1.00  0.00           C  
ATOM   1309  C   TYR A 835      -3.787   1.160 -18.650  1.00  0.00           C  
ATOM   1310  O   TYR A 835      -3.344   2.229 -18.224  1.00  0.00           O  
ATOM   1311  CB  TYR A 835      -6.185   1.214 -19.429  1.00  0.00           C  
ATOM   1312  CG  TYR A 835      -7.490   0.454 -19.426  1.00  0.00           C  
ATOM   1313  CD1 TYR A 835      -7.572  -0.827 -19.973  1.00  0.00           C  
ATOM   1314  CD2 TYR A 835      -8.639   1.006 -18.862  1.00  0.00           C  
ATOM   1315  CE1 TYR A 835      -8.767  -1.538 -19.965  1.00  0.00           C  
ATOM   1316  CE2 TYR A 835      -9.841   0.303 -18.849  1.00  0.00           C  
ATOM   1317  CZ  TYR A 835      -9.895  -0.967 -19.402  1.00  0.00           C  
ATOM   1318  OH  TYR A 835     -11.076  -1.667 -19.391  1.00  0.00           O  
ATOM   1319  N   PHE A 836      -3.069   0.307 -19.371  1.00  0.00           N  
ATOM   1320  CA  PHE A 836      -1.675   0.555 -19.714  1.00  0.00           C  
ATOM   1321  C   PHE A 836      -1.464   0.601 -21.222  1.00  0.00           C  
ATOM   1322  O   PHE A 836      -2.079  -0.164 -21.967  1.00  0.00           O  
ATOM   1323  CB  PHE A 836      -0.775  -0.531 -19.116  1.00  0.00           C  
ATOM   1324  CG  PHE A 836      -0.485  -0.351 -17.654  1.00  0.00           C  
ATOM   1325  CD1 PHE A 836      -1.329  -0.895 -16.690  1.00  0.00           C  
ATOM   1326  CD2 PHE A 836       0.642   0.352 -17.238  1.00  0.00           C  
ATOM   1327  CE1 PHE A 836      -1.061  -0.733 -15.333  1.00  0.00           C  
ATOM   1328  CE2 PHE A 836       0.921   0.518 -15.884  1.00  0.00           C  
ATOM   1329  CZ  PHE A 836       0.069  -0.027 -14.930  1.00  0.00           C  
ATOM   1330  N   PHE A 837      -0.595   1.507 -21.660  1.00  0.00           N  
ATOM   1331  CA  PHE A 837      -0.097   1.492 -23.029  1.00  0.00           C  
ATOM   1332  C   PHE A 837       1.212   0.712 -23.070  1.00  0.00           C  
ATOM   1333  O   PHE A 837       2.057   0.860 -22.185  1.00  0.00           O  
ATOM   1334  CB  PHE A 837       0.103   2.913 -23.566  1.00  0.00           C  
ATOM   1335  CG  PHE A 837       0.679   2.961 -24.956  1.00  0.00           C  
ATOM   1336  CD1 PHE A 837      -0.118   2.682 -26.064  1.00  0.00           C  
ATOM   1337  CD2 PHE A 837       2.019   3.282 -25.158  1.00  0.00           C  
ATOM   1338  CE1 PHE A 837       0.411   2.722 -27.351  1.00  0.00           C  
ATOM   1339  CE2 PHE A 837       2.558   3.325 -26.442  1.00  0.00           C  
ATOM   1340  CZ  PHE A 837       1.753   3.045 -27.541  1.00  0.00           C  
ATOM   1341  N   ARG A 838       1.373  -0.111 -24.103  1.00  0.00           N  
ATOM   1342  CA  ARG A 838       2.540  -0.984 -24.237  1.00  0.00           C  
ATOM   1343  C   ARG A 838       3.778  -0.241 -24.747  1.00  0.00           C  
ATOM   1344  O   ARG A 838       4.299  -0.550 -25.822  1.00  0.00           O  
ATOM   1345  CB  ARG A 838       2.220  -2.178 -25.145  1.00  0.00           C  
ATOM   1346  CG  ARG A 838       1.142  -3.111 -24.615  1.00  0.00           C  
ATOM   1347  CD  ARG A 838       1.069  -4.373 -25.460  1.00  0.00           C  
ATOM   1348  NE  ARG A 838       0.005  -5.282 -25.031  1.00  0.00           N  
ATOM   1349  CZ  ARG A 838       0.131  -6.197 -24.074  1.00  0.00           C  
ATOM   1350  NH1 ARG A 838       1.278  -6.337 -23.419  1.00  0.00           N  
ATOM   1351  NH2 ARG A 838      -0.898  -6.974 -23.765  1.00  0.00           N  
ATOM   1352  N   LEU A 839       4.250   0.726 -23.962  1.00  0.00           N  
ATOM   1353  CA  LEU A 839       5.419   1.534 -24.321  1.00  0.00           C  
ATOM   1354  C   LEU A 839       6.709   0.708 -24.405  1.00  0.00           C  
ATOM   1355  O   LEU A 839       7.588   1.009 -25.216  1.00  0.00           O  
ATOM   1356  CB  LEU A 839       5.588   2.705 -23.341  1.00  0.00           C  
ATOM   1357  CG  LEU A 839       6.730   3.709 -23.552  1.00  0.00           C  
ATOM   1358  CD1 LEU A 839       6.552   4.515 -24.838  1.00  0.00           C  
ATOM   1359  CD2 LEU A 839       6.850   4.636 -22.351  1.00  0.00           C  
ATOM   1360  N   SER A 840       6.807  -0.329 -23.574  1.00  0.00           N  
ATOM   1361  CA  SER A 840       7.964  -1.232 -23.565  1.00  0.00           C  
ATOM   1362  C   SER A 840       8.181  -1.937 -24.906  1.00  0.00           C  
ATOM   1363  O   SER A 840       9.297  -2.358 -25.219  1.00  0.00           O  
ATOM   1364  CB  SER A 840       7.825  -2.273 -22.452  1.00  0.00           C  
ATOM   1365  OG  SER A 840       6.685  -3.087 -22.657  1.00  0.00           O  
ATOM   1366  N   ALA A 841       7.110  -2.057 -25.687  1.00  0.00           N  
ATOM   1367  CA  ALA A 841       7.157  -2.717 -26.989  1.00  0.00           C  
ATOM   1368  C   ALA A 841       7.674  -1.810 -28.112  1.00  0.00           C  
ATOM   1369  O   ALA A 841       7.908  -2.279 -29.229  1.00  0.00           O  
ATOM   1370  CB  ALA A 841       5.780  -3.276 -27.344  1.00  0.00           C  
ATOM   1371  N   TYR A 844       7.862  -0.524 -27.811  1.00  0.00           N  
ATOM   1372  CA  TYR A 844       8.248   0.467 -28.826  1.00  0.00           C  
ATOM   1373  C   TYR A 844       9.651   1.058 -28.658  1.00  0.00           C  
ATOM   1374  O   TYR A 844      10.076   1.878 -29.474  1.00  0.00           O  
ATOM   1375  CB  TYR A 844       7.196   1.582 -28.915  1.00  0.00           C  
ATOM   1376  CG  TYR A 844       5.909   1.126 -29.559  1.00  0.00           C  
ATOM   1377  CD1 TYR A 844       5.755   1.149 -30.946  1.00  0.00           C  
ATOM   1378  CD2 TYR A 844       4.851   0.650 -28.786  1.00  0.00           C  
ATOM   1379  CE1 TYR A 844       4.577   0.718 -31.547  1.00  0.00           C  
ATOM   1380  CE2 TYR A 844       3.667   0.214 -29.378  1.00  0.00           C  
ATOM   1381  CZ  TYR A 844       3.538   0.252 -30.757  1.00  0.00           C  
ATOM   1382  OH  TYR A 844       2.373  -0.177 -31.348  1.00  0.00           O  
ATOM   1383  N   THR A 845      10.364   0.631 -27.617  1.00  0.00           N  
ATOM   1384  CA  THR A 845      11.694   1.161 -27.289  1.00  0.00           C  
ATOM   1385  C   THR A 845      12.648   1.205 -28.489  1.00  0.00           C  
ATOM   1386  O   THR A 845      13.168   2.271 -28.829  1.00  0.00           O  
ATOM   1387  CB  THR A 845      12.345   0.376 -26.121  1.00  0.00           C  
ATOM   1388  OG1 THR A 845      11.509   0.461 -24.961  1.00  0.00           O  
ATOM   1389  CG2 THR A 845      13.724   0.935 -25.781  1.00  0.00           C  
ATOM   1390  N   ASP A 846      12.861   0.056 -29.128  1.00  0.00           N  
ATOM   1391  CA  ASP A 846      13.816  -0.052 -30.234  1.00  0.00           C  
ATOM   1392  C   ASP A 846      13.352   0.652 -31.507  1.00  0.00           C  
ATOM   1393  O   ASP A 846      14.174   1.160 -32.273  1.00  0.00           O  
ATOM   1394  CB  ASP A 846      14.165  -1.516 -30.518  1.00  0.00           C  
ATOM   1395  CG  ASP A 846      15.128  -2.096 -29.495  1.00  0.00           C  
ATOM   1396  OD1 ASP A 846      15.848  -1.320 -28.827  1.00  0.00           O  
ATOM   1397  OD2 ASP A 846      15.170  -3.336 -29.359  1.00  0.00           O  
ATOM   1398  N   ARG A 847      12.040   0.679 -31.723  1.00  0.00           N  
ATOM   1399  CA  ARG A 847      11.465   1.400 -32.855  1.00  0.00           C  
ATOM   1400  C   ARG A 847      11.641   2.912 -32.687  1.00  0.00           C  
ATOM   1401  O   ARG A 847      11.866   3.627 -33.667  1.00  0.00           O  
ATOM   1402  CB  ARG A 847       9.990   1.038 -33.038  1.00  0.00           C  
ATOM   1403  CG  ARG A 847       9.450   1.353 -34.418  1.00  0.00           C  
ATOM   1404  CD  ARG A 847       8.064   0.773 -34.617  1.00  0.00           C  
ATOM   1405  NE  ARG A 847       7.338   1.478 -35.671  1.00  0.00           N  
ATOM   1406  CZ  ARG A 847       6.074   1.241 -36.010  1.00  0.00           C  
ATOM   1407  NH1 ARG A 847       5.369   0.305 -35.382  1.00  0.00           N  
ATOM   1408  NH2 ARG A 847       5.511   1.946 -36.983  1.00  0.00           N  
ATOM   1409  N   LEU A 848      11.548   3.386 -31.444  1.00  0.00           N  
ATOM   1410  CA  LEU A 848      11.784   4.795 -31.123  1.00  0.00           C  
ATOM   1411  C   LEU A 848      13.254   5.176 -31.299  1.00  0.00           C  
ATOM   1412  O   LEU A 848      13.561   6.259 -31.801  1.00  0.00           O  
ATOM   1413  CB  LEU A 848      11.317   5.122 -29.699  1.00  0.00           C  
ATOM   1414  CG  LEU A 848       9.810   5.161 -29.415  1.00  0.00           C  
ATOM   1415  CD1 LEU A 848       9.543   5.152 -27.918  1.00  0.00           C  
ATOM   1416  CD2 LEU A 848       9.148   6.364 -30.069  1.00  0.00           C  
ATOM   1417  N   LEU A 849      14.151   4.278 -30.888  1.00  0.00           N  
ATOM   1418  CA  LEU A 849      15.594   4.473 -31.054  1.00  0.00           C  
ATOM   1419  C   LEU A 849      16.003   4.520 -32.526  1.00  0.00           C  
ATOM   1420  O   LEU A 849      16.864   5.316 -32.911  1.00  0.00           O  
ATOM   1421  CB  LEU A 849      16.383   3.380 -30.322  1.00  0.00           C  
ATOM   1422  CG  LEU A 849      16.442   3.428 -28.791  1.00  0.00           C  
ATOM   1423  CD1 LEU A 849      17.053   2.146 -28.238  1.00  0.00           C  
ATOM   1424  CD2 LEU A 849      17.216   4.648 -28.299  1.00  0.00           C  
ATOM   1425  N   ALA A 850      15.380   3.667 -33.337  1.00  0.00           N  
ATOM   1426  CA  ALA A 850      15.604   3.658 -34.782  1.00  0.00           C  
ATOM   1427  C   ALA A 850      15.154   4.974 -35.419  1.00  0.00           C  
ATOM   1428  O   ALA A 850      15.810   5.480 -36.331  1.00  0.00           O  
ATOM   1429  CB  ALA A 850      14.895   2.473 -35.430  1.00  0.00           C  
ATOM   1430  N   LEU A 851      14.046   5.524 -34.918  1.00  0.00           N  
ATOM   1431  CA  LEU A 851      13.525   6.816 -35.373  1.00  0.00           C  
ATOM   1432  C   LEU A 851      14.509   7.965 -35.139  1.00  0.00           C  
ATOM   1433  O   LEU A 851      14.715   8.790 -36.030  1.00  0.00           O  
ATOM   1434  CB  LEU A 851      12.174   7.127 -34.712  1.00  0.00           C  
ATOM   1435  CG  LEU A 851      11.572   8.529 -34.906  1.00  0.00           C  
ATOM   1436  CD1 LEU A 851      11.091   8.751 -36.341  1.00  0.00           C  
ATOM   1437  CD2 LEU A 851      10.445   8.775 -33.915  1.00  0.00           C  
ATOM   1438  N   TYR A 852      15.111   8.010 -33.950  1.00  0.00           N  
ATOM   1439  CA  TYR A 852      16.077   9.062 -33.612  1.00  0.00           C  
ATOM   1440  C   TYR A 852      17.341   8.972 -34.467  1.00  0.00           C  
ATOM   1441  O   TYR A 852      17.924   9.996 -34.832  1.00  0.00           O  
ATOM   1442  CB  TYR A 852      16.461   9.025 -32.125  1.00  0.00           C  
ATOM   1443  CG  TYR A 852      15.306   8.943 -31.145  1.00  0.00           C  
ATOM   1444  CD1 TYR A 852      15.411   8.166 -29.991  1.00  0.00           C  
ATOM   1445  CD2 TYR A 852      14.114   9.640 -31.362  1.00  0.00           C  
ATOM   1446  CE1 TYR A 852      14.364   8.081 -29.082  1.00  0.00           C  
ATOM   1447  CE2 TYR A 852      13.058   9.557 -30.459  1.00  0.00           C  
ATOM   1448  CZ  TYR A 852      13.192   8.777 -29.321  1.00  0.00           C  
ATOM   1449  OH  TYR A 852      12.156   8.693 -28.420  1.00  0.00           O  
ATOM   1450  N   GLU A 853      17.752   7.744 -34.775  1.00  0.00           N  
ATOM   1451  CA  GLU A 853      18.943   7.487 -35.582  1.00  0.00           C  
ATOM   1452  C   GLU A 853      18.717   7.830 -37.056  1.00  0.00           C  
ATOM   1453  O   GLU A 853      19.558   8.475 -37.684  1.00  0.00           O  
ATOM   1454  CB  GLU A 853      19.384   6.023 -35.421  1.00  0.00           C  
ATOM   1455  CG  GLU A 853      20.631   5.616 -36.215  1.00  0.00           C  
ATOM   1456  CD  GLU A 853      21.905   6.314 -35.754  1.00  0.00           C  
ATOM   1457  OE1 GLU A 853      22.046   6.586 -34.540  1.00  0.00           O  
ATOM   1458  OE2 GLU A 853      22.773   6.584 -36.613  1.00  0.00           O  
ATOM   1459  N   GLU A 854      17.577   7.402 -37.594  1.00  0.00           N  
ATOM   1460  CA  GLU A 854      17.246   7.622 -39.002  1.00  0.00           C  
ATOM   1461  C   GLU A 854      16.774   9.049 -39.270  1.00  0.00           C  
ATOM   1462  O   GLU A 854      17.013   9.596 -40.349  1.00  0.00           O  
ATOM   1463  CB  GLU A 854      16.196   6.610 -39.470  1.00  0.00           C  
ATOM   1464  CG  GLU A 854      16.736   5.186 -39.619  1.00  0.00           C  
ATOM   1465  CD  GLU A 854      15.646   4.124 -39.680  1.00  0.00           C  
ATOM   1466  OE1 GLU A 854      15.900   2.993 -39.208  1.00  0.00           O  
ATOM   1467  OE2 GLU A 854      14.542   4.412 -40.196  1.00  0.00           O  
ATOM   1468  N   HIS A 855      16.108   9.644 -38.284  1.00  0.00           N  
ATOM   1469  CA  HIS A 855      15.601  11.008 -38.402  1.00  0.00           C  
ATOM   1470  C   HIS A 855      16.038  11.855 -37.205  1.00  0.00           C  
ATOM   1471  O   HIS A 855      15.262  12.045 -36.266  1.00  0.00           O  
ATOM   1472  CB  HIS A 855      14.073  11.007 -38.535  1.00  0.00           C  
ATOM   1473  CG  HIS A 855      13.571  10.283 -39.746  1.00  0.00           C  
ATOM   1474  ND1 HIS A 855      13.540  10.859 -40.999  1.00  0.00           N  
ATOM   1475  CD2 HIS A 855      13.078   9.030 -39.896  1.00  0.00           C  
ATOM   1476  CE1 HIS A 855      13.053   9.991 -41.868  1.00  0.00           C  
ATOM   1477  NE2 HIS A 855      12.763   8.874 -41.224  1.00  0.00           N  
ATOM   1478  N   PRO A 856      17.288  12.367 -37.234  1.00  0.00           N  
ATOM   1479  CA  PRO A 856      17.802  13.192 -36.136  1.00  0.00           C  
ATOM   1480  C   PRO A 856      17.077  14.531 -36.011  1.00  0.00           C  
ATOM   1481  O   PRO A 856      17.104  15.149 -34.944  1.00  0.00           O  
ATOM   1482  CB  PRO A 856      19.270  13.428 -36.522  1.00  0.00           C  
ATOM   1483  CG  PRO A 856      19.575  12.420 -37.583  1.00  0.00           C  
ATOM   1484  CD  PRO A 856      18.289  12.206 -38.304  1.00  0.00           C  
ATOM   1485  N   GLU A 857      16.435  14.965 -37.095  1.00  0.00           N  
ATOM   1486  CA  GLU A 857      15.691  16.226 -37.123  1.00  0.00           C  
ATOM   1487  C   GLU A 857      14.387  16.160 -36.320  1.00  0.00           C  
ATOM   1488  O   GLU A 857      13.759  17.187 -36.066  1.00  0.00           O  
ATOM   1489  CB  GLU A 857      15.414  16.662 -38.572  1.00  0.00           C  
ATOM   1490  CG  GLU A 857      14.345  15.847 -39.314  1.00  0.00           C  
ATOM   1491  CD  GLU A 857      14.856  14.525 -39.880  1.00  0.00           C  
ATOM   1492  OE1 GLU A 857      16.069  14.234 -39.768  1.00  0.00           O  
ATOM   1493  OE2 GLU A 857      14.034  13.774 -40.450  1.00  0.00           O  
ATOM   1494  N   PHE A 858      13.994  14.948 -35.927  1.00  0.00           N  
ATOM   1495  CA  PHE A 858      12.779  14.715 -35.142  1.00  0.00           C  
ATOM   1496  C   PHE A 858      12.794  15.465 -33.805  1.00  0.00           C  
ATOM   1497  O   PHE A 858      11.744  15.888 -33.317  1.00  0.00           O  
ATOM   1498  CB  PHE A 858      12.579  13.209 -34.920  1.00  0.00           C  
ATOM   1499  CG  PHE A 858      11.302  12.854 -34.203  1.00  0.00           C  
ATOM   1500  CD1 PHE A 858      10.075  12.918 -34.859  1.00  0.00           C  
ATOM   1501  CD2 PHE A 858      11.331  12.439 -32.875  1.00  0.00           C  
ATOM   1502  CE1 PHE A 858       8.895  12.586 -34.199  1.00  0.00           C  
ATOM   1503  CE2 PHE A 858      10.159  12.105 -32.204  1.00  0.00           C  
ATOM   1504  CZ  PHE A 858       8.937  12.179 -32.867  1.00  0.00           C  
ATOM   1505  N   ILE A 859      13.985  15.621 -33.225  1.00  0.00           N  
ATOM   1506  CA  ILE A 859      14.156  16.338 -31.959  1.00  0.00           C  
ATOM   1507  C   ILE A 859      15.210  17.437 -32.093  1.00  0.00           C  
ATOM   1508  O   ILE A 859      16.327  17.188 -32.555  1.00  0.00           O  
ATOM   1509  CB  ILE A 859      14.556  15.391 -30.794  1.00  0.00           C  
ATOM   1510  CG1 ILE A 859      13.619  14.179 -30.726  1.00  0.00           C  
ATOM   1511  CG2 ILE A 859      14.568  16.149 -29.461  1.00  0.00           C  
ATOM   1512  CD1 ILE A 859      14.116  13.050 -29.842  1.00  0.00           C  
ATOM   1513  N   GLY A 860      14.843  18.647 -31.681  1.00  0.00           N  
ATOM   1514  CA  GLY A 860      15.757  19.785 -31.689  1.00  0.00           C  
ATOM   1515  C   GLY A 860      15.647  20.610 -30.418  1.00  0.00           C  
ATOM   1516  O   GLY A 860      14.584  20.639 -29.795  1.00  0.00           O  
ATOM   1517  N   PRO A 861      16.746  21.278 -30.011  1.00  0.00           N  
ATOM   1518  CA  PRO A 861      18.083  21.222 -30.617  1.00  0.00           C  
ATOM   1519  C   PRO A 861      18.824  19.911 -30.318  1.00  0.00           C  
ATOM   1520  O   PRO A 861      18.299  19.055 -29.601  1.00  0.00           O  
ATOM   1521  CB  PRO A 861      18.807  22.415 -29.983  1.00  0.00           C  
ATOM   1522  CG  PRO A 861      18.104  22.651 -28.700  1.00  0.00           C  
ATOM   1523  CD  PRO A 861      16.673  22.285 -28.936  1.00  0.00           C  
ATOM   1524  N   ASP A 862      20.029  19.771 -30.871  1.00  0.00           N  
ATOM   1525  CA  ASP A 862      20.820  18.536 -30.777  1.00  0.00           C  
ATOM   1526  C   ASP A 862      20.997  17.999 -29.356  1.00  0.00           C  
ATOM   1527  O   ASP A 862      20.864  16.796 -29.130  1.00  0.00           O  
ATOM   1528  CB  ASP A 862      22.195  18.720 -31.435  1.00  0.00           C  
ATOM   1529  CG  ASP A 862      22.133  18.689 -32.954  1.00  0.00           C  
ATOM   1530  OD1 ASP A 862      21.171  18.117 -33.516  1.00  0.00           O  
ATOM   1531  OD2 ASP A 862      23.060  19.232 -33.591  1.00  0.00           O  
ATOM   1532  N   ALA A 863      21.295  18.891 -28.412  1.00  0.00           N  
ATOM   1533  CA  ALA A 863      21.523  18.508 -27.015  1.00  0.00           C  
ATOM   1534  C   ALA A 863      20.312  17.813 -26.395  1.00  0.00           C  
ATOM   1535  O   ALA A 863      20.469  16.890 -25.595  1.00  0.00           O  
ATOM   1536  CB  ALA A 863      21.933  19.719 -26.183  1.00  0.00           C  
ATOM   1537  N   ARG A 864      19.113  18.254 -26.776  1.00  0.00           N  
ATOM   1538  CA  ARG A 864      17.869  17.637 -26.313  1.00  0.00           C  
ATOM   1539  C   ARG A 864      17.700  16.216 -26.852  1.00  0.00           C  
ATOM   1540  O   ARG A 864      17.237  15.329 -26.133  1.00  0.00           O  
ATOM   1541  CB  ARG A 864      16.650  18.489 -26.697  1.00  0.00           C  
ATOM   1542  CG  ARG A 864      16.635  19.920 -26.160  1.00  0.00           C  
ATOM   1543  CD  ARG A 864      16.361  20.006 -24.656  1.00  0.00           C  
ATOM   1544  NE  ARG A 864      17.570  19.799 -23.857  1.00  0.00           N  
ATOM   1545  CZ  ARG A 864      18.530  20.706 -23.681  1.00  0.00           C  
ATOM   1546  NH1 ARG A 864      18.445  21.905 -24.249  1.00  0.00           N  
ATOM   1547  NH2 ARG A 864      19.589  20.412 -22.937  1.00  0.00           N  
ATOM   1548  N   ARG A 865      18.075  16.008 -28.114  1.00  0.00           N  
ATOM   1549  CA  ARG A 865      17.998  14.684 -28.733  1.00  0.00           C  
ATOM   1550  C   ARG A 865      18.921  13.683 -28.037  1.00  0.00           C  
ATOM   1551  O   ARG A 865      18.520  12.549 -27.773  1.00  0.00           O  
ATOM   1552  CB  ARG A 865      18.302  14.749 -30.234  1.00  0.00           C  
ATOM   1553  CG  ARG A 865      18.080  13.422 -30.959  1.00  0.00           C  
ATOM   1554  CD  ARG A 865      18.462  13.476 -32.431  1.00  0.00           C  
ATOM   1555  NE  ARG A 865      19.887  13.734 -32.634  1.00  0.00           N  
ATOM   1556  CZ  ARG A 865      20.389  14.873 -33.105  1.00  0.00           C  
ATOM   1557  NH1 ARG A 865      19.586  15.878 -33.436  1.00  0.00           N  
ATOM   1558  NH2 ARG A 865      21.699  15.007 -33.250  1.00  0.00           N  
ATOM   1559  N   ASN A 866      20.147  14.111 -27.740  1.00  0.00           N  
ATOM   1560  CA  ASN A 866      21.112  13.276 -27.016  1.00  0.00           C  
ATOM   1561  C   ASN A 866      20.578  12.803 -25.665  1.00  0.00           C  
ATOM   1562  O   ASN A 866      20.830  11.671 -25.256  1.00  0.00           O  
ATOM   1563  CB  ASN A 866      22.444  14.013 -26.830  1.00  0.00           C  
ATOM   1564  CG  ASN A 866      23.127  14.339 -28.149  1.00  0.00           C  
ATOM   1565  OD1 ASN A 866      22.998  13.609 -29.134  1.00  0.00           O  
ATOM   1566  ND2 ASN A 866      23.867  15.442 -28.169  1.00  0.00           N  
ATOM   1567  N   GLU A 867      19.837  13.678 -24.987  1.00  0.00           N  
ATOM   1568  CA  GLU A 867      19.215  13.357 -23.703  1.00  0.00           C  
ATOM   1569  C   GLU A 867      18.074  12.345 -23.847  1.00  0.00           C  
ATOM   1570  O   GLU A 867      17.921  11.456 -23.006  1.00  0.00           O  
ATOM   1571  CB  GLU A 867      18.718  14.632 -23.015  1.00  0.00           C  
ATOM   1572  CG  GLU A 867      19.835  15.554 -22.539  1.00  0.00           C  
ATOM   1573  CD  GLU A 867      19.372  16.982 -22.286  1.00  0.00           C  
ATOM   1574  OE1 GLU A 867      20.243  17.868 -22.160  1.00  0.00           O  
ATOM   1575  OE2 GLU A 867      18.146  17.225 -22.213  1.00  0.00           O  
ATOM   1576  N   ILE A 868      17.283  12.483 -24.911  1.00  0.00           N  
ATOM   1577  CA  ILE A 868      16.186  11.551 -25.194  1.00  0.00           C  
ATOM   1578  C   ILE A 868      16.721  10.173 -25.604  1.00  0.00           C  
ATOM   1579  O   ILE A 868      16.211   9.147 -25.151  1.00  0.00           O  
ATOM   1580  CB  ILE A 868      15.190  12.114 -26.258  1.00  0.00           C  
ATOM   1581  CG1 ILE A 868      14.522  13.409 -25.763  1.00  0.00           C  
ATOM   1582  CG2 ILE A 868      14.135  11.071 -26.652  1.00  0.00           C  
ATOM   1583  CD1 ILE A 868      13.708  13.280 -24.466  1.00  0.00           C  
ATOM   1584  N   VAL A 869      17.755  10.160 -26.444  1.00  0.00           N  
ATOM   1585  CA  VAL A 869      18.422   8.914 -26.834  1.00  0.00           C  
ATOM   1586  C   VAL A 869      18.955   8.180 -25.599  1.00  0.00           C  
ATOM   1587  O   VAL A 869      18.754   6.975 -25.457  1.00  0.00           O  
ATOM   1588  CB  VAL A 869      19.555   9.160 -27.870  1.00  0.00           C  
ATOM   1589  CG1 VAL A 869      20.401   7.901 -28.074  1.00  0.00           C  
ATOM   1590  CG2 VAL A 869      18.970   9.621 -29.200  1.00  0.00           C  
ATOM   1591  N   SER A 870      19.608   8.920 -24.706  1.00  0.00           N  
ATOM   1592  CA  SER A 870      20.148   8.366 -23.463  1.00  0.00           C  
ATOM   1593  C   SER A 870      19.061   7.823 -22.531  1.00  0.00           C  
ATOM   1594  O   SER A 870      19.260   6.799 -21.874  1.00  0.00           O  
ATOM   1595  CB  SER A 870      20.989   9.417 -22.735  1.00  0.00           C  
ATOM   1596  OG  SER A 870      21.580   8.875 -21.567  1.00  0.00           O  
ATOM   1597  N   PHE A 872      17.921   8.513 -22.483  1.00  0.00           N  
ATOM   1598  CA  PHE A 872      16.790   8.112 -21.644  1.00  0.00           C  
ATOM   1599  C   PHE A 872      16.110   6.836 -22.148  1.00  0.00           C  
ATOM   1600  O   PHE A 872      15.815   5.934 -21.359  1.00  0.00           O  
ATOM   1601  CB  PHE A 872      15.772   9.259 -21.524  1.00  0.00           C  
ATOM   1602  CG  PHE A 872      14.473   8.863 -20.867  1.00  0.00           C  
ATOM   1603  CD1 PHE A 872      14.405   8.655 -19.491  1.00  0.00           C  
ATOM   1604  CD2 PHE A 872      13.315   8.708 -21.625  1.00  0.00           C  
ATOM   1605  CE1 PHE A 872      13.204   8.288 -18.880  1.00  0.00           C  
ATOM   1606  CE2 PHE A 872      12.108   8.344 -21.024  1.00  0.00           C  
ATOM   1607  CZ  PHE A 872      12.053   8.134 -19.649  1.00  0.00           C  
ATOM   1608  N   VAL A 873      15.862   6.772 -23.455  1.00  0.00           N  
ATOM   1609  CA  VAL A 873      15.211   5.613 -24.072  1.00  0.00           C  
ATOM   1610  C   VAL A 873      16.119   4.376 -24.047  1.00  0.00           C  
ATOM   1611  O   VAL A 873      15.638   3.254 -23.877  1.00  0.00           O  
ATOM   1612  CB  VAL A 873      14.727   5.924 -25.518  1.00  0.00           C  
ATOM   1613  CG1 VAL A 873      14.033   4.718 -26.139  1.00  0.00           C  
ATOM   1614  CG2 VAL A 873      13.777   7.118 -25.523  1.00  0.00           C  
ATOM   1615  N   SER A 874      17.428   4.594 -24.193  1.00  0.00           N  
ATOM   1616  CA  SER A 874      18.422   3.512 -24.179  1.00  0.00           C  
ATOM   1617  C   SER A 874      18.489   2.757 -22.847  1.00  0.00           C  
ATOM   1618  O   SER A 874      19.018   1.647 -22.785  1.00  0.00           O  
ATOM   1619  CB  SER A 874      19.811   4.048 -24.540  1.00  0.00           C  
ATOM   1620  OG  SER A 874      19.853   4.511 -25.878  1.00  0.00           O  
ATOM   1621  N   GLY A1082      17.958   3.365 -21.789  1.00  0.00           N  
ATOM   1622  CA  GLY A1082      17.913   2.734 -20.470  1.00  0.00           C  
ATOM   1623  C   GLY A1082      16.724   1.807 -20.281  1.00  0.00           C  
ATOM   1624  O   GLY A1082      16.536   1.245 -19.201  1.00  0.00           O  
ATOM   1625  N   GLY A1083      15.923   1.649 -21.333  1.00  0.00           N  
ATOM   1626  CA  GLY A1083      14.735   0.802 -21.293  1.00  0.00           C  
ATOM   1627  C   GLY A1083      13.492   1.567 -20.882  1.00  0.00           C  
ATOM   1628  O   GLY A1083      13.553   2.465 -20.040  1.00  0.00           O  
ATOM   1629  N   LEU A1084      12.361   1.208 -21.483  1.00  0.00           N  
ATOM   1630  CA  LEU A1084      11.087   1.848 -21.171  1.00  0.00           C  
ATOM   1631  C   LEU A1084      10.098   0.871 -20.547  1.00  0.00           C  
ATOM   1632  O   LEU A1084      10.001  -0.286 -20.964  1.00  0.00           O  
ATOM   1633  CB  LEU A1084      10.473   2.489 -22.422  1.00  0.00           C  
ATOM   1634  CG  LEU A1084      11.198   3.673 -23.073  1.00  0.00           C  
ATOM   1635  CD1 LEU A1084      10.563   4.004 -24.414  1.00  0.00           C  
ATOM   1636  CD2 LEU A1084      11.215   4.899 -22.163  1.00  0.00           C  
ATOM   1637  N   LYS A1085       9.375   1.352 -19.541  1.00  0.00           N  
ATOM   1638  CA  LYS A1085       8.312   0.588 -18.902  1.00  0.00           C  
ATOM   1639  C   LYS A1085       6.960   0.993 -19.481  1.00  0.00           C  
ATOM   1640  O   LYS A1085       6.838   2.048 -20.111  1.00  0.00           O  
ATOM   1641  CB  LYS A1085       8.332   0.813 -17.388  1.00  0.00           C  
ATOM   1642  CG  LYS A1085       9.427   0.043 -16.654  1.00  0.00           C  
ATOM   1643  CD  LYS A1085       9.382   0.286 -15.144  1.00  0.00           C  
ATOM   1644  CE  LYS A1085       8.209  -0.429 -14.470  1.00  0.00           C  
ATOM   1645  NZ  LYS A1085       8.391  -1.910 -14.416  1.00  0.00           N  
ATOM   1646  N   ASP A1087       5.952   0.150 -19.274  1.00  0.00           N  
ATOM   1647  CA  ASP A1087       4.597   0.443 -19.737  1.00  0.00           C  
ATOM   1648  C   ASP A1087       4.001   1.641 -18.992  1.00  0.00           C  
ATOM   1649  O   ASP A1087       4.335   1.894 -17.831  1.00  0.00           O  
ATOM   1650  CB  ASP A1087       3.700  -0.792 -19.615  1.00  0.00           C  
ATOM   1651  CG  ASP A1087       3.968  -1.827 -20.704  1.00  0.00           C  
ATOM   1652  OD1 ASP A1087       4.655  -1.505 -21.698  1.00  0.00           O  
ATOM   1653  OD2 ASP A1087       3.484  -2.969 -20.569  1.00  0.00           O  
ATOM   1654  N   LEU A1088       3.129   2.376 -19.676  1.00  0.00           N  
ATOM   1655  CA  LEU A1088       2.596   3.632 -19.162  1.00  0.00           C  
ATOM   1656  C   LEU A1088       1.122   3.517 -18.786  1.00  0.00           C  
ATOM   1657  O   LEU A1088       0.307   3.050 -19.581  1.00  0.00           O  
ATOM   1658  CB  LEU A1088       2.795   4.745 -20.199  1.00  0.00           C  
ATOM   1659  CG  LEU A1088       2.372   6.182 -19.877  1.00  0.00           C  
ATOM   1660  CD1 LEU A1088       3.340   6.844 -18.900  1.00  0.00           C  
ATOM   1661  CD2 LEU A1088       2.270   6.994 -21.157  1.00  0.00           C  
ATOM   1662  N   SER A1089       0.794   3.942 -17.567  1.00  0.00           N  
ATOM   1663  CA  SER A1089      -0.593   4.027 -17.115  1.00  0.00           C  
ATOM   1664  C   SER A1089      -1.304   5.145 -17.876  1.00  0.00           C  
ATOM   1665  O   SER A1089      -0.851   6.290 -17.872  1.00  0.00           O  
ATOM   1666  CB  SER A1089      -0.648   4.281 -15.605  1.00  0.00           C  
ATOM   1667  OG  SER A1089      -1.973   4.542 -15.173  1.00  0.00           O  
ATOM   1668  N   ILE A1090      -2.409   4.803 -18.536  1.00  0.00           N  
ATOM   1669  CA  ILE A1090      -3.111   5.754 -19.407  1.00  0.00           C  
ATOM   1670  C   ILE A1090      -4.568   6.030 -19.011  1.00  0.00           C  
ATOM   1671  O   ILE A1090      -5.302   6.696 -19.747  1.00  0.00           O  
ATOM   1672  CB  ILE A1090      -3.016   5.363 -20.912  1.00  0.00           C  
ATOM   1673  CG1 ILE A1090      -3.475   3.915 -21.139  1.00  0.00           C  
ATOM   1674  CG2 ILE A1090      -1.596   5.592 -21.430  1.00  0.00           C  
ATOM   1675  CD1 ILE A1090      -3.689   3.544 -22.602  1.00  0.00           C  
ATOM   1676  N   SER A1091      -4.976   5.525 -17.849  1.00  0.00           N  
ATOM   1677  CA  SER A1091      -6.300   5.828 -17.303  1.00  0.00           C  
ATOM   1678  C   SER A1091      -6.251   6.015 -15.788  1.00  0.00           C  
ATOM   1679  O   SER A1091      -5.275   5.632 -15.142  1.00  0.00           O  
ATOM   1680  CB  SER A1091      -7.323   4.752 -17.691  1.00  0.00           C  
ATOM   1681  OG  SER A1091      -7.149   3.566 -16.937  1.00  0.00           O  
ATOM   1682  N   ARG A1093      -7.301   6.624 -15.237  1.00  0.00           N  
ATOM   1683  CA  ARG A1093      -7.424   6.848 -13.796  1.00  0.00           C  
ATOM   1684  C   ARG A1093      -8.863   6.604 -13.341  1.00  0.00           C  
ATOM   1685  O   ARG A1093      -9.805   6.799 -14.114  1.00  0.00           O  
ATOM   1686  CB  ARG A1093      -6.984   8.271 -13.422  1.00  0.00           C  
ATOM   1687  CG  ARG A1093      -5.516   8.615 -13.721  1.00  0.00           C  
ATOM   1688  CD  ARG A1093      -4.531   7.827 -12.853  1.00  0.00           C  
ATOM   1689  NE  ARG A1093      -4.694   8.118 -11.429  1.00  0.00           N  
ATOM   1690  CZ  ARG A1093      -4.078   9.104 -10.783  1.00  0.00           C  
ATOM   1691  NH1 ARG A1093      -3.241   9.913 -11.424  1.00  0.00           N  
ATOM   1692  NH2 ARG A1093      -4.302   9.282  -9.489  1.00  0.00           N  
ATOM   1693  N   THR A1098      -9.026   6.188 -12.086  1.00  0.00           N  
ATOM   1694  CA  THR A1098     -10.344   5.817 -11.553  1.00  0.00           C  
ATOM   1695  C   THR A1098     -10.835   6.694 -10.397  1.00  0.00           C  
ATOM   1696  O   THR A1098     -12.011   6.636 -10.031  1.00  0.00           O  
ATOM   1697  CB  THR A1098     -10.371   4.341 -11.085  1.00  0.00           C  
ATOM   1698  OG1 THR A1098      -9.282   4.098 -10.184  1.00  0.00           O  
ATOM   1699  CG2 THR A1098     -10.267   3.394 -12.268  1.00  0.00           C  
ATOM   1700  N   THR A1099      -9.944   7.509  -9.836  1.00  0.00           N  
ATOM   1701  CA  THR A1099     -10.237   8.233  -8.591  1.00  0.00           C  
ATOM   1702  C   THR A1099     -10.821   9.639  -8.767  1.00  0.00           C  
ATOM   1703  O   THR A1099     -11.143  10.306  -7.779  1.00  0.00           O  
ATOM   1704  CB  THR A1099      -9.001   8.289  -7.662  1.00  0.00           C  
ATOM   1705  OG1 THR A1099      -7.857   8.729  -8.405  1.00  0.00           O  
ATOM   1706  CG2 THR A1099      -8.723   6.917  -7.060  1.00  0.00           C  
ATOM   1707  N   PHE A1100     -10.956  10.083 -10.017  1.00  0.00           N  
ATOM   1708  CA  PHE A1100     -11.571  11.379 -10.332  1.00  0.00           C  
ATOM   1709  C   PHE A1100     -12.237  11.343 -11.709  1.00  0.00           C  
ATOM   1710  O   PHE A1100     -11.935  10.468 -12.523  1.00  0.00           O  
ATOM   1711  CB  PHE A1100     -10.547  12.525 -10.227  1.00  0.00           C  
ATOM   1712  CG  PHE A1100      -9.471  12.493 -11.283  1.00  0.00           C  
ATOM   1713  CD1 PHE A1100      -9.522  13.362 -12.369  1.00  0.00           C  
ATOM   1714  CD2 PHE A1100      -8.402  11.606 -11.186  1.00  0.00           C  
ATOM   1715  CE1 PHE A1100      -8.529  13.340 -13.349  1.00  0.00           C  
ATOM   1716  CE2 PHE A1100      -7.406  11.576 -12.160  1.00  0.00           C  
ATOM   1717  CZ  PHE A1100      -7.470  12.445 -13.243  1.00  0.00           C  
ATOM   1718  N   ASP A1101     -13.144  12.285 -11.965  1.00  0.00           N  
ATOM   1719  CA  ASP A1101     -13.920  12.283 -13.212  1.00  0.00           C  
ATOM   1720  C   ASP A1101     -13.629  13.450 -14.159  1.00  0.00           C  
ATOM   1721  O   ASP A1101     -14.208  13.530 -15.248  1.00  0.00           O  
ATOM   1722  CB  ASP A1101     -15.428  12.173 -12.928  1.00  0.00           C  
ATOM   1723  CG  ASP A1101     -15.923  13.213 -11.936  1.00  0.00           C  
ATOM   1724  OD1 ASP A1101     -15.509  14.391 -12.028  1.00  0.00           O  
ATOM   1725  OD2 ASP A1101     -16.742  12.847 -11.064  1.00  0.00           O  
ATOM   1726  N   TRP A1102     -12.735  14.349 -13.753  1.00  0.00           N  
ATOM   1727  CA  TRP A1102     -12.377  15.487 -14.595  1.00  0.00           C  
ATOM   1728  C   TRP A1102     -11.408  15.083 -15.711  1.00  0.00           C  
ATOM   1729  O   TRP A1102     -10.189  15.250 -15.599  1.00  0.00           O  
ATOM   1730  CB  TRP A1102     -11.841  16.657 -13.762  1.00  0.00           C  
ATOM   1731  CG  TRP A1102     -11.610  17.909 -14.564  1.00  0.00           C  
ATOM   1732  CD1 TRP A1102     -10.480  18.673 -14.575  1.00  0.00           C  
ATOM   1733  CD2 TRP A1102     -12.524  18.531 -15.482  1.00  0.00           C  
ATOM   1734  NE1 TRP A1102     -10.634  19.735 -15.431  1.00  0.00           N  
ATOM   1735  CE2 TRP A1102     -11.877  19.672 -16.003  1.00  0.00           C  
ATOM   1736  CE3 TRP A1102     -13.828  18.237 -15.909  1.00  0.00           C  
ATOM   1737  CZ2 TRP A1102     -12.488  20.521 -16.932  1.00  0.00           C  
ATOM   1738  CZ3 TRP A1102     -14.434  19.081 -16.835  1.00  0.00           C  
ATOM   1739  CH2 TRP A1102     -13.761  20.210 -17.335  1.00  0.00           C  
ATOM   1740  N   GLY A1103     -11.980  14.545 -16.784  1.00  0.00           N  
ATOM   1741  CA  GLY A1103     -11.223  14.088 -17.944  1.00  0.00           C  
ATOM   1742  C   GLY A1103     -12.115  13.403 -18.960  1.00  0.00           C  
ATOM   1743  O   GLY A1103     -13.329  13.301 -18.764  1.00  0.00           O  
ATOM   1744  N   VAL A1104     -11.511  12.935 -20.049  1.00  0.00           N  
ATOM   1745  CA  VAL A1104     -12.242  12.239 -21.107  1.00  0.00           C  
ATOM   1746  C   VAL A1104     -12.511  10.790 -20.688  1.00  0.00           C  
ATOM   1747  O   VAL A1104     -11.571  10.051 -20.387  1.00  0.00           O  
ATOM   1748  CB  VAL A1104     -11.474  12.273 -22.457  1.00  0.00           C  
ATOM   1749  CG1 VAL A1104     -12.243  11.522 -23.540  1.00  0.00           C  
ATOM   1750  CG2 VAL A1104     -11.206  13.710 -22.894  1.00  0.00           C  
ATOM   1751  N   PRO A1105     -13.797  10.383 -20.657  1.00  0.00           N  
ATOM   1752  CA  PRO A1105     -14.144   9.002 -20.311  1.00  0.00           C  
ATOM   1753  C   PRO A1105     -13.579   8.002 -21.316  1.00  0.00           C  
ATOM   1754  O   PRO A1105     -13.597   8.255 -22.522  1.00  0.00           O  
ATOM   1755  CB  PRO A1105     -15.677   8.995 -20.366  1.00  0.00           C  
ATOM   1756  CG  PRO A1105     -16.076  10.419 -20.209  1.00  0.00           C  
ATOM   1757  CD  PRO A1105     -14.998  11.207 -20.882  1.00  0.00           C  
ATOM   1758  N   VAL A1106     -13.067   6.886 -20.808  1.00  0.00           N  
ATOM   1759  CA  VAL A1106     -12.581   5.798 -21.650  1.00  0.00           C  
ATOM   1760  C   VAL A1106     -13.782   5.084 -22.280  1.00  0.00           C  
ATOM   1761  O   VAL A1106     -14.708   4.696 -21.563  1.00  0.00           O  
ATOM   1762  CB  VAL A1106     -11.707   4.804 -20.840  1.00  0.00           C  
ATOM   1763  CG1 VAL A1106     -11.401   3.545 -21.647  1.00  0.00           C  
ATOM   1764  CG2 VAL A1106     -10.415   5.478 -20.387  1.00  0.00           C  
ATOM   1765  N   PRO A1107     -13.781   4.937 -23.623  1.00  0.00           N  
ATOM   1766  CA  PRO A1107     -14.866   4.257 -24.339  1.00  0.00           C  
ATOM   1767  C   PRO A1107     -15.198   2.887 -23.745  1.00  0.00           C  
ATOM   1768  O   PRO A1107     -14.300   2.064 -23.538  1.00  0.00           O  
ATOM   1769  CB  PRO A1107     -14.322   4.110 -25.771  1.00  0.00           C  
ATOM   1770  CG  PRO A1107     -12.903   4.608 -25.738  1.00  0.00           C  
ATOM   1771  CD  PRO A1107     -12.794   5.507 -24.556  1.00  0.00           C  
ATOM   1772  N   ASP A1179     -16.485   2.680 -23.460  1.00  0.00           N  
ATOM   1773  CA  ASP A1179     -17.019   1.447 -22.856  1.00  0.00           C  
ATOM   1774  C   ASP A1179     -16.596   1.204 -21.400  1.00  0.00           C  
ATOM   1775  O   ASP A1179     -16.954   0.182 -20.807  1.00  0.00           O  
ATOM   1776  CB  ASP A1179     -16.720   0.214 -23.729  1.00  0.00           C  
ATOM   1777  CG  ASP A1179     -17.374   0.290 -25.101  1.00  0.00           C  
ATOM   1778  OD1 ASP A1179     -18.404   0.987 -25.249  1.00  0.00           O  
ATOM   1779  OD2 ASP A1179     -16.855  -0.354 -26.035  1.00  0.00           O  
ATOM   1780  N   HIS A1192     -15.845   2.143 -20.828  1.00  0.00           N  
ATOM   1781  CA  HIS A1192     -15.433   2.060 -19.425  1.00  0.00           C  
ATOM   1782  C   HIS A1192     -15.549   3.424 -18.735  1.00  0.00           C  
ATOM   1783  O   HIS A1192     -14.535   4.088 -18.498  1.00  0.00           O  
ATOM   1784  CB  HIS A1192     -14.012   1.492 -19.306  1.00  0.00           C  
ATOM   1785  CG  HIS A1192     -13.835   0.163 -19.975  1.00  0.00           C  
ATOM   1786  ND1 HIS A1192     -14.365  -1.003 -19.465  1.00  0.00           N  
ATOM   1787  CD2 HIS A1192     -13.196  -0.182 -21.117  1.00  0.00           C  
ATOM   1788  CE1 HIS A1192     -14.058  -2.010 -20.264  1.00  0.00           C  
ATOM   1789  NE2 HIS A1192     -13.346  -1.539 -21.272  1.00  0.00           N  
ATOM   1790  N   PRO A1193     -16.790   3.841 -18.402  1.00  0.00           N  
ATOM   1791  CA  PRO A1193     -17.071   5.177 -17.851  1.00  0.00           C  
ATOM   1792  C   PRO A1193     -16.458   5.431 -16.471  1.00  0.00           C  
ATOM   1793  O   PRO A1193     -16.320   6.586 -16.060  1.00  0.00           O  
ATOM   1794  CB  PRO A1193     -18.602   5.209 -17.770  1.00  0.00           C  
ATOM   1795  CG  PRO A1193     -19.007   3.784 -17.676  1.00  0.00           C  
ATOM   1796  CD  PRO A1193     -18.017   3.028 -18.508  1.00  0.00           C  
ATOM   1797  N   ASP A1194     -16.097   4.359 -15.770  1.00  0.00           N  
ATOM   1798  CA  ASP A1194     -15.413   4.454 -14.479  1.00  0.00           C  
ATOM   1799  C   ASP A1194     -13.950   4.894 -14.623  1.00  0.00           C  
ATOM   1800  O   ASP A1194     -13.306   5.270 -13.640  1.00  0.00           O  
ATOM   1801  CB  ASP A1194     -15.514   3.125 -13.711  1.00  0.00           C  
ATOM   1802  CG  ASP A1194     -15.172   1.908 -14.572  1.00  0.00           C  
ATOM   1803  OD1 ASP A1194     -15.613   1.837 -15.743  1.00  0.00           O  
ATOM   1804  OD2 ASP A1194     -14.472   1.005 -14.063  1.00  0.00           O  
ATOM   1805  N   HIS A1195     -13.442   4.849 -15.853  1.00  0.00           N  
ATOM   1806  CA  HIS A1195     -12.080   5.277 -16.161  1.00  0.00           C  
ATOM   1807  C   HIS A1195     -12.075   6.588 -16.938  1.00  0.00           C  
ATOM   1808  O   HIS A1195     -12.867   6.775 -17.864  1.00  0.00           O  
ATOM   1809  CB  HIS A1195     -11.354   4.206 -16.981  1.00  0.00           C  
ATOM   1810  CG  HIS A1195     -11.062   2.950 -16.222  1.00  0.00           C  
ATOM   1811  ND1 HIS A1195      -9.794   2.617 -15.795  1.00  0.00           N  
ATOM   1812  CD2 HIS A1195     -11.872   1.943 -15.818  1.00  0.00           C  
ATOM   1813  CE1 HIS A1195      -9.836   1.459 -15.161  1.00  0.00           C  
ATOM   1814  NE2 HIS A1195     -11.085   1.030 -15.158  1.00  0.00           N  
ATOM   1815  N   VAL A1196     -11.183   7.495 -16.551  1.00  0.00           N  
ATOM   1816  CA  VAL A1196     -10.914   8.695 -17.341  1.00  0.00           C  
ATOM   1817  C   VAL A1196      -9.521   8.603 -17.954  1.00  0.00           C  
ATOM   1818  O   VAL A1196      -8.621   7.996 -17.373  1.00  0.00           O  
ATOM   1819  CB  VAL A1196     -11.066  10.010 -16.524  1.00  0.00           C  
ATOM   1820  CG1 VAL A1196     -12.524  10.248 -16.157  1.00  0.00           C  
ATOM   1821  CG2 VAL A1196     -10.179  10.005 -15.279  1.00  0.00           C  
ATOM   1822  N   MET A1198      -9.354   9.198 -19.132  1.00  0.00           N  
ATOM   1823  CA  MET A1198      -8.074   9.181 -19.831  1.00  0.00           C  
ATOM   1824  C   MET A1198      -7.026  10.000 -19.094  1.00  0.00           C  
ATOM   1825  O   MET A1198      -7.317  11.087 -18.585  1.00  0.00           O  
ATOM   1826  CB  MET A1198      -8.222   9.712 -21.258  1.00  0.00           C  
ATOM   1827  CG  MET A1198      -8.968   8.786 -22.203  1.00  0.00           C  
ATOM   1828  SD  MET A1198      -8.949   9.403 -23.894  1.00  0.00           S  
ATOM   1829  CE  MET A1198     -10.231   8.388 -24.620  1.00  0.00           C  
ATOM   1830  N   TYR A1199      -5.812   9.457 -19.031  1.00  0.00           N  
ATOM   1831  CA  TYR A1199      -4.649  10.186 -18.542  1.00  0.00           C  
ATOM   1832  C   TYR A1199      -4.561  11.498 -19.312  1.00  0.00           C  
ATOM   1833  O   TYR A1199      -4.556  11.500 -20.547  1.00  0.00           O  
ATOM   1834  CB  TYR A1199      -3.387   9.334 -18.735  1.00  0.00           C  
ATOM   1835  CG  TYR A1199      -2.061   9.978 -18.367  1.00  0.00           C  
ATOM   1836  CD1 TYR A1199      -1.945  10.837 -17.272  1.00  0.00           C  
ATOM   1837  CD2 TYR A1199      -0.908   9.685 -19.095  1.00  0.00           C  
ATOM   1838  CE1 TYR A1199      -0.721  11.410 -16.933  1.00  0.00           C  
ATOM   1839  CE2 TYR A1199       0.319  10.248 -18.763  1.00  0.00           C  
ATOM   1840  CZ  TYR A1199       0.406  11.108 -17.682  1.00  0.00           C  
ATOM   1841  OH  TYR A1199       1.619  11.665 -17.355  1.00  0.00           O  
ATOM   1842  N   VAL A1200      -4.513  12.605 -18.573  1.00  0.00           N  
ATOM   1843  CA  VAL A1200      -4.580  13.952 -19.149  1.00  0.00           C  
ATOM   1844  C   VAL A1200      -3.675  14.141 -20.375  1.00  0.00           C  
ATOM   1845  O   VAL A1200      -4.042  14.849 -21.312  1.00  0.00           O  
ATOM   1846  CB  VAL A1200      -4.346  15.063 -18.069  1.00  0.00           C  
ATOM   1847  CG1 VAL A1200      -2.936  14.992 -17.474  1.00  0.00           C  
ATOM   1848  CG2 VAL A1200      -4.640  16.449 -18.633  1.00  0.00           C  
ATOM   1849  N   TRP A1201      -2.520  13.478 -20.374  1.00  0.00           N  
ATOM   1850  CA  TRP A1201      -1.549  13.605 -21.460  1.00  0.00           C  
ATOM   1851  C   TRP A1201      -1.954  12.940 -22.778  1.00  0.00           C  
ATOM   1852  O   TRP A1201      -1.700  13.490 -23.849  1.00  0.00           O  
ATOM   1853  CB  TRP A1201      -0.161  13.154 -21.005  1.00  0.00           C  
ATOM   1854  CG  TRP A1201       0.584  14.258 -20.327  1.00  0.00           C  
ATOM   1855  CD1 TRP A1201       0.715  14.458 -18.983  1.00  0.00           C  
ATOM   1856  CD2 TRP A1201       1.272  15.341 -20.964  1.00  0.00           C  
ATOM   1857  NE1 TRP A1201       1.459  15.588 -18.743  1.00  0.00           N  
ATOM   1858  CE2 TRP A1201       1.814  16.149 -19.942  1.00  0.00           C  
ATOM   1859  CE3 TRP A1201       1.492  15.700 -22.300  1.00  0.00           C  
ATOM   1860  CZ2 TRP A1201       2.560  17.300 -20.213  1.00  0.00           C  
ATOM   1861  CZ3 TRP A1201       2.236  16.841 -22.571  1.00  0.00           C  
ATOM   1862  CH2 TRP A1201       2.762  17.626 -21.530  1.00  0.00           C  
ATOM   1863  N   VAL A1202      -2.579  11.766 -22.696  1.00  0.00           N  
ATOM   1864  CA  VAL A1202      -3.103  11.078 -23.881  1.00  0.00           C  
ATOM   1865  C   VAL A1202      -4.161  11.957 -24.543  1.00  0.00           C  
ATOM   1866  O   VAL A1202      -4.154  12.153 -25.761  1.00  0.00           O  
ATOM   1867  CB  VAL A1202      -3.706   9.695 -23.527  1.00  0.00           C  
ATOM   1868  CG1 VAL A1202      -4.292   9.018 -24.764  1.00  0.00           C  
ATOM   1869  CG2 VAL A1202      -2.654   8.803 -22.889  1.00  0.00           C  
ATOM   1870  N   ASP A1203      -5.053  12.488 -23.709  1.00  0.00           N  
ATOM   1871  CA  ASP A1203      -6.065  13.461 -24.104  1.00  0.00           C  
ATOM   1872  C   ASP A1203      -5.419  14.729 -24.687  1.00  0.00           C  
ATOM   1873  O   ASP A1203      -5.782  15.160 -25.782  1.00  0.00           O  
ATOM   1874  CB  ASP A1203      -6.978  13.736 -22.889  1.00  0.00           C  
ATOM   1875  CG  ASP A1203      -7.657  15.100 -22.916  1.00  0.00           C  
ATOM   1876  OD1 ASP A1203      -7.913  15.663 -23.998  1.00  0.00           O  
ATOM   1877  OD2 ASP A1203      -7.966  15.600 -21.817  1.00  0.00           O  
ATOM   1878  N   ALA A1204      -4.444  15.290 -23.975  1.00  0.00           N  
ATOM   1879  CA  ALA A1204      -3.769  16.525 -24.391  1.00  0.00           C  
ATOM   1880  C   ALA A1204      -3.019  16.414 -25.723  1.00  0.00           C  
ATOM   1881  O   ALA A1204      -3.127  17.299 -26.572  1.00  0.00           O  
ATOM   1882  CB  ALA A1204      -2.825  17.001 -23.303  1.00  0.00           C  
ATOM   1883  N   LEU A1205      -2.259  15.333 -25.888  1.00  0.00           N  
ATOM   1884  CA  LEU A1205      -1.458  15.099 -27.093  1.00  0.00           C  
ATOM   1885  C   LEU A1205      -2.305  14.983 -28.361  1.00  0.00           C  
ATOM   1886  O   LEU A1205      -1.863  15.363 -29.445  1.00  0.00           O  
ATOM   1887  CB  LEU A1205      -0.595  13.843 -26.920  1.00  0.00           C  
ATOM   1888  CG  LEU A1205       0.899  13.922 -26.565  1.00  0.00           C  
ATOM   1889  CD1 LEU A1205       1.338  15.253 -25.962  1.00  0.00           C  
ATOM   1890  CD2 LEU A1205       1.294  12.760 -25.657  1.00  0.00           C  
ATOM   1891  N   THR A1206      -3.521  14.466 -28.206  1.00  0.00           N  
ATOM   1892  CA  THR A1206      -4.444  14.253 -29.322  1.00  0.00           C  
ATOM   1893  C   THR A1206      -4.959  15.564 -29.938  1.00  0.00           C  
ATOM   1894  O   THR A1206      -5.484  15.557 -31.052  1.00  0.00           O  
ATOM   1895  CB  THR A1206      -5.627  13.335 -28.899  1.00  0.00           C  
ATOM   1896  OG1 THR A1206      -5.110  12.131 -28.321  1.00  0.00           O  
ATOM   1897  CG2 THR A1206      -6.500  12.963 -30.093  1.00  0.00           C  
ATOM   1898  N   ASN A1207      -4.792  16.682 -29.227  1.00  0.00           N  
ATOM   1899  CA  ASN A1207      -5.232  17.989 -29.735  1.00  0.00           C  
ATOM   1900  C   ASN A1207      -4.607  18.348 -31.085  1.00  0.00           C  
ATOM   1901  O   ASN A1207      -5.244  19.000 -31.913  1.00  0.00           O  
ATOM   1902  CB  ASN A1207      -5.001  19.109 -28.705  1.00  0.00           C  
ATOM   1903  CG  ASN A1207      -3.658  19.804 -28.875  1.00  0.00           C  
ATOM   1904  OD1 ASN A1207      -3.577  20.878 -29.472  1.00  0.00           O  
ATOM   1905  ND2 ASN A1207      -2.598  19.189 -28.361  1.00  0.00           N  
ATOM   1906  N   TYR A1208      -3.367  17.904 -31.298  1.00  0.00           N  
ATOM   1907  CA  TYR A1208      -2.648  18.138 -32.551  1.00  0.00           C  
ATOM   1908  C   TYR A1208      -3.339  17.465 -33.740  1.00  0.00           C  
ATOM   1909  O   TYR A1208      -3.222  17.923 -34.878  1.00  0.00           O  
ATOM   1910  CB  TYR A1208      -1.194  17.660 -32.441  1.00  0.00           C  
ATOM   1911  CG  TYR A1208      -0.392  18.289 -31.311  1.00  0.00           C  
ATOM   1912  CD1 TYR A1208      -0.409  19.667 -31.096  1.00  0.00           C  
ATOM   1913  CD2 TYR A1208       0.402  17.503 -30.473  1.00  0.00           C  
ATOM   1914  CE1 TYR A1208       0.332  20.248 -30.066  1.00  0.00           C  
ATOM   1915  CE2 TYR A1208       1.150  18.076 -29.440  1.00  0.00           C  
ATOM   1916  CZ  TYR A1208       1.109  19.449 -29.245  1.00  0.00           C  
ATOM   1917  OH  TYR A1208       1.839  20.028 -28.232  1.00  0.00           O  
ATOM   1918  N   LEU A1209      -4.054  16.379 -33.461  1.00  0.00           N  
ATOM   1919  CA  LEU A1209      -4.827  15.667 -34.472  1.00  0.00           C  
ATOM   1920  C   LEU A1209      -6.209  16.293 -34.660  1.00  0.00           C  
ATOM   1921  O   LEU A1209      -6.675  16.451 -35.793  1.00  0.00           O  
ATOM   1922  CB  LEU A1209      -4.956  14.187 -34.103  1.00  0.00           C  
ATOM   1923  CG  LEU A1209      -3.697  13.317 -34.191  1.00  0.00           C  
ATOM   1924  CD1 LEU A1209      -3.879  12.043 -33.389  1.00  0.00           C  
ATOM   1925  CD2 LEU A1209      -3.346  12.993 -35.637  1.00  0.00           C  
ATOM   1926  N   THR A1210      -6.852  16.651 -33.547  1.00  0.00           N  
ATOM   1927  CA  THR A1210      -8.168  17.296 -33.564  1.00  0.00           C  
ATOM   1928  C   THR A1210      -8.162  18.572 -34.409  1.00  0.00           C  
ATOM   1929  O   THR A1210      -9.084  18.808 -35.195  1.00  0.00           O  
ATOM   1930  CB  THR A1210      -8.649  17.643 -32.137  1.00  0.00           C  
ATOM   1931  OG1 THR A1210      -8.491  16.507 -31.278  1.00  0.00           O  
ATOM   1932  CG2 THR A1210     -10.113  18.073 -32.147  1.00  0.00           C  
ATOM   1933  N   GLY A1211      -7.111  19.376 -34.245  1.00  0.00           N  
ATOM   1934  CA  GLY A1211      -6.966  20.651 -34.949  1.00  0.00           C  
ATOM   1935  C   GLY A1211      -6.898  20.559 -36.464  1.00  0.00           C  
ATOM   1936  O   GLY A1211      -6.961  21.580 -37.150  1.00  0.00           O  
ATOM   1937  N   VAL A1212      -6.763  19.341 -36.987  1.00  0.00           N  
ATOM   1938  CA  VAL A1212      -6.761  19.120 -38.436  1.00  0.00           C  
ATOM   1939  C   VAL A1212      -7.858  18.169 -38.929  1.00  0.00           C  
ATOM   1940  O   VAL A1212      -7.831  17.727 -40.076  1.00  0.00           O  
ATOM   1941  CB  VAL A1212      -5.358  18.713 -38.989  1.00  0.00           C  
ATOM   1942  CG1 VAL A1212      -4.415  19.903 -38.964  1.00  0.00           C  
ATOM   1943  CG2 VAL A1212      -4.769  17.529 -38.227  1.00  0.00           C  
ATOM   1944  N   GLY A1213      -8.816  17.853 -38.061  1.00  0.00           N  
ATOM   1945  CA  GLY A1213     -10.017  17.131 -38.481  1.00  0.00           C  
ATOM   1946  C   GLY A1213     -10.183  15.686 -38.043  1.00  0.00           C  
ATOM   1947  O   GLY A1213     -11.204  15.068 -38.350  1.00  0.00           O  
ATOM   1948  N   PHE A1227      -9.189  15.143 -37.339  1.00  0.00           N  
ATOM   1949  CA  PHE A1227      -9.271  13.789 -36.774  1.00  0.00           C  
ATOM   1950  C   PHE A1227     -10.515  13.694 -35.880  1.00  0.00           C  
ATOM   1951  O   PHE A1227     -10.794  14.629 -35.127  1.00  0.00           O  
ATOM   1952  CB  PHE A1227      -7.996  13.476 -35.978  1.00  0.00           C  
ATOM   1953  CG  PHE A1227      -7.843  12.027 -35.595  1.00  0.00           C  
ATOM   1954  CD1 PHE A1227      -7.352  11.098 -36.510  1.00  0.00           C  
ATOM   1955  CD2 PHE A1227      -8.175  11.594 -34.314  1.00  0.00           C  
ATOM   1956  CE1 PHE A1227      -7.208   9.756 -36.159  1.00  0.00           C  
ATOM   1957  CE2 PHE A1227      -8.036  10.254 -33.953  1.00  0.00           C  
ATOM   1958  CZ  PHE A1227      -7.549   9.334 -34.878  1.00  0.00           C  
ATOM   1959  N   PRO A1228     -11.260  12.567 -35.941  1.00  0.00           N  
ATOM   1960  CA  PRO A1228     -10.989  11.280 -36.590  1.00  0.00           C  
ATOM   1961  C   PRO A1228     -11.414  11.143 -38.058  1.00  0.00           C  
ATOM   1962  O   PRO A1228     -11.451  10.025 -38.580  1.00  0.00           O  
ATOM   1963  CB  PRO A1228     -11.779  10.294 -35.726  1.00  0.00           C  
ATOM   1964  CG  PRO A1228     -12.912  11.096 -35.161  1.00  0.00           C  
ATOM   1965  CD  PRO A1228     -12.580  12.562 -35.285  1.00  0.00           C  
ATOM   1966  N   ASP A1280     -11.726  12.254 -38.716  1.00  0.00           N  
ATOM   1967  CA  ASP A1280     -12.037  12.221 -40.142  1.00  0.00           C  
ATOM   1968  C   ASP A1280     -10.743  12.301 -40.954  1.00  0.00           C  
ATOM   1969  O   ASP A1280     -10.334  13.378 -41.394  1.00  0.00           O  
ATOM   1970  CB  ASP A1280     -13.007  13.348 -40.517  1.00  0.00           C  
ATOM   1971  CG  ASP A1280     -13.616  13.170 -41.902  1.00  0.00           C  
ATOM   1972  OD1 ASP A1280     -13.459  12.085 -42.510  1.00  0.00           O  
ATOM   1973  OD2 ASP A1280     -14.263  14.126 -42.383  1.00  0.00           O  
ATOM   1974  N   THR A1281     -10.106  11.146 -41.140  1.00  0.00           N  
ATOM   1975  CA  THR A1281      -8.821  11.059 -41.842  1.00  0.00           C  
ATOM   1976  C   THR A1281      -8.951  11.281 -43.352  1.00  0.00           C  
ATOM   1977  O   THR A1281      -7.962  11.572 -44.030  1.00  0.00           O  
ATOM   1978  CB  THR A1281      -8.098   9.716 -41.566  1.00  0.00           C  
ATOM   1979  OG1 THR A1281      -8.959   8.621 -41.901  1.00  0.00           O  
ATOM   1980  CG2 THR A1281      -7.694   9.608 -40.097  1.00  0.00           C  
ATOM   1981  N   GLU A1282     -10.173  11.146 -43.864  1.00  0.00           N  
ATOM   1982  CA  GLU A1282     -10.469  11.376 -45.279  1.00  0.00           C  
ATOM   1983  C   GLU A1282     -10.769  12.840 -45.615  1.00  0.00           C  
ATOM   1984  O   GLU A1282     -10.883  13.195 -46.791  1.00  0.00           O  
ATOM   1985  CB  GLU A1282     -11.621  10.471 -45.740  1.00  0.00           C  
ATOM   1986  CG  GLU A1282     -11.191   9.261 -46.577  1.00  0.00           C  
ATOM   1987  CD  GLU A1282     -10.132   8.396 -45.906  1.00  0.00           C  
ATOM   1988  OE1 GLU A1282     -10.256   8.112 -44.693  1.00  0.00           O  
ATOM   1989  OE2 GLU A1282      -9.175   7.991 -46.602  1.00  0.00           O  
ATOM   1990  N   SER A1283     -10.894  13.681 -44.589  1.00  0.00           N  
ATOM   1991  CA  SER A1283     -11.132  15.115 -44.782  1.00  0.00           C  
ATOM   1992  C   SER A1283      -9.914  15.794 -45.411  1.00  0.00           C  
ATOM   1993  O   SER A1283      -8.783  15.331 -45.244  1.00  0.00           O  
ATOM   1994  CB  SER A1283     -11.497  15.794 -43.457  1.00  0.00           C  
ATOM   1995  OG  SER A1283     -10.394  15.824 -42.567  1.00  0.00           O  
ATOM   1996  N   GLU A1284     -10.152  16.889 -46.130  1.00  0.00           N  
ATOM   1997  CA  GLU A1284      -9.082  17.590 -46.843  1.00  0.00           C  
ATOM   1998  C   GLU A1284      -8.099  18.305 -45.909  1.00  0.00           C  
ATOM   1999  O   GLU A1284      -6.932  18.484 -46.258  1.00  0.00           O  
ATOM   2000  CB  GLU A1284      -9.654  18.534 -47.914  1.00  0.00           C  
ATOM   2001  CG  GLU A1284     -10.392  19.769 -47.393  1.00  0.00           C  
ATOM   2002  CD  GLU A1284      -9.545  21.032 -47.442  1.00  0.00           C  
ATOM   2003  OE1 GLU A1284     -10.086  22.120 -47.144  1.00  0.00           O  
ATOM   2004  OE2 GLU A1284      -8.344  20.945 -47.784  1.00  0.00           O  
ATOM   2005  N   SER A1285      -8.573  18.698 -44.727  1.00  0.00           N  
ATOM   2006  CA  SER A1285      -7.718  19.309 -43.706  1.00  0.00           C  
ATOM   2007  C   SER A1285      -6.687  18.318 -43.164  1.00  0.00           C  
ATOM   2008  O   SER A1285      -5.521  18.669 -42.982  1.00  0.00           O  
ATOM   2009  CB  SER A1285      -8.556  19.878 -42.558  1.00  0.00           C  
ATOM   2010  OG  SER A1285      -9.145  21.115 -42.916  1.00  0.00           O  
ATOM   2011  N   PHE A1286      -7.121  17.085 -42.916  1.00  0.00           N  
ATOM   2012  CA  PHE A1286      -6.230  16.044 -42.408  1.00  0.00           C  
ATOM   2013  C   PHE A1286      -5.272  15.544 -43.486  1.00  0.00           C  
ATOM   2014  O   PHE A1286      -4.111  15.245 -43.198  1.00  0.00           O  
ATOM   2015  CB  PHE A1286      -7.030  14.877 -41.820  1.00  0.00           C  
ATOM   2016  CG  PHE A1286      -6.213  13.956 -40.956  1.00  0.00           C  
ATOM   2017  CD1 PHE A1286      -6.045  14.223 -39.600  1.00  0.00           C  
ATOM   2018  CD2 PHE A1286      -5.607  12.825 -41.497  1.00  0.00           C  
ATOM   2019  CE1 PHE A1286      -5.285  13.377 -38.794  1.00  0.00           C  
ATOM   2020  CE2 PHE A1286      -4.846  11.971 -40.700  1.00  0.00           C  
ATOM   2021  CZ  PHE A1286      -4.685  12.249 -39.345  1.00  0.00           C  
ATOM   2022  N   ARG A1287      -5.768  15.464 -44.720  1.00  0.00           N  
ATOM   2023  CA  ARG A1287      -4.984  14.982 -45.859  1.00  0.00           C  
ATOM   2024  C   ARG A1287      -3.758  15.842 -46.161  1.00  0.00           C  
ATOM   2025  O   ARG A1287      -2.687  15.310 -46.465  1.00  0.00           O  
ATOM   2026  CB  ARG A1287      -5.859  14.877 -47.112  1.00  0.00           C  
ATOM   2027  CG  ARG A1287      -6.679  13.601 -47.212  1.00  0.00           C  
ATOM   2028  CD  ARG A1287      -7.483  13.582 -48.505  1.00  0.00           C  
ATOM   2029  NE  ARG A1287      -8.314  12.386 -48.620  1.00  0.00           N  
ATOM   2030  CZ  ARG A1287      -9.142  12.133 -49.633  1.00  0.00           C  
ATOM   2031  NH1 ARG A1287      -9.262  12.994 -50.637  1.00  0.00           N  
ATOM   2032  NH2 ARG A1287      -9.854  11.013 -49.641  1.00  0.00           N  
ATOM   2033  N   ARG A1288      -3.913  17.162 -46.074  1.00  0.00           N  
ATOM   2034  CA  ARG A1288      -2.832  18.079 -46.446  1.00  0.00           C  
ATOM   2035  C   ARG A1288      -1.932  18.519 -45.286  1.00  0.00           C  
ATOM   2036  O   ARG A1288      -0.734  18.722 -45.482  1.00  0.00           O  
ATOM   2037  CB  ARG A1288      -3.368  19.295 -47.222  1.00  0.00           C  
ATOM   2038  CG  ARG A1288      -4.185  20.289 -46.405  1.00  0.00           C  
ATOM   2039  CD  ARG A1288      -4.407  21.592 -47.163  1.00  0.00           C  
ATOM   2040  NE  ARG A1288      -5.318  21.433 -48.295  1.00  0.00           N  
ATOM   2041  CZ  ARG A1288      -5.828  22.438 -49.005  1.00  0.00           C  
ATOM   2042  NH1 ARG A1288      -5.527  23.698 -48.709  1.00  0.00           N  
ATOM   2043  NH2 ARG A1288      -6.649  22.180 -50.015  1.00  0.00           N  
ATOM   2044  N   TYR A1289      -2.500  18.657 -44.088  1.00  0.00           N  
ATOM   2045  CA  TYR A1289      -1.751  19.210 -42.954  1.00  0.00           C  
ATOM   2046  C   TYR A1289      -1.042  18.181 -42.077  1.00  0.00           C  
ATOM   2047  O   TYR A1289       0.102  18.398 -41.677  1.00  0.00           O  
ATOM   2048  CB  TYR A1289      -2.627  20.140 -42.106  1.00  0.00           C  
ATOM   2049  CG  TYR A1289      -3.084  21.390 -42.829  1.00  0.00           C  
ATOM   2050  CD1 TYR A1289      -4.439  21.638 -43.041  1.00  0.00           C  
ATOM   2051  CD2 TYR A1289      -2.161  22.325 -43.305  1.00  0.00           C  
ATOM   2052  CE1 TYR A1289      -4.867  22.783 -43.705  1.00  0.00           C  
ATOM   2053  CE2 TYR A1289      -2.580  23.474 -43.971  1.00  0.00           C  
ATOM   2054  CZ  TYR A1289      -3.934  23.696 -44.166  1.00  0.00           C  
ATOM   2055  OH  TYR A1289      -4.358  24.828 -44.824  1.00  0.00           O  
ATOM   2056  N   TRP A1290      -1.712  17.072 -41.771  1.00  0.00           N  
ATOM   2057  CA  TRP A1290      -1.065  15.993 -41.028  1.00  0.00           C  
ATOM   2058  C   TRP A1290      -0.164  15.172 -41.957  1.00  0.00           C  
ATOM   2059  O   TRP A1290      -0.584  14.816 -43.058  1.00  0.00           O  
ATOM   2060  CB  TRP A1290      -2.081  15.092 -40.312  1.00  0.00           C  
ATOM   2061  CG  TRP A1290      -1.398  14.187 -39.332  1.00  0.00           C  
ATOM   2062  CD1 TRP A1290      -1.075  12.874 -39.514  1.00  0.00           C  
ATOM   2063  CD2 TRP A1290      -0.895  14.549 -38.040  1.00  0.00           C  
ATOM   2064  NE1 TRP A1290      -0.421  12.388 -38.407  1.00  0.00           N  
ATOM   2065  CE2 TRP A1290      -0.294  13.397 -37.488  1.00  0.00           C  
ATOM   2066  CE3 TRP A1290      -0.898  15.735 -37.292  1.00  0.00           C  
ATOM   2067  CZ2 TRP A1290       0.293  13.392 -36.219  1.00  0.00           C  
ATOM   2068  CZ3 TRP A1290      -0.313  15.730 -36.029  1.00  0.00           C  
ATOM   2069  CH2 TRP A1290       0.274  14.564 -35.508  1.00  0.00           C  
ATOM   2070  N   PRO A1291       1.072  14.856 -41.515  1.00  0.00           N  
ATOM   2071  CA  PRO A1291       1.646  15.118 -40.189  1.00  0.00           C  
ATOM   2072  C   PRO A1291       2.199  16.526 -39.985  1.00  0.00           C  
ATOM   2073  O   PRO A1291       2.657  17.163 -40.938  1.00  0.00           O  
ATOM   2074  CB  PRO A1291       2.769  14.087 -40.092  1.00  0.00           C  
ATOM   2075  CG  PRO A1291       3.211  13.885 -41.497  1.00  0.00           C  
ATOM   2076  CD  PRO A1291       2.017  14.129 -42.384  1.00  0.00           C  
ATOM   2077  N   ALA A1292       2.147  16.991 -38.738  1.00  0.00           N  
ATOM   2078  CA  ALA A1292       2.667  18.301 -38.352  1.00  0.00           C  
ATOM   2079  C   ALA A1292       4.141  18.451 -38.707  1.00  0.00           C  
ATOM   2080  O   ALA A1292       4.931  17.521 -38.527  1.00  0.00           O  
ATOM   2081  CB  ALA A1292       2.458  18.537 -36.863  1.00  0.00           C  
ATOM   2082  N   ASP A1293       4.500  19.624 -39.220  1.00  0.00           N  
ATOM   2083  CA  ASP A1293       5.883  19.912 -39.577  1.00  0.00           C  
ATOM   2084  C   ASP A1293       6.708  20.256 -38.342  1.00  0.00           C  
ATOM   2085  O   ASP A1293       7.886  19.903 -38.260  1.00  0.00           O  
ATOM   2086  CB  ASP A1293       5.956  21.050 -40.597  1.00  0.00           C  
ATOM   2087  CG  ASP A1293       5.245  20.716 -41.896  1.00  0.00           C  
ATOM   2088  OD1 ASP A1293       4.003  20.829 -41.943  1.00  0.00           O  
ATOM   2089  OD2 ASP A1293       5.931  20.346 -42.872  1.00  0.00           O  
ATOM   2090  N   LEU A1294       6.080  20.940 -37.386  1.00  0.00           N  
ATOM   2091  CA  LEU A1294       6.773  21.407 -36.188  1.00  0.00           C  
ATOM   2092  C   LEU A1294       5.865  21.497 -34.962  1.00  0.00           C  
ATOM   2093  O   LEU A1294       4.839  22.181 -34.980  1.00  0.00           O  
ATOM   2094  CB  LEU A1294       7.447  22.762 -36.458  1.00  0.00           C  
ATOM   2095  CG  LEU A1294       8.318  23.416 -35.378  1.00  0.00           C  
ATOM   2096  CD1 LEU A1294       9.502  22.535 -34.980  1.00  0.00           C  
ATOM   2097  CD2 LEU A1294       8.806  24.773 -35.853  1.00  0.00           C  
ATOM   2098  N   HIS A1295       6.248  20.782 -33.908  1.00  0.00           N  
ATOM   2099  CA  HIS A1295       5.659  20.967 -32.588  1.00  0.00           C  
ATOM   2100  C   HIS A1295       6.573  21.889 -31.790  1.00  0.00           C  
ATOM   2101  O   HIS A1295       7.743  21.567 -31.567  1.00  0.00           O  
ATOM   2102  CB  HIS A1295       5.503  19.635 -31.848  1.00  0.00           C  
ATOM   2103  CG  HIS A1295       4.466  18.724 -32.429  1.00  0.00           C  
ATOM   2104  ND1 HIS A1295       3.178  19.132 -32.702  1.00  0.00           N  
ATOM   2105  CD2 HIS A1295       4.519  17.411 -32.754  1.00  0.00           C  
ATOM   2106  CE1 HIS A1295       2.489  18.116 -33.190  1.00  0.00           C  
ATOM   2107  NE2 HIS A1295       3.279  17.058 -33.229  1.00  0.00           N  
ATOM   2108  N   MET A1296       6.045  23.038 -31.380  1.00  0.00           N  
ATOM   2109  CA  MET A1296       6.794  23.976 -30.550  1.00  0.00           C  
ATOM   2110  C   MET A1296       6.432  23.752 -29.088  1.00  0.00           C  
ATOM   2111  O   MET A1296       5.274  23.920 -28.693  1.00  0.00           O  
ATOM   2112  CB  MET A1296       6.515  25.424 -30.965  1.00  0.00           C  
ATOM   2113  CG  MET A1296       7.038  25.791 -32.350  1.00  0.00           C  
ATOM   2114  SD  MET A1296       8.792  26.221 -32.373  1.00  0.00           S  
ATOM   2115  CE  MET A1296       8.734  27.890 -31.722  1.00  0.00           C  
ATOM   2116  N   ILE A1297       7.426  23.352 -28.298  1.00  0.00           N  
ATOM   2117  CA  ILE A1297       7.240  23.063 -26.874  1.00  0.00           C  
ATOM   2118  C   ILE A1297       8.426  23.563 -26.055  1.00  0.00           C  
ATOM   2119  O   ILE A1297       9.481  23.877 -26.606  1.00  0.00           O  
ATOM   2120  CB  ILE A1297       7.060  21.539 -26.598  1.00  0.00           C  
ATOM   2121  CG1 ILE A1297       8.292  20.750 -27.058  1.00  0.00           C  
ATOM   2122  CG2 ILE A1297       5.779  21.006 -27.241  1.00  0.00           C  
ATOM   2123  CD1 ILE A1297       8.492  19.446 -26.328  1.00  0.00           C  
ATOM   2124  N   GLY A1298       8.244  23.632 -24.739  1.00  0.00           N  
ATOM   2125  CA  GLY A1298       9.351  23.879 -23.819  1.00  0.00           C  
ATOM   2126  C   GLY A1298      10.040  22.573 -23.475  1.00  0.00           C  
ATOM   2127  O   GLY A1298       9.510  21.491 -23.746  1.00  0.00           O  
ATOM   2128  N   LYS A1299      11.218  22.668 -22.864  1.00  0.00           N  
ATOM   2129  CA  LYS A1299      12.027  21.480 -22.582  1.00  0.00           C  
ATOM   2130  C   LYS A1299      11.546  20.645 -21.386  1.00  0.00           C  
ATOM   2131  O   LYS A1299      12.016  19.524 -21.185  1.00  0.00           O  
ATOM   2132  CB  LYS A1299      13.515  21.842 -22.455  1.00  0.00           C  
ATOM   2133  CG  LYS A1299      13.870  22.785 -21.313  1.00  0.00           C  
ATOM   2134  CD  LYS A1299      15.324  23.212 -21.429  1.00  0.00           C  
ATOM   2135  CE  LYS A1299      15.922  23.544 -20.075  1.00  0.00           C  
ATOM   2136  NZ  LYS A1299      17.401  23.733 -20.176  1.00  0.00           N  
ATOM   2137  N   ASP A1300      10.604  21.181 -20.613  1.00  0.00           N  
ATOM   2138  CA  ASP A1300      10.050  20.460 -19.459  1.00  0.00           C  
ATOM   2139  C   ASP A1300       9.041  19.374 -19.847  1.00  0.00           C  
ATOM   2140  O   ASP A1300       8.702  18.516 -19.026  1.00  0.00           O  
ATOM   2141  CB  ASP A1300       9.427  21.433 -18.444  1.00  0.00           C  
ATOM   2142  CG  ASP A1300       8.256  22.228 -19.019  1.00  0.00           C  
ATOM   2143  OD1 ASP A1300       8.270  22.554 -20.225  1.00  0.00           O  
ATOM   2144  OD2 ASP A1300       7.323  22.545 -18.252  1.00  0.00           O  
ATOM   2145  N   ILE A1301       8.569  19.408 -21.092  1.00  0.00           N  
ATOM   2146  CA  ILE A1301       7.569  18.447 -21.567  1.00  0.00           C  
ATOM   2147  C   ILE A1301       8.034  17.675 -22.811  1.00  0.00           C  
ATOM   2148  O   ILE A1301       7.217  17.182 -23.596  1.00  0.00           O  
ATOM   2149  CB  ILE A1301       6.184  19.122 -21.808  1.00  0.00           C  
ATOM   2150  CG1 ILE A1301       6.306  20.294 -22.794  1.00  0.00           C  
ATOM   2151  CG2 ILE A1301       5.566  19.567 -20.479  1.00  0.00           C  
ATOM   2152  CD1 ILE A1301       4.978  20.832 -23.295  1.00  0.00           C  
ATOM   2153  N   ILE A1302       9.351  17.560 -22.965  1.00  0.00           N  
ATOM   2154  CA  ILE A1302       9.960  16.947 -24.148  1.00  0.00           C  
ATOM   2155  C   ILE A1302       9.689  15.445 -24.279  1.00  0.00           C  
ATOM   2156  O   ILE A1302       9.432  14.956 -25.381  1.00  0.00           O  
ATOM   2157  CB  ILE A1302      11.485  17.264 -24.248  1.00  0.00           C  
ATOM   2158  CG1 ILE A1302      12.044  16.815 -25.604  1.00  0.00           C  
ATOM   2159  CG2 ILE A1302      12.267  16.656 -23.070  1.00  0.00           C  
ATOM   2160  CD1 ILE A1302      13.338  17.488 -25.997  1.00  0.00           C  
ATOM   2161  N   ARG A1303       9.731  14.728 -23.158  1.00  0.00           N  
ATOM   2162  CA  ARG A1303       9.550  13.273 -23.159  1.00  0.00           C  
ATOM   2163  C   ARG A1303       8.148  12.858 -23.597  1.00  0.00           C  
ATOM   2164  O   ARG A1303       7.982  11.830 -24.256  1.00  0.00           O  
ATOM   2165  CB  ARG A1303       9.893  12.673 -21.792  1.00  0.00           C  
ATOM   2166  CG  ARG A1303      11.377  12.730 -21.464  1.00  0.00           C  
ATOM   2167  CD  ARG A1303      11.698  12.103 -20.116  1.00  0.00           C  
ATOM   2168  NE  ARG A1303      13.095  12.338 -19.747  1.00  0.00           N  
ATOM   2169  CZ  ARG A1303      13.639  12.008 -18.578  1.00  0.00           C  
ATOM   2170  NH1 ARG A1303      12.913  11.416 -17.636  1.00  0.00           N  
ATOM   2171  NH2 ARG A1303      14.920  12.273 -18.350  1.00  0.00           N  
ATOM   2172  N   PHE A1304       7.150  13.664 -23.239  1.00  0.00           N  
ATOM   2173  CA  PHE A1304       5.771  13.432 -23.666  1.00  0.00           C  
ATOM   2174  C   PHE A1304       5.633  13.502 -25.186  1.00  0.00           C  
ATOM   2175  O   PHE A1304       4.891  12.723 -25.784  1.00  0.00           O  
ATOM   2176  CB  PHE A1304       4.823  14.449 -23.026  1.00  0.00           C  
ATOM   2177  CG  PHE A1304       4.769  14.383 -21.526  1.00  0.00           C  
ATOM   2178  CD1 PHE A1304       5.444  15.321 -20.753  1.00  0.00           C  
ATOM   2179  CD2 PHE A1304       4.037  13.389 -20.884  1.00  0.00           C  
ATOM   2180  CE1 PHE A1304       5.395  15.269 -19.362  1.00  0.00           C  
ATOM   2181  CE2 PHE A1304       3.983  13.328 -19.492  1.00  0.00           C  
ATOM   2182  CZ  PHE A1304       4.663  14.271 -18.732  1.00  0.00           C  
ATOM   2183  N   HIS A1306       6.360  14.435 -25.798  1.00  0.00           N  
ATOM   2184  CA  HIS A1306       6.259  14.698 -27.233  1.00  0.00           C  
ATOM   2185  C   HIS A1306       7.199  13.851 -28.091  1.00  0.00           C  
ATOM   2186  O   HIS A1306       6.926  13.630 -29.271  1.00  0.00           O  
ATOM   2187  CB  HIS A1306       6.498  16.184 -27.512  1.00  0.00           C  
ATOM   2188  CG  HIS A1306       5.359  17.061 -27.098  1.00  0.00           C  
ATOM   2189  ND1 HIS A1306       5.208  17.527 -25.810  1.00  0.00           N  
ATOM   2190  CD2 HIS A1306       4.312  17.553 -27.802  1.00  0.00           C  
ATOM   2191  CE1 HIS A1306       4.117  18.268 -25.738  1.00  0.00           C  
ATOM   2192  NE2 HIS A1306       3.555  18.300 -26.933  1.00  0.00           N  
ATOM   2193  N   THR A1310       8.301  13.389 -27.501  1.00  0.00           N  
ATOM   2194  CA  THR A1310       9.334  12.676 -28.257  1.00  0.00           C  
ATOM   2195  C   THR A1310       9.432  11.183 -27.936  1.00  0.00           C  
ATOM   2196  O   THR A1310      10.096  10.437 -28.660  1.00  0.00           O  
ATOM   2197  CB  THR A1310      10.727  13.334 -28.092  1.00  0.00           C  
ATOM   2198  OG1 THR A1310      11.140  13.266 -26.721  1.00  0.00           O  
ATOM   2199  CG2 THR A1310      10.696  14.789 -28.548  1.00  0.00           C  
ATOM   2200  N   VAL A1311       8.776  10.752 -26.859  1.00  0.00           N  
ATOM   2201  CA  VAL A1311       8.771   9.335 -26.477  1.00  0.00           C  
ATOM   2202  C   VAL A1311       7.360   8.740 -26.537  1.00  0.00           C  
ATOM   2203  O   VAL A1311       7.110   7.812 -27.310  1.00  0.00           O  
ATOM   2204  CB  VAL A1311       9.408   9.091 -25.075  1.00  0.00           C  
ATOM   2205  CG1 VAL A1311       9.432   7.603 -24.743  1.00  0.00           C  
ATOM   2206  CG2 VAL A1311      10.818   9.677 -25.005  1.00  0.00           C  
ATOM   2207  N   TYR A1312       6.447   9.279 -25.729  1.00  0.00           N  
ATOM   2208  CA  TYR A1312       5.075   8.767 -25.660  1.00  0.00           C  
ATOM   2209  C   TYR A1312       4.292   9.044 -26.946  1.00  0.00           C  
ATOM   2210  O   TYR A1312       3.657   8.142 -27.494  1.00  0.00           O  
ATOM   2211  CB  TYR A1312       4.310   9.344 -24.456  1.00  0.00           C  
ATOM   2212  CG  TYR A1312       4.981   9.213 -23.095  1.00  0.00           C  
ATOM   2213  CD1 TYR A1312       4.672  10.106 -22.070  1.00  0.00           C  
ATOM   2214  CD2 TYR A1312       5.915   8.207 -22.829  1.00  0.00           C  
ATOM   2215  CE1 TYR A1312       5.270  10.006 -20.817  1.00  0.00           C  
ATOM   2216  CE2 TYR A1312       6.526   8.102 -21.576  1.00  0.00           C  
ATOM   2217  CZ  TYR A1312       6.195   9.004 -20.576  1.00  0.00           C  
ATOM   2218  OH  TYR A1312       6.785   8.910 -19.336  1.00  0.00           O  
ATOM   2219  N   TRP A1314       4.355  10.290 -27.415  1.00  0.00           N  
ATOM   2220  CA  TRP A1314       3.596  10.756 -28.584  1.00  0.00           C  
ATOM   2221  C   TRP A1314       3.860   9.951 -29.871  1.00  0.00           C  
ATOM   2222  O   TRP A1314       2.907   9.477 -30.492  1.00  0.00           O  
ATOM   2223  CB  TRP A1314       3.806  12.267 -28.787  1.00  0.00           C  
ATOM   2224  CG  TRP A1314       3.038  12.927 -29.908  1.00  0.00           C  
ATOM   2225  CD1 TRP A1314       3.530  13.838 -30.799  1.00  0.00           C  
ATOM   2226  CD2 TRP A1314       1.649  12.754 -30.242  1.00  0.00           C  
ATOM   2227  NE1 TRP A1314       2.546  14.236 -31.668  1.00  0.00           N  
ATOM   2228  CE2 TRP A1314       1.381  13.590 -31.350  1.00  0.00           C  
ATOM   2229  CE3 TRP A1314       0.608  11.974 -29.718  1.00  0.00           C  
ATOM   2230  CZ2 TRP A1314       0.117  13.667 -31.945  1.00  0.00           C  
ATOM   2231  CZ3 TRP A1314      -0.651  12.052 -30.310  1.00  0.00           C  
ATOM   2232  CH2 TRP A1314      -0.883  12.893 -31.412  1.00  0.00           C  
ATOM   2233  N   PRO A1316       5.142   9.782 -30.269  1.00  0.00           N  
ATOM   2234  CA  PRO A1316       5.403   8.967 -31.463  1.00  0.00           C  
ATOM   2235  C   PRO A1316       5.011   7.499 -31.294  1.00  0.00           C  
ATOM   2236  O   PRO A1316       4.584   6.866 -32.261  1.00  0.00           O  
ATOM   2237  CB  PRO A1316       6.918   9.102 -31.668  1.00  0.00           C  
ATOM   2238  CG  PRO A1316       7.448   9.554 -30.370  1.00  0.00           C  
ATOM   2239  CD  PRO A1316       6.382  10.386 -29.749  1.00  0.00           C  
ATOM   2240  N   ALA A1317       5.149   6.973 -30.078  1.00  0.00           N  
ATOM   2241  CA  ALA A1317       4.731   5.606 -29.768  1.00  0.00           C  
ATOM   2242  C   ALA A1317       3.215   5.435 -29.889  1.00  0.00           C  
ATOM   2243  O   ALA A1317       2.747   4.418 -30.402  1.00  0.00           O  
ATOM   2244  CB  ALA A1317       5.211   5.196 -28.384  1.00  0.00           C  
ATOM   2245  N   PHE A1318       2.460   6.433 -29.424  1.00  0.00           N  
ATOM   2246  CA  PHE A1318       0.999   6.437 -29.553  1.00  0.00           C  
ATOM   2247  C   PHE A1318       0.566   6.406 -31.018  1.00  0.00           C  
ATOM   2248  O   PHE A1318      -0.371   5.694 -31.378  1.00  0.00           O  
ATOM   2249  CB  PHE A1318       0.375   7.667 -28.876  1.00  0.00           C  
ATOM   2250  CG  PHE A1318       0.470   7.673 -27.368  1.00  0.00           C  
ATOM   2251  CD1 PHE A1318       0.553   8.881 -26.679  1.00  0.00           C  
ATOM   2252  CD2 PHE A1318       0.465   6.488 -26.636  1.00  0.00           C  
ATOM   2253  CE1 PHE A1318       0.633   8.911 -25.287  1.00  0.00           C  
ATOM   2254  CE2 PHE A1318       0.547   6.507 -25.242  1.00  0.00           C  
ATOM   2255  CZ  PHE A1318       0.632   7.722 -24.568  1.00  0.00           C  
ATOM   2256  N   LEU A1319       1.253   7.186 -31.851  1.00  0.00           N  
ATOM   2257  CA  LEU A1319       0.928   7.300 -33.272  1.00  0.00           C  
ATOM   2258  C   LEU A1319       1.330   6.057 -34.063  1.00  0.00           C  
ATOM   2259  O   LEU A1319       0.645   5.679 -35.017  1.00  0.00           O  
ATOM   2260  CB  LEU A1319       1.582   8.547 -33.874  1.00  0.00           C  
ATOM   2261  CG  LEU A1319       1.099   9.912 -33.375  1.00  0.00           C  
ATOM   2262  CD1 LEU A1319       2.180  10.949 -33.580  1.00  0.00           C  
ATOM   2263  CD2 LEU A1319      -0.195  10.337 -34.064  1.00  0.00           C  
ATOM   2264  N   MET A1321       2.444   5.438 -33.669  1.00  0.00           N  
ATOM   2265  CA  MET A1321       2.876   4.163 -34.245  1.00  0.00           C  
ATOM   2266  C   MET A1321       1.814   3.093 -34.000  1.00  0.00           C  
ATOM   2267  O   MET A1321       1.471   2.330 -34.903  1.00  0.00           O  
ATOM   2268  CB  MET A1321       4.214   3.715 -33.648  1.00  0.00           C  
ATOM   2269  CG  MET A1321       5.435   4.463 -34.162  1.00  0.00           C  
ATOM   2270  SD  MET A1321       6.906   4.074 -33.190  1.00  0.00           S  
ATOM   2271  CE  MET A1321       8.091   5.235 -33.866  1.00  0.00           C  
ATOM   2272  N   SER A1322       1.298   3.061 -32.772  1.00  0.00           N  
ATOM   2273  CA  SER A1322       0.241   2.136 -32.376  1.00  0.00           C  
ATOM   2274  C   SER A1322      -1.061   2.409 -33.129  1.00  0.00           C  
ATOM   2275  O   SER A1322      -1.748   1.475 -33.545  1.00  0.00           O  
ATOM   2276  CB  SER A1322       0.007   2.224 -30.866  1.00  0.00           C  
ATOM   2277  OG  SER A1322      -1.032   1.353 -30.450  1.00  0.00           O  
ATOM   2278  N   ALA A1323      -1.383   3.689 -33.304  1.00  0.00           N  
ATOM   2279  CA  ALA A1323      -2.604   4.105 -33.995  1.00  0.00           C  
ATOM   2280  C   ALA A1323      -2.502   3.969 -35.517  1.00  0.00           C  
ATOM   2281  O   ALA A1323      -3.512   4.034 -36.217  1.00  0.00           O  
ATOM   2282  CB  ALA A1323      -2.972   5.534 -33.607  1.00  0.00           C  
ATOM   2283  N   GLY A1324      -1.283   3.781 -36.018  1.00  0.00           N  
ATOM   2284  CA  GLY A1324      -1.036   3.652 -37.453  1.00  0.00           C  
ATOM   2285  C   GLY A1324      -1.078   4.986 -38.175  1.00  0.00           C  
ATOM   2286  O   GLY A1324      -1.544   5.070 -39.311  1.00  0.00           O  
ATOM   2287  N   LEU A1341      -0.586   6.028 -37.512  1.00  0.00           N  
ATOM   2288  CA  LEU A1341      -0.594   7.381 -38.063  1.00  0.00           C  
ATOM   2289  C   LEU A1341       0.828   7.891 -38.291  1.00  0.00           C  
ATOM   2290  O   LEU A1341       1.724   7.598 -37.495  1.00  0.00           O  
ATOM   2291  CB  LEU A1341      -1.353   8.335 -37.133  1.00  0.00           C  
ATOM   2292  CG  LEU A1341      -2.856   8.114 -36.926  1.00  0.00           C  
ATOM   2293  CD1 LEU A1341      -3.344   8.865 -35.695  1.00  0.00           C  
ATOM   2294  CD2 LEU A1341      -3.660   8.522 -38.160  1.00  0.00           C  
ATOM   2295  N   PRO A1342       1.043   8.650 -39.385  1.00  0.00           N  
ATOM   2296  CA  PRO A1342       2.356   9.239 -39.660  1.00  0.00           C  
ATOM   2297  C   PRO A1342       2.829  10.176 -38.547  1.00  0.00           C  
ATOM   2298  O   PRO A1342       2.015  10.829 -37.889  1.00  0.00           O  
ATOM   2299  CB  PRO A1342       2.135  10.016 -40.965  1.00  0.00           C  
ATOM   2300  CG  PRO A1342       0.662  10.123 -41.127  1.00  0.00           C  
ATOM   2301  CD  PRO A1342       0.090   8.914 -40.477  1.00  0.00           C  
ATOM   2302  N   LEU A1344       4.142  10.231 -38.349  1.00  0.00           N  
ATOM   2303  CA  LEU A1344       4.735  10.983 -37.247  1.00  0.00           C  
ATOM   2304  C   LEU A1344       5.048  12.424 -37.641  1.00  0.00           C  
ATOM   2305  O   LEU A1344       5.325  12.697 -38.812  1.00  0.00           O  
ATOM   2306  CB  LEU A1344       6.012  10.290 -36.757  1.00  0.00           C  
ATOM   2307  CG  LEU A1344       5.953   8.806 -36.376  1.00  0.00           C  
ATOM   2308  CD1 LEU A1344       7.348   8.288 -36.084  1.00  0.00           C  
ATOM   2309  CD2 LEU A1344       5.038   8.562 -35.189  1.00  0.00           C  
ATOM   2310  N   PRO A1345       5.007  13.352 -36.662  1.00  0.00           N  
ATOM   2311  CA  PRO A1345       5.429  14.728 -36.915  1.00  0.00           C  
ATOM   2312  C   PRO A1345       6.884  14.787 -37.365  1.00  0.00           C  
ATOM   2313  O   PRO A1345       7.684  13.931 -36.982  1.00  0.00           O  
ATOM   2314  CB  PRO A1345       5.267  15.408 -35.550  1.00  0.00           C  
ATOM   2315  CG  PRO A1345       5.219  14.293 -34.557  1.00  0.00           C  
ATOM   2316  CD  PRO A1345       4.546  13.174 -35.274  1.00  0.00           C  
ATOM   2317  N   LYS A1347       7.215  15.788 -38.174  1.00  0.00           N  
ATOM   2318  CA  LYS A1347       8.546  15.899 -38.768  1.00  0.00           C  
ATOM   2319  C   LYS A1347       9.597  16.372 -37.767  1.00  0.00           C  
ATOM   2320  O   LYS A1347      10.755  15.946 -37.830  1.00  0.00           O  
ATOM   2321  CB  LYS A1347       8.522  16.838 -39.981  1.00  0.00           C  
ATOM   2322  CG  LYS A1347       7.482  16.496 -41.050  1.00  0.00           C  
ATOM   2323  CD  LYS A1347       7.860  15.261 -41.858  1.00  0.00           C  
ATOM   2324  CE  LYS A1347       6.806  14.954 -42.915  1.00  0.00           C  
ATOM   2325  NZ  LYS A1347       7.126  13.717 -43.688  1.00  0.00           N  
ATOM   2326  N   ARG A1348       9.190  17.246 -36.848  1.00  0.00           N  
ATOM   2327  CA  ARG A1348      10.127  17.896 -35.934  1.00  0.00           C  
ATOM   2328  C   ARG A1348       9.466  18.368 -34.642  1.00  0.00           C  
ATOM   2329  O   ARG A1348       8.372  18.936 -34.658  1.00  0.00           O  
ATOM   2330  CB  ARG A1348      10.807  19.076 -36.642  1.00  0.00           C  
ATOM   2331  CG  ARG A1348      11.905  19.768 -35.850  1.00  0.00           C  
ATOM   2332  CD  ARG A1348      12.904  20.413 -36.795  1.00  0.00           C  
ATOM   2333  NE  ARG A1348      13.900  21.231 -36.106  1.00  0.00           N  
ATOM   2334  CZ  ARG A1348      15.007  20.761 -35.537  1.00  0.00           C  
ATOM   2335  NH1 ARG A1348      15.273  19.460 -35.552  1.00  0.00           N  
ATOM   2336  NH2 ARG A1348      15.849  21.596 -34.944  1.00  0.00           N  
ATOM   2337  N   ILE A1349      10.143  18.114 -33.527  1.00  0.00           N  
ATOM   2338  CA  ILE A1349       9.782  18.690 -32.239  1.00  0.00           C  
ATOM   2339  C   ILE A1349      10.951  19.557 -31.778  1.00  0.00           C  
ATOM   2340  O   ILE A1349      12.076  19.069 -31.639  1.00  0.00           O  
ATOM   2341  CB  ILE A1349       9.452  17.603 -31.173  1.00  0.00           C  
ATOM   2342  CG1 ILE A1349       8.100  16.939 -31.458  1.00  0.00           C  
ATOM   2343  CG2 ILE A1349       9.421  18.202 -29.773  1.00  0.00           C  
ATOM   2344  CD1 ILE A1349       8.160  15.750 -32.395  1.00  0.00           C  
ATOM   2345  N   PHE A1350      10.689  20.843 -31.567  1.00  0.00           N  
ATOM   2346  CA  PHE A1350      11.714  21.743 -31.054  1.00  0.00           C  
ATOM   2347  C   PHE A1350      11.384  22.221 -29.647  1.00  0.00           C  
ATOM   2348  O   PHE A1350      10.315  22.783 -29.403  1.00  0.00           O  
ATOM   2349  CB  PHE A1350      11.946  22.934 -31.991  1.00  0.00           C  
ATOM   2350  CG  PHE A1350      13.234  23.665 -31.725  1.00  0.00           C  
ATOM   2351  CD1 PHE A1350      14.419  23.248 -32.325  1.00  0.00           C  
ATOM   2352  CD2 PHE A1350      13.268  24.758 -30.863  1.00  0.00           C  
ATOM   2353  CE1 PHE A1350      15.616  23.914 -32.078  1.00  0.00           C  
ATOM   2354  CE2 PHE A1350      14.461  25.428 -30.607  1.00  0.00           C  
ATOM   2355  CZ  PHE A1350      15.636  25.007 -31.217  1.00  0.00           C  
ATOM   2356  N   ALA A1351      12.319  21.989 -28.731  1.00  0.00           N  
ATOM   2357  CA  ALA A1351      12.169  22.400 -27.342  1.00  0.00           C  
ATOM   2358  C   ALA A1351      12.937  23.690 -27.080  1.00  0.00           C  
ATOM   2359  O   ALA A1351      14.170  23.715 -27.147  1.00  0.00           O  
ATOM   2360  CB  ALA A1351      12.637  21.294 -26.406  1.00  0.00           C  
ATOM   2361  N   HIS A1352      12.202  24.763 -26.800  1.00  0.00           N  
ATOM   2362  CA  HIS A1352      12.815  26.043 -26.454  1.00  0.00           C  
ATOM   2363  C   HIS A1352      13.207  26.078 -24.977  1.00  0.00           C  
ATOM   2364  O   HIS A1352      12.730  25.269 -24.180  1.00  0.00           O  
ATOM   2365  CB  HIS A1352      11.891  27.218 -26.805  1.00  0.00           C  
ATOM   2366  CG  HIS A1352      10.601  27.231 -26.044  1.00  0.00           C  
ATOM   2367  ND1 HIS A1352      10.517  27.621 -24.725  1.00  0.00           N  
ATOM   2368  CD2 HIS A1352       9.340  26.916 -26.424  1.00  0.00           C  
ATOM   2369  CE1 HIS A1352       9.262  27.535 -24.321  1.00  0.00           C  
ATOM   2370  NE2 HIS A1352       8.527  27.109 -25.333  1.00  0.00           N  
ATOM   2371  N   GLY A1356      14.075  27.020 -24.624  1.00  0.00           N  
ATOM   2372  CA  GLY A1356      14.550  27.153 -23.255  1.00  0.00           C  
ATOM   2373  C   GLY A1356      13.576  27.858 -22.332  1.00  0.00           C  
ATOM   2374  O   GLY A1356      12.512  28.319 -22.755  1.00  0.00           O  
ATOM   2375  N   TRP A1360      13.960  27.936 -21.062  1.00  0.00           N  
ATOM   2376  CA  TRP A1360      13.155  28.556 -20.021  1.00  0.00           C  
ATOM   2377  C   TRP A1360      13.550  30.027 -19.887  1.00  0.00           C  
ATOM   2378  O   TRP A1360      14.739  30.352 -19.817  1.00  0.00           O  
ATOM   2379  CB  TRP A1360      13.390  27.815 -18.699  1.00  0.00           C  
ATOM   2380  CG  TRP A1360      12.182  27.669 -17.814  1.00  0.00           C  
ATOM   2381  CD1 TRP A1360      11.993  28.240 -16.586  1.00  0.00           C  
ATOM   2382  CD2 TRP A1360      11.010  26.884 -18.075  1.00  0.00           C  
ATOM   2383  NE1 TRP A1360      10.773  27.866 -16.070  1.00  0.00           N  
ATOM   2384  CE2 TRP A1360      10.149  27.035 -16.963  1.00  0.00           C  
ATOM   2385  CE3 TRP A1360      10.600  26.072 -19.142  1.00  0.00           C  
ATOM   2386  CZ2 TRP A1360       8.901  26.404 -16.887  1.00  0.00           C  
ATOM   2387  CZ3 TRP A1360       9.358  25.447 -19.067  1.00  0.00           C  
ATOM   2388  CH2 TRP A1360       8.525  25.617 -17.945  1.00  0.00           C  
ATOM   2389  N   LEU A1361      12.557  30.911 -19.871  1.00  0.00           N  
ATOM   2390  CA  LEU A1361      12.799  32.338 -19.661  1.00  0.00           C  
ATOM   2391  C   LEU A1361      12.326  32.763 -18.275  1.00  0.00           C  
ATOM   2392  O   LEU A1361      11.182  32.502 -17.892  1.00  0.00           O  
ATOM   2393  CB  LEU A1361      12.118  33.180 -20.745  1.00  0.00           C  
ATOM   2394  CG  LEU A1361      12.294  34.702 -20.679  1.00  0.00           C  
ATOM   2395  CD1 LEU A1361      13.717  35.129 -21.029  1.00  0.00           C  
ATOM   2396  CD2 LEU A1361      11.298  35.378 -21.597  1.00  0.00           C  
ATOM   2397  N   LEU A1365      13.214  33.417 -17.532  1.00  0.00           N  
ATOM   2398  CA  LEU A1365      12.936  33.797 -16.149  1.00  0.00           C  
ATOM   2399  C   LEU A1365      13.334  35.239 -15.849  1.00  0.00           C  
ATOM   2400  O   LEU A1365      14.268  35.776 -16.445  1.00  0.00           O  
ATOM   2401  CB  LEU A1365      13.647  32.845 -15.181  1.00  0.00           C  
ATOM   2402  CG  LEU A1365      13.211  31.375 -15.154  1.00  0.00           C  
ATOM   2403  CD1 LEU A1365      14.337  30.487 -14.644  1.00  0.00           C  
ATOM   2404  CD2 LEU A1365      11.941  31.177 -14.327  1.00  0.00           C  
ATOM   2405  N   ASN A1366      12.613  35.851 -14.915  1.00  0.00           N  
ATOM   2406  CA  ASN A1366      12.868  37.223 -14.490  1.00  0.00           C  
ATOM   2407  C   ASN A1366      13.989  37.308 -13.454  1.00  0.00           C  
ATOM   2408  O   ASN A1366      14.013  36.539 -12.490  1.00  0.00           O  
ATOM   2409  CB  ASN A1366      11.576  37.840 -13.937  1.00  0.00           C  
ATOM   2410  CG  ASN A1366      11.790  39.210 -13.310  1.00  0.00           C  
ATOM   2411  OD1 ASN A1366      12.491  40.062 -13.859  1.00  0.00           O  
ATOM   2412  ND2 ASN A1366      11.172  39.429 -12.154  1.00  0.00           N  
ATOM   2413  N   ARG A1368      14.915  38.241 -13.669  1.00  0.00           N  
ATOM   2414  CA  ARG A1368      15.954  38.557 -12.689  1.00  0.00           C  
ATOM   2415  C   ARG A1368      15.452  39.625 -11.724  1.00  0.00           C  
ATOM   2416  O   ARG A1368      14.816  40.599 -12.137  1.00  0.00           O  
ATOM   2417  CB  ARG A1368      17.225  39.059 -13.373  1.00  0.00           C  
ATOM   2418  CG  ARG A1368      17.996  38.010 -14.150  1.00  0.00           C  
ATOM   2419  CD  ARG A1368      19.424  38.464 -14.430  1.00  0.00           C  
ATOM   2420  NE  ARG A1368      19.489  39.699 -15.213  1.00  0.00           N  
ATOM   2421  CZ  ARG A1368      19.646  39.754 -16.534  1.00  0.00           C  
ATOM   2422  NH1 ARG A1368      19.760  38.643 -17.249  1.00  0.00           N  
ATOM   2423  NH2 ARG A1368      19.693  40.929 -17.145  1.00  0.00           N  
ATOM   2424  N   GLY A1369      15.747  39.444 -10.440  1.00  0.00           N  
ATOM   2425  CA  GLY A1369      15.332  40.399  -9.417  1.00  0.00           C  
ATOM   2426  C   GLY A1369      13.877  40.245  -9.016  1.00  0.00           C  
ATOM   2427  O   GLY A1369      13.270  39.191  -9.229  1.00  0.00           O  
ATOM   2428  N   GLU A1370      13.318  41.307  -8.439  1.00  0.00           N  
ATOM   2429  CA  GLU A1370      11.961  41.282  -7.893  1.00  0.00           C  
ATOM   2430  C   GLU A1370      10.873  41.204  -8.960  1.00  0.00           C  
ATOM   2431  O   GLU A1370      11.009  41.769 -10.049  1.00  0.00           O  
ATOM   2432  CB  GLU A1370      11.724  42.489  -6.978  1.00  0.00           C  
ATOM   2433  CG  GLU A1370      11.986  42.221  -5.496  1.00  0.00           C  
ATOM   2434  CD  GLU A1370      13.383  41.689  -5.218  1.00  0.00           C  
ATOM   2435  OE1 GLU A1370      14.370  42.388  -5.538  1.00  0.00           O  
ATOM   2436  OE2 GLU A1370      13.489  40.569  -4.677  1.00  0.00           O  
ATOM   2437  N   LYS A1414       9.802  40.488  -8.625  1.00  0.00           N  
ATOM   2438  CA  LYS A1414       8.636  40.330  -9.491  1.00  0.00           C  
ATOM   2439  C   LYS A1414       7.944  41.675  -9.714  1.00  0.00           C  
ATOM   2440  O   LYS A1414       7.565  42.007 -10.840  1.00  0.00           O  
ATOM   2441  CB  LYS A1414       7.663  39.315  -8.877  1.00  0.00           C  
ATOM   2442  CG  LYS A1414       6.464  38.953  -9.748  1.00  0.00           C  
ATOM   2443  CD  LYS A1414       5.501  38.043  -8.997  1.00  0.00           C  
ATOM   2444  CE  LYS A1414       4.252  37.753  -9.816  1.00  0.00           C  
ATOM   2445  NZ  LYS A1414       3.289  36.884  -9.082  1.00  0.00           N  
ATOM   2446  N   MET A1415       7.795  42.442  -8.636  1.00  0.00           N  
ATOM   2447  CA  MET A1415       7.163  43.757  -8.697  1.00  0.00           C  
ATOM   2448  C   MET A1415       8.203  44.867  -8.811  1.00  0.00           C  
ATOM   2449  O   MET A1415       9.157  44.921  -8.032  1.00  0.00           O  
ATOM   2450  CB  MET A1415       6.266  43.989  -7.475  1.00  0.00           C  
ATOM   2451  CG  MET A1415       5.105  43.005  -7.337  1.00  0.00           C  
ATOM   2452  SD  MET A1415       4.006  42.950  -8.772  1.00  0.00           S  
ATOM   2453  CE  MET A1415       3.187  44.543  -8.661  1.00  0.00           C  
ATOM   2454  N   SER A1416       8.011  45.743  -9.793  1.00  0.00           N  
ATOM   2455  CA  SER A1416       8.882  46.897  -9.996  1.00  0.00           C  
ATOM   2456  C   SER A1416       8.181  48.179  -9.561  1.00  0.00           C  
ATOM   2457  O   SER A1416       6.982  48.350  -9.794  1.00  0.00           O  
ATOM   2458  CB  SER A1416       9.311  46.996 -11.461  1.00  0.00           C  
ATOM   2459  OG  SER A1416      10.047  48.183 -11.707  1.00  0.00           O  
ATOM   2460  N   LYS A1417       8.941  49.075  -8.934  1.00  0.00           N  
ATOM   2461  CA  LYS A1417       8.417  50.352  -8.442  1.00  0.00           C  
ATOM   2462  C   LYS A1417       7.943  51.274  -9.567  1.00  0.00           C  
ATOM   2463  O   LYS A1417       7.067  52.116  -9.357  1.00  0.00           O  
ATOM   2464  CB  LYS A1417       9.467  51.074  -7.586  1.00  0.00           C  
ATOM   2465  CG  LYS A1417       9.554  50.598  -6.135  1.00  0.00           C  
ATOM   2466  CD  LYS A1417      10.420  49.352  -5.983  1.00  0.00           C  
ATOM   2467  CE  LYS A1417      10.453  48.872  -4.540  1.00  0.00           C  
ATOM   2468  NZ  LYS A1417      11.205  47.594  -4.405  1.00  0.00           N  
ATOM   2469  N   SER A1441       8.519  51.102 -10.754  1.00  0.00           N  
ATOM   2470  CA  SER A1441       8.218  51.957 -11.901  1.00  0.00           C  
ATOM   2471  C   SER A1441       7.187  51.365 -12.868  1.00  0.00           C  
ATOM   2472  O   SER A1441       6.276  52.071 -13.307  1.00  0.00           O  
ATOM   2473  CB  SER A1441       9.505  52.325 -12.649  1.00  0.00           C  
ATOM   2474  OG  SER A1441      10.278  51.173 -12.944  1.00  0.00           O  
ATOM   2475  N   ILE A1444       7.325  50.078 -13.191  1.00  0.00           N  
ATOM   2476  CA  ILE A1444       6.474  49.445 -14.214  1.00  0.00           C  
ATOM   2477  C   ILE A1444       5.454  48.432 -13.678  1.00  0.00           C  
ATOM   2478  O   ILE A1444       4.455  48.141 -14.342  1.00  0.00           O  
ATOM   2479  CB  ILE A1444       7.306  48.820 -15.379  1.00  0.00           C  
ATOM   2480  CG1 ILE A1444       8.122  47.613 -14.901  1.00  0.00           C  
ATOM   2481  CG2 ILE A1444       8.205  49.877 -16.026  1.00  0.00           C  
ATOM   2482  CD1 ILE A1444       8.577  46.686 -16.019  1.00  0.00           C  
ATOM   2483  N   GLY A1450       5.707  47.897 -12.485  1.00  0.00           N  
ATOM   2484  CA  GLY A1450       4.806  46.922 -11.873  1.00  0.00           C  
ATOM   2485  C   GLY A1450       5.240  45.486 -12.101  1.00  0.00           C  
ATOM   2486  O   GLY A1450       6.422  45.160 -11.973  1.00  0.00           O  
ATOM   2487  N   ASN A1452       4.277  44.630 -12.443  1.00  0.00           N  
ATOM   2488  CA  ASN A1452       4.527  43.199 -12.635  1.00  0.00           C  
ATOM   2489  C   ASN A1452       5.351  42.905 -13.891  1.00  0.00           C  
ATOM   2490  O   ASN A1452       4.879  43.089 -15.015  1.00  0.00           O  
ATOM   2491  CB  ASN A1452       3.206  42.418 -12.653  1.00  0.00           C  
ATOM   2492  CG  ASN A1452       3.393  40.933 -12.373  1.00  0.00           C  
ATOM   2493  OD1 ASN A1452       4.517  40.443 -12.238  1.00  0.00           O  
ATOM   2494  ND2 ASN A1452       2.283  40.209 -12.279  1.00  0.00           N  
ATOM   2495  N   VAL A1455       6.579  42.437 -13.678  1.00  0.00           N  
ATOM   2496  CA  VAL A1455       7.548  42.219 -14.756  1.00  0.00           C  
ATOM   2497  C   VAL A1455       7.346  40.877 -15.475  1.00  0.00           C  
ATOM   2498  O   VAL A1455       7.801  40.702 -16.609  1.00  0.00           O  
ATOM   2499  CB  VAL A1455       9.012  42.349 -14.239  1.00  0.00           C  
ATOM   2500  CG1 VAL A1455      10.002  42.401 -15.397  1.00  0.00           C  
ATOM   2501  CG2 VAL A1455       9.169  43.595 -13.377  1.00  0.00           C  
ATOM   2502  N   VAL A1456       6.665  39.937 -14.822  1.00  0.00           N  
ATOM   2503  CA  VAL A1456       6.396  38.625 -15.425  1.00  0.00           C  
ATOM   2504  C   VAL A1456       5.053  38.587 -16.164  1.00  0.00           C  
ATOM   2505  O   VAL A1456       4.744  37.611 -16.853  1.00  0.00           O  
ATOM   2506  CB  VAL A1456       6.483  37.455 -14.395  1.00  0.00           C  
ATOM   2507  CG1 VAL A1456       7.823  37.467 -13.666  1.00  0.00           C  
ATOM   2508  CG2 VAL A1456       5.323  37.494 -13.407  1.00  0.00           C  
ATOM   2509  N   ASP A1457       4.266  39.649 -16.009  1.00  0.00           N  
ATOM   2510  CA  ASP A1457       2.967  39.765 -16.668  1.00  0.00           C  
ATOM   2511  C   ASP A1457       3.144  40.309 -18.088  1.00  0.00           C  
ATOM   2512  O   ASP A1457       3.538  41.464 -18.265  1.00  0.00           O  
ATOM   2513  CB  ASP A1457       2.026  40.657 -15.845  1.00  0.00           C  
ATOM   2514  CG  ASP A1457       0.620  40.744 -16.430  1.00  0.00           C  
ATOM   2515  OD1 ASP A1457       0.177  39.796 -17.115  1.00  0.00           O  
ATOM   2516  OD2 ASP A1457      -0.051  41.771 -16.190  1.00  0.00           O  
ATOM   2517  N   PRO A1458       2.860  39.471 -19.105  1.00  0.00           N  
ATOM   2518  CA  PRO A1458       3.021  39.861 -20.509  1.00  0.00           C  
ATOM   2519  C   PRO A1458       2.112  41.019 -20.917  1.00  0.00           C  
ATOM   2520  O   PRO A1458       2.511  41.849 -21.734  1.00  0.00           O  
ATOM   2521  CB  PRO A1458       2.648  38.588 -21.279  1.00  0.00           C  
ATOM   2522  CG  PRO A1458       1.855  37.773 -20.329  1.00  0.00           C  
ATOM   2523  CD  PRO A1458       2.385  38.082 -18.974  1.00  0.00           C  
ATOM   2524  N   VAL A1459       0.909  41.066 -20.346  1.00  0.00           N  
ATOM   2525  CA  VAL A1459      -0.048  42.148 -20.598  1.00  0.00           C  
ATOM   2526  C   VAL A1459       0.538  43.495 -20.160  1.00  0.00           C  
ATOM   2527  O   VAL A1459       0.457  44.483 -20.897  1.00  0.00           O  
ATOM   2528  CB  VAL A1459      -1.412  41.887 -19.893  1.00  0.00           C  
ATOM   2529  CG1 VAL A1459      -2.404  43.013 -20.174  1.00  0.00           C  
ATOM   2530  CG2 VAL A1459      -2.000  40.549 -20.330  1.00  0.00           C  
ATOM   2531  N   ASN A1460       1.141  43.515 -18.971  1.00  0.00           N  
ATOM   2532  CA  ASN A1460       1.766  44.719 -18.425  1.00  0.00           C  
ATOM   2533  C   ASN A1460       2.973  45.184 -19.241  1.00  0.00           C  
ATOM   2534  O   ASN A1460       3.159  46.384 -19.446  1.00  0.00           O  
ATOM   2535  CB  ASN A1460       2.161  44.505 -16.957  1.00  0.00           C  
ATOM   2536  CG  ASN A1460       2.678  45.774 -16.291  1.00  0.00           C  
ATOM   2537  OD1 ASN A1460       2.157  46.869 -16.514  1.00  0.00           O  
ATOM   2538  ND2 ASN A1460       3.704  45.627 -15.461  1.00  0.00           N  
ATOM   2539  N   LEU A1461       3.782  44.231 -19.704  1.00  0.00           N  
ATOM   2540  CA  LEU A1461       4.961  44.539 -20.519  1.00  0.00           C  
ATOM   2541  C   LEU A1461       4.591  45.148 -21.873  1.00  0.00           C  
ATOM   2542  O   LEU A1461       5.252  46.077 -22.339  1.00  0.00           O  
ATOM   2543  CB  LEU A1461       5.840  43.297 -20.714  1.00  0.00           C  
ATOM   2544  CG  LEU A1461       6.636  42.764 -19.517  1.00  0.00           C  
ATOM   2545  CD1 LEU A1461       7.299  41.445 -19.877  1.00  0.00           C  
ATOM   2546  CD2 LEU A1461       7.678  43.764 -19.026  1.00  0.00           C  
ATOM   2547  N   VAL A1462       3.536  44.618 -22.490  1.00  0.00           N  
ATOM   2548  CA  VAL A1462       3.018  45.139 -23.757  1.00  0.00           C  
ATOM   2549  C   VAL A1462       2.483  46.567 -23.587  1.00  0.00           C  
ATOM   2550  O   VAL A1462       2.784  47.446 -24.395  1.00  0.00           O  
ATOM   2551  CB  VAL A1462       1.932  44.204 -24.363  1.00  0.00           C  
ATOM   2552  CG1 VAL A1462       1.155  44.899 -25.478  1.00  0.00           C  
ATOM   2553  CG2 VAL A1462       2.565  42.918 -24.882  1.00  0.00           C  
ATOM   2554  N   ASP A1463       1.710  46.791 -22.526  1.00  0.00           N  
ATOM   2555  CA  ASP A1463       1.161  48.116 -22.227  1.00  0.00           C  
ATOM   2556  C   ASP A1463       2.251  49.147 -21.926  1.00  0.00           C  
ATOM   2557  O   ASP A1463       2.113  50.321 -22.272  1.00  0.00           O  
ATOM   2558  CB  ASP A1463       0.165  48.042 -21.064  1.00  0.00           C  
ATOM   2559  CG  ASP A1463      -1.141  47.362 -21.449  1.00  0.00           C  
ATOM   2560  OD1 ASP A1463      -1.833  46.851 -20.543  1.00  0.00           O  
ATOM   2561  OD2 ASP A1463      -1.483  47.340 -22.652  1.00  0.00           O  
ATOM   2562  N   THR A1465       3.331  48.695 -21.293  1.00  0.00           N  
ATOM   2563  CA  THR A1465       4.433  49.569 -20.901  1.00  0.00           C  
ATOM   2564  C   THR A1465       5.354  49.911 -22.076  1.00  0.00           C  
ATOM   2565  O   THR A1465       5.652  51.083 -22.312  1.00  0.00           O  
ATOM   2566  CB  THR A1465       5.257  48.948 -19.744  1.00  0.00           C  
ATOM   2567  OG1 THR A1465       4.389  48.655 -18.642  1.00  0.00           O  
ATOM   2568  CG2 THR A1465       6.351  49.899 -19.276  1.00  0.00           C  
ATOM   2569  N   PHE A1467       5.791  48.890 -22.810  1.00  0.00           N  
ATOM   2570  CA  PHE A1467       6.801  49.071 -23.857  1.00  0.00           C  
ATOM   2571  C   PHE A1467       6.251  49.097 -25.285  1.00  0.00           C  
ATOM   2572  O   PHE A1467       6.870  49.676 -26.178  1.00  0.00           O  
ATOM   2573  CB  PHE A1467       7.894  48.005 -23.737  1.00  0.00           C  
ATOM   2574  CG  PHE A1467       8.636  48.038 -22.432  1.00  0.00           C  
ATOM   2575  CD1 PHE A1467       8.385  47.084 -21.452  1.00  0.00           C  
ATOM   2576  CD2 PHE A1467       9.588  49.023 -22.181  1.00  0.00           C  
ATOM   2577  CE1 PHE A1467       9.070  47.108 -20.239  1.00  0.00           C  
ATOM   2578  CE2 PHE A1467      10.277  49.057 -20.972  1.00  0.00           C  
ATOM   2579  CZ  PHE A1467      10.018  48.096 -20.000  1.00  0.00           C  
ATOM   2580  N   GLY A1468       5.096  48.471 -25.494  1.00  0.00           N  
ATOM   2581  CA  GLY A1468       4.541  48.289 -26.835  1.00  0.00           C  
ATOM   2582  C   GLY A1468       4.687  46.842 -27.266  1.00  0.00           C  
ATOM   2583  O   GLY A1468       5.677  46.187 -26.930  1.00  0.00           O  
ATOM   2584  N   LEU A1507       3.704  46.342 -28.012  1.00  0.00           N  
ATOM   2585  CA  LEU A1507       3.668  44.931 -28.407  1.00  0.00           C  
ATOM   2586  C   LEU A1507       4.896  44.491 -29.206  1.00  0.00           C  
ATOM   2587  O   LEU A1507       5.551  43.509 -28.851  1.00  0.00           O  
ATOM   2588  CB  LEU A1507       2.382  44.611 -29.180  1.00  0.00           C  
ATOM   2589  CG  LEU A1507       2.243  43.215 -29.803  1.00  0.00           C  
ATOM   2590  CD1 LEU A1507       2.342  42.105 -28.755  1.00  0.00           C  
ATOM   2591  CD2 LEU A1507       0.941  43.111 -30.576  1.00  0.00           C  
ATOM   2592  N   ASP A1508       5.200  45.225 -30.274  1.00  0.00           N  
ATOM   2593  CA  ASP A1508       6.304  44.882 -31.169  1.00  0.00           C  
ATOM   2594  C   ASP A1508       7.672  45.013 -30.499  1.00  0.00           C  
ATOM   2595  O   ASP A1508       8.631  44.354 -30.901  1.00  0.00           O  
ATOM   2596  CB  ASP A1508       6.236  45.718 -32.451  1.00  0.00           C  
ATOM   2597  CG  ASP A1508       5.046  45.348 -33.331  1.00  0.00           C  
ATOM   2598  OD1 ASP A1508       4.399  44.308 -33.084  1.00  0.00           O  
ATOM   2599  OD2 ASP A1508       4.756  46.102 -34.280  1.00  0.00           O  
ATOM   2600  N   GLN A1509       7.745  45.864 -29.476  1.00  0.00           N  
ATOM   2601  CA  GLN A1509       8.937  46.004 -28.641  1.00  0.00           C  
ATOM   2602  C   GLN A1509       9.189  44.736 -27.822  1.00  0.00           C  
ATOM   2603  O   GLN A1509      10.323  44.258 -27.739  1.00  0.00           O  
ATOM   2604  CB  GLN A1509       8.801  47.214 -27.710  1.00  0.00           C  
ATOM   2605  CG  GLN A1509       9.092  48.568 -28.364  1.00  0.00           C  
ATOM   2606  CD  GLN A1509       7.984  49.060 -29.288  1.00  0.00           C  
ATOM   2607  OE1 GLN A1509       6.852  48.573 -29.251  1.00  0.00           O  
ATOM   2608  NE2 GLN A1509       8.311  50.038 -30.123  1.00  0.00           N  
ATOM   2609  N   VAL A1510       8.122  44.201 -27.227  1.00  0.00           N  
ATOM   2610  CA  VAL A1510       8.191  42.970 -26.438  1.00  0.00           C  
ATOM   2611  C   VAL A1510       8.488  41.768 -27.340  1.00  0.00           C  
ATOM   2612  O   VAL A1510       9.354  40.948 -27.022  1.00  0.00           O  
ATOM   2613  CB  VAL A1510       6.887  42.739 -25.619  1.00  0.00           C  
ATOM   2614  CG1 VAL A1510       6.932  41.409 -24.868  1.00  0.00           C  
ATOM   2615  CG2 VAL A1510       6.654  43.891 -24.642  1.00  0.00           C  
ATOM   2616  N   ARG A1511       7.777  41.684 -28.465  1.00  0.00           N  
ATOM   2617  CA  ARG A1511       7.966  40.613 -29.449  1.00  0.00           C  
ATOM   2618  C   ARG A1511       9.417  40.527 -29.922  1.00  0.00           C  
ATOM   2619  O   ARG A1511      10.003  39.440 -29.942  1.00  0.00           O  
ATOM   2620  CB  ARG A1511       7.024  40.797 -30.646  1.00  0.00           C  
ATOM   2621  CG  ARG A1511       5.560  40.465 -30.360  1.00  0.00           C  
ATOM   2622  CD  ARG A1511       4.665  40.733 -31.570  1.00  0.00           C  
ATOM   2623  NE  ARG A1511       5.014  39.904 -32.725  1.00  0.00           N  
ATOM   2624  CZ  ARG A1511       4.328  38.839 -33.136  1.00  0.00           C  
ATOM   2625  NH1 ARG A1511       3.231  38.449 -32.498  1.00  0.00           N  
ATOM   2626  NH2 ARG A1511       4.741  38.161 -34.199  1.00  0.00           N  
ATOM   2627  N   TYR A1516       9.990  41.676 -30.285  1.00  0.00           N  
ATOM   2628  CA  TYR A1516      11.387  41.746 -30.717  1.00  0.00           C  
ATOM   2629  C   TYR A1516      12.362  41.351 -29.609  1.00  0.00           C  
ATOM   2630  O   TYR A1516      13.297  40.585 -29.851  1.00  0.00           O  
ATOM   2631  CB  TYR A1516      11.739  43.142 -31.255  1.00  0.00           C  
ATOM   2632  CG  TYR A1516      13.224  43.330 -31.508  1.00  0.00           C  
ATOM   2633  CD1 TYR A1516      13.820  42.847 -32.673  1.00  0.00           C  
ATOM   2634  CD2 TYR A1516      14.034  43.976 -30.574  1.00  0.00           C  
ATOM   2635  CE1 TYR A1516      15.185  43.008 -32.903  1.00  0.00           C  
ATOM   2636  CE2 TYR A1516      15.397  44.140 -30.796  1.00  0.00           C  
ATOM   2637  CZ  TYR A1516      15.964  43.655 -31.961  1.00  0.00           C  
ATOM   2638  OH  TYR A1516      17.310  43.820 -32.181  1.00  0.00           O  
ATOM   2639  N   PHE A1517      12.146  41.881 -28.407  1.00  0.00           N  
ATOM   2640  CA  PHE A1517      13.034  41.616 -27.274  1.00  0.00           C  
ATOM   2641  C   PHE A1517      13.160  40.123 -26.969  1.00  0.00           C  
ATOM   2642  O   PHE A1517      14.269  39.611 -26.831  1.00  0.00           O  
ATOM   2643  CB  PHE A1517      12.584  42.381 -26.021  1.00  0.00           C  
ATOM   2644  CG  PHE A1517      13.361  42.024 -24.781  1.00  0.00           C  
ATOM   2645  CD1 PHE A1517      14.621  42.568 -24.552  1.00  0.00           C  
ATOM   2646  CD2 PHE A1517      12.836  41.134 -23.847  1.00  0.00           C  
ATOM   2647  CE1 PHE A1517      15.348  42.235 -23.411  1.00  0.00           C  
ATOM   2648  CE2 PHE A1517      13.553  40.794 -22.705  1.00  0.00           C  
ATOM   2649  CZ  PHE A1517      14.813  41.349 -22.485  1.00  0.00           C  
ATOM   2650  N   LEU A1518      12.022  39.439 -26.872  1.00  0.00           N  
ATOM   2651  CA  LEU A1518      11.990  38.016 -26.526  1.00  0.00           C  
ATOM   2652  C   LEU A1518      12.739  37.157 -27.539  1.00  0.00           C  
ATOM   2653  O   LEU A1518      13.405  36.189 -27.169  1.00  0.00           O  
ATOM   2654  CB  LEU A1518      10.545  37.518 -26.382  1.00  0.00           C  
ATOM   2655  CG  LEU A1518       9.647  38.136 -25.301  1.00  0.00           C  
ATOM   2656  CD1 LEU A1518       8.260  37.518 -25.351  1.00  0.00           C  
ATOM   2657  CD2 LEU A1518      10.245  37.989 -23.906  1.00  0.00           C  
ATOM   2658  N   LEU A1527      12.638  37.528 -28.812  1.00  0.00           N  
ATOM   2659  CA  LEU A1527      13.248  36.755 -29.889  1.00  0.00           C  
ATOM   2660  C   LEU A1527      14.691  37.161 -30.199  1.00  0.00           C  
ATOM   2661  O   LEU A1527      15.378  36.476 -30.955  1.00  0.00           O  
ATOM   2662  CB  LEU A1527      12.375  36.806 -31.152  1.00  0.00           C  
ATOM   2663  CG  LEU A1527      10.933  36.291 -31.029  1.00  0.00           C  
ATOM   2664  CD1 LEU A1527      10.236  36.314 -32.378  1.00  0.00           C  
ATOM   2665  CD2 LEU A1527      10.883  34.892 -30.428  1.00  0.00           C  
ATOM   2666  N   ARG A1528      15.146  38.263 -29.607  1.00  0.00           N  
ATOM   2667  CA  ARG A1528      16.515  38.749 -29.810  1.00  0.00           C  
ATOM   2668  C   ARG A1528      17.428  38.466 -28.614  1.00  0.00           C  
ATOM   2669  O   ARG A1528      18.596  38.112 -28.793  1.00  0.00           O  
ATOM   2670  CB  ARG A1528      16.513  40.252 -30.149  1.00  0.00           C  
ATOM   2671  CG  ARG A1528      17.889  40.934 -30.204  1.00  0.00           C  
ATOM   2672  CD  ARG A1528      18.774  40.396 -31.328  1.00  0.00           C  
ATOM   2673  NE  ARG A1528      20.101  41.013 -31.319  1.00  0.00           N  
ATOM   2674  CZ  ARG A1528      21.151  40.552 -30.639  1.00  0.00           C  
ATOM   2675  NH1 ARG A1528      21.053  39.452 -29.899  1.00  0.00           N  
ATOM   2676  NH2 ARG A1528      22.310  41.195 -30.704  1.00  0.00           N  
ATOM   2677  N   GLU A1549      16.886  38.617 -27.407  1.00  0.00           N  
ATOM   2678  CA  GLU A1549      17.674  38.553 -26.172  1.00  0.00           C  
ATOM   2679  C   GLU A1549      18.266  37.176 -25.877  1.00  0.00           C  
ATOM   2680  O   GLU A1549      19.417  37.071 -25.455  1.00  0.00           O  
ATOM   2681  CB  GLU A1549      16.836  39.033 -24.979  1.00  0.00           C  
ATOM   2682  CG  GLU A1549      17.608  39.200 -23.668  1.00  0.00           C  
ATOM   2683  CD  GLU A1549      18.535  40.409 -23.658  1.00  0.00           C  
ATOM   2684  OE1 GLU A1549      18.434  41.267 -24.560  1.00  0.00           O  
ATOM   2685  OE2 GLU A1549      19.370  40.500 -22.734  1.00  0.00           O  
ATOM   2686  N   VAL A1563      17.474  36.130 -26.096  1.00  0.00           N  
ATOM   2687  CA  VAL A1563      17.891  34.766 -25.780  1.00  0.00           C  
ATOM   2688  C   VAL A1563      18.094  33.952 -27.058  1.00  0.00           C  
ATOM   2689  O   VAL A1563      17.213  33.929 -27.921  1.00  0.00           O  
ATOM   2690  CB  VAL A1563      16.859  34.054 -24.861  1.00  0.00           C  
ATOM   2691  CG1 VAL A1563      17.358  32.674 -24.446  1.00  0.00           C  
ATOM   2692  CG2 VAL A1563      16.556  34.903 -23.625  1.00  0.00           C  
ATOM   2693  N   PRO A1569      19.263  33.295 -27.194  1.00  0.00           N  
ATOM   2694  CA  PRO A1569      19.433  32.341 -28.288  1.00  0.00           C  
ATOM   2695  C   PRO A1569      18.388  31.236 -28.168  1.00  0.00           C  
ATOM   2696  O   PRO A1569      18.318  30.559 -27.138  1.00  0.00           O  
ATOM   2697  CB  PRO A1569      20.844  31.790 -28.061  1.00  0.00           C  
ATOM   2698  CG  PRO A1569      21.550  32.863 -27.302  1.00  0.00           C  
ATOM   2699  CD  PRO A1569      20.503  33.463 -26.411  1.00  0.00           C  
ATOM   2700  N   PHE A1594      17.571  31.084 -29.207  1.00  0.00           N  
ATOM   2701  CA  PHE A1594      16.410  30.202 -29.157  1.00  0.00           C  
ATOM   2702  C   PHE A1594      16.809  28.740 -28.983  1.00  0.00           C  
ATOM   2703  O   PHE A1594      17.622  28.209 -29.741  1.00  0.00           O  
ATOM   2704  CB  PHE A1594      15.526  30.396 -30.392  1.00  0.00           C  
ATOM   2705  CG  PHE A1594      14.118  29.910 -30.209  1.00  0.00           C  
ATOM   2706  CD1 PHE A1594      13.254  30.557 -29.330  1.00  0.00           C  
ATOM   2707  CD2 PHE A1594      13.653  28.808 -30.917  1.00  0.00           C  
ATOM   2708  CE1 PHE A1594      11.952  30.109 -29.154  1.00  0.00           C  
ATOM   2709  CE2 PHE A1594      12.349  28.353 -30.749  1.00  0.00           C  
ATOM   2710  CZ  PHE A1594      11.497  29.007 -29.866  1.00  0.00           C  
ATOM   2711  N   GLY A1596      16.233  28.107 -27.965  1.00  0.00           N  
ATOM   2712  CA  GLY A1596      16.606  26.755 -27.566  1.00  0.00           C  
ATOM   2713  C   GLY A1596      17.323  26.734 -26.226  1.00  0.00           C  
ATOM   2714  O   GLY A1596      17.286  25.732 -25.514  1.00  0.00           O  
ATOM   2715  N   GLN A1601      17.972  27.846 -25.887  1.00  0.00           N  
ATOM   2716  CA  GLN A1601      18.724  27.971 -24.637  1.00  0.00           C  
ATOM   2717  C   GLN A1601      17.888  28.622 -23.540  1.00  0.00           C  
ATOM   2718  O   GLN A1601      16.929  29.342 -23.826  1.00  0.00           O  
ATOM   2719  CB  GLN A1601      20.002  28.789 -24.857  1.00  0.00           C  
ATOM   2720  CG  GLN A1601      20.956  28.220 -25.908  1.00  0.00           C  
ATOM   2721  CD  GLN A1601      22.159  29.114 -26.166  1.00  0.00           C  
ATOM   2722  OE1 GLN A1601      22.476  30.000 -25.371  1.00  0.00           O  
ATOM   2723  NE2 GLN A1601      22.840  28.879 -27.281  1.00  0.00           N  
ATOM   2724  N   ASP A1602      18.258  28.361 -22.287  1.00  0.00           N  
ATOM   2725  CA  ASP A1602      17.673  29.055 -21.142  1.00  0.00           C  
ATOM   2726  C   ASP A1602      18.162  30.497 -21.116  1.00  0.00           C  
ATOM   2727  O   ASP A1602      19.283  30.787 -21.542  1.00  0.00           O  
ATOM   2728  CB  ASP A1602      18.048  28.358 -19.830  1.00  0.00           C  
ATOM   2729  CG  ASP A1602      17.405  26.989 -19.682  1.00  0.00           C  
ATOM   2730  OD1 ASP A1602      16.268  26.796 -20.163  1.00  0.00           O  
ATOM   2731  OD2 ASP A1602      18.036  26.103 -19.069  1.00  0.00           O  
ATOM   2732  N   GLY A1603      17.321  31.398 -20.619  1.00  0.00           N  
ATOM   2733  CA  GLY A1603      17.674  32.813 -20.555  1.00  0.00           C  
ATOM   2734  C   GLY A1603      17.020  33.559 -19.409  1.00  0.00           C  
ATOM   2735  O   GLY A1603      16.075  33.065 -18.789  1.00  0.00           O  
ATOM   2736  N   SER A1604      17.534  34.752 -19.132  1.00  0.00           N  
ATOM   2737  CA  SER A1604      16.966  35.625 -18.114  1.00  0.00           C  
ATOM   2738  C   SER A1604      16.857  37.061 -18.619  1.00  0.00           C  
ATOM   2739  O   SER A1604      17.512  37.437 -19.595  1.00  0.00           O  
ATOM   2740  CB  SER A1604      17.788  35.563 -16.823  1.00  0.00           C  
ATOM   2741  OG  SER A1604      19.083  36.107 -17.006  1.00  0.00           O  
ATOM   2742  N   TYR A1613      16.025  37.854 -17.947  1.00  0.00           N  
ATOM   2743  CA  TYR A1613      15.791  39.246 -18.324  1.00  0.00           C  
ATOM   2744  C   TYR A1613      15.399  40.095 -17.115  1.00  0.00           C  
ATOM   2745  O   TYR A1613      14.884  39.579 -16.119  1.00  0.00           O  
ATOM   2746  CB  TYR A1613      14.686  39.331 -19.389  1.00  0.00           C  
ATOM   2747  CG  TYR A1613      13.289  39.130 -18.838  1.00  0.00           C  
ATOM   2748  CD1 TYR A1613      12.472  40.222 -18.546  1.00  0.00           C  
ATOM   2749  CD2 TYR A1613      12.789  37.850 -18.595  1.00  0.00           C  
ATOM   2750  CE1 TYR A1613      11.194  40.047 -18.031  1.00  0.00           C  
ATOM   2751  CE2 TYR A1613      11.511  37.664 -18.080  1.00  0.00           C  
ATOM   2752  CZ  TYR A1613      10.719  38.767 -17.802  1.00  0.00           C  
ATOM   2753  OH  TYR A1613       9.453  38.591 -17.294  1.00  0.00           O  
ATOM   2754  N   ASN A1614      15.646  41.397 -17.216  1.00  0.00           N  
ATOM   2755  CA  ASN A1614      15.090  42.369 -16.278  1.00  0.00           C  
ATOM   2756  C   ASN A1614      14.561  43.593 -17.022  1.00  0.00           C  
ATOM   2757  O   ASN A1614      14.621  43.648 -18.255  1.00  0.00           O  
ATOM   2758  CB  ASN A1614      16.106  42.754 -15.188  1.00  0.00           C  
ATOM   2759  CG  ASN A1614      17.373  43.394 -15.744  1.00  0.00           C  
ATOM   2760  OD1 ASN A1614      17.427  43.817 -16.899  1.00  0.00           O  
ATOM   2761  ND2 ASN A1614      18.401  43.474 -14.907  1.00  0.00           N  
ATOM   2762  N   GLU A1615      14.046  44.563 -16.269  1.00  0.00           N  
ATOM   2763  CA  GLU A1615      13.477  45.787 -16.830  1.00  0.00           C  
ATOM   2764  C   GLU A1615      14.477  46.550 -17.701  1.00  0.00           C  
ATOM   2765  O   GLU A1615      14.149  46.949 -18.821  1.00  0.00           O  
ATOM   2766  CB  GLU A1615      12.958  46.685 -15.703  1.00  0.00           C  
ATOM   2767  CG  GLU A1615      12.201  47.921 -16.169  1.00  0.00           C  
ATOM   2768  CD  GLU A1615      11.756  48.809 -15.019  1.00  0.00           C  
ATOM   2769  OE1 GLU A1615      11.529  50.016 -15.256  1.00  0.00           O  
ATOM   2770  OE2 GLU A1615      11.632  48.305 -13.880  1.00  0.00           O  
ATOM   2771  N   ASP A1616      15.692  46.732 -17.186  1.00  0.00           N  
ATOM   2772  CA  ASP A1616      16.730  47.509 -17.869  1.00  0.00           C  
ATOM   2773  C   ASP A1616      17.237  46.871 -19.165  1.00  0.00           C  
ATOM   2774  O   ASP A1616      17.714  47.576 -20.058  1.00  0.00           O  
ATOM   2775  CB  ASP A1616      17.903  47.791 -16.922  1.00  0.00           C  
ATOM   2776  CG  ASP A1616      17.536  48.747 -15.795  1.00  0.00           C  
ATOM   2777  OD1 ASP A1616      16.559  49.516 -15.939  1.00  0.00           O  
ATOM   2778  OD2 ASP A1616      18.235  48.732 -14.759  1.00  0.00           O  
ATOM   2779  N   ALA A1617      17.141  45.545 -19.258  1.00  0.00           N  
ATOM   2780  CA  ALA A1617      17.516  44.825 -20.476  1.00  0.00           C  
ATOM   2781  C   ALA A1617      16.528  45.108 -21.610  1.00  0.00           C  
ATOM   2782  O   ALA A1617      16.927  45.235 -22.769  1.00  0.00           O  
ATOM   2783  CB  ALA A1617      17.618  43.328 -20.208  1.00  0.00           C  
ATOM   2784  N   ILE A1619      15.245  45.210 -21.261  1.00  0.00           N  
ATOM   2785  CA  ILE A1619      14.192  45.556 -22.217  1.00  0.00           C  
ATOM   2786  C   ILE A1619      14.374  46.987 -22.725  1.00  0.00           C  
ATOM   2787  O   ILE A1619      14.385  47.218 -23.935  1.00  0.00           O  
ATOM   2788  CB  ILE A1619      12.773  45.377 -21.612  1.00  0.00           C  
ATOM   2789  CG1 ILE A1619      12.590  43.953 -21.077  1.00  0.00           C  
ATOM   2790  CG2 ILE A1619      11.695  45.708 -22.650  1.00  0.00           C  
ATOM   2791  CD1 ILE A1619      11.351  43.756 -20.217  1.00  0.00           C  
ATOM   2792  N   ILE A1620      14.533  47.930 -21.795  1.00  0.00           N  
ATOM   2793  CA  ILE A1620      14.743  49.347 -22.119  1.00  0.00           C  
ATOM   2794  C   ILE A1620      15.955  49.537 -23.036  1.00  0.00           C  
ATOM   2795  O   ILE A1620      15.882  50.268 -24.028  1.00  0.00           O  
ATOM   2796  CB  ILE A1620      14.908  50.215 -20.839  1.00  0.00           C  
ATOM   2797  CG1 ILE A1620      13.678  50.087 -19.934  1.00  0.00           C  
ATOM   2798  CG2 ILE A1620      15.147  51.683 -21.199  1.00  0.00           C  
ATOM   2799  CD1 ILE A1620      13.923  50.505 -18.488  1.00  0.00           C  
ATOM   2800  N   GLY A1621      17.057  48.867 -22.700  1.00  0.00           N  
ATOM   2801  CA  GLY A1621      18.284  48.922 -23.492  1.00  0.00           C  
ATOM   2802  C   GLY A1621      18.116  48.392 -24.905  1.00  0.00           C  
ATOM   2803  O   GLY A1621      18.779  48.858 -25.831  1.00  0.00           O  
ATOM   2804  N   ARG A1622      17.219  47.423 -25.065  1.00  0.00           N  
ATOM   2805  CA  ARG A1622      16.948  46.803 -26.359  1.00  0.00           C  
ATOM   2806  C   ARG A1622      15.955  47.632 -27.178  1.00  0.00           C  
ATOM   2807  O   ARG A1622      16.063  47.710 -28.405  1.00  0.00           O  
ATOM   2808  CB  ARG A1622      16.433  45.373 -26.152  1.00  0.00           C  
ATOM   2809  CG  ARG A1622      16.404  44.496 -27.399  1.00  0.00           C  
ATOM   2810  CD  ARG A1622      17.797  44.238 -27.966  1.00  0.00           C  
ATOM   2811  NE  ARG A1622      18.552  43.236 -27.215  1.00  0.00           N  
ATOM   2812  CZ  ARG A1622      19.803  42.875 -27.496  1.00  0.00           C  
ATOM   2813  NH1 ARG A1622      20.453  43.435 -28.510  1.00  0.00           N  
ATOM   2814  NH2 ARG A1622      20.408  41.954 -26.760  1.00  0.00           N  
ATOM   2815  N   VAL A1632      14.993  48.245 -26.491  1.00  0.00           N  
ATOM   2816  CA  VAL A1632      14.001  49.115 -27.126  1.00  0.00           C  
ATOM   2817  C   VAL A1632      14.641  50.408 -27.651  1.00  0.00           C  
ATOM   2818  O   VAL A1632      14.362  50.834 -28.775  1.00  0.00           O  
ATOM   2819  CB  VAL A1632      12.822  49.433 -26.158  1.00  0.00           C  
ATOM   2820  CG1 VAL A1632      11.938  50.555 -26.696  1.00  0.00           C  
ATOM   2821  CG2 VAL A1632      11.990  48.184 -25.904  1.00  0.00           C  
ATOM   2822  N   ASN A1635      15.512  51.008 -26.841  1.00  0.00           N  
ATOM   2823  CA  ASN A1635      16.111  52.305 -27.158  1.00  0.00           C  
ATOM   2824  C   ASN A1635      17.268  52.264 -28.156  1.00  0.00           C  
ATOM   2825  O   ASN A1635      17.445  53.202 -28.935  1.00  0.00           O  
ATOM   2826  CB  ASN A1635      16.550  53.021 -25.877  1.00  0.00           C  
ATOM   2827  CG  ASN A1635      15.376  53.466 -25.019  1.00  0.00           C  
ATOM   2828  OD1 ASN A1635      14.219  53.421 -25.444  1.00  0.00           O  
ATOM   2829  ND2 ASN A1635      15.672  53.907 -23.801  1.00  0.00           N  
ATOM   2830  N   ALA A1636      18.052  51.190 -28.126  1.00  0.00           N  
ATOM   2831  CA  ALA A1636      19.225  51.073 -28.992  1.00  0.00           C  
ATOM   2832  C   ALA A1636      18.903  50.426 -30.339  1.00  0.00           C  
ATOM   2833  O   ALA A1636      19.186  51.001 -31.390  1.00  0.00           O  
ATOM   2834  CB  ALA A1636      20.346  50.317 -28.283  1.00  0.00           C  
ATOM   2835  N   ASP A1637      18.303  49.238 -30.295  1.00  0.00           N  
ATOM   2836  CA  ASP A1637      18.028  48.454 -31.500  1.00  0.00           C  
ATOM   2837  C   ASP A1637      16.843  48.981 -32.307  1.00  0.00           C  
ATOM   2838  O   ASP A1637      16.921  49.087 -33.531  1.00  0.00           O  
ATOM   2839  CB  ASP A1637      17.799  46.981 -31.145  1.00  0.00           C  
ATOM   2840  CG  ASP A1637      19.044  46.306 -30.597  1.00  0.00           C  
ATOM   2841  OD1 ASP A1637      19.822  46.960 -29.867  1.00  0.00           O  
ATOM   2842  OD2 ASP A1637      19.238  45.107 -30.887  1.00  0.00           O  
ATOM   2843  N   LEU A1638      15.751  49.303 -31.620  1.00  0.00           N  
ATOM   2844  CA  LEU A1638      14.515  49.693 -32.293  1.00  0.00           C  
ATOM   2845  C   LEU A1638      14.400  51.199 -32.520  1.00  0.00           C  
ATOM   2846  O   LEU A1638      14.184  51.639 -33.648  1.00  0.00           O  
ATOM   2847  CB  LEU A1638      13.288  49.159 -31.542  1.00  0.00           C  
ATOM   2848  CG  LEU A1638      13.136  47.638 -31.422  1.00  0.00           C  
ATOM   2849  CD1 LEU A1638      11.948  47.296 -30.544  1.00  0.00           C  
ATOM   2850  CD2 LEU A1638      13.002  46.972 -32.786  1.00  0.00           C  
ATOM   2851  N   ALA A1639      14.552  51.978 -31.452  1.00  0.00           N  
ATOM   2852  CA  ALA A1639      14.385  53.431 -31.518  1.00  0.00           C  
ATOM   2853  C   ALA A1639      15.491  54.129 -32.309  1.00  0.00           C  
ATOM   2854  O   ALA A1639      15.216  55.046 -33.085  1.00  0.00           O  
ATOM   2855  CB  ALA A1639      14.277  54.021 -30.116  1.00  0.00           C  
ATOM   2856  N   ASN A1640      16.733  53.689 -32.115  1.00  0.00           N  
ATOM   2857  CA  ASN A1640      17.887  54.344 -32.730  1.00  0.00           C  
ATOM   2858  C   ASN A1640      18.400  53.674 -34.006  1.00  0.00           C  
ATOM   2859  O   ASN A1640      18.550  54.333 -35.035  1.00  0.00           O  
ATOM   2860  CB  ASN A1640      19.026  54.502 -31.716  1.00  0.00           C  
ATOM   2861  CG  ASN A1640      20.142  55.400 -32.226  1.00  0.00           C  
ATOM   2862  OD1 ASN A1640      19.893  56.493 -32.739  1.00  0.00           O  
ATOM   2863  ND2 ASN A1640      21.381  54.942 -32.083  1.00  0.00           N  
ATOM   2864  N   GLU A1641      18.671  52.372 -33.936  1.00  0.00           N  
ATOM   2865  CA  GLU A1641      19.269  51.653 -35.063  1.00  0.00           C  
ATOM   2866  C   GLU A1641      18.322  51.563 -36.261  1.00  0.00           C  
ATOM   2867  O   GLU A1641      18.714  51.868 -37.388  1.00  0.00           O  
ATOM   2868  CB  GLU A1641      19.743  50.259 -34.635  1.00  0.00           C  
ATOM   2869  CG  GLU A1641      20.867  49.686 -35.494  1.00  0.00           C  
ATOM   2870  CD  GLU A1641      22.212  50.345 -35.229  1.00  0.00           C  
ATOM   2871  OE1 GLU A1641      22.561  50.540 -34.043  1.00  0.00           O  
ATOM   2872  OE2 GLU A1641      22.924  50.661 -36.207  1.00  0.00           O  
ATOM   2873  N   LEU A1642      17.081  51.154 -36.008  1.00  0.00           N  
ATOM   2874  CA  LEU A1642      16.077  51.020 -37.061  1.00  0.00           C  
ATOM   2875  C   LEU A1642      15.223  52.281 -37.209  1.00  0.00           C  
ATOM   2876  O   LEU A1642      15.050  52.789 -38.318  1.00  0.00           O  
ATOM   2877  CB  LEU A1642      15.191  49.792 -36.810  1.00  0.00           C  
ATOM   2878  CG  LEU A1642      14.035  49.483 -37.772  1.00  0.00           C  
ATOM   2879  CD1 LEU A1642      14.526  49.211 -39.191  1.00  0.00           C  
ATOM   2880  CD2 LEU A1642      13.219  48.307 -37.256  1.00  0.00           C  
ATOM   2881  N   GLY A1662      14.701  52.775 -36.087  1.00  0.00           N  
ATOM   2882  CA  GLY A1662      13.792  53.923 -36.074  1.00  0.00           C  
ATOM   2883  C   GLY A1662      14.388  55.209 -36.615  1.00  0.00           C  
ATOM   2884  O   GLY A1662      13.814  55.835 -37.506  1.00  0.00           O  
ATOM   2885  N   ASN A1663      15.541  55.595 -36.074  1.00  0.00           N  
ATOM   2886  CA  ASN A1663      16.225  56.826 -36.468  1.00  0.00           C  
ATOM   2887  C   ASN A1663      16.728  56.794 -37.912  1.00  0.00           C  
ATOM   2888  O   ASN A1663      16.641  57.798 -38.620  1.00  0.00           O  
ATOM   2889  CB  ASN A1663      17.373  57.137 -35.499  1.00  0.00           C  
ATOM   2890  CG  ASN A1663      18.008  58.495 -35.749  1.00  0.00           C  
ATOM   2891  OD1 ASN A1663      17.327  59.522 -35.765  1.00  0.00           O  
ATOM   2892  ND2 ASN A1663      19.325  58.505 -35.928  1.00  0.00           N  
ATOM   2893  N   LEU A1664      17.244  55.641 -38.341  1.00  0.00           N  
ATOM   2894  CA  LEU A1664      17.696  55.450 -39.722  1.00  0.00           C  
ATOM   2895  C   LEU A1664      16.549  55.637 -40.713  1.00  0.00           C  
ATOM   2896  O   LEU A1664      16.715  56.289 -41.748  1.00  0.00           O  
ATOM   2897  CB  LEU A1664      18.339  54.068 -39.904  1.00  0.00           C  
ATOM   2898  CG  LEU A1664      18.767  53.635 -41.314  1.00  0.00           C  
ATOM   2899  CD1 LEU A1664      20.017  54.376 -41.782  1.00  0.00           C  
ATOM   2900  CD2 LEU A1664      18.990  52.134 -41.369  1.00  0.00           C  
ATOM   2901  N   ALA A1665      15.392  55.066 -40.383  1.00  0.00           N  
ATOM   2902  CA  ALA A1665      14.198  55.180 -41.215  1.00  0.00           C  
ATOM   2903  C   ALA A1665      13.637  56.600 -41.214  1.00  0.00           C  
ATOM   2904  O   ALA A1665      13.189  57.090 -42.250  1.00  0.00           O  
ATOM   2905  CB  ALA A1665      13.136  54.188 -40.766  1.00  0.00           C  
ATOM   2906  N   GLN A1666      13.673  57.254 -40.053  1.00  0.00           N  
ATOM   2907  CA  GLN A1666      13.134  58.607 -39.911  1.00  0.00           C  
ATOM   2908  C   GLN A1666      14.002  59.657 -40.607  1.00  0.00           C  
ATOM   2909  O   GLN A1666      13.486  60.484 -41.357  1.00  0.00           O  
ATOM   2910  CB  GLN A1666      12.912  58.959 -38.432  1.00  0.00           C  
ATOM   2911  CG  GLN A1666      12.302  60.347 -38.174  1.00  0.00           C  
ATOM   2912  CD  GLN A1666      10.918  60.539 -38.790  1.00  0.00           C  
ATOM   2913  OE1 GLN A1666      10.181  59.579 -39.025  1.00  0.00           O  
ATOM   2914  NE2 GLN A1666      10.560  61.793 -39.045  1.00  0.00           N  
ATOM   2915  N   ARG A1667      15.312  59.608 -40.362  1.00  0.00           N  
ATOM   2916  CA  ARG A1667      16.265  60.540 -40.974  1.00  0.00           C  
ATOM   2917  C   ARG A1667      16.235  60.487 -42.500  1.00  0.00           C  
ATOM   2918  O   ARG A1667      16.312  61.524 -43.162  1.00  0.00           O  
ATOM   2919  CB  ARG A1667      17.686  60.275 -40.464  1.00  0.00           C  
ATOM   2920  CG  ARG A1667      17.970  60.825 -39.071  1.00  0.00           C  
ATOM   2921  CD  ARG A1667      18.658  62.183 -39.132  1.00  0.00           C  
ATOM   2922  NE  ARG A1667      20.103  62.050 -39.318  1.00  0.00           N  
ATOM   2923  CZ  ARG A1667      20.932  63.057 -39.582  1.00  0.00           C  
ATOM   2924  NH1 ARG A1667      20.473  64.299 -39.706  1.00  0.00           N  
ATOM   2925  NH2 ARG A1667      22.228  62.820 -39.729  1.00  0.00           N  
ATOM   2926  N   SER A1668      16.114  59.278 -43.047  1.00  0.00           N  
ATOM   2927  CA  SER A1668      16.075  59.074 -44.493  1.00  0.00           C  
ATOM   2928  C   SER A1668      14.750  59.527 -45.112  1.00  0.00           C  
ATOM   2929  O   SER A1668      14.746  60.230 -46.123  1.00  0.00           O  
ATOM   2930  CB  SER A1668      16.369  57.613 -44.847  1.00  0.00           C  
ATOM   2931  OG  SER A1668      15.432  56.738 -44.246  1.00  0.00           O  
ATOM   2932  N   LEU A1669      13.636  59.129 -44.499  1.00  0.00           N  
ATOM   2933  CA  LEU A1669      12.306  59.469 -45.014  1.00  0.00           C  
ATOM   2934  C   LEU A1669      11.955  60.951 -44.873  1.00  0.00           C  
ATOM   2935  O   LEU A1669      11.205  61.488 -45.691  1.00  0.00           O  
ATOM   2936  CB  LEU A1669      11.221  58.603 -44.363  1.00  0.00           C  
ATOM   2937  CG  LEU A1669      11.081  57.148 -44.824  1.00  0.00           C  
ATOM   2938  CD1 LEU A1669      10.209  56.368 -43.851  1.00  0.00           C  
ATOM   2939  CD2 LEU A1669      10.523  57.049 -46.241  1.00  0.00           C  
ATOM   2940  N   SER A1670      12.491  61.603 -43.842  1.00  0.00           N  
ATOM   2941  CA  SER A1670      12.259  63.033 -43.630  1.00  0.00           C  
ATOM   2942  C   SER A1670      12.998  63.875 -44.668  1.00  0.00           C  
ATOM   2943  O   SER A1670      12.491  64.908 -45.106  1.00  0.00           O  
ATOM   2944  CB  SER A1670      12.652  63.462 -42.212  1.00  0.00           C  
ATOM   2945  OG  SER A1670      14.051  63.359 -42.007  1.00  0.00           O  
ATOM   2946  N   MET A1671      14.192  63.424 -45.056  1.00  0.00           N  
ATOM   2947  CA  MET A1671      14.969  64.077 -46.112  1.00  0.00           C  
ATOM   2948  C   MET A1671      14.277  63.979 -47.471  1.00  0.00           C  
ATOM   2949  O   MET A1671      14.412  64.872 -48.307  1.00  0.00           O  
ATOM   2950  CB  MET A1671      16.377  63.487 -46.200  1.00  0.00           C  
ATOM   2951  CG  MET A1671      17.348  64.023 -45.165  1.00  0.00           C  
ATOM   2952  SD  MET A1671      19.036  63.481 -45.485  1.00  0.00           S  
ATOM   2953  CE  MET A1671      19.892  64.187 -44.080  1.00  0.00           C  
ATOM   2954  N   VAL A1672      13.542  62.890 -47.680  1.00  0.00           N  
ATOM   2955  CA  VAL A1672      12.766  62.693 -48.902  1.00  0.00           C  
ATOM   2956  C   VAL A1672      11.560  63.636 -48.933  1.00  0.00           C  
ATOM   2957  O   VAL A1672      11.307  64.295 -49.944  1.00  0.00           O  
ATOM   2958  CB  VAL A1672      12.316  61.213 -49.059  1.00  0.00           C  
ATOM   2959  CG1 VAL A1672      11.303  61.057 -50.186  1.00  0.00           C  
ATOM   2960  CG2 VAL A1672      13.520  60.313 -49.303  1.00  0.00           C  
ATOM   2961  N   ALA A1673      10.836  63.705 -47.818  1.00  0.00           N  
ATOM   2962  CA  ALA A1673       9.618  64.511 -47.717  1.00  0.00           C  
ATOM   2963  C   ALA A1673       9.879  66.019 -47.746  1.00  0.00           C  
ATOM   2964  O   ALA A1673       9.020  66.791 -48.178  1.00  0.00           O  
ATOM   2965  CB  ALA A1673       8.837  64.132 -46.467  1.00  0.00           C  
ATOM   2966  N   LYS A1684      11.061  66.428 -47.290  1.00  0.00           N  
ATOM   2967  CA  LYS A1684      11.412  67.846 -47.198  1.00  0.00           C  
ATOM   2968  C   LYS A1684      12.260  68.338 -48.373  1.00  0.00           C  
ATOM   2969  O   LYS A1684      12.004  69.416 -48.914  1.00  0.00           O  
ATOM   2970  CB  LYS A1684      12.126  68.143 -45.872  1.00  0.00           C  
ATOM   2971  CG  LYS A1684      11.239  68.022 -44.636  1.00  0.00           C  
ATOM   2972  CD  LYS A1684      12.048  68.165 -43.354  1.00  0.00           C  
ATOM   2973  CE  LYS A1684      11.161  68.031 -42.125  1.00  0.00           C  
ATOM   2974  NZ  LYS A1684      11.948  68.069 -40.860  1.00  0.00           N  
ATOM   2975  N   ASN A1685      13.258  67.547 -48.763  1.00  0.00           N  
ATOM   2976  CA  ASN A1685      14.229  67.967 -49.777  1.00  0.00           C  
ATOM   2977  C   ASN A1685      14.028  67.361 -51.171  1.00  0.00           C  
ATOM   2978  O   ASN A1685      14.597  67.854 -52.149  1.00  0.00           O  
ATOM   2979  CB  ASN A1685      15.662  67.704 -49.294  1.00  0.00           C  
ATOM   2980  CG  ASN A1685      15.935  68.277 -47.908  1.00  0.00           C  
ATOM   2981  OD1 ASN A1685      16.376  67.560 -47.008  1.00  0.00           O  
ATOM   2982  ND2 ASN A1685      15.675  69.569 -47.733  1.00  0.00           N  
ATOM   2983  N   LEU A1686      13.224  66.302 -51.261  1.00  0.00           N  
ATOM   2984  CA  LEU A1686      13.051  65.576 -52.526  1.00  0.00           C  
ATOM   2985  C   LEU A1686      11.594  65.441 -52.989  1.00  0.00           C  
ATOM   2986  O   LEU A1686      11.266  64.539 -53.765  1.00  0.00           O  
ATOM   2987  CB  LEU A1686      13.733  64.202 -52.459  1.00  0.00           C  
ATOM   2988  CG  LEU A1686      15.265  64.159 -52.377  1.00  0.00           C  
ATOM   2989  CD1 LEU A1686      15.746  62.764 -52.002  1.00  0.00           C  
ATOM   2990  CD2 LEU A1686      15.920  64.623 -53.678  1.00  0.00           C  
ATOM   2991  N   GLY A1689      10.731  66.336 -52.513  1.00  0.00           N  
ATOM   2992  CA  GLY A1689       9.340  66.406 -52.968  1.00  0.00           C  
ATOM   2993  C   GLY A1689       8.471  65.199 -52.658  1.00  0.00           C  
ATOM   2994  O   GLY A1689       7.605  64.835 -53.458  1.00  0.00           O  
ATOM   2995  N   ALA A1690       8.710  64.584 -51.497  1.00  0.00           N  
ATOM   2996  CA  ALA A1690       7.915  63.453 -50.984  1.00  0.00           C  
ATOM   2997  C   ALA A1690       7.729  62.295 -51.975  1.00  0.00           C  
ATOM   2998  O   ALA A1690       6.648  61.703 -52.067  1.00  0.00           O  
ATOM   2999  CB  ALA A1690       6.560  63.943 -50.444  1.00  0.00           C  
ATOM   3000  N   ALA A1691       8.794  61.976 -52.706  1.00  0.00           N  
ATOM   3001  CA  ALA A1691       8.782  60.874 -53.666  1.00  0.00           C  
ATOM   3002  C   ALA A1691      10.143  60.190 -53.715  1.00  0.00           C  
ATOM   3003  O   ALA A1691      11.176  60.842 -53.540  1.00  0.00           O  
ATOM   3004  CB  ALA A1691       8.385  61.375 -55.049  1.00  0.00           C  
ATOM   3005  N   VAL A1705      10.132  58.879 -53.955  1.00  0.00           N  
ATOM   3006  CA  VAL A1705      11.358  58.082 -54.041  1.00  0.00           C  
ATOM   3007  C   VAL A1705      12.284  58.661 -55.113  1.00  0.00           C  
ATOM   3008  O   VAL A1705      11.888  58.773 -56.275  1.00  0.00           O  
ATOM   3009  CB  VAL A1705      11.061  56.587 -54.341  1.00  0.00           C  
ATOM   3010  CG1 VAL A1705      12.348  55.769 -54.362  1.00  0.00           C  
ATOM   3011  CG2 VAL A1705      10.092  56.013 -53.318  1.00  0.00           C  
ATOM   3012  N   PRO A1706      13.515  59.047 -54.718  1.00  0.00           N  
ATOM   3013  CA  PRO A1706      14.454  59.688 -55.640  1.00  0.00           C  
ATOM   3014  C   PRO A1706      14.921  58.762 -56.759  1.00  0.00           C  
ATOM   3015  O   PRO A1706      15.087  57.558 -56.544  1.00  0.00           O  
ATOM   3016  CB  PRO A1706      15.635  60.063 -54.736  1.00  0.00           C  
ATOM   3017  CG  PRO A1706      15.548  59.127 -53.585  1.00  0.00           C  
ATOM   3018  CD  PRO A1706      14.082  58.916 -53.363  1.00  0.00           C  
ATOM   3019  N   ASP A1707      15.114  59.333 -57.945  1.00  0.00           N  
ATOM   3020  CA  ASP A1707      15.663  58.607 -59.079  1.00  0.00           C  
ATOM   3021  C   ASP A1707      17.181  58.540 -58.917  1.00  0.00           C  
ATOM   3022  O   ASP A1707      17.854  59.573 -58.950  1.00  0.00           O  
ATOM   3023  CB  ASP A1707      15.282  59.298 -60.393  1.00  0.00           C  
ATOM   3024  CG  ASP A1707      15.602  58.456 -61.619  1.00  0.00           C  
ATOM   3025  OD1 ASP A1707      15.494  57.213 -61.549  1.00  0.00           O  
ATOM   3026  OD2 ASP A1707      15.951  59.044 -62.664  1.00  0.00           O  
ATOM   3027  N   PRO A1709      17.724  57.323 -58.722  1.00  0.00           N  
ATOM   3028  CA  PRO A1709      19.155  57.173 -58.464  1.00  0.00           C  
ATOM   3029  C   PRO A1709      20.004  57.375 -59.716  1.00  0.00           C  
ATOM   3030  O   PRO A1709      19.498  57.265 -60.836  1.00  0.00           O  
ATOM   3031  CB  PRO A1709      19.268  55.727 -57.975  1.00  0.00           C  
ATOM   3032  CG  PRO A1709      18.142  55.022 -58.632  1.00  0.00           C  
ATOM   3033  CD  PRO A1709      17.029  56.021 -58.761  1.00  0.00           C  
ATOM   3034  N   GLY A1710      21.282  57.680 -59.512  1.00  0.00           N  
ATOM   3035  CA  GLY A1710      22.239  57.792 -60.606  1.00  0.00           C  
ATOM   3036  C   GLY A1710      23.043  56.515 -60.736  1.00  0.00           C  
ATOM   3037  O   GLY A1710      22.482  55.418 -60.743  1.00  0.00           O  
ATOM   3038  N   GLU A1711      24.361  56.662 -60.830  1.00  0.00           N  
ATOM   3039  CA  GLU A1711      25.276  55.530 -60.932  1.00  0.00           C  
ATOM   3040  C   GLU A1711      25.660  55.034 -59.539  1.00  0.00           C  
ATOM   3041  O   GLU A1711      26.025  55.829 -58.669  1.00  0.00           O  
ATOM   3042  CB  GLU A1711      26.527  55.945 -61.709  1.00  0.00           C  
ATOM   3043  CG  GLU A1711      27.396  54.797 -62.192  1.00  0.00           C  
ATOM   3044  CD  GLU A1711      28.623  55.285 -62.938  1.00  0.00           C  
ATOM   3045  OE1 GLU A1711      29.588  55.724 -62.277  1.00  0.00           O  
ATOM   3046  OE2 GLU A1711      28.622  55.228 -64.186  1.00  0.00           O  
ATOM   3047  N   PHE A1712      25.578  53.721 -59.335  1.00  0.00           N  
ATOM   3048  CA  PHE A1712      25.919  53.111 -58.049  1.00  0.00           C  
ATOM   3049  C   PHE A1712      27.427  52.920 -57.895  1.00  0.00           C  
ATOM   3050  O   PHE A1712      28.090  52.393 -58.790  1.00  0.00           O  
ATOM   3051  CB  PHE A1712      25.194  51.771 -57.871  1.00  0.00           C  
ATOM   3052  CG  PHE A1712      23.695  51.889 -57.816  1.00  0.00           C  
ATOM   3053  CD1 PHE A1712      22.922  51.610 -58.939  1.00  0.00           C  
ATOM   3054  CD2 PHE A1712      23.055  52.273 -56.641  1.00  0.00           C  
ATOM   3055  CE1 PHE A1712      21.534  51.715 -58.895  1.00  0.00           C  
ATOM   3056  CE2 PHE A1712      21.666  52.381 -56.586  1.00  0.00           C  
ATOM   3057  CZ  PHE A1712      20.905  52.101 -57.716  1.00  0.00           C  
ATOM   3058  N   THR A1713      27.957  53.357 -56.754  1.00  0.00           N  
ATOM   3059  CA  THR A1713      29.381  53.219 -56.443  1.00  0.00           C  
ATOM   3060  C   THR A1713      29.666  51.877 -55.765  1.00  0.00           C  
ATOM   3061  O   THR A1713      28.740  51.129 -55.446  1.00  0.00           O  
ATOM   3062  CB  THR A1713      29.883  54.371 -55.534  1.00  0.00           C  
ATOM   3063  OG1 THR A1713      29.135  54.383 -54.311  1.00  0.00           O  
ATOM   3064  CG2 THR A1713      29.743  55.723 -56.231  1.00  0.00           C  
ATOM   3065  N   ASP A1714      30.949  51.583 -55.547  1.00  0.00           N  
ATOM   3066  CA  ASP A1714      31.373  50.357 -54.865  1.00  0.00           C  
ATOM   3067  C   ASP A1714      30.823  50.253 -53.440  1.00  0.00           C  
ATOM   3068  O   ASP A1714      30.609  49.150 -52.932  1.00  0.00           O  
ATOM   3069  CB  ASP A1714      32.901  50.250 -54.842  1.00  0.00           C  
ATOM   3070  CG  ASP A1714      33.493  49.946 -56.210  1.00  0.00           C  
ATOM   3071  OD1 ASP A1714      32.851  49.228 -57.008  1.00  0.00           O  
ATOM   3072  OD2 ASP A1714      34.617  50.419 -56.482  1.00  0.00           O  
ATOM   3073  N   GLU A1715      30.603  51.403 -52.808  1.00  0.00           N  
ATOM   3074  CA  GLU A1715      30.031  51.461 -51.464  1.00  0.00           C  
ATOM   3075  C   GLU A1715      28.524  51.210 -51.492  1.00  0.00           C  
ATOM   3076  O   GLU A1715      27.990  50.536 -50.609  1.00  0.00           O  
ATOM   3077  CB  GLU A1715      30.342  52.804 -50.791  1.00  0.00           C  
ATOM   3078  CG  GLU A1715      31.815  53.008 -50.411  1.00  0.00           C  
ATOM   3079  CD  GLU A1715      32.719  53.281 -51.610  1.00  0.00           C  
ATOM   3080  OE1 GLU A1715      32.235  53.834 -52.623  1.00  0.00           O  
ATOM   3081  OE2 GLU A1715      33.921  52.942 -51.536  1.00  0.00           O  
ATOM   3082  N   ASP A1716      27.848  51.751 -52.507  1.00  0.00           N  
ATOM   3083  CA  ASP A1716      26.416  51.510 -52.716  1.00  0.00           C  
ATOM   3084  C   ASP A1716      26.146  50.028 -52.964  1.00  0.00           C  
ATOM   3085  O   ASP A1716      25.232  49.448 -52.375  1.00  0.00           O  
ATOM   3086  CB  ASP A1716      25.881  52.321 -53.905  1.00  0.00           C  
ATOM   3087  CG  ASP A1716      26.163  53.814 -53.791  1.00  0.00           C  
ATOM   3088  OD1 ASP A1716      26.439  54.309 -52.677  1.00  0.00           O  
ATOM   3089  OD2 ASP A1716      26.106  54.499 -54.834  1.00  0.00           O  
ATOM   3090  N   THR A1717      26.956  49.432 -53.838  1.00  0.00           N  
ATOM   3091  CA  THR A1717      26.818  48.035 -54.249  1.00  0.00           C  
ATOM   3092  C   THR A1717      27.077  47.057 -53.098  1.00  0.00           C  
ATOM   3093  O   THR A1717      26.338  46.085 -52.932  1.00  0.00           O  
ATOM   3094  CB  THR A1717      27.751  47.718 -55.449  1.00  0.00           C  
ATOM   3095  OG1 THR A1717      27.443  48.599 -56.535  1.00  0.00           O  
ATOM   3096  CG2 THR A1717      27.587  46.278 -55.920  1.00  0.00           C  
ATOM   3097  N   ALA A1718      28.116  47.328 -52.307  1.00  0.00           N  
ATOM   3098  CA  ALA A1718      28.487  46.473 -51.174  1.00  0.00           C  
ATOM   3099  C   ALA A1718      27.395  46.408 -50.106  1.00  0.00           C  
ATOM   3100  O   ALA A1718      27.192  45.365 -49.482  1.00  0.00           O  
ATOM   3101  CB  ALA A1718      29.805  46.931 -50.564  1.00  0.00           C  
ATOM   3102  N   LEU A1719      26.700  47.526 -49.909  1.00  0.00           N  
ATOM   3103  CA  LEU A1719      25.596  47.606 -48.959  1.00  0.00           C  
ATOM   3104  C   LEU A1719      24.354  46.886 -49.478  1.00  0.00           C  
ATOM   3105  O   LEU A1719      23.698  46.155 -48.733  1.00  0.00           O  
ATOM   3106  CB  LEU A1719      25.267  49.069 -48.637  1.00  0.00           C  
ATOM   3107  CG  LEU A1719      24.103  49.349 -47.680  1.00  0.00           C  
ATOM   3108  CD1 LEU A1719      24.441  48.927 -46.253  1.00  0.00           C  
ATOM   3109  CD2 LEU A1719      23.711  50.815 -47.727  1.00  0.00           C  
ATOM   3110  N   LEU A1720      24.038  47.100 -50.754  1.00  0.00           N  
ATOM   3111  CA  LEU A1720      22.880  46.471 -51.388  1.00  0.00           C  
ATOM   3112  C   LEU A1720      23.023  44.953 -51.490  1.00  0.00           C  
ATOM   3113  O   LEU A1720      22.043  44.228 -51.327  1.00  0.00           O  
ATOM   3114  CB  LEU A1720      22.615  47.076 -52.771  1.00  0.00           C  
ATOM   3115  CG  LEU A1720      22.065  48.505 -52.827  1.00  0.00           C  
ATOM   3116  CD1 LEU A1720      22.211  49.078 -54.228  1.00  0.00           C  
ATOM   3117  CD2 LEU A1720      20.617  48.566 -52.368  1.00  0.00           C  
ATOM   3118  N   ALA A1721      24.242  44.485 -51.753  1.00  0.00           N  
ATOM   3119  CA  ALA A1721      24.529  43.052 -51.823  1.00  0.00           C  
ATOM   3120  C   ALA A1721      24.335  42.375 -50.468  1.00  0.00           C  
ATOM   3121  O   ALA A1721      23.825  41.255 -50.396  1.00  0.00           O  
ATOM   3122  CB  ALA A1721      25.937  42.812 -52.341  1.00  0.00           C  
ATOM   3123  N   ALA A1722      24.739  43.067 -49.403  1.00  0.00           N  
ATOM   3124  CA  ALA A1722      24.555  42.581 -48.037  1.00  0.00           C  
ATOM   3125  C   ALA A1722      23.072  42.514 -47.661  1.00  0.00           C  
ATOM   3126  O   ALA A1722      22.650  41.608 -46.940  1.00  0.00           O  
ATOM   3127  CB  ALA A1722      25.324  43.452 -47.054  1.00  0.00           C  
ATOM   3128  N   ALA A1723      22.291  43.469 -48.163  1.00  0.00           N  
ATOM   3129  CA  ALA A1723      20.845  43.487 -47.950  1.00  0.00           C  
ATOM   3130  C   ALA A1723      20.120  42.439 -48.800  1.00  0.00           C  
ATOM   3131  O   ALA A1723      19.138  41.847 -48.351  1.00  0.00           O  
ATOM   3132  CB  ALA A1723      20.285  44.877 -48.221  1.00  0.00           C  
ATOM   3133  N   ASP A1724      20.611  42.217 -50.021  1.00  0.00           N  
ATOM   3134  CA  ASP A1724      20.032  41.225 -50.936  1.00  0.00           C  
ATOM   3135  C   ASP A1724      20.278  39.783 -50.486  1.00  0.00           C  
ATOM   3136  O   ASP A1724      19.504  38.885 -50.819  1.00  0.00           O  
ATOM   3137  CB  ASP A1724      20.567  41.418 -52.361  1.00  0.00           C  
ATOM   3138  CG  ASP A1724      20.018  42.669 -53.040  1.00  0.00           C  
ATOM   3139  OD1 ASP A1724      18.880  43.090 -52.731  1.00  0.00           O  
ATOM   3140  OD2 ASP A1724      20.733  43.230 -53.899  1.00  0.00           O  
ATOM   3141  N   ALA A1725      21.354  39.571 -49.731  1.00  0.00           N  
ATOM   3142  CA  ALA A1725      21.738  38.238 -49.263  1.00  0.00           C  
ATOM   3143  C   ALA A1725      20.936  37.768 -48.047  1.00  0.00           C  
ATOM   3144  O   ALA A1725      21.031  36.604 -47.649  1.00  0.00           O  
ATOM   3145  CB  ALA A1725      23.232  38.198 -48.957  1.00  0.00           C  
ATOM   3146  N   LEU A1726      20.142  38.673 -47.476  1.00  0.00           N  
ATOM   3147  CA  LEU A1726      19.435  38.421 -46.221  1.00  0.00           C  
ATOM   3148  C   LEU A1726      18.337  37.362 -46.305  1.00  0.00           C  
ATOM   3149  O   LEU A1726      18.287  36.470 -45.460  1.00  0.00           O  
ATOM   3150  CB  LEU A1726      18.866  39.725 -45.646  1.00  0.00           C  
ATOM   3151  CG  LEU A1726      19.811  40.689 -44.923  1.00  0.00           C  
ATOM   3152  CD1 LEU A1726      19.107  42.015 -44.679  1.00  0.00           C  
ATOM   3153  CD2 LEU A1726      20.321  40.102 -43.608  1.00  0.00           C  
ATOM   3154  N   LEU A1727      17.471  37.453 -47.316  1.00  0.00           N  
ATOM   3155  CA  LEU A1727      16.329  36.538 -47.444  1.00  0.00           C  
ATOM   3156  C   LEU A1727      16.721  35.058 -47.380  1.00  0.00           C  
ATOM   3157  O   LEU A1727      16.065  34.276 -46.692  1.00  0.00           O  
ATOM   3158  CB  LEU A1727      15.514  36.835 -48.713  1.00  0.00           C  
ATOM   3159  CG  LEU A1727      14.262  35.989 -49.001  1.00  0.00           C  
ATOM   3160  CD1 LEU A1727      13.237  36.052 -47.867  1.00  0.00           C  
ATOM   3161  CD2 LEU A1727      13.621  36.402 -50.319  1.00  0.00           C  
ATOM   3162  N   GLU A1728      17.788  34.687 -48.086  1.00  0.00           N  
ATOM   3163  CA  GLU A1728      18.295  33.314 -48.065  1.00  0.00           C  
ATOM   3164  C   GLU A1728      18.889  32.940 -46.704  1.00  0.00           C  
ATOM   3165  O   GLU A1728      18.664  31.831 -46.214  1.00  0.00           O  
ATOM   3166  CB  GLU A1728      19.318  33.080 -49.183  1.00  0.00           C  
ATOM   3167  CG  GLU A1728      18.709  32.983 -50.582  1.00  0.00           C  
ATOM   3168  CD  GLU A1728      19.699  32.502 -51.636  1.00  0.00           C  
ATOM   3169  OE1 GLU A1728      20.412  31.504 -51.387  1.00  0.00           O  
ATOM   3170  OE2 GLU A1728      19.753  33.117 -52.724  1.00  0.00           O  
ATOM   3171  N   ARG A1729      19.639  33.868 -46.105  1.00  0.00           N  
ATOM   3172  CA  ARG A1729      20.214  33.682 -44.768  1.00  0.00           C  
ATOM   3173  C   ARG A1729      19.122  33.532 -43.710  1.00  0.00           C  
ATOM   3174  O   ARG A1729      19.163  32.611 -42.893  1.00  0.00           O  
ATOM   3175  CB  ARG A1729      21.125  34.857 -44.393  1.00  0.00           C  
ATOM   3176  CG  ARG A1729      22.490  34.878 -45.069  1.00  0.00           C  
ATOM   3177  CD  ARG A1729      23.257  36.159 -44.720  1.00  0.00           C  
ATOM   3178  NE  ARG A1729      23.842  36.113 -43.376  1.00  0.00           N  
ATOM   3179  CZ  ARG A1729      24.154  37.182 -42.643  1.00  0.00           C  
ATOM   3180  NH1 ARG A1729      23.932  38.408 -43.100  1.00  0.00           N  
ATOM   3181  NH2 ARG A1729      24.684  37.025 -41.437  1.00  0.00           N  
ATOM   3182  N   VAL A1730      18.151  34.442 -43.741  1.00  0.00           N  
ATOM   3183  CA  VAL A1730      17.058  34.479 -42.767  1.00  0.00           C  
ATOM   3184  C   VAL A1730      16.152  33.247 -42.888  1.00  0.00           C  
ATOM   3185  O   VAL A1730      15.723  32.689 -41.873  1.00  0.00           O  
ATOM   3186  CB  VAL A1730      16.251  35.807 -42.871  1.00  0.00           C  
ATOM   3187  CG1 VAL A1730      15.000  35.770 -42.013  1.00  0.00           C  
ATOM   3188  CG2 VAL A1730      17.122  36.991 -42.462  1.00  0.00           C  
ATOM   3189  N   ARG A1731      15.888  32.819 -44.123  1.00  0.00           N  
ATOM   3190  CA  ARG A1731      15.113  31.602 -44.383  1.00  0.00           C  
ATOM   3191  C   ARG A1731      15.721  30.385 -43.679  1.00  0.00           C  
ATOM   3192  O   ARG A1731      15.004  29.619 -43.034  1.00  0.00           O  
ATOM   3193  CB  ARG A1731      14.985  31.339 -45.890  1.00  0.00           C  
ATOM   3194  CG  ARG A1731      14.117  30.136 -46.246  1.00  0.00           C  
ATOM   3195  CD  ARG A1731      14.026  29.906 -47.753  1.00  0.00           C  
ATOM   3196  NE  ARG A1731      13.139  30.867 -48.411  1.00  0.00           N  
ATOM   3197  CZ  ARG A1731      13.526  31.762 -49.318  1.00  0.00           C  
ATOM   3198  NH1 ARG A1731      14.796  31.833 -49.701  1.00  0.00           N  
ATOM   3199  NH2 ARG A1731      12.635  32.587 -49.850  1.00  0.00           N  
ATOM   3200  N   GLU A1732      17.038  30.226 -43.806  1.00  0.00           N  
ATOM   3201  CA  GLU A1732      17.761  29.116 -43.182  1.00  0.00           C  
ATOM   3202  C   GLU A1732      17.690  29.175 -41.657  1.00  0.00           C  
ATOM   3203  O   GLU A1732      17.530  28.144 -41.002  1.00  0.00           O  
ATOM   3204  CB  GLU A1732      19.222  29.084 -43.646  1.00  0.00           C  
ATOM   3205  CG  GLU A1732      19.406  28.685 -45.109  1.00  0.00           C  
ATOM   3206  CD  GLU A1732      20.865  28.655 -45.547  1.00  0.00           C  
ATOM   3207  OE1 GLU A1732      21.711  29.320 -44.906  1.00  0.00           O  
ATOM   3208  OE2 GLU A1732      21.165  27.964 -46.545  1.00  0.00           O  
ATOM   3209  N   HIS A1733      17.797  30.383 -41.103  1.00  0.00           N  
ATOM   3210  CA  HIS A1733      17.684  30.585 -39.659  1.00  0.00           C  
ATOM   3211  C   HIS A1733      16.298  30.222 -39.124  1.00  0.00           C  
ATOM   3212  O   HIS A1733      16.185  29.613 -38.061  1.00  0.00           O  
ATOM   3213  CB  HIS A1733      18.045  32.025 -39.270  1.00  0.00           C  
ATOM   3214  CG  HIS A1733      19.487  32.372 -39.489  1.00  0.00           C  
ATOM   3215  ND1 HIS A1733      20.520  31.541 -39.111  1.00  0.00           N  
ATOM   3216  CD2 HIS A1733      20.066  33.469 -40.032  1.00  0.00           C  
ATOM   3217  CE1 HIS A1733      21.673  32.106 -39.422  1.00  0.00           C  
ATOM   3218  NE2 HIS A1733      21.426  33.276 -39.982  1.00  0.00           N  
ATOM   3219  N   PHE A1734      15.254  30.585 -39.867  1.00  0.00           N  
ATOM   3220  CA  PHE A1734      13.877  30.286 -39.465  1.00  0.00           C  
ATOM   3221  C   PHE A1734      13.531  28.797 -39.522  1.00  0.00           C  
ATOM   3222  O   PHE A1734      12.657  28.335 -38.790  1.00  0.00           O  
ATOM   3223  CB  PHE A1734      12.877  31.103 -40.287  1.00  0.00           C  
ATOM   3224  CG  PHE A1734      12.456  32.388 -39.628  1.00  0.00           C  
ATOM   3225  CD1 PHE A1734      13.245  33.530 -39.727  1.00  0.00           C  
ATOM   3226  CD2 PHE A1734      11.270  32.455 -38.905  1.00  0.00           C  
ATOM   3227  CE1 PHE A1734      12.857  34.721 -39.117  1.00  0.00           C  
ATOM   3228  CE2 PHE A1734      10.872  33.640 -38.292  1.00  0.00           C  
ATOM   3229  CZ  PHE A1734      11.667  34.776 -38.398  1.00  0.00           C  
ATOM   3230  N   ASP A1735      14.225  28.051 -40.379  1.00  0.00           N  
ATOM   3231  CA  ASP A1735      14.018  26.605 -40.493  1.00  0.00           C  
ATOM   3232  C   ASP A1735      14.649  25.801 -39.353  1.00  0.00           C  
ATOM   3233  O   ASP A1735      14.329  24.623 -39.177  1.00  0.00           O  
ATOM   3234  CB  ASP A1735      14.527  26.088 -41.844  1.00  0.00           C  
ATOM   3235  CG  ASP A1735      13.530  26.306 -42.974  1.00  0.00           C  
ATOM   3236  OD1 ASP A1735      12.324  26.505 -42.701  1.00  0.00           O  
ATOM   3237  OD2 ASP A1735      13.959  26.268 -44.147  1.00  0.00           O  
ATOM   3238  N   VAL A1736      15.537  26.434 -38.585  1.00  0.00           N  
ATOM   3239  CA  VAL A1736      16.232  25.761 -37.478  1.00  0.00           C  
ATOM   3240  C   VAL A1736      15.275  25.267 -36.368  1.00  0.00           C  
ATOM   3241  O   VAL A1736      15.235  24.063 -36.104  1.00  0.00           O  
ATOM   3242  CB  VAL A1736      17.426  26.603 -36.916  1.00  0.00           C  
ATOM   3243  CG1 VAL A1736      18.018  25.958 -35.671  1.00  0.00           C  
ATOM   3244  CG2 VAL A1736      18.504  26.790 -37.978  1.00  0.00           C  
ATOM   3245  N   PRO A1739      14.492  26.170 -35.731  1.00  0.00           N  
ATOM   3246  CA  PRO A1739      14.389  27.628 -35.868  1.00  0.00           C  
ATOM   3247  C   PRO A1739      15.372  28.394 -34.979  1.00  0.00           C  
ATOM   3248  O   PRO A1739      15.678  27.961 -33.865  1.00  0.00           O  
ATOM   3249  CB  PRO A1739      12.950  27.918 -35.441  1.00  0.00           C  
ATOM   3250  CG  PRO A1739      12.618  26.843 -34.472  1.00  0.00           C  
ATOM   3251  CD  PRO A1739      13.482  25.646 -34.791  1.00  0.00           C  
ATOM   3252  N   ALA A1740      15.860  29.520 -35.491  1.00  0.00           N  
ATOM   3253  CA  ALA A1740      16.812  30.371 -34.783  1.00  0.00           C  
ATOM   3254  C   ALA A1740      16.553  31.841 -35.116  1.00  0.00           C  
ATOM   3255  O   ALA A1740      17.356  32.489 -35.792  1.00  0.00           O  
ATOM   3256  CB  ALA A1740      18.248  29.974 -35.134  1.00  0.00           C  
ATOM   3257  N   MET A1741      15.424  32.355 -34.632  1.00  0.00           N  
ATOM   3258  CA  MET A1741      14.990  33.728 -34.910  1.00  0.00           C  
ATOM   3259  C   MET A1741      16.001  34.786 -34.470  1.00  0.00           C  
ATOM   3260  O   MET A1741      16.120  35.833 -35.110  1.00  0.00           O  
ATOM   3261  CB  MET A1741      13.629  34.013 -34.264  1.00  0.00           C  
ATOM   3262  CG  MET A1741      12.452  33.275 -34.895  1.00  0.00           C  
ATOM   3263  SD  MET A1741      12.397  31.515 -34.494  1.00  0.00           S  
ATOM   3264  CE  MET A1741      11.895  31.557 -32.774  1.00  0.00           C  
ATOM   3265  N   HIS A1742      16.721  34.510 -33.383  1.00  0.00           N  
ATOM   3266  CA  HIS A1742      17.732  35.433 -32.862  1.00  0.00           C  
ATOM   3267  C   HIS A1742      18.850  35.715 -33.866  1.00  0.00           C  
ATOM   3268  O   HIS A1742      19.292  36.856 -33.995  1.00  0.00           O  
ATOM   3269  CB  HIS A1742      18.305  34.934 -31.527  1.00  0.00           C  
ATOM   3270  CG  HIS A1742      19.090  33.664 -31.637  1.00  0.00           C  
ATOM   3271  ND1 HIS A1742      18.496  32.436 -31.832  1.00  0.00           N  
ATOM   3272  CD2 HIS A1742      20.422  33.432 -31.570  1.00  0.00           C  
ATOM   3273  CE1 HIS A1742      19.429  31.503 -31.888  1.00  0.00           C  
ATOM   3274  NE2 HIS A1742      20.607  32.080 -31.730  1.00  0.00           N  
ATOM   3275  N   LEU A1743      19.288  34.676 -34.577  1.00  0.00           N  
ATOM   3276  CA  LEU A1743      20.333  34.806 -35.593  1.00  0.00           C  
ATOM   3277  C   LEU A1743      19.823  35.525 -36.841  1.00  0.00           C  
ATOM   3278  O   LEU A1743      20.591  36.190 -37.538  1.00  0.00           O  
ATOM   3279  CB  LEU A1743      20.907  33.433 -35.970  1.00  0.00           C  
ATOM   3280  CG  LEU A1743      21.638  32.614 -34.898  1.00  0.00           C  
ATOM   3281  CD1 LEU A1743      21.916  31.200 -35.399  1.00  0.00           C  
ATOM   3282  CD2 LEU A1743      22.932  33.285 -34.435  1.00  0.00           C  
ATOM   3283  N   ALA A1744      18.530  35.375 -37.121  1.00  0.00           N  
ATOM   3284  CA  ALA A1744      17.887  36.092 -38.217  1.00  0.00           C  
ATOM   3285  C   ALA A1744      17.839  37.590 -37.921  1.00  0.00           C  
ATOM   3286  O   ALA A1744      18.115  38.410 -38.798  1.00  0.00           O  
ATOM   3287  CB  ALA A1744      16.490  35.545 -38.470  1.00  0.00           C  
ATOM   3288  N   LEU A1745      17.508  37.934 -36.677  1.00  0.00           N  
ATOM   3289  CA  LEU A1745      17.470  39.330 -36.234  1.00  0.00           C  
ATOM   3290  C   LEU A1745      18.863  39.953 -36.194  1.00  0.00           C  
ATOM   3291  O   LEU A1745      19.040  41.109 -36.586  1.00  0.00           O  
ATOM   3292  CB  LEU A1745      16.786  39.453 -34.867  1.00  0.00           C  
ATOM   3293  CG  LEU A1745      15.285  39.150 -34.793  1.00  0.00           C  
ATOM   3294  CD1 LEU A1745      14.854  38.935 -33.352  1.00  0.00           C  
ATOM   3295  CD2 LEU A1745      14.457  40.253 -35.443  1.00  0.00           C  
ATOM   3296  N   GLU A1746      19.843  39.179 -35.727  1.00  0.00           N  
ATOM   3297  CA  GLU A1746      21.243  39.615 -35.696  1.00  0.00           C  
ATOM   3298  C   GLU A1746      21.790  39.922 -37.091  1.00  0.00           C  
ATOM   3299  O   GLU A1746      22.556  40.871 -37.264  1.00  0.00           O  
ATOM   3300  CB  GLU A1746      22.126  38.574 -34.998  1.00  0.00           C  
ATOM   3301  CG  GLU A1746      22.043  38.614 -33.476  1.00  0.00           C  
ATOM   3302  CD  GLU A1746      22.877  37.541 -32.788  1.00  0.00           C  
ATOM   3303  OE1 GLU A1746      22.544  37.183 -31.638  1.00  0.00           O  
ATOM   3304  OE2 GLU A1746      23.865  37.057 -33.383  1.00  0.00           O  
ATOM   3305  N   ALA A1747      21.390  39.119 -38.076  1.00  0.00           N  
ATOM   3306  CA  ALA A1747      21.817  39.305 -39.464  1.00  0.00           C  
ATOM   3307  C   ALA A1747      21.217  40.570 -40.081  1.00  0.00           C  
ATOM   3308  O   ALA A1747      21.901  41.299 -40.803  1.00  0.00           O  
ATOM   3309  CB  ALA A1747      21.463  38.082 -40.299  1.00  0.00           C  
ATOM   3310  N   ILE A1748      19.942  40.820 -39.786  1.00  0.00           N  
ATOM   3311  CA  ILE A1748      19.242  42.014 -40.265  1.00  0.00           C  
ATOM   3312  C   ILE A1748      19.834  43.286 -39.650  1.00  0.00           C  
ATOM   3313  O   ILE A1748      20.099  44.256 -40.365  1.00  0.00           O  
ATOM   3314  CB  ILE A1748      17.712  41.921 -40.016  1.00  0.00           C  
ATOM   3315  CG1 ILE A1748      17.107  40.801 -40.870  1.00  0.00           C  
ATOM   3316  CG2 ILE A1748      17.017  43.253 -40.319  1.00  0.00           C  
ATOM   3317  CD1 ILE A1748      15.763  40.300 -40.389  1.00  0.00           C  
ATOM   3318  N   TRP A1749      20.063  43.266 -38.338  1.00  0.00           N  
ATOM   3319  CA  TRP A1749      20.652  44.409 -37.634  1.00  0.00           C  
ATOM   3320  C   TRP A1749      22.116  44.672 -37.989  1.00  0.00           C  
ATOM   3321  O   TRP A1749      22.600  45.798 -37.847  1.00  0.00           O  
ATOM   3322  CB  TRP A1749      20.468  44.283 -36.118  1.00  0.00           C  
ATOM   3323  CG  TRP A1749      19.403  45.197 -35.604  1.00  0.00           C  
ATOM   3324  CD1 TRP A1749      19.588  46.386 -34.960  1.00  0.00           C  
ATOM   3325  CD2 TRP A1749      17.986  45.020 -35.722  1.00  0.00           C  
ATOM   3326  NE1 TRP A1749      18.375  46.954 -34.656  1.00  0.00           N  
ATOM   3327  CE2 TRP A1749      17.374  46.138 -35.113  1.00  0.00           C  
ATOM   3328  CE3 TRP A1749      17.174  44.023 -36.278  1.00  0.00           C  
ATOM   3329  CZ2 TRP A1749      15.986  46.287 -35.042  1.00  0.00           C  
ATOM   3330  CZ3 TRP A1749      15.793  44.172 -36.207  1.00  0.00           C  
ATOM   3331  CH2 TRP A1749      15.214  45.298 -35.593  1.00  0.00           C  
ATOM   3332  N   SER A1750      22.810  43.633 -38.448  1.00  0.00           N  
ATOM   3333  CA  SER A1750      24.168  43.776 -38.968  1.00  0.00           C  
ATOM   3334  C   SER A1750      24.162  44.618 -40.246  1.00  0.00           C  
ATOM   3335  O   SER A1750      25.061  45.433 -40.464  1.00  0.00           O  
ATOM   3336  CB  SER A1750      24.788  42.403 -39.235  1.00  0.00           C  
ATOM   3337  OG  SER A1750      26.111  42.525 -39.728  1.00  0.00           O  
ATOM   3338  N   VAL A1751      23.140  44.414 -41.076  1.00  0.00           N  
ATOM   3339  CA  VAL A1751      22.947  45.194 -42.299  1.00  0.00           C  
ATOM   3340  C   VAL A1751      22.470  46.610 -41.962  1.00  0.00           C  
ATOM   3341  O   VAL A1751      22.933  47.584 -42.560  1.00  0.00           O  
ATOM   3342  CB  VAL A1751      21.969  44.490 -43.282  1.00  0.00           C  
ATOM   3343  CG1 VAL A1751      21.630  45.389 -44.467  1.00  0.00           C  
ATOM   3344  CG2 VAL A1751      22.568  43.179 -43.776  1.00  0.00           C  
ATOM   3345  N   LEU A1752      21.557  46.715 -40.997  1.00  0.00           N  
ATOM   3346  CA  LEU A1752      21.086  48.015 -40.511  1.00  0.00           C  
ATOM   3347  C   LEU A1752      22.243  48.842 -39.950  1.00  0.00           C  
ATOM   3348  O   LEU A1752      22.303  50.057 -40.160  1.00  0.00           O  
ATOM   3349  CB  LEU A1752      19.986  47.850 -39.456  1.00  0.00           C  
ATOM   3350  CG  LEU A1752      18.619  47.308 -39.891  1.00  0.00           C  
ATOM   3351  CD1 LEU A1752      17.759  47.019 -38.672  1.00  0.00           C  
ATOM   3352  CD2 LEU A1752      17.897  48.261 -40.843  1.00  0.00           C  
ATOM   3353  N   GLY A1753      23.157  48.172 -39.249  1.00  0.00           N  
ATOM   3354  CA  GLY A1753      24.388  48.792 -38.764  1.00  0.00           C  
ATOM   3355  C   GLY A1753      25.233  49.325 -39.907  1.00  0.00           C  
ATOM   3356  O   GLY A1753      25.739  50.447 -39.843  1.00  0.00           O  
ATOM   3357  N   ALA A1754      25.371  48.516 -40.959  1.00  0.00           N  
ATOM   3358  CA  ALA A1754      26.100  48.909 -42.165  1.00  0.00           C  
ATOM   3359  C   ALA A1754      25.421  50.070 -42.891  1.00  0.00           C  
ATOM   3360  O   ALA A1754      26.097  50.921 -43.466  1.00  0.00           O  
ATOM   3361  CB  ALA A1754      26.268  47.716 -43.103  1.00  0.00           C  
ATOM   3362  N   ALA A1755      24.090  50.094 -42.858  1.00  0.00           N  
ATOM   3363  CA  ALA A1755      23.303  51.161 -43.475  1.00  0.00           C  
ATOM   3364  C   ALA A1755      23.454  52.488 -42.732  1.00  0.00           C  
ATOM   3365  O   ALA A1755      23.436  53.554 -43.351  1.00  0.00           O  
ATOM   3366  CB  ALA A1755      21.840  50.761 -43.562  1.00  0.00           C  
ATOM   3367  N   ASN A1756      23.597  52.413 -41.409  1.00  0.00           N  
ATOM   3368  CA  ASN A1756      23.856  53.589 -40.578  1.00  0.00           C  
ATOM   3369  C   ASN A1756      25.258  54.159 -40.785  1.00  0.00           C  
ATOM   3370  O   ASN A1756      25.435  55.378 -40.838  1.00  0.00           O  
ATOM   3371  CB  ASN A1756      23.625  53.269 -39.097  1.00  0.00           C  
ATOM   3372  CG  ASN A1756      22.167  53.387 -38.692  1.00  0.00           C  
ATOM   3373  OD1 ASN A1756      21.566  54.458 -38.789  1.00  0.00           O  
ATOM   3374  ND2 ASN A1756      21.594  52.286 -38.221  1.00  0.00           N  
ATOM   3375  N   ARG A1757      26.247  53.272 -40.902  1.00  0.00           N  
ATOM   3376  CA  ARG A1757      27.631  53.674 -41.165  1.00  0.00           C  
ATOM   3377  C   ARG A1757      27.779  54.263 -42.567  1.00  0.00           C  
ATOM   3378  O   ARG A1757      28.556  55.195 -42.776  1.00  0.00           O  
ATOM   3379  CB  ARG A1757      28.588  52.492 -40.987  1.00  0.00           C  
ATOM   3380  CG  ARG A1757      28.722  52.001 -39.550  1.00  0.00           C  
ATOM   3381  CD  ARG A1757      29.883  51.026 -39.391  1.00  0.00           C  
ATOM   3382  NE  ARG A1757      29.709  49.801 -40.174  1.00  0.00           N  
ATOM   3383  CZ  ARG A1757      29.099  48.701 -39.737  1.00  0.00           C  
ATOM   3384  NH1 ARG A1757      28.588  48.651 -38.513  1.00  0.00           N  
ATOM   3385  NH2 ARG A1757      29.000  47.642 -40.531  1.00  0.00           N  
ATOM   3386  N   TYR A1758      27.028  53.706 -43.515  1.00  0.00           N  
ATOM   3387  CA  TYR A1758      26.973  54.197 -44.892  1.00  0.00           C  
ATOM   3388  C   TYR A1758      26.373  55.602 -44.947  1.00  0.00           C  
ATOM   3389  O   TYR A1758      26.924  56.491 -45.596  1.00  0.00           O  
ATOM   3390  CB  TYR A1758      26.160  53.222 -45.754  1.00  0.00           C  
ATOM   3391  CG  TYR A1758      25.761  53.725 -47.125  1.00  0.00           C  
ATOM   3392  CD1 TYR A1758      26.638  53.637 -48.206  1.00  0.00           C  
ATOM   3393  CD2 TYR A1758      24.492  54.261 -47.348  1.00  0.00           C  
ATOM   3394  CE1 TYR A1758      26.267  54.085 -49.470  1.00  0.00           C  
ATOM   3395  CE2 TYR A1758      24.112  54.711 -48.606  1.00  0.00           C  
ATOM   3396  CZ  TYR A1758      25.003  54.621 -49.661  1.00  0.00           C  
ATOM   3397  OH  TYR A1758      24.625  55.068 -50.906  1.00  0.00           O  
ATOM   3398  N   PHE A1760      25.251  55.783 -44.253  1.00  0.00           N  
ATOM   3399  CA  PHE A1760      24.545  57.063 -44.189  1.00  0.00           C  
ATOM   3400  C   PHE A1760      25.419  58.163 -43.583  1.00  0.00           C  
ATOM   3401  O   PHE A1760      25.380  59.308 -44.032  1.00  0.00           O  
ATOM   3402  CB  PHE A1760      23.254  56.903 -43.378  1.00  0.00           C  
ATOM   3403  CG  PHE A1760      22.252  58.003 -43.592  1.00  0.00           C  
ATOM   3404  CD1 PHE A1760      21.362  57.953 -44.662  1.00  0.00           C  
ATOM   3405  CD2 PHE A1760      22.179  59.078 -42.710  1.00  0.00           C  
ATOM   3406  CE1 PHE A1760      20.425  58.963 -44.862  1.00  0.00           C  
ATOM   3407  CE2 PHE A1760      21.245  60.095 -42.900  1.00  0.00           C  
ATOM   3408  CZ  PHE A1760      20.364  60.035 -43.977  1.00  0.00           C  
ATOM   3409  N   SER A1761      26.209  57.803 -42.574  1.00  0.00           N  
ATOM   3410  CA  SER A1761      27.090  58.749 -41.889  1.00  0.00           C  
ATOM   3411  C   SER A1761      28.333  59.103 -42.709  1.00  0.00           C  
ATOM   3412  O   SER A1761      28.816  60.237 -42.652  1.00  0.00           O  
ATOM   3413  CB  SER A1761      27.498  58.202 -40.519  1.00  0.00           C  
ATOM   3414  OG  SER A1761      26.363  58.007 -39.693  1.00  0.00           O  
ATOM   3415  N   ALA A1762      28.844  58.133 -43.463  1.00  0.00           N  
ATOM   3416  CA  ALA A1762      30.036  58.334 -44.288  1.00  0.00           C  
ATOM   3417  C   ALA A1762      29.752  59.176 -45.533  1.00  0.00           C  
ATOM   3418  O   ALA A1762      30.614  59.932 -45.985  1.00  0.00           O  
ATOM   3419  CB  ALA A1762      30.645  56.996 -44.678  1.00  0.00           C  
ATOM   3420  N   GLN A1798      28.543  59.039 -46.075  1.00  0.00           N  
ATOM   3421  CA  GLN A1798      28.151  59.726 -47.308  1.00  0.00           C  
ATOM   3422  C   GLN A1798      27.784  61.193 -47.080  1.00  0.00           C  
ATOM   3423  O   GLN A1798      27.845  62.003 -48.010  1.00  0.00           O  
ATOM   3424  CB  GLN A1798      26.990  58.991 -47.989  1.00  0.00           C  
ATOM   3425  CG  GLN A1798      27.340  57.605 -48.537  1.00  0.00           C  
ATOM   3426  CD  GLN A1798      28.289  57.648 -49.723  1.00  0.00           C  
ATOM   3427  OE1 GLN A1798      28.096  58.419 -50.664  1.00  0.00           O  
ATOM   3428  NE2 GLN A1798      29.317  56.809 -49.685  1.00  0.00           N  
ATOM   3429  N   GLU A1799      27.405  61.518 -45.842  1.00  0.00           N  
ATOM   3430  CA  GLU A1799      27.018  62.878 -45.437  1.00  0.00           C  
ATOM   3431  C   GLU A1799      25.982  63.521 -46.373  1.00  0.00           C  
ATOM   3432  O   GLU A1799      26.298  64.485 -47.076  1.00  0.00           O  
ATOM   3433  CB  GLU A1799      28.253  63.782 -45.295  1.00  0.00           C  
ATOM   3434  CG  GLU A1799      29.162  63.436 -44.123  1.00  0.00           C  
ATOM   3435  CD  GLU A1799      30.349  64.379 -43.997  1.00  0.00           C  
ATOM   3436  OE1 GLU A1799      31.052  64.606 -45.005  1.00  0.00           O  
ATOM   3437  OE2 GLU A1799      30.584  64.888 -42.880  1.00  0.00           O  
ATOM   3438  N   PRO A1800      24.742  62.990 -46.384  1.00  0.00           N  
ATOM   3439  CA  PRO A1800      23.703  63.532 -47.263  1.00  0.00           C  
ATOM   3440  C   PRO A1800      23.218  64.923 -46.845  1.00  0.00           C  
ATOM   3441  O   PRO A1800      22.699  65.666 -47.681  1.00  0.00           O  
ATOM   3442  CB  PRO A1800      22.569  62.509 -47.141  1.00  0.00           C  
ATOM   3443  CG  PRO A1800      22.769  61.880 -45.823  1.00  0.00           C  
ATOM   3444  CD  PRO A1800      24.248  61.841 -45.603  1.00  0.00           C  
ATOM   3445  N   TRP A1801      23.388  65.265 -45.569  1.00  0.00           N  
ATOM   3446  CA  TRP A1801      23.023  66.591 -45.062  1.00  0.00           C  
ATOM   3447  C   TRP A1801      23.955  67.690 -45.590  1.00  0.00           C  
ATOM   3448  O   TRP A1801      23.586  68.866 -45.613  1.00  0.00           O  
ATOM   3449  CB  TRP A1801      22.963  66.602 -43.527  1.00  0.00           C  
ATOM   3450  CG  TRP A1801      24.255  66.243 -42.844  1.00  0.00           C  
ATOM   3451  CD1 TRP A1801      25.265  67.096 -42.502  1.00  0.00           C  
ATOM   3452  CD2 TRP A1801      24.667  64.940 -42.409  1.00  0.00           C  
ATOM   3453  NE1 TRP A1801      26.283  66.406 -41.889  1.00  0.00           N  
ATOM   3454  CE2 TRP A1801      25.943  65.081 -41.818  1.00  0.00           C  
ATOM   3455  CE3 TRP A1801      24.084  63.666 -42.463  1.00  0.00           C  
ATOM   3456  CZ2 TRP A1801      26.649  63.996 -41.284  1.00  0.00           C  
ATOM   3457  CZ3 TRP A1801      24.787  62.586 -41.933  1.00  0.00           C  
ATOM   3458  CH2 TRP A1801      26.055  62.761 -41.350  1.00  0.00           C  
ATOM   3459  N   VAL A1802      25.155  67.293 -46.009  1.00  0.00           N  
ATOM   3460  CA  VAL A1802      26.113  68.197 -46.649  1.00  0.00           C  
ATOM   3461  C   VAL A1802      25.837  68.265 -48.154  1.00  0.00           C  
ATOM   3462  O   VAL A1802      25.950  69.331 -48.766  1.00  0.00           O  
ATOM   3463  CB  VAL A1802      27.582  67.750 -46.397  1.00  0.00           C  
ATOM   3464  CG1 VAL A1802      28.573  68.738 -47.008  1.00  0.00           C  
ATOM   3465  CG2 VAL A1802      27.854  67.591 -44.906  1.00  0.00           C  
ATOM   3466  N   LEU A1803      25.463  67.124 -48.734  1.00  0.00           N  
ATOM   3467  CA  LEU A1803      25.218  67.004 -50.174  1.00  0.00           C  
ATOM   3468  C   LEU A1803      23.983  67.772 -50.653  1.00  0.00           C  
ATOM   3469  O   LEU A1803      23.968  68.286 -51.773  1.00  0.00           O  
ATOM   3470  CB  LEU A1803      25.108  65.530 -50.585  1.00  0.00           C  
ATOM   3471  CG  LEU A1803      26.345  64.629 -50.479  1.00  0.00           C  
ATOM   3472  CD1 LEU A1803      25.952  63.169 -50.646  1.00  0.00           C  
ATOM   3473  CD2 LEU A1803      27.422  65.011 -51.491  1.00  0.00           C  
ATOM   3474  N   ARG A1804      22.956  67.842 -49.806  1.00  0.00           N  
ATOM   3475  CA  ARG A1804      21.699  68.520 -50.149  1.00  0.00           C  
ATOM   3476  C   ARG A1804      21.846  70.039 -50.292  1.00  0.00           C  
ATOM   3477  O   ARG A1804      21.044  70.683 -50.972  1.00  0.00           O  
ATOM   3478  CB  ARG A1804      20.593  68.179 -49.137  1.00  0.00           C  
ATOM   3479  CG  ARG A1804      20.886  68.581 -47.691  1.00  0.00           C  
ATOM   3480  CD  ARG A1804      19.709  68.277 -46.776  1.00  0.00           C  
ATOM   3481  NE  ARG A1804      20.062  68.439 -45.365  1.00  0.00           N  
ATOM   3482  CZ  ARG A1804      19.271  68.122 -44.341  1.00  0.00           C  
ATOM   3483  NH1 ARG A1804      18.059  67.619 -44.550  1.00  0.00           N  
ATOM   3484  NH2 ARG A1804      19.696  68.309 -43.099  1.00  0.00           N  
ATOM   3485  N   LYS A1805      22.872  70.596 -49.653  1.00  0.00           N  
ATOM   3486  CA  LYS A1805      23.127  72.037 -49.683  1.00  0.00           C  
ATOM   3487  C   LYS A1805      24.151  72.430 -50.751  1.00  0.00           C  
ATOM   3488  O   LYS A1805      24.266  73.607 -51.103  1.00  0.00           O  
ATOM   3489  CB  LYS A1805      23.579  72.533 -48.305  1.00  0.00           C  
ATOM   3490  CG  LYS A1805      22.489  72.502 -47.243  1.00  0.00           C  
ATOM   3491  CD  LYS A1805      22.990  73.044 -45.913  1.00  0.00           C  
ATOM   3492  CE  LYS A1805      21.891  73.018 -44.861  1.00  0.00           C  
ATOM   3493  NZ  LYS A1805      22.362  73.549 -43.550  1.00  0.00           N  
ATOM   3494  N   SER A1806      24.883  71.440 -51.260  1.00  0.00           N  
ATOM   3495  CA  SER A1806      25.931  71.659 -52.261  1.00  0.00           C  
ATOM   3496  C   SER A1806      25.377  72.171 -53.591  1.00  0.00           C  
ATOM   3497  O   SER A1806      24.349  71.689 -54.075  1.00  0.00           O  
ATOM   3498  CB  SER A1806      26.733  70.374 -52.482  1.00  0.00           C  
ATOM   3499  OG  SER A1806      27.724  70.547 -53.482  1.00  0.00           O  
ATOM   3500  N   ASP A1807      26.072  73.148 -54.168  1.00  0.00           N  
ATOM   3501  CA  ASP A1807      25.673  73.758 -55.437  1.00  0.00           C  
ATOM   3502  C   ASP A1807      26.025  72.882 -56.639  1.00  0.00           C  
ATOM   3503  O   ASP A1807      25.343  72.932 -57.666  1.00  0.00           O  
ATOM   3504  CB  ASP A1807      26.312  75.143 -55.592  1.00  0.00           C  
ATOM   3505  CG  ASP A1807      25.797  76.146 -54.570  1.00  0.00           C  
ATOM   3506  OD1 ASP A1807      24.573  76.405 -54.544  1.00  0.00           O  
ATOM   3507  OD2 ASP A1807      26.619  76.687 -53.800  1.00  0.00           O  
ATOM   3508  N   ALA A1808      27.088  72.088 -56.502  1.00  0.00           N  
ATOM   3509  CA  ALA A1808      27.575  71.212 -57.573  1.00  0.00           C  
ATOM   3510  C   ALA A1808      26.529  70.192 -58.023  1.00  0.00           C  
ATOM   3511  O   ALA A1808      25.783  69.651 -57.204  1.00  0.00           O  
ATOM   3512  CB  ALA A1808      28.856  70.508 -57.142  1.00  0.00           C  
ATOM   3513  N   ALA A1809      26.489  69.941 -59.330  1.00  0.00           N  
ATOM   3514  CA  ALA A1809      25.512  69.034 -59.934  1.00  0.00           C  
ATOM   3515  C   ALA A1809      25.778  67.566 -59.598  1.00  0.00           C  
ATOM   3516  O   ALA A1809      24.837  66.779 -59.464  1.00  0.00           O  
ATOM   3517  CB  ALA A1809      25.464  69.235 -61.444  1.00  0.00           C  
ATOM   3518  N   GLU A1810      27.055  67.208 -59.467  1.00  0.00           N  
ATOM   3519  CA  GLU A1810      27.452  65.836 -59.139  1.00  0.00           C  
ATOM   3520  C   GLU A1810      27.042  65.432 -57.719  1.00  0.00           C  
ATOM   3521  O   GLU A1810      26.686  64.276 -57.477  1.00  0.00           O  
ATOM   3522  CB  GLU A1810      28.960  65.620 -59.355  1.00  0.00           C  
ATOM   3523  CG  GLU A1810      29.881  66.495 -58.497  1.00  0.00           C  
ATOM   3524  CD  GLU A1810      31.330  66.023 -58.496  1.00  0.00           C  
ATOM   3525  OE1 GLU A1810      31.571  64.796 -58.454  1.00  0.00           O  
ATOM   3526  OE2 GLU A1810      32.233  66.886 -58.523  1.00  0.00           O  
ATOM   3527  N   ASP A1812      27.087  66.394 -56.797  1.00  0.00           N  
ATOM   3528  CA  ASP A1812      26.716  66.167 -55.401  1.00  0.00           C  
ATOM   3529  C   ASP A1812      25.206  66.014 -55.219  1.00  0.00           C  
ATOM   3530  O   ASP A1812      24.757  65.267 -54.347  1.00  0.00           O  
ATOM   3531  CB  ASP A1812      27.243  67.297 -54.511  1.00  0.00           C  
ATOM   3532  CG  ASP A1812      28.754  67.251 -54.328  1.00  0.00           C  
ATOM   3533  OD1 ASP A1812      29.313  66.147 -54.151  1.00  0.00           O  
ATOM   3534  OD2 ASP A1812      29.383  68.330 -54.345  1.00  0.00           O  
ATOM   3535  N   GLN A1813      24.434  66.725 -56.040  1.00  0.00           N  
ATOM   3536  CA  GLN A1813      22.972  66.643 -56.003  1.00  0.00           C  
ATOM   3537  C   GLN A1813      22.451  65.308 -56.532  1.00  0.00           C  
ATOM   3538  O   GLN A1813      21.426  64.808 -56.062  1.00  0.00           O  
ATOM   3539  CB  GLN A1813      22.338  67.807 -56.771  1.00  0.00           C  
ATOM   3540  CG  GLN A1813      22.214  69.098 -55.964  1.00  0.00           C  
ATOM   3541  CD  GLN A1813      21.117  69.039 -54.909  1.00  0.00           C  
ATOM   3542  OE1 GLN A1813      19.959  68.741 -55.210  1.00  0.00           O  
ATOM   3543  NE2 GLN A1813      21.479  69.334 -53.665  1.00  0.00           N  
ATOM   3544  N   GLN A1814      23.159  64.741 -57.509  1.00  0.00           N  
ATOM   3545  CA  GLN A1814      22.838  63.413 -58.031  1.00  0.00           C  
ATOM   3546  C   GLN A1814      23.273  62.335 -57.039  1.00  0.00           C  
ATOM   3547  O   GLN A1814      22.562  61.348 -56.835  1.00  0.00           O  
ATOM   3548  CB  GLN A1814      23.496  63.189 -59.397  1.00  0.00           C  
ATOM   3549  CG  GLN A1814      23.001  61.945 -60.140  1.00  0.00           C  
ATOM   3550  CD  GLN A1814      23.654  61.758 -61.501  1.00  0.00           C  
ATOM   3551  OE1 GLN A1814      24.804  62.145 -61.716  1.00  0.00           O  
ATOM   3552  NE2 GLN A1814      22.920  61.150 -62.427  1.00  0.00           N  
ATOM   3553  N   ARG A1815      24.440  62.539 -56.428  1.00  0.00           N  
ATOM   3554  CA  ARG A1815      24.967  61.638 -55.404  1.00  0.00           C  
ATOM   3555  C   ARG A1815      24.031  61.574 -54.197  1.00  0.00           C  
ATOM   3556  O   ARG A1815      23.835  60.506 -53.613  1.00  0.00           O  
ATOM   3557  CB  ARG A1815      26.371  62.080 -54.971  1.00  0.00           C  
ATOM   3558  CG  ARG A1815      27.116  61.083 -54.089  1.00  0.00           C  
ATOM   3559  CD  ARG A1815      27.690  59.926 -54.896  1.00  0.00           C  
ATOM   3560  NE  ARG A1815      28.067  58.804 -54.039  1.00  0.00           N  
ATOM   3561  CZ  ARG A1815      27.315  57.725 -53.835  1.00  0.00           C  
ATOM   3562  NH1 ARG A1815      26.135  57.601 -54.430  1.00  0.00           N  
ATOM   3563  NH2 ARG A1815      27.750  56.760 -53.034  1.00  0.00           N  
ATOM   3564  N   PHE A1816      23.455  62.722 -53.843  1.00  0.00           N  
ATOM   3565  CA  PHE A1816      22.466  62.825 -52.770  1.00  0.00           C  
ATOM   3566  C   PHE A1816      21.240  61.950 -53.042  1.00  0.00           C  
ATOM   3567  O   PHE A1816      20.727  61.297 -52.132  1.00  0.00           O  
ATOM   3568  CB  PHE A1816      22.059  64.293 -52.569  1.00  0.00           C  
ATOM   3569  CG  PHE A1816      20.930  64.494 -51.591  1.00  0.00           C  
ATOM   3570  CD1 PHE A1816      21.141  64.358 -50.222  1.00  0.00           C  
ATOM   3571  CD2 PHE A1816      19.660  64.841 -52.040  1.00  0.00           C  
ATOM   3572  CE1 PHE A1816      20.100  64.550 -49.315  1.00  0.00           C  
ATOM   3573  CE2 PHE A1816      18.613  65.037 -51.141  1.00  0.00           C  
ATOM   3574  CZ  PHE A1816      18.834  64.890 -49.777  1.00  0.00           C  
ATOM   3575  N   ARG A1817      20.785  61.942 -54.295  1.00  0.00           N  
ATOM   3576  CA  ARG A1817      19.635  61.137 -54.710  1.00  0.00           C  
ATOM   3577  C   ARG A1817      19.913  59.633 -54.649  1.00  0.00           C  
ATOM   3578  O   ARG A1817      19.034  58.851 -54.281  1.00  0.00           O  
ATOM   3579  CB  ARG A1817      19.177  61.531 -56.118  1.00  0.00           C  
ATOM   3580  CG  ARG A1817      18.291  62.768 -56.164  1.00  0.00           C  
ATOM   3581  CD  ARG A1817      17.676  62.972 -57.546  1.00  0.00           C  
ATOM   3582  NE  ARG A1817      18.568  63.689 -58.458  1.00  0.00           N  
ATOM   3583  CZ  ARG A1817      19.312  63.120 -59.405  1.00  0.00           C  
ATOM   3584  NH1 ARG A1817      19.288  61.805 -59.590  1.00  0.00           N  
ATOM   3585  NH2 ARG A1817      20.085  63.874 -60.175  1.00  0.00           N  
ATOM   3586  N   THR A1818      21.136  59.243 -55.005  1.00  0.00           N  
ATOM   3587  CA  THR A1818      21.548  57.837 -55.010  1.00  0.00           C  
ATOM   3588  C   THR A1818      21.664  57.279 -53.588  1.00  0.00           C  
ATOM   3589  O   THR A1818      21.175  56.182 -53.306  1.00  0.00           O  
ATOM   3590  CB  THR A1818      22.883  57.638 -55.771  1.00  0.00           C  
ATOM   3591  OG1 THR A1818      22.805  58.270 -57.055  1.00  0.00           O  
ATOM   3592  CG2 THR A1818      23.189  56.156 -55.963  1.00  0.00           C  
ATOM   3593  N   VAL A1819      22.304  58.046 -52.704  1.00  0.00           N  
ATOM   3594  CA  VAL A1819      22.483  57.662 -51.301  1.00  0.00           C  
ATOM   3595  C   VAL A1819      21.139  57.430 -50.605  1.00  0.00           C  
ATOM   3596  O   VAL A1819      20.974  56.449 -49.876  1.00  0.00           O  
ATOM   3597  CB  VAL A1819      23.332  58.708 -50.524  1.00  0.00           C  
ATOM   3598  CG1 VAL A1819      23.355  58.404 -49.030  1.00  0.00           C  
ATOM   3599  CG2 VAL A1819      24.751  58.750 -51.068  1.00  0.00           C  
ATOM   3600  N   LEU A1820      20.182  58.323 -50.850  1.00  0.00           N  
ATOM   3601  CA  LEU A1820      18.848  58.201 -50.267  1.00  0.00           C  
ATOM   3602  C   LEU A1820      18.062  57.026 -50.841  1.00  0.00           C  
ATOM   3603  O   LEU A1820      17.327  56.359 -50.111  1.00  0.00           O  
ATOM   3604  CB  LEU A1820      18.058  59.510 -50.408  1.00  0.00           C  
ATOM   3605  CG  LEU A1820      18.117  60.546 -49.272  1.00  0.00           C  
ATOM   3606  CD1 LEU A1820      17.448  60.025 -48.004  1.00  0.00           C  
ATOM   3607  CD2 LEU A1820      19.538  61.020 -48.968  1.00  0.00           C  
ATOM   3608  N   TYR A1821      18.221  56.771 -52.140  1.00  0.00           N  
ATOM   3609  CA  TYR A1821      17.607  55.601 -52.766  1.00  0.00           C  
ATOM   3610  C   TYR A1821      18.182  54.310 -52.184  1.00  0.00           C  
ATOM   3611  O   TYR A1821      17.436  53.383 -51.864  1.00  0.00           O  
ATOM   3612  CB  TYR A1821      17.779  55.615 -54.291  1.00  0.00           C  
ATOM   3613  CG  TYR A1821      17.156  54.409 -54.966  1.00  0.00           C  
ATOM   3614  CD1 TYR A1821      15.833  54.437 -55.399  1.00  0.00           C  
ATOM   3615  CD2 TYR A1821      17.885  53.231 -55.149  1.00  0.00           C  
ATOM   3616  CE1 TYR A1821      15.254  53.331 -56.009  1.00  0.00           C  
ATOM   3617  CE2 TYR A1821      17.314  52.118 -55.753  1.00  0.00           C  
ATOM   3618  CZ  TYR A1821      16.000  52.174 -56.180  1.00  0.00           C  
ATOM   3619  OH  TYR A1821      15.432  51.073 -56.779  1.00  0.00           O  
ATOM   3620  N   THR A1822      19.507  54.264 -52.054  1.00  0.00           N  
ATOM   3621  CA  THR A1822      20.208  53.102 -51.507  1.00  0.00           C  
ATOM   3622  C   THR A1822      19.797  52.833 -50.055  1.00  0.00           C  
ATOM   3623  O   THR A1822      19.625  51.677 -49.658  1.00  0.00           O  
ATOM   3624  CB  THR A1822      21.745  53.269 -51.612  1.00  0.00           C  
ATOM   3625  OG1 THR A1822      22.098  53.619 -52.956  1.00  0.00           O  
ATOM   3626  CG2 THR A1822      22.469  51.982 -51.228  1.00  0.00           C  
ATOM   3627  N   THR A1823      19.630  53.904 -49.279  1.00  0.00           N  
ATOM   3628  CA  THR A1823      19.208  53.807 -47.881  1.00  0.00           C  
ATOM   3629  C   THR A1823      17.773  53.283 -47.764  1.00  0.00           C  
ATOM   3630  O   THR A1823      17.503  52.387 -46.961  1.00  0.00           O  
ATOM   3631  CB  THR A1823      19.350  55.164 -47.144  1.00  0.00           C  
ATOM   3632  OG1 THR A1823      20.687  55.656 -47.297  1.00  0.00           O  
ATOM   3633  CG2 THR A1823      19.047  55.016 -45.656  1.00  0.00           C  
ATOM   3634  N   LEU A1824      16.870  53.831 -48.577  1.00  0.00           N  
ATOM   3635  CA  LEU A1824      15.456  53.443 -48.548  1.00  0.00           C  
ATOM   3636  C   LEU A1824      15.215  52.001 -48.991  1.00  0.00           C  
ATOM   3637  O   LEU A1824      14.285  51.353 -48.510  1.00  0.00           O  
ATOM   3638  CB  LEU A1824      14.600  54.396 -49.392  1.00  0.00           C  
ATOM   3639  CG  LEU A1824      14.426  55.859 -48.963  1.00  0.00           C  
ATOM   3640  CD1 LEU A1824      13.441  56.550 -49.894  1.00  0.00           C  
ATOM   3641  CD2 LEU A1824      13.980  56.002 -47.510  1.00  0.00           C  
ATOM   3642  N   GLU A1825      16.046  51.510 -49.909  1.00  0.00           N  
ATOM   3643  CA  GLU A1825      15.938  50.132 -50.388  1.00  0.00           C  
ATOM   3644  C   GLU A1825      16.328  49.127 -49.301  1.00  0.00           C  
ATOM   3645  O   GLU A1825      15.649  48.115 -49.123  1.00  0.00           O  
ATOM   3646  CB  GLU A1825      16.758  49.927 -51.672  1.00  0.00           C  
ATOM   3647  CG  GLU A1825      16.902  48.469 -52.147  1.00  0.00           C  
ATOM   3648  CD  GLU A1825      15.598  47.818 -52.606  1.00  0.00           C  
ATOM   3649  OE1 GLU A1825      14.548  48.493 -52.666  1.00  0.00           O  
ATOM   3650  OE2 GLU A1825      15.631  46.608 -52.916  1.00  0.00           O  
ATOM   3651  N   VAL A1826      17.409  49.419 -48.577  1.00  0.00           N  
ATOM   3652  CA  VAL A1826      17.841  48.598 -47.441  1.00  0.00           C  
ATOM   3653  C   VAL A1826      16.754  48.554 -46.360  1.00  0.00           C  
ATOM   3654  O   VAL A1826      16.419  47.479 -45.852  1.00  0.00           O  
ATOM   3655  CB  VAL A1826      19.189  49.095 -46.846  1.00  0.00           C  
ATOM   3656  CG1 VAL A1826      19.510  48.387 -45.535  1.00  0.00           C  
ATOM   3657  CG2 VAL A1826      20.320  48.890 -47.840  1.00  0.00           C  
ATOM   3658  N   VAL A1827      16.203  49.723 -46.033  1.00  0.00           N  
ATOM   3659  CA  VAL A1827      15.110  49.839 -45.064  1.00  0.00           C  
ATOM   3660  C   VAL A1827      13.882  49.039 -45.515  1.00  0.00           C  
ATOM   3661  O   VAL A1827      13.238  48.376 -44.701  1.00  0.00           O  
ATOM   3662  CB  VAL A1827      14.741  51.329 -44.789  1.00  0.00           C  
ATOM   3663  CG1 VAL A1827      13.466  51.446 -43.959  1.00  0.00           C  
ATOM   3664  CG2 VAL A1827      15.886  52.041 -44.084  1.00  0.00           C  
ATOM   3665  N   ARG A1991      13.581  49.092 -46.813  1.00  0.00           N  
ATOM   3666  CA  ARG A1991      12.467  48.340 -47.395  1.00  0.00           C  
ATOM   3667  C   ARG A1991      12.640  46.827 -47.235  1.00  0.00           C  
ATOM   3668  O   ARG A1991      11.703  46.133 -46.835  1.00  0.00           O  
ATOM   3669  CB  ARG A1991      12.292  48.700 -48.875  1.00  0.00           C  
ATOM   3670  CG  ARG A1991      11.056  48.097 -49.534  1.00  0.00           C  
ATOM   3671  CD  ARG A1991      11.145  48.176 -51.051  1.00  0.00           C  
ATOM   3672  NE  ARG A1991      12.208  47.326 -51.585  1.00  0.00           N  
ATOM   3673  CZ  ARG A1991      12.023  46.108 -52.087  1.00  0.00           C  
ATOM   3674  NH1 ARG A1991      10.807  45.578 -52.145  1.00  0.00           N  
ATOM   3675  NH2 ARG A1991      13.060  45.419 -52.543  1.00  0.00           N  
ATOM   3676  N   ILE A1992      13.837  46.331 -47.550  1.00  0.00           N  
ATOM   3677  CA  ILE A1992      14.157  44.906 -47.442  1.00  0.00           C  
ATOM   3678  C   ILE A1992      14.076  44.444 -45.984  1.00  0.00           C  
ATOM   3679  O   ILE A1992      13.471  43.410 -45.688  1.00  0.00           O  
ATOM   3680  CB  ILE A1992      15.550  44.577 -48.056  1.00  0.00           C  
ATOM   3681  CG1 ILE A1992      15.557  44.874 -49.560  1.00  0.00           C  
ATOM   3682  CG2 ILE A1992      15.930  43.113 -47.809  1.00  0.00           C  
ATOM   3683  CD1 ILE A1992      16.944  45.017 -50.169  1.00  0.00           C  
ATOM   3684  N   ALA A1993      14.669  45.227 -45.083  1.00  0.00           N  
ATOM   3685  CA  ALA A1993      14.619  44.949 -43.647  1.00  0.00           C  
ATOM   3686  C   ALA A1993      13.183  44.936 -43.117  1.00  0.00           C  
ATOM   3687  O   ALA A1993      12.814  44.047 -42.351  1.00  0.00           O  
ATOM   3688  CB  ALA A1993      15.468  45.955 -42.876  1.00  0.00           C  
ATOM   3689  N   SER A1994      12.380  45.910 -43.545  1.00  0.00           N  
ATOM   3690  CA  SER A1994      10.981  46.023 -43.120  1.00  0.00           C  
ATOM   3691  C   SER A1994      10.121  44.843 -43.563  1.00  0.00           C  
ATOM   3692  O   SER A1994       9.248  44.392 -42.818  1.00  0.00           O  
ATOM   3693  CB  SER A1994      10.366  47.329 -43.625  1.00  0.00           C  
ATOM   3694  OG  SER A1994      11.079  48.444 -43.128  1.00  0.00           O  
ATOM   3695  N   LEU A2011      10.368  44.354 -44.777  1.00  0.00           N  
ATOM   3696  CA  LEU A2011       9.655  43.192 -45.306  1.00  0.00           C  
ATOM   3697  C   LEU A2011      10.019  41.918 -44.547  1.00  0.00           C  
ATOM   3698  O   LEU A2011       9.161  41.071 -44.297  1.00  0.00           O  
ATOM   3699  CB  LEU A2011       9.938  43.016 -46.802  1.00  0.00           C  
ATOM   3700  CG  LEU A2011       9.246  43.979 -47.773  1.00  0.00           C  
ATOM   3701  CD1 LEU A2011       9.987  44.029 -49.102  1.00  0.00           C  
ATOM   3702  CD2 LEU A2011       7.783  43.606 -47.983  1.00  0.00           C  
ATOM   3703  N   LEU A2012      11.290  41.801 -44.175  1.00  0.00           N  
ATOM   3704  CA  LEU A2012      11.794  40.621 -43.478  1.00  0.00           C  
ATOM   3705  C   LEU A2012      11.382  40.568 -42.008  1.00  0.00           C  
ATOM   3706  O   LEU A2012      11.301  39.487 -41.424  1.00  0.00           O  
ATOM   3707  CB  LEU A2012      13.319  40.539 -43.599  1.00  0.00           C  
ATOM   3708  CG  LEU A2012      13.884  40.108 -44.957  1.00  0.00           C  
ATOM   3709  CD1 LEU A2012      15.317  40.577 -45.106  1.00  0.00           C  
ATOM   3710  CD2 LEU A2012      13.787  38.600 -45.148  1.00  0.00           C  
ATOM   3711  N   LEU A2013      11.123  41.736 -41.423  1.00  0.00           N  
ATOM   3712  CA  LEU A2013      10.783  41.843 -40.002  1.00  0.00           C  
ATOM   3713  C   LEU A2013       9.283  41.736 -39.719  1.00  0.00           C  
ATOM   3714  O   LEU A2013       8.865  41.777 -38.559  1.00  0.00           O  
ATOM   3715  CB  LEU A2013      11.341  43.144 -39.412  1.00  0.00           C  
ATOM   3716  CG  LEU A2013      12.862  43.278 -39.291  1.00  0.00           C  
ATOM   3717  CD1 LEU A2013      13.253  44.722 -39.020  1.00  0.00           C  
ATOM   3718  CD2 LEU A2013      13.415  42.354 -38.218  1.00  0.00           C  
ATOM   3719  N   GLN A2014       8.485  41.589 -40.775  1.00  0.00           N  
ATOM   3720  CA  GLN A2014       7.031  41.420 -40.650  1.00  0.00           C  
ATOM   3721  C   GLN A2014       6.594  40.284 -39.706  1.00  0.00           C  
ATOM   3722  O   GLN A2014       5.641  40.465 -38.947  1.00  0.00           O  
ATOM   3723  CB  GLN A2014       6.372  41.247 -42.022  1.00  0.00           C  
ATOM   3724  CG  GLN A2014       6.307  42.510 -42.866  1.00  0.00           C  
ATOM   3725  CD  GLN A2014       5.614  42.281 -44.197  1.00  0.00           C  
ATOM   3726  OE1 GLN A2014       4.478  42.710 -44.398  1.00  0.00           O  
ATOM   3727  NE2 GLN A2014       6.292  41.591 -45.109  1.00  0.00           N  
ATOM   3728  N   PRO A2015       7.273  39.113 -39.754  1.00  0.00           N  
ATOM   3729  CA  PRO A2015       6.923  38.036 -38.820  1.00  0.00           C  
ATOM   3730  C   PRO A2015       7.169  38.380 -37.350  1.00  0.00           C  
ATOM   3731  O   PRO A2015       6.443  37.900 -36.479  1.00  0.00           O  
ATOM   3732  CB  PRO A2015       7.847  36.890 -39.246  1.00  0.00           C  
ATOM   3733  CG  PRO A2015       8.166  37.167 -40.653  1.00  0.00           C  
ATOM   3734  CD  PRO A2015       8.259  38.651 -40.748  1.00  0.00           C  
ATOM   3735  N   VAL A2016       8.180  39.205 -37.086  1.00  0.00           N  
ATOM   3736  CA  VAL A2016       8.540  39.590 -35.720  1.00  0.00           C  
ATOM   3737  C   VAL A2016       7.704  40.775 -35.227  1.00  0.00           C  
ATOM   3738  O   VAL A2016       7.201  40.758 -34.099  1.00  0.00           O  
ATOM   3739  CB  VAL A2016      10.059  39.901 -35.590  1.00  0.00           C  
ATOM   3740  CG1 VAL A2016      10.439  40.193 -34.140  1.00  0.00           C  
ATOM   3741  CG2 VAL A2016      10.892  38.741 -36.123  1.00  0.00           C  
ATOM   3742  N   MET A2017       7.554  41.795 -36.073  1.00  0.00           N  
ATOM   3743  CA  MET A2017       6.839  43.019 -35.698  1.00  0.00           C  
ATOM   3744  C   MET A2017       5.772  43.398 -36.738  1.00  0.00           C  
ATOM   3745  O   MET A2017       5.981  44.317 -37.530  1.00  0.00           O  
ATOM   3746  CB  MET A2017       7.830  44.174 -35.493  1.00  0.00           C  
ATOM   3747  CG  MET A2017       8.912  43.906 -34.449  1.00  0.00           C  
ATOM   3748  SD  MET A2017      10.028  45.295 -34.160  1.00  0.00           S  
ATOM   3749  CE  MET A2017      11.016  45.289 -35.656  1.00  0.00           C  
ATOM   3750  N   PRO A2018       4.618  42.697 -36.727  1.00  0.00           N  
ATOM   3751  CA  PRO A2018       3.590  42.849 -37.767  1.00  0.00           C  
ATOM   3752  C   PRO A2018       3.085  44.280 -37.978  1.00  0.00           C  
ATOM   3753  O   PRO A2018       3.072  44.760 -39.115  1.00  0.00           O  
ATOM   3754  CB  PRO A2018       2.453  41.947 -37.272  1.00  0.00           C  
ATOM   3755  CG  PRO A2018       3.124  40.943 -36.404  1.00  0.00           C  
ATOM   3756  CD  PRO A2018       4.224  41.692 -35.722  1.00  0.00           C  
ATOM   3757  N   GLU A2019       2.687  44.951 -36.898  1.00  0.00           N  
ATOM   3758  CA  GLU A2019       2.078  46.282 -36.989  1.00  0.00           C  
ATOM   3759  C   GLU A2019       3.073  47.403 -37.306  1.00  0.00           C  
ATOM   3760  O   GLU A2019       2.764  48.301 -38.092  1.00  0.00           O  
ATOM   3761  CB  GLU A2019       1.283  46.603 -35.718  1.00  0.00           C  
ATOM   3762  CG  GLU A2019      -0.065  45.885 -35.640  1.00  0.00           C  
ATOM   3763  CD  GLU A2019      -0.701  45.943 -34.257  1.00  0.00           C  
ATOM   3764  OE1 GLU A2019       0.034  45.861 -33.246  1.00  0.00           O  
ATOM   3765  OE2 GLU A2019      -1.944  46.057 -34.183  1.00  0.00           O  
ATOM   3766  N   SER A2020       4.256  47.346 -36.697  1.00  0.00           N  
ATOM   3767  CA  SER A2020       5.292  48.359 -36.911  1.00  0.00           C  
ATOM   3768  C   SER A2020       5.881  48.310 -38.320  1.00  0.00           C  
ATOM   3769  O   SER A2020       6.219  49.349 -38.893  1.00  0.00           O  
ATOM   3770  CB  SER A2020       6.409  48.225 -35.875  1.00  0.00           C  
ATOM   3771  OG  SER A2020       5.931  48.493 -34.569  1.00  0.00           O  
ATOM   3772  N   THR A2021       6.008  47.103 -38.867  1.00  0.00           N  
ATOM   3773  CA  THR A2021       6.494  46.925 -40.234  1.00  0.00           C  
ATOM   3774  C   THR A2021       5.429  47.327 -41.249  1.00  0.00           C  
ATOM   3775  O   THR A2021       5.754  47.839 -42.320  1.00  0.00           O  
ATOM   3776  CB  THR A2021       6.959  45.479 -40.513  1.00  0.00           C  
ATOM   3777  OG1 THR A2021       5.911  44.561 -40.182  1.00  0.00           O  
ATOM   3778  CG2 THR A2021       8.204  45.151 -39.702  1.00  0.00           C  
ATOM   3779  N   ALA A2022       4.163  47.093 -40.902  1.00  0.00           N  
ATOM   3780  CA  ALA A2022       3.031  47.504 -41.733  1.00  0.00           C  
ATOM   3781  C   ALA A2022       2.991  49.022 -41.919  1.00  0.00           C  
ATOM   3782  O   ALA A2022       2.699  49.509 -43.012  1.00  0.00           O  
ATOM   3783  CB  ALA A2022       1.720  47.003 -41.141  1.00  0.00           C  
ATOM   3784  N   LYS A2023       3.295  49.755 -40.850  1.00  0.00           N  
ATOM   3785  CA  LYS A2023       3.351  51.216 -40.891  1.00  0.00           C  
ATOM   3786  C   LYS A2023       4.589  51.698 -41.640  1.00  0.00           C  
ATOM   3787  O   LYS A2023       4.533  52.687 -42.373  1.00  0.00           O  
ATOM   3788  CB  LYS A2023       3.336  51.804 -39.476  1.00  0.00           C  
ATOM   3789  CG  LYS A2023       2.038  51.583 -38.715  1.00  0.00           C  
ATOM   3790  CD  LYS A2023       2.038  52.332 -37.388  1.00  0.00           C  
ATOM   3791  CE  LYS A2023       0.802  52.008 -36.556  1.00  0.00           C  
ATOM   3792  NZ  LYS A2023      -0.466  52.464 -37.198  1.00  0.00           N  
ATOM   3793  N   LEU A2024       5.701  50.991 -41.450  1.00  0.00           N  
ATOM   3794  CA  LEU A2024       6.969  51.343 -42.086  1.00  0.00           C  
ATOM   3795  C   LEU A2024       6.933  51.100 -43.595  1.00  0.00           C  
ATOM   3796  O   LEU A2024       7.563  51.832 -44.360  1.00  0.00           O  
ATOM   3797  CB  LEU A2024       8.127  50.584 -41.427  1.00  0.00           C  
ATOM   3798  CG  LEU A2024       9.584  51.018 -41.638  1.00  0.00           C  
ATOM   3799  CD1 LEU A2024       9.770  52.533 -41.652  1.00  0.00           C  
ATOM   3800  CD2 LEU A2024      10.464  50.388 -40.568  1.00  0.00           C  
ATOM   3801  N   LEU A2025       6.185  50.080 -44.012  1.00  0.00           N  
ATOM   3802  CA  LEU A2025       5.991  49.789 -45.432  1.00  0.00           C  
ATOM   3803  C   LEU A2025       5.001  50.759 -46.082  1.00  0.00           C  
ATOM   3804  O   LEU A2025       5.082  51.014 -47.284  1.00  0.00           O  
ATOM   3805  CB  LEU A2025       5.545  48.337 -45.641  1.00  0.00           C  
ATOM   3806  CG  LEU A2025       6.601  47.242 -45.442  1.00  0.00           C  
ATOM   3807  CD1 LEU A2025       5.942  45.881 -45.253  1.00  0.00           C  
ATOM   3808  CD2 LEU A2025       7.599  47.210 -46.596  1.00  0.00           C  
ATOM   3809  N   ASP A2026       4.071  51.287 -45.284  1.00  0.00           N  
ATOM   3810  CA  ASP A2026       3.152  52.333 -45.739  1.00  0.00           C  
ATOM   3811  C   ASP A2026       3.912  53.609 -46.098  1.00  0.00           C  
ATOM   3812  O   ASP A2026       3.642  54.231 -47.127  1.00  0.00           O  
ATOM   3813  CB  ASP A2026       2.093  52.640 -44.672  1.00  0.00           C  
ATOM   3814  CG  ASP A2026       0.978  51.600 -44.618  1.00  0.00           C  
ATOM   3815  OD1 ASP A2026       0.888  50.746 -45.525  1.00  0.00           O  
ATOM   3816  OD2 ASP A2026       0.181  51.643 -43.658  1.00  0.00           O  
ATOM   3817  N   LEU A2027       4.870  53.978 -45.249  1.00  0.00           N  
ATOM   3818  CA  LEU A2027       5.686  55.177 -45.447  1.00  0.00           C  
ATOM   3819  C   LEU A2027       6.683  55.032 -46.599  1.00  0.00           C  
ATOM   3820  O   LEU A2027       7.157  56.032 -47.145  1.00  0.00           O  
ATOM   3821  CB  LEU A2027       6.425  55.553 -44.156  1.00  0.00           C  
ATOM   3822  CG  LEU A2027       5.622  55.880 -42.889  1.00  0.00           C  
ATOM   3823  CD1 LEU A2027       6.569  56.215 -41.749  1.00  0.00           C  
ATOM   3824  CD2 LEU A2027       4.625  57.017 -43.105  1.00  0.00           C  
ATOM   3825  N   LEU A2039       6.998  53.789 -46.958  1.00  0.00           N  
ATOM   3826  CA  LEU A2039       7.907  53.506 -48.068  1.00  0.00           C  
ATOM   3827  C   LEU A2039       7.160  53.324 -49.393  1.00  0.00           C  
ATOM   3828  O   LEU A2039       7.766  53.005 -50.418  1.00  0.00           O  
ATOM   3829  CB  LEU A2039       8.782  52.286 -47.757  1.00  0.00           C  
ATOM   3830  CG  LEU A2039       9.889  52.466 -46.712  1.00  0.00           C  
ATOM   3831  CD1 LEU A2039      10.313  51.120 -46.148  1.00  0.00           C  
ATOM   3832  CD2 LEU A2039      11.092  53.216 -47.278  1.00  0.00           C  
ATOM   3833  N   GLY A2040       5.845  53.535 -49.358  1.00  0.00           N  
ATOM   3834  CA  GLY A2040       5.002  53.494 -50.554  1.00  0.00           C  
ATOM   3835  C   GLY A2040       4.813  52.116 -51.159  1.00  0.00           C  
ATOM   3836  O   GLY A2040       4.489  51.992 -52.343  1.00  0.00           O  
ATOM   3837  N   GLN A2041       5.013  51.083 -50.346  1.00  0.00           N  
ATOM   3838  CA  GLN A2041       4.873  49.702 -50.794  1.00  0.00           C  
ATOM   3839  C   GLN A2041       3.395  49.321 -50.887  1.00  0.00           C  
ATOM   3840  O   GLN A2041       2.651  49.492 -49.918  1.00  0.00           O  
ATOM   3841  CB  GLN A2041       5.614  48.756 -49.843  1.00  0.00           C  
ATOM   3842  CG  GLN A2041       5.778  47.325 -50.360  1.00  0.00           C  
ATOM   3843  CD  GLN A2041       6.881  47.183 -51.398  1.00  0.00           C  
ATOM   3844  OE1 GLN A2041       7.810  47.991 -51.456  1.00  0.00           O  
ATOM   3845  NE2 GLN A2041       6.786  46.144 -52.218  1.00  0.00           N  
ATOM   3846  N   PRO A2042       2.965  48.811 -52.059  1.00  0.00           N  
ATOM   3847  CA  PRO A2042       1.587  48.355 -52.260  1.00  0.00           C  
ATOM   3848  C   PRO A2042       1.195  47.233 -51.299  1.00  0.00           C  
ATOM   3849  O   PRO A2042       2.053  46.459 -50.866  1.00  0.00           O  
ATOM   3850  CB  PRO A2042       1.596  47.833 -53.700  1.00  0.00           C  
ATOM   3851  CG  PRO A2042       2.713  48.553 -54.357  1.00  0.00           C  
ATOM   3852  CD  PRO A2042       3.758  48.711 -53.298  1.00  0.00           C  
ATOM   3853  N   THR A2043      -0.097  47.155 -50.986  1.00  0.00           N  
ATOM   3854  CA  THR A2043      -0.633  46.184 -50.028  1.00  0.00           C  
ATOM   3855  C   THR A2043      -0.456  44.735 -50.495  1.00  0.00           C  
ATOM   3856  O   THR A2043      -0.205  43.840 -49.684  1.00  0.00           O  
ATOM   3857  CB  THR A2043      -2.133  46.450 -49.743  1.00  0.00           C  
ATOM   3858  OG1 THR A2043      -2.373  47.863 -49.672  1.00  0.00           O  
ATOM   3859  CG2 THR A2043      -2.565  45.799 -48.432  1.00  0.00           C  
ATOM   3860  N   ASP A2044      -0.580  44.517 -51.802  1.00  0.00           N  
ATOM   3861  CA  ASP A2044      -0.510  43.178 -52.383  1.00  0.00           C  
ATOM   3862  C   ASP A2044       0.930  42.735 -52.672  1.00  0.00           C  
ATOM   3863  O   ASP A2044       1.175  41.571 -52.998  1.00  0.00           O  
ATOM   3864  CB  ASP A2044      -1.362  43.113 -53.655  1.00  0.00           C  
ATOM   3865  CG  ASP A2044      -1.914  41.724 -53.921  1.00  0.00           C  
ATOM   3866  OD1 ASP A2044      -1.155  40.851 -54.398  1.00  0.00           O  
ATOM   3867  OD2 ASP A2044      -3.119  41.510 -53.664  1.00  0.00           O  
ATOM   3868  N   GLU A2092       1.876  43.663 -52.540  1.00  0.00           N  
ATOM   3869  CA  GLU A2092       3.289  43.377 -52.794  1.00  0.00           C  
ATOM   3870  C   GLU A2092       4.106  43.382 -51.500  1.00  0.00           C  
ATOM   3871  O   GLU A2092       5.092  44.114 -51.376  1.00  0.00           O  
ATOM   3872  CB  GLU A2092       3.862  44.377 -53.806  1.00  0.00           C  
ATOM   3873  CG  GLU A2092       3.312  44.219 -55.223  1.00  0.00           C  
ATOM   3874  CD  GLU A2092       3.646  45.394 -56.132  1.00  0.00           C  
ATOM   3875  OE1 GLU A2092       4.710  46.026 -55.946  1.00  0.00           O  
ATOM   3876  OE2 GLU A2092       2.841  45.680 -57.044  1.00  0.00           O  
ATOM   3877  N   ARG A2093       3.692  42.559 -50.538  1.00  0.00           N  
ATOM   3878  CA  ARG A2093       4.349  42.518 -49.228  1.00  0.00           C  
ATOM   3879  C   ARG A2093       4.769  41.121 -48.767  1.00  0.00           C  
ATOM   3880  O   ARG A2093       5.220  40.942 -47.632  1.00  0.00           O  
ATOM   3881  CB  ARG A2093       3.496  43.230 -48.168  1.00  0.00           C  
ATOM   3882  CG  ARG A2093       3.542  44.742 -48.299  1.00  0.00           C  
ATOM   3883  CD  ARG A2093       2.683  45.455 -47.275  1.00  0.00           C  
ATOM   3884  NE  ARG A2093       2.600  46.880 -47.588  1.00  0.00           N  
ATOM   3885  CZ  ARG A2093       2.194  47.824 -46.745  1.00  0.00           C  
ATOM   3886  NH1 ARG A2093       1.830  47.517 -45.506  1.00  0.00           N  
ATOM   3887  NH2 ARG A2093       2.163  49.088 -47.145  1.00  0.00           N  
ATOM   3888  N   ASP A2094       4.626  40.138 -49.654  1.00  0.00           N  
ATOM   3889  CA  ASP A2094       5.202  38.812 -49.441  1.00  0.00           C  
ATOM   3890  C   ASP A2094       6.707  38.882 -49.702  1.00  0.00           C  
ATOM   3891  O   ASP A2094       7.198  39.875 -50.244  1.00  0.00           O  
ATOM   3892  CB  ASP A2094       4.541  37.776 -50.359  1.00  0.00           C  
ATOM   3893  CG  ASP A2094       3.087  37.499 -49.992  1.00  0.00           C  
ATOM   3894  OD1 ASP A2094       2.712  37.645 -48.808  1.00  0.00           O  
ATOM   3895  OD2 ASP A2094       2.312  37.121 -50.896  1.00  0.00           O  
ATOM   3896  N   PHE A2095       7.437  37.836 -49.317  1.00  0.00           N  
ATOM   3897  CA  PHE A2095       8.894  37.810 -49.484  1.00  0.00           C  
ATOM   3898  C   PHE A2095       9.350  37.851 -50.947  1.00  0.00           C  
ATOM   3899  O   PHE A2095      10.501  38.186 -51.231  1.00  0.00           O  
ATOM   3900  CB  PHE A2095       9.515  36.605 -48.765  1.00  0.00           C  
ATOM   3901  CG  PHE A2095       9.427  36.673 -47.261  1.00  0.00           C  
ATOM   3902  CD1 PHE A2095       9.245  35.514 -46.515  1.00  0.00           C  
ATOM   3903  CD2 PHE A2095       9.527  37.890 -46.589  1.00  0.00           C  
ATOM   3904  CE1 PHE A2095       9.165  35.561 -45.128  1.00  0.00           C  
ATOM   3905  CE2 PHE A2095       9.445  37.947 -45.201  1.00  0.00           C  
ATOM   3906  CZ  PHE A2095       9.264  36.780 -44.470  1.00  0.00           C  
ATOM   3907  N   SER A2096       8.444  37.519 -51.866  1.00  0.00           N  
ATOM   3908  CA  SER A2096       8.730  37.570 -53.302  1.00  0.00           C  
ATOM   3909  C   SER A2096       8.973  38.999 -53.798  1.00  0.00           C  
ATOM   3910  O   SER A2096       9.647  39.204 -54.809  1.00  0.00           O  
ATOM   3911  CB  SER A2096       7.604  36.910 -54.103  1.00  0.00           C  
ATOM   3912  OG  SER A2096       6.369  37.572 -53.896  1.00  0.00           O  
ATOM   3913  N   ALA A2097       8.433  39.976 -53.070  1.00  0.00           N  
ATOM   3914  CA  ALA A2097       8.573  41.392 -53.416  1.00  0.00           C  
ATOM   3915  C   ALA A2097       9.952  41.972 -53.080  1.00  0.00           C  
ATOM   3916  O   ALA A2097      10.281  43.080 -53.512  1.00  0.00           O  
ATOM   3917  CB  ALA A2097       7.473  42.209 -52.748  1.00  0.00           C  
ATOM   3918  N   ILE A2101      10.748  41.226 -52.312  1.00  0.00           N  
ATOM   3919  CA  ILE A2101      12.107  41.642 -51.941  1.00  0.00           C  
ATOM   3920  C   ILE A2101      13.027  41.718 -53.166  1.00  0.00           C  
ATOM   3921  O   ILE A2101      13.914  42.574 -53.232  1.00  0.00           O  
ATOM   3922  CB  ILE A2101      12.718  40.717 -50.845  1.00  0.00           C  
ATOM   3923  CG1 ILE A2101      11.896  40.806 -49.553  1.00  0.00           C  
ATOM   3924  CG2 ILE A2101      14.181  41.075 -50.570  1.00  0.00           C  
ATOM   3925  CD1 ILE A2101      12.239  39.755 -48.506  1.00  0.00           C  
ATOM   3926  N   ALA A2102      12.796  40.832 -54.133  1.00  0.00           N  
ATOM   3927  CA  ALA A2102      13.559  40.806 -55.383  1.00  0.00           C  
ATOM   3928  C   ALA A2102      13.313  42.045 -56.247  1.00  0.00           C  
ATOM   3929  O   ALA A2102      14.182  42.448 -57.022  1.00  0.00           O  
ATOM   3930  CB  ALA A2102      13.245  39.541 -56.167  1.00  0.00           C  
ATOM   3931  N   ASN A2103      12.128  42.638 -56.105  1.00  0.00           N  
ATOM   3932  CA  ASN A2103      11.756  43.838 -56.849  1.00  0.00           C  
ATOM   3933  C   ASN A2103      12.178  45.113 -56.125  1.00  0.00           C  
ATOM   3934  O   ASN A2103      11.675  45.417 -55.042  1.00  0.00           O  
ATOM   3935  CB  ASN A2103      10.246  43.861 -57.123  1.00  0.00           C  
ATOM   3936  CG  ASN A2103       9.774  42.656 -57.923  1.00  0.00           C  
ATOM   3937  OD1 ASN A2103      10.490  42.141 -58.783  1.00  0.00           O  
ATOM   3938  ND2 ASN A2103       8.556  42.206 -57.643  1.00  0.00           N  
ATOM   3939  N   ARG A2104      13.105  45.848 -56.734  1.00  0.00           N  
ATOM   3940  CA  ARG A2104      13.622  47.099 -56.178  1.00  0.00           C  
ATOM   3941  C   ARG A2104      12.523  48.151 -56.022  1.00  0.00           C  
ATOM   3942  O   ARG A2104      11.552  48.162 -56.784  1.00  0.00           O  
ATOM   3943  CB  ARG A2104      14.740  47.651 -57.068  1.00  0.00           C  
ATOM   3944  CG  ARG A2104      16.078  46.928 -56.953  1.00  0.00           C  
ATOM   3945  CD  ARG A2104      16.979  47.580 -55.913  1.00  0.00           C  
ATOM   3946  NE  ARG A2104      18.366  47.128 -56.025  1.00  0.00           N  
ATOM   3947  CZ  ARG A2104      18.911  46.159 -55.292  1.00  0.00           C  
ATOM   3948  NH1 ARG A2104      18.197  45.520 -54.375  1.00  0.00           N  
ATOM   3949  NH2 ARG A2104      20.182  45.829 -55.477  1.00  0.00           N  
ATOM   3950  N   ILE A2105      12.685  49.025 -55.029  1.00  0.00           N  
ATOM   3951  CA  ILE A2105      11.759  50.140 -54.804  1.00  0.00           C  
ATOM   3952  C   ILE A2105      11.701  51.048 -56.039  1.00  0.00           C  
ATOM   3953  O   ILE A2105      12.736  51.414 -56.601  1.00  0.00           O  
ATOM   3954  CB  ILE A2105      12.105  50.934 -53.498  1.00  0.00           C  
ATOM   3955  CG1 ILE A2105      11.070  52.035 -53.225  1.00  0.00           C  
ATOM   3956  CG2 ILE A2105      13.538  51.478 -53.533  1.00  0.00           C  
ATOM   3957  CD1 ILE A2105      11.073  52.558 -51.795  1.00  0.00           C  
ATOM   3958  N   LYS A2107      10.485  51.377 -56.468  1.00  0.00           N  
ATOM   3959  CA  LYS A2107      10.272  52.147 -57.693  1.00  0.00           C  
ATOM   3960  C   LYS A2107      10.535  53.638 -57.478  1.00  0.00           C  
ATOM   3961  O   LYS A2107       9.938  54.248 -56.589  1.00  0.00           O  
ATOM   3962  CB  LYS A2107       8.850  51.938 -58.228  1.00  0.00           C  
ATOM   3963  CG  LYS A2107       8.506  50.504 -58.613  1.00  0.00           C  
ATOM   3964  CD  LYS A2107       7.056  50.399 -59.081  1.00  0.00           C  
ATOM   3965  CE  LYS A2107       6.638  48.954 -59.329  1.00  0.00           C  
ATOM   3966  NZ  LYS A2107       7.316  48.352 -60.514  1.00  0.00           N  
ATOM   3967  N   PRO A2108      11.440  54.227 -58.286  1.00  0.00           N  
ATOM   3968  CA  PRO A2108      11.672  55.671 -58.240  1.00  0.00           C  
ATOM   3969  C   PRO A2108      10.435  56.446 -58.686  1.00  0.00           C  
ATOM   3970  O   PRO A2108       9.785  56.066 -59.664  1.00  0.00           O  
ATOM   3971  CB  PRO A2108      12.818  55.877 -59.238  1.00  0.00           C  
ATOM   3972  CG  PRO A2108      13.472  54.549 -59.353  1.00  0.00           C  
ATOM   3973  CD  PRO A2108      12.361  53.559 -59.223  1.00  0.00           C  
ATOM   3974  N   GLY A2109      10.112  57.512 -57.960  1.00  0.00           N  
ATOM   3975  CA  GLY A2109       8.945  58.334 -58.266  1.00  0.00           C  
ATOM   3976  C   GLY A2109       7.700  57.968 -57.478  1.00  0.00           C  
ATOM   3977  O   GLY A2109       6.687  58.669 -57.557  1.00  0.00           O  
ATOM   3978  N   THR A2110       7.773  56.873 -56.722  1.00  0.00           N  
ATOM   3979  CA  THR A2110       6.655  56.414 -55.895  1.00  0.00           C  
ATOM   3980  C   THR A2110       6.354  57.431 -54.797  1.00  0.00           C  
ATOM   3981  O   THR A2110       7.256  57.861 -54.070  1.00  0.00           O  
ATOM   3982  CB  THR A2110       6.932  55.021 -55.273  1.00  0.00           C  
ATOM   3983  OG1 THR A2110       7.290  54.095 -56.306  1.00  0.00           O  
ATOM   3984  CG2 THR A2110       5.704  54.489 -54.536  1.00  0.00           C  
ATOM   3985  N   SER A2111       5.083  57.814 -54.698  1.00  0.00           N  
ATOM   3986  CA  SER A2111       4.640  58.818 -53.736  1.00  0.00           C  
ATOM   3987  C   SER A2111       4.670  58.273 -52.310  1.00  0.00           C  
ATOM   3988  O   SER A2111       4.152  57.187 -52.039  1.00  0.00           O  
ATOM   3989  CB  SER A2111       3.236  59.314 -54.089  1.00  0.00           C  
ATOM   3990  OG  SER A2111       2.887  60.446 -53.312  1.00  0.00           O  
ATOM   3991  N   LEU A2113       5.287  59.037 -51.411  1.00  0.00           N  
ATOM   3992  CA  LEU A2113       5.426  58.640 -50.012  1.00  0.00           C  
ATOM   3993  C   LEU A2113       4.633  59.564 -49.089  1.00  0.00           C  
ATOM   3994  O   LEU A2113       4.721  60.788 -49.217  1.00  0.00           O  
ATOM   3995  CB  LEU A2113       6.904  58.617 -49.595  1.00  0.00           C  
ATOM   3996  CG  LEU A2113       7.917  57.850 -50.457  1.00  0.00           C  
ATOM   3997  CD1 LEU A2113       9.294  57.884 -49.818  1.00  0.00           C  
ATOM   3998  CD2 LEU A2113       7.483  56.412 -50.697  1.00  0.00           C  
ATOM   3999  N   PRO A2121       3.855  58.981 -48.156  1.00  0.00           N  
ATOM   4000  CA  PRO A2121       3.077  59.764 -47.194  1.00  0.00           C  
ATOM   4001  C   PRO A2121       3.975  60.472 -46.182  1.00  0.00           C  
ATOM   4002  O   PRO A2121       5.152  60.125 -46.054  1.00  0.00           O  
ATOM   4003  CB  PRO A2121       2.216  58.707 -46.487  1.00  0.00           C  
ATOM   4004  CG  PRO A2121       2.281  57.490 -47.355  1.00  0.00           C  
ATOM   4005  CD  PRO A2121       3.631  57.536 -47.982  1.00  0.00           C  
ATOM   4006  N   ALA A2122       3.417  61.457 -45.480  1.00  0.00           N  
ATOM   4007  CA  ALA A2122       4.152  62.208 -44.463  1.00  0.00           C  
ATOM   4008  C   ALA A2122       4.706  61.272 -43.386  1.00  0.00           C  
ATOM   4009  O   ALA A2122       3.938  60.579 -42.712  1.00  0.00           O  
ATOM   4010  CB  ALA A2122       3.263  63.282 -43.845  1.00  0.00           C  
ATOM   4011  N   PRO A2123       6.045  61.239 -43.235  1.00  0.00           N  
ATOM   4012  CA  PRO A2123       6.693  60.313 -42.308  1.00  0.00           C  
ATOM   4013  C   PRO A2123       6.657  60.775 -40.852  1.00  0.00           C  
ATOM   4014  O   PRO A2123       6.672  61.977 -40.575  1.00  0.00           O  
ATOM   4015  CB  PRO A2123       8.136  60.265 -42.816  1.00  0.00           C  
ATOM   4016  CG  PRO A2123       8.357  61.592 -43.446  1.00  0.00           C  
ATOM   4017  CD  PRO A2123       7.024  62.070 -43.961  1.00  0.00           C  
ATOM   4018  N   SER A2124       6.604  59.807 -39.940  1.00  0.00           N  
ATOM   4019  CA  SER A2124       6.661  60.057 -38.501  1.00  0.00           C  
ATOM   4020  C   SER A2124       7.258  58.844 -37.789  1.00  0.00           C  
ATOM   4021  O   SER A2124       7.190  57.722 -38.302  1.00  0.00           O  
ATOM   4022  CB  SER A2124       5.268  60.372 -37.946  1.00  0.00           C  
ATOM   4023  OG  SER A2124       4.356  59.320 -38.216  1.00  0.00           O  
ATOM   4024  N   GLY A2130       7.842  59.078 -36.614  1.00  0.00           N  
ATOM   4025  CA  GLY A2130       8.466  58.020 -35.817  1.00  0.00           C  
ATOM   4026  C   GLY A2130       7.533  56.863 -35.508  1.00  0.00           C  
ATOM   4027  O   GLY A2130       6.367  57.068 -35.160  1.00  0.00           O  
ATOM   4028  N   ILE A2131       8.051  55.645 -35.648  1.00  0.00           N  
ATOM   4029  CA  ILE A2131       7.272  54.427 -35.417  1.00  0.00           C  
ATOM   4030  C   ILE A2131       7.760  53.700 -34.163  1.00  0.00           C  
ATOM   4031  O   ILE A2131       6.976  53.046 -33.471  1.00  0.00           O  
ATOM   4032  CB  ILE A2131       7.321  53.481 -36.647  1.00  0.00           C  
ATOM   4033  CG1 ILE A2131       6.863  54.226 -37.905  1.00  0.00           C  
ATOM   4034  CG2 ILE A2131       6.456  52.235 -36.424  1.00  0.00           C  
ATOM   4035  CD1 ILE A2131       7.310  53.592 -39.192  1.00  0.00           C  
ATOM   4036  N   PHE A2132       9.053  53.827 -33.877  1.00  0.00           N  
ATOM   4037  CA  PHE A2132       9.654  53.216 -32.696  1.00  0.00           C  
ATOM   4038  C   PHE A2132      10.073  54.293 -31.695  1.00  0.00           C  
ATOM   4039  O   PHE A2132      11.207  54.778 -31.741  1.00  0.00           O  
ATOM   4040  CB  PHE A2132      10.852  52.344 -33.090  1.00  0.00           C  
ATOM   4041  CG  PHE A2132      10.505  51.222 -34.029  1.00  0.00           C  
ATOM   4042  CD1 PHE A2132      10.654  51.379 -35.404  1.00  0.00           C  
ATOM   4043  CD2 PHE A2132      10.035  50.007 -33.540  1.00  0.00           C  
ATOM   4044  CE1 PHE A2132      10.335  50.345 -36.278  1.00  0.00           C  
ATOM   4045  CE2 PHE A2132       9.715  48.966 -34.406  1.00  0.00           C  
ATOM   4046  CZ  PHE A2132       9.867  49.135 -35.777  1.00  0.00           C  
ATOM   4047  N   PRO A2133       9.154  54.674 -30.785  1.00  0.00           N  
ATOM   4048  CA  PRO A2133       9.450  55.740 -29.830  1.00  0.00           C  
ATOM   4049  C   PRO A2133      10.397  55.288 -28.718  1.00  0.00           C  
ATOM   4050  O   PRO A2133      10.379  54.118 -28.324  1.00  0.00           O  
ATOM   4051  CB  PRO A2133       8.075  56.091 -29.258  1.00  0.00           C  
ATOM   4052  CG  PRO A2133       7.282  54.841 -29.380  1.00  0.00           C  
ATOM   4053  CD  PRO A2133       7.809  54.102 -30.579  1.00  0.00           C  
ATOM   4054  N   ARG A2134      11.219  56.217 -28.236  1.00  0.00           N  
ATOM   4055  CA  ARG A2134      12.140  55.956 -27.135  1.00  0.00           C  
ATOM   4056  C   ARG A2134      11.364  55.818 -25.827  1.00  0.00           C  
ATOM   4057  O   ARG A2134      10.314  56.444 -25.653  1.00  0.00           O  
ATOM   4058  CB  ARG A2134      13.164  57.089 -27.027  1.00  0.00           C  
ATOM   4059  CG  ARG A2134      14.481  56.689 -26.382  1.00  0.00           C  
ATOM   4060  CD  ARG A2134      15.409  57.884 -26.220  1.00  0.00           C  
ATOM   4061  NE  ARG A2134      16.790  57.473 -25.963  1.00  0.00           N  
ATOM   4062  CZ  ARG A2134      17.303  57.239 -24.757  1.00  0.00           C  
ATOM   4063  NH1 ARG A2134      16.556  57.369 -23.666  1.00  0.00           N  
ATOM   4064  NH2 ARG A2134      18.573  56.871 -24.640  1.00  0.00           N  
ATOM   4065  N   TYR A2260      11.875  54.991 -24.917  1.00  0.00           N  
ATOM   4066  CA  TYR A2260      11.256  54.817 -23.606  1.00  0.00           C  
ATOM   4067  C   TYR A2260      11.909  55.724 -22.563  1.00  0.00           C  
ATOM   4068  O   TYR A2260      13.127  55.704 -22.381  1.00  0.00           O  
ATOM   4069  CB  TYR A2260      11.312  53.350 -23.161  1.00  0.00           C  
ATOM   4070  CG  TYR A2260      10.592  53.085 -21.855  1.00  0.00           C  
ATOM   4071  CD1 TYR A2260       9.210  52.899 -21.824  1.00  0.00           C  
ATOM   4072  CD2 TYR A2260      11.292  53.027 -20.649  1.00  0.00           C  
ATOM   4073  CE1 TYR A2260       8.543  52.661 -20.628  1.00  0.00           C  
ATOM   4074  CE2 TYR A2260      10.635  52.790 -19.446  1.00  0.00           C  
ATOM   4075  CZ  TYR A2260       9.262  52.607 -19.444  1.00  0.00           C  
ATOM   4076  OH  TYR A2260       8.604  52.372 -18.261  1.00  0.00           O  
HETATM 4077  O5' ADN A 601       2.617  25.574 -20.640  1.00  0.00           O  
HETATM 4078  C5' ADN A 601       2.662  25.591 -22.072  1.00  0.00           C  
HETATM 4079  C4' ADN A 601       4.083  25.850 -22.564  1.00  0.00           C  
HETATM 4080  O4' ADN A 601       4.647  27.010 -21.936  1.00  0.00           O  
HETATM 4081  C3' ADN A 601       5.009  24.678 -22.267  1.00  0.00           C  
HETATM 4082  O3' ADN A 601       5.592  24.212 -23.487  1.00  0.00           O  
HETATM 4083  C2' ADN A 601       6.072  25.246 -21.345  1.00  0.00           C  
HETATM 4084  O2' ADN A 601       7.368  24.720 -21.634  1.00  0.00           O  
HETATM 4085  C1' ADN A 601       6.011  26.745 -21.597  1.00  0.00           C  
HETATM 4086  N9  ADN A 601       6.459  27.515 -20.407  1.00  0.00           N  
HETATM 4087  C8  ADN A 601       5.831  27.589 -19.218  1.00  0.00           C  
HETATM 4088  N7  ADN A 601       6.516  28.376 -18.349  1.00  0.00           N  
HETATM 4089  C5  ADN A 601       7.612  28.826 -18.985  1.00  0.00           C  
HETATM 4090  C6  ADN A 601       8.767  29.700 -18.649  1.00  0.00           C  
HETATM 4091  N6  ADN A 601       8.881  30.269 -17.424  1.00  0.00           N  
HETATM 4092  N1  ADN A 601       9.699  29.915 -19.612  1.00  0.00           N  
HETATM 4093  C2  ADN A 601       9.599  29.359 -20.838  1.00  0.00           C  
HETATM 4094  N3  ADN A 601       8.580  28.555 -21.207  1.00  0.00           N  
HETATM 4095  C4  ADN A 601       7.572  28.255 -20.343  1.00  0.00           C  
HETATM 4096  N   MET A 600      -0.616  21.160 -20.486  1.00  0.00           N  
HETATM 4097  CA  MET A 600       0.815  20.914 -20.642  1.00  0.00           C  
HETATM 4098  C   MET A 600       1.639  21.937 -19.866  1.00  0.00           C  
HETATM 4099  O   MET A 600       2.819  21.716 -19.589  1.00  0.00           O  
HETATM 4100  CB  MET A 600       1.213  20.930 -22.120  1.00  0.00           C  
HETATM 4101  CG  MET A 600       0.478  19.915 -22.981  1.00  0.00           C  
HETATM 4102  SD  MET A 600       1.048  19.942 -24.687  1.00  0.00           S  
HETATM 4103  CE  MET A 600       0.031  18.656 -25.403  1.00  0.00           C  
HETATM 4104  OXT MET A 600       1.152  23.007 -19.498  1.00  0.00           O  
TER
END
