# Supplementary material for: Backbone Brackets and Arginine Tweezers delineate Class I and Class II aminoacyl tRNA synthetases
Source: PLoS Comput Biol. 2018 Apr 16;14(4):e1006101. doi: 10.1371/journal.pcbi.1006101 (PMC5919687; doi:10.1371/journal.pcbi.1006101)
Supplement: S11 File — All structures of Class I aaRS with residues renumbered according to the MSA. (GZ) [file pcbi.1006101.s023.tar.gz › 2x1l_B_renum.pdb]

ATOM      1  N   SER B 244     -12.400  64.981 -43.347  1.00  0.00           N  
ATOM      2  CA  SER B 244     -12.633  63.532 -43.067  1.00  0.00           C  
ATOM      3  C   SER B 244     -13.631  63.360 -41.918  1.00  0.00           C  
ATOM      4  O   SER B 244     -13.246  63.134 -40.766  1.00  0.00           O  
ATOM      5  CB  SER B 244     -11.308  62.825 -42.761  1.00  0.00           C  
ATOM      6  OG  SER B 244     -11.461  61.417 -42.802  1.00  0.00           O  
ATOM      7  N   GLU B 245     -14.916  63.473 -42.253  1.00  0.00           N  
ATOM      8  CA  GLU B 245     -15.999  63.437 -41.273  1.00  0.00           C  
ATOM      9  C   GLU B 245     -16.175  62.028 -40.703  1.00  0.00           C  
ATOM     10  O   GLU B 245     -16.105  61.047 -41.447  1.00  0.00           O  
ATOM     11  CB  GLU B 245     -17.307  63.905 -41.921  1.00  0.00           C  
ATOM     12  CG  GLU B 245     -17.956  65.123 -41.257  1.00  0.00           C  
ATOM     13  CD  GLU B 245     -18.687  64.804 -39.961  1.00  0.00           C  
ATOM     14  OE1 GLU B 245     -18.741  65.691 -39.080  1.00  0.00           O  
ATOM     15  OE2 GLU B 245     -19.209  63.676 -39.819  1.00  0.00           O  
ATOM     16  N   PRO B 265     -16.382  61.922 -39.378  1.00  0.00           N  
ATOM     17  CA  PRO B 265     -16.671  60.635 -38.745  1.00  0.00           C  
ATOM     18  C   PRO B 265     -18.023  60.062 -39.169  1.00  0.00           C  
ATOM     19  O   PRO B 265     -18.995  60.806 -39.309  1.00  0.00           O  
ATOM     20  CB  PRO B 265     -16.691  60.974 -37.252  1.00  0.00           C  
ATOM     21  CG  PRO B 265     -15.886  62.212 -37.131  1.00  0.00           C  
ATOM     22  CD  PRO B 265     -16.174  62.983 -38.377  1.00  0.00           C  
ATOM     23  N   PHE B 266     -18.066  58.749 -39.378  1.00  0.00           N  
ATOM     24  CA  PHE B 266     -19.302  58.042 -39.708  1.00  0.00           C  
ATOM     25  C   PHE B 266     -19.376  56.722 -38.943  1.00  0.00           C  
ATOM     26  O   PHE B 266     -18.604  55.795 -39.200  1.00  0.00           O  
ATOM     27  CB  PHE B 266     -19.411  57.805 -41.218  1.00  0.00           C  
ATOM     28  CG  PHE B 266     -20.702  57.154 -41.643  1.00  0.00           C  
ATOM     29  CD1 PHE B 266     -21.843  57.920 -41.866  1.00  0.00           C  
ATOM     30  CD2 PHE B 266     -20.775  55.776 -41.828  1.00  0.00           C  
ATOM     31  CE1 PHE B 266     -23.038  57.321 -42.260  1.00  0.00           C  
ATOM     32  CE2 PHE B 266     -21.966  55.169 -42.223  1.00  0.00           C  
ATOM     33  CZ  PHE B 266     -23.099  55.943 -42.440  1.00  0.00           C  
ATOM     34  N   TYR B 267     -20.311  56.648 -38.002  1.00  0.00           N  
ATOM     35  CA  TYR B 267     -20.455  55.476 -37.149  1.00  0.00           C  
ATOM     36  C   TYR B 267     -21.731  54.705 -37.485  1.00  0.00           C  
ATOM     37  O   TYR B 267     -22.845  55.214 -37.331  1.00  0.00           O  
ATOM     38  CB  TYR B 267     -20.397  55.884 -35.669  1.00  0.00           C  
ATOM     39  CG  TYR B 267     -20.507  54.745 -34.674  1.00  0.00           C  
ATOM     40  CD1 TYR B 267     -19.896  53.512 -34.913  1.00  0.00           C  
ATOM     41  CD2 TYR B 267     -21.199  54.915 -33.474  1.00  0.00           C  
ATOM     42  CE1 TYR B 267     -19.997  52.470 -33.996  1.00  0.00           C  
ATOM     43  CE2 TYR B 267     -21.305  53.880 -32.550  1.00  0.00           C  
ATOM     44  CZ  TYR B 267     -20.700  52.663 -32.818  1.00  0.00           C  
ATOM     45  OH  TYR B 267     -20.797  51.639 -31.907  1.00  0.00           O  
ATOM     46  N   ILE B 268     -21.543  53.474 -37.957  1.00  0.00           N  
ATOM     47  CA  ILE B 268     -22.643  52.612 -38.385  1.00  0.00           C  
ATOM     48  C   ILE B 268     -22.625  51.289 -37.615  1.00  0.00           C  
ATOM     49  O   ILE B 268     -21.559  50.763 -37.287  1.00  0.00           O  
ATOM     50  CB  ILE B 268     -22.619  52.382 -39.930  1.00  0.00           C  
ATOM     51  CG1 ILE B 268     -23.910  51.703 -40.410  1.00  0.00           C  
ATOM     52  CG2 ILE B 268     -21.351  51.627 -40.370  1.00  0.00           C  
ATOM     53  CD1 ILE B 268     -24.124  51.758 -41.916  1.00  0.00           C  
ATOM     54  N   THR B 269     -23.813  50.772 -37.314  1.00  0.00           N  
ATOM     55  CA  THR B 269     -23.950  49.543 -36.537  1.00  0.00           C  
ATOM     56  C   THR B 269     -24.976  48.601 -37.155  1.00  0.00           C  
ATOM     57  O   THR B 269     -25.827  49.024 -37.936  1.00  0.00           O  
ATOM     58  CB  THR B 269     -24.383  49.834 -35.077  1.00  0.00           C  
ATOM     59  OG1 THR B 269     -25.698  50.403 -35.067  1.00  0.00           O  
ATOM     60  CG2 THR B 269     -23.409  50.780 -34.378  1.00  0.00           C  
ATOM     61  N   THR B 270     -24.883  47.321 -36.805  1.00  0.00           N  
ATOM     62  CA  THR B 270     -25.940  46.360 -37.103  1.00  0.00           C  
ATOM     63  C   THR B 270     -26.551  45.913 -35.788  1.00  0.00           C  
ATOM     64  O   THR B 270     -25.955  46.105 -34.727  1.00  0.00           O  
ATOM     65  CB  THR B 270     -25.422  45.099 -37.842  1.00  0.00           C  
ATOM     66  OG1 THR B 270     -24.773  44.224 -36.912  1.00  0.00           O  
ATOM     67  CG2 THR B 270     -24.458  45.460 -38.952  1.00  0.00           C  
ATOM     68  N   ALA B 271     -27.738  45.318 -35.855  1.00  0.00           N  
ATOM     69  CA  ALA B 271     -28.305  44.639 -34.702  1.00  0.00           C  
ATOM     70  C   ALA B 271     -27.413  43.454 -34.346  1.00  0.00           C  
ATOM     71  O   ALA B 271     -26.792  42.849 -35.223  1.00  0.00           O  
ATOM     72  CB  ALA B 271     -29.713  44.173 -34.998  1.00  0.00           C  
ATOM     73  N   ILE B 272     -27.335  43.139 -33.059  1.00  0.00           N  
ATOM     74  CA  ILE B 272     -26.534  42.006 -32.606  1.00  0.00           C  
ATOM     75  C   ILE B 272     -27.431  40.788 -32.370  1.00  0.00           C  
ATOM     76  O   ILE B 272     -28.335  40.821 -31.537  1.00  0.00           O  
ATOM     77  CB  ILE B 272     -25.658  42.362 -31.373  1.00  0.00           C  
ATOM     78  CG1 ILE B 272     -26.500  42.998 -30.257  1.00  0.00           C  
ATOM     79  CG2 ILE B 272     -24.522  43.306 -31.792  1.00  0.00           C  
ATOM     80  CD1 ILE B 272     -25.786  43.116 -28.923  1.00  0.00           C  
ATOM     81  N   ALA B 273     -27.185  39.726 -33.133  1.00  0.00           N  
ATOM     82  CA  ALA B 273     -28.056  38.552 -33.143  1.00  0.00           C  
ATOM     83  C   ALA B 273     -27.915  37.692 -31.892  1.00  0.00           C  
ATOM     84  O   ALA B 273     -26.828  37.592 -31.319  1.00  0.00           O  
ATOM     85  CB  ALA B 273     -27.787  37.712 -34.387  1.00  0.00           C  
ATOM     86  N   TYR B 274     -29.024  37.085 -31.470  1.00  0.00           N  
ATOM     87  CA  TYR B 274     -28.978  36.002 -30.492  1.00  0.00           C  
ATOM     88  C   TYR B 274     -28.386  34.781 -31.193  1.00  0.00           C  
ATOM     89  O   TYR B 274     -28.965  34.294 -32.169  1.00  0.00           O  
ATOM     90  CB  TYR B 274     -30.375  35.637 -29.978  1.00  0.00           C  
ATOM     91  CG  TYR B 274     -31.141  36.729 -29.265  1.00  0.00           C  
ATOM     92  CD1 TYR B 274     -32.393  37.133 -29.727  1.00  0.00           C  
ATOM     93  CD2 TYR B 274     -30.635  37.337 -28.114  1.00  0.00           C  
ATOM     94  CE1 TYR B 274     -33.118  38.123 -29.072  1.00  0.00           C  
ATOM     95  CE2 TYR B 274     -31.352  38.331 -27.452  1.00  0.00           C  
ATOM     96  CZ  TYR B 274     -32.591  38.720 -27.938  1.00  0.00           C  
ATOM     97  OH  TYR B 274     -33.307  39.702 -27.294  1.00  0.00           O  
ATOM     98  N   PRO B 275     -27.231  34.286 -30.713  1.00  0.00           N  
ATOM     99  CA  PRO B 275     -26.658  33.097 -31.327  1.00  0.00           C  
ATOM    100  C   PRO B 275     -27.183  31.817 -30.670  1.00  0.00           C  
ATOM    101  O   PRO B 275     -26.421  31.075 -30.048  1.00  0.00           O  
ATOM    102  CB  PRO B 275     -25.154  33.276 -31.089  1.00  0.00           C  
ATOM    103  CG  PRO B 275     -25.046  34.162 -29.871  1.00  0.00           C  
ATOM    104  CD  PRO B 275     -26.396  34.780 -29.603  1.00  0.00           C  
ATOM    105  N   ASN B 276     -28.486  31.577 -30.799  1.00  0.00           N  
ATOM    106  CA  ASN B 276     -29.102  30.362 -30.266  1.00  0.00           C  
ATOM    107  C   ASN B 276     -29.161  29.244 -31.306  1.00  0.00           C  
ATOM    108  O   ASN B 276     -29.430  28.086 -30.974  1.00  0.00           O  
ATOM    109  CB  ASN B 276     -30.495  30.655 -29.695  1.00  0.00           C  
ATOM    110  CG  ASN B 276     -31.467  31.154 -30.747  1.00  0.00           C  
ATOM    111  OD1 ASN B 276     -31.202  32.139 -31.439  1.00  0.00           O  
ATOM    112  ND2 ASN B 276     -32.606  30.477 -30.868  1.00  0.00           N  
ATOM    113  N   GLY B 277     -28.905  29.604 -32.561  1.00  0.00           N  
ATOM    114  CA  GLY B 277     -28.859  28.646 -33.662  1.00  0.00           C  
ATOM    115  C   GLY B 277     -27.810  29.025 -34.690  1.00  0.00           C  
ATOM    116  O   GLY B 277     -26.889  29.794 -34.399  1.00  0.00           O  
ATOM    117  N   VAL B 279     -27.947  28.474 -35.894  1.00  0.00           N  
ATOM    118  CA  VAL B 279     -27.057  28.802 -37.007  1.00  0.00           C  
ATOM    119  C   VAL B 279     -27.530  30.073 -37.722  1.00  0.00           C  
ATOM    120  O   VAL B 279     -28.734  30.344 -37.770  1.00  0.00           O  
ATOM    121  CB  VAL B 279     -26.920  27.629 -38.022  1.00  0.00           C  
ATOM    122  CG1 VAL B 279     -26.074  26.503 -37.432  1.00  0.00           C  
ATOM    123  CG2 VAL B 279     -28.290  27.112 -38.472  1.00  0.00           C  
ATOM    124  N   PRO B 280     -26.585  30.864 -38.269  1.00  0.00           N  
ATOM    125  CA  PRO B 280     -26.965  32.062 -39.019  1.00  0.00           C  
ATOM    126  C   PRO B 280     -27.644  31.715 -40.341  1.00  0.00           C  
ATOM    127  O   PRO B 280     -27.239  30.764 -41.014  1.00  0.00           O  
ATOM    128  CB  PRO B 280     -25.623  32.755 -39.290  1.00  0.00           C  
ATOM    129  CG  PRO B 280     -24.644  32.122 -38.362  1.00  0.00           C  
ATOM    130  CD  PRO B 280     -25.122  30.727 -38.164  1.00  0.00           C  
ATOM    131  N   HIS B 281     -28.673  32.480 -40.697  1.00  0.00           N  
ATOM    132  CA  HIS B 281     -29.384  32.289 -41.962  1.00  0.00           C  
ATOM    133  C   HIS B 281     -29.283  33.512 -42.881  1.00  0.00           C  
ATOM    134  O   HIS B 281     -28.608  34.495 -42.552  1.00  0.00           O  
ATOM    135  CB  HIS B 281     -30.847  31.897 -41.718  1.00  0.00           C  
ATOM    136  CG  HIS B 281     -31.555  32.775 -40.734  1.00  0.00           C  
ATOM    137  ND1 HIS B 281     -31.914  34.075 -41.019  1.00  0.00           N  
ATOM    138  CD2 HIS B 281     -31.979  32.535 -39.471  1.00  0.00           C  
ATOM    139  CE1 HIS B 281     -32.522  34.600 -39.970  1.00  0.00           C  
ATOM    140  NE2 HIS B 281     -32.576  33.686 -39.018  1.00  0.00           N  
ATOM    141  N   ILE B 282     -29.961  33.439 -44.027  1.00  0.00           N  
ATOM    142  CA  ILE B 282     -29.900  34.474 -45.064  1.00  0.00           C  
ATOM    143  C   ILE B 282     -30.342  35.860 -44.573  1.00  0.00           C  
ATOM    144  O   ILE B 282     -29.833  36.879 -45.043  1.00  0.00           O  
ATOM    145  CB  ILE B 282     -30.684  34.043 -46.351  1.00  0.00           C  
ATOM    146  CG1 ILE B 282     -30.389  34.975 -47.535  1.00  0.00           C  
ATOM    147  CG2 ILE B 282     -32.191  33.945 -46.086  1.00  0.00           C  
ATOM    148  CD1 ILE B 282     -28.935  34.995 -47.978  1.00  0.00           C  
ATOM    149  N   GLY B 283     -31.274  35.886 -43.621  1.00  0.00           N  
ATOM    150  CA  GLY B 283     -31.747  37.131 -43.023  1.00  0.00           C  
ATOM    151  C   GLY B 283     -30.639  37.907 -42.337  1.00  0.00           C  
ATOM    152  O   GLY B 283     -30.550  39.130 -42.477  1.00  0.00           O  
ATOM    153  N   HIS B 284     -29.795  37.192 -41.597  1.00  0.00           N  
ATOM    154  CA  HIS B 284     -28.620  37.786 -40.961  1.00  0.00           C  
ATOM    155  C   HIS B 284     -27.637  38.299 -42.009  1.00  0.00           C  
ATOM    156  O   HIS B 284     -27.182  39.442 -41.932  1.00  0.00           O  
ATOM    157  CB  HIS B 284     -27.933  36.776 -40.038  1.00  0.00           C  
ATOM    158  CG  HIS B 284     -28.778  36.341 -38.881  1.00  0.00           C  
ATOM    159  ND1 HIS B 284     -29.269  35.060 -38.760  1.00  0.00           N  
ATOM    160  CD2 HIS B 284     -29.220  37.018 -37.795  1.00  0.00           C  
ATOM    161  CE1 HIS B 284     -29.973  34.964 -37.646  1.00  0.00           C  
ATOM    162  NE2 HIS B 284     -29.961  36.139 -37.044  1.00  0.00           N  
ATOM    163  N   ALA B 285     -27.335  37.450 -42.992  1.00  0.00           N  
ATOM    164  CA  ALA B 285     -26.434  37.793 -44.094  1.00  0.00           C  
ATOM    165  C   ALA B 285     -26.914  39.020 -44.865  1.00  0.00           C  
ATOM    166  O   ALA B 285     -26.106  39.843 -45.296  1.00  0.00           O  
ATOM    167  CB  ALA B 285     -26.273  36.606 -45.032  1.00  0.00           C  
ATOM    168  N   TYR B 286     -28.232  39.129 -45.026  1.00  0.00           N  
ATOM    169  CA  TYR B 286     -28.863  40.270 -45.686  1.00  0.00           C  
ATOM    170  C   TYR B 286     -28.546  41.585 -44.973  1.00  0.00           C  
ATOM    171  O   TYR B 286     -28.155  42.560 -45.614  1.00  0.00           O  
ATOM    172  CB  TYR B 286     -30.379  40.047 -45.786  1.00  0.00           C  
ATOM    173  CG  TYR B 286     -31.164  41.164 -46.449  1.00  0.00           C  
ATOM    174  CD1 TYR B 286     -30.790  41.670 -47.695  1.00  0.00           C  
ATOM    175  CD2 TYR B 286     -32.300  41.693 -45.838  1.00  0.00           C  
ATOM    176  CE1 TYR B 286     -31.518  42.690 -48.305  1.00  0.00           C  
ATOM    177  CE2 TYR B 286     -33.035  42.710 -46.440  1.00  0.00           C  
ATOM    178  CZ  TYR B 286     -32.639  43.202 -47.672  1.00  0.00           C  
ATOM    179  OH  TYR B 286     -33.365  44.206 -48.266  1.00  0.00           O  
ATOM    180  N   GLU B 288     -28.701  41.599 -43.650  1.00  0.00           N  
ATOM    181  CA  GLU B 288     -28.414  42.789 -42.847  1.00  0.00           C  
ATOM    182  C   GLU B 288     -26.926  43.160 -42.855  1.00  0.00           C  
ATOM    183  O   GLU B 288     -26.582  44.340 -42.933  1.00  0.00           O  
ATOM    184  CB  GLU B 288     -28.917  42.614 -41.408  1.00  0.00           C  
ATOM    185  CG  GLU B 288     -28.727  43.848 -40.527  1.00  0.00           C  
ATOM    186  CD  GLU B 288     -29.455  43.753 -39.202  1.00  0.00           C  
ATOM    187  OE1 GLU B 288     -28.777  43.767 -38.152  1.00  0.00           O  
ATOM    188  OE2 GLU B 288     -30.701  43.667 -39.208  1.00  0.00           O  
ATOM    189  N   TYR B 289     -26.057  42.152 -42.787  1.00  0.00           N  
ATOM    190  CA  TYR B 289     -24.610  42.388 -42.730  1.00  0.00           C  
ATOM    191  C   TYR B 289     -24.056  42.942 -44.041  1.00  0.00           C  
ATOM    192  O   TYR B 289     -23.234  43.858 -44.026  1.00  0.00           O  
ATOM    193  CB  TYR B 289     -23.844  41.122 -42.313  1.00  0.00           C  
ATOM    194  CG  TYR B 289     -24.328  40.472 -41.029  1.00  0.00           C  
ATOM    195  CD1 TYR B 289     -24.256  39.090 -40.860  1.00  0.00           C  
ATOM    196  CD2 TYR B 289     -24.865  41.234 -39.988  1.00  0.00           C  
ATOM    197  CE1 TYR B 289     -24.698  38.484 -39.686  1.00  0.00           C  
ATOM    198  CE2 TYR B 289     -25.313  40.640 -38.817  1.00  0.00           C  
ATOM    199  CZ  TYR B 289     -25.226  39.266 -38.671  1.00  0.00           C  
ATOM    200  OH  TYR B 289     -25.670  38.677 -37.511  1.00  0.00           O  
ATOM    201  N   ILE B 290     -24.514  42.391 -45.163  1.00  0.00           N  
ATOM    202  CA  ILE B 290     -24.080  42.835 -46.490  1.00  0.00           C  
ATOM    203  C   ILE B 290     -24.562  44.261 -46.785  1.00  0.00           C  
ATOM    204  O   ILE B 290     -23.791  45.096 -47.265  1.00  0.00           O  
ATOM    205  CB  ILE B 290     -24.525  41.839 -47.600  1.00  0.00           C  
ATOM    206  CG1 ILE B 290     -23.706  40.547 -47.502  1.00  0.00           C  
ATOM    207  CG2 ILE B 290     -24.374  42.460 -48.995  1.00  0.00           C  
ATOM    208  CD1 ILE B 290     -24.366  39.334 -48.127  1.00  0.00           C  
ATOM    209  N   ALA B 291     -25.829  44.528 -46.477  1.00  0.00           N  
ATOM    210  CA  ALA B 291     -26.423  45.852 -46.662  1.00  0.00           C  
ATOM    211  C   ALA B 291     -25.690  46.931 -45.866  1.00  0.00           C  
ATOM    212  O   ALA B 291     -25.431  48.022 -46.379  1.00  0.00           O  
ATOM    213  CB  ALA B 291     -27.898  45.826 -46.291  1.00  0.00           C  
ATOM    214  N   THR B 292     -25.356  46.616 -44.616  1.00  0.00           N  
ATOM    215  CA  THR B 292     -24.613  47.531 -43.753  1.00  0.00           C  
ATOM    216  C   THR B 292     -23.175  47.708 -44.249  1.00  0.00           C  
ATOM    217  O   THR B 292     -22.645  48.823 -44.246  1.00  0.00           O  
ATOM    218  CB  THR B 292     -24.619  47.047 -42.286  1.00  0.00           C  
ATOM    219  OG1 THR B 292     -25.956  46.700 -41.901  1.00  0.00           O  
ATOM    220  CG2 THR B 292     -24.103  48.130 -41.354  1.00  0.00           C  
ATOM    221  N   ASP B 293     -22.562  46.605 -44.683  1.00  0.00           N  
ATOM    222  CA  ASP B 293     -21.199  46.615 -45.220  1.00  0.00           C  
ATOM    223  C   ASP B 293     -21.077  47.514 -46.447  1.00  0.00           C  
ATOM    224  O   ASP B 293     -20.097  48.247 -46.587  1.00  0.00           O  
ATOM    225  CB  ASP B 293     -20.745  45.194 -45.571  1.00  0.00           C  
ATOM    226  CG  ASP B 293     -19.273  45.122 -45.944  1.00  0.00           C  
ATOM    227  OD1 ASP B 293     -18.428  45.600 -45.157  1.00  0.00           O  
ATOM    228  OD2 ASP B 293     -18.959  44.577 -47.024  1.00  0.00           O  
ATOM    229  N   ALA B 294     -22.076  47.449 -47.326  1.00  0.00           N  
ATOM    230  CA  ALA B 294     -22.114  48.270 -48.535  1.00  0.00           C  
ATOM    231  C   ALA B 294     -22.098  49.764 -48.211  1.00  0.00           C  
ATOM    232  O   ALA B 294     -21.374  50.528 -48.846  1.00  0.00           O  
ATOM    233  CB  ALA B 294     -23.331  47.912 -49.383  1.00  0.00           C  
ATOM    234  N   ILE B 295     -22.887  50.168 -47.217  1.00  0.00           N  
ATOM    235  CA  ILE B 295     -22.931  51.567 -46.781  1.00  0.00           C  
ATOM    236  C   ILE B 295     -21.611  51.975 -46.123  1.00  0.00           C  
ATOM    237  O   ILE B 295     -21.091  53.058 -46.391  1.00  0.00           O  
ATOM    238  CB  ILE B 295     -24.128  51.845 -45.833  1.00  0.00           C  
ATOM    239  CG1 ILE B 295     -25.447  51.465 -46.513  1.00  0.00           C  
ATOM    240  CG2 ILE B 295     -24.157  53.319 -45.401  1.00  0.00           C  
ATOM    241  CD1 ILE B 295     -26.595  51.236 -45.551  1.00  0.00           C  
ATOM    242  N   ALA B 296     -21.070  51.096 -45.280  1.00  0.00           N  
ATOM    243  CA  ALA B 296     -19.791  51.342 -44.610  1.00  0.00           C  
ATOM    244  C   ALA B 296     -18.633  51.480 -45.603  1.00  0.00           C  
ATOM    245  O   ALA B 296     -17.809  52.387 -45.474  1.00  0.00           O  
ATOM    246  CB  ALA B 296     -19.501  50.247 -43.591  1.00  0.00           C  
ATOM    247  N   ARG B 297     -18.585  50.584 -46.590  1.00  0.00           N  
ATOM    248  CA  ARG B 297     -17.559  50.624 -47.638  1.00  0.00           C  
ATOM    249  C   ARG B 297     -17.702  51.852 -48.540  1.00  0.00           C  
ATOM    250  O   ARG B 297     -16.701  52.456 -48.937  1.00  0.00           O  
ATOM    251  CB  ARG B 297     -17.590  49.351 -48.487  1.00  0.00           C  
ATOM    252  CG  ARG B 297     -17.031  48.121 -47.798  1.00  0.00           C  
ATOM    253  CD  ARG B 297     -17.042  46.924 -48.734  1.00  0.00           C  
ATOM    254  NE  ARG B 297     -16.557  45.711 -48.078  1.00  0.00           N  
ATOM    255  CZ  ARG B 297     -15.281  45.332 -48.035  1.00  0.00           C  
ATOM    256  NH1 ARG B 297     -14.336  46.068 -48.610  1.00  0.00           N  
ATOM    257  NH2 ARG B 297     -14.949  44.208 -47.411  1.00  0.00           N  
ATOM    258  N   PHE B 298     -18.947  52.209 -48.859  1.00  0.00           N  
ATOM    259  CA  PHE B 298     -19.236  53.406 -49.643  1.00  0.00           C  
ATOM    260  C   PHE B 298     -18.672  54.646 -48.954  1.00  0.00           C  
ATOM    261  O   PHE B 298     -17.979  55.447 -49.583  1.00  0.00           O  
ATOM    262  CB  PHE B 298     -20.745  53.567 -49.874  1.00  0.00           C  
ATOM    263  CG  PHE B 298     -21.098  54.651 -50.862  1.00  0.00           C  
ATOM    264  CD1 PHE B 298     -21.367  54.335 -52.189  1.00  0.00           C  
ATOM    265  CD2 PHE B 298     -21.155  55.986 -50.467  1.00  0.00           C  
ATOM    266  CE1 PHE B 298     -21.684  55.331 -53.109  1.00  0.00           C  
ATOM    267  CE2 PHE B 298     -21.470  56.989 -51.381  1.00  0.00           C  
ATOM    268  CZ  PHE B 298     -21.735  56.659 -52.705  1.00  0.00           C  
ATOM    269  N   LYS B 299     -18.969  54.785 -47.662  1.00  0.00           N  
ATOM    270  CA  LYS B 299     -18.536  55.943 -46.879  1.00  0.00           C  
ATOM    271  C   LYS B 299     -17.014  56.057 -46.775  1.00  0.00           C  
ATOM    272  O   LYS B 299     -16.477  57.164 -46.820  1.00  0.00           O  
ATOM    273  CB  LYS B 299     -19.181  55.939 -45.489  1.00  0.00           C  
ATOM    274  CG  LYS B 299     -20.679  56.234 -45.486  1.00  0.00           C  
ATOM    275  CD  LYS B 299     -20.973  57.705 -45.745  1.00  0.00           C  
ATOM    276  CE  LYS B 299     -22.467  57.953 -45.846  1.00  0.00           C  
ATOM    277  NZ  LYS B 299     -22.777  59.391 -46.073  1.00  0.00           N  
ATOM    278  N   ARG B 300     -16.330  54.919 -46.646  1.00  0.00           N  
ATOM    279  CA  ARG B 300     -14.861  54.892 -46.649  1.00  0.00           C  
ATOM    280  C   ARG B 300     -14.304  55.394 -47.978  1.00  0.00           C  
ATOM    281  O   ARG B 300     -13.375  56.202 -48.003  1.00  0.00           O  
ATOM    282  CB  ARG B 300     -14.325  53.486 -46.358  1.00  0.00           C  
ATOM    283  CG  ARG B 300     -14.439  53.064 -44.906  1.00  0.00           C  
ATOM    284  CD  ARG B 300     -13.531  51.889 -44.579  1.00  0.00           C  
ATOM    285  NE  ARG B 300     -13.924  51.249 -43.325  1.00  0.00           N  
ATOM    286  CZ  ARG B 300     -14.759  50.216 -43.236  1.00  0.00           C  
ATOM    287  NH1 ARG B 300     -15.292  49.685 -44.329  1.00  0.00           N  
ATOM    288  NH2 ARG B 300     -15.061  49.711 -42.048  1.00  0.00           N  
ATOM    289  N   LEU B 301     -14.892  54.918 -49.074  1.00  0.00           N  
ATOM    290  CA  LEU B 301     -14.472  55.298 -50.420  1.00  0.00           C  
ATOM    291  C   LEU B 301     -14.871  56.730 -50.776  1.00  0.00           C  
ATOM    292  O   LEU B 301     -14.287  57.335 -51.680  1.00  0.00           O  
ATOM    293  CB  LEU B 301     -15.020  54.308 -51.453  1.00  0.00           C  
ATOM    294  CG  LEU B 301     -14.461  52.881 -51.391  1.00  0.00           C  
ATOM    295  CD1 LEU B 301     -15.393  51.896 -52.084  1.00  0.00           C  
ATOM    296  CD2 LEU B 301     -13.054  52.805 -51.974  1.00  0.00           C  
ATOM    297  N   ASP B 302     -15.862  57.263 -50.061  1.00  0.00           N  
ATOM    298  CA  ASP B 302     -16.314  58.639 -50.256  1.00  0.00           C  
ATOM    299  C   ASP B 302     -15.539  59.624 -49.373  1.00  0.00           C  
ATOM    300  O   ASP B 302     -15.759  60.836 -49.441  1.00  0.00           O  
ATOM    301  CB  ASP B 302     -17.824  58.752 -50.002  1.00  0.00           C  
ATOM    302  CG  ASP B 302     -18.470  59.896 -50.776  1.00  0.00           C  
ATOM    303  OD1 ASP B 302     -17.888  60.358 -51.782  1.00  0.00           O  
ATOM    304  OD2 ASP B 302     -19.572  60.329 -50.379  1.00  0.00           O  
ATOM    305  N   GLY B 303     -14.639  59.093 -48.546  1.00  0.00           N  
ATOM    306  CA  GLY B 303     -13.717  59.910 -47.755  1.00  0.00           C  
ATOM    307  C   GLY B 303     -14.100  60.131 -46.303  1.00  0.00           C  
ATOM    308  O   GLY B 303     -13.684  61.119 -45.697  1.00  0.00           O  
ATOM    309  N   TYR B 304     -14.884  59.214 -45.740  1.00  0.00           N  
ATOM    310  CA  TYR B 304     -15.315  59.318 -44.346  1.00  0.00           C  
ATOM    311  C   TYR B 304     -14.442  58.498 -43.402  1.00  0.00           C  
ATOM    312  O   TYR B 304     -13.865  57.481 -43.793  1.00  0.00           O  
ATOM    313  CB  TYR B 304     -16.784  58.902 -44.191  1.00  0.00           C  
ATOM    314  CG  TYR B 304     -17.780  59.920 -44.706  1.00  0.00           C  
ATOM    315  CD1 TYR B 304     -18.123  59.968 -46.057  1.00  0.00           C  
ATOM    316  CD2 TYR B 304     -18.384  60.832 -43.840  1.00  0.00           C  
ATOM    317  CE1 TYR B 304     -19.040  60.900 -46.534  1.00  0.00           C  
ATOM    318  CE2 TYR B 304     -19.303  61.767 -44.306  1.00  0.00           C  
ATOM    319  CZ  TYR B 304     -19.625  61.794 -45.652  1.00  0.00           C  
ATOM    320  OH  TYR B 304     -20.530  62.716 -46.120  1.00  0.00           O  
ATOM    321  N   ASP B 305     -14.351  58.967 -42.159  1.00  0.00           N  
ATOM    322  CA  ASP B 305     -13.716  58.233 -41.071  1.00  0.00           C  
ATOM    323  C   ASP B 305     -14.759  57.276 -40.493  1.00  0.00           C  
ATOM    324  O   ASP B 305     -15.615  57.677 -39.701  1.00  0.00           O  
ATOM    325  CB  ASP B 305     -13.210  59.220 -40.008  1.00  0.00           C  
ATOM    326  CG  ASP B 305     -12.572  58.536 -38.803  1.00  0.00           C  
ATOM    327  OD1 ASP B 305     -12.307  57.314 -38.842  1.00  0.00           O  
ATOM    328  OD2 ASP B 305     -12.328  59.241 -37.804  1.00  0.00           O  
ATOM    329  N   VAL B 306     -14.685  56.012 -40.899  1.00  0.00           N  
ATOM    330  CA  VAL B 306     -15.734  55.042 -40.586  1.00  0.00           C  
ATOM    331  C   VAL B 306     -15.371  54.097 -39.443  1.00  0.00           C  
ATOM    332  O   VAL B 306     -14.295  53.498 -39.440  1.00  0.00           O  
ATOM    333  CB  VAL B 306     -16.133  54.223 -41.845  1.00  0.00           C  
ATOM    334  CG1 VAL B 306     -17.054  53.056 -41.491  1.00  0.00           C  
ATOM    335  CG2 VAL B 306     -16.792  55.128 -42.881  1.00  0.00           C  
ATOM    336  N   ARG B 307     -16.272  53.993 -38.467  1.00  0.00           N  
ATOM    337  CA  ARG B 307     -16.263  52.882 -37.519  1.00  0.00           C  
ATOM    338  C   ARG B 307     -17.515  52.036 -37.734  1.00  0.00           C  
ATOM    339  O   ARG B 307     -18.627  52.562 -37.831  1.00  0.00           O  
ATOM    340  CB  ARG B 307     -16.161  53.354 -36.065  1.00  0.00           C  
ATOM    341  CG  ARG B 307     -16.140  52.198 -35.063  1.00  0.00           C  
ATOM    342  CD  ARG B 307     -15.590  52.597 -33.709  1.00  0.00           C  
ATOM    343  NE  ARG B 307     -14.131  52.696 -33.704  1.00  0.00           N  
ATOM    344  CZ  ARG B 307     -13.383  52.731 -32.603  1.00  0.00           C  
ATOM    345  NH1 ARG B 307     -13.949  52.663 -31.402  1.00  0.00           N  
ATOM    346  NH2 ARG B 307     -12.063  52.826 -32.700  1.00  0.00           N  
ATOM    347  N   TYR B 308     -17.314  50.723 -37.803  1.00  0.00           N  
ATOM    348  CA  TYR B 308     -18.361  49.782 -38.166  1.00  0.00           C  
ATOM    349  C   TYR B 308     -18.437  48.653 -37.136  1.00  0.00           C  
ATOM    350  O   TYR B 308     -17.509  47.852 -37.003  1.00  0.00           O  
ATOM    351  CB  TYR B 308     -18.097  49.260 -39.589  1.00  0.00           C  
ATOM    352  CG  TYR B 308     -19.041  48.198 -40.131  1.00  0.00           C  
ATOM    353  CD1 TYR B 308     -20.245  47.891 -39.494  1.00  0.00           C  
ATOM    354  CD2 TYR B 308     -18.737  47.526 -41.313  1.00  0.00           C  
ATOM    355  CE1 TYR B 308     -21.099  46.918 -40.001  1.00  0.00           C  
ATOM    356  CE2 TYR B 308     -19.588  46.561 -41.833  1.00  0.00           C  
ATOM    357  CZ  TYR B 308     -20.766  46.263 -41.173  1.00  0.00           C  
ATOM    358  OH  TYR B 308     -21.613  45.310 -41.685  1.00  0.00           O  
ATOM    359  N   LEU B 309     -19.552  48.610 -36.410  1.00  0.00           N  
ATOM    360  CA  LEU B 309     -19.755  47.640 -35.338  1.00  0.00           C  
ATOM    361  C   LEU B 309     -20.827  46.611 -35.683  1.00  0.00           C  
ATOM    362  O   LEU B 309     -21.861  46.942 -36.267  1.00  0.00           O  
ATOM    363  CB  LEU B 309     -20.114  48.355 -34.028  1.00  0.00           C  
ATOM    364  CG  LEU B 309     -20.178  47.535 -32.733  1.00  0.00           C  
ATOM    365  CD1 LEU B 309     -18.787  47.162 -32.234  1.00  0.00           C  
ATOM    366  CD2 LEU B 309     -20.942  48.290 -31.658  1.00  0.00           C  
ATOM    367  N   THR B 310     -20.555  45.361 -35.317  1.00  0.00           N  
ATOM    368  CA  THR B 310     -21.501  44.253 -35.445  1.00  0.00           C  
ATOM    369  C   THR B 310     -21.185  43.218 -34.361  1.00  0.00           C  
ATOM    370  O   THR B 310     -20.240  43.403 -33.589  1.00  0.00           O  
ATOM    371  CB  THR B 310     -21.460  43.619 -36.863  1.00  0.00           C  
ATOM    372  OG1 THR B 310     -22.538  42.685 -37.007  1.00  0.00           O  
ATOM    373  CG2 THR B 310     -20.127  42.911 -37.124  1.00  0.00           C  
ATOM    374  N   GLY B 311     -21.971  42.145 -34.283  1.00  0.00           N  
ATOM    375  CA  GLY B 311     -21.691  41.085 -33.318  1.00  0.00           C  
ATOM    376  C   GLY B 311     -22.878  40.292 -32.808  1.00  0.00           C  
ATOM    377  O   GLY B 311     -23.840  40.048 -33.543  1.00  0.00           O  
ATOM    378  N   THR B 312     -22.803  39.887 -31.541  1.00  0.00           N  
ATOM    379  CA  THR B 312     -23.790  38.975 -30.955  1.00  0.00           C  
ATOM    380  C   THR B 312     -24.329  39.413 -29.591  1.00  0.00           C  
ATOM    381  O   THR B 312     -23.620  40.020 -28.784  1.00  0.00           O  
ATOM    382  CB  THR B 312     -23.241  37.529 -30.829  1.00  0.00           C  
ATOM    383  OG1 THR B 312     -21.990  37.545 -30.130  1.00  0.00           O  
ATOM    384  CG2 THR B 312     -23.049  36.892 -32.201  1.00  0.00           C  
ATOM    385  N   ASP B 313     -25.596  39.078 -29.363  1.00  0.00           N  
ATOM    386  CA  ASP B 313     -26.323  39.352 -28.130  1.00  0.00           C  
ATOM    387  C   ASP B 313     -26.461  38.017 -27.389  1.00  0.00           C  
ATOM    388  O   ASP B 313     -27.331  37.208 -27.721  1.00  0.00           O  
ATOM    389  CB  ASP B 313     -27.702  39.905 -28.507  1.00  0.00           C  
ATOM    390  CG  ASP B 313     -28.482  40.446 -27.326  1.00  0.00           C  
ATOM    391  OD1 ASP B 313     -28.014  40.371 -26.172  1.00  0.00           O  
ATOM    392  OD2 ASP B 313     -29.593  40.956 -27.568  1.00  0.00           O  
ATOM    393  N   VAL B 314     -25.612  37.796 -26.385  1.00  0.00           N  
ATOM    394  CA  VAL B 314     -25.420  36.446 -25.820  1.00  0.00           C  
ATOM    395  C   VAL B 314     -26.232  36.076 -24.566  1.00  0.00           C  
ATOM    396  O   VAL B 314     -26.321  34.897 -24.218  1.00  0.00           O  
ATOM    397  CB  VAL B 314     -23.909  36.111 -25.584  1.00  0.00           C  
ATOM    398  CG1 VAL B 314     -23.092  36.336 -26.856  1.00  0.00           C  
ATOM    399  CG2 VAL B 314     -23.335  36.904 -24.417  1.00  0.00           C  
ATOM    400  N   HIS B 315     -26.814  37.066 -23.894  1.00  0.00           N  
ATOM    401  CA  HIS B 315     -27.565  36.809 -22.658  1.00  0.00           C  
ATOM    402  C   HIS B 315     -29.058  36.580 -22.908  1.00  0.00           C  
ATOM    403  O   HIS B 315     -29.497  36.507 -24.059  1.00  0.00           O  
ATOM    404  CB  HIS B 315     -27.357  37.943 -21.645  1.00  0.00           C  
ATOM    405  CG  HIS B 315     -25.921  38.197 -21.303  1.00  0.00           C  
ATOM    406  ND1 HIS B 315     -25.340  39.442 -21.414  1.00  0.00           N  
ATOM    407  CD2 HIS B 315     -24.948  37.366 -20.859  1.00  0.00           C  
ATOM    408  CE1 HIS B 315     -24.073  39.369 -21.047  1.00  0.00           C  
ATOM    409  NE2 HIS B 315     -23.810  38.120 -20.707  1.00  0.00           N  
ATOM    410  N   GLY B 316     -29.825  36.451 -21.824  1.00  0.00           N  
ATOM    411  CA  GLY B 316     -31.282  36.315 -21.898  1.00  0.00           C  
ATOM    412  C   GLY B 316     -31.807  34.910 -21.651  1.00  0.00           C  
ATOM    413  O   GLY B 316     -31.058  33.933 -21.735  1.00  0.00           O  
ATOM    414  N   GLN B 317     -33.104  34.820 -21.355  1.00  0.00           N  
ATOM    415  CA  GLN B 317     -33.783  33.547 -21.088  1.00  0.00           C  
ATOM    416  C   GLN B 317     -33.770  32.582 -22.268  1.00  0.00           C  
ATOM    417  O   GLN B 317     -33.642  31.370 -22.080  1.00  0.00           O  
ATOM    418  CB  GLN B 317     -35.229  33.789 -20.649  1.00  0.00           C  
ATOM    419  CG  GLN B 317     -35.475  33.561 -19.170  1.00  0.00           C  
ATOM    420  CD  GLN B 317     -36.888  33.920 -18.747  1.00  0.00           C  
ATOM    421  OE1 GLN B 317     -37.322  35.065 -18.893  1.00  0.00           O  
ATOM    422  NE2 GLN B 317     -37.611  32.942 -18.211  1.00  0.00           N  
ATOM    423  N   LYS B 333     -33.913  33.128 -23.475  1.00  0.00           N  
ATOM    424  CA  LYS B 333     -33.921  32.343 -24.708  1.00  0.00           C  
ATOM    425  C   LYS B 333     -32.604  31.588 -24.896  1.00  0.00           C  
ATOM    426  O   LYS B 333     -32.604  30.404 -25.240  1.00  0.00           O  
ATOM    427  CB  LYS B 333     -34.193  33.259 -25.905  1.00  0.00           C  
ATOM    428  CG  LYS B 333     -34.396  32.551 -27.235  1.00  0.00           C  
ATOM    429  CD  LYS B 333     -34.523  33.571 -28.361  1.00  0.00           C  
ATOM    430  CE  LYS B 333     -34.770  32.903 -29.702  1.00  0.00           C  
ATOM    431  NZ  LYS B 333     -34.798  33.907 -30.802  1.00  0.00           N  
ATOM    432  N   MET B 334     -31.491  32.281 -24.659  1.00  0.00           N  
ATOM    433  CA  MET B 334     -30.159  31.683 -24.744  1.00  0.00           C  
ATOM    434  C   MET B 334     -29.924  30.640 -23.653  1.00  0.00           C  
ATOM    435  O   MET B 334     -29.325  29.594 -23.911  1.00  0.00           O  
ATOM    436  CB  MET B 334     -29.077  32.766 -24.681  1.00  0.00           C  
ATOM    437  CG  MET B 334     -28.817  33.467 -26.008  1.00  0.00           C  
ATOM    438  SD  MET B 334     -28.069  32.387 -27.249  1.00  0.00           S  
ATOM    439  CE  MET B 334     -26.421  32.162 -26.580  1.00  0.00           C  
ATOM    440  N   ALA B 336     -30.403  30.932 -22.444  1.00  0.00           N  
ATOM    441  CA  ALA B 336     -30.257  30.032 -21.300  1.00  0.00           C  
ATOM    442  C   ALA B 336     -31.055  28.741 -21.481  1.00  0.00           C  
ATOM    443  O   ALA B 336     -30.587  27.662 -21.113  1.00  0.00           O  
ATOM    444  CB  ALA B 336     -30.660  30.736 -20.011  1.00  0.00           C  
ATOM    445  N   GLU B 340     -32.254  28.865 -22.053  1.00  0.00           N  
ATOM    446  CA  GLU B 340     -33.113  27.717 -22.347  1.00  0.00           C  
ATOM    447  C   GLU B 340     -32.526  26.822 -23.438  1.00  0.00           C  
ATOM    448  O   GLU B 340     -32.619  25.596 -23.353  1.00  0.00           O  
ATOM    449  CB  GLU B 340     -34.519  28.175 -22.747  1.00  0.00           C  
ATOM    450  CG  GLU B 340     -35.419  28.550 -21.574  1.00  0.00           C  
ATOM    451  CD  GLU B 340     -36.820  28.966 -22.008  1.00  0.00           C  
ATOM    452  OE1 GLU B 340     -37.297  28.490 -23.064  1.00  0.00           O  
ATOM    453  OE2 GLU B 340     -37.450  29.768 -21.285  1.00  0.00           O  
ATOM    454  N   THR B 341     -31.928  27.443 -24.455  1.00  0.00           N  
ATOM    455  CA  THR B 341     -31.270  26.717 -25.544  1.00  0.00           C  
ATOM    456  C   THR B 341     -30.077  25.922 -25.017  1.00  0.00           C  
ATOM    457  O   THR B 341     -29.862  24.774 -25.414  1.00  0.00           O  
ATOM    458  CB  THR B 341     -30.800  27.671 -26.669  1.00  0.00           C  
ATOM    459  OG1 THR B 341     -31.874  28.541 -27.046  1.00  0.00           O  
ATOM    460  CG2 THR B 341     -30.339  26.885 -27.896  1.00  0.00           C  
ATOM    461  N   ALA B 342     -29.315  26.541 -24.117  1.00  0.00           N  
ATOM    462  CA  ALA B 342     -28.160  25.906 -23.488  1.00  0.00           C  
ATOM    463  C   ALA B 342     -28.569  24.725 -22.608  1.00  0.00           C  
ATOM    464  O   ALA B 342     -27.920  23.677 -22.628  1.00  0.00           O  
ATOM    465  CB  ALA B 342     -27.378  26.924 -22.680  1.00  0.00           C  
ATOM    466  N   ALA B 343     -29.651  24.904 -21.850  1.00  0.00           N  
ATOM    467  CA  ALA B 343     -30.172  23.868 -20.955  1.00  0.00           C  
ATOM    468  C   ALA B 343     -30.735  22.670 -21.719  1.00  0.00           C  
ATOM    469  O   ALA B 343     -30.643  21.534 -21.252  1.00  0.00           O  
ATOM    470  CB  ALA B 343     -31.229  24.451 -20.025  1.00  0.00           C  
ATOM    471  N   LYS B 344     -31.312  22.937 -22.891  1.00  0.00           N  
ATOM    472  CA  LYS B 344     -31.850  21.893 -23.762  1.00  0.00           C  
ATOM    473  C   LYS B 344     -30.736  21.020 -24.350  1.00  0.00           C  
ATOM    474  O   LYS B 344     -30.903  19.807 -24.493  1.00  0.00           O  
ATOM    475  CB  LYS B 344     -32.694  22.512 -24.883  1.00  0.00           C  
ATOM    476  CG  LYS B 344     -33.508  21.509 -25.690  1.00  0.00           C  
ATOM    477  CD  LYS B 344     -34.188  22.166 -26.881  1.00  0.00           C  
ATOM    478  CE  LYS B 344     -34.951  21.141 -27.710  1.00  0.00           C  
ATOM    479  NZ  LYS B 344     -35.598  21.757 -28.902  1.00  0.00           N  
ATOM    480  N   GLU B 345     -29.607  21.641 -24.685  1.00  0.00           N  
ATOM    481  CA  GLU B 345     -28.460  20.915 -25.230  1.00  0.00           C  
ATOM    482  C   GLU B 345     -27.668  20.188 -24.140  1.00  0.00           C  
ATOM    483  O   GLU B 345     -27.106  19.119 -24.385  1.00  0.00           O  
ATOM    484  CB  GLU B 345     -27.544  21.853 -26.023  1.00  0.00           C  
ATOM    485  CG  GLU B 345     -26.580  21.123 -26.957  1.00  0.00           C  
ATOM    486  CD  GLU B 345     -25.738  22.061 -27.800  1.00  0.00           C  
ATOM    487  OE1 GLU B 345     -24.505  21.862 -27.847  1.00  0.00           O  
ATOM    488  OE2 GLU B 345     -26.303  22.990 -28.418  1.00  0.00           O  
ATOM    489  N   GLY B 407     -27.630  20.774 -22.945  1.00  0.00           N  
ATOM    490  CA  GLY B 407     -26.934  20.178 -21.804  1.00  0.00           C  
ATOM    491  C   GLY B 407     -25.557  20.764 -21.549  1.00  0.00           C  
ATOM    492  O   GLY B 407     -24.720  20.138 -20.894  1.00  0.00           O  
ATOM    493  N   ILE B 408     -25.324  21.968 -22.068  1.00  0.00           N  
ATOM    494  CA  ILE B 408     -24.053  22.674 -21.888  1.00  0.00           C  
ATOM    495  C   ILE B 408     -24.280  24.038 -21.224  1.00  0.00           C  
ATOM    496  O   ILE B 408     -25.372  24.597 -21.333  1.00  0.00           O  
ATOM    497  CB  ILE B 408     -23.279  22.836 -23.231  1.00  0.00           C  
ATOM    498  CG1 ILE B 408     -24.136  23.550 -24.286  1.00  0.00           C  
ATOM    499  CG2 ILE B 408     -22.786  21.476 -23.736  1.00  0.00           C  
ATOM    500  CD1 ILE B 408     -23.348  24.070 -25.480  1.00  0.00           C  
ATOM    501  N   PRO B 418     -23.258  24.569 -20.518  1.00  0.00           N  
ATOM    502  CA  PRO B 418     -23.393  25.882 -19.879  1.00  0.00           C  
ATOM    503  C   PRO B 418     -23.665  27.001 -20.884  1.00  0.00           C  
ATOM    504  O   PRO B 418     -23.194  26.941 -22.024  1.00  0.00           O  
ATOM    505  CB  PRO B 418     -22.028  26.092 -19.214  1.00  0.00           C  
ATOM    506  CG  PRO B 418     -21.501  24.722 -18.999  1.00  0.00           C  
ATOM    507  CD  PRO B 418     -21.969  23.935 -20.182  1.00  0.00           C  
ATOM    508  N   ALA B 419     -24.420  28.008 -20.448  1.00  0.00           N  
ATOM    509  CA  ALA B 419     -24.819  29.129 -21.300  1.00  0.00           C  
ATOM    510  C   ALA B 419     -23.632  29.877 -21.904  1.00  0.00           C  
ATOM    511  O   ALA B 419     -23.658  30.234 -23.082  1.00  0.00           O  
ATOM    512  CB  ALA B 419     -25.727  30.084 -20.532  1.00  0.00           C  
ATOM    513  N   ALA B 420     -22.595  30.096 -21.097  1.00  0.00           N  
ATOM    514  CA  ALA B 420     -21.394  30.810 -21.537  1.00  0.00           C  
ATOM    515  C   ALA B 420     -20.602  30.041 -22.597  1.00  0.00           C  
ATOM    516  O   ALA B 420     -19.931  30.647 -23.435  1.00  0.00           O  
ATOM    517  CB  ALA B 420     -20.509  31.149 -20.344  1.00  0.00           C  
ATOM    518  N   GLU B 421     -20.690  28.712 -22.552  1.00  0.00           N  
ATOM    519  CA  GLU B 421     -20.022  27.843 -23.519  1.00  0.00           C  
ATOM    520  C   GLU B 421     -20.734  27.878 -24.873  1.00  0.00           C  
ATOM    521  O   GLU B 421     -20.088  28.014 -25.915  1.00  0.00           O  
ATOM    522  CB  GLU B 421     -19.933  26.407 -22.977  1.00  0.00           C  
ATOM    523  CG  GLU B 421     -19.123  25.431 -23.838  1.00  0.00           C  
ATOM    524  CD  GLU B 421     -17.624  25.714 -23.843  1.00  0.00           C  
ATOM    525  OE1 GLU B 421     -17.108  26.328 -22.882  1.00  0.00           O  
ATOM    526  OE2 GLU B 421     -16.956  25.307 -24.818  1.00  0.00           O  
ATOM    527  N   LEU B 422     -22.061  27.756 -24.845  1.00  0.00           N  
ATOM    528  CA  LEU B 422     -22.899  27.868 -26.041  1.00  0.00           C  
ATOM    529  C   LEU B 422     -22.718  29.232 -26.708  1.00  0.00           C  
ATOM    530  O   LEU B 422     -22.593  29.320 -27.931  1.00  0.00           O  
ATOM    531  CB  LEU B 422     -24.376  27.656 -25.680  1.00  0.00           C  
ATOM    532  CG  LEU B 422     -25.434  27.789 -26.784  1.00  0.00           C  
ATOM    533  CD1 LEU B 422     -25.664  26.461 -27.488  1.00  0.00           C  
ATOM    534  CD2 LEU B 422     -26.743  28.315 -26.214  1.00  0.00           C  
ATOM    535  N   ALA B 423     -22.701  30.283 -25.890  1.00  0.00           N  
ATOM    536  CA  ALA B 423     -22.567  31.658 -26.365  1.00  0.00           C  
ATOM    537  C   ALA B 423     -21.264  31.891 -27.127  1.00  0.00           C  
ATOM    538  O   ALA B 423     -21.274  32.506 -28.192  1.00  0.00           O  
ATOM    539  CB  ALA B 423     -22.690  32.636 -25.203  1.00  0.00           C  
ATOM    540  N   ARG B 424     -20.153  31.397 -26.579  1.00  0.00           N  
ATOM    541  CA  ARG B 424     -18.840  31.546 -27.209  1.00  0.00           C  
ATOM    542  C   ARG B 424     -18.738  30.739 -28.503  1.00  0.00           C  
ATOM    543  O   ARG B 424     -18.188  31.219 -29.496  1.00  0.00           O  
ATOM    544  CB  ARG B 424     -17.716  31.147 -26.243  1.00  0.00           C  
ATOM    545  CG  ARG B 424     -16.321  31.579 -26.700  1.00  0.00           C  
ATOM    546  CD  ARG B 424     -15.208  30.943 -25.876  1.00  0.00           C  
ATOM    547  NE  ARG B 424     -15.025  29.525 -26.191  1.00  0.00           N  
ATOM    548  CZ  ARG B 424     -15.458  28.520 -25.434  1.00  0.00           C  
ATOM    549  NH1 ARG B 424     -16.102  28.760 -24.298  1.00  0.00           N  
ATOM    550  NH2 ARG B 424     -15.242  27.267 -25.814  1.00  0.00           N  
ATOM    551  N   ARG B 425     -19.275  29.521 -28.482  1.00  0.00           N  
ATOM    552  CA  ARG B 425     -19.229  28.621 -29.634  1.00  0.00           C  
ATOM    553  C   ARG B 425     -20.093  29.124 -30.792  1.00  0.00           C  
ATOM    554  O   ARG B 425     -19.633  29.184 -31.932  1.00  0.00           O  
ATOM    555  CB  ARG B 425     -19.654  27.205 -29.226  1.00  0.00           C  
ATOM    556  CG  ARG B 425     -19.529  26.158 -30.330  1.00  0.00           C  
ATOM    557  CD  ARG B 425     -20.326  24.905 -29.994  1.00  0.00           C  
ATOM    558  NE  ARG B 425     -21.765  25.114 -30.151  1.00  0.00           N  
ATOM    559  CZ  ARG B 425     -22.707  24.334 -29.625  1.00  0.00           C  
ATOM    560  NH1 ARG B 425     -22.378  23.279 -28.890  1.00  0.00           N  
ATOM    561  NH2 ARG B 425     -23.987  24.614 -29.832  1.00  0.00           N  
ATOM    562  N   ASN B 426     -21.340  29.482 -30.495  1.00  0.00           N  
ATOM    563  CA  ASN B 426     -22.277  29.932 -31.525  1.00  0.00           C  
ATOM    564  C   ASN B 426     -21.963  31.317 -32.090  1.00  0.00           C  
ATOM    565  O   ASN B 426     -22.274  31.598 -33.248  1.00  0.00           O  
ATOM    566  CB  ASN B 426     -23.720  29.867 -31.015  1.00  0.00           C  
ATOM    567  CG  ASN B 426     -24.267  28.446 -30.964  1.00  0.00           C  
ATOM    568  OD1 ASN B 426     -23.536  27.470 -31.144  1.00  0.00           O  
ATOM    569  ND2 ASN B 426     -25.565  28.328 -30.714  1.00  0.00           N  
ATOM    570  N   SER B 427     -21.346  32.173 -31.275  1.00  0.00           N  
ATOM    571  CA  SER B 427     -20.889  33.490 -31.729  1.00  0.00           C  
ATOM    572  C   SER B 427     -19.705  33.370 -32.685  1.00  0.00           C  
ATOM    573  O   SER B 427     -19.568  34.176 -33.610  1.00  0.00           O  
ATOM    574  CB  SER B 427     -20.518  34.386 -30.545  1.00  0.00           C  
ATOM    575  OG  SER B 427     -21.649  34.669 -29.740  1.00  0.00           O  
ATOM    576  N   ASP B 429     -18.856  32.368 -32.449  1.00  0.00           N  
ATOM    577  CA  ASP B 429     -17.737  32.049 -33.341  1.00  0.00           C  
ATOM    578  C   ASP B 429     -18.226  31.762 -34.760  1.00  0.00           C  
ATOM    579  O   ASP B 429     -17.616  32.211 -35.729  1.00  0.00           O  
ATOM    580  CB  ASP B 429     -16.938  30.848 -32.814  1.00  0.00           C  
ATOM    581  CG  ASP B 429     -15.924  31.228 -31.739  1.00  0.00           C  
ATOM    582  OD1 ASP B 429     -15.745  32.432 -31.456  1.00  0.00           O  
ATOM    583  OD2 ASP B 429     -15.294  30.306 -31.177  1.00  0.00           O  
ATOM    584  N   VAL B 431     -19.333  31.024 -34.862  1.00  0.00           N  
ATOM    585  CA  VAL B 431     -19.963  30.691 -36.144  1.00  0.00           C  
ATOM    586  C   VAL B 431     -20.475  31.946 -36.862  1.00  0.00           C  
ATOM    587  O   VAL B 431     -20.343  32.067 -38.083  1.00  0.00           O  
ATOM    588  CB  VAL B 431     -21.120  29.667 -35.965  1.00  0.00           C  
ATOM    589  CG1 VAL B 431     -21.648  29.190 -37.318  1.00  0.00           C  
ATOM    590  CG2 VAL B 431     -20.663  28.474 -35.133  1.00  0.00           C  
ATOM    591  N   PHE B 432     -21.051  32.874 -36.098  1.00  0.00           N  
ATOM    592  CA  PHE B 432     -21.520  34.148 -36.648  1.00  0.00           C  
ATOM    593  C   PHE B 432     -20.366  35.016 -37.150  1.00  0.00           C  
ATOM    594  O   PHE B 432     -20.489  35.675 -38.185  1.00  0.00           O  
ATOM    595  CB  PHE B 432     -22.364  34.915 -35.623  1.00  0.00           C  
ATOM    596  CG  PHE B 432     -23.831  34.583 -35.672  1.00  0.00           C  
ATOM    597  CD1 PHE B 432     -24.342  33.506 -34.952  1.00  0.00           C  
ATOM    598  CD2 PHE B 432     -24.705  35.351 -36.437  1.00  0.00           C  
ATOM    599  CE1 PHE B 432     -25.702  33.196 -34.996  1.00  0.00           C  
ATOM    600  CE2 PHE B 432     -26.066  35.051 -36.488  1.00  0.00           C  
ATOM    601  CZ  PHE B 432     -26.565  33.970 -35.766  1.00  0.00           C  
ATOM    602  N   GLN B 433     -19.251  35.004 -36.420  1.00  0.00           N  
ATOM    603  CA  GLN B 433     -18.069  35.778 -36.800  1.00  0.00           C  
ATOM    604  C   GLN B 433     -17.384  35.204 -38.042  1.00  0.00           C  
ATOM    605  O   GLN B 433     -16.933  35.960 -38.904  1.00  0.00           O  
ATOM    606  CB  GLN B 433     -17.083  35.896 -35.629  1.00  0.00           C  
ATOM    607  CG  GLN B 433     -15.990  36.952 -35.836  1.00  0.00           C  
ATOM    608  CD  GLN B 433     -15.244  37.320 -34.558  1.00  0.00           C  
ATOM    609  OE1 GLN B 433     -15.654  36.964 -33.453  1.00  0.00           O  
ATOM    610  NE2 GLN B 433     -14.144  38.050 -34.711  1.00  0.00           N  
ATOM    611  N   ARG B 434     -17.320  33.875 -38.131  1.00  0.00           N  
ATOM    612  CA  ARG B 434     -16.740  33.194 -39.295  1.00  0.00           C  
ATOM    613  C   ARG B 434     -17.535  33.465 -40.575  1.00  0.00           C  
ATOM    614  O   ARG B 434     -16.953  33.576 -41.656  1.00  0.00           O  
ATOM    615  CB  ARG B 434     -16.628  31.678 -39.065  1.00  0.00           C  
ATOM    616  CG  ARG B 434     -15.659  31.229 -37.963  1.00  0.00           C  
ATOM    617  CD  ARG B 434     -14.188  31.456 -38.315  1.00  0.00           C  
ATOM    618  NE  ARG B 434     -13.701  32.760 -37.863  1.00  0.00           N  
ATOM    619  CZ  ARG B 434     -13.205  33.009 -36.651  1.00  0.00           C  
ATOM    620  NH1 ARG B 434     -13.121  32.043 -35.741  1.00  0.00           N  
ATOM    621  NH2 ARG B 434     -12.791  34.232 -36.345  1.00  0.00           N  
ATOM    622  N   LEU B 435     -18.858  33.562 -40.446  1.00  0.00           N  
ATOM    623  CA  LEU B 435     -19.725  33.871 -41.584  1.00  0.00           C  
ATOM    624  C   LEU B 435     -19.469  35.277 -42.122  1.00  0.00           C  
ATOM    625  O   LEU B 435     -19.352  35.470 -43.332  1.00  0.00           O  
ATOM    626  CB  LEU B 435     -21.207  33.706 -41.221  1.00  0.00           C  
ATOM    627  CG  LEU B 435     -22.212  34.141 -42.298  1.00  0.00           C  
ATOM    628  CD1 LEU B 435     -22.229  33.174 -43.477  1.00  0.00           C  
ATOM    629  CD2 LEU B 435     -23.605  34.309 -41.725  1.00  0.00           C  
ATOM    630  N   GLN B 436     -19.379  36.249 -41.217  1.00  0.00           N  
ATOM    631  CA  GLN B 436     -19.132  37.639 -41.597  1.00  0.00           C  
ATOM    632  C   GLN B 436     -17.763  37.813 -42.255  1.00  0.00           C  
ATOM    633  O   GLN B 436     -17.603  38.641 -43.150  1.00  0.00           O  
ATOM    634  CB  GLN B 436     -19.295  38.579 -40.398  1.00  0.00           C  
ATOM    635  CG  GLN B 436     -20.724  38.636 -39.852  1.00  0.00           C  
ATOM    636  CD  GLN B 436     -21.104  40.005 -39.317  1.00  0.00           C  
ATOM    637  OE1 GLN B 436     -20.790  41.029 -39.921  1.00  0.00           O  
ATOM    638  NE2 GLN B 436     -21.797  40.027 -38.183  1.00  0.00           N  
ATOM    639  N   GLU B 437     -16.787  37.018 -41.818  1.00  0.00           N  
ATOM    640  CA  GLU B 437     -15.476  36.975 -42.467  1.00  0.00           C  
ATOM    641  C   GLU B 437     -15.588  36.394 -43.876  1.00  0.00           C  
ATOM    642  O   GLU B 437     -14.935  36.874 -44.804  1.00  0.00           O  
ATOM    643  CB  GLU B 437     -14.480  36.163 -41.636  1.00  0.00           C  
ATOM    644  CG  GLU B 437     -14.052  36.837 -40.336  1.00  0.00           C  
ATOM    645  CD  GLU B 437     -13.232  35.926 -39.433  1.00  0.00           C  
ATOM    646  OE1 GLU B 437     -13.137  34.713 -39.718  1.00  0.00           O  
ATOM    647  OE2 GLU B 437     -12.682  36.428 -38.431  1.00  0.00           O  
ATOM    648  N   LYS B 438     -16.429  35.371 -44.024  1.00  0.00           N  
ATOM    649  CA  LYS B 438     -16.679  34.730 -45.316  1.00  0.00           C  
ATOM    650  C   LYS B 438     -17.514  35.619 -46.245  1.00  0.00           C  
ATOM    651  O   LYS B 438     -17.413  35.513 -47.470  1.00  0.00           O  
ATOM    652  CB  LYS B 438     -17.366  33.375 -45.117  1.00  0.00           C  
ATOM    653  CG  LYS B 438     -17.236  32.424 -46.303  1.00  0.00           C  
ATOM    654  CD  LYS B 438     -17.779  31.042 -45.970  1.00  0.00           C  
ATOM    655  CE  LYS B 438     -17.354  30.006 -47.007  1.00  0.00           C  
ATOM    656  NZ  LYS B 438     -18.060  30.178 -48.308  1.00  0.00           N  
ATOM    657  N   LEU B 439     -18.334  36.487 -45.654  1.00  0.00           N  
ATOM    658  CA  LEU B 439     -19.144  37.438 -46.416  1.00  0.00           C  
ATOM    659  C   LEU B 439     -18.362  38.704 -46.768  1.00  0.00           C  
ATOM    660  O   LEU B 439     -18.900  39.617 -47.402  1.00  0.00           O  
ATOM    661  CB  LEU B 439     -20.426  37.802 -45.657  1.00  0.00           C  
ATOM    662  CG  LEU B 439     -21.505  36.735 -45.440  1.00  0.00           C  
ATOM    663  CD1 LEU B 439     -22.571  37.274 -44.502  1.00  0.00           C  
ATOM    664  CD2 LEU B 439     -22.127  36.264 -46.752  1.00  0.00           C  
ATOM    665  N   ASN B 444     -17.094  38.743 -46.357  1.00  0.00           N  
ATOM    666  CA  ASN B 444     -16.202  39.880 -46.595  1.00  0.00           C  
ATOM    667  C   ASN B 444     -16.720  41.173 -45.951  1.00  0.00           C  
ATOM    668  O   ASN B 444     -16.724  42.239 -46.573  1.00  0.00           O  
ATOM    669  CB  ASN B 444     -15.936  40.060 -48.102  1.00  0.00           C  
ATOM    670  CG  ASN B 444     -14.685  40.871 -48.391  1.00  0.00           C  
ATOM    671  OD1 ASN B 444     -13.858  41.108 -47.509  1.00  0.00           O  
ATOM    672  ND2 ASN B 444     -14.540  41.298 -49.640  1.00  0.00           N  
ATOM    673  N   ILE B 445     -17.158  41.063 -44.698  1.00  0.00           N  
ATOM    674  CA  ILE B 445     -17.677  42.211 -43.957  1.00  0.00           C  
ATOM    675  C   ILE B 445     -16.524  42.978 -43.310  1.00  0.00           C  
ATOM    676  O   ILE B 445     -15.710  42.403 -42.580  1.00  0.00           O  
ATOM    677  CB  ILE B 445     -18.737  41.794 -42.891  1.00  0.00           C  
ATOM    678  CG1 ILE B 445     -19.843  40.912 -43.501  1.00  0.00           C  
ATOM    679  CG2 ILE B 445     -19.324  43.017 -42.193  1.00  0.00           C  
ATOM    680  CD1 ILE B 445     -20.642  41.535 -44.654  1.00  0.00           C  
ATOM    681  N   SER B 460     -16.467  44.279 -43.587  1.00  0.00           N  
ATOM    682  CA  SER B 460     -15.369  45.136 -43.145  1.00  0.00           C  
ATOM    683  C   SER B 460     -15.622  45.786 -41.779  1.00  0.00           C  
ATOM    684  O   SER B 460     -15.340  46.973 -41.584  1.00  0.00           O  
ATOM    685  CB  SER B 460     -15.091  46.211 -44.201  1.00  0.00           C  
ATOM    686  OG  SER B 460     -16.219  47.054 -44.372  1.00  0.00           O  
ATOM    687  N   PHE B 461     -16.149  45.004 -40.838  1.00  0.00           N  
ATOM    688  CA  PHE B 461     -16.384  45.488 -39.477  1.00  0.00           C  
ATOM    689  C   PHE B 461     -15.073  45.793 -38.755  1.00  0.00           C  
ATOM    690  O   PHE B 461     -14.061  45.124 -38.977  1.00  0.00           O  
ATOM    691  CB  PHE B 461     -17.241  44.501 -38.669  1.00  0.00           C  
ATOM    692  CG  PHE B 461     -16.643  43.122 -38.538  1.00  0.00           C  
ATOM    693  CD1 PHE B 461     -15.747  42.828 -37.510  1.00  0.00           C  
ATOM    694  CD2 PHE B 461     -16.993  42.112 -39.428  1.00  0.00           C  
ATOM    695  CE1 PHE B 461     -15.193  41.555 -37.386  1.00  0.00           C  
ATOM    696  CE2 PHE B 461     -16.447  40.834 -39.311  1.00  0.00           C  
ATOM    697  CZ  PHE B 461     -15.547  40.555 -38.287  1.00  0.00           C  
ATOM    698  N   ASP B 463     -15.101  46.815 -37.905  1.00  0.00           N  
ATOM    699  CA  ASP B 463     -13.934  47.203 -37.119  1.00  0.00           C  
ATOM    700  C   ASP B 463     -13.839  46.399 -35.825  1.00  0.00           C  
ATOM    701  O   ASP B 463     -12.741  46.124 -35.337  1.00  0.00           O  
ATOM    702  CB  ASP B 463     -13.958  48.706 -36.829  1.00  0.00           C  
ATOM    703  CG  ASP B 463     -13.712  49.540 -38.074  1.00  0.00           C  
ATOM    704  OD1 ASP B 463     -12.575  49.517 -38.596  1.00  0.00           O  
ATOM    705  OD2 ASP B 463     -14.653  50.218 -38.534  1.00  0.00           O  
ATOM    706  N   ARG B 473     -14.995  46.025 -35.281  1.00  0.00           N  
ATOM    707  CA  ARG B 473     -15.061  45.171 -34.099  1.00  0.00           C  
ATOM    708  C   ARG B 473     -16.280  44.253 -34.144  1.00  0.00           C  
ATOM    709  O   ARG B 473     -17.393  44.693 -34.444  1.00  0.00           O  
ATOM    710  CB  ARG B 473     -15.071  46.011 -32.813  1.00  0.00           C  
ATOM    711  CG  ARG B 473     -15.116  45.186 -31.532  1.00  0.00           C  
ATOM    712  CD  ARG B 473     -15.224  46.054 -30.289  1.00  0.00           C  
ATOM    713  NE  ARG B 473     -15.513  45.250 -29.101  1.00  0.00           N  
ATOM    714  CZ  ARG B 473     -15.629  45.733 -27.865  1.00  0.00           C  
ATOM    715  NH1 ARG B 473     -15.480  47.030 -27.627  1.00  0.00           N  
ATOM    716  NH2 ARG B 473     -15.894  44.909 -26.861  1.00  0.00           N  
ATOM    717  N   PHE B 474     -16.049  42.974 -33.859  1.00  0.00           N  
ATOM    718  CA  PHE B 474     -17.124  42.022 -33.625  1.00  0.00           C  
ATOM    719  C   PHE B 474     -17.347  41.957 -32.118  1.00  0.00           C  
ATOM    720  O   PHE B 474     -16.601  41.289 -31.398  1.00  0.00           O  
ATOM    721  CB  PHE B 474     -16.763  40.643 -34.186  1.00  0.00           C  
ATOM    722  CG  PHE B 474     -17.935  39.707 -34.309  1.00  0.00           C  
ATOM    723  CD1 PHE B 474     -18.337  38.922 -33.231  1.00  0.00           C  
ATOM    724  CD2 PHE B 474     -18.633  39.604 -35.507  1.00  0.00           C  
ATOM    725  CE1 PHE B 474     -19.423  38.055 -33.343  1.00  0.00           C  
ATOM    726  CE2 PHE B 474     -19.720  38.740 -35.629  1.00  0.00           C  
ATOM    727  CZ  PHE B 474     -20.114  37.963 -34.546  1.00  0.00           C  
ATOM    728  N   ILE B 475     -18.364  42.673 -31.647  1.00  0.00           N  
ATOM    729  CA  ILE B 475     -18.646  42.774 -30.218  1.00  0.00           C  
ATOM    730  C   ILE B 475     -19.499  41.608 -29.717  1.00  0.00           C  
ATOM    731  O   ILE B 475     -20.374  41.110 -30.425  1.00  0.00           O  
ATOM    732  CB  ILE B 475     -19.296  44.146 -29.849  1.00  0.00           C  
ATOM    733  CG1 ILE B 475     -19.270  44.375 -28.330  1.00  0.00           C  
ATOM    734  CG2 ILE B 475     -20.717  44.273 -30.427  1.00  0.00           C  
ATOM    735  CD1 ILE B 475     -19.572  45.795 -27.909  1.00  0.00           C  
ATOM    736  N   ARG B 476     -19.209  41.164 -28.500  1.00  0.00           N  
ATOM    737  CA  ARG B 476     -20.033  40.180 -27.811  1.00  0.00           C  
ATOM    738  C   ARG B 476     -20.393  40.758 -26.451  1.00  0.00           C  
ATOM    739  O   ARG B 476     -19.543  41.349 -25.783  1.00  0.00           O  
ATOM    740  CB  ARG B 476     -19.287  38.851 -27.665  1.00  0.00           C  
ATOM    741  CG  ARG B 476     -18.803  38.279 -28.991  1.00  0.00           C  
ATOM    742  CD  ARG B 476     -18.079  36.965 -28.823  1.00  0.00           C  
ATOM    743  NE  ARG B 476     -17.386  36.593 -30.052  1.00  0.00           N  
ATOM    744  CZ  ARG B 476     -16.991  35.360 -30.357  1.00  0.00           C  
ATOM    745  NH1 ARG B 476     -17.220  34.352 -29.524  1.00  0.00           N  
ATOM    746  NH2 ARG B 476     -16.368  35.136 -31.505  1.00  0.00           N  
ATOM    747  N   THR B 477     -21.649  40.597 -26.046  1.00  0.00           N  
ATOM    748  CA  THR B 477     -22.129  41.193 -24.795  1.00  0.00           C  
ATOM    749  C   THR B 477     -21.487  40.577 -23.545  1.00  0.00           C  
ATOM    750  O   THR B 477     -21.678  41.074 -22.432  1.00  0.00           O  
ATOM    751  CB  THR B 477     -23.673  41.176 -24.691  1.00  0.00           C  
ATOM    752  OG1 THR B 477     -24.169  39.877 -25.026  1.00  0.00           O  
ATOM    753  CG2 THR B 477     -24.281  42.196 -25.639  1.00  0.00           C  
ATOM    754  N   SER B 478     -20.720  39.506 -23.749  1.00  0.00           N  
ATOM    755  CA  SER B 478     -19.961  38.853 -22.684  1.00  0.00           C  
ATOM    756  C   SER B 478     -18.594  39.504 -22.440  1.00  0.00           C  
ATOM    757  O   SER B 478     -17.944  39.224 -21.429  1.00  0.00           O  
ATOM    758  CB  SER B 478     -19.789  37.361 -22.988  1.00  0.00           C  
ATOM    759  OG  SER B 478     -19.169  37.159 -24.247  1.00  0.00           O  
ATOM    760  N   ASP B 479     -18.166  40.369 -23.363  1.00  0.00           N  
ATOM    761  CA  ASP B 479     -16.897  41.096 -23.235  1.00  0.00           C  
ATOM    762  C   ASP B 479     -16.853  41.931 -21.955  1.00  0.00           C  
ATOM    763  O   ASP B 479     -17.871  42.490 -21.534  1.00  0.00           O  
ATOM    764  CB  ASP B 479     -16.652  42.002 -24.450  1.00  0.00           C  
ATOM    765  CG  ASP B 479     -16.482  41.224 -25.751  1.00  0.00           C  
ATOM    766  OD1 ASP B 479     -16.099  40.034 -25.714  1.00  0.00           O  
ATOM    767  OD2 ASP B 479     -16.727  41.816 -26.823  1.00  0.00           O  
ATOM    768  N   ALA B 482     -15.668  42.011 -21.351  1.00  0.00           N  
ATOM    769  CA  ALA B 482     -15.478  42.689 -20.066  1.00  0.00           C  
ATOM    770  C   ALA B 482     -15.832  44.174 -20.106  1.00  0.00           C  
ATOM    771  O   ALA B 482     -16.461  44.688 -19.176  1.00  0.00           O  
ATOM    772  CB  ALA B 482     -14.051  42.490 -19.560  1.00  0.00           C  
ATOM    773  N   ASP B 485     -15.436  44.855 -21.181  1.00  0.00           N  
ATOM    774  CA  ASP B 485     -15.718  46.285 -21.338  1.00  0.00           C  
ATOM    775  C   ASP B 485     -17.214  46.582 -21.506  1.00  0.00           C  
ATOM    776  O   ASP B 485     -17.671  47.682 -21.187  1.00  0.00           O  
ATOM    777  CB  ASP B 485     -14.895  46.897 -22.483  1.00  0.00           C  
ATOM    778  CG  ASP B 485     -15.235  46.309 -23.852  1.00  0.00           C  
ATOM    779  OD1 ASP B 485     -15.776  45.184 -23.930  1.00  0.00           O  
ATOM    780  OD2 ASP B 485     -14.944  46.983 -24.861  1.00  0.00           O  
ATOM    781  N   HIS B 486     -17.966  45.594 -21.994  1.00  0.00           N  
ATOM    782  CA  HIS B 486     -19.417  45.723 -22.121  1.00  0.00           C  
ATOM    783  C   HIS B 486     -20.137  45.644 -20.776  1.00  0.00           C  
ATOM    784  O   HIS B 486     -21.154  46.313 -20.576  1.00  0.00           O  
ATOM    785  CB  HIS B 486     -19.989  44.688 -23.092  1.00  0.00           C  
ATOM    786  CG  HIS B 486     -21.451  44.866 -23.354  1.00  0.00           C  
ATOM    787  ND1 HIS B 486     -21.943  45.859 -24.174  1.00  0.00           N  
ATOM    788  CD2 HIS B 486     -22.529  44.197 -22.883  1.00  0.00           C  
ATOM    789  CE1 HIS B 486     -23.261  45.784 -24.206  1.00  0.00           C  
ATOM    790  NE2 HIS B 486     -23.642  44.785 -23.433  1.00  0.00           N  
ATOM    791  N   TYR B 489     -19.612  44.821 -19.868  1.00  0.00           N  
ATOM    792  CA  TYR B 489     -20.113  44.745 -18.494  1.00  0.00           C  
ATOM    793  C   TYR B 489     -19.963  46.092 -17.791  1.00  0.00           C  
ATOM    794  O   TYR B 489     -20.875  46.542 -17.095  1.00  0.00           O  
ATOM    795  CB  TYR B 489     -19.382  43.650 -17.709  1.00  0.00           C  
ATOM    796  CG  TYR B 489     -20.037  42.286 -17.782  1.00  0.00           C  
ATOM    797  CD1 TYR B 489     -20.080  41.573 -18.980  1.00  0.00           C  
ATOM    798  CD2 TYR B 489     -20.604  41.704 -16.647  1.00  0.00           C  
ATOM    799  CE1 TYR B 489     -20.681  40.319 -19.052  1.00  0.00           C  
ATOM    800  CE2 TYR B 489     -21.207  40.447 -16.707  1.00  0.00           C  
ATOM    801  CZ  TYR B 489     -21.241  39.762 -17.912  1.00  0.00           C  
ATOM    802  OH  TYR B 489     -21.833  38.520 -17.983  1.00  0.00           O  
ATOM    803  N   GLU B 490     -18.808  46.725 -17.991  1.00  0.00           N  
ATOM    804  CA  GLU B 490     -18.527  48.053 -17.452  1.00  0.00           C  
ATOM    805  C   GLU B 490     -19.498  49.093 -18.003  1.00  0.00           C  
ATOM    806  O   GLU B 490     -20.025  49.914 -17.252  1.00  0.00           O  
ATOM    807  CB  GLU B 490     -17.088  48.471 -17.769  1.00  0.00           C  
ATOM    808  CG  GLU B 490     -16.014  47.645 -17.070  1.00  0.00           C  
ATOM    809  CD  GLU B 490     -14.611  48.176 -17.316  1.00  0.00           C  
ATOM    810  OE1 GLU B 490     -14.393  49.400 -17.159  1.00  0.00           O  
ATOM    811  OE2 GLU B 490     -13.722  47.366 -17.662  1.00  0.00           O  
ATOM    812  N   ALA B 494     -19.731  49.042 -19.315  1.00  0.00           N  
ATOM    813  CA  ALA B 494     -20.607  49.991 -20.000  1.00  0.00           C  
ATOM    814  C   ALA B 494     -22.068  49.837 -19.583  1.00  0.00           C  
ATOM    815  O   ALA B 494     -22.771  50.834 -19.397  1.00  0.00           O  
ATOM    816  CB  ALA B 494     -20.465  49.849 -21.508  1.00  0.00           C  
ATOM    817  N   SER B 495     -22.512  48.589 -19.438  1.00  0.00           N  
ATOM    818  CA  SER B 495     -23.881  48.285 -19.019  1.00  0.00           C  
ATOM    819  C   SER B 495     -24.165  48.764 -17.598  1.00  0.00           C  
ATOM    820  O   SER B 495     -25.243  49.292 -17.323  1.00  0.00           O  
ATOM    821  CB  SER B 495     -24.161  46.785 -19.137  1.00  0.00           C  
ATOM    822  OG  SER B 495     -24.083  46.362 -20.486  1.00  0.00           O  
ATOM    823  N   LYS B 496     -23.192  48.579 -16.707  1.00  0.00           N  
ATOM    824  CA  LYS B 496     -23.304  49.026 -15.317  1.00  0.00           C  
ATOM    825  C   LYS B 496     -23.283  50.549 -15.210  1.00  0.00           C  
ATOM    826  O   LYS B 496     -23.999  51.127 -14.389  1.00  0.00           O  
ATOM    827  CB  LYS B 496     -22.194  48.411 -14.456  1.00  0.00           C  
ATOM    828  CG  LYS B 496     -22.423  46.945 -14.118  1.00  0.00           C  
ATOM    829  CD  LYS B 496     -21.192  46.302 -13.497  1.00  0.00           C  
ATOM    830  CE  LYS B 496     -21.418  44.813 -13.278  1.00  0.00           C  
ATOM    831  NZ  LYS B 496     -20.190  44.115 -12.804  1.00  0.00           N  
ATOM    832  N   ALA B 498     -22.470  51.186 -16.050  1.00  0.00           N  
ATOM    833  CA  ALA B 498     -22.346  52.643 -16.071  1.00  0.00           C  
ATOM    834  C   ALA B 498     -23.635  53.340 -16.510  1.00  0.00           C  
ATOM    835  O   ALA B 498     -24.046  54.326 -15.894  1.00  0.00           O  
ATOM    836  CB  ALA B 498     -21.183  53.067 -16.951  1.00  0.00           C  
ATOM    837  N   ILE B 499     -24.267  52.827 -17.567  1.00  0.00           N  
ATOM    838  CA  ILE B 499     -25.511  53.413 -18.077  1.00  0.00           C  
ATOM    839  C   ILE B 499     -26.691  53.165 -17.129  1.00  0.00           C  
ATOM    840  O   ILE B 499     -27.568  54.020 -16.991  1.00  0.00           O  
ATOM    841  CB  ILE B 499     -25.837  52.974 -19.544  1.00  0.00           C  
ATOM    842  CG1 ILE B 499     -26.912  53.891 -20.151  1.00  0.00           C  
ATOM    843  CG2 ILE B 499     -26.227  51.496 -19.617  1.00  0.00           C  
ATOM    844  CD1 ILE B 499     -27.202  53.660 -21.625  1.00  0.00           C  
ATOM    845  N   TRP B 500     -26.695  52.005 -16.473  1.00  0.00           N  
ATOM    846  CA  TRP B 500     -27.698  51.696 -15.453  1.00  0.00           C  
ATOM    847  C   TRP B 500     -27.616  52.699 -14.301  1.00  0.00           C  
ATOM    848  O   TRP B 500     -28.641  53.205 -13.840  1.00  0.00           O  
ATOM    849  CB  TRP B 500     -27.525  50.266 -14.929  1.00  0.00           C  
ATOM    850  CG  TRP B 500     -28.624  49.825 -13.999  1.00  0.00           C  
ATOM    851  CD1 TRP B 500     -28.785  50.183 -12.690  1.00  0.00           C  
ATOM    852  CD2 TRP B 500     -29.711  48.942 -14.308  1.00  0.00           C  
ATOM    853  NE1 TRP B 500     -29.904  49.584 -12.167  1.00  0.00           N  
ATOM    854  CE2 TRP B 500     -30.491  48.815 -13.136  1.00  0.00           C  
ATOM    855  CE3 TRP B 500     -30.102  48.247 -15.460  1.00  0.00           C  
ATOM    856  CZ2 TRP B 500     -31.642  48.019 -13.083  1.00  0.00           C  
ATOM    857  CZ3 TRP B 500     -31.246  47.453 -15.405  1.00  0.00           C  
ATOM    858  CH2 TRP B 500     -32.000  47.347 -14.222  1.00  0.00           C  
ATOM    859  N   LYS B 501     -26.390  52.978 -13.854  1.00  0.00           N  
ATOM    860  CA  LYS B 501     -26.133  53.930 -12.774  1.00  0.00           C  
ATOM    861  C   LYS B 501     -26.563  55.348 -13.152  1.00  0.00           C  
ATOM    862  O   LYS B 501     -27.132  56.063 -12.327  1.00  0.00           O  
ATOM    863  CB  LYS B 501     -24.651  53.910 -12.382  1.00  0.00           C  
ATOM    864  CG  LYS B 501     -24.330  54.662 -11.099  1.00  0.00           C  
ATOM    865  CD  LYS B 501     -22.828  54.795 -10.889  1.00  0.00           C  
ATOM    866  CE  LYS B 501     -22.505  55.416  -9.533  1.00  0.00           C  
ATOM    867  NZ  LYS B 501     -22.932  56.842  -9.432  1.00  0.00           N  
ATOM    868  N   ARG B 502     -26.288  55.743 -14.395  1.00  0.00           N  
ATOM    869  CA  ARG B 502     -26.727  57.039 -14.920  1.00  0.00           C  
ATOM    870  C   ARG B 502     -28.248  57.178 -14.876  1.00  0.00           C  
ATOM    871  O   ARG B 502     -28.770  58.215 -14.460  1.00  0.00           O  
ATOM    872  CB  ARG B 502     -26.235  57.239 -16.354  1.00  0.00           C  
ATOM    873  CG  ARG B 502     -24.783  57.659 -16.486  1.00  0.00           C  
ATOM    874  CD  ARG B 502     -24.373  57.676 -17.953  1.00  0.00           C  
ATOM    875  NE  ARG B 502     -23.057  58.276 -18.164  1.00  0.00           N  
ATOM    876  CZ  ARG B 502     -22.844  59.453 -18.748  1.00  0.00           C  
ATOM    877  NH1 ARG B 502     -23.859  60.182 -19.199  1.00  0.00           N  
ATOM    878  NH2 ARG B 502     -21.604  59.902 -18.888  1.00  0.00           N  
ATOM    879  N   MET B 503     -28.947  56.126 -15.303  1.00  0.00           N  
ATOM    880  CA  MET B 503     -30.410  56.108 -15.315  1.00  0.00           C  
ATOM    881  C   MET B 503     -30.981  56.041 -13.898  1.00  0.00           C  
ATOM    882  O   MET B 503     -32.037  56.619 -13.620  1.00  0.00           O  
ATOM    883  CB  MET B 503     -30.942  54.952 -16.174  1.00  0.00           C  
ATOM    884  CG  MET B 503     -30.682  55.112 -17.674  1.00  0.00           C  
ATOM    885  SD  MET B 503     -31.465  53.864 -18.723  1.00  0.00           S  
ATOM    886  CE  MET B 503     -30.566  52.382 -18.264  1.00  0.00           C  
ATOM    887  N   ALA B 504     -30.272  55.346 -13.009  1.00  0.00           N  
ATOM    888  CA  ALA B 504     -30.652  55.263 -11.599  1.00  0.00           C  
ATOM    889  C   ALA B 504     -30.462  56.599 -10.875  1.00  0.00           C  
ATOM    890  O   ALA B 504     -31.338  57.026 -10.120  1.00  0.00           O  
ATOM    891  CB  ALA B 504     -29.875  54.154 -10.898  1.00  0.00           C  
ATOM    892  N   ASP B 505     -29.325  57.253 -11.119  1.00  0.00           N  
ATOM    893  CA  ASP B 505     -29.018  58.560 -10.527  1.00  0.00           C  
ATOM    894  C   ASP B 505     -29.961  59.656 -11.021  1.00  0.00           C  
ATOM    895  O   ASP B 505     -30.242  60.614 -10.298  1.00  0.00           O  
ATOM    896  CB  ASP B 505     -27.563  58.959 -10.805  1.00  0.00           C  
ATOM    897  CG  ASP B 505     -26.555  58.118 -10.027  1.00  0.00           C  
ATOM    898  OD1 ASP B 505     -26.963  57.198  -9.286  1.00  0.00           O  
ATOM    899  OD2 ASP B 505     -25.341  58.380 -10.163  1.00  0.00           O  
ATOM    900  N   ALA B 506     -30.444  59.508 -12.253  1.00  0.00           N  
ATOM    901  CA  ALA B 506     -31.421  60.431 -12.827  1.00  0.00           C  
ATOM    902  C   ALA B 506     -32.801  60.282 -12.181  1.00  0.00           C  
ATOM    903  O   ALA B 506     -33.654  61.160 -12.322  1.00  0.00           O  
ATOM    904  CB  ALA B 506     -31.512  60.238 -14.336  1.00  0.00           C  
ATOM    905  N   GLY B 507     -33.010  59.171 -11.476  1.00  0.00           N  
ATOM    906  CA  GLY B 507     -34.270  58.901 -10.788  1.00  0.00           C  
ATOM    907  C   GLY B 507     -35.279  58.145 -11.636  1.00  0.00           C  
ATOM    908  O   GLY B 507     -36.482  58.189 -11.362  1.00  0.00           O  
ATOM    909  N   ASP B 508     -34.787  57.438 -12.653  1.00  0.00           N  
ATOM    910  CA  ASP B 508     -35.649  56.764 -13.630  1.00  0.00           C  
ATOM    911  C   ASP B 508     -35.769  55.248 -13.450  1.00  0.00           C  
ATOM    912  O   ASP B 508     -36.365  54.566 -14.287  1.00  0.00           O  
ATOM    913  CB  ASP B 508     -35.198  57.098 -15.057  1.00  0.00           C  
ATOM    914  CG  ASP B 508     -35.600  58.496 -15.483  1.00  0.00           C  
ATOM    915  OD1 ASP B 508     -36.737  58.910 -15.173  1.00  0.00           O  
ATOM    916  OD2 ASP B 508     -34.782  59.182 -16.131  1.00  0.00           O  
ATOM    917  N   ILE B 509     -35.206  54.727 -12.363  1.00  0.00           N  
ATOM    918  CA  ILE B 509     -35.322  53.304 -12.046  1.00  0.00           C  
ATOM    919  C   ILE B 509     -35.914  53.107 -10.647  1.00  0.00           C  
ATOM    920  O   ILE B 509     -35.423  53.677  -9.668  1.00  0.00           O  
ATOM    921  CB  ILE B 509     -33.964  52.556 -12.185  1.00  0.00           C  
ATOM    922  CG1 ILE B 509     -33.393  52.732 -13.599  1.00  0.00           C  
ATOM    923  CG2 ILE B 509     -34.127  51.070 -11.849  1.00  0.00           C  
ATOM    924  CD1 ILE B 509     -31.962  52.248 -13.774  1.00  0.00           C  
ATOM    925  N   TYR B 510     -36.976  52.309 -10.570  1.00  0.00           N  
ATOM    926  CA  TYR B 510     -37.628  51.987  -9.300  1.00  0.00           C  
ATOM    927  C   TYR B 510     -38.038  50.517  -9.242  1.00  0.00           C  
ATOM    928  O   TYR B 510     -38.244  49.882 -10.277  1.00  0.00           O  
ATOM    929  CB  TYR B 510     -38.843  52.897  -9.064  1.00  0.00           C  
ATOM    930  CG  TYR B 510     -40.010  52.659 -10.001  1.00  0.00           C  
ATOM    931  CD1 TYR B 510     -40.062  53.270 -11.255  1.00  0.00           C  
ATOM    932  CD2 TYR B 510     -41.071  51.830  -9.629  1.00  0.00           C  
ATOM    933  CE1 TYR B 510     -41.135  53.054 -12.117  1.00  0.00           C  
ATOM    934  CE2 TYR B 510     -42.148  51.609 -10.483  1.00  0.00           C  
ATOM    935  CZ  TYR B 510     -42.174  52.224 -11.724  1.00  0.00           C  
ATOM    936  OH  TYR B 510     -43.237  52.009 -12.571  1.00  0.00           O  
ATOM    937  N   LEU B 511     -38.155  49.989  -8.026  1.00  0.00           N  
ATOM    938  CA  LEU B 511     -38.565  48.604  -7.807  1.00  0.00           C  
ATOM    939  C   LEU B 511     -40.074  48.517  -7.593  1.00  0.00           C  
ATOM    940  O   LEU B 511     -40.635  49.266  -6.793  1.00  0.00           O  
ATOM    941  CB  LEU B 511     -37.824  48.017  -6.598  1.00  0.00           C  
ATOM    942  CG  LEU B 511     -38.017  46.537  -6.239  1.00  0.00           C  
ATOM    943  CD1 LEU B 511     -37.249  45.627  -7.193  1.00  0.00           C  
ATOM    944  CD2 LEU B 511     -37.589  46.281  -4.800  1.00  0.00           C  
ATOM    945  N   ASP B 512     -40.723  47.607  -8.318  1.00  0.00           N  
ATOM    946  CA  ASP B 512     -42.154  47.345  -8.143  1.00  0.00           C  
ATOM    947  C   ASP B 512     -42.545  45.950  -8.644  1.00  0.00           C  
ATOM    948  O   ASP B 512     -41.714  45.221  -9.192  1.00  0.00           O  
ATOM    949  CB  ASP B 512     -43.001  48.430  -8.825  1.00  0.00           C  
ATOM    950  CG  ASP B 512     -44.350  48.642  -8.142  1.00  0.00           C  
ATOM    951  OD1 ASP B 512     -44.685  47.887  -7.202  1.00  0.00           O  
ATOM    952  OD2 ASP B 512     -45.080  49.570  -8.549  1.00  0.00           O  
ATOM    953  N   ALA B 513     -43.813  45.590  -8.449  1.00  0.00           N  
ATOM    954  CA  ALA B 513     -44.323  44.266  -8.799  1.00  0.00           C  
ATOM    955  C   ALA B 513     -44.572  44.103 -10.296  1.00  0.00           C  
ATOM    956  O   ALA B 513     -45.234  44.931 -10.925  1.00  0.00           O  
ATOM    957  CB  ALA B 513     -45.592  43.961  -8.011  1.00  0.00           C  
ATOM    958  N   TYR B 514     -44.030  43.023 -10.851  1.00  0.00           N  
ATOM    959  CA  TYR B 514     -44.215  42.676 -12.255  1.00  0.00           C  
ATOM    960  C   TYR B 514     -45.096  41.431 -12.345  1.00  0.00           C  
ATOM    961  O   TYR B 514     -44.611  40.300 -12.255  1.00  0.00           O  
ATOM    962  CB  TYR B 514     -42.852  42.458 -12.929  1.00  0.00           C  
ATOM    963  CG  TYR B 514     -42.902  42.059 -14.391  1.00  0.00           C  
ATOM    964  CD1 TYR B 514     -43.341  42.954 -15.369  1.00  0.00           C  
ATOM    965  CD2 TYR B 514     -42.485  40.792 -14.798  1.00  0.00           C  
ATOM    966  CE1 TYR B 514     -43.380  42.590 -16.715  1.00  0.00           C  
ATOM    967  CE2 TYR B 514     -42.517  40.417 -16.142  1.00  0.00           C  
ATOM    968  CZ  TYR B 514     -42.965  41.320 -17.094  1.00  0.00           C  
ATOM    969  OH  TYR B 514     -42.997  40.953 -18.422  1.00  0.00           O  
ATOM    970  N   LYS B 515     -46.398  41.658 -12.499  1.00  0.00           N  
ATOM    971  CA  LYS B 515     -47.384  40.580 -12.542  1.00  0.00           C  
ATOM    972  C   LYS B 515     -47.624  40.114 -13.974  1.00  0.00           C  
ATOM    973  O   LYS B 515     -48.405  39.191 -14.215  1.00  0.00           O  
ATOM    974  CB  LYS B 515     -48.707  41.025 -11.908  1.00  0.00           C  
ATOM    975  CG  LYS B 515     -48.633  41.344 -10.419  1.00  0.00           C  
ATOM    976  CD  LYS B 515     -50.031  41.518  -9.832  1.00  0.00           C  
ATOM    977  CE  LYS B 515     -49.994  42.139  -8.440  1.00  0.00           C  
ATOM    978  NZ  LYS B 515     -49.784  43.616  -8.486  1.00  0.00           N  
ATOM    979  N   GLU B 832     -43.235  38.439  -9.405  1.00  0.00           N  
ATOM    980  CA  GLU B 832     -41.824  38.809  -9.440  1.00  0.00           C  
ATOM    981  C   GLU B 832     -41.645  40.310  -9.217  1.00  0.00           C  
ATOM    982  O   GLU B 832     -42.321  41.124  -9.847  1.00  0.00           O  
ATOM    983  CB  GLU B 832     -41.201  38.392 -10.777  1.00  0.00           C  
ATOM    984  CG  GLU B 832     -39.676  38.451 -10.812  1.00  0.00           C  
ATOM    985  CD  GLU B 832     -39.081  37.997 -12.142  1.00  0.00           C  
ATOM    986  OE1 GLU B 832     -37.853  38.144 -12.318  1.00  0.00           O  
ATOM    987  OE2 GLU B 832     -39.829  37.494 -13.010  1.00  0.00           O  
ATOM    988  N   GLN B 833     -40.734  40.670  -8.316  1.00  0.00           N  
ATOM    989  CA  GLN B 833     -40.416  42.072  -8.064  1.00  0.00           C  
ATOM    990  C   GLN B 833     -39.221  42.484  -8.917  1.00  0.00           C  
ATOM    991  O   GLN B 833     -38.097  42.027  -8.689  1.00  0.00           O  
ATOM    992  CB  GLN B 833     -40.137  42.320  -6.575  1.00  0.00           C  
ATOM    993  CG  GLN B 833     -41.225  41.820  -5.618  1.00  0.00           C  
ATOM    994  CD  GLN B 833     -42.571  42.500  -5.820  1.00  0.00           C  
ATOM    995  OE1 GLN B 833     -43.597  41.835  -5.969  1.00  0.00           O  
ATOM    996  NE2 GLN B 833     -42.573  43.828  -5.825  1.00  0.00           N  
ATOM    997  N   THR B 834     -39.475  43.332  -9.912  1.00  0.00           N  
ATOM    998  CA  THR B 834     -38.438  43.761 -10.852  1.00  0.00           C  
ATOM    999  C   THR B 834     -38.246  45.273 -10.826  1.00  0.00           C  
ATOM   1000  O   THR B 834     -39.119  46.014 -10.367  1.00  0.00           O  
ATOM   1001  CB  THR B 834     -38.758  43.335 -12.312  1.00  0.00           C  
ATOM   1002  OG1 THR B 834     -39.851  44.111 -12.818  1.00  0.00           O  
ATOM   1003  CG2 THR B 834     -39.101  41.850 -12.398  1.00  0.00           C  
ATOM   1004  N   TYR B 835     -37.097  45.723 -11.322  1.00  0.00           N  
ATOM   1005  CA  TYR B 835     -36.866  47.144 -11.530  1.00  0.00           C  
ATOM   1006  C   TYR B 835     -37.543  47.614 -12.814  1.00  0.00           C  
ATOM   1007  O   TYR B 835     -37.651  46.860 -13.783  1.00  0.00           O  
ATOM   1008  CB  TYR B 835     -35.369  47.463 -11.527  1.00  0.00           C  
ATOM   1009  CG  TYR B 835     -34.771  47.428 -10.137  1.00  0.00           C  
ATOM   1010  CD1 TYR B 835     -34.947  48.496  -9.256  1.00  0.00           C  
ATOM   1011  CD2 TYR B 835     -34.049  46.319  -9.693  1.00  0.00           C  
ATOM   1012  CE1 TYR B 835     -34.413  48.467  -7.972  1.00  0.00           C  
ATOM   1013  CE2 TYR B 835     -33.508  46.281  -8.408  1.00  0.00           C  
ATOM   1014  CZ  TYR B 835     -33.696  47.357  -7.556  1.00  0.00           C  
ATOM   1015  OH  TYR B 835     -33.170  47.329  -6.286  1.00  0.00           O  
ATOM   1016  N   PHE B 836     -38.019  48.854 -12.799  1.00  0.00           N  
ATOM   1017  CA  PHE B 836     -38.734  49.430 -13.932  1.00  0.00           C  
ATOM   1018  C   PHE B 836     -38.063  50.713 -14.402  1.00  0.00           C  
ATOM   1019  O   PHE B 836     -37.606  51.514 -13.585  1.00  0.00           O  
ATOM   1020  CB  PHE B 836     -40.186  49.733 -13.552  1.00  0.00           C  
ATOM   1021  CG  PHE B 836     -41.066  48.516 -13.458  1.00  0.00           C  
ATOM   1022  CD1 PHE B 836     -41.142  47.782 -12.277  1.00  0.00           C  
ATOM   1023  CD2 PHE B 836     -41.839  48.118 -14.546  1.00  0.00           C  
ATOM   1024  CE1 PHE B 836     -41.964  46.659 -12.185  1.00  0.00           C  
ATOM   1025  CE2 PHE B 836     -42.663  46.995 -14.466  1.00  0.00           C  
ATOM   1026  CZ  PHE B 836     -42.726  46.265 -13.283  1.00  0.00           C  
ATOM   1027  N   PHE B 837     -38.000  50.896 -15.718  1.00  0.00           N  
ATOM   1028  CA  PHE B 837     -37.588  52.171 -16.296  1.00  0.00           C  
ATOM   1029  C   PHE B 837     -38.815  53.053 -16.491  1.00  0.00           C  
ATOM   1030  O   PHE B 837     -39.862  52.578 -16.940  1.00  0.00           O  
ATOM   1031  CB  PHE B 837     -36.851  51.977 -17.625  1.00  0.00           C  
ATOM   1032  CG  PHE B 837     -36.464  53.269 -18.295  1.00  0.00           C  
ATOM   1033  CD1 PHE B 837     -35.379  54.010 -17.834  1.00  0.00           C  
ATOM   1034  CD2 PHE B 837     -37.194  53.753 -19.379  1.00  0.00           C  
ATOM   1035  CE1 PHE B 837     -35.024  55.210 -18.444  1.00  0.00           C  
ATOM   1036  CE2 PHE B 837     -36.846  54.952 -19.997  1.00  0.00           C  
ATOM   1037  CZ  PHE B 837     -35.758  55.681 -19.529  1.00  0.00           C  
ATOM   1038  N   ARG B 838     -38.674  54.336 -16.163  1.00  0.00           N  
ATOM   1039  CA  ARG B 838     -39.784  55.289 -16.223  1.00  0.00           C  
ATOM   1040  C   ARG B 838     -40.085  55.743 -17.653  1.00  0.00           C  
ATOM   1041  O   ARG B 838     -40.010  56.933 -17.968  1.00  0.00           O  
ATOM   1042  CB  ARG B 838     -39.511  56.495 -15.315  1.00  0.00           C  
ATOM   1043  CG  ARG B 838     -39.397  56.149 -13.841  1.00  0.00           C  
ATOM   1044  CD  ARG B 838     -39.387  57.397 -12.976  1.00  0.00           C  
ATOM   1045  NE  ARG B 838     -39.308  57.077 -11.551  1.00  0.00           N  
ATOM   1046  CZ  ARG B 838     -40.353  56.782 -10.782  1.00  0.00           C  
ATOM   1047  NH1 ARG B 838     -41.579  56.758 -11.290  1.00  0.00           N  
ATOM   1048  NH2 ARG B 838     -40.174  56.506  -9.498  1.00  0.00           N  
ATOM   1049  N   LEU B 839     -40.435  54.781 -18.507  1.00  0.00           N  
ATOM   1050  CA  LEU B 839     -40.747  55.042 -19.912  1.00  0.00           C  
ATOM   1051  C   LEU B 839     -41.953  55.969 -20.076  1.00  0.00           C  
ATOM   1052  O   LEU B 839     -41.984  56.790 -20.995  1.00  0.00           O  
ATOM   1053  CB  LEU B 839     -40.972  53.725 -20.671  1.00  0.00           C  
ATOM   1054  CG  LEU B 839     -41.222  53.798 -22.184  1.00  0.00           C  
ATOM   1055  CD1 LEU B 839     -39.976  54.227 -22.948  1.00  0.00           C  
ATOM   1056  CD2 LEU B 839     -41.744  52.472 -22.716  1.00  0.00           C  
ATOM   1057  N   SER B 840     -42.928  55.840 -19.176  1.00  0.00           N  
ATOM   1058  CA  SER B 840     -44.131  56.681 -19.183  1.00  0.00           C  
ATOM   1059  C   SER B 840     -43.832  58.171 -18.975  1.00  0.00           C  
ATOM   1060  O   SER B 840     -44.688  59.022 -19.228  1.00  0.00           O  
ATOM   1061  CB  SER B 840     -45.132  56.198 -18.128  1.00  0.00           C  
ATOM   1062  OG  SER B 840     -44.644  56.426 -16.818  1.00  0.00           O  
ATOM   1063  N   ALA B 841     -42.619  58.476 -18.516  1.00  0.00           N  
ATOM   1064  CA  ALA B 841     -42.197  59.857 -18.287  1.00  0.00           C  
ATOM   1065  C   ALA B 841     -41.616  60.510 -19.544  1.00  0.00           C  
ATOM   1066  O   ALA B 841     -41.422  61.727 -19.582  1.00  0.00           O  
ATOM   1067  CB  ALA B 841     -41.194  59.922 -17.140  1.00  0.00           C  
ATOM   1068  N   TYR B 844     -41.354  59.703 -20.569  1.00  0.00           N  
ATOM   1069  CA  TYR B 844     -40.683  60.183 -21.778  1.00  0.00           C  
ATOM   1070  C   TYR B 844     -41.573  60.253 -23.021  1.00  0.00           C  
ATOM   1071  O   TYR B 844     -41.113  60.655 -24.092  1.00  0.00           O  
ATOM   1072  CB  TYR B 844     -39.418  59.356 -22.046  1.00  0.00           C  
ATOM   1073  CG  TYR B 844     -38.313  59.649 -21.059  1.00  0.00           C  
ATOM   1074  CD1 TYR B 844     -37.421  60.697 -21.279  1.00  0.00           C  
ATOM   1075  CD2 TYR B 844     -38.172  58.895 -19.895  1.00  0.00           C  
ATOM   1076  CE1 TYR B 844     -36.409  60.982 -20.371  1.00  0.00           C  
ATOM   1077  CE2 TYR B 844     -37.163  59.173 -18.978  1.00  0.00           C  
ATOM   1078  CZ  TYR B 844     -36.287  60.217 -19.225  1.00  0.00           C  
ATOM   1079  OH  TYR B 844     -35.288  60.502 -18.326  1.00  0.00           O  
ATOM   1080  N   THR B 845     -42.844  59.879 -22.863  1.00  0.00           N  
ATOM   1081  CA  THR B 845     -43.813  59.822 -23.963  1.00  0.00           C  
ATOM   1082  C   THR B 845     -43.812  61.077 -24.847  1.00  0.00           C  
ATOM   1083  O   THR B 845     -43.586  60.987 -26.057  1.00  0.00           O  
ATOM   1084  CB  THR B 845     -45.247  59.531 -23.435  1.00  0.00           C  
ATOM   1085  OG1 THR B 845     -45.253  58.287 -22.724  1.00  0.00           O  
ATOM   1086  CG2 THR B 845     -46.255  59.452 -24.578  1.00  0.00           C  
ATOM   1087  N   ASP B 846     -44.050  62.238 -24.239  1.00  0.00           N  
ATOM   1088  CA  ASP B 846     -44.148  63.493 -24.987  1.00  0.00           C  
ATOM   1089  C   ASP B 846     -42.806  63.989 -25.522  1.00  0.00           C  
ATOM   1090  O   ASP B 846     -42.754  64.604 -26.588  1.00  0.00           O  
ATOM   1091  CB  ASP B 846     -44.840  64.574 -24.150  1.00  0.00           C  
ATOM   1092  CG  ASP B 846     -46.336  64.327 -23.997  1.00  0.00           C  
ATOM   1093  OD1 ASP B 846     -46.890  63.462 -24.712  1.00  0.00           O  
ATOM   1094  OD2 ASP B 846     -46.965  65.004 -23.160  1.00  0.00           O  
ATOM   1095  N   ARG B 847     -41.730  63.715 -24.788  1.00  0.00           N  
ATOM   1096  CA  ARG B 847     -40.382  64.062 -25.236  1.00  0.00           C  
ATOM   1097  C   ARG B 847     -39.974  63.219 -26.450  1.00  0.00           C  
ATOM   1098  O   ARG B 847     -39.217  63.678 -27.310  1.00  0.00           O  
ATOM   1099  CB  ARG B 847     -39.376  63.896 -24.095  1.00  0.00           C  
ATOM   1100  CG  ARG B 847     -38.076  64.662 -24.286  1.00  0.00           C  
ATOM   1101  CD  ARG B 847     -37.204  64.589 -23.043  1.00  0.00           C  
ATOM   1102  NE  ARG B 847     -35.802  64.864 -23.350  1.00  0.00           N  
ATOM   1103  CZ  ARG B 847     -34.796  64.722 -22.490  1.00  0.00           C  
ATOM   1104  NH1 ARG B 847     -35.020  64.304 -21.250  1.00  0.00           N  
ATOM   1105  NH2 ARG B 847     -33.556  64.999 -22.873  1.00  0.00           N  
ATOM   1106  N   LEU B 848     -40.488  61.991 -26.510  1.00  0.00           N  
ATOM   1107  CA  LEU B 848     -40.266  61.106 -27.650  1.00  0.00           C  
ATOM   1108  C   LEU B 848     -41.077  61.538 -28.872  1.00  0.00           C  
ATOM   1109  O   LEU B 848     -40.582  61.473 -29.998  1.00  0.00           O  
ATOM   1110  CB  LEU B 848     -40.584  59.652 -27.283  1.00  0.00           C  
ATOM   1111  CG  LEU B 848     -39.581  58.904 -26.396  1.00  0.00           C  
ATOM   1112  CD1 LEU B 848     -40.207  57.639 -25.827  1.00  0.00           C  
ATOM   1113  CD2 LEU B 848     -38.298  58.578 -27.152  1.00  0.00           C  
ATOM   1114  N   LEU B 849     -42.316  61.976 -28.644  1.00  0.00           N  
ATOM   1115  CA  LEU B 849     -43.174  62.473 -29.723  1.00  0.00           C  
ATOM   1116  C   LEU B 849     -42.614  63.750 -30.343  1.00  0.00           C  
ATOM   1117  O   LEU B 849     -42.724  63.958 -31.552  1.00  0.00           O  
ATOM   1118  CB  LEU B 849     -44.608  62.707 -29.232  1.00  0.00           C  
ATOM   1119  CG  LEU B 849     -45.479  61.482 -28.927  1.00  0.00           C  
ATOM   1120  CD1 LEU B 849     -46.771  61.909 -28.244  1.00  0.00           C  
ATOM   1121  CD2 LEU B 849     -45.776  60.669 -30.183  1.00  0.00           C  
ATOM   1122  N   ALA B 850     -42.011  64.593 -29.508  1.00  0.00           N  
ATOM   1123  CA  ALA B 850     -41.354  65.815 -29.968  1.00  0.00           C  
ATOM   1124  C   ALA B 850     -40.148  65.490 -30.850  1.00  0.00           C  
ATOM   1125  O   ALA B 850     -39.889  66.186 -31.831  1.00  0.00           O  
ATOM   1126  CB  ALA B 850     -40.937  66.679 -28.782  1.00  0.00           C  
ATOM   1127  N   LEU B 851     -39.430  64.424 -30.497  1.00  0.00           N  
ATOM   1128  CA  LEU B 851     -38.273  63.958 -31.262  1.00  0.00           C  
ATOM   1129  C   LEU B 851     -38.644  63.529 -32.683  1.00  0.00           C  
ATOM   1130  O   LEU B 851     -37.947  63.879 -33.637  1.00  0.00           O  
ATOM   1131  CB  LEU B 851     -37.559  62.815 -30.522  1.00  0.00           C  
ATOM   1132  CG  LEU B 851     -36.496  61.982 -31.251  1.00  0.00           C  
ATOM   1133  CD1 LEU B 851     -35.256  62.804 -31.584  1.00  0.00           C  
ATOM   1134  CD2 LEU B 851     -36.124  60.761 -30.423  1.00  0.00           C  
ATOM   1135  N   TYR B 852     -39.735  62.776 -32.818  1.00  0.00           N  
ATOM   1136  CA  TYR B 852     -40.180  62.291 -34.128  1.00  0.00           C  
ATOM   1137  C   TYR B 852     -40.668  63.432 -35.021  1.00  0.00           C  
ATOM   1138  O   TYR B 852     -40.510  63.384 -36.242  1.00  0.00           O  
ATOM   1139  CB  TYR B 852     -41.279  61.227 -33.995  1.00  0.00           C  
ATOM   1140  CG  TYR B 852     -41.010  60.121 -32.989  1.00  0.00           C  
ATOM   1141  CD1 TYR B 852     -42.024  59.668 -32.149  1.00  0.00           C  
ATOM   1142  CD2 TYR B 852     -39.750  59.524 -32.882  1.00  0.00           C  
ATOM   1143  CE1 TYR B 852     -41.797  58.652 -31.224  1.00  0.00           C  
ATOM   1144  CE2 TYR B 852     -39.510  58.508 -31.955  1.00  0.00           C  
ATOM   1145  CZ  TYR B 852     -40.540  58.079 -31.132  1.00  0.00           C  
ATOM   1146  OH  TYR B 852     -40.320  57.077 -30.219  1.00  0.00           O  
ATOM   1147  N   GLU B 853     -41.260  64.451 -34.400  1.00  0.00           N  
ATOM   1148  CA  GLU B 853     -41.752  65.628 -35.112  1.00  0.00           C  
ATOM   1149  C   GLU B 853     -40.601  66.540 -35.546  1.00  0.00           C  
ATOM   1150  O   GLU B 853     -40.564  66.994 -36.691  1.00  0.00           O  
ATOM   1151  CB  GLU B 853     -42.772  66.390 -34.248  1.00  0.00           C  
ATOM   1152  CG  GLU B 853     -43.415  67.618 -34.913  1.00  0.00           C  
ATOM   1153  CD  GLU B 853     -44.277  67.279 -36.126  1.00  0.00           C  
ATOM   1154  OE1 GLU B 853     -44.937  66.215 -36.131  1.00  0.00           O  
ATOM   1155  OE2 GLU B 853     -44.297  68.089 -37.079  1.00  0.00           O  
ATOM   1156  N   GLU B 854     -39.663  66.790 -34.632  1.00  0.00           N  
ATOM   1157  CA  GLU B 854     -38.520  67.668 -34.897  1.00  0.00           C  
ATOM   1158  C   GLU B 854     -37.466  67.011 -35.789  1.00  0.00           C  
ATOM   1159  O   GLU B 854     -36.845  67.679 -36.619  1.00  0.00           O  
ATOM   1160  CB  GLU B 854     -37.889  68.150 -33.586  1.00  0.00           C  
ATOM   1161  CG  GLU B 854     -38.726  69.188 -32.837  1.00  0.00           C  
ATOM   1162  CD  GLU B 854     -38.251  69.437 -31.411  1.00  0.00           C  
ATOM   1163  OE1 GLU B 854     -39.097  69.793 -30.560  1.00  0.00           O  
ATOM   1164  OE2 GLU B 854     -37.040  69.282 -31.134  1.00  0.00           O  
ATOM   1165  N   HIS B 855     -37.272  65.705 -35.615  1.00  0.00           N  
ATOM   1166  CA  HIS B 855     -36.300  64.952 -36.404  1.00  0.00           C  
ATOM   1167  C   HIS B 855     -36.940  63.714 -37.038  1.00  0.00           C  
ATOM   1168  O   HIS B 855     -36.749  62.602 -36.544  1.00  0.00           O  
ATOM   1169  CB  HIS B 855     -35.104  64.540 -35.533  1.00  0.00           C  
ATOM   1170  CG  HIS B 855     -34.337  65.694 -34.964  1.00  0.00           C  
ATOM   1171  ND1 HIS B 855     -33.354  66.355 -35.669  1.00  0.00           N  
ATOM   1172  CD2 HIS B 855     -34.404  66.299 -33.754  1.00  0.00           C  
ATOM   1173  CE1 HIS B 855     -32.852  67.321 -34.920  1.00  0.00           C  
ATOM   1174  NE2 HIS B 855     -33.472  67.308 -33.753  1.00  0.00           N  
ATOM   1175  N   PRO B 856     -37.700  63.896 -38.140  1.00  0.00           N  
ATOM   1176  CA  PRO B 856     -38.343  62.745 -38.787  1.00  0.00           C  
ATOM   1177  C   PRO B 856     -37.354  61.740 -39.387  1.00  0.00           C  
ATOM   1178  O   PRO B 856     -37.711  60.580 -39.600  1.00  0.00           O  
ATOM   1179  CB  PRO B 856     -39.202  63.385 -39.886  1.00  0.00           C  
ATOM   1180  CG  PRO B 856     -38.612  64.727 -40.113  1.00  0.00           C  
ATOM   1181  CD  PRO B 856     -38.058  65.167 -38.799  1.00  0.00           C  
ATOM   1182  N   GLU B 857     -36.124  62.183 -39.639  1.00  0.00           N  
ATOM   1183  CA  GLU B 857     -35.070  61.315 -40.169  1.00  0.00           C  
ATOM   1184  C   GLU B 857     -34.565  60.292 -39.141  1.00  0.00           C  
ATOM   1185  O   GLU B 857     -33.788  59.398 -39.481  1.00  0.00           O  
ATOM   1186  CB  GLU B 857     -33.907  62.150 -40.734  1.00  0.00           C  
ATOM   1187  CG  GLU B 857     -32.972  62.783 -39.693  1.00  0.00           C  
ATOM   1188  CD  GLU B 857     -33.546  64.023 -39.015  1.00  0.00           C  
ATOM   1189  OE1 GLU B 857     -34.654  64.469 -39.385  1.00  0.00           O  
ATOM   1190  OE2 GLU B 857     -32.877  64.558 -38.105  1.00  0.00           O  
ATOM   1191  N   PHE B 858     -35.016  60.429 -37.894  1.00  0.00           N  
ATOM   1192  CA  PHE B 858     -34.663  59.510 -36.807  1.00  0.00           C  
ATOM   1193  C   PHE B 858     -35.140  58.079 -37.074  1.00  0.00           C  
ATOM   1194  O   PHE B 858     -34.486  57.117 -36.661  1.00  0.00           O  
ATOM   1195  CB  PHE B 858     -35.223  60.027 -35.474  1.00  0.00           C  
ATOM   1196  CG  PHE B 858     -34.842  59.195 -34.276  1.00  0.00           C  
ATOM   1197  CD1 PHE B 858     -33.543  59.217 -33.778  1.00  0.00           C  
ATOM   1198  CD2 PHE B 858     -35.792  58.406 -33.634  1.00  0.00           C  
ATOM   1199  CE1 PHE B 858     -33.193  58.453 -32.666  1.00  0.00           C  
ATOM   1200  CE2 PHE B 858     -35.452  57.638 -32.523  1.00  0.00           C  
ATOM   1201  CZ  PHE B 858     -34.149  57.663 -32.037  1.00  0.00           C  
ATOM   1202  N   ILE B 859     -36.275  57.949 -37.762  1.00  0.00           N  
ATOM   1203  CA  ILE B 859     -36.828  56.639 -38.126  1.00  0.00           C  
ATOM   1204  C   ILE B 859     -37.119  56.559 -39.625  1.00  0.00           C  
ATOM   1205  O   ILE B 859     -37.821  57.409 -40.179  1.00  0.00           O  
ATOM   1206  CB  ILE B 859     -38.131  56.298 -37.343  1.00  0.00           C  
ATOM   1207  CG1 ILE B 859     -37.970  56.579 -35.845  1.00  0.00           C  
ATOM   1208  CG2 ILE B 859     -38.543  54.841 -37.589  1.00  0.00           C  
ATOM   1209  CD1 ILE B 859     -39.272  56.577 -35.066  1.00  0.00           C  
ATOM   1210  N   GLY B 860     -36.579  55.525 -40.266  1.00  0.00           N  
ATOM   1211  CA  GLY B 860     -36.843  55.249 -41.673  1.00  0.00           C  
ATOM   1212  C   GLY B 860     -37.150  53.779 -41.914  1.00  0.00           C  
ATOM   1213  O   GLY B 860     -36.700  52.921 -41.149  1.00  0.00           O  
ATOM   1214  N   PRO B 861     -37.932  53.472 -42.969  1.00  0.00           N  
ATOM   1215  CA  PRO B 861     -38.606  54.429 -43.857  1.00  0.00           C  
ATOM   1216  C   PRO B 861     -39.831  55.080 -43.202  1.00  0.00           C  
ATOM   1217  O   PRO B 861     -40.203  54.708 -42.085  1.00  0.00           O  
ATOM   1218  CB  PRO B 861     -39.023  53.565 -45.053  1.00  0.00           C  
ATOM   1219  CG  PRO B 861     -39.139  52.191 -44.507  1.00  0.00           C  
ATOM   1220  CD  PRO B 861     -38.100  52.082 -43.431  1.00  0.00           C  
ATOM   1221  N   ASP B 862     -40.439  56.041 -43.900  1.00  0.00           N  
ATOM   1222  CA  ASP B 862     -41.568  56.826 -43.380  1.00  0.00           C  
ATOM   1223  C   ASP B 862     -42.694  55.981 -42.782  1.00  0.00           C  
ATOM   1224  O   ASP B 862     -43.259  56.338 -41.744  1.00  0.00           O  
ATOM   1225  CB  ASP B 862     -42.133  57.747 -44.467  1.00  0.00           C  
ATOM   1226  CG  ASP B 862     -41.182  58.880 -44.839  1.00  0.00           C  
ATOM   1227  OD1 ASP B 862     -40.232  59.159 -44.074  1.00  0.00           O  
ATOM   1228  OD2 ASP B 862     -41.393  59.500 -45.904  1.00  0.00           O  
ATOM   1229  N   ALA B 863     -43.006  54.866 -43.440  1.00  0.00           N  
ATOM   1230  CA  ALA B 863     -44.055  53.953 -42.992  1.00  0.00           C  
ATOM   1231  C   ALA B 863     -43.810  53.431 -41.576  1.00  0.00           C  
ATOM   1232  O   ALA B 863     -44.756  53.280 -40.802  1.00  0.00           O  
ATOM   1233  CB  ALA B 863     -44.211  52.796 -43.972  1.00  0.00           C  
ATOM   1234  N   ARG B 864     -42.546  53.165 -41.246  1.00  0.00           N  
ATOM   1235  CA  ARG B 864     -42.168  52.697 -39.909  1.00  0.00           C  
ATOM   1236  C   ARG B 864     -42.300  53.796 -38.859  1.00  0.00           C  
ATOM   1237  O   ARG B 864     -42.724  53.532 -37.734  1.00  0.00           O  
ATOM   1238  CB  ARG B 864     -40.742  52.126 -39.891  1.00  0.00           C  
ATOM   1239  CG  ARG B 864     -40.483  50.950 -40.834  1.00  0.00           C  
ATOM   1240  CD  ARG B 864     -41.143  49.647 -40.375  1.00  0.00           C  
ATOM   1241  NE  ARG B 864     -42.550  49.561 -40.766  1.00  0.00           N  
ATOM   1242  CZ  ARG B 864     -42.982  49.226 -41.981  1.00  0.00           C  
ATOM   1243  NH1 ARG B 864     -42.121  48.940 -42.950  1.00  0.00           N  
ATOM   1244  NH2 ARG B 864     -44.285  49.182 -42.231  1.00  0.00           N  
ATOM   1245  N   ARG B 865     -41.935  55.023 -39.232  1.00  0.00           N  
ATOM   1246  CA  ARG B 865     -42.044  56.170 -38.331  1.00  0.00           C  
ATOM   1247  C   ARG B 865     -43.494  56.435 -37.929  1.00  0.00           C  
ATOM   1248  O   ARG B 865     -43.782  56.658 -36.751  1.00  0.00           O  
ATOM   1249  CB  ARG B 865     -41.422  57.428 -38.951  1.00  0.00           C  
ATOM   1250  CG  ARG B 865     -41.421  58.634 -38.013  1.00  0.00           C  
ATOM   1251  CD  ARG B 865     -40.771  59.862 -38.627  1.00  0.00           C  
ATOM   1252  NE  ARG B 865     -41.564  60.433 -39.714  1.00  0.00           N  
ATOM   1253  CZ  ARG B 865     -41.241  60.363 -41.003  1.00  0.00           C  
ATOM   1254  NH1 ARG B 865     -40.126  59.751 -41.389  1.00  0.00           N  
ATOM   1255  NH2 ARG B 865     -42.036  60.913 -41.911  1.00  0.00           N  
ATOM   1256  N   ASN B 866     -44.394  56.398 -38.910  1.00  0.00           N  
ATOM   1257  CA  ASN B 866     -45.822  56.620 -38.679  1.00  0.00           C  
ATOM   1258  C   ASN B 866     -46.433  55.605 -37.714  1.00  0.00           C  
ATOM   1259  O   ASN B 866     -47.332  55.939 -36.941  1.00  0.00           O  
ATOM   1260  CB  ASN B 866     -46.590  56.625 -40.004  1.00  0.00           C  
ATOM   1261  CG  ASN B 866     -46.212  57.797 -40.900  1.00  0.00           C  
ATOM   1262  OD1 ASN B 866     -46.038  58.926 -40.436  1.00  0.00           O  
ATOM   1263  ND2 ASN B 866     -46.094  57.531 -42.195  1.00  0.00           N  
ATOM   1264  N   GLU B 867     -45.932  54.373 -37.764  1.00  0.00           N  
ATOM   1265  CA  GLU B 867     -46.357  53.310 -36.855  1.00  0.00           C  
ATOM   1266  C   GLU B 867     -45.873  53.563 -35.425  1.00  0.00           C  
ATOM   1267  O   GLU B 867     -46.606  53.312 -34.464  1.00  0.00           O  
ATOM   1268  CB  GLU B 867     -45.867  51.948 -37.358  1.00  0.00           C  
ATOM   1269  CG  GLU B 867     -46.544  51.484 -38.649  1.00  0.00           C  
ATOM   1270  CD  GLU B 867     -45.841  50.309 -39.317  1.00  0.00           C  
ATOM   1271  OE1 GLU B 867     -46.380  49.798 -40.321  1.00  0.00           O  
ATOM   1272  OE2 GLU B 867     -44.757  49.895 -38.850  1.00  0.00           O  
ATOM   1273  N   ILE B 868     -44.645  54.064 -35.297  1.00  0.00           N  
ATOM   1274  CA  ILE B 868     -44.063  54.407 -33.995  1.00  0.00           C  
ATOM   1275  C   ILE B 868     -44.757  55.626 -33.381  1.00  0.00           C  
ATOM   1276  O   ILE B 868     -45.105  55.613 -32.198  1.00  0.00           O  
ATOM   1277  CB  ILE B 868     -42.522  54.630 -34.086  1.00  0.00           C  
ATOM   1278  CG1 ILE B 868     -41.800  53.340 -34.514  1.00  0.00           C  
ATOM   1279  CG2 ILE B 868     -41.957  55.174 -32.769  1.00  0.00           C  
ATOM   1280  CD1 ILE B 868     -41.966  52.148 -33.569  1.00  0.00           C  
ATOM   1281  N   VAL B 869     -44.958  56.667 -34.192  1.00  0.00           N  
ATOM   1282  CA  VAL B 869     -45.712  57.854 -33.777  1.00  0.00           C  
ATOM   1283  C   VAL B 869     -47.081  57.443 -33.224  1.00  0.00           C  
ATOM   1284  O   VAL B 869     -47.478  57.883 -32.144  1.00  0.00           O  
ATOM   1285  CB  VAL B 869     -45.871  58.877 -34.940  1.00  0.00           C  
ATOM   1286  CG1 VAL B 869     -46.925  59.933 -34.615  1.00  0.00           C  
ATOM   1287  CG2 VAL B 869     -44.535  59.546 -35.255  1.00  0.00           C  
ATOM   1288  N   SER B 870     -47.775  56.577 -33.961  1.00  0.00           N  
ATOM   1289  CA  SER B 870     -49.089  56.072 -33.565  1.00  0.00           C  
ATOM   1290  C   SER B 870     -49.040  55.268 -32.262  1.00  0.00           C  
ATOM   1291  O   SER B 870     -49.946  55.371 -31.433  1.00  0.00           O  
ATOM   1292  CB  SER B 870     -49.691  55.225 -34.690  1.00  0.00           C  
ATOM   1293  OG  SER B 870     -50.956  54.707 -34.324  1.00  0.00           O  
ATOM   1294  N   PHE B 872     -47.979  54.480 -32.089  1.00  0.00           N  
ATOM   1295  CA  PHE B 872     -47.807  53.644 -30.899  1.00  0.00           C  
ATOM   1296  C   PHE B 872     -47.523  54.462 -29.636  1.00  0.00           C  
ATOM   1297  O   PHE B 872     -48.098  54.198 -28.578  1.00  0.00           O  
ATOM   1298  CB  PHE B 872     -46.707  52.593 -31.129  1.00  0.00           C  
ATOM   1299  CG  PHE B 872     -46.322  51.826 -29.888  1.00  0.00           C  
ATOM   1300  CD1 PHE B 872     -47.202  50.910 -29.313  1.00  0.00           C  
ATOM   1301  CD2 PHE B 872     -45.074  52.013 -29.301  1.00  0.00           C  
ATOM   1302  CE1 PHE B 872     -46.848  50.199 -28.167  1.00  0.00           C  
ATOM   1303  CE2 PHE B 872     -44.709  51.307 -28.154  1.00  0.00           C  
ATOM   1304  CZ  PHE B 872     -45.598  50.397 -27.587  1.00  0.00           C  
ATOM   1305  N   VAL B 873     -46.638  55.450 -29.756  1.00  0.00           N  
ATOM   1306  CA  VAL B 873     -46.271  56.313 -28.630  1.00  0.00           C  
ATOM   1307  C   VAL B 873     -47.417  57.264 -28.261  1.00  0.00           C  
ATOM   1308  O   VAL B 873     -47.607  57.580 -27.086  1.00  0.00           O  
ATOM   1309  CB  VAL B 873     -44.957  57.101 -28.912  1.00  0.00           C  
ATOM   1310  CG1 VAL B 873     -44.568  57.972 -27.723  1.00  0.00           C  
ATOM   1311  CG2 VAL B 873     -43.816  56.143 -29.245  1.00  0.00           C  
ATOM   1312  N   SER B 874     -48.181  57.695 -29.266  1.00  0.00           N  
ATOM   1313  CA  SER B 874     -49.320  58.603 -29.067  1.00  0.00           C  
ATOM   1314  C   SER B 874     -50.410  58.023 -28.167  1.00  0.00           C  
ATOM   1315  O   SER B 874     -51.116  58.768 -27.488  1.00  0.00           O  
ATOM   1316  CB  SER B 874     -49.926  59.027 -30.410  1.00  0.00           C  
ATOM   1317  OG  SER B 874     -49.047  59.882 -31.123  1.00  0.00           O  
ATOM   1318  N   GLY B1082     -50.538  56.698 -28.164  1.00  0.00           N  
ATOM   1319  CA  GLY B1082     -51.511  56.009 -27.317  1.00  0.00           C  
ATOM   1320  C   GLY B1082     -51.087  55.845 -25.866  1.00  0.00           C  
ATOM   1321  O   GLY B1082     -51.773  55.177 -25.088  1.00  0.00           O  
ATOM   1322  N   GLY B1083     -49.956  56.449 -25.501  1.00  0.00           N  
ATOM   1323  CA  GLY B1083     -49.438  56.381 -24.134  1.00  0.00           C  
ATOM   1324  C   GLY B1083     -48.522  55.193 -23.899  1.00  0.00           C  
ATOM   1325  O   GLY B1083     -48.752  54.105 -24.433  1.00  0.00           O  
ATOM   1326  N   LEU B1084     -47.484  55.407 -23.094  1.00  0.00           N  
ATOM   1327  CA  LEU B1084     -46.495  54.368 -22.807  1.00  0.00           C  
ATOM   1328  C   LEU B1084     -46.539  53.895 -21.358  1.00  0.00           C  
ATOM   1329  O   LEU B1084     -46.729  54.692 -20.439  1.00  0.00           O  
ATOM   1330  CB  LEU B1084     -45.082  54.856 -23.150  1.00  0.00           C  
ATOM   1331  CG  LEU B1084     -44.725  55.061 -24.627  1.00  0.00           C  
ATOM   1332  CD1 LEU B1084     -43.406  55.805 -24.757  1.00  0.00           C  
ATOM   1333  CD2 LEU B1084     -44.675  53.737 -25.382  1.00  0.00           C  
ATOM   1334  N   LYS B1085     -46.364  52.589 -21.172  1.00  0.00           N  
ATOM   1335  CA  LYS B1085     -46.264  51.988 -19.846  1.00  0.00           C  
ATOM   1336  C   LYS B1085     -44.797  51.891 -19.442  1.00  0.00           C  
ATOM   1337  O   LYS B1085     -43.914  51.854 -20.302  1.00  0.00           O  
ATOM   1338  CB  LYS B1085     -46.893  50.588 -19.838  1.00  0.00           C  
ATOM   1339  CG  LYS B1085     -48.340  50.521 -20.326  1.00  0.00           C  
ATOM   1340  CD  LYS B1085     -49.329  50.969 -19.257  1.00  0.00           C  
ATOM   1341  CE  LYS B1085     -50.761  50.965 -19.784  1.00  0.00           C  
ATOM   1342  NZ  LYS B1085     -51.243  49.593 -20.130  1.00  0.00           N  
ATOM   1343  N   ASP B1087     -44.539  51.849 -18.136  1.00  0.00           N  
ATOM   1344  CA  ASP B1087     -43.184  51.636 -17.632  1.00  0.00           C  
ATOM   1345  C   ASP B1087     -42.684  50.234 -17.984  1.00  0.00           C  
ATOM   1346  O   ASP B1087     -43.465  49.282 -18.034  1.00  0.00           O  
ATOM   1347  CB  ASP B1087     -43.116  51.891 -16.122  1.00  0.00           C  
ATOM   1348  CG  ASP B1087     -43.137  53.377 -15.775  1.00  0.00           C  
ATOM   1349  OD1 ASP B1087     -43.018  54.218 -16.691  1.00  0.00           O  
ATOM   1350  OD2 ASP B1087     -43.267  53.707 -14.579  1.00  0.00           O  
ATOM   1351  N   LEU B1088     -41.383  50.123 -18.239  1.00  0.00           N  
ATOM   1352  CA  LEU B1088     -40.791  48.883 -18.736  1.00  0.00           C  
ATOM   1353  C   LEU B1088     -39.952  48.167 -17.679  1.00  0.00           C  
ATOM   1354  O   LEU B1088     -39.028  48.750 -17.109  1.00  0.00           O  
ATOM   1355  CB  LEU B1088     -39.943  49.167 -19.983  1.00  0.00           C  
ATOM   1356  CG  LEU B1088     -39.192  48.014 -20.659  1.00  0.00           C  
ATOM   1357  CD1 LEU B1088     -40.139  47.107 -21.435  1.00  0.00           C  
ATOM   1358  CD2 LEU B1088     -38.106  48.560 -21.573  1.00  0.00           C  
ATOM   1359  N   SER B1089     -40.286  46.900 -17.433  1.00  0.00           N  
ATOM   1360  CA  SER B1089     -39.498  46.031 -16.561  1.00  0.00           C  
ATOM   1361  C   SER B1089     -38.108  45.820 -17.157  1.00  0.00           C  
ATOM   1362  O   SER B1089     -37.975  45.386 -18.302  1.00  0.00           O  
ATOM   1363  CB  SER B1089     -40.204  44.686 -16.359  1.00  0.00           C  
ATOM   1364  OG  SER B1089     -39.394  43.786 -15.620  1.00  0.00           O  
ATOM   1365  N   ILE B1090     -37.080  46.136 -16.374  1.00  0.00           N  
ATOM   1366  CA  ILE B1090     -35.702  46.124 -16.869  1.00  0.00           C  
ATOM   1367  C   ILE B1090     -34.750  45.198 -16.093  1.00  0.00           C  
ATOM   1368  O   ILE B1090     -33.535  45.235 -16.306  1.00  0.00           O  
ATOM   1369  CB  ILE B1090     -35.110  47.562 -16.979  1.00  0.00           C  
ATOM   1370  CG1 ILE B1090     -35.229  48.314 -15.645  1.00  0.00           C  
ATOM   1371  CG2 ILE B1090     -35.786  48.330 -18.118  1.00  0.00           C  
ATOM   1372  CD1 ILE B1090     -34.423  49.607 -15.574  1.00  0.00           C  
ATOM   1373  N   SER B1091     -35.305  44.366 -15.214  1.00  0.00           N  
ATOM   1374  CA  SER B1091     -34.512  43.371 -14.484  1.00  0.00           C  
ATOM   1375  C   SER B1091     -35.251  42.042 -14.312  1.00  0.00           C  
ATOM   1376  O   SER B1091     -36.476  41.979 -14.443  1.00  0.00           O  
ATOM   1377  CB  SER B1091     -34.063  43.913 -13.122  1.00  0.00           C  
ATOM   1378  OG  SER B1091     -35.122  43.888 -12.182  1.00  0.00           O  
ATOM   1379  N   ARG B1093     -34.492  40.985 -14.027  1.00  0.00           N  
ATOM   1380  CA  ARG B1093     -35.043  39.646 -13.813  1.00  0.00           C  
ATOM   1381  C   ARG B1093     -34.361  38.968 -12.622  1.00  0.00           C  
ATOM   1382  O   ARG B1093     -33.174  39.193 -12.371  1.00  0.00           O  
ATOM   1383  CB  ARG B1093     -34.877  38.785 -15.072  1.00  0.00           C  
ATOM   1384  CG  ARG B1093     -35.518  39.339 -16.351  1.00  0.00           C  
ATOM   1385  CD  ARG B1093     -37.036  39.181 -16.352  1.00  0.00           C  
ATOM   1386  NE  ARG B1093     -37.626  39.533 -17.644  1.00  0.00           N  
ATOM   1387  CZ  ARG B1093     -38.056  40.749 -17.980  1.00  0.00           C  
ATOM   1388  NH1 ARG B1093     -37.966  41.761 -17.123  1.00  0.00           N  
ATOM   1389  NH2 ARG B1093     -38.578  40.955 -19.181  1.00  0.00           N  
ATOM   1390  N   THR B1098     -35.112  38.138 -11.896  1.00  0.00           N  
ATOM   1391  CA  THR B1098     -34.597  37.469 -10.692  1.00  0.00           C  
ATOM   1392  C   THR B1098     -34.673  35.939 -10.743  1.00  0.00           C  
ATOM   1393  O   THR B1098     -34.068  35.259  -9.911  1.00  0.00           O  
ATOM   1394  CB  THR B1098     -35.316  37.952  -9.406  1.00  0.00           C  
ATOM   1395  OG1 THR B1098     -36.723  37.696  -9.510  1.00  0.00           O  
ATOM   1396  CG2 THR B1098     -35.084  39.437  -9.175  1.00  0.00           C  
ATOM   1397  N   THR B1099     -35.412  35.405 -11.713  1.00  0.00           N  
ATOM   1398  CA  THR B1099     -35.619  33.956 -11.823  1.00  0.00           C  
ATOM   1399  C   THR B1099     -34.433  33.220 -12.463  1.00  0.00           C  
ATOM   1400  O   THR B1099     -34.355  31.990 -12.408  1.00  0.00           O  
ATOM   1401  CB  THR B1099     -36.927  33.616 -12.579  1.00  0.00           C  
ATOM   1402  OG1 THR B1099     -36.925  34.247 -13.867  1.00  0.00           O  
ATOM   1403  CG2 THR B1099     -38.146  34.084 -11.786  1.00  0.00           C  
ATOM   1404  N   PHE B1100     -33.519  33.979 -13.064  1.00  0.00           N  
ATOM   1405  CA  PHE B1100     -32.306  33.427 -13.672  1.00  0.00           C  
ATOM   1406  C   PHE B1100     -31.157  34.432 -13.568  1.00  0.00           C  
ATOM   1407  O   PHE B1100     -31.382  35.602 -13.251  1.00  0.00           O  
ATOM   1408  CB  PHE B1100     -32.563  33.021 -15.130  1.00  0.00           C  
ATOM   1409  CG  PHE B1100     -32.823  34.182 -16.055  1.00  0.00           C  
ATOM   1410  CD1 PHE B1100     -31.843  34.607 -16.947  1.00  0.00           C  
ATOM   1411  CD2 PHE B1100     -34.048  34.844 -16.043  1.00  0.00           C  
ATOM   1412  CE1 PHE B1100     -32.075  35.678 -17.807  1.00  0.00           C  
ATOM   1413  CE2 PHE B1100     -34.290  35.916 -16.898  1.00  0.00           C  
ATOM   1414  CZ  PHE B1100     -33.302  36.333 -17.782  1.00  0.00           C  
ATOM   1415  N   ASP B1101     -29.932  33.978 -13.827  1.00  0.00           N  
ATOM   1416  CA  ASP B1101     -28.757  34.845 -13.688  1.00  0.00           C  
ATOM   1417  C   ASP B1101     -27.867  34.936 -14.935  1.00  0.00           C  
ATOM   1418  O   ASP B1101     -26.727  35.406 -14.856  1.00  0.00           O  
ATOM   1419  CB  ASP B1101     -27.932  34.454 -12.452  1.00  0.00           C  
ATOM   1420  CG  ASP B1101     -27.429  33.019 -12.502  1.00  0.00           C  
ATOM   1421  OD1 ASP B1101     -27.674  32.315 -13.509  1.00  0.00           O  
ATOM   1422  OD2 ASP B1101     -26.785  32.594 -11.519  1.00  0.00           O  
ATOM   1423  N   TRP B1102     -28.387  34.495 -16.079  1.00  0.00           N  
ATOM   1424  CA  TRP B1102     -27.655  34.619 -17.335  1.00  0.00           C  
ATOM   1425  C   TRP B1102     -27.840  36.019 -17.919  1.00  0.00           C  
ATOM   1426  O   TRP B1102     -28.735  36.263 -18.736  1.00  0.00           O  
ATOM   1427  CB  TRP B1102     -28.048  33.519 -18.332  1.00  0.00           C  
ATOM   1428  CG  TRP B1102     -27.267  33.552 -19.630  1.00  0.00           C  
ATOM   1429  CD1 TRP B1102     -27.783  33.505 -20.895  1.00  0.00           C  
ATOM   1430  CD2 TRP B1102     -25.840  33.651 -19.785  1.00  0.00           C  
ATOM   1431  NE1 TRP B1102     -26.772  33.558 -21.824  1.00  0.00           N  
ATOM   1432  CE2 TRP B1102     -25.571  33.652 -21.173  1.00  0.00           C  
ATOM   1433  CE3 TRP B1102     -24.765  33.735 -18.888  1.00  0.00           C  
ATOM   1434  CZ2 TRP B1102     -24.270  33.734 -21.686  1.00  0.00           C  
ATOM   1435  CZ3 TRP B1102     -23.470  33.819 -19.400  1.00  0.00           C  
ATOM   1436  CH2 TRP B1102     -23.237  33.818 -20.787  1.00  0.00           C  
ATOM   1437  N   GLY B1103     -26.982  36.932 -17.472  1.00  0.00           N  
ATOM   1438  CA  GLY B1103     -27.040  38.333 -17.870  1.00  0.00           C  
ATOM   1439  C   GLY B1103     -26.178  39.205 -16.977  1.00  0.00           C  
ATOM   1440  O   GLY B1103     -25.617  38.731 -15.985  1.00  0.00           O  
ATOM   1441  N   VAL B1104     -26.075  40.483 -17.333  1.00  0.00           N  
ATOM   1442  CA  VAL B1104     -25.277  41.444 -16.573  1.00  0.00           C  
ATOM   1443  C   VAL B1104     -25.950  41.735 -15.227  1.00  0.00           C  
ATOM   1444  O   VAL B1104     -27.122  42.114 -15.194  1.00  0.00           O  
ATOM   1445  CB  VAL B1104     -25.060  42.764 -17.362  1.00  0.00           C  
ATOM   1446  CG1 VAL B1104     -24.093  43.687 -16.625  1.00  0.00           C  
ATOM   1447  CG2 VAL B1104     -24.547  42.475 -18.767  1.00  0.00           C  
ATOM   1448  N   PRO B1105     -25.214  41.543 -14.114  1.00  0.00           N  
ATOM   1449  CA  PRO B1105     -25.768  41.810 -12.784  1.00  0.00           C  
ATOM   1450  C   PRO B1105     -26.026  43.299 -12.548  1.00  0.00           C  
ATOM   1451  O   PRO B1105     -25.209  44.140 -12.927  1.00  0.00           O  
ATOM   1452  CB  PRO B1105     -24.673  41.303 -11.832  1.00  0.00           C  
ATOM   1453  CG  PRO B1105     -23.813  40.403 -12.663  1.00  0.00           C  
ATOM   1454  CD  PRO B1105     -23.848  40.995 -14.032  1.00  0.00           C  
ATOM   1455  N   VAL B1106     -27.165  43.607 -11.934  1.00  0.00           N  
ATOM   1456  CA  VAL B1106     -27.522  44.981 -11.585  1.00  0.00           C  
ATOM   1457  C   VAL B1106     -26.613  45.475 -10.455  1.00  0.00           C  
ATOM   1458  O   VAL B1106     -26.491  44.803  -9.428  1.00  0.00           O  
ATOM   1459  CB  VAL B1106     -29.020  45.090 -11.179  1.00  0.00           C  
ATOM   1460  CG1 VAL B1106     -29.341  46.461 -10.586  1.00  0.00           C  
ATOM   1461  CG2 VAL B1106     -29.918  44.804 -12.374  1.00  0.00           C  
ATOM   1462  N   PRO B1107     -25.957  46.638 -10.654  1.00  0.00           N  
ATOM   1463  CA  PRO B1107     -25.080  47.226  -9.635  1.00  0.00           C  
ATOM   1464  C   PRO B1107     -25.776  47.370  -8.282  1.00  0.00           C  
ATOM   1465  O   PRO B1107     -26.921  47.832  -8.220  1.00  0.00           O  
ATOM   1466  CB  PRO B1107     -24.753  48.608 -10.209  1.00  0.00           C  
ATOM   1467  CG  PRO B1107     -24.880  48.441 -11.676  1.00  0.00           C  
ATOM   1468  CD  PRO B1107     -25.992  47.456 -11.881  1.00  0.00           C  
ATOM   1469  N   ASP B1179     -25.083  46.948  -7.223  1.00  0.00           N  
ATOM   1470  CA  ASP B1179     -25.571  47.006  -5.834  1.00  0.00           C  
ATOM   1471  C   ASP B1179     -26.739  46.059  -5.530  1.00  0.00           C  
ATOM   1472  O   ASP B1179     -27.186  45.970  -4.384  1.00  0.00           O  
ATOM   1473  CB  ASP B1179     -25.920  48.447  -5.421  1.00  0.00           C  
ATOM   1474  CG  ASP B1179     -24.765  49.415  -5.625  1.00  0.00           C  
ATOM   1475  OD1 ASP B1179     -23.676  49.186  -5.054  1.00  0.00           O  
ATOM   1476  OD2 ASP B1179     -24.950  50.414  -6.353  1.00  0.00           O  
ATOM   1477  N   HIS B1192     -27.224  45.353  -6.551  1.00  0.00           N  
ATOM   1478  CA  HIS B1192     -28.306  44.378  -6.385  1.00  0.00           C  
ATOM   1479  C   HIS B1192     -28.005  43.090  -7.163  1.00  0.00           C  
ATOM   1480  O   HIS B1192     -28.594  42.849  -8.221  1.00  0.00           O  
ATOM   1481  CB  HIS B1192     -29.652  44.980  -6.813  1.00  0.00           C  
ATOM   1482  CG  HIS B1192     -30.028  46.219  -6.059  1.00  0.00           C  
ATOM   1483  ND1 HIS B1192     -29.851  47.486  -6.573  1.00  0.00           N  
ATOM   1484  CD2 HIS B1192     -30.560  46.385  -4.825  1.00  0.00           C  
ATOM   1485  CE1 HIS B1192     -30.262  48.379  -5.690  1.00  0.00           C  
ATOM   1486  NE2 HIS B1192     -30.698  47.737  -4.621  1.00  0.00           N  
ATOM   1487  N   PRO B1193     -27.090  42.250  -6.630  1.00  0.00           N  
ATOM   1488  CA  PRO B1193     -26.582  41.060  -7.329  1.00  0.00           C  
ATOM   1489  C   PRO B1193     -27.623  39.963  -7.564  1.00  0.00           C  
ATOM   1490  O   PRO B1193     -27.382  39.049  -8.357  1.00  0.00           O  
ATOM   1491  CB  PRO B1193     -25.478  40.551  -6.396  1.00  0.00           C  
ATOM   1492  CG  PRO B1193     -25.872  41.035  -5.052  1.00  0.00           C  
ATOM   1493  CD  PRO B1193     -26.506  42.376  -5.281  1.00  0.00           C  
ATOM   1494  N   ASP B1194     -28.760  40.052  -6.878  1.00  0.00           N  
ATOM   1495  CA  ASP B1194     -29.866  39.114  -7.082  1.00  0.00           C  
ATOM   1496  C   ASP B1194     -30.690  39.445  -8.334  1.00  0.00           C  
ATOM   1497  O   ASP B1194     -31.529  38.650  -8.761  1.00  0.00           O  
ATOM   1498  CB  ASP B1194     -30.758  39.027  -5.832  1.00  0.00           C  
ATOM   1499  CG  ASP B1194     -31.231  40.389  -5.338  1.00  0.00           C  
ATOM   1500  OD1 ASP B1194     -32.449  40.537  -5.097  1.00  0.00           O  
ATOM   1501  OD2 ASP B1194     -30.396  41.308  -5.181  1.00  0.00           O  
ATOM   1502  N   HIS B1195     -30.437  40.616  -8.916  1.00  0.00           N  
ATOM   1503  CA  HIS B1195     -31.084  41.038 -10.158  1.00  0.00           C  
ATOM   1504  C   HIS B1195     -30.097  41.025 -11.321  1.00  0.00           C  
ATOM   1505  O   HIS B1195     -28.951  41.455 -11.179  1.00  0.00           O  
ATOM   1506  CB  HIS B1195     -31.651  42.455 -10.015  1.00  0.00           C  
ATOM   1507  CG  HIS B1195     -32.861  42.546  -9.139  1.00  0.00           C  
ATOM   1508  ND1 HIS B1195     -34.121  42.802  -9.636  1.00  0.00           N  
ATOM   1509  CD2 HIS B1195     -33.003  42.429  -7.797  1.00  0.00           C  
ATOM   1510  CE1 HIS B1195     -34.987  42.834  -8.639  1.00  0.00           C  
ATOM   1511  NE2 HIS B1195     -34.335  42.608  -7.513  1.00  0.00           N  
ATOM   1512  N   VAL B1196     -30.546  40.526 -12.468  1.00  0.00           N  
ATOM   1513  CA  VAL B1196     -29.799  40.683 -13.717  1.00  0.00           C  
ATOM   1514  C   VAL B1196     -30.549  41.622 -14.660  1.00  0.00           C  
ATOM   1515  O   VAL B1196     -31.780  41.657 -14.658  1.00  0.00           O  
ATOM   1516  CB  VAL B1196     -29.490  39.333 -14.421  1.00  0.00           C  
ATOM   1517  CG1 VAL B1196     -28.497  38.518 -13.601  1.00  0.00           C  
ATOM   1518  CG2 VAL B1196     -30.765  38.540 -14.696  1.00  0.00           C  
ATOM   1519  N   MET B1198     -29.801  42.384 -15.452  1.00  0.00           N  
ATOM   1520  CA  MET B1198     -30.388  43.331 -16.398  1.00  0.00           C  
ATOM   1521  C   MET B1198     -31.177  42.609 -17.478  1.00  0.00           C  
ATOM   1522  O   MET B1198     -30.733  41.584 -18.001  1.00  0.00           O  
ATOM   1523  CB  MET B1198     -29.304  44.191 -17.052  1.00  0.00           C  
ATOM   1524  CG  MET B1198     -28.503  45.039 -16.088  1.00  0.00           C  
ATOM   1525  SD  MET B1198     -27.333  46.101 -16.947  1.00  0.00           S  
ATOM   1526  CE  MET B1198     -26.328  46.657 -15.575  1.00  0.00           C  
ATOM   1527  N   TYR B1199     -32.353  43.145 -17.793  1.00  0.00           N  
ATOM   1528  CA  TYR B1199     -33.148  42.671 -18.924  1.00  0.00           C  
ATOM   1529  C   TYR B1199     -32.285  42.737 -20.177  1.00  0.00           C  
ATOM   1530  O   TYR B1199     -31.664  43.766 -20.457  1.00  0.00           O  
ATOM   1531  CB  TYR B1199     -34.414  43.520 -19.069  1.00  0.00           C  
ATOM   1532  CG  TYR B1199     -35.269  43.262 -20.294  1.00  0.00           C  
ATOM   1533  CD1 TYR B1199     -35.640  41.967 -20.664  1.00  0.00           C  
ATOM   1534  CD2 TYR B1199     -35.747  44.326 -21.059  1.00  0.00           C  
ATOM   1535  CE1 TYR B1199     -36.440  41.741 -21.785  1.00  0.00           C  
ATOM   1536  CE2 TYR B1199     -36.549  44.112 -22.174  1.00  0.00           C  
ATOM   1537  CZ  TYR B1199     -36.889  42.820 -22.533  1.00  0.00           C  
ATOM   1538  OH  TYR B1199     -37.683  42.612 -23.637  1.00  0.00           O  
ATOM   1539  N   VAL B1200     -32.242  41.624 -20.906  1.00  0.00           N  
ATOM   1540  CA  VAL B1200     -31.329  41.437 -22.040  1.00  0.00           C  
ATOM   1541  C   VAL B1200     -31.261  42.641 -22.998  1.00  0.00           C  
ATOM   1542  O   VAL B1200     -30.186  42.975 -23.498  1.00  0.00           O  
ATOM   1543  CB  VAL B1200     -31.617  40.095 -22.799  1.00  0.00           C  
ATOM   1544  CG1 VAL B1200     -32.985  40.111 -23.496  1.00  0.00           C  
ATOM   1545  CG2 VAL B1200     -30.500  39.769 -23.784  1.00  0.00           C  
ATOM   1546  N   TRP B1201     -32.398  43.299 -23.219  1.00  0.00           N  
ATOM   1547  CA  TRP B1201     -32.469  44.433 -24.141  1.00  0.00           C  
ATOM   1548  C   TRP B1201     -31.746  45.693 -23.663  1.00  0.00           C  
ATOM   1549  O   TRP B1201     -31.181  46.421 -24.478  1.00  0.00           O  
ATOM   1550  CB  TRP B1201     -33.919  44.741 -24.515  1.00  0.00           C  
ATOM   1551  CG  TRP B1201     -34.392  43.917 -25.666  1.00  0.00           C  
ATOM   1552  CD1 TRP B1201     -35.194  42.815 -25.615  1.00  0.00           C  
ATOM   1553  CD2 TRP B1201     -34.069  44.115 -27.046  1.00  0.00           C  
ATOM   1554  NE1 TRP B1201     -35.403  42.320 -26.880  1.00  0.00           N  
ATOM   1555  CE2 TRP B1201     -34.723  43.100 -27.778  1.00  0.00           C  
ATOM   1556  CE3 TRP B1201     -33.295  45.057 -27.736  1.00  0.00           C  
ATOM   1557  CZ2 TRP B1201     -34.624  42.997 -29.168  1.00  0.00           C  
ATOM   1558  CZ3 TRP B1201     -33.200  44.956 -29.116  1.00  0.00           C  
ATOM   1559  CH2 TRP B1201     -33.865  43.935 -29.817  1.00  0.00           C  
ATOM   1560  N   VAL B1202     -31.763  45.948 -22.357  1.00  0.00           N  
ATOM   1561  CA  VAL B1202     -31.025  47.080 -21.784  1.00  0.00           C  
ATOM   1562  C   VAL B1202     -29.525  46.891 -22.021  1.00  0.00           C  
ATOM   1563  O   VAL B1202     -28.845  47.797 -22.508  1.00  0.00           O  
ATOM   1564  CB  VAL B1202     -31.308  47.257 -20.271  1.00  0.00           C  
ATOM   1565  CG1 VAL B1202     -30.437  48.364 -19.678  1.00  0.00           C  
ATOM   1566  CG2 VAL B1202     -32.779  47.557 -20.033  1.00  0.00           C  
ATOM   1567  N   ASP B1203     -29.035  45.700 -21.682  1.00  0.00           N  
ATOM   1568  CA  ASP B1203     -27.645  45.306 -21.916  1.00  0.00           C  
ATOM   1569  C   ASP B1203     -27.300  45.261 -23.413  1.00  0.00           C  
ATOM   1570  O   ASP B1203     -26.246  45.749 -23.817  1.00  0.00           O  
ATOM   1571  CB  ASP B1203     -27.340  43.990 -21.161  1.00  0.00           C  
ATOM   1572  CG  ASP B1203     -26.626  42.938 -22.010  1.00  0.00           C  
ATOM   1573  OD1 ASP B1203     -25.539  43.209 -22.565  1.00  0.00           O  
ATOM   1574  OD2 ASP B1203     -27.148  41.806 -22.085  1.00  0.00           O  
ATOM   1575  N   ALA B1204     -28.202  44.708 -24.224  1.00  0.00           N  
ATOM   1576  CA  ALA B1204     -27.981  44.565 -25.670  1.00  0.00           C  
ATOM   1577  C   ALA B1204     -27.809  45.901 -26.389  1.00  0.00           C  
ATOM   1578  O   ALA B1204     -26.873  46.073 -27.172  1.00  0.00           O  
ATOM   1579  CB  ALA B1204     -29.109  43.777 -26.304  1.00  0.00           C  
ATOM   1580  N   LEU B1205     -28.715  46.838 -26.118  1.00  0.00           N  
ATOM   1581  CA  LEU B1205     -28.694  48.159 -26.746  1.00  0.00           C  
ATOM   1582  C   LEU B1205     -27.448  48.963 -26.380  1.00  0.00           C  
ATOM   1583  O   LEU B1205     -27.004  49.811 -27.154  1.00  0.00           O  
ATOM   1584  CB  LEU B1205     -29.961  48.944 -26.392  1.00  0.00           C  
ATOM   1585  CG  LEU B1205     -31.282  48.487 -27.025  1.00  0.00           C  
ATOM   1586  CD1 LEU B1205     -32.469  49.071 -26.272  1.00  0.00           C  
ATOM   1587  CD2 LEU B1205     -31.352  48.839 -28.509  1.00  0.00           C  
ATOM   1588  N   THR B1206     -26.884  48.676 -25.208  1.00  0.00           N  
ATOM   1589  CA  THR B1206     -25.679  49.349 -24.714  1.00  0.00           C  
ATOM   1590  C   THR B1206     -24.418  49.005 -25.531  1.00  0.00           C  
ATOM   1591  O   THR B1206     -23.412  49.716 -25.448  1.00  0.00           O  
ATOM   1592  CB  THR B1206     -25.467  49.064 -23.196  1.00  0.00           C  
ATOM   1593  OG1 THR B1206     -26.665  49.389 -22.480  1.00  0.00           O  
ATOM   1594  CG2 THR B1206     -24.316  49.891 -22.620  1.00  0.00           C  
ATOM   1595  N   ASN B1207     -24.481  47.938 -26.331  1.00  0.00           N  
ATOM   1596  CA  ASN B1207     -23.347  47.536 -27.173  1.00  0.00           C  
ATOM   1597  C   ASN B1207     -22.882  48.644 -28.123  1.00  0.00           C  
ATOM   1598  O   ASN B1207     -21.683  48.786 -28.378  1.00  0.00           O  
ATOM   1599  CB  ASN B1207     -23.642  46.236 -27.940  1.00  0.00           C  
ATOM   1600  CG  ASN B1207     -24.226  46.482 -29.327  1.00  0.00           C  
ATOM   1601  OD1 ASN B1207     -23.528  46.355 -30.333  1.00  0.00           O  
ATOM   1602  ND2 ASN B1207     -25.504  46.842 -29.384  1.00  0.00           N  
ATOM   1603  N   TYR B1208     -23.836  49.428 -28.626  1.00  0.00           N  
ATOM   1604  CA  TYR B1208     -23.543  50.552 -29.518  1.00  0.00           C  
ATOM   1605  C   TYR B1208     -22.661  51.604 -28.842  1.00  0.00           C  
ATOM   1606  O   TYR B1208     -21.840  52.249 -29.497  1.00  0.00           O  
ATOM   1607  CB  TYR B1208     -24.835  51.200 -30.025  1.00  0.00           C  
ATOM   1608  CG  TYR B1208     -25.814  50.255 -30.697  1.00  0.00           C  
ATOM   1609  CD1 TYR B1208     -25.390  49.339 -31.662  1.00  0.00           C  
ATOM   1610  CD2 TYR B1208     -27.173  50.297 -30.384  1.00  0.00           C  
ATOM   1611  CE1 TYR B1208     -26.293  48.477 -32.285  1.00  0.00           C  
ATOM   1612  CE2 TYR B1208     -28.082  49.444 -31.002  1.00  0.00           C  
ATOM   1613  CZ  TYR B1208     -27.637  48.538 -31.951  1.00  0.00           C  
ATOM   1614  OH  TYR B1208     -28.536  47.695 -32.562  1.00  0.00           O  
ATOM   1615  N   LEU B1209     -22.842  51.772 -27.533  1.00  0.00           N  
ATOM   1616  CA  LEU B1209     -22.006  52.673 -26.743  1.00  0.00           C  
ATOM   1617  C   LEU B1209     -20.651  52.042 -26.439  1.00  0.00           C  
ATOM   1618  O   LEU B1209     -19.618  52.712 -26.506  1.00  0.00           O  
ATOM   1619  CB  LEU B1209     -22.712  53.067 -25.442  1.00  0.00           C  
ATOM   1620  CG  LEU B1209     -23.877  54.056 -25.529  1.00  0.00           C  
ATOM   1621  CD1 LEU B1209     -24.683  54.035 -24.242  1.00  0.00           C  
ATOM   1622  CD2 LEU B1209     -23.391  55.468 -25.832  1.00  0.00           C  
ATOM   1623  N   THR B1210     -20.669  50.751 -26.109  1.00  0.00           N  
ATOM   1624  CA  THR B1210     -19.460  49.989 -25.802  1.00  0.00           C  
ATOM   1625  C   THR B1210     -18.469  50.013 -26.967  1.00  0.00           C  
ATOM   1626  O   THR B1210     -17.264  50.166 -26.760  1.00  0.00           O  
ATOM   1627  CB  THR B1210     -19.798  48.522 -25.455  1.00  0.00           C  
ATOM   1628  OG1 THR B1210     -20.881  48.482 -24.518  1.00  0.00           O  
ATOM   1629  CG2 THR B1210     -18.587  47.808 -24.864  1.00  0.00           C  
ATOM   1630  N   GLY B1211     -18.993  49.880 -28.185  1.00  0.00           N  
ATOM   1631  CA  GLY B1211     -18.178  49.835 -29.399  1.00  0.00           C  
ATOM   1632  C   GLY B1211     -17.344  51.074 -29.673  1.00  0.00           C  
ATOM   1633  O   GLY B1211     -16.424  51.033 -30.491  1.00  0.00           O  
ATOM   1634  N   VAL B1212     -17.661  52.174 -28.992  1.00  0.00           N  
ATOM   1635  CA  VAL B1212     -16.917  53.427 -29.153  1.00  0.00           C  
ATOM   1636  C   VAL B1212     -16.290  53.968 -27.858  1.00  0.00           C  
ATOM   1637  O   VAL B1212     -15.952  55.149 -27.778  1.00  0.00           O  
ATOM   1638  CB  VAL B1212     -17.762  54.532 -29.852  1.00  0.00           C  
ATOM   1639  CG1 VAL B1212     -17.904  54.230 -31.333  1.00  0.00           C  
ATOM   1640  CG2 VAL B1212     -19.131  54.694 -29.190  1.00  0.00           C  
ATOM   1641  N   GLY B1213     -16.140  53.109 -26.852  1.00  0.00           N  
ATOM   1642  CA  GLY B1213     -15.357  53.459 -25.665  1.00  0.00           C  
ATOM   1643  C   GLY B1213     -16.076  53.688 -24.346  1.00  0.00           C  
ATOM   1644  O   GLY B1213     -15.422  53.812 -23.308  1.00  0.00           O  
ATOM   1645  N   PHE B1227     -17.408  53.754 -24.374  1.00  0.00           N  
ATOM   1646  CA  PHE B1227     -18.211  53.902 -23.152  1.00  0.00           C  
ATOM   1647  C   PHE B1227     -17.839  52.800 -22.150  1.00  0.00           C  
ATOM   1648  O   PHE B1227     -17.675  51.643 -22.549  1.00  0.00           O  
ATOM   1649  CB  PHE B1227     -19.705  53.850 -23.493  1.00  0.00           C  
ATOM   1650  CG  PHE B1227     -20.606  54.366 -22.401  1.00  0.00           C  
ATOM   1651  CD1 PHE B1227     -20.794  55.734 -22.221  1.00  0.00           C  
ATOM   1652  CD2 PHE B1227     -21.279  53.483 -21.563  1.00  0.00           C  
ATOM   1653  CE1 PHE B1227     -21.627  56.215 -21.215  1.00  0.00           C  
ATOM   1654  CE2 PHE B1227     -22.116  53.954 -20.553  1.00  0.00           C  
ATOM   1655  CZ  PHE B1227     -22.290  55.322 -20.379  1.00  0.00           C  
ATOM   1656  N   PRO B1228     -17.712  53.139 -20.848  1.00  0.00           N  
ATOM   1657  CA  PRO B1228     -18.033  54.387 -20.138  1.00  0.00           C  
ATOM   1658  C   PRO B1228     -17.025  55.539 -20.240  1.00  0.00           C  
ATOM   1659  O   PRO B1228     -17.271  56.605 -19.669  1.00  0.00           O  
ATOM   1660  CB  PRO B1228     -18.134  53.930 -18.682  1.00  0.00           C  
ATOM   1661  CG  PRO B1228     -17.189  52.804 -18.588  1.00  0.00           C  
ATOM   1662  CD  PRO B1228     -17.210  52.108 -19.920  1.00  0.00           C  
ATOM   1663  N   ASP B1280     -15.913  55.340 -20.944  1.00  0.00           N  
ATOM   1664  CA  ASP B1280     -14.915  56.403 -21.086  1.00  0.00           C  
ATOM   1665  C   ASP B1280     -15.377  57.458 -22.097  1.00  0.00           C  
ATOM   1666  O   ASP B1280     -14.990  57.434 -23.269  1.00  0.00           O  
ATOM   1667  CB  ASP B1280     -13.540  55.831 -21.456  1.00  0.00           C  
ATOM   1668  CG  ASP B1280     -12.408  56.839 -21.272  1.00  0.00           C  
ATOM   1669  OD1 ASP B1280     -12.670  58.000 -20.881  1.00  0.00           O  
ATOM   1670  OD2 ASP B1280     -11.244  56.462 -21.520  1.00  0.00           O  
ATOM   1671  N   THR B1281     -16.204  58.384 -21.616  1.00  0.00           N  
ATOM   1672  CA  THR B1281     -16.797  59.437 -22.444  1.00  0.00           C  
ATOM   1673  C   THR B1281     -15.785  60.480 -22.934  1.00  0.00           C  
ATOM   1674  O   THR B1281     -16.102  61.300 -23.799  1.00  0.00           O  
ATOM   1675  CB  THR B1281     -17.977  60.140 -21.712  1.00  0.00           C  
ATOM   1676  OG1 THR B1281     -18.542  61.148 -22.560  1.00  0.00           O  
ATOM   1677  CG2 THR B1281     -17.518  60.784 -20.401  1.00  0.00           C  
ATOM   1678  N   GLU B1282     -14.574  60.439 -22.382  1.00  0.00           N  
ATOM   1679  CA  GLU B1282     -13.539  61.416 -22.713  1.00  0.00           C  
ATOM   1680  C   GLU B1282     -12.511  60.878 -23.714  1.00  0.00           C  
ATOM   1681  O   GLU B1282     -11.650  61.624 -24.189  1.00  0.00           O  
ATOM   1682  CB  GLU B1282     -12.842  61.905 -21.439  1.00  0.00           C  
ATOM   1683  CG  GLU B1282     -12.555  63.399 -21.431  1.00  0.00           C  
ATOM   1684  CD  GLU B1282     -13.810  64.233 -21.219  1.00  0.00           C  
ATOM   1685  OE1 GLU B1282     -14.320  64.265 -20.078  1.00  0.00           O  
ATOM   1686  OE2 GLU B1282     -14.283  64.862 -22.192  1.00  0.00           O  
ATOM   1687  N   SER B1283     -12.613  59.589 -24.033  1.00  0.00           N  
ATOM   1688  CA  SER B1283     -11.714  58.936 -24.988  1.00  0.00           C  
ATOM   1689  C   SER B1283     -11.888  59.475 -26.409  1.00  0.00           C  
ATOM   1690  O   SER B1283     -12.932  60.039 -26.744  1.00  0.00           O  
ATOM   1691  CB  SER B1283     -11.935  57.422 -24.975  1.00  0.00           C  
ATOM   1692  OG  SER B1283     -13.251  57.097 -25.393  1.00  0.00           O  
ATOM   1693  N   GLU B1284     -10.858  59.290 -27.234  1.00  0.00           N  
ATOM   1694  CA  GLU B1284     -10.860  59.748 -28.627  1.00  0.00           C  
ATOM   1695  C   GLU B1284     -12.008  59.153 -29.443  1.00  0.00           C  
ATOM   1696  O   GLU B1284     -12.638  59.854 -30.236  1.00  0.00           O  
ATOM   1697  CB  GLU B1284      -9.521  59.426 -29.304  1.00  0.00           C  
ATOM   1698  CG  GLU B1284      -8.354  60.307 -28.865  1.00  0.00           C  
ATOM   1699  CD  GLU B1284      -8.334  61.664 -29.554  1.00  0.00           C  
ATOM   1700  OE1 GLU B1284      -8.389  61.708 -30.803  1.00  0.00           O  
ATOM   1701  OE2 GLU B1284      -8.247  62.689 -28.844  1.00  0.00           O  
ATOM   1702  N   SER B1285     -12.271  57.863 -29.235  1.00  0.00           N  
ATOM   1703  CA  SER B1285     -13.303  57.136 -29.974  1.00  0.00           C  
ATOM   1704  C   SER B1285     -14.723  57.624 -29.677  1.00  0.00           C  
ATOM   1705  O   SER B1285     -15.536  57.755 -30.592  1.00  0.00           O  
ATOM   1706  CB  SER B1285     -13.196  55.633 -29.709  1.00  0.00           C  
ATOM   1707  OG  SER B1285     -11.967  55.121 -30.192  1.00  0.00           O  
ATOM   1708  N   PHE B1286     -15.014  57.891 -28.405  1.00  0.00           N  
ATOM   1709  CA  PHE B1286     -16.352  58.323 -28.004  1.00  0.00           C  
ATOM   1710  C   PHE B1286     -16.665  59.738 -28.473  1.00  0.00           C  
ATOM   1711  O   PHE B1286     -17.776  60.011 -28.931  1.00  0.00           O  
ATOM   1712  CB  PHE B1286     -16.546  58.210 -26.487  1.00  0.00           C  
ATOM   1713  CG  PHE B1286     -17.986  58.293 -26.054  1.00  0.00           C  
ATOM   1714  CD1 PHE B1286     -18.775  57.148 -26.001  1.00  0.00           C  
ATOM   1715  CD2 PHE B1286     -18.556  59.516 -25.710  1.00  0.00           C  
ATOM   1716  CE1 PHE B1286     -20.109  57.217 -25.607  1.00  0.00           C  
ATOM   1717  CE2 PHE B1286     -19.890  59.597 -25.316  1.00  0.00           C  
ATOM   1718  CZ  PHE B1286     -20.668  58.444 -25.265  1.00  0.00           C  
ATOM   1719  N   ARG B1287     -15.680  60.627 -28.362  1.00  0.00           N  
ATOM   1720  CA  ARG B1287     -15.857  62.033 -28.721  1.00  0.00           C  
ATOM   1721  C   ARG B1287     -16.077  62.261 -30.218  1.00  0.00           C  
ATOM   1722  O   ARG B1287     -16.774  63.202 -30.602  1.00  0.00           O  
ATOM   1723  CB  ARG B1287     -14.688  62.882 -28.209  1.00  0.00           C  
ATOM   1724  CG  ARG B1287     -14.714  63.125 -26.699  1.00  0.00           C  
ATOM   1725  CD  ARG B1287     -13.744  64.223 -26.269  1.00  0.00           C  
ATOM   1726  NE  ARG B1287     -12.349  63.784 -26.301  1.00  0.00           N  
ATOM   1727  CZ  ARG B1287     -11.470  64.113 -27.245  1.00  0.00           C  
ATOM   1728  NH1 ARG B1287     -11.823  64.898 -28.257  1.00  0.00           N  
ATOM   1729  NH2 ARG B1287     -10.227  63.655 -27.176  1.00  0.00           N  
ATOM   1730  N   ARG B1288     -15.501  61.403 -31.059  1.00  0.00           N  
ATOM   1731  CA  ARG B1288     -15.654  61.572 -32.507  1.00  0.00           C  
ATOM   1732  C   ARG B1288     -16.775  60.745 -33.143  1.00  0.00           C  
ATOM   1733  O   ARG B1288     -17.463  61.226 -34.043  1.00  0.00           O  
ATOM   1734  CB  ARG B1288     -14.321  61.391 -33.255  1.00  0.00           C  
ATOM   1735  CG  ARG B1288     -13.794  59.966 -33.360  1.00  0.00           C  
ATOM   1736  CD  ARG B1288     -12.903  59.807 -34.589  1.00  0.00           C  
ATOM   1737  NE  ARG B1288     -11.754  60.712 -34.571  1.00  0.00           N  
ATOM   1738  CZ  ARG B1288     -10.523  60.368 -34.199  1.00  0.00           C  
ATOM   1739  NH1 ARG B1288     -10.257  59.125 -33.811  1.00  0.00           N  
ATOM   1740  NH2 ARG B1288      -9.551  61.272 -34.216  1.00  0.00           N  
ATOM   1741  N   TYR B1289     -16.966  59.515 -32.670  1.00  0.00           N  
ATOM   1742  CA  TYR B1289     -17.925  58.601 -33.295  1.00  0.00           C  
ATOM   1743  C   TYR B1289     -19.350  58.687 -32.739  1.00  0.00           C  
ATOM   1744  O   TYR B1289     -20.310  58.641 -33.508  1.00  0.00           O  
ATOM   1745  CB  TYR B1289     -17.412  57.158 -33.276  1.00  0.00           C  
ATOM   1746  CG  TYR B1289     -16.164  56.934 -34.104  1.00  0.00           C  
ATOM   1747  CD1 TYR B1289     -14.997  56.442 -33.520  1.00  0.00           C  
ATOM   1748  CD2 TYR B1289     -16.147  57.217 -35.472  1.00  0.00           C  
ATOM   1749  CE1 TYR B1289     -13.846  56.233 -34.274  1.00  0.00           C  
ATOM   1750  CE2 TYR B1289     -15.002  57.014 -36.235  1.00  0.00           C  
ATOM   1751  CZ  TYR B1289     -13.856  56.521 -35.630  1.00  0.00           C  
ATOM   1752  OH  TYR B1289     -12.720  56.317 -36.381  1.00  0.00           O  
ATOM   1753  N   TRP B1290     -19.493  58.797 -31.420  1.00  0.00           N  
ATOM   1754  CA  TRP B1290     -20.820  58.974 -30.826  1.00  0.00           C  
ATOM   1755  C   TRP B1290     -21.274  60.434 -30.949  1.00  0.00           C  
ATOM   1756  O   TRP B1290     -20.486  61.345 -30.684  1.00  0.00           O  
ATOM   1757  CB  TRP B1290     -20.868  58.501 -29.366  1.00  0.00           C  
ATOM   1758  CG  TRP B1290     -22.281  58.347 -28.876  1.00  0.00           C  
ATOM   1759  CD1 TRP B1290     -22.976  59.218 -28.086  1.00  0.00           C  
ATOM   1760  CD2 TRP B1290     -23.186  57.278 -29.187  1.00  0.00           C  
ATOM   1761  NE1 TRP B1290     -24.252  58.750 -27.872  1.00  0.00           N  
ATOM   1762  CE2 TRP B1290     -24.408  57.564 -28.539  1.00  0.00           C  
ATOM   1763  CE3 TRP B1290     -23.082  56.106 -29.950  1.00  0.00           C  
ATOM   1764  CZ2 TRP B1290     -25.518  56.716 -28.624  1.00  0.00           C  
ATOM   1765  CZ3 TRP B1290     -24.187  55.263 -30.035  1.00  0.00           C  
ATOM   1766  CH2 TRP B1290     -25.389  55.574 -29.373  1.00  0.00           C  
ATOM   1767  N   PRO B1291     -22.546  60.667 -31.343  1.00  0.00           N  
ATOM   1768  CA  PRO B1291     -23.626  59.700 -31.588  1.00  0.00           C  
ATOM   1769  C   PRO B1291     -23.557  58.968 -32.931  1.00  0.00           C  
ATOM   1770  O   PRO B1291     -23.058  59.518 -33.917  1.00  0.00           O  
ATOM   1771  CB  PRO B1291     -24.884  60.566 -31.525  1.00  0.00           C  
ATOM   1772  CG  PRO B1291     -24.437  61.903 -31.979  1.00  0.00           C  
ATOM   1773  CD  PRO B1291     -23.009  62.056 -31.532  1.00  0.00           C  
ATOM   1774  N   ALA B1292     -24.069  57.738 -32.946  1.00  0.00           N  
ATOM   1775  CA  ALA B1292     -24.122  56.911 -34.152  1.00  0.00           C  
ATOM   1776  C   ALA B1292     -24.897  57.590 -35.275  1.00  0.00           C  
ATOM   1777  O   ALA B1292     -25.949  58.187 -35.045  1.00  0.00           O  
ATOM   1778  CB  ALA B1292     -24.731  55.551 -33.836  1.00  0.00           C  
ATOM   1779  N   ASP B1293     -24.360  57.502 -36.487  1.00  0.00           N  
ATOM   1780  CA  ASP B1293     -25.019  58.058 -37.661  1.00  0.00           C  
ATOM   1781  C   ASP B1293     -26.189  57.190 -38.117  1.00  0.00           C  
ATOM   1782  O   ASP B1293     -27.216  57.710 -38.558  1.00  0.00           O  
ATOM   1783  CB  ASP B1293     -24.021  58.242 -38.806  1.00  0.00           C  
ATOM   1784  CG  ASP B1293     -22.966  59.285 -38.497  1.00  0.00           C  
ATOM   1785  OD1 ASP B1293     -22.012  58.970 -37.752  1.00  0.00           O  
ATOM   1786  OD2 ASP B1293     -23.088  60.418 -39.008  1.00  0.00           O  
ATOM   1787  N   LEU B1294     -26.031  55.872 -37.999  1.00  0.00           N  
ATOM   1788  CA  LEU B1294     -27.036  54.930 -38.489  1.00  0.00           C  
ATOM   1789  C   LEU B1294     -27.052  53.600 -37.732  1.00  0.00           C  
ATOM   1790  O   LEU B1294     -26.034  52.907 -37.647  1.00  0.00           O  
ATOM   1791  CB  LEU B1294     -26.848  54.689 -39.998  1.00  0.00           C  
ATOM   1792  CG  LEU B1294     -27.825  53.791 -40.768  1.00  0.00           C  
ATOM   1793  CD1 LEU B1294     -29.256  54.316 -40.708  1.00  0.00           C  
ATOM   1794  CD2 LEU B1294     -27.376  53.646 -42.216  1.00  0.00           C  
ATOM   1795  N   HIS B1295     -28.215  53.262 -37.176  1.00  0.00           N  
ATOM   1796  CA  HIS B1295     -28.474  51.918 -36.667  1.00  0.00           C  
ATOM   1797  C   HIS B1295     -29.229  51.135 -37.735  1.00  0.00           C  
ATOM   1798  O   HIS B1295     -30.330  51.523 -38.136  1.00  0.00           O  
ATOM   1799  CB  HIS B1295     -29.311  51.944 -35.382  1.00  0.00           C  
ATOM   1800  CG  HIS B1295     -28.602  52.513 -34.191  1.00  0.00           C  
ATOM   1801  ND1 HIS B1295     -27.346  52.102 -33.799  1.00  0.00           N  
ATOM   1802  CD2 HIS B1295     -28.997  53.434 -33.281  1.00  0.00           C  
ATOM   1803  CE1 HIS B1295     -26.987  52.765 -32.714  1.00  0.00           C  
ATOM   1804  NE2 HIS B1295     -27.972  53.577 -32.377  1.00  0.00           N  
ATOM   1805  N   MET B1296     -28.632  50.039 -38.195  1.00  0.00           N  
ATOM   1806  CA  MET B1296     -29.273  49.158 -39.171  1.00  0.00           C  
ATOM   1807  C   MET B1296     -29.936  47.988 -38.452  1.00  0.00           C  
ATOM   1808  O   MET B1296     -29.261  47.188 -37.800  1.00  0.00           O  
ATOM   1809  CB  MET B1296     -28.252  48.645 -40.190  1.00  0.00           C  
ATOM   1810  CG  MET B1296     -27.656  49.725 -41.085  1.00  0.00           C  
ATOM   1811  SD  MET B1296     -28.680  50.114 -42.520  1.00  0.00           S  
ATOM   1812  CE  MET B1296     -28.357  48.686 -43.551  1.00  0.00           C  
ATOM   1813  N   ILE B1297     -31.260  47.905 -38.563  1.00  0.00           N  
ATOM   1814  CA  ILE B1297     -32.044  46.856 -37.904  1.00  0.00           C  
ATOM   1815  C   ILE B1297     -33.152  46.335 -38.814  1.00  0.00           C  
ATOM   1816  O   ILE B1297     -33.467  46.949 -39.832  1.00  0.00           O  
ATOM   1817  CB  ILE B1297     -32.695  47.347 -36.577  1.00  0.00           C  
ATOM   1818  CG1 ILE B1297     -33.622  48.544 -36.831  1.00  0.00           C  
ATOM   1819  CG2 ILE B1297     -31.633  47.670 -35.526  1.00  0.00           C  
ATOM   1820  CD1 ILE B1297     -34.727  48.696 -35.807  1.00  0.00           C  
ATOM   1821  N   GLY B1298     -33.736  45.200 -38.438  1.00  0.00           N  
ATOM   1822  CA  GLY B1298     -34.941  44.701 -39.092  1.00  0.00           C  
ATOM   1823  C   GLY B1298     -36.179  45.306 -38.460  1.00  0.00           C  
ATOM   1824  O   GLY B1298     -36.116  45.855 -37.357  1.00  0.00           O  
ATOM   1825  N   LYS B1299     -37.309  45.194 -39.155  1.00  0.00           N  
ATOM   1826  CA  LYS B1299     -38.569  45.798 -38.705  1.00  0.00           C  
ATOM   1827  C   LYS B1299     -39.126  45.203 -37.403  1.00  0.00           C  
ATOM   1828  O   LYS B1299     -39.861  45.873 -36.677  1.00  0.00           O  
ATOM   1829  CB  LYS B1299     -39.628  45.756 -39.820  1.00  0.00           C  
ATOM   1830  CG  LYS B1299     -40.015  44.358 -40.293  1.00  0.00           C  
ATOM   1831  CD  LYS B1299     -41.314  44.385 -41.087  1.00  0.00           C  
ATOM   1832  CE  LYS B1299     -41.866  42.979 -41.277  1.00  0.00           C  
ATOM   1833  NZ  LYS B1299     -43.174  42.979 -41.999  1.00  0.00           N  
ATOM   1834  N   ASP B1300     -38.758  43.957 -37.108  1.00  0.00           N  
ATOM   1835  CA  ASP B1300     -39.256  43.248 -35.922  1.00  0.00           C  
ATOM   1836  C   ASP B1300     -38.768  43.826 -34.586  1.00  0.00           C  
ATOM   1837  O   ASP B1300     -39.384  43.590 -33.545  1.00  0.00           O  
ATOM   1838  CB  ASP B1300     -38.907  41.756 -36.005  1.00  0.00           C  
ATOM   1839  CG  ASP B1300     -37.410  41.492 -35.911  1.00  0.00           C  
ATOM   1840  OD1 ASP B1300     -36.622  42.267 -36.497  1.00  0.00           O  
ATOM   1841  OD2 ASP B1300     -37.021  40.497 -35.260  1.00  0.00           O  
ATOM   1842  N   ILE B1301     -37.668  44.576 -34.621  1.00  0.00           N  
ATOM   1843  CA  ILE B1301     -37.079  45.145 -33.403  1.00  0.00           C  
ATOM   1844  C   ILE B1301     -37.062  46.679 -33.404  1.00  0.00           C  
ATOM   1845  O   ILE B1301     -36.239  47.302 -32.729  1.00  0.00           O  
ATOM   1846  CB  ILE B1301     -35.658  44.566 -33.119  1.00  0.00           C  
ATOM   1847  CG1 ILE B1301     -34.723  44.784 -34.318  1.00  0.00           C  
ATOM   1848  CG2 ILE B1301     -35.754  43.084 -32.748  1.00  0.00           C  
ATOM   1849  CD1 ILE B1301     -33.264  44.481 -34.040  1.00  0.00           C  
ATOM   1850  N   ILE B1302     -37.996  47.272 -34.146  1.00  0.00           N  
ATOM   1851  CA  ILE B1302     -38.105  48.729 -34.289  1.00  0.00           C  
ATOM   1852  C   ILE B1302     -38.373  49.457 -32.962  1.00  0.00           C  
ATOM   1853  O   ILE B1302     -37.746  50.482 -32.675  1.00  0.00           O  
ATOM   1854  CB  ILE B1302     -39.165  49.128 -35.381  1.00  0.00           C  
ATOM   1855  CG1 ILE B1302     -39.178  50.641 -35.631  1.00  0.00           C  
ATOM   1856  CG2 ILE B1302     -40.572  48.628 -35.025  1.00  0.00           C  
ATOM   1857  CD1 ILE B1302     -38.191  51.110 -36.676  1.00  0.00           C  
ATOM   1858  N   ARG B1303     -39.288  48.916 -32.159  1.00  0.00           N  
ATOM   1859  CA  ARG B1303     -39.728  49.566 -30.921  1.00  0.00           C  
ATOM   1860  C   ARG B1303     -38.632  49.668 -29.861  1.00  0.00           C  
ATOM   1861  O   ARG B1303     -38.594  50.634 -29.098  1.00  0.00           O  
ATOM   1862  CB  ARG B1303     -40.979  48.881 -30.357  1.00  0.00           C  
ATOM   1863  CG  ARG B1303     -42.250  49.231 -31.121  1.00  0.00           C  
ATOM   1864  CD  ARG B1303     -43.477  48.509 -30.585  1.00  0.00           C  
ATOM   1865  NE  ARG B1303     -44.634  48.728 -31.455  1.00  0.00           N  
ATOM   1866  CZ  ARG B1303     -45.834  48.177 -31.283  1.00  0.00           C  
ATOM   1867  NH1 ARG B1303     -46.063  47.360 -30.262  1.00  0.00           N  
ATOM   1868  NH2 ARG B1303     -46.812  48.446 -32.138  1.00  0.00           N  
ATOM   1869  N   PHE B1304     -37.742  48.678 -29.828  1.00  0.00           N  
ATOM   1870  CA  PHE B1304     -36.602  48.693 -28.910  1.00  0.00           C  
ATOM   1871  C   PHE B1304     -35.633  49.830 -29.241  1.00  0.00           C  
ATOM   1872  O   PHE B1304     -35.092  50.475 -28.341  1.00  0.00           O  
ATOM   1873  CB  PHE B1304     -35.855  47.354 -28.941  1.00  0.00           C  
ATOM   1874  CG  PHE B1304     -36.702  46.167 -28.568  1.00  0.00           C  
ATOM   1875  CD1 PHE B1304     -37.220  45.330 -29.551  1.00  0.00           C  
ATOM   1876  CD2 PHE B1304     -36.976  45.879 -27.232  1.00  0.00           C  
ATOM   1877  CE1 PHE B1304     -38.002  44.226 -29.211  1.00  0.00           C  
ATOM   1878  CE2 PHE B1304     -37.760  44.781 -26.881  1.00  0.00           C  
ATOM   1879  CZ  PHE B1304     -38.273  43.952 -27.871  1.00  0.00           C  
ATOM   1880  N   HIS B1306     -35.436  50.071 -30.536  1.00  0.00           N  
ATOM   1881  CA  HIS B1306     -34.447  51.032 -31.021  1.00  0.00           C  
ATOM   1882  C   HIS B1306     -34.957  52.467 -31.153  1.00  0.00           C  
ATOM   1883  O   HIS B1306     -34.163  53.409 -31.135  1.00  0.00           O  
ATOM   1884  CB  HIS B1306     -33.877  50.566 -32.363  1.00  0.00           C  
ATOM   1885  CG  HIS B1306     -32.961  49.389 -32.250  1.00  0.00           C  
ATOM   1886  ND1 HIS B1306     -33.422  48.096 -32.129  1.00  0.00           N  
ATOM   1887  CD2 HIS B1306     -31.609  49.310 -32.241  1.00  0.00           C  
ATOM   1888  CE1 HIS B1306     -32.393  47.271 -32.045  1.00  0.00           C  
ATOM   1889  NE2 HIS B1306     -31.282  47.982 -32.113  1.00  0.00           N  
ATOM   1890  N   THR B1310     -36.271  52.631 -31.289  1.00  0.00           N  
ATOM   1891  CA  THR B1310     -36.851  53.947 -31.571  1.00  0.00           C  
ATOM   1892  C   THR B1310     -37.706  54.497 -30.431  1.00  0.00           C  
ATOM   1893  O   THR B1310     -38.033  55.686 -30.416  1.00  0.00           O  
ATOM   1894  CB  THR B1310     -37.675  53.942 -32.880  1.00  0.00           C  
ATOM   1895  OG1 THR B1310     -38.771  53.025 -32.761  1.00  0.00           O  
ATOM   1896  CG2 THR B1310     -36.801  53.548 -34.067  1.00  0.00           C  
ATOM   1897  N   VAL B1311     -38.067  53.636 -29.483  1.00  0.00           N  
ATOM   1898  CA  VAL B1311     -38.822  54.070 -28.309  1.00  0.00           C  
ATOM   1899  C   VAL B1311     -37.991  53.927 -27.033  1.00  0.00           C  
ATOM   1900  O   VAL B1311     -37.721  54.922 -26.358  1.00  0.00           O  
ATOM   1901  CB  VAL B1311     -40.180  53.330 -28.166  1.00  0.00           C  
ATOM   1902  CG1 VAL B1311     -40.966  53.871 -26.973  1.00  0.00           C  
ATOM   1903  CG2 VAL B1311     -41.003  53.452 -29.447  1.00  0.00           C  
ATOM   1904  N   TYR B1312     -37.582  52.697 -26.713  1.00  0.00           N  
ATOM   1905  CA  TYR B1312     -36.839  52.430 -25.477  1.00  0.00           C  
ATOM   1906  C   TYR B1312     -35.437  53.042 -25.500  1.00  0.00           C  
ATOM   1907  O   TYR B1312     -35.044  53.725 -24.557  1.00  0.00           O  
ATOM   1908  CB  TYR B1312     -36.733  50.924 -25.182  1.00  0.00           C  
ATOM   1909  CG  TYR B1312     -38.029  50.127 -25.180  1.00  0.00           C  
ATOM   1910  CD1 TYR B1312     -38.012  48.759 -25.443  1.00  0.00           C  
ATOM   1911  CD2 TYR B1312     -39.261  50.726 -24.910  1.00  0.00           C  
ATOM   1912  CE1 TYR B1312     -39.181  48.005 -25.441  1.00  0.00           C  
ATOM   1913  CE2 TYR B1312     -40.440  49.980 -24.912  1.00  0.00           C  
ATOM   1914  CZ  TYR B1312     -40.389  48.621 -25.177  1.00  0.00           C  
ATOM   1915  OH  TYR B1312     -41.543  47.869 -25.178  1.00  0.00           O  
ATOM   1916  N   TRP B1314     -34.702  52.793 -26.584  1.00  0.00           N  
ATOM   1917  CA  TRP B1314     -33.304  53.226 -26.728  1.00  0.00           C  
ATOM   1918  C   TRP B1314     -33.089  54.737 -26.554  1.00  0.00           C  
ATOM   1919  O   TRP B1314     -32.241  55.133 -25.753  1.00  0.00           O  
ATOM   1920  CB  TRP B1314     -32.715  52.710 -28.053  1.00  0.00           C  
ATOM   1921  CG  TRP B1314     -31.250  53.016 -28.321  1.00  0.00           C  
ATOM   1922  CD1 TRP B1314     -30.722  53.472 -29.496  1.00  0.00           C  
ATOM   1923  CD2 TRP B1314     -30.138  52.860 -27.420  1.00  0.00           C  
ATOM   1924  NE1 TRP B1314     -29.360  53.617 -29.383  1.00  0.00           N  
ATOM   1925  CE2 TRP B1314     -28.975  53.248 -28.122  1.00  0.00           C  
ATOM   1926  CE3 TRP B1314     -30.012  52.438 -26.088  1.00  0.00           C  
ATOM   1927  CZ2 TRP B1314     -27.702  53.229 -27.538  1.00  0.00           C  
ATOM   1928  CZ3 TRP B1314     -28.742  52.416 -25.508  1.00  0.00           C  
ATOM   1929  CH2 TRP B1314     -27.607  52.812 -26.234  1.00  0.00           C  
ATOM   1930  N   PRO B1316     -33.851  55.583 -27.286  1.00  0.00           N  
ATOM   1931  CA  PRO B1316     -33.693  57.026 -27.065  1.00  0.00           C  
ATOM   1932  C   PRO B1316     -34.110  57.471 -25.663  1.00  0.00           C  
ATOM   1933  O   PRO B1316     -33.486  58.370 -25.100  1.00  0.00           O  
ATOM   1934  CB  PRO B1316     -34.609  57.655 -28.124  1.00  0.00           C  
ATOM   1935  CG  PRO B1316     -35.541  56.579 -28.519  1.00  0.00           C  
ATOM   1936  CD  PRO B1316     -34.778  55.308 -28.399  1.00  0.00           C  
ATOM   1937  N   ALA B1317     -35.146  56.841 -25.110  1.00  0.00           N  
ATOM   1938  CA  ALA B1317     -35.588  57.121 -23.743  1.00  0.00           C  
ATOM   1939  C   ALA B1317     -34.491  56.802 -22.727  1.00  0.00           C  
ATOM   1940  O   ALA B1317     -34.266  57.576 -21.793  1.00  0.00           O  
ATOM   1941  CB  ALA B1317     -36.862  56.358 -23.418  1.00  0.00           C  
ATOM   1942  N   PHE B1318     -33.809  55.671 -22.924  1.00  0.00           N  
ATOM   1943  CA  PHE B1318     -32.660  55.298 -22.096  1.00  0.00           C  
ATOM   1944  C   PHE B1318     -31.559  56.354 -22.167  1.00  0.00           C  
ATOM   1945  O   PHE B1318     -30.983  56.724 -21.146  1.00  0.00           O  
ATOM   1946  CB  PHE B1318     -32.078  53.939 -22.513  1.00  0.00           C  
ATOM   1947  CG  PHE B1318     -32.982  52.762 -22.251  1.00  0.00           C  
ATOM   1948  CD1 PHE B1318     -32.890  51.622 -23.047  1.00  0.00           C  
ATOM   1949  CD2 PHE B1318     -33.916  52.780 -21.218  1.00  0.00           C  
ATOM   1950  CE1 PHE B1318     -33.709  50.518 -22.818  1.00  0.00           C  
ATOM   1951  CE2 PHE B1318     -34.743  51.680 -20.983  1.00  0.00           C  
ATOM   1952  CZ  PHE B1318     -34.639  50.549 -21.785  1.00  0.00           C  
ATOM   1953  N   LEU B1319     -31.278  56.835 -23.376  1.00  0.00           N  
ATOM   1954  CA  LEU B1319     -30.200  57.801 -23.600  1.00  0.00           C  
ATOM   1955  C   LEU B1319     -30.516  59.194 -23.057  1.00  0.00           C  
ATOM   1956  O   LEU B1319     -29.626  59.875 -22.540  1.00  0.00           O  
ATOM   1957  CB  LEU B1319     -29.842  57.875 -25.086  1.00  0.00           C  
ATOM   1958  CG  LEU B1319     -29.217  56.632 -25.727  1.00  0.00           C  
ATOM   1959  CD1 LEU B1319     -29.366  56.702 -27.234  1.00  0.00           C  
ATOM   1960  CD2 LEU B1319     -27.751  56.458 -25.331  1.00  0.00           C  
ATOM   1961  N   MET B1321     -31.775  59.614 -23.186  1.00  0.00           N  
ATOM   1962  CA  MET B1321     -32.246  60.873 -22.605  1.00  0.00           C  
ATOM   1963  C   MET B1321     -32.070  60.852 -21.090  1.00  0.00           C  
ATOM   1964  O   MET B1321     -31.610  61.829 -20.495  1.00  0.00           O  
ATOM   1965  CB  MET B1321     -33.719  61.110 -22.942  1.00  0.00           C  
ATOM   1966  CG  MET B1321     -34.003  61.502 -24.381  1.00  0.00           C  
ATOM   1967  SD  MET B1321     -35.773  61.404 -24.716  1.00  0.00           S  
ATOM   1968  CE  MET B1321     -35.826  61.814 -26.459  1.00  0.00           C  
ATOM   1969  N   SER B1322     -32.443  59.727 -20.483  1.00  0.00           N  
ATOM   1970  CA  SER B1322     -32.263  59.496 -19.054  1.00  0.00           C  
ATOM   1971  C   SER B1322     -30.785  59.524 -18.671  1.00  0.00           C  
ATOM   1972  O   SER B1322     -30.410  60.130 -17.665  1.00  0.00           O  
ATOM   1973  CB  SER B1322     -32.882  58.153 -18.663  1.00  0.00           C  
ATOM   1974  OG  SER B1322     -32.748  57.909 -17.274  1.00  0.00           O  
ATOM   1975  N   ALA B1323     -29.956  58.876 -19.487  1.00  0.00           N  
ATOM   1976  CA  ALA B1323     -28.518  58.790 -19.246  1.00  0.00           C  
ATOM   1977  C   ALA B1323     -27.774  60.093 -19.558  1.00  0.00           C  
ATOM   1978  O   ALA B1323     -26.616  60.260 -19.171  1.00  0.00           O  
ATOM   1979  CB  ALA B1323     -27.921  57.627 -20.031  1.00  0.00           C  
ATOM   1980  N   GLY B1324     -28.443  61.013 -20.250  1.00  0.00           N  
ATOM   1981  CA  GLY B1324     -27.850  62.300 -20.610  1.00  0.00           C  
ATOM   1982  C   GLY B1324     -26.848  62.181 -21.744  1.00  0.00           C  
ATOM   1983  O   GLY B1324     -25.843  62.892 -21.772  1.00  0.00           O  
ATOM   1984  N   LEU B1341     -27.132  61.275 -22.676  1.00  0.00           N  
ATOM   1985  CA  LEU B1341     -26.262  61.018 -23.820  1.00  0.00           C  
ATOM   1986  C   LEU B1341     -26.973  61.369 -25.126  1.00  0.00           C  
ATOM   1987  O   LEU B1341     -28.177  61.128 -25.256  1.00  0.00           O  
ATOM   1988  CB  LEU B1341     -25.829  59.548 -23.845  1.00  0.00           C  
ATOM   1989  CG  LEU B1341     -24.976  59.013 -22.691  1.00  0.00           C  
ATOM   1990  CD1 LEU B1341     -25.093  57.498 -22.606  1.00  0.00           C  
ATOM   1991  CD2 LEU B1341     -23.514  59.438 -22.823  1.00  0.00           C  
ATOM   1992  N   PRO B1342     -26.232  61.939 -26.099  1.00  0.00           N  
ATOM   1993  CA  PRO B1342     -26.792  62.285 -27.406  1.00  0.00           C  
ATOM   1994  C   PRO B1342     -27.432  61.087 -28.107  1.00  0.00           C  
ATOM   1995  O   PRO B1342     -26.955  59.958 -27.976  1.00  0.00           O  
ATOM   1996  CB  PRO B1342     -25.568  62.765 -28.193  1.00  0.00           C  
ATOM   1997  CG  PRO B1342     -24.642  63.269 -27.162  1.00  0.00           C  
ATOM   1998  CD  PRO B1342     -24.821  62.353 -25.989  1.00  0.00           C  
ATOM   1999  N   LEU B1344     -28.507  61.348 -28.842  1.00  0.00           N  
ATOM   2000  CA  LEU B1344     -29.258  60.304 -29.532  1.00  0.00           C  
ATOM   2001  C   LEU B1344     -28.664  60.025 -30.911  1.00  0.00           C  
ATOM   2002  O   LEU B1344     -28.113  60.933 -31.539  1.00  0.00           O  
ATOM   2003  CB  LEU B1344     -30.727  60.717 -29.676  1.00  0.00           C  
ATOM   2004  CG  LEU B1344     -31.462  61.241 -28.437  1.00  0.00           C  
ATOM   2005  CD1 LEU B1344     -32.786  61.874 -28.831  1.00  0.00           C  
ATOM   2006  CD2 LEU B1344     -31.677  60.147 -27.405  1.00  0.00           C  
ATOM   2007  N   PRO B1345     -28.772  58.769 -31.388  1.00  0.00           N  
ATOM   2008  CA  PRO B1345     -28.346  58.442 -32.750  1.00  0.00           C  
ATOM   2009  C   PRO B1345     -29.116  59.245 -33.797  1.00  0.00           C  
ATOM   2010  O   PRO B1345     -30.253  59.656 -33.552  1.00  0.00           O  
ATOM   2011  CB  PRO B1345     -28.673  56.949 -32.877  1.00  0.00           C  
ATOM   2012  CG  PRO B1345     -29.633  56.656 -31.770  1.00  0.00           C  
ATOM   2013  CD  PRO B1345     -29.241  57.573 -30.668  1.00  0.00           C  
ATOM   2014  N   LYS B1347     -28.494  59.465 -34.950  1.00  0.00           N  
ATOM   2015  CA  LYS B1347     -29.080  60.306 -35.992  1.00  0.00           C  
ATOM   2016  C   LYS B1347     -30.204  59.624 -36.770  1.00  0.00           C  
ATOM   2017  O   LYS B1347     -31.187  60.275 -37.137  1.00  0.00           O  
ATOM   2018  CB  LYS B1347     -27.999  60.818 -36.949  1.00  0.00           C  
ATOM   2019  CG  LYS B1347     -27.087  61.877 -36.340  1.00  0.00           C  
ATOM   2020  CD  LYS B1347     -26.249  62.566 -37.407  1.00  0.00           C  
ATOM   2021  CE  LYS B1347     -25.470  63.739 -36.828  1.00  0.00           C  
ATOM   2022  NZ  LYS B1347     -24.830  64.559 -37.899  1.00  0.00           N  
ATOM   2023  N   ARG B1348     -30.060  58.321 -37.015  1.00  0.00           N  
ATOM   2024  CA  ARG B1348     -31.004  57.585 -37.857  1.00  0.00           C  
ATOM   2025  C   ARG B1348     -31.074  56.095 -37.520  1.00  0.00           C  
ATOM   2026  O   ARG B1348     -30.048  55.430 -37.368  1.00  0.00           O  
ATOM   2027  CB  ARG B1348     -30.649  57.780 -39.339  1.00  0.00           C  
ATOM   2028  CG  ARG B1348     -31.643  57.191 -40.340  1.00  0.00           C  
ATOM   2029  CD  ARG B1348     -31.576  57.950 -41.662  1.00  0.00           C  
ATOM   2030  NE  ARG B1348     -32.382  57.345 -42.722  1.00  0.00           N  
ATOM   2031  CZ  ARG B1348     -33.687  57.549 -42.898  1.00  0.00           C  
ATOM   2032  NH1 ARG B1348     -34.367  58.337 -42.073  1.00  0.00           N  
ATOM   2033  NH2 ARG B1348     -34.318  56.955 -43.901  1.00  0.00           N  
ATOM   2034  N   ILE B1349     -32.299  55.591 -37.399  1.00  0.00           N  
ATOM   2035  CA  ILE B1349     -32.557  54.159 -37.325  1.00  0.00           C  
ATOM   2036  C   ILE B1349     -33.356  53.765 -38.564  1.00  0.00           C  
ATOM   2037  O   ILE B1349     -34.457  54.274 -38.791  1.00  0.00           O  
ATOM   2038  CB  ILE B1349     -33.327  53.759 -36.031  1.00  0.00           C  
ATOM   2039  CG1 ILE B1349     -32.439  53.897 -34.790  1.00  0.00           C  
ATOM   2040  CG2 ILE B1349     -33.828  52.323 -36.113  1.00  0.00           C  
ATOM   2041  CD1 ILE B1349     -32.463  55.263 -34.148  1.00  0.00           C  
ATOM   2042  N   PHE B1350     -32.787  52.877 -39.374  1.00  0.00           N  
ATOM   2043  CA  PHE B1350     -33.480  52.378 -40.553  1.00  0.00           C  
ATOM   2044  C   PHE B1350     -33.808  50.898 -40.414  1.00  0.00           C  
ATOM   2045  O   PHE B1350     -32.913  50.061 -40.272  1.00  0.00           O  
ATOM   2046  CB  PHE B1350     -32.673  52.637 -41.829  1.00  0.00           C  
ATOM   2047  CG  PHE B1350     -33.476  52.484 -43.093  1.00  0.00           C  
ATOM   2048  CD1 PHE B1350     -34.171  53.567 -43.625  1.00  0.00           C  
ATOM   2049  CD2 PHE B1350     -33.546  51.257 -43.748  1.00  0.00           C  
ATOM   2050  CE1 PHE B1350     -34.921  53.433 -44.792  1.00  0.00           C  
ATOM   2051  CE2 PHE B1350     -34.298  51.113 -44.915  1.00  0.00           C  
ATOM   2052  CZ  PHE B1350     -34.983  52.203 -45.438  1.00  0.00           C  
ATOM   2053  N   ALA B1351     -35.102  50.592 -40.456  1.00  0.00           N  
ATOM   2054  CA  ALA B1351     -35.586  49.222 -40.373  1.00  0.00           C  
ATOM   2055  C   ALA B1351     -35.812  48.638 -41.764  1.00  0.00           C  
ATOM   2056  O   ALA B1351     -36.734  49.046 -42.477  1.00  0.00           O  
ATOM   2057  CB  ALA B1351     -36.864  49.160 -39.551  1.00  0.00           C  
ATOM   2058  N   HIS B1352     -34.960  47.690 -42.147  1.00  0.00           N  
ATOM   2059  CA  HIS B1352     -35.118  46.983 -43.418  1.00  0.00           C  
ATOM   2060  C   HIS B1352     -36.211  45.920 -43.318  1.00  0.00           C  
ATOM   2061  O   HIS B1352     -36.619  45.538 -42.218  1.00  0.00           O  
ATOM   2062  CB  HIS B1352     -33.793  46.367 -43.885  1.00  0.00           C  
ATOM   2063  CG  HIS B1352     -33.222  45.357 -42.939  1.00  0.00           C  
ATOM   2064  ND1 HIS B1352     -33.721  44.077 -42.824  1.00  0.00           N  
ATOM   2065  CD2 HIS B1352     -32.183  45.434 -42.074  1.00  0.00           C  
ATOM   2066  CE1 HIS B1352     -33.021  43.413 -41.921  1.00  0.00           C  
ATOM   2067  NE2 HIS B1352     -32.082  44.214 -41.451  1.00  0.00           N  
ATOM   2068  N   GLY B1356     -36.673  45.449 -44.473  1.00  0.00           N  
ATOM   2069  CA  GLY B1356     -37.748  44.465 -44.538  1.00  0.00           C  
ATOM   2070  C   GLY B1356     -37.307  43.039 -44.269  1.00  0.00           C  
ATOM   2071  O   GLY B1356     -36.118  42.760 -44.088  1.00  0.00           O  
ATOM   2072  N   TRP B1360     -38.284  42.137 -44.252  1.00  0.00           N  
ATOM   2073  CA  TRP B1360     -38.052  40.729 -43.958  1.00  0.00           C  
ATOM   2074  C   TRP B1360     -37.815  39.945 -45.246  1.00  0.00           C  
ATOM   2075  O   TRP B1360     -38.534  40.122 -46.234  1.00  0.00           O  
ATOM   2076  CB  TRP B1360     -39.250  40.154 -43.198  1.00  0.00           C  
ATOM   2077  CG  TRP B1360     -38.892  39.117 -42.181  1.00  0.00           C  
ATOM   2078  CD1 TRP B1360     -39.121  37.772 -42.263  1.00  0.00           C  
ATOM   2079  CD2 TRP B1360     -38.247  39.338 -40.921  1.00  0.00           C  
ATOM   2080  NE1 TRP B1360     -38.656  37.141 -41.133  1.00  0.00           N  
ATOM   2081  CE2 TRP B1360     -38.114  38.078 -40.293  1.00  0.00           C  
ATOM   2082  CE3 TRP B1360     -37.766  40.477 -40.263  1.00  0.00           C  
ATOM   2083  CZ2 TRP B1360     -37.519  37.925 -39.036  1.00  0.00           C  
ATOM   2084  CZ3 TRP B1360     -37.174  40.325 -39.016  1.00  0.00           C  
ATOM   2085  CH2 TRP B1360     -37.057  39.056 -38.415  1.00  0.00           C  
ATOM   2086  N   LEU B1361     -36.798  39.088 -45.229  1.00  0.00           N  
ATOM   2087  CA  LEU B1361     -36.476  38.236 -46.370  1.00  0.00           C  
ATOM   2088  C   LEU B1361     -36.981  36.813 -46.128  1.00  0.00           C  
ATOM   2089  O   LEU B1361     -36.586  36.162 -45.158  1.00  0.00           O  
ATOM   2090  CB  LEU B1361     -34.967  38.243 -46.628  1.00  0.00           C  
ATOM   2091  CG  LEU B1361     -34.421  37.676 -47.943  1.00  0.00           C  
ATOM   2092  CD1 LEU B1361     -34.903  38.474 -49.152  1.00  0.00           C  
ATOM   2093  CD2 LEU B1361     -32.906  37.658 -47.892  1.00  0.00           C  
ATOM   2094  N   LEU B1365     -37.858  36.343 -47.013  1.00  0.00           N  
ATOM   2095  CA  LEU B1365     -38.498  35.035 -46.853  1.00  0.00           C  
ATOM   2096  C   LEU B1365     -38.387  34.164 -48.103  1.00  0.00           C  
ATOM   2097  O   LEU B1365     -38.535  34.648 -49.227  1.00  0.00           O  
ATOM   2098  CB  LEU B1365     -39.970  35.203 -46.458  1.00  0.00           C  
ATOM   2099  CG  LEU B1365     -40.286  35.768 -45.068  1.00  0.00           C  
ATOM   2100  CD1 LEU B1365     -41.668  36.407 -45.045  1.00  0.00           C  
ATOM   2101  CD2 LEU B1365     -40.159  34.708 -43.974  1.00  0.00           C  
ATOM   2102  N   ASN B1366     -38.132  32.876 -47.889  1.00  0.00           N  
ATOM   2103  CA  ASN B1366     -38.013  31.904 -48.973  1.00  0.00           C  
ATOM   2104  C   ASN B1366     -39.371  31.362 -49.423  1.00  0.00           C  
ATOM   2105  O   ASN B1366     -40.226  31.044 -48.593  1.00  0.00           O  
ATOM   2106  CB  ASN B1366     -37.095  30.752 -48.546  1.00  0.00           C  
ATOM   2107  CG  ASN B1366     -37.019  29.640 -49.582  1.00  0.00           C  
ATOM   2108  OD1 ASN B1366     -36.858  29.892 -50.777  1.00  0.00           O  
ATOM   2109  ND2 ASN B1366     -37.128  28.399 -49.122  1.00  0.00           N  
ATOM   2110  N   ARG B1368     -39.556  31.267 -50.739  1.00  0.00           N  
ATOM   2111  CA  ARG B1368     -40.760  30.670 -51.321  1.00  0.00           C  
ATOM   2112  C   ARG B1368     -40.502  29.227 -51.744  1.00  0.00           C  
ATOM   2113  O   ARG B1368     -39.407  28.892 -52.204  1.00  0.00           O  
ATOM   2114  CB  ARG B1368     -41.245  31.469 -52.531  1.00  0.00           C  
ATOM   2115  CG  ARG B1368     -41.626  32.911 -52.240  1.00  0.00           C  
ATOM   2116  CD  ARG B1368     -42.534  33.479 -53.326  1.00  0.00           C  
ATOM   2117  NE  ARG B1368     -42.022  33.251 -54.678  1.00  0.00           N  
ATOM   2118  CZ  ARG B1368     -41.231  34.090 -55.344  1.00  0.00           C  
ATOM   2119  NH1 ARG B1368     -40.840  35.234 -54.796  1.00  0.00           N  
ATOM   2120  NH2 ARG B1368     -40.828  33.781 -56.569  1.00  0.00           N  
ATOM   2121  N   GLY B1369     -41.519  28.383 -51.595  1.00  0.00           N  
ATOM   2122  CA  GLY B1369     -41.419  26.973 -51.959  1.00  0.00           C  
ATOM   2123  C   GLY B1369     -40.683  26.156 -50.915  1.00  0.00           C  
ATOM   2124  O   GLY B1369     -40.621  26.540 -49.743  1.00  0.00           O  
ATOM   2125  N   GLU B1370     -40.124  25.028 -51.346  1.00  0.00           N  
ATOM   2126  CA  GLU B1370     -39.405  24.116 -50.452  1.00  0.00           C  
ATOM   2127  C   GLU B1370     -38.075  24.697 -49.969  1.00  0.00           C  
ATOM   2128  O   GLU B1370     -37.333  25.308 -50.744  1.00  0.00           O  
ATOM   2129  CB  GLU B1370     -39.194  22.747 -51.118  1.00  0.00           C  
ATOM   2130  CG  GLU B1370     -38.572  22.795 -52.519  1.00  0.00           C  
ATOM   2131  CD  GLU B1370     -38.499  21.431 -53.192  1.00  0.00           C  
ATOM   2132  OE1 GLU B1370     -39.299  20.535 -52.842  1.00  0.00           O  
ATOM   2133  OE2 GLU B1370     -37.640  21.259 -54.083  1.00  0.00           O  
ATOM   2134  N   LYS B1414     -37.793  24.506 -48.681  1.00  0.00           N  
ATOM   2135  CA  LYS B1414     -36.561  24.996 -48.061  1.00  0.00           C  
ATOM   2136  C   LYS B1414     -35.335  24.236 -48.574  1.00  0.00           C  
ATOM   2137  O   LYS B1414     -34.258  24.816 -48.732  1.00  0.00           O  
ATOM   2138  CB  LYS B1414     -36.656  24.897 -46.534  1.00  0.00           C  
ATOM   2139  CG  LYS B1414     -35.648  25.762 -45.779  1.00  0.00           C  
ATOM   2140  CD  LYS B1414     -35.891  25.734 -44.270  1.00  0.00           C  
ATOM   2141  CE  LYS B1414     -35.281  24.502 -43.606  1.00  0.00           C  
ATOM   2142  NZ  LYS B1414     -33.791  24.562 -43.565  1.00  0.00           N  
ATOM   2143  N   MET B1415     -35.512  22.941 -48.830  1.00  0.00           N  
ATOM   2144  CA  MET B1415     -34.455  22.108 -49.399  1.00  0.00           C  
ATOM   2145  C   MET B1415     -34.699  21.876 -50.889  1.00  0.00           C  
ATOM   2146  O   MET B1415     -35.730  21.325 -51.282  1.00  0.00           O  
ATOM   2147  CB  MET B1415     -34.351  20.771 -48.655  1.00  0.00           C  
ATOM   2148  CG  MET B1415     -33.871  20.883 -47.208  1.00  0.00           C  
ATOM   2149  SD  MET B1415     -32.164  21.452 -47.035  1.00  0.00           S  
ATOM   2150  CE  MET B1415     -31.252  19.990 -47.534  1.00  0.00           C  
ATOM   2151  N   SER B1416     -33.746  22.315 -51.708  1.00  0.00           N  
ATOM   2152  CA  SER B1416     -33.824  22.159 -53.159  1.00  0.00           C  
ATOM   2153  C   SER B1416     -32.989  20.970 -53.634  1.00  0.00           C  
ATOM   2154  O   SER B1416     -31.967  20.636 -53.028  1.00  0.00           O  
ATOM   2155  CB  SER B1416     -33.371  23.443 -53.859  1.00  0.00           C  
ATOM   2156  OG  SER B1416     -33.558  23.359 -55.261  1.00  0.00           O  
ATOM   2157  N   LYS B1417     -33.432  20.342 -54.721  1.00  0.00           N  
ATOM   2158  CA  LYS B1417     -32.766  19.161 -55.274  1.00  0.00           C  
ATOM   2159  C   LYS B1417     -31.422  19.481 -55.930  1.00  0.00           C  
ATOM   2160  O   LYS B1417     -30.499  18.663 -55.895  1.00  0.00           O  
ATOM   2161  CB  LYS B1417     -33.679  18.441 -56.276  1.00  0.00           C  
ATOM   2162  CG  LYS B1417     -34.696  17.485 -55.649  1.00  0.00           C  
ATOM   2163  CD  LYS B1417     -35.965  18.197 -55.194  1.00  0.00           C  
ATOM   2164  CE  LYS B1417     -36.915  17.235 -54.494  1.00  0.00           C  
ATOM   2165  NZ  LYS B1417     -38.152  17.915 -54.016  1.00  0.00           N  
ATOM   2166  N   SER B1441     -31.318  20.673 -56.516  1.00  0.00           N  
ATOM   2167  CA  SER B1441     -30.136  21.065 -57.286  1.00  0.00           C  
ATOM   2168  C   SER B1441     -29.053  21.777 -56.469  1.00  0.00           C  
ATOM   2169  O   SER B1441     -27.861  21.560 -56.700  1.00  0.00           O  
ATOM   2170  CB  SER B1441     -30.539  21.919 -58.495  1.00  0.00           C  
ATOM   2171  OG  SER B1441     -31.364  23.004 -58.107  1.00  0.00           O  
ATOM   2172  N   ILE B1444     -29.466  22.619 -55.521  1.00  0.00           N  
ATOM   2173  CA  ILE B1444     -28.522  23.449 -54.754  1.00  0.00           C  
ATOM   2174  C   ILE B1444     -28.454  23.131 -53.254  1.00  0.00           C  
ATOM   2175  O   ILE B1444     -27.451  23.429 -52.598  1.00  0.00           O  
ATOM   2176  CB  ILE B1444     -28.783  24.974 -54.950  1.00  0.00           C  
ATOM   2177  CG1 ILE B1444     -30.193  25.361 -54.481  1.00  0.00           C  
ATOM   2178  CG2 ILE B1444     -28.541  25.380 -56.408  1.00  0.00           C  
ATOM   2179  CD1 ILE B1444     -30.342  26.817 -54.073  1.00  0.00           C  
ATOM   2180  N   GLY B1450     -29.516  22.531 -52.721  1.00  0.00           N  
ATOM   2181  CA  GLY B1450     -29.597  22.217 -51.297  1.00  0.00           C  
ATOM   2182  C   GLY B1450     -30.421  23.234 -50.529  1.00  0.00           C  
ATOM   2183  O   GLY B1450     -31.497  23.637 -50.978  1.00  0.00           O  
ATOM   2184  N   ASN B1452     -29.909  23.652 -49.373  1.00  0.00           N  
ATOM   2185  CA  ASN B1452     -30.603  24.611 -48.513  1.00  0.00           C  
ATOM   2186  C   ASN B1452     -30.561  26.034 -49.073  1.00  0.00           C  
ATOM   2187  O   ASN B1452     -29.485  26.595 -49.300  1.00  0.00           O  
ATOM   2188  CB  ASN B1452     -30.036  24.572 -47.089  1.00  0.00           C  
ATOM   2189  CG  ASN B1452     -30.993  25.153 -46.058  1.00  0.00           C  
ATOM   2190  OD1 ASN B1452     -32.180  25.347 -46.327  1.00  0.00           O  
ATOM   2191  ND2 ASN B1452     -30.477  25.425 -44.864  1.00  0.00           N  
ATOM   2192  N   VAL B1455     -31.743  26.606 -49.288  1.00  0.00           N  
ATOM   2193  CA  VAL B1455     -31.882  27.930 -49.902  1.00  0.00           C  
ATOM   2194  C   VAL B1455     -31.704  29.064 -48.878  1.00  0.00           C  
ATOM   2195  O   VAL B1455     -31.343  30.186 -49.245  1.00  0.00           O  
ATOM   2196  CB  VAL B1455     -33.244  28.076 -50.647  1.00  0.00           C  
ATOM   2197  CG1 VAL B1455     -33.214  29.253 -51.614  1.00  0.00           C  
ATOM   2198  CG2 VAL B1455     -33.588  26.800 -51.407  1.00  0.00           C  
ATOM   2199  N   VAL B1456     -31.946  28.765 -47.603  1.00  0.00           N  
ATOM   2200  CA  VAL B1456     -31.836  29.768 -46.534  1.00  0.00           C  
ATOM   2201  C   VAL B1456     -30.436  29.852 -45.910  1.00  0.00           C  
ATOM   2202  O   VAL B1456     -30.120  30.819 -45.212  1.00  0.00           O  
ATOM   2203  CB  VAL B1456     -32.911  29.575 -45.419  1.00  0.00           C  
ATOM   2204  CG1 VAL B1456     -34.316  29.784 -45.980  1.00  0.00           C  
ATOM   2205  CG2 VAL B1456     -32.783  28.207 -44.746  1.00  0.00           C  
ATOM   2206  N   ASP B1457     -29.608  28.839 -46.163  1.00  0.00           N  
ATOM   2207  CA  ASP B1457     -28.239  28.804 -45.654  1.00  0.00           C  
ATOM   2208  C   ASP B1457     -27.337  29.735 -46.471  1.00  0.00           C  
ATOM   2209  O   ASP B1457     -27.154  29.521 -47.672  1.00  0.00           O  
ATOM   2210  CB  ASP B1457     -27.694  27.372 -45.674  1.00  0.00           C  
ATOM   2211  CG  ASP B1457     -26.482  27.186 -44.769  1.00  0.00           C  
ATOM   2212  OD1 ASP B1457     -25.528  27.990 -44.848  1.00  0.00           O  
ATOM   2213  OD2 ASP B1457     -26.482  26.218 -43.979  1.00  0.00           O  
ATOM   2214  N   PRO B1458     -26.770  30.770 -45.819  1.00  0.00           N  
ATOM   2215  CA  PRO B1458     -25.934  31.758 -46.506  1.00  0.00           C  
ATOM   2216  C   PRO B1458     -24.603  31.185 -47.000  1.00  0.00           C  
ATOM   2217  O   PRO B1458     -24.118  31.593 -48.055  1.00  0.00           O  
ATOM   2218  CB  PRO B1458     -25.700  32.831 -45.437  1.00  0.00           C  
ATOM   2219  CG  PRO B1458     -25.867  32.127 -44.144  1.00  0.00           C  
ATOM   2220  CD  PRO B1458     -26.885  31.053 -44.376  1.00  0.00           C  
ATOM   2221  N   VAL B1459     -24.033  30.248 -46.242  1.00  0.00           N  
ATOM   2222  CA  VAL B1459     -22.770  29.599 -46.602  1.00  0.00           C  
ATOM   2223  C   VAL B1459     -22.932  28.781 -47.886  1.00  0.00           C  
ATOM   2224  O   VAL B1459     -22.037  28.759 -48.734  1.00  0.00           O  
ATOM   2225  CB  VAL B1459     -22.233  28.700 -45.452  1.00  0.00           C  
ATOM   2226  CG1 VAL B1459     -20.859  28.128 -45.796  1.00  0.00           C  
ATOM   2227  CG2 VAL B1459     -22.158  29.483 -44.147  1.00  0.00           C  
ATOM   2228  N   ASN B1460     -24.084  28.124 -48.019  1.00  0.00           N  
ATOM   2229  CA  ASN B1460     -24.408  27.336 -49.206  1.00  0.00           C  
ATOM   2230  C   ASN B1460     -24.539  28.195 -50.465  1.00  0.00           C  
ATOM   2231  O   ASN B1460     -24.001  27.843 -51.516  1.00  0.00           O  
ATOM   2232  CB  ASN B1460     -25.688  26.521 -48.976  1.00  0.00           C  
ATOM   2233  CG  ASN B1460     -26.001  25.577 -50.129  1.00  0.00           C  
ATOM   2234  OD1 ASN B1460     -25.142  24.817 -50.580  1.00  0.00           O  
ATOM   2235  ND2 ASN B1460     -27.241  25.618 -50.604  1.00  0.00           N  
ATOM   2236  N   LEU B1461     -25.246  29.319 -50.346  1.00  0.00           N  
ATOM   2237  CA  LEU B1461     -25.465  30.234 -51.471  1.00  0.00           C  
ATOM   2238  C   LEU B1461     -24.169  30.864 -51.982  1.00  0.00           C  
ATOM   2239  O   LEU B1461     -23.991  31.029 -53.190  1.00  0.00           O  
ATOM   2240  CB  LEU B1461     -26.478  31.325 -51.101  1.00  0.00           C  
ATOM   2241  CG  LEU B1461     -27.948  30.929 -50.917  1.00  0.00           C  
ATOM   2242  CD1 LEU B1461     -28.739  32.096 -50.352  1.00  0.00           C  
ATOM   2243  CD2 LEU B1461     -28.581  30.438 -52.217  1.00  0.00           C  
ATOM   2244  N   VAL B1462     -23.273  31.208 -51.058  1.00  0.00           N  
ATOM   2245  CA  VAL B1462     -21.972  31.788 -51.400  1.00  0.00           C  
ATOM   2246  C   VAL B1462     -21.070  30.756 -52.087  1.00  0.00           C  
ATOM   2247  O   VAL B1462     -20.325  31.092 -53.010  1.00  0.00           O  
ATOM   2248  CB  VAL B1462     -21.276  32.407 -50.153  1.00  0.00           C  
ATOM   2249  CG1 VAL B1462     -19.824  32.778 -50.447  1.00  0.00           C  
ATOM   2250  CG2 VAL B1462     -22.042  33.634 -49.670  1.00  0.00           C  
ATOM   2251  N   ASP B1463     -21.154  29.504 -51.639  1.00  0.00           N  
ATOM   2252  CA  ASP B1463     -20.381  28.409 -52.229  1.00  0.00           C  
ATOM   2253  C   ASP B1463     -20.887  28.011 -53.617  1.00  0.00           C  
ATOM   2254  O   ASP B1463     -20.108  27.564 -54.460  1.00  0.00           O  
ATOM   2255  CB  ASP B1463     -20.381  27.184 -51.305  1.00  0.00           C  
ATOM   2256  CG  ASP B1463     -19.448  27.339 -50.113  1.00  0.00           C  
ATOM   2257  OD1 ASP B1463     -19.651  26.623 -49.110  1.00  0.00           O  
ATOM   2258  OD2 ASP B1463     -18.511  28.166 -50.171  1.00  0.00           O  
ATOM   2259  N   THR B1465     -22.188  28.178 -53.846  1.00  0.00           N  
ATOM   2260  CA  THR B1465     -22.817  27.775 -55.105  1.00  0.00           C  
ATOM   2261  C   THR B1465     -22.735  28.867 -56.177  1.00  0.00           C  
ATOM   2262  O   THR B1465     -22.245  28.622 -57.282  1.00  0.00           O  
ATOM   2263  CB  THR B1465     -24.295  27.353 -54.894  1.00  0.00           C  
ATOM   2264  OG1 THR B1465     -24.387  26.460 -53.777  1.00  0.00           O  
ATOM   2265  CG2 THR B1465     -24.846  26.660 -56.136  1.00  0.00           C  
ATOM   2266  N   PHE B1467     -23.206  30.066 -55.840  1.00  0.00           N  
ATOM   2267  CA  PHE B1467     -23.326  31.156 -56.811  1.00  0.00           C  
ATOM   2268  C   PHE B1467     -22.135  32.112 -56.826  1.00  0.00           C  
ATOM   2269  O   PHE B1467     -21.883  32.775 -57.833  1.00  0.00           O  
ATOM   2270  CB  PHE B1467     -24.626  31.933 -56.580  1.00  0.00           C  
ATOM   2271  CG  PHE B1467     -25.868  31.103 -56.751  1.00  0.00           C  
ATOM   2272  CD1 PHE B1467     -26.529  30.582 -55.643  1.00  0.00           C  
ATOM   2273  CD2 PHE B1467     -26.375  30.837 -58.020  1.00  0.00           C  
ATOM   2274  CE1 PHE B1467     -27.679  29.809 -55.795  1.00  0.00           C  
ATOM   2275  CE2 PHE B1467     -27.522  30.065 -58.184  1.00  0.00           C  
ATOM   2276  CZ  PHE B1467     -28.176  29.551 -57.069  1.00  0.00           C  
ATOM   2277  N   GLY B1468     -21.406  32.175 -55.715  1.00  0.00           N  
ATOM   2278  CA  GLY B1468     -20.312  33.132 -55.557  1.00  0.00           C  
ATOM   2279  C   GLY B1468     -20.719  34.268 -54.637  1.00  0.00           C  
ATOM   2280  O   GLY B1468     -21.874  34.697 -54.647  1.00  0.00           O  
ATOM   2281  N   LEU B1507     -19.765  34.754 -53.846  1.00  0.00           N  
ATOM   2282  CA  LEU B1507     -20.020  35.787 -52.838  1.00  0.00           C  
ATOM   2283  C   LEU B1507     -20.604  37.078 -53.418  1.00  0.00           C  
ATOM   2284  O   LEU B1507     -21.689  37.509 -53.017  1.00  0.00           O  
ATOM   2285  CB  LEU B1507     -18.740  36.087 -52.044  1.00  0.00           C  
ATOM   2286  CG  LEU B1507     -18.755  37.243 -51.039  1.00  0.00           C  
ATOM   2287  CD1 LEU B1507     -19.756  36.998 -49.916  1.00  0.00           C  
ATOM   2288  CD2 LEU B1507     -17.361  37.476 -50.479  1.00  0.00           C  
ATOM   2289  N   ASP B1508     -19.880  37.682 -54.359  1.00  0.00           N  
ATOM   2290  CA  ASP B1508     -20.286  38.945 -54.975  1.00  0.00           C  
ATOM   2291  C   ASP B1508     -21.596  38.827 -55.754  1.00  0.00           C  
ATOM   2292  O   ASP B1508     -22.317  39.813 -55.919  1.00  0.00           O  
ATOM   2293  CB  ASP B1508     -19.165  39.488 -55.868  1.00  0.00           C  
ATOM   2294  CG  ASP B1508     -17.970  40.000 -55.069  1.00  0.00           C  
ATOM   2295  OD1 ASP B1508     -18.072  40.128 -53.829  1.00  0.00           O  
ATOM   2296  OD2 ASP B1508     -16.923  40.284 -55.684  1.00  0.00           O  
ATOM   2297  N   GLN B1509     -21.898  37.615 -56.216  1.00  0.00           N  
ATOM   2298  CA  GLN B1509     -23.169  37.314 -56.872  1.00  0.00           C  
ATOM   2299  C   GLN B1509     -24.330  37.341 -55.873  1.00  0.00           C  
ATOM   2300  O   GLN B1509     -25.404  37.862 -56.177  1.00  0.00           O  
ATOM   2301  CB  GLN B1509     -23.102  35.956 -57.582  1.00  0.00           C  
ATOM   2302  CG  GLN B1509     -22.321  35.954 -58.903  1.00  0.00           C  
ATOM   2303  CD  GLN B1509     -20.805  35.985 -58.727  1.00  0.00           C  
ATOM   2304  OE1 GLN B1509     -20.282  35.794 -57.627  1.00  0.00           O  
ATOM   2305  NE2 GLN B1509     -20.094  36.225 -59.823  1.00  0.00           N  
ATOM   2306  N   VAL B1510     -24.102  36.780 -54.685  1.00  0.00           N  
ATOM   2307  CA  VAL B1510     -25.091  36.797 -53.603  1.00  0.00           C  
ATOM   2308  C   VAL B1510     -25.262  38.216 -53.055  1.00  0.00           C  
ATOM   2309  O   VAL B1510     -26.388  38.674 -52.845  1.00  0.00           O  
ATOM   2310  CB  VAL B1510     -24.712  35.813 -52.456  1.00  0.00           C  
ATOM   2311  CG1 VAL B1510     -25.651  35.970 -51.260  1.00  0.00           C  
ATOM   2312  CG2 VAL B1510     -24.729  34.372 -52.953  1.00  0.00           C  
ATOM   2313  N   ARG B1511     -24.140  38.902 -52.838  1.00  0.00           N  
ATOM   2314  CA  ARG B1511     -24.136  40.286 -52.359  1.00  0.00           C  
ATOM   2315  C   ARG B1511     -24.931  41.214 -53.279  1.00  0.00           C  
ATOM   2316  O   ARG B1511     -25.718  42.037 -52.806  1.00  0.00           O  
ATOM   2317  CB  ARG B1511     -22.702  40.800 -52.195  1.00  0.00           C  
ATOM   2318  CG  ARG B1511     -21.981  40.289 -50.950  1.00  0.00           C  
ATOM   2319  CD  ARG B1511     -20.554  40.820 -50.866  1.00  0.00           C  
ATOM   2320  NE  ARG B1511     -20.505  42.275 -50.722  1.00  0.00           N  
ATOM   2321  CZ  ARG B1511     -20.151  42.922 -49.613  1.00  0.00           C  
ATOM   2322  NH1 ARG B1511     -19.797  42.253 -48.523  1.00  0.00           N  
ATOM   2323  NH2 ARG B1511     -20.143  44.249 -49.596  1.00  0.00           N  
ATOM   2324  N   TYR B1516     -24.729  41.068 -54.589  1.00  0.00           N  
ATOM   2325  CA  TYR B1516     -25.467  41.853 -55.577  1.00  0.00           C  
ATOM   2326  C   TYR B1516     -26.958  41.516 -55.579  1.00  0.00           C  
ATOM   2327  O   TYR B1516     -27.796  42.419 -55.606  1.00  0.00           O  
ATOM   2328  CB  TYR B1516     -24.876  41.678 -56.984  1.00  0.00           C  
ATOM   2329  CG  TYR B1516     -25.714  42.313 -58.076  1.00  0.00           C  
ATOM   2330  CD1 TYR B1516     -25.666  43.688 -58.312  1.00  0.00           C  
ATOM   2331  CD2 TYR B1516     -26.563  41.539 -58.868  1.00  0.00           C  
ATOM   2332  CE1 TYR B1516     -26.441  44.274 -59.309  1.00  0.00           C  
ATOM   2333  CE2 TYR B1516     -27.340  42.115 -59.866  1.00  0.00           C  
ATOM   2334  CZ  TYR B1516     -27.273  43.481 -60.082  1.00  0.00           C  
ATOM   2335  OH  TYR B1516     -28.041  44.052 -61.069  1.00  0.00           O  
ATOM   2336  N   PHE B1517     -27.278  40.222 -55.550  1.00  0.00           N  
ATOM   2337  CA  PHE B1517     -28.669  39.771 -55.617  1.00  0.00           C  
ATOM   2338  C   PHE B1517     -29.521  40.349 -54.491  1.00  0.00           C  
ATOM   2339  O   PHE B1517     -30.593  40.902 -54.742  1.00  0.00           O  
ATOM   2340  CB  PHE B1517     -28.768  38.238 -55.622  1.00  0.00           C  
ATOM   2341  CG  PHE B1517     -30.175  37.724 -55.451  1.00  0.00           C  
ATOM   2342  CD1 PHE B1517     -31.069  37.734 -56.519  1.00  0.00           C  
ATOM   2343  CD2 PHE B1517     -30.612  37.248 -54.217  1.00  0.00           C  
ATOM   2344  CE1 PHE B1517     -32.373  37.273 -56.364  1.00  0.00           C  
ATOM   2345  CE2 PHE B1517     -31.915  36.785 -54.051  1.00  0.00           C  
ATOM   2346  CZ  PHE B1517     -32.797  36.797 -55.128  1.00  0.00           C  
ATOM   2347  N   LEU B1518     -29.032  40.216 -53.260  1.00  0.00           N  
ATOM   2348  CA  LEU B1518     -29.762  40.657 -52.072  1.00  0.00           C  
ATOM   2349  C   LEU B1518     -30.034  42.162 -52.083  1.00  0.00           C  
ATOM   2350  O   LEU B1518     -31.101  42.607 -51.655  1.00  0.00           O  
ATOM   2351  CB  LEU B1518     -29.012  40.255 -50.794  1.00  0.00           C  
ATOM   2352  CG  LEU B1518     -28.757  38.763 -50.537  1.00  0.00           C  
ATOM   2353  CD1 LEU B1518     -27.801  38.573 -49.370  1.00  0.00           C  
ATOM   2354  CD2 LEU B1518     -30.051  37.992 -50.296  1.00  0.00           C  
ATOM   2355  N   LEU B1527     -29.072  42.932 -52.586  1.00  0.00           N  
ATOM   2356  CA  LEU B1527     -29.191  44.389 -52.626  1.00  0.00           C  
ATOM   2357  C   LEU B1527     -30.004  44.905 -53.817  1.00  0.00           C  
ATOM   2358  O   LEU B1527     -30.469  46.042 -53.799  1.00  0.00           O  
ATOM   2359  CB  LEU B1527     -27.806  45.049 -52.596  1.00  0.00           C  
ATOM   2360  CG  LEU B1527     -26.932  44.860 -51.350  1.00  0.00           C  
ATOM   2361  CD1 LEU B1527     -25.641  45.651 -51.487  1.00  0.00           C  
ATOM   2362  CD2 LEU B1527     -27.668  45.256 -50.078  1.00  0.00           C  
ATOM   2363  N   ARG B1528     -30.179  44.067 -54.836  1.00  0.00           N  
ATOM   2364  CA  ARG B1528     -30.898  44.456 -56.053  1.00  0.00           C  
ATOM   2365  C   ARG B1528     -32.356  43.983 -56.075  1.00  0.00           C  
ATOM   2366  O   ARG B1528     -33.253  44.751 -56.428  1.00  0.00           O  
ATOM   2367  CB  ARG B1528     -30.147  43.958 -57.299  1.00  0.00           C  
ATOM   2368  CG  ARG B1528     -30.795  44.285 -58.652  1.00  0.00           C  
ATOM   2369  CD  ARG B1528     -30.834  45.784 -58.935  1.00  0.00           C  
ATOM   2370  NE  ARG B1528     -30.847  46.075 -60.368  1.00  0.00           N  
ATOM   2371  CZ  ARG B1528     -31.943  46.146 -61.122  1.00  0.00           C  
ATOM   2372  NH1 ARG B1528     -33.145  45.945 -60.592  1.00  0.00           N  
ATOM   2373  NH2 ARG B1528     -31.834  46.420 -62.418  1.00  0.00           N  
ATOM   2374  N   GLU B1549     -32.578  42.725 -55.693  1.00  0.00           N  
ATOM   2375  CA  GLU B1549     -33.890  42.080 -55.807  1.00  0.00           C  
ATOM   2376  C   GLU B1549     -34.990  42.780 -55.011  1.00  0.00           C  
ATOM   2377  O   GLU B1549     -36.067  43.056 -55.542  1.00  0.00           O  
ATOM   2378  CB  GLU B1549     -33.799  40.602 -55.399  1.00  0.00           C  
ATOM   2379  CG  GLU B1549     -35.073  39.784 -55.640  1.00  0.00           C  
ATOM   2380  CD  GLU B1549     -35.422  39.630 -57.113  1.00  0.00           C  
ATOM   2381  OE1 GLU B1549     -34.499  39.498 -57.946  1.00  0.00           O  
ATOM   2382  OE2 GLU B1549     -36.629  39.635 -57.438  1.00  0.00           O  
ATOM   2383  N   VAL B1563     -34.708  43.066 -53.744  1.00  0.00           N  
ATOM   2384  CA  VAL B1563     -35.694  43.645 -52.839  1.00  0.00           C  
ATOM   2385  C   VAL B1563     -35.449  45.145 -52.663  1.00  0.00           C  
ATOM   2386  O   VAL B1563     -34.317  45.557 -52.393  1.00  0.00           O  
ATOM   2387  CB  VAL B1563     -35.672  42.938 -51.454  1.00  0.00           C  
ATOM   2388  CG1 VAL B1563     -36.770  43.478 -50.542  1.00  0.00           C  
ATOM   2389  CG2 VAL B1563     -35.816  41.430 -51.618  1.00  0.00           C  
ATOM   2390  N   PRO B1569     -36.505  45.968 -52.832  1.00  0.00           N  
ATOM   2391  CA  PRO B1569     -36.408  47.386 -52.488  1.00  0.00           C  
ATOM   2392  C   PRO B1569     -36.149  47.532 -50.991  1.00  0.00           C  
ATOM   2393  O   PRO B1569     -36.921  47.016 -50.177  1.00  0.00           O  
ATOM   2394  CB  PRO B1569     -37.791  47.938 -52.855  1.00  0.00           C  
ATOM   2395  CG  PRO B1569     -38.343  46.968 -53.842  1.00  0.00           C  
ATOM   2396  CD  PRO B1569     -37.818  45.635 -53.415  1.00  0.00           C  
ATOM   2397  N   PHE B1594     -35.063  48.216 -50.642  1.00  0.00           N  
ATOM   2398  CA  PHE B1594     -34.584  48.256 -49.262  1.00  0.00           C  
ATOM   2399  C   PHE B1594     -35.550  48.959 -48.313  1.00  0.00           C  
ATOM   2400  O   PHE B1594     -35.846  50.144 -48.471  1.00  0.00           O  
ATOM   2401  CB  PHE B1594     -33.186  48.877 -49.187  1.00  0.00           C  
ATOM   2402  CG  PHE B1594     -32.424  48.494 -47.952  1.00  0.00           C  
ATOM   2403  CD1 PHE B1594     -31.993  47.184 -47.764  1.00  0.00           C  
ATOM   2404  CD2 PHE B1594     -32.134  49.441 -46.978  1.00  0.00           C  
ATOM   2405  CE1 PHE B1594     -31.291  46.822 -46.622  1.00  0.00           C  
ATOM   2406  CE2 PHE B1594     -31.428  49.088 -45.831  1.00  0.00           C  
ATOM   2407  CZ  PHE B1594     -31.007  47.776 -45.654  1.00  0.00           C  
ATOM   2408  N   GLY B1596     -36.037  48.207 -47.329  1.00  0.00           N  
ATOM   2409  CA  GLY B1596     -37.045  48.696 -46.394  1.00  0.00           C  
ATOM   2410  C   GLY B1596     -38.363  47.958 -46.535  1.00  0.00           C  
ATOM   2411  O   GLY B1596     -39.207  48.000 -45.638  1.00  0.00           O  
ATOM   2412  N   GLN B1601     -38.537  47.284 -47.670  1.00  0.00           N  
ATOM   2413  CA  GLN B1601     -39.747  46.513 -47.949  1.00  0.00           C  
ATOM   2414  C   GLN B1601     -39.519  45.024 -47.702  1.00  0.00           C  
ATOM   2415  O   GLN B1601     -38.383  44.545 -47.750  1.00  0.00           O  
ATOM   2416  CB  GLN B1601     -40.204  46.734 -49.396  1.00  0.00           C  
ATOM   2417  CG  GLN B1601     -40.737  48.133 -49.694  1.00  0.00           C  
ATOM   2418  CD  GLN B1601     -41.127  48.328 -51.155  1.00  0.00           C  
ATOM   2419  OE1 GLN B1601     -41.259  47.367 -51.916  1.00  0.00           O  
ATOM   2420  NE2 GLN B1601     -41.319  49.581 -51.549  1.00  0.00           N  
ATOM   2421  N   ASP B1602     -40.607  44.302 -47.437  1.00  0.00           N  
ATOM   2422  CA  ASP B1602     -40.562  42.847 -47.303  1.00  0.00           C  
ATOM   2423  C   ASP B1602     -40.351  42.200 -48.665  1.00  0.00           C  
ATOM   2424  O   ASP B1602     -40.981  42.590 -49.651  1.00  0.00           O  
ATOM   2425  CB  ASP B1602     -41.848  42.321 -46.658  1.00  0.00           C  
ATOM   2426  CG  ASP B1602     -41.996  42.749 -45.207  1.00  0.00           C  
ATOM   2427  OD1 ASP B1602     -40.989  42.730 -44.469  1.00  0.00           O  
ATOM   2428  OD2 ASP B1602     -43.124  43.097 -44.800  1.00  0.00           O  
ATOM   2429  N   GLY B1603     -39.459  41.217 -48.716  1.00  0.00           N  
ATOM   2430  CA  GLY B1603     -39.115  40.567 -49.973  1.00  0.00           C  
ATOM   2431  C   GLY B1603     -39.217  39.057 -49.945  1.00  0.00           C  
ATOM   2432  O   GLY B1603     -39.083  38.429 -48.892  1.00  0.00           O  
ATOM   2433  N   SER B1604     -39.468  38.482 -51.119  1.00  0.00           N  
ATOM   2434  CA  SER B1604     -39.470  37.037 -51.307  1.00  0.00           C  
ATOM   2435  C   SER B1604     -38.527  36.670 -52.449  1.00  0.00           C  
ATOM   2436  O   SER B1604     -38.308  37.471 -53.364  1.00  0.00           O  
ATOM   2437  CB  SER B1604     -40.885  36.528 -51.589  1.00  0.00           C  
ATOM   2438  OG  SER B1604     -41.407  37.091 -52.780  1.00  0.00           O  
ATOM   2439  N   TYR B1613     -37.970  35.462 -52.389  1.00  0.00           N  
ATOM   2440  CA  TYR B1613     -36.985  35.011 -53.372  1.00  0.00           C  
ATOM   2441  C   TYR B1613     -37.014  33.493 -53.557  1.00  0.00           C  
ATOM   2442  O   TYR B1613     -37.510  32.761 -52.696  1.00  0.00           O  
ATOM   2443  CB  TYR B1613     -35.578  35.456 -52.950  1.00  0.00           C  
ATOM   2444  CG  TYR B1613     -34.971  34.605 -51.853  1.00  0.00           C  
ATOM   2445  CD1 TYR B1613     -34.022  33.627 -52.150  1.00  0.00           C  
ATOM   2446  CD2 TYR B1613     -35.357  34.768 -50.522  1.00  0.00           C  
ATOM   2447  CE1 TYR B1613     -33.467  32.837 -51.150  1.00  0.00           C  
ATOM   2448  CE2 TYR B1613     -34.809  33.982 -49.514  1.00  0.00           C  
ATOM   2449  CZ  TYR B1613     -33.865  33.020 -49.835  1.00  0.00           C  
ATOM   2450  OH  TYR B1613     -33.320  32.240 -48.842  1.00  0.00           O  
ATOM   2451  N   ASN B1614     -36.475  33.035 -54.686  1.00  0.00           N  
ATOM   2452  CA  ASN B1614     -36.234  31.610 -54.926  1.00  0.00           C  
ATOM   2453  C   ASN B1614     -34.962  31.370 -55.747  1.00  0.00           C  
ATOM   2454  O   ASN B1614     -34.287  32.323 -56.146  1.00  0.00           O  
ATOM   2455  CB  ASN B1614     -37.458  30.931 -55.569  1.00  0.00           C  
ATOM   2456  CG  ASN B1614     -37.829  31.518 -56.927  1.00  0.00           C  
ATOM   2457  OD1 ASN B1614     -37.030  32.196 -57.576  1.00  0.00           O  
ATOM   2458  ND2 ASN B1614     -39.053  31.246 -57.365  1.00  0.00           N  
ATOM   2459  N   GLU B1615     -34.646  30.099 -55.989  1.00  0.00           N  
ATOM   2460  CA  GLU B1615     -33.460  29.707 -56.753  1.00  0.00           C  
ATOM   2461  C   GLU B1615     -33.435  30.323 -58.156  1.00  0.00           C  
ATOM   2462  O   GLU B1615     -32.383  30.761 -58.626  1.00  0.00           O  
ATOM   2463  CB  GLU B1615     -33.366  28.179 -56.839  1.00  0.00           C  
ATOM   2464  CG  GLU B1615     -32.029  27.652 -57.357  1.00  0.00           C  
ATOM   2465  CD  GLU B1615     -32.012  26.142 -57.542  1.00  0.00           C  
ATOM   2466  OE1 GLU B1615     -31.291  25.668 -58.446  1.00  0.00           O  
ATOM   2467  OE2 GLU B1615     -32.714  25.428 -56.792  1.00  0.00           O  
ATOM   2468  N   ASP B1616     -34.597  30.358 -58.809  1.00  0.00           N  
ATOM   2469  CA  ASP B1616     -34.729  30.904 -60.162  1.00  0.00           C  
ATOM   2470  C   ASP B1616     -34.493  32.412 -60.224  1.00  0.00           C  
ATOM   2471  O   ASP B1616     -34.017  32.928 -61.239  1.00  0.00           O  
ATOM   2472  CB  ASP B1616     -36.105  30.569 -60.749  1.00  0.00           C  
ATOM   2473  CG  ASP B1616     -36.295  29.079 -60.999  1.00  0.00           C  
ATOM   2474  OD1 ASP B1616     -35.289  28.354 -61.173  1.00  0.00           O  
ATOM   2475  OD2 ASP B1616     -37.461  28.633 -61.030  1.00  0.00           O  
ATOM   2476  N   ALA B1617     -34.833  33.112 -59.142  1.00  0.00           N  
ATOM   2477  CA  ALA B1617     -34.642  34.560 -59.059  1.00  0.00           C  
ATOM   2478  C   ALA B1617     -33.162  34.929 -58.978  1.00  0.00           C  
ATOM   2479  O   ALA B1617     -32.733  35.917 -59.577  1.00  0.00           O  
ATOM   2480  CB  ALA B1617     -35.408  35.136 -57.875  1.00  0.00           C  
ATOM   2481  N   ILE B1619     -32.392  34.127 -58.242  1.00  0.00           N  
ATOM   2482  CA  ILE B1619     -30.950  34.337 -58.108  1.00  0.00           C  
ATOM   2483  C   ILE B1619     -30.248  34.111 -59.448  1.00  0.00           C  
ATOM   2484  O   ILE B1619     -29.478  34.961 -59.896  1.00  0.00           O  
ATOM   2485  CB  ILE B1619     -30.319  33.432 -57.013  1.00  0.00           C  
ATOM   2486  CG1 ILE B1619     -31.085  33.564 -55.690  1.00  0.00           C  
ATOM   2487  CG2 ILE B1619     -28.838  33.776 -56.818  1.00  0.00           C  
ATOM   2488  CD1 ILE B1619     -30.789  32.466 -54.675  1.00  0.00           C  
ATOM   2489  N   ILE B1620     -30.534  32.973 -60.081  1.00  0.00           N  
ATOM   2490  CA  ILE B1620     -29.951  32.618 -61.380  1.00  0.00           C  
ATOM   2491  C   ILE B1620     -30.256  33.686 -62.436  1.00  0.00           C  
ATOM   2492  O   ILE B1620     -29.382  34.056 -63.224  1.00  0.00           O  
ATOM   2493  CB  ILE B1620     -30.426  31.213 -61.858  1.00  0.00           C  
ATOM   2494  CG1 ILE B1620     -29.950  30.128 -60.884  1.00  0.00           C  
ATOM   2495  CG2 ILE B1620     -29.922  30.911 -63.271  1.00  0.00           C  
ATOM   2496  CD1 ILE B1620     -30.695  28.808 -60.997  1.00  0.00           C  
ATOM   2497  N   GLY B1621     -31.490  34.190 -62.421  1.00  0.00           N  
ATOM   2498  CA  GLY B1621     -31.938  35.225 -63.355  1.00  0.00           C  
ATOM   2499  C   GLY B1621     -31.156  36.527 -63.303  1.00  0.00           C  
ATOM   2500  O   GLY B1621     -31.075  37.241 -64.303  1.00  0.00           O  
ATOM   2501  N   ARG B1622     -30.580  36.836 -62.141  1.00  0.00           N  
ATOM   2502  CA  ARG B1622     -29.787  38.056 -61.968  1.00  0.00           C  
ATOM   2503  C   ARG B1622     -28.276  37.817 -62.036  1.00  0.00           C  
ATOM   2504  O   ARG B1622     -27.511  38.745 -62.295  1.00  0.00           O  
ATOM   2505  CB  ARG B1622     -30.162  38.779 -60.670  1.00  0.00           C  
ATOM   2506  CG  ARG B1622     -31.550  39.400 -60.695  1.00  0.00           C  
ATOM   2507  CD  ARG B1622     -31.664  40.557 -59.720  1.00  0.00           C  
ATOM   2508  NE  ARG B1622     -33.001  41.152 -59.733  1.00  0.00           N  
ATOM   2509  CZ  ARG B1622     -33.396  42.115 -60.564  1.00  0.00           C  
ATOM   2510  NH1 ARG B1622     -32.564  42.613 -61.471  1.00  0.00           N  
ATOM   2511  NH2 ARG B1622     -34.634  42.582 -60.487  1.00  0.00           N  
ATOM   2512  N   VAL B1632     -27.851  36.577 -61.804  1.00  0.00           N  
ATOM   2513  CA  VAL B1632     -26.439  36.208 -61.944  1.00  0.00           C  
ATOM   2514  C   VAL B1632     -26.061  36.086 -63.426  1.00  0.00           C  
ATOM   2515  O   VAL B1632     -24.926  36.378 -63.812  1.00  0.00           O  
ATOM   2516  CB  VAL B1632     -26.099  34.905 -61.164  1.00  0.00           C  
ATOM   2517  CG1 VAL B1632     -24.690  34.412 -61.485  1.00  0.00           C  
ATOM   2518  CG2 VAL B1632     -26.240  35.128 -59.665  1.00  0.00           C  
ATOM   2519  N   ASN B1635     -27.025  35.676 -64.249  1.00  0.00           N  
ATOM   2520  CA  ASN B1635     -26.802  35.491 -65.684  1.00  0.00           C  
ATOM   2521  C   ASN B1635     -27.054  36.741 -66.528  1.00  0.00           C  
ATOM   2522  O   ASN B1635     -26.229  37.098 -67.371  1.00  0.00           O  
ATOM   2523  CB  ASN B1635     -27.639  34.320 -66.211  1.00  0.00           C  
ATOM   2524  CG  ASN B1635     -27.149  32.972 -65.705  1.00  0.00           C  
ATOM   2525  OD1 ASN B1635     -26.081  32.866 -65.099  1.00  0.00           O  
ATOM   2526  ND2 ASN B1635     -27.932  31.930 -65.960  1.00  0.00           N  
ATOM   2527  N   ALA B1636     -28.190  37.396 -66.301  1.00  0.00           N  
ATOM   2528  CA  ALA B1636     -28.587  38.553 -67.104  1.00  0.00           C  
ATOM   2529  C   ALA B1636     -27.912  39.852 -66.662  1.00  0.00           C  
ATOM   2530  O   ALA B1636     -27.376  40.587 -67.492  1.00  0.00           O  
ATOM   2531  CB  ALA B1636     -30.107  38.707 -67.110  1.00  0.00           C  
ATOM   2532  N   ASP B1637     -27.936  40.127 -65.359  1.00  0.00           N  
ATOM   2533  CA  ASP B1637     -27.403  41.377 -64.819  1.00  0.00           C  
ATOM   2534  C   ASP B1637     -25.875  41.405 -64.751  1.00  0.00           C  
ATOM   2535  O   ASP B1637     -25.249  42.368 -65.197  1.00  0.00           O  
ATOM   2536  CB  ASP B1637     -27.994  41.669 -63.435  1.00  0.00           C  
ATOM   2537  CG  ASP B1637     -29.485  41.965 -63.477  1.00  0.00           C  
ATOM   2538  OD1 ASP B1637     -30.174  41.513 -64.419  1.00  0.00           O  
ATOM   2539  OD2 ASP B1637     -29.973  42.649 -62.553  1.00  0.00           O  
ATOM   2540  N   LEU B1638     -25.283  40.348 -64.197  1.00  0.00           N  
ATOM   2541  CA  LEU B1638     -23.841  40.315 -63.948  1.00  0.00           C  
ATOM   2542  C   LEU B1638     -23.021  39.716 -65.091  1.00  0.00           C  
ATOM   2543  O   LEU B1638     -22.075  40.343 -65.566  1.00  0.00           O  
ATOM   2544  CB  LEU B1638     -23.528  39.596 -62.628  1.00  0.00           C  
ATOM   2545  CG  LEU B1638     -23.967  40.262 -61.317  1.00  0.00           C  
ATOM   2546  CD1 LEU B1638     -23.698  39.339 -60.137  1.00  0.00           C  
ATOM   2547  CD2 LEU B1638     -23.282  41.608 -61.111  1.00  0.00           C  
ATOM   2548  N   ALA B1639     -23.384  38.511 -65.527  1.00  0.00           N  
ATOM   2549  CA  ALA B1639     -22.628  37.797 -66.559  1.00  0.00           C  
ATOM   2550  C   ALA B1639     -22.745  38.434 -67.946  1.00  0.00           C  
ATOM   2551  O   ALA B1639     -21.751  38.540 -68.666  1.00  0.00           O  
ATOM   2552  CB  ALA B1639     -23.036  36.328 -66.607  1.00  0.00           C  
ATOM   2553  N   ASN B1640     -23.954  38.856 -68.310  1.00  0.00           N  
ATOM   2554  CA  ASN B1640     -24.209  39.429 -69.632  1.00  0.00           C  
ATOM   2555  C   ASN B1640     -24.051  40.949 -69.679  1.00  0.00           C  
ATOM   2556  O   ASN B1640     -23.129  41.458 -70.318  1.00  0.00           O  
ATOM   2557  CB  ASN B1640     -25.593  39.008 -70.153  1.00  0.00           C  
ATOM   2558  CG  ASN B1640     -25.870  39.509 -71.566  1.00  0.00           C  
ATOM   2559  OD1 ASN B1640     -26.904  40.126 -71.823  1.00  0.00           O  
ATOM   2560  ND2 ASN B1640     -24.945  39.248 -72.485  1.00  0.00           N  
ATOM   2561  N   GLU B1641     -24.946  41.662 -68.997  1.00  0.00           N  
ATOM   2562  CA  GLU B1641     -24.992  43.127 -69.037  1.00  0.00           C  
ATOM   2563  C   GLU B1641     -23.662  43.783 -68.646  1.00  0.00           C  
ATOM   2564  O   GLU B1641     -23.182  44.677 -69.345  1.00  0.00           O  
ATOM   2565  CB  GLU B1641     -26.136  43.651 -68.160  1.00  0.00           C  
ATOM   2566  CG  GLU B1641     -26.450  45.137 -68.325  1.00  0.00           C  
ATOM   2567  CD  GLU B1641     -27.392  45.428 -69.482  1.00  0.00           C  
ATOM   2568  OE1 GLU B1641     -26.979  45.277 -70.653  1.00  0.00           O  
ATOM   2569  OE2 GLU B1641     -28.547  45.826 -69.216  1.00  0.00           O  
ATOM   2570  N   LEU B1642     -23.071  43.330 -67.543  1.00  0.00           N  
ATOM   2571  CA  LEU B1642     -21.813  43.893 -67.050  1.00  0.00           C  
ATOM   2572  C   LEU B1642     -20.591  43.105 -67.523  1.00  0.00           C  
ATOM   2573  O   LEU B1642     -19.638  43.688 -68.046  1.00  0.00           O  
ATOM   2574  CB  LEU B1642     -21.831  43.999 -65.517  1.00  0.00           C  
ATOM   2575  CG  LEU B1642     -20.560  44.421 -64.763  1.00  0.00           C  
ATOM   2576  CD1 LEU B1642     -20.071  45.807 -65.178  1.00  0.00           C  
ATOM   2577  CD2 LEU B1642     -20.796  44.370 -63.261  1.00  0.00           C  
ATOM   2578  N   GLY B1662     -20.631  41.788 -67.334  1.00  0.00           N  
ATOM   2579  CA  GLY B1662     -19.507  40.904 -67.640  1.00  0.00           C  
ATOM   2580  C   GLY B1662     -19.076  40.899 -69.094  1.00  0.00           C  
ATOM   2581  O   GLY B1662     -17.895  41.084 -69.392  1.00  0.00           O  
ATOM   2582  N   ASN B1663     -20.034  40.688 -69.995  1.00  0.00           N  
ATOM   2583  CA  ASN B1663     -19.748  40.622 -71.430  1.00  0.00           C  
ATOM   2584  C   ASN B1663     -19.356  41.970 -72.036  1.00  0.00           C  
ATOM   2585  O   ASN B1663     -18.505  42.023 -72.923  1.00  0.00           O  
ATOM   2586  CB  ASN B1663     -20.920  40.001 -72.203  1.00  0.00           C  
ATOM   2587  CG  ASN B1663     -21.084  38.507 -71.933  1.00  0.00           C  
ATOM   2588  OD1 ASN B1663     -22.195  37.977 -71.987  1.00  0.00           O  
ATOM   2589  ND2 ASN B1663     -19.977  37.823 -71.646  1.00  0.00           N  
ATOM   2590  N   LEU B1664     -19.973  43.047 -71.550  1.00  0.00           N  
ATOM   2591  CA  LEU B1664     -19.628  44.409 -71.970  1.00  0.00           C  
ATOM   2592  C   LEU B1664     -18.162  44.727 -71.683  1.00  0.00           C  
ATOM   2593  O   LEU B1664     -17.459  45.277 -72.534  1.00  0.00           O  
ATOM   2594  CB  LEU B1664     -20.538  45.438 -71.284  1.00  0.00           C  
ATOM   2595  CG  LEU B1664     -20.197  46.930 -71.409  1.00  0.00           C  
ATOM   2596  CD1 LEU B1664     -20.444  47.455 -72.820  1.00  0.00           C  
ATOM   2597  CD2 LEU B1664     -20.978  47.746 -70.392  1.00  0.00           C  
ATOM   2598  N   ALA B1665     -17.714  44.377 -70.479  1.00  0.00           N  
ATOM   2599  CA  ALA B1665     -16.328  44.580 -70.075  1.00  0.00           C  
ATOM   2600  C   ALA B1665     -15.379  43.664 -70.846  1.00  0.00           C  
ATOM   2601  O   ALA B1665     -14.317  44.102 -71.287  1.00  0.00           O  
ATOM   2602  CB  ALA B1665     -16.176  44.372 -68.575  1.00  0.00           C  
ATOM   2603  N   GLN B1666     -15.777  42.404 -71.017  1.00  0.00           N  
ATOM   2604  CA  GLN B1666     -14.946  41.405 -71.693  1.00  0.00           C  
ATOM   2605  C   GLN B1666     -14.769  41.683 -73.187  1.00  0.00           C  
ATOM   2606  O   GLN B1666     -13.649  41.625 -73.695  1.00  0.00           O  
ATOM   2607  CB  GLN B1666     -15.488  39.987 -71.457  1.00  0.00           C  
ATOM   2608  CG  GLN B1666     -14.660  38.856 -72.085  1.00  0.00           C  
ATOM   2609  CD  GLN B1666     -13.215  38.810 -71.599  1.00  0.00           C  
ATOM   2610  OE1 GLN B1666     -12.913  39.153 -70.454  1.00  0.00           O  
ATOM   2611  NE2 GLN B1666     -12.316  38.375 -72.474  1.00  0.00           N  
ATOM   2612  N   ARG B1667     -15.867  41.987 -73.880  1.00  0.00           N  
ATOM   2613  CA  ARG B1667     -15.820  42.286 -75.315  1.00  0.00           C  
ATOM   2614  C   ARG B1667     -14.948  43.501 -75.621  1.00  0.00           C  
ATOM   2615  O   ARG B1667     -14.197  43.500 -76.599  1.00  0.00           O  
ATOM   2616  CB  ARG B1667     -17.225  42.494 -75.890  1.00  0.00           C  
ATOM   2617  CG  ARG B1667     -18.012  41.211 -76.123  1.00  0.00           C  
ATOM   2618  CD  ARG B1667     -19.159  41.433 -77.106  1.00  0.00           C  
ATOM   2619  NE  ARG B1667     -20.167  42.362 -76.594  1.00  0.00           N  
ATOM   2620  CZ  ARG B1667     -21.090  42.965 -77.341  1.00  0.00           C  
ATOM   2621  NH1 ARG B1667     -21.146  42.752 -78.652  1.00  0.00           N  
ATOM   2622  NH2 ARG B1667     -21.960  43.793 -76.774  1.00  0.00           N  
ATOM   2623  N   SER B1668     -15.050  44.527 -74.778  1.00  0.00           N  
ATOM   2624  CA  SER B1668     -14.265  45.750 -74.940  1.00  0.00           C  
ATOM   2625  C   SER B1668     -12.780  45.536 -74.638  1.00  0.00           C  
ATOM   2626  O   SER B1668     -11.922  45.949 -75.419  1.00  0.00           O  
ATOM   2627  CB  SER B1668     -14.839  46.886 -74.085  1.00  0.00           C  
ATOM   2628  OG  SER B1668     -14.931  46.513 -72.722  1.00  0.00           O  
ATOM   2629  N   LEU B1669     -12.485  44.881 -73.516  1.00  0.00           N  
ATOM   2630  CA  LEU B1669     -11.100  44.619 -73.110  1.00  0.00           C  
ATOM   2631  C   LEU B1669     -10.380  43.620 -74.020  1.00  0.00           C  
ATOM   2632  O   LEU B1669      -9.158  43.684 -74.167  1.00  0.00           O  
ATOM   2633  CB  LEU B1669     -11.032  44.156 -71.650  1.00  0.00           C  
ATOM   2634  CG  LEU B1669     -11.245  45.208 -70.555  1.00  0.00           C  
ATOM   2635  CD1 LEU B1669     -11.589  44.540 -69.231  1.00  0.00           C  
ATOM   2636  CD2 LEU B1669     -10.030  46.116 -70.401  1.00  0.00           C  
ATOM   2637  N   SER B1670     -11.140  42.706 -74.621  1.00  0.00           N  
ATOM   2638  CA  SER B1670     -10.593  41.739 -75.576  1.00  0.00           C  
ATOM   2639  C   SER B1670     -10.111  42.429 -76.852  1.00  0.00           C  
ATOM   2640  O   SER B1670      -9.059  42.080 -77.391  1.00  0.00           O  
ATOM   2641  CB  SER B1670     -11.629  40.664 -75.915  1.00  0.00           C  
ATOM   2642  OG  SER B1670     -11.087  39.685 -76.786  1.00  0.00           O  
ATOM   2643  N   MET B1671     -10.885  43.407 -77.322  1.00  0.00           N  
ATOM   2644  CA  MET B1671     -10.533  44.185 -78.512  1.00  0.00           C  
ATOM   2645  C   MET B1671      -9.306  45.064 -78.281  1.00  0.00           C  
ATOM   2646  O   MET B1671      -8.531  45.310 -79.203  1.00  0.00           O  
ATOM   2647  CB  MET B1671     -11.716  45.036 -78.978  1.00  0.00           C  
ATOM   2648  CG  MET B1671     -12.822  44.245 -79.656  1.00  0.00           C  
ATOM   2649  SD  MET B1671     -14.096  45.301 -80.372  1.00  0.00           S  
ATOM   2650  CE  MET B1671     -15.193  44.071 -81.071  1.00  0.00           C  
ATOM   2651  N   VAL B1672      -9.137  45.534 -77.048  1.00  0.00           N  
ATOM   2652  CA  VAL B1672      -7.966  46.326 -76.672  1.00  0.00           C  
ATOM   2653  C   VAL B1672      -6.712  45.445 -76.624  1.00  0.00           C  
ATOM   2654  O   VAL B1672      -5.634  45.862 -77.055  1.00  0.00           O  
ATOM   2655  CB  VAL B1672      -8.181  47.057 -75.318  1.00  0.00           C  
ATOM   2656  CG1 VAL B1672      -6.923  47.798 -74.887  1.00  0.00           C  
ATOM   2657  CG2 VAL B1672      -9.349  48.030 -75.415  1.00  0.00           C  
ATOM   2658  N   ALA B1673      -6.872  44.224 -76.118  1.00  0.00           N  
ATOM   2659  CA  ALA B1673      -5.765  43.276 -75.975  1.00  0.00           C  
ATOM   2660  C   ALA B1673      -5.253  42.741 -77.312  1.00  0.00           C  
ATOM   2661  O   ALA B1673      -4.055  42.497 -77.469  1.00  0.00           O  
ATOM   2662  CB  ALA B1673      -6.172  42.123 -75.069  1.00  0.00           C  
ATOM   2663  N   LYS B1684      -6.163  42.566 -78.269  1.00  0.00           N  
ATOM   2664  CA  LYS B1684      -5.830  41.950 -79.552  1.00  0.00           C  
ATOM   2665  C   LYS B1684      -5.596  42.965 -80.670  1.00  0.00           C  
ATOM   2666  O   LYS B1684      -4.644  42.832 -81.442  1.00  0.00           O  
ATOM   2667  CB  LYS B1684      -6.912  40.945 -79.965  1.00  0.00           C  
ATOM   2668  CG  LYS B1684      -6.960  39.691 -79.102  1.00  0.00           C  
ATOM   2669  CD  LYS B1684      -8.046  38.733 -79.563  1.00  0.00           C  
ATOM   2670  CE  LYS B1684      -8.083  37.486 -78.691  1.00  0.00           C  
ATOM   2671  NZ  LYS B1684      -9.142  36.531 -79.120  1.00  0.00           N  
ATOM   2672  N   ASN B1685      -6.458  43.977 -80.744  1.00  0.00           N  
ATOM   2673  CA  ASN B1685      -6.436  44.939 -81.848  1.00  0.00           C  
ATOM   2674  C   ASN B1685      -5.724  46.257 -81.542  1.00  0.00           C  
ATOM   2675  O   ASN B1685      -5.450  47.041 -82.455  1.00  0.00           O  
ATOM   2676  CB  ASN B1685      -7.863  45.221 -82.342  1.00  0.00           C  
ATOM   2677  CG  ASN B1685      -8.621  43.955 -82.707  1.00  0.00           C  
ATOM   2678  OD1 ASN B1685      -9.595  43.591 -82.047  1.00  0.00           O  
ATOM   2679  ND2 ASN B1685      -8.176  43.276 -83.760  1.00  0.00           N  
ATOM   2680  N   LEU B1686      -5.424  46.504 -80.268  1.00  0.00           N  
ATOM   2681  CA  LEU B1686      -4.848  47.789 -79.857  1.00  0.00           C  
ATOM   2682  C   LEU B1686      -3.549  47.687 -79.047  1.00  0.00           C  
ATOM   2683  O   LEU B1686      -3.074  48.685 -78.496  1.00  0.00           O  
ATOM   2684  CB  LEU B1686      -5.893  48.635 -79.113  1.00  0.00           C  
ATOM   2685  CG  LEU B1686      -7.090  49.145 -79.928  1.00  0.00           C  
ATOM   2686  CD1 LEU B1686      -8.164  49.725 -79.018  1.00  0.00           C  
ATOM   2687  CD2 LEU B1686      -6.659  50.166 -80.974  1.00  0.00           C  
ATOM   2688  N   GLY B1689      -2.979  46.486 -78.986  1.00  0.00           N  
ATOM   2689  CA  GLY B1689      -1.690  46.264 -78.330  1.00  0.00           C  
ATOM   2690  C   GLY B1689      -1.694  46.408 -76.817  1.00  0.00           C  
ATOM   2691  O   GLY B1689      -0.741  46.940 -76.240  1.00  0.00           O  
ATOM   2692  N   ALA B1690      -2.769  45.936 -76.184  1.00  0.00           N  
ATOM   2693  CA  ALA B1690      -2.895  45.881 -74.719  1.00  0.00           C  
ATOM   2694  C   ALA B1690      -2.660  47.215 -73.996  1.00  0.00           C  
ATOM   2695  O   ALA B1690      -2.072  47.255 -72.910  1.00  0.00           O  
ATOM   2696  CB  ALA B1690      -1.994  44.776 -74.143  1.00  0.00           C  
ATOM   2697  N   ALA B1691      -3.132  48.301 -74.603  1.00  0.00           N  
ATOM   2698  CA  ALA B1691      -3.005  49.638 -74.025  1.00  0.00           C  
ATOM   2699  C   ALA B1691      -4.255  50.472 -74.293  1.00  0.00           C  
ATOM   2700  O   ALA B1691      -4.880  50.340 -75.347  1.00  0.00           O  
ATOM   2701  CB  ALA B1691      -1.768  50.339 -74.572  1.00  0.00           C  
ATOM   2702  N   VAL B1705      -4.611  51.326 -73.333  1.00  0.00           N  
ATOM   2703  CA  VAL B1705      -5.775  52.207 -73.455  1.00  0.00           C  
ATOM   2704  C   VAL B1705      -5.646  53.073 -74.710  1.00  0.00           C  
ATOM   2705  O   VAL B1705      -4.662  53.801 -74.858  1.00  0.00           O  
ATOM   2706  CB  VAL B1705      -5.968  53.101 -72.199  1.00  0.00           C  
ATOM   2707  CG1 VAL B1705      -7.187  54.007 -72.353  1.00  0.00           C  
ATOM   2708  CG2 VAL B1705      -6.107  52.248 -70.945  1.00  0.00           C  
ATOM   2709  N   PRO B1706      -6.634  52.980 -75.623  1.00  0.00           N  
ATOM   2710  CA  PRO B1706      -6.601  53.710 -76.891  1.00  0.00           C  
ATOM   2711  C   PRO B1706      -6.622  55.225 -76.713  1.00  0.00           C  
ATOM   2712  O   PRO B1706      -7.238  55.736 -75.773  1.00  0.00           O  
ATOM   2713  CB  PRO B1706      -7.883  53.249 -77.596  1.00  0.00           C  
ATOM   2714  CG  PRO B1706      -8.772  52.763 -76.504  1.00  0.00           C  
ATOM   2715  CD  PRO B1706      -7.847  52.150 -75.505  1.00  0.00           C  
ATOM   2716  N   ASP B1707      -5.938  55.924 -77.615  1.00  0.00           N  
ATOM   2717  CA  ASP B1707      -5.957  57.379 -77.656  1.00  0.00           C  
ATOM   2718  C   ASP B1707      -7.172  57.827 -78.471  1.00  0.00           C  
ATOM   2719  O   ASP B1707      -7.220  57.605 -79.684  1.00  0.00           O  
ATOM   2720  CB  ASP B1707      -4.657  57.911 -78.271  1.00  0.00           C  
ATOM   2721  CG  ASP B1707      -4.468  59.409 -78.062  1.00  0.00           C  
ATOM   2722  OD1 ASP B1707      -5.218  60.020 -77.269  1.00  0.00           O  
ATOM   2723  OD2 ASP B1707      -3.551  59.978 -78.694  1.00  0.00           O  
ATOM   2724  N   PRO B1709      -8.167  58.445 -77.804  1.00  0.00           N  
ATOM   2725  CA  PRO B1709      -9.393  58.845 -78.494  1.00  0.00           C  
ATOM   2726  C   PRO B1709      -9.188  60.038 -79.422  1.00  0.00           C  
ATOM   2727  O   PRO B1709      -8.264  60.830 -79.226  1.00  0.00           O  
ATOM   2728  CB  PRO B1709     -10.328  59.231 -77.345  1.00  0.00           C  
ATOM   2729  CG  PRO B1709      -9.421  59.674 -76.259  1.00  0.00           C  
ATOM   2730  CD  PRO B1709      -8.194  58.816 -76.376  1.00  0.00           C  
ATOM   2731  N   GLY B1710     -10.048  60.144 -80.431  1.00  0.00           N  
ATOM   2732  CA  GLY B1710     -10.078  61.309 -81.305  1.00  0.00           C  
ATOM   2733  C   GLY B1710     -11.141  62.274 -80.825  1.00  0.00           C  
ATOM   2734  O   GLY B1710     -11.296  62.491 -79.620  1.00  0.00           O  
ATOM   2735  N   GLU B1711     -11.884  62.842 -81.768  1.00  0.00           N  
ATOM   2736  CA  GLU B1711     -12.959  63.773 -81.450  1.00  0.00           C  
ATOM   2737  C   GLU B1711     -14.176  63.036 -80.894  1.00  0.00           C  
ATOM   2738  O   GLU B1711     -14.571  61.991 -81.416  1.00  0.00           O  
ATOM   2739  CB  GLU B1711     -13.345  64.570 -82.694  1.00  0.00           C  
ATOM   2740  CG  GLU B1711     -14.099  65.855 -82.407  1.00  0.00           C  
ATOM   2741  CD  GLU B1711     -14.402  66.632 -83.668  1.00  0.00           C  
ATOM   2742  OE1 GLU B1711     -15.235  66.163 -84.472  1.00  0.00           O  
ATOM   2743  OE2 GLU B1711     -13.805  67.711 -83.856  1.00  0.00           O  
ATOM   2744  N   PHE B1712     -14.758  63.584 -79.830  1.00  0.00           N  
ATOM   2745  CA  PHE B1712     -15.950  63.004 -79.217  1.00  0.00           C  
ATOM   2746  C   PHE B1712     -17.217  63.490 -79.918  1.00  0.00           C  
ATOM   2747  O   PHE B1712     -17.422  64.697 -80.081  1.00  0.00           O  
ATOM   2748  CB  PHE B1712     -16.009  63.332 -77.720  1.00  0.00           C  
ATOM   2749  CG  PHE B1712     -14.919  62.683 -76.909  1.00  0.00           C  
ATOM   2750  CD1 PHE B1712     -13.752  63.377 -76.605  1.00  0.00           C  
ATOM   2751  CD2 PHE B1712     -15.063  61.378 -76.443  1.00  0.00           C  
ATOM   2752  CE1 PHE B1712     -12.740  62.782 -75.853  1.00  0.00           C  
ATOM   2753  CE2 PHE B1712     -14.057  60.773 -75.691  1.00  0.00           C  
ATOM   2754  CZ  PHE B1712     -12.892  61.477 -75.395  1.00  0.00           C  
ATOM   2755  N   THR B1713     -18.053  62.542 -80.336  1.00  0.00           N  
ATOM   2756  CA  THR B1713     -19.329  62.846 -80.987  1.00  0.00           C  
ATOM   2757  C   THR B1713     -20.411  63.125 -79.943  1.00  0.00           C  
ATOM   2758  O   THR B1713     -20.179  62.960 -78.744  1.00  0.00           O  
ATOM   2759  CB  THR B1713     -19.801  61.688 -81.908  1.00  0.00           C  
ATOM   2760  OG1 THR B1713     -20.079  60.523 -81.121  1.00  0.00           O  
ATOM   2761  CG2 THR B1713     -18.747  61.353 -82.960  1.00  0.00           C  
ATOM   2762  N   ASP B1714     -21.588  63.544 -80.407  1.00  0.00           N  
ATOM   2763  CA  ASP B1714     -22.739  63.778 -79.531  1.00  0.00           C  
ATOM   2764  C   ASP B1714     -23.165  62.515 -78.777  1.00  0.00           C  
ATOM   2765  O   ASP B1714     -23.598  62.591 -77.624  1.00  0.00           O  
ATOM   2766  CB  ASP B1714     -23.921  64.343 -80.327  1.00  0.00           C  
ATOM   2767  CG  ASP B1714     -23.683  65.768 -80.814  1.00  0.00           C  
ATOM   2768  OD1 ASP B1714     -22.898  66.510 -80.180  1.00  0.00           O  
ATOM   2769  OD2 ASP B1714     -24.293  66.150 -81.834  1.00  0.00           O  
ATOM   2770  N   GLU B1715     -23.035  61.362 -79.434  1.00  0.00           N  
ATOM   2771  CA  GLU B1715     -23.360  60.070 -78.826  1.00  0.00           C  
ATOM   2772  C   GLU B1715     -22.328  59.654 -77.778  1.00  0.00           C  
ATOM   2773  O   GLU B1715     -22.687  59.086 -76.745  1.00  0.00           O  
ATOM   2774  CB  GLU B1715     -23.507  58.978 -79.892  1.00  0.00           C  
ATOM   2775  CG  GLU B1715     -24.753  59.104 -80.766  1.00  0.00           C  
ATOM   2776  CD  GLU B1715     -24.514  59.905 -82.037  1.00  0.00           C  
ATOM   2777  OE1 GLU B1715     -24.050  61.065 -81.953  1.00  0.00           O  
ATOM   2778  OE2 GLU B1715     -24.802  59.369 -83.130  1.00  0.00           O  
ATOM   2779  N   ASP B1716     -21.053  59.931 -78.054  1.00  0.00           N  
ATOM   2780  CA  ASP B1716     -19.977  59.722 -77.084  1.00  0.00           C  
ATOM   2781  C   ASP B1716     -20.230  60.571 -75.840  1.00  0.00           C  
ATOM   2782  O   ASP B1716     -20.135  60.083 -74.712  1.00  0.00           O  
ATOM   2783  CB  ASP B1716     -18.614  60.102 -77.680  1.00  0.00           C  
ATOM   2784  CG  ASP B1716     -18.267  59.315 -78.937  1.00  0.00           C  
ATOM   2785  OD1 ASP B1716     -18.822  58.215 -79.149  1.00  0.00           O  
ATOM   2786  OD2 ASP B1716     -17.423  59.805 -79.718  1.00  0.00           O  
ATOM   2787  N   THR B1717     -20.570  61.837 -76.071  1.00  0.00           N  
ATOM   2788  CA  THR B1717     -20.754  62.836 -75.019  1.00  0.00           C  
ATOM   2789  C   THR B1717     -21.921  62.506 -74.086  1.00  0.00           C  
ATOM   2790  O   THR B1717     -21.788  62.614 -72.866  1.00  0.00           O  
ATOM   2791  CB  THR B1717     -20.938  64.249 -75.633  1.00  0.00           C  
ATOM   2792  OG1 THR B1717     -19.867  64.513 -76.546  1.00  0.00           O  
ATOM   2793  CG2 THR B1717     -20.945  65.328 -74.561  1.00  0.00           C  
ATOM   2794  N   ALA B1718     -23.049  62.096 -74.664  1.00  0.00           N  
ATOM   2795  CA  ALA B1718     -24.261  61.793 -73.899  1.00  0.00           C  
ATOM   2796  C   ALA B1718     -24.107  60.568 -72.995  1.00  0.00           C  
ATOM   2797  O   ALA B1718     -24.663  60.530 -71.895  1.00  0.00           O  
ATOM   2798  CB  ALA B1718     -25.454  61.624 -74.832  1.00  0.00           C  
ATOM   2799  N   LEU B1719     -23.355  59.573 -73.465  1.00  0.00           N  
ATOM   2800  CA  LEU B1719     -23.080  58.372 -72.678  1.00  0.00           C  
ATOM   2801  C   LEU B1719     -22.163  58.682 -71.495  1.00  0.00           C  
ATOM   2802  O   LEU B1719     -22.396  58.206 -70.381  1.00  0.00           O  
ATOM   2803  CB  LEU B1719     -22.470  57.271 -73.553  1.00  0.00           C  
ATOM   2804  CG  LEU B1719     -22.126  55.950 -72.855  1.00  0.00           C  
ATOM   2805  CD1 LEU B1719     -23.383  55.218 -72.397  1.00  0.00           C  
ATOM   2806  CD2 LEU B1719     -21.284  55.062 -73.753  1.00  0.00           C  
ATOM   2807  N   LEU B1720     -21.128  59.481 -71.748  1.00  0.00           N  
ATOM   2808  CA  LEU B1720     -20.208  59.924 -70.704  1.00  0.00           C  
ATOM   2809  C   LEU B1720     -20.918  60.793 -69.667  1.00  0.00           C  
ATOM   2810  O   LEU B1720     -20.641  60.681 -68.474  1.00  0.00           O  
ATOM   2811  CB  LEU B1720     -19.015  60.677 -71.307  1.00  0.00           C  
ATOM   2812  CG  LEU B1720     -18.032  59.890 -72.183  1.00  0.00           C  
ATOM   2813  CD1 LEU B1720     -17.126  60.834 -72.960  1.00  0.00           C  
ATOM   2814  CD2 LEU B1720     -17.206  58.907 -71.366  1.00  0.00           C  
ATOM   2815  N   ALA B1721     -21.838  61.640 -70.130  1.00  0.00           N  
ATOM   2816  CA  ALA B1721     -22.630  62.504 -69.249  1.00  0.00           C  
ATOM   2817  C   ALA B1721     -23.511  61.706 -68.290  1.00  0.00           C  
ATOM   2818  O   ALA B1721     -23.670  62.085 -67.130  1.00  0.00           O  
ATOM   2819  CB  ALA B1721     -23.477  63.472 -70.064  1.00  0.00           C  
ATOM   2820  N   ALA B1722     -24.081  60.609 -68.786  1.00  0.00           N  
ATOM   2821  CA  ALA B1722     -24.891  59.711 -67.963  1.00  0.00           C  
ATOM   2822  C   ALA B1722     -24.032  58.997 -66.915  1.00  0.00           C  
ATOM   2823  O   ALA B1722     -24.450  58.835 -65.768  1.00  0.00           O  
ATOM   2824  CB  ALA B1722     -25.630  58.704 -68.836  1.00  0.00           C  
ATOM   2825  N   ALA B1723     -22.831  58.589 -67.318  1.00  0.00           N  
ATOM   2826  CA  ALA B1723     -21.878  57.947 -66.415  1.00  0.00           C  
ATOM   2827  C   ALA B1723     -21.328  58.920 -65.371  1.00  0.00           C  
ATOM   2828  O   ALA B1723     -21.216  58.570 -64.196  1.00  0.00           O  
ATOM   2829  CB  ALA B1723     -20.742  57.307 -67.204  1.00  0.00           C  
ATOM   2830  N   ASP B1724     -20.999  60.139 -65.805  1.00  0.00           N  
ATOM   2831  CA  ASP B1724     -20.445  61.172 -64.920  1.00  0.00           C  
ATOM   2832  C   ASP B1724     -21.442  61.661 -63.868  1.00  0.00           C  
ATOM   2833  O   ASP B1724     -21.043  62.141 -62.806  1.00  0.00           O  
ATOM   2834  CB  ASP B1724     -19.920  62.365 -65.731  1.00  0.00           C  
ATOM   2835  CG  ASP B1724     -18.653  62.038 -66.520  1.00  0.00           C  
ATOM   2836  OD1 ASP B1724     -17.968  61.041 -66.199  1.00  0.00           O  
ATOM   2837  OD2 ASP B1724     -18.341  62.790 -67.469  1.00  0.00           O  
ATOM   2838  N   ALA B1725     -22.732  61.536 -64.170  1.00  0.00           N  
ATOM   2839  CA  ALA B1725     -23.792  61.948 -63.253  1.00  0.00           C  
ATOM   2840  C   ALA B1725     -24.062  60.916 -62.155  1.00  0.00           C  
ATOM   2841  O   ALA B1725     -24.769  61.208 -61.189  1.00  0.00           O  
ATOM   2842  CB  ALA B1725     -25.070  62.248 -64.027  1.00  0.00           C  
ATOM   2843  N   LEU B1726     -23.487  59.722 -62.302  1.00  0.00           N  
ATOM   2844  CA  LEU B1726     -23.758  58.602 -61.397  1.00  0.00           C  
ATOM   2845  C   LEU B1726     -23.333  58.805 -59.942  1.00  0.00           C  
ATOM   2846  O   LEU B1726     -24.090  58.471 -59.032  1.00  0.00           O  
ATOM   2847  CB  LEU B1726     -23.147  57.300 -61.932  1.00  0.00           C  
ATOM   2848  CG  LEU B1726     -23.904  56.522 -63.011  1.00  0.00           C  
ATOM   2849  CD1 LEU B1726     -23.029  55.398 -63.546  1.00  0.00           C  
ATOM   2850  CD2 LEU B1726     -25.225  55.971 -62.483  1.00  0.00           C  
ATOM   2851  N   LEU B1727     -22.134  59.346 -59.725  1.00  0.00           N  
ATOM   2852  CA  LEU B1727     -21.601  59.508 -58.369  1.00  0.00           C  
ATOM   2853  C   LEU B1727     -22.541  60.290 -57.452  1.00  0.00           C  
ATOM   2854  O   LEU B1727     -22.828  59.849 -56.336  1.00  0.00           O  
ATOM   2855  CB  LEU B1727     -20.200  60.142 -58.381  1.00  0.00           C  
ATOM   2856  CG  LEU B1727     -19.525  60.435 -57.028  1.00  0.00           C  
ATOM   2857  CD1 LEU B1727     -19.430  59.195 -56.134  1.00  0.00           C  
ATOM   2858  CD2 LEU B1727     -18.148  61.045 -57.229  1.00  0.00           C  
ATOM   2859  N   GLU B1728     -23.022  61.436 -57.931  1.00  0.00           N  
ATOM   2860  CA  GLU B1728     -23.893  62.301 -57.134  1.00  0.00           C  
ATOM   2861  C   GLU B1728     -25.250  61.663 -56.836  1.00  0.00           C  
ATOM   2862  O   GLU B1728     -25.753  61.771 -55.717  1.00  0.00           O  
ATOM   2863  CB  GLU B1728     -24.072  63.674 -57.795  1.00  0.00           C  
ATOM   2864  CG  GLU B1728     -22.823  64.556 -57.748  1.00  0.00           C  
ATOM   2865  CD  GLU B1728     -23.115  66.036 -57.971  1.00  0.00           C  
ATOM   2866  OE1 GLU B1728     -24.106  66.369 -58.661  1.00  0.00           O  
ATOM   2867  OE2 GLU B1728     -22.343  66.871 -57.452  1.00  0.00           O  
ATOM   2868  N   ARG B1729     -25.830  60.988 -57.827  1.00  0.00           N  
ATOM   2869  CA  ARG B1729     -27.136  60.349 -57.645  1.00  0.00           C  
ATOM   2870  C   ARG B1729     -27.051  59.067 -56.804  1.00  0.00           C  
ATOM   2871  O   ARG B1729     -27.952  58.784 -56.013  1.00  0.00           O  
ATOM   2872  CB  ARG B1729     -27.856  60.130 -58.991  1.00  0.00           C  
ATOM   2873  CG  ARG B1729     -27.275  59.048 -59.905  1.00  0.00           C  
ATOM   2874  CD  ARG B1729     -27.544  59.334 -61.392  1.00  0.00           C  
ATOM   2875  NE  ARG B1729     -28.962  59.538 -61.699  1.00  0.00           N  
ATOM   2876  CZ  ARG B1729     -29.739  58.662 -62.336  1.00  0.00           C  
ATOM   2877  NH1 ARG B1729     -29.252  57.500 -62.752  1.00  0.00           N  
ATOM   2878  NH2 ARG B1729     -31.014  58.954 -62.563  1.00  0.00           N  
ATOM   2879  N   VAL B1730     -25.960  58.320 -56.963  1.00  0.00           N  
ATOM   2880  CA  VAL B1730     -25.722  57.094 -56.193  1.00  0.00           C  
ATOM   2881  C   VAL B1730     -25.441  57.409 -54.719  1.00  0.00           C  
ATOM   2882  O   VAL B1730     -25.881  56.675 -53.830  1.00  0.00           O  
ATOM   2883  CB  VAL B1730     -24.593  56.227 -56.827  1.00  0.00           C  
ATOM   2884  CG1 VAL B1730     -24.065  55.180 -55.854  1.00  0.00           C  
ATOM   2885  CG2 VAL B1730     -25.092  55.557 -58.106  1.00  0.00           C  
ATOM   2886  N   ARG B1731     -24.725  58.507 -54.472  1.00  0.00           N  
ATOM   2887  CA  ARG B1731     -24.486  59.007 -53.113  1.00  0.00           C  
ATOM   2888  C   ARG B1731     -25.802  59.308 -52.392  1.00  0.00           C  
ATOM   2889  O   ARG B1731     -25.966  58.962 -51.220  1.00  0.00           O  
ATOM   2890  CB  ARG B1731     -23.594  60.257 -53.137  1.00  0.00           C  
ATOM   2891  CG  ARG B1731     -23.194  60.773 -51.758  1.00  0.00           C  
ATOM   2892  CD  ARG B1731     -22.363  62.052 -51.829  1.00  0.00           C  
ATOM   2893  NE  ARG B1731     -20.981  61.801 -52.237  1.00  0.00           N  
ATOM   2894  CZ  ARG B1731     -20.400  62.322 -53.316  1.00  0.00           C  
ATOM   2895  NH1 ARG B1731     -21.071  63.145 -54.114  1.00  0.00           N  
ATOM   2896  NH2 ARG B1731     -19.135  62.026 -53.592  1.00  0.00           N  
ATOM   2897  N   GLU B1732     -26.728  59.950 -53.104  1.00  0.00           N  
ATOM   2898  CA  GLU B1732     -28.057  60.262 -52.575  1.00  0.00           C  
ATOM   2899  C   GLU B1732     -28.830  58.998 -52.213  1.00  0.00           C  
ATOM   2900  O   GLU B1732     -29.496  58.952 -51.178  1.00  0.00           O  
ATOM   2901  CB  GLU B1732     -28.857  61.101 -53.577  1.00  0.00           C  
ATOM   2902  CG  GLU B1732     -28.389  62.548 -53.690  1.00  0.00           C  
ATOM   2903  CD  GLU B1732     -28.988  63.287 -54.880  1.00  0.00           C  
ATOM   2904  OE1 GLU B1732     -29.960  62.784 -55.488  1.00  0.00           O  
ATOM   2905  OE2 GLU B1732     -28.480  64.382 -55.205  1.00  0.00           O  
ATOM   2906  N   HIS B1733     -28.728  57.978 -53.065  1.00  0.00           N  
ATOM   2907  CA  HIS B1733     -29.385  56.694 -52.829  1.00  0.00           C  
ATOM   2908  C   HIS B1733     -28.829  55.976 -51.598  1.00  0.00           C  
ATOM   2909  O   HIS B1733     -29.588  55.404 -50.815  1.00  0.00           O  
ATOM   2910  CB  HIS B1733     -29.281  55.790 -54.062  1.00  0.00           C  
ATOM   2911  CG  HIS B1733     -30.043  56.289 -55.251  1.00  0.00           C  
ATOM   2912  ND1 HIS B1733     -31.331  56.773 -55.163  1.00  0.00           N  
ATOM   2913  CD2 HIS B1733     -29.707  56.353 -56.561  1.00  0.00           C  
ATOM   2914  CE1 HIS B1733     -31.749  57.130 -56.364  1.00  0.00           C  
ATOM   2915  NE2 HIS B1733     -30.783  56.885 -57.231  1.00  0.00           N  
ATOM   2916  N   PHE B1734     -27.509  56.021 -51.428  1.00  0.00           N  
ATOM   2917  CA  PHE B1734     -26.847  55.374 -50.293  1.00  0.00           C  
ATOM   2918  C   PHE B1734     -27.142  56.046 -48.951  1.00  0.00           C  
ATOM   2919  O   PHE B1734     -27.062  55.402 -47.903  1.00  0.00           O  
ATOM   2920  CB  PHE B1734     -25.334  55.269 -50.526  1.00  0.00           C  
ATOM   2921  CG  PHE B1734     -24.905  53.968 -51.150  1.00  0.00           C  
ATOM   2922  CD1 PHE B1734     -25.018  53.764 -52.523  1.00  0.00           C  
ATOM   2923  CD2 PHE B1734     -24.386  52.945 -50.362  1.00  0.00           C  
ATOM   2924  CE1 PHE B1734     -24.623  52.557 -53.102  1.00  0.00           C  
ATOM   2925  CE2 PHE B1734     -23.987  51.736 -50.931  1.00  0.00           C  
ATOM   2926  CZ  PHE B1734     -24.106  51.543 -52.304  1.00  0.00           C  
ATOM   2927  N   ASP B1735     -27.489  57.331 -48.993  1.00  0.00           N  
ATOM   2928  CA  ASP B1735     -27.824  58.093 -47.788  1.00  0.00           C  
ATOM   2929  C   ASP B1735     -29.257  57.858 -47.292  1.00  0.00           C  
ATOM   2930  O   ASP B1735     -29.617  58.301 -46.197  1.00  0.00           O  
ATOM   2931  CB  ASP B1735     -27.582  59.594 -48.012  1.00  0.00           C  
ATOM   2932  CG  ASP B1735     -26.123  59.992 -47.833  1.00  0.00           C  
ATOM   2933  OD1 ASP B1735     -25.348  59.219 -47.226  1.00  0.00           O  
ATOM   2934  OD2 ASP B1735     -25.748  61.090 -48.294  1.00  0.00           O  
ATOM   2935  N   VAL B1736     -30.062  57.160 -48.093  1.00  0.00           N  
ATOM   2936  CA  VAL B1736     -31.460  56.882 -47.740  1.00  0.00           C  
ATOM   2937  C   VAL B1736     -31.605  55.920 -46.538  1.00  0.00           C  
ATOM   2938  O   VAL B1736     -32.213  56.300 -45.536  1.00  0.00           O  
ATOM   2939  CB  VAL B1736     -32.315  56.441 -48.975  1.00  0.00           C  
ATOM   2940  CG1 VAL B1736     -33.706  55.980 -48.550  1.00  0.00           C  
ATOM   2941  CG2 VAL B1736     -32.419  57.572 -49.992  1.00  0.00           C  
ATOM   2942  N   PRO B1739     -31.048  54.689 -46.617  1.00  0.00           N  
ATOM   2943  CA  PRO B1739     -30.326  54.022 -47.705  1.00  0.00           C  
ATOM   2944  C   PRO B1739     -31.245  53.282 -48.678  1.00  0.00           C  
ATOM   2945  O   PRO B1739     -32.269  52.727 -48.276  1.00  0.00           O  
ATOM   2946  CB  PRO B1739     -29.424  53.035 -46.968  1.00  0.00           C  
ATOM   2947  CG  PRO B1739     -30.175  52.688 -45.731  1.00  0.00           C  
ATOM   2948  CD  PRO B1739     -31.049  53.868 -45.388  1.00  0.00           C  
ATOM   2949  N   ALA B1740     -30.866  53.293 -49.951  1.00  0.00           N  
ATOM   2950  CA  ALA B1740     -31.636  52.661 -51.014  1.00  0.00           C  
ATOM   2951  C   ALA B1740     -30.685  52.103 -52.070  1.00  0.00           C  
ATOM   2952  O   ALA B1740     -30.636  52.594 -53.203  1.00  0.00           O  
ATOM   2953  CB  ALA B1740     -32.608  53.664 -51.632  1.00  0.00           C  
ATOM   2954  N   MET B1741     -29.932  51.073 -51.682  1.00  0.00           N  
ATOM   2955  CA  MET B1741     -28.932  50.446 -52.553  1.00  0.00           C  
ATOM   2956  C   MET B1741     -29.514  49.908 -53.860  1.00  0.00           C  
ATOM   2957  O   MET B1741     -28.835  49.913 -54.890  1.00  0.00           O  
ATOM   2958  CB  MET B1741     -28.187  49.327 -51.817  1.00  0.00           C  
ATOM   2959  CG  MET B1741     -27.234  49.805 -50.724  1.00  0.00           C  
ATOM   2960  SD  MET B1741     -28.074  50.370 -49.231  1.00  0.00           S  
ATOM   2961  CE  MET B1741     -28.711  48.829 -48.572  1.00  0.00           C  
ATOM   2962  N   HIS B1742     -30.762  49.445 -53.809  1.00  0.00           N  
ATOM   2963  CA  HIS B1742     -31.453  48.927 -54.992  1.00  0.00           C  
ATOM   2964  C   HIS B1742     -31.567  49.976 -56.101  1.00  0.00           C  
ATOM   2965  O   HIS B1742     -31.341  49.670 -57.271  1.00  0.00           O  
ATOM   2966  CB  HIS B1742     -32.830  48.354 -54.622  1.00  0.00           C  
ATOM   2967  CG  HIS B1742     -33.797  49.373 -54.102  1.00  0.00           C  
ATOM   2968  ND1 HIS B1742     -33.676  49.947 -52.855  1.00  0.00           N  
ATOM   2969  CD2 HIS B1742     -34.905  49.916 -54.660  1.00  0.00           C  
ATOM   2970  CE1 HIS B1742     -34.665  50.803 -52.668  1.00  0.00           C  
ATOM   2971  NE2 HIS B1742     -35.427  50.801 -53.748  1.00  0.00           N  
ATOM   2972  N   LEU B1743     -31.899  51.208 -55.718  1.00  0.00           N  
ATOM   2973  CA  LEU B1743     -32.013  52.318 -56.663  1.00  0.00           C  
ATOM   2974  C   LEU B1743     -30.658  52.715 -57.250  1.00  0.00           C  
ATOM   2975  O   LEU B1743     -30.575  53.094 -58.418  1.00  0.00           O  
ATOM   2976  CB  LEU B1743     -32.688  53.530 -56.007  1.00  0.00           C  
ATOM   2977  CG  LEU B1743     -34.150  53.400 -55.558  1.00  0.00           C  
ATOM   2978  CD1 LEU B1743     -34.616  54.681 -54.882  1.00  0.00           C  
ATOM   2979  CD2 LEU B1743     -35.086  53.032 -56.712  1.00  0.00           C  
ATOM   2980  N   ALA B1744     -29.608  52.626 -56.433  1.00  0.00           N  
ATOM   2981  CA  ALA B1744     -28.243  52.905 -56.879  1.00  0.00           C  
ATOM   2982  C   ALA B1744     -27.784  51.878 -57.910  1.00  0.00           C  
ATOM   2983  O   ALA B1744     -27.175  52.236 -58.918  1.00  0.00           O  
ATOM   2984  CB  ALA B1744     -27.285  52.940 -55.693  1.00  0.00           C  
ATOM   2985  N   LEU B1745     -28.089  50.607 -57.651  1.00  0.00           N  
ATOM   2986  CA  LEU B1745     -27.764  49.522 -58.577  1.00  0.00           C  
ATOM   2987  C   LEU B1745     -28.552  49.635 -59.880  1.00  0.00           C  
ATOM   2988  O   LEU B1745     -28.015  49.364 -60.956  1.00  0.00           O  
ATOM   2989  CB  LEU B1745     -27.995  48.154 -57.925  1.00  0.00           C  
ATOM   2990  CG  LEU B1745     -27.049  47.731 -56.794  1.00  0.00           C  
ATOM   2991  CD1 LEU B1745     -27.581  46.498 -56.081  1.00  0.00           C  
ATOM   2992  CD2 LEU B1745     -25.638  47.480 -57.307  1.00  0.00           C  
ATOM   2993  N   GLU B1746     -29.819  50.037 -59.773  1.00  0.00           N  
ATOM   2994  CA  GLU B1746     -30.670  50.283 -60.939  1.00  0.00           C  
ATOM   2995  C   GLU B1746     -30.115  51.407 -61.809  1.00  0.00           C  
ATOM   2996  O   GLU B1746     -30.112  51.304 -63.036  1.00  0.00           O  
ATOM   2997  CB  GLU B1746     -32.104  50.617 -60.513  1.00  0.00           C  
ATOM   2998  CG  GLU B1746     -32.952  49.401 -60.161  1.00  0.00           C  
ATOM   2999  CD  GLU B1746     -34.404  49.743 -59.844  1.00  0.00           C  
ATOM   3000  OE1 GLU B1746     -35.120  48.849 -59.344  1.00  0.00           O  
ATOM   3001  OE2 GLU B1746     -34.834  50.893 -60.093  1.00  0.00           O  
ATOM   3002  N   ALA B1747     -29.644  52.472 -61.161  1.00  0.00           N  
ATOM   3003  CA  ALA B1747     -29.063  53.624 -61.848  1.00  0.00           C  
ATOM   3004  C   ALA B1747     -27.797  53.248 -62.614  1.00  0.00           C  
ATOM   3005  O   ALA B1747     -27.631  53.634 -63.772  1.00  0.00           O  
ATOM   3006  CB  ALA B1747     -28.776  54.742 -60.857  1.00  0.00           C  
ATOM   3007  N   ILE B1748     -26.916  52.490 -61.962  1.00  0.00           N  
ATOM   3008  CA  ILE B1748     -25.666  52.035 -62.573  1.00  0.00           C  
ATOM   3009  C   ILE B1748     -25.932  51.111 -63.769  1.00  0.00           C  
ATOM   3010  O   ILE B1748     -25.308  51.259 -64.822  1.00  0.00           O  
ATOM   3011  CB  ILE B1748     -24.724  51.367 -61.530  1.00  0.00           C  
ATOM   3012  CG1 ILE B1748     -24.260  52.406 -60.500  1.00  0.00           C  
ATOM   3013  CG2 ILE B1748     -23.512  50.721 -62.211  1.00  0.00           C  
ATOM   3014  CD1 ILE B1748     -23.621  51.825 -59.253  1.00  0.00           C  
ATOM   3015  N   TRP B1749     -26.871  50.180 -63.606  1.00  0.00           N  
ATOM   3016  CA  TRP B1749     -27.253  49.263 -64.685  1.00  0.00           C  
ATOM   3017  C   TRP B1749     -27.991  49.941 -65.840  1.00  0.00           C  
ATOM   3018  O   TRP B1749     -27.939  49.464 -66.973  1.00  0.00           O  
ATOM   3019  CB  TRP B1749     -28.045  48.066 -64.146  1.00  0.00           C  
ATOM   3020  CG  TRP B1749     -27.211  46.826 -64.090  1.00  0.00           C  
ATOM   3021  CD1 TRP B1749     -27.266  45.767 -64.947  1.00  0.00           C  
ATOM   3022  CD2 TRP B1749     -26.168  46.530 -63.152  1.00  0.00           C  
ATOM   3023  NE1 TRP B1749     -26.333  44.822 -64.595  1.00  0.00           N  
ATOM   3024  CE2 TRP B1749     -25.644  45.264 -63.497  1.00  0.00           C  
ATOM   3025  CE3 TRP B1749     -25.630  47.208 -62.050  1.00  0.00           C  
ATOM   3026  CZ2 TRP B1749     -24.608  44.660 -62.779  1.00  0.00           C  
ATOM   3027  CZ3 TRP B1749     -24.600  46.607 -61.336  1.00  0.00           C  
ATOM   3028  CH2 TRP B1749     -24.099  45.345 -61.706  1.00  0.00           C  
ATOM   3029  N   SER B1750     -28.666  51.050 -65.549  1.00  0.00           N  
ATOM   3030  CA  SER B1750     -29.292  51.874 -66.583  1.00  0.00           C  
ATOM   3031  C   SER B1750     -28.227  52.472 -67.508  1.00  0.00           C  
ATOM   3032  O   SER B1750     -28.405  52.511 -68.728  1.00  0.00           O  
ATOM   3033  CB  SER B1750     -30.138  52.982 -65.950  1.00  0.00           C  
ATOM   3034  OG  SER B1750     -30.746  53.795 -66.938  1.00  0.00           O  
ATOM   3035  N   VAL B1751     -27.122  52.921 -66.913  1.00  0.00           N  
ATOM   3036  CA  VAL B1751     -25.979  53.446 -67.661  1.00  0.00           C  
ATOM   3037  C   VAL B1751     -25.234  52.320 -68.388  1.00  0.00           C  
ATOM   3038  O   VAL B1751     -24.786  52.500 -69.526  1.00  0.00           O  
ATOM   3039  CB  VAL B1751     -25.022  54.259 -66.744  1.00  0.00           C  
ATOM   3040  CG1 VAL B1751     -23.719  54.606 -67.463  1.00  0.00           C  
ATOM   3041  CG2 VAL B1751     -25.710  55.529 -66.257  1.00  0.00           C  
ATOM   3042  N   LEU B1752     -25.120  51.162 -67.735  1.00  0.00           N  
ATOM   3043  CA  LEU B1752     -24.505  49.979 -68.346  1.00  0.00           C  
ATOM   3044  C   LEU B1752     -25.293  49.494 -69.561  1.00  0.00           C  
ATOM   3045  O   LEU B1752     -24.708  49.042 -70.546  1.00  0.00           O  
ATOM   3046  CB  LEU B1752     -24.348  48.844 -67.327  1.00  0.00           C  
ATOM   3047  CG  LEU B1752     -23.271  48.972 -66.242  1.00  0.00           C  
ATOM   3048  CD1 LEU B1752     -23.427  47.866 -65.207  1.00  0.00           C  
ATOM   3049  CD2 LEU B1752     -21.863  48.959 -66.827  1.00  0.00           C  
ATOM   3050  N   GLY B1753     -26.619  49.594 -69.479  1.00  0.00           N  
ATOM   3051  CA  GLY B1753     -27.502  49.269 -70.598  1.00  0.00           C  
ATOM   3052  C   GLY B1753     -27.307  50.212 -71.770  1.00  0.00           C  
ATOM   3053  O   GLY B1753     -27.283  49.782 -72.924  1.00  0.00           O  
ATOM   3054  N   ALA B1754     -27.162  51.501 -71.468  1.00  0.00           N  
ATOM   3055  CA  ALA B1754     -26.890  52.518 -72.483  1.00  0.00           C  
ATOM   3056  C   ALA B1754     -25.545  52.275 -73.164  1.00  0.00           C  
ATOM   3057  O   ALA B1754     -25.418  52.465 -74.373  1.00  0.00           O  
ATOM   3058  CB  ALA B1754     -26.940  53.912 -71.871  1.00  0.00           C  
ATOM   3059  N   ALA B1755     -24.557  51.840 -72.383  1.00  0.00           N  
ATOM   3060  CA  ALA B1755     -23.220  51.539 -72.893  1.00  0.00           C  
ATOM   3061  C   ALA B1755     -23.216  50.330 -73.826  1.00  0.00           C  
ATOM   3062  O   ALA B1755     -22.450  50.291 -74.791  1.00  0.00           O  
ATOM   3063  CB  ALA B1755     -22.246  51.330 -71.744  1.00  0.00           C  
ATOM   3064  N   ASN B1756     -24.070  49.351 -73.529  1.00  0.00           N  
ATOM   3065  CA  ASN B1756     -24.256  48.184 -74.391  1.00  0.00           C  
ATOM   3066  C   ASN B1756     -24.952  48.533 -75.707  1.00  0.00           C  
ATOM   3067  O   ASN B1756     -24.561  48.042 -76.768  1.00  0.00           O  
ATOM   3068  CB  ASN B1756     -25.019  47.076 -73.656  1.00  0.00           C  
ATOM   3069  CG  ASN B1756     -24.108  46.195 -72.820  1.00  0.00           C  
ATOM   3070  OD1 ASN B1756     -23.229  45.514 -73.348  1.00  0.00           O  
ATOM   3071  ND2 ASN B1756     -24.322  46.195 -71.510  1.00  0.00           N  
ATOM   3072  N   ARG B1757     -25.976  49.384 -75.628  1.00  0.00           N  
ATOM   3073  CA  ARG B1757     -26.681  49.875 -76.817  1.00  0.00           C  
ATOM   3074  C   ARG B1757     -25.781  50.770 -77.665  1.00  0.00           C  
ATOM   3075  O   ARG B1757     -25.881  50.777 -78.893  1.00  0.00           O  
ATOM   3076  CB  ARG B1757     -27.957  50.629 -76.430  1.00  0.00           C  
ATOM   3077  CG  ARG B1757     -29.071  49.745 -75.880  1.00  0.00           C  
ATOM   3078  CD  ARG B1757     -30.405  50.487 -75.803  1.00  0.00           C  
ATOM   3079  NE  ARG B1757     -30.343  51.681 -74.959  1.00  0.00           N  
ATOM   3080  CZ  ARG B1757     -30.518  51.689 -73.639  1.00  0.00           C  
ATOM   3081  NH1 ARG B1757     -30.769  50.561 -72.982  1.00  0.00           N  
ATOM   3082  NH2 ARG B1757     -30.439  52.831 -72.970  1.00  0.00           N  
ATOM   3083  N   TYR B1758     -24.909  51.521 -76.995  1.00  0.00           N  
ATOM   3084  CA  TYR B1758     -23.900  52.349 -77.651  1.00  0.00           C  
ATOM   3085  C   TYR B1758     -22.883  51.471 -78.379  1.00  0.00           C  
ATOM   3086  O   TYR B1758     -22.565  51.719 -79.542  1.00  0.00           O  
ATOM   3087  CB  TYR B1758     -23.215  53.251 -76.615  1.00  0.00           C  
ATOM   3088  CG  TYR B1758     -21.956  53.955 -77.077  1.00  0.00           C  
ATOM   3089  CD1 TYR B1758     -22.018  55.195 -77.711  1.00  0.00           C  
ATOM   3090  CD2 TYR B1758     -20.700  53.394 -76.846  1.00  0.00           C  
ATOM   3091  CE1 TYR B1758     -20.859  55.849 -78.122  1.00  0.00           C  
ATOM   3092  CE2 TYR B1758     -19.539  54.038 -77.251  1.00  0.00           C  
ATOM   3093  CZ  TYR B1758     -19.623  55.262 -77.887  1.00  0.00           C  
ATOM   3094  OH  TYR B1758     -18.469  55.894 -78.286  1.00  0.00           O  
ATOM   3095  N   PHE B1760     -22.392  50.444 -77.688  1.00  0.00           N  
ATOM   3096  CA  PHE B1760     -21.411  49.507 -78.240  1.00  0.00           C  
ATOM   3097  C   PHE B1760     -21.946  48.771 -79.471  1.00  0.00           C  
ATOM   3098  O   PHE B1760     -21.200  48.509 -80.412  1.00  0.00           O  
ATOM   3099  CB  PHE B1760     -20.979  48.503 -77.164  1.00  0.00           C  
ATOM   3100  CG  PHE B1760     -19.725  47.740 -77.502  1.00  0.00           C  
ATOM   3101  CD1 PHE B1760     -18.472  48.276 -77.221  1.00  0.00           C  
ATOM   3102  CD2 PHE B1760     -19.798  46.475 -78.081  1.00  0.00           C  
ATOM   3103  CE1 PHE B1760     -17.307  47.569 -77.524  1.00  0.00           C  
ATOM   3104  CE2 PHE B1760     -18.639  45.760 -78.389  1.00  0.00           C  
ATOM   3105  CZ  PHE B1760     -17.392  46.307 -78.108  1.00  0.00           C  
ATOM   3106  N   SER B1761     -23.238  48.449 -79.457  1.00  0.00           N  
ATOM   3107  CA  SER B1761     -23.875  47.743 -80.568  1.00  0.00           C  
ATOM   3108  C   SER B1761     -24.088  48.640 -81.786  1.00  0.00           C  
ATOM   3109  O   SER B1761     -23.852  48.219 -82.918  1.00  0.00           O  
ATOM   3110  CB  SER B1761     -25.205  47.126 -80.126  1.00  0.00           C  
ATOM   3111  OG  SER B1761     -24.997  46.141 -79.129  1.00  0.00           O  
ATOM   3112  N   ALA B1762     -24.527  49.874 -81.544  1.00  0.00           N  
ATOM   3113  CA  ALA B1762     -24.806  50.832 -82.613  1.00  0.00           C  
ATOM   3114  C   ALA B1762     -23.539  51.306 -83.325  1.00  0.00           C  
ATOM   3115  O   ALA B1762     -23.570  51.598 -84.521  1.00  0.00           O  
ATOM   3116  CB  ALA B1762     -25.588  52.021 -82.069  1.00  0.00           C  
ATOM   3117  N   GLN B1798     -22.433  51.375 -82.585  1.00  0.00           N  
ATOM   3118  CA  GLN B1798     -21.167  51.882 -83.117  1.00  0.00           C  
ATOM   3119  C   GLN B1798     -20.417  50.852 -83.965  1.00  0.00           C  
ATOM   3120  O   GLN B1798     -19.587  51.222 -84.798  1.00  0.00           O  
ATOM   3121  CB  GLN B1798     -20.267  52.393 -81.985  1.00  0.00           C  
ATOM   3122  CG  GLN B1798     -20.800  53.624 -81.245  1.00  0.00           C  
ATOM   3123  CD  GLN B1798     -20.807  54.887 -82.090  1.00  0.00           C  
ATOM   3124  OE1 GLN B1798     -19.918  55.107 -82.915  1.00  0.00           O  
ATOM   3125  NE2 GLN B1798     -21.810  55.730 -81.878  1.00  0.00           N  
ATOM   3126  N   GLU B1799     -20.717  49.571 -83.745  1.00  0.00           N  
ATOM   3127  CA  GLU B1799     -20.118  48.453 -84.492  1.00  0.00           C  
ATOM   3128  C   GLU B1799     -18.584  48.525 -84.594  1.00  0.00           C  
ATOM   3129  O   GLU B1799     -18.044  48.664 -85.695  1.00  0.00           O  
ATOM   3130  CB  GLU B1799     -20.733  48.342 -85.897  1.00  0.00           C  
ATOM   3131  CG  GLU B1799     -22.232  48.064 -85.927  1.00  0.00           C  
ATOM   3132  CD  GLU B1799     -22.806  48.061 -87.339  1.00  0.00           C  
ATOM   3133  OE1 GLU B1799     -22.272  48.779 -88.215  1.00  0.00           O  
ATOM   3134  OE2 GLU B1799     -23.801  47.341 -87.571  1.00  0.00           O  
ATOM   3135  N   PRO B1800     -17.876  48.432 -83.448  1.00  0.00           N  
ATOM   3136  CA  PRO B1800     -16.412  48.502 -83.482  1.00  0.00           C  
ATOM   3137  C   PRO B1800     -15.752  47.280 -84.127  1.00  0.00           C  
ATOM   3138  O   PRO B1800     -14.595  47.359 -84.543  1.00  0.00           O  
ATOM   3139  CB  PRO B1800     -16.029  48.602 -82.003  1.00  0.00           C  
ATOM   3140  CG  PRO B1800     -17.161  47.996 -81.275  1.00  0.00           C  
ATOM   3141  CD  PRO B1800     -18.385  48.324 -82.069  1.00  0.00           C  
ATOM   3142  N   TRP B1801     -16.483  46.168 -84.205  1.00  0.00           N  
ATOM   3143  CA  TRP B1801     -16.003  44.968 -84.895  1.00  0.00           C  
ATOM   3144  C   TRP B1801     -15.976  45.160 -86.414  1.00  0.00           C  
ATOM   3145  O   TRP B1801     -15.262  44.448 -87.123  1.00  0.00           O  
ATOM   3146  CB  TRP B1801     -16.837  43.738 -84.515  1.00  0.00           C  
ATOM   3147  CG  TRP B1801     -18.304  43.866 -84.810  1.00  0.00           C  
ATOM   3148  CD1 TRP B1801     -18.936  43.542 -85.974  1.00  0.00           C  
ATOM   3149  CD2 TRP B1801     -19.322  44.344 -83.920  1.00  0.00           C  
ATOM   3150  NE1 TRP B1801     -20.283  43.793 -85.870  1.00  0.00           N  
ATOM   3151  CE2 TRP B1801     -20.548  44.286 -84.619  1.00  0.00           C  
ATOM   3152  CE3 TRP B1801     -19.316  44.818 -82.601  1.00  0.00           C  
ATOM   3153  CZ2 TRP B1801     -21.759  44.684 -84.044  1.00  0.00           C  
ATOM   3154  CZ3 TRP B1801     -20.522  45.215 -82.029  1.00  0.00           C  
ATOM   3155  CH2 TRP B1801     -21.726  45.144 -82.752  1.00  0.00           C  
ATOM   3156  N   VAL B1802     -16.759  46.122 -86.899  1.00  0.00           N  
ATOM   3157  CA  VAL B1802     -16.754  46.513 -88.308  1.00  0.00           C  
ATOM   3158  C   VAL B1802     -15.666  47.565 -88.554  1.00  0.00           C  
ATOM   3159  O   VAL B1802     -14.937  47.493 -89.548  1.00  0.00           O  
ATOM   3160  CB  VAL B1802     -18.143  47.053 -88.761  1.00  0.00           C  
ATOM   3161  CG1 VAL B1802     -18.106  47.536 -90.210  1.00  0.00           C  
ATOM   3162  CG2 VAL B1802     -19.219  45.987 -88.591  1.00  0.00           C  
ATOM   3163  N   LEU B1803     -15.556  48.522 -87.634  1.00  0.00           N  
ATOM   3164  CA  LEU B1803     -14.607  49.633 -87.751  1.00  0.00           C  
ATOM   3165  C   LEU B1803     -13.140  49.201 -87.676  1.00  0.00           C  
ATOM   3166  O   LEU B1803     -12.270  49.857 -88.252  1.00  0.00           O  
ATOM   3167  CB  LEU B1803     -14.889  50.699 -86.684  1.00  0.00           C  
ATOM   3168  CG  LEU B1803     -16.235  51.435 -86.685  1.00  0.00           C  
ATOM   3169  CD1 LEU B1803     -16.413  52.199 -85.381  1.00  0.00           C  
ATOM   3170  CD2 LEU B1803     -16.377  52.375 -87.881  1.00  0.00           C  
ATOM   3171  N   ARG B1804     -12.874  48.104 -86.967  1.00  0.00           N  
ATOM   3172  CA  ARG B1804     -11.511  47.586 -86.807  1.00  0.00           C  
ATOM   3173  C   ARG B1804     -10.936  47.005 -88.104  1.00  0.00           C  
ATOM   3174  O   ARG B1804      -9.721  47.017 -88.307  1.00  0.00           O  
ATOM   3175  CB  ARG B1804     -11.442  46.548 -85.675  1.00  0.00           C  
ATOM   3176  CG  ARG B1804     -12.189  45.247 -85.949  1.00  0.00           C  
ATOM   3177  CD  ARG B1804     -12.093  44.272 -84.784  1.00  0.00           C  
ATOM   3178  NE  ARG B1804     -12.752  43.003 -85.097  1.00  0.00           N  
ATOM   3179  CZ  ARG B1804     -13.076  42.072 -84.203  1.00  0.00           C  
ATOM   3180  NH1 ARG B1804     -12.813  42.247 -82.913  1.00  0.00           N  
ATOM   3181  NH2 ARG B1804     -13.674  40.957 -84.603  1.00  0.00           N  
ATOM   3182  N   LYS B1805     -11.817  46.506 -88.971  1.00  0.00           N  
ATOM   3183  CA  LYS B1805     -11.416  45.869 -90.228  1.00  0.00           C  
ATOM   3184  C   LYS B1805     -11.420  46.838 -91.416  1.00  0.00           C  
ATOM   3185  O   LYS B1805     -11.081  46.453 -92.538  1.00  0.00           O  
ATOM   3186  CB  LYS B1805     -12.319  44.666 -90.530  1.00  0.00           C  
ATOM   3187  CG  LYS B1805     -12.095  43.462 -89.627  1.00  0.00           C  
ATOM   3188  CD  LYS B1805     -12.956  42.283 -90.064  1.00  0.00           C  
ATOM   3189  CE  LYS B1805     -12.729  41.055 -89.188  1.00  0.00           C  
ATOM   3190  NZ  LYS B1805     -13.309  41.207 -87.822  1.00  0.00           N  
ATOM   3191  N   SER B1806     -11.798  48.089 -91.163  1.00  0.00           N  
ATOM   3192  CA  SER B1806     -11.915  49.099 -92.215  1.00  0.00           C  
ATOM   3193  C   SER B1806     -10.563  49.658 -92.657  1.00  0.00           C  
ATOM   3194  O   SER B1806      -9.621  49.741 -91.865  1.00  0.00           O  
ATOM   3195  CB  SER B1806     -12.837  50.234 -91.764  1.00  0.00           C  
ATOM   3196  OG  SER B1806     -12.993  51.205 -92.783  1.00  0.00           O  
ATOM   3197  N   ASP B1807     -10.487  50.043 -93.930  1.00  0.00           N  
ATOM   3198  CA  ASP B1807      -9.272  50.607 -94.519  1.00  0.00           C  
ATOM   3199  C   ASP B1807      -9.117  52.094 -94.208  1.00  0.00           C  
ATOM   3200  O   ASP B1807      -7.996  52.596 -94.097  1.00  0.00           O  
ATOM   3201  CB  ASP B1807      -9.269  50.403 -96.039  1.00  0.00           C  
ATOM   3202  CG  ASP B1807      -9.224  48.937 -96.437  1.00  0.00           C  
ATOM   3203  OD1 ASP B1807      -8.303  48.217 -95.990  1.00  0.00           O  
ATOM   3204  OD2 ASP B1807     -10.106  48.507 -97.210  1.00  0.00           O  
ATOM   3205  N   ALA B1808     -10.249  52.785 -94.073  1.00  0.00           N  
ATOM   3206  CA  ALA B1808     -10.278  54.233 -93.859  1.00  0.00           C  
ATOM   3207  C   ALA B1808      -9.728  54.645 -92.494  1.00  0.00           C  
ATOM   3208  O   ALA B1808      -9.983  53.983 -91.486  1.00  0.00           O  
ATOM   3209  CB  ALA B1808     -11.694  54.765 -94.046  1.00  0.00           C  
ATOM   3210  N   ALA B1809      -8.977  55.745 -92.480  1.00  0.00           N  
ATOM   3211  CA  ALA B1809      -8.396  56.294 -91.254  1.00  0.00           C  
ATOM   3212  C   ALA B1809      -9.458  56.888 -90.330  1.00  0.00           C  
ATOM   3213  O   ALA B1809      -9.287  56.904 -89.109  1.00  0.00           O  
ATOM   3214  CB  ALA B1809      -7.340  57.337 -91.590  1.00  0.00           C  
ATOM   3215  N   GLU B1810     -10.547  57.376 -90.925  1.00  0.00           N  
ATOM   3216  CA  GLU B1810     -11.697  57.903 -90.190  1.00  0.00           C  
ATOM   3217  C   GLU B1810     -12.302  56.833 -89.279  1.00  0.00           C  
ATOM   3218  O   GLU B1810     -12.626  57.104 -88.120  1.00  0.00           O  
ATOM   3219  CB  GLU B1810     -12.753  58.425 -91.174  1.00  0.00           C  
ATOM   3220  CG  GLU B1810     -14.060  58.911 -90.541  1.00  0.00           C  
ATOM   3221  CD  GLU B1810     -14.070  60.402 -90.235  1.00  0.00           C  
ATOM   3222  OE1 GLU B1810     -13.044  60.938 -89.757  1.00  0.00           O  
ATOM   3223  OE2 GLU B1810     -15.121  61.040 -90.468  1.00  0.00           O  
ATOM   3224  N   ASP B1812     -12.439  55.621 -89.814  1.00  0.00           N  
ATOM   3225  CA  ASP B1812     -13.026  54.498 -89.088  1.00  0.00           C  
ATOM   3226  C   ASP B1812     -12.093  53.941 -88.014  1.00  0.00           C  
ATOM   3227  O   ASP B1812     -12.553  53.494 -86.962  1.00  0.00           O  
ATOM   3228  CB  ASP B1812     -13.427  53.385 -90.060  1.00  0.00           C  
ATOM   3229  CG  ASP B1812     -14.526  53.808 -91.023  1.00  0.00           C  
ATOM   3230  OD1 ASP B1812     -15.401  54.612 -90.634  1.00  0.00           O  
ATOM   3231  OD2 ASP B1812     -14.518  53.324 -92.175  1.00  0.00           O  
ATOM   3232  N   GLN B1813     -10.790  53.969 -88.287  1.00  0.00           N  
ATOM   3233  CA  GLN B1813      -9.786  53.471 -87.344  1.00  0.00           C  
ATOM   3234  C   GLN B1813      -9.633  54.379 -86.124  1.00  0.00           C  
ATOM   3235  O   GLN B1813      -9.343  53.904 -85.023  1.00  0.00           O  
ATOM   3236  CB  GLN B1813      -8.433  53.271 -88.037  1.00  0.00           C  
ATOM   3237  CG  GLN B1813      -8.375  52.065 -88.979  1.00  0.00           C  
ATOM   3238  CD  GLN B1813      -8.462  50.726 -88.255  1.00  0.00           C  
ATOM   3239  OE1 GLN B1813      -7.952  50.568 -87.144  1.00  0.00           O  
ATOM   3240  NE2 GLN B1813      -9.105  49.753 -88.891  1.00  0.00           N  
ATOM   3241  N   GLN B1814      -9.828  55.681 -86.327  1.00  0.00           N  
ATOM   3242  CA  GLN B1814      -9.822  56.648 -85.232  1.00  0.00           C  
ATOM   3243  C   GLN B1814     -11.123  56.544 -84.436  1.00  0.00           C  
ATOM   3244  O   GLN B1814     -11.126  56.705 -83.213  1.00  0.00           O  
ATOM   3245  CB  GLN B1814      -9.631  58.071 -85.766  1.00  0.00           C  
ATOM   3246  CG  GLN B1814      -9.265  59.099 -84.697  1.00  0.00           C  
ATOM   3247  CD  GLN B1814      -9.245  60.525 -85.225  1.00  0.00           C  
ATOM   3248  OE1 GLN B1814     -10.167  60.960 -85.919  1.00  0.00           O  
ATOM   3249  NE2 GLN B1814      -8.194  61.264 -84.886  1.00  0.00           N  
ATOM   3250  N   ARG B1815     -12.220  56.273 -85.142  1.00  0.00           N  
ATOM   3251  CA  ARG B1815     -13.533  56.092 -84.525  1.00  0.00           C  
ATOM   3252  C   ARG B1815     -13.568  54.825 -83.667  1.00  0.00           C  
ATOM   3253  O   ARG B1815     -14.202  54.800 -82.611  1.00  0.00           O  
ATOM   3254  CB  ARG B1815     -14.625  56.049 -85.601  1.00  0.00           C  
ATOM   3255  CG  ARG B1815     -16.049  56.156 -85.071  1.00  0.00           C  
ATOM   3256  CD  ARG B1815     -16.429  57.592 -84.732  1.00  0.00           C  
ATOM   3257  NE  ARG B1815     -17.608  57.635 -83.871  1.00  0.00           N  
ATOM   3258  CZ  ARG B1815     -17.587  57.928 -82.573  1.00  0.00           C  
ATOM   3259  NH1 ARG B1815     -16.446  58.231 -81.967  1.00  0.00           N  
ATOM   3260  NH2 ARG B1815     -18.716  57.931 -81.881  1.00  0.00           N  
ATOM   3261  N   PHE B1816     -12.875  53.786 -84.130  1.00  0.00           N  
ATOM   3262  CA  PHE B1816     -12.730  52.529 -83.395  1.00  0.00           C  
ATOM   3263  C   PHE B1816     -12.038  52.735 -82.042  1.00  0.00           C  
ATOM   3264  O   PHE B1816     -12.424  52.126 -81.042  1.00  0.00           O  
ATOM   3265  CB  PHE B1816     -11.970  51.507 -84.256  1.00  0.00           C  
ATOM   3266  CG  PHE B1816     -11.543  50.268 -83.515  1.00  0.00           C  
ATOM   3267  CD1 PHE B1816     -12.481  49.335 -83.084  1.00  0.00           C  
ATOM   3268  CD2 PHE B1816     -10.196  50.025 -83.268  1.00  0.00           C  
ATOM   3269  CE1 PHE B1816     -12.085  48.186 -82.406  1.00  0.00           C  
ATOM   3270  CE2 PHE B1816      -9.789  48.878 -82.590  1.00  0.00           C  
ATOM   3271  CZ  PHE B1816     -10.737  47.957 -82.159  1.00  0.00           C  
ATOM   3272  N   ARG B1817     -11.026  53.600 -82.023  1.00  0.00           N  
ATOM   3273  CA  ARG B1817     -10.286  53.914 -80.800  1.00  0.00           C  
ATOM   3274  C   ARG B1817     -11.096  54.776 -79.830  1.00  0.00           C  
ATOM   3275  O   ARG B1817     -11.015  54.588 -78.615  1.00  0.00           O  
ATOM   3276  CB  ARG B1817      -8.953  54.587 -81.141  1.00  0.00           C  
ATOM   3277  CG  ARG B1817      -7.883  53.614 -81.614  1.00  0.00           C  
ATOM   3278  CD  ARG B1817      -6.901  54.270 -82.576  1.00  0.00           C  
ATOM   3279  NE  ARG B1817      -5.798  53.372 -82.926  1.00  0.00           N  
ATOM   3280  CZ  ARG B1817      -5.828  52.468 -83.905  1.00  0.00           C  
ATOM   3281  NH1 ARG B1817      -6.911  52.317 -84.661  1.00  0.00           N  
ATOM   3282  NH2 ARG B1817      -4.765  51.705 -84.127  1.00  0.00           N  
ATOM   3283  N   THR B1818     -11.874  55.710 -80.376  1.00  0.00           N  
ATOM   3284  CA  THR B1818     -12.714  56.609 -79.582  1.00  0.00           C  
ATOM   3285  C   THR B1818     -13.862  55.854 -78.904  1.00  0.00           C  
ATOM   3286  O   THR B1818     -14.149  56.080 -77.726  1.00  0.00           O  
ATOM   3287  CB  THR B1818     -13.277  57.769 -80.447  1.00  0.00           C  
ATOM   3288  OG1 THR B1818     -12.208  58.395 -81.167  1.00  0.00           O  
ATOM   3289  CG2 THR B1818     -13.971  58.814 -79.582  1.00  0.00           C  
ATOM   3290  N   VAL B1819     -14.503  54.960 -79.656  1.00  0.00           N  
ATOM   3291  CA  VAL B1819     -15.608  54.141 -79.146  1.00  0.00           C  
ATOM   3292  C   VAL B1819     -15.137  53.222 -78.016  1.00  0.00           C  
ATOM   3293  O   VAL B1819     -15.830  53.063 -77.009  1.00  0.00           O  
ATOM   3294  CB  VAL B1819     -16.289  53.323 -80.283  1.00  0.00           C  
ATOM   3295  CG1 VAL B1819     -17.240  52.270 -79.721  1.00  0.00           C  
ATOM   3296  CG2 VAL B1819     -17.036  54.249 -81.234  1.00  0.00           C  
ATOM   3297  N   LEU B1820     -13.954  52.636 -78.186  1.00  0.00           N  
ATOM   3298  CA  LEU B1820     -13.373  51.768 -77.165  1.00  0.00           C  
ATOM   3299  C   LEU B1820     -12.914  52.530 -75.926  1.00  0.00           C  
ATOM   3300  O   LEU B1820     -13.065  52.039 -74.808  1.00  0.00           O  
ATOM   3301  CB  LEU B1820     -12.232  50.915 -77.740  1.00  0.00           C  
ATOM   3302  CG  LEU B1820     -12.554  49.487 -78.216  1.00  0.00           C  
ATOM   3303  CD1 LEU B1820     -13.026  48.611 -77.062  1.00  0.00           C  
ATOM   3304  CD2 LEU B1820     -13.575  49.459 -79.351  1.00  0.00           C  
ATOM   3305  N   TYR B1821     -12.363  53.728 -76.125  1.00  0.00           N  
ATOM   3306  CA  TYR B1821     -12.002  54.596 -75.004  1.00  0.00           C  
ATOM   3307  C   TYR B1821     -13.235  54.953 -74.174  1.00  0.00           C  
ATOM   3308  O   TYR B1821     -13.211  54.858 -72.944  1.00  0.00           O  
ATOM   3309  CB  TYR B1821     -11.300  55.876 -75.478  1.00  0.00           C  
ATOM   3310  CG  TYR B1821     -10.995  56.829 -74.340  1.00  0.00           C  
ATOM   3311  CD1 TYR B1821      -9.785  56.759 -73.655  1.00  0.00           C  
ATOM   3312  CD2 TYR B1821     -11.932  57.780 -73.929  1.00  0.00           C  
ATOM   3313  CE1 TYR B1821      -9.507  57.621 -72.602  1.00  0.00           C  
ATOM   3314  CE2 TYR B1821     -11.667  58.641 -72.874  1.00  0.00           C  
ATOM   3315  CZ  TYR B1821     -10.453  58.556 -72.214  1.00  0.00           C  
ATOM   3316  OH  TYR B1821     -10.186  59.407 -71.168  1.00  0.00           O  
ATOM   3317  N   THR B1822     -14.301  55.365 -74.860  1.00  0.00           N  
ATOM   3318  CA  THR B1822     -15.553  55.768 -74.219  1.00  0.00           C  
ATOM   3319  C   THR B1822     -16.181  54.606 -73.445  1.00  0.00           C  
ATOM   3320  O   THR B1822     -16.670  54.792 -72.327  1.00  0.00           O  
ATOM   3321  CB  THR B1822     -16.552  56.345 -75.256  1.00  0.00           C  
ATOM   3322  OG1 THR B1822     -15.937  57.433 -75.957  1.00  0.00           O  
ATOM   3323  CG2 THR B1822     -17.827  56.849 -74.584  1.00  0.00           C  
ATOM   3324  N   THR B1823     -16.146  53.414 -74.041  1.00  0.00           N  
ATOM   3325  CA  THR B1823     -16.685  52.204 -73.420  1.00  0.00           C  
ATOM   3326  C   THR B1823     -15.928  51.843 -72.138  1.00  0.00           C  
ATOM   3327  O   THR B1823     -16.548  51.555 -71.112  1.00  0.00           O  
ATOM   3328  CB  THR B1823     -16.680  51.007 -74.402  1.00  0.00           C  
ATOM   3329  OG1 THR B1823     -17.353  51.376 -75.612  1.00  0.00           O  
ATOM   3330  CG2 THR B1823     -17.387  49.796 -73.796  1.00  0.00           C  
ATOM   3331  N   LEU B1824     -14.597  51.874 -72.201  1.00  0.00           N  
ATOM   3332  CA  LEU B1824     -13.755  51.556 -71.046  1.00  0.00           C  
ATOM   3333  C   LEU B1824     -13.930  52.554 -69.904  1.00  0.00           C  
ATOM   3334  O   LEU B1824     -13.891  52.173 -68.732  1.00  0.00           O  
ATOM   3335  CB  LEU B1824     -12.277  51.470 -71.442  1.00  0.00           C  
ATOM   3336  CG  LEU B1824     -11.800  50.326 -72.343  1.00  0.00           C  
ATOM   3337  CD1 LEU B1824     -10.303  50.457 -72.590  1.00  0.00           C  
ATOM   3338  CD2 LEU B1824     -12.128  48.957 -71.758  1.00  0.00           C  
ATOM   3339  N   GLU B1825     -14.120  53.825 -70.255  1.00  0.00           N  
ATOM   3340  CA  GLU B1825     -14.330  54.882 -69.269  1.00  0.00           C  
ATOM   3341  C   GLU B1825     -15.628  54.683 -68.484  1.00  0.00           C  
ATOM   3342  O   GLU B1825     -15.651  54.876 -67.266  1.00  0.00           O  
ATOM   3343  CB  GLU B1825     -14.281  56.265 -69.934  1.00  0.00           C  
ATOM   3344  CG  GLU B1825     -14.711  57.442 -69.047  1.00  0.00           C  
ATOM   3345  CD  GLU B1825     -13.793  57.706 -67.855  1.00  0.00           C  
ATOM   3346  OE1 GLU B1825     -12.752  57.028 -67.704  1.00  0.00           O  
ATOM   3347  OE2 GLU B1825     -14.121  58.612 -67.063  1.00  0.00           O  
ATOM   3348  N   VAL B1826     -16.692  54.288 -69.182  1.00  0.00           N  
ATOM   3349  CA  VAL B1826     -17.970  53.956 -68.544  1.00  0.00           C  
ATOM   3350  C   VAL B1826     -17.812  52.760 -67.601  1.00  0.00           C  
ATOM   3351  O   VAL B1826     -18.295  52.788 -66.464  1.00  0.00           O  
ATOM   3352  CB  VAL B1826     -19.079  53.675 -69.593  1.00  0.00           C  
ATOM   3353  CG1 VAL B1826     -20.319  53.073 -68.938  1.00  0.00           C  
ATOM   3354  CG2 VAL B1826     -19.441  54.949 -70.342  1.00  0.00           C  
ATOM   3355  N   VAL B1827     -17.126  51.722 -68.079  1.00  0.00           N  
ATOM   3356  CA  VAL B1827     -16.864  50.518 -67.288  1.00  0.00           C  
ATOM   3357  C   VAL B1827     -16.012  50.840 -66.053  1.00  0.00           C  
ATOM   3358  O   VAL B1827     -16.255  50.299 -64.973  1.00  0.00           O  
ATOM   3359  CB  VAL B1827     -16.220  49.392 -68.149  1.00  0.00           C  
ATOM   3360  CG1 VAL B1827     -15.794  48.203 -67.288  1.00  0.00           C  
ATOM   3361  CG2 VAL B1827     -17.190  48.928 -69.230  1.00  0.00           C  
ATOM   3362  N   ARG B1991     -15.039  51.738 -66.213  1.00  0.00           N  
ATOM   3363  CA  ARG B1991     -14.209  52.202 -65.098  1.00  0.00           C  
ATOM   3364  C   ARG B1991     -15.041  52.871 -64.003  1.00  0.00           C  
ATOM   3365  O   ARG B1991     -14.884  52.554 -62.823  1.00  0.00           O  
ATOM   3366  CB  ARG B1991     -13.114  53.158 -65.588  1.00  0.00           C  
ATOM   3367  CG  ARG B1991     -12.144  53.614 -64.497  1.00  0.00           C  
ATOM   3368  CD  ARG B1991     -11.245  54.751 -64.967  1.00  0.00           C  
ATOM   3369  NE  ARG B1991     -11.988  55.988 -65.198  1.00  0.00           N  
ATOM   3370  CZ  ARG B1991     -12.133  56.967 -64.308  1.00  0.00           C  
ATOM   3371  NH1 ARG B1991     -11.581  56.874 -63.104  1.00  0.00           N  
ATOM   3372  NH2 ARG B1991     -12.831  58.050 -64.625  1.00  0.00           N  
ATOM   3373  N   ILE B1992     -15.920  53.790 -64.405  1.00  0.00           N  
ATOM   3374  CA  ILE B1992     -16.775  54.527 -63.468  1.00  0.00           C  
ATOM   3375  C   ILE B1992     -17.720  53.581 -62.724  1.00  0.00           C  
ATOM   3376  O   ILE B1992     -17.877  53.684 -61.503  1.00  0.00           O  
ATOM   3377  CB  ILE B1992     -17.558  55.671 -64.178  1.00  0.00           C  
ATOM   3378  CG1 ILE B1992     -16.586  56.743 -64.691  1.00  0.00           C  
ATOM   3379  CG2 ILE B1992     -18.593  56.300 -63.240  1.00  0.00           C  
ATOM   3380  CD1 ILE B1992     -17.149  57.642 -65.781  1.00  0.00           C  
ATOM   3381  N   ALA B1993     -18.325  52.653 -63.464  1.00  0.00           N  
ATOM   3382  CA  ALA B1993     -19.203  51.638 -62.883  1.00  0.00           C  
ATOM   3383  C   ALA B1993     -18.459  50.757 -61.879  1.00  0.00           C  
ATOM   3384  O   ALA B1993     -18.959  50.508 -60.782  1.00  0.00           O  
ATOM   3385  CB  ALA B1993     -19.836  50.787 -63.978  1.00  0.00           C  
ATOM   3386  N   SER B1994     -17.262  50.308 -62.257  1.00  0.00           N  
ATOM   3387  CA  SER B1994     -16.437  49.439 -61.412  1.00  0.00           C  
ATOM   3388  C   SER B1994     -16.072  50.090 -60.082  1.00  0.00           C  
ATOM   3389  O   SER B1994     -16.150  49.449 -59.032  1.00  0.00           O  
ATOM   3390  CB  SER B1994     -15.164  49.020 -62.149  1.00  0.00           C  
ATOM   3391  OG  SER B1994     -15.477  48.357 -63.359  1.00  0.00           O  
ATOM   3392  N   LEU B2011     -15.676  51.361 -60.139  1.00  0.00           N  
ATOM   3393  CA  LEU B2011     -15.331  52.131 -58.945  1.00  0.00           C  
ATOM   3394  C   LEU B2011     -16.525  52.305 -58.004  1.00  0.00           C  
ATOM   3395  O   LEU B2011     -16.367  52.259 -56.784  1.00  0.00           O  
ATOM   3396  CB  LEU B2011     -14.752  53.501 -59.329  1.00  0.00           C  
ATOM   3397  CG  LEU B2011     -13.336  53.540 -59.920  1.00  0.00           C  
ATOM   3398  CD1 LEU B2011     -13.079  54.845 -60.665  1.00  0.00           C  
ATOM   3399  CD2 LEU B2011     -12.273  53.317 -58.847  1.00  0.00           C  
ATOM   3400  N   LEU B2012     -17.711  52.492 -58.581  1.00  0.00           N  
ATOM   3401  CA  LEU B2012     -18.936  52.703 -57.806  1.00  0.00           C  
ATOM   3402  C   LEU B2012     -19.527  51.416 -57.236  1.00  0.00           C  
ATOM   3403  O   LEU B2012     -20.238  51.451 -56.231  1.00  0.00           O  
ATOM   3404  CB  LEU B2012     -19.988  53.437 -58.646  1.00  0.00           C  
ATOM   3405  CG  LEU B2012     -19.768  54.938 -58.864  1.00  0.00           C  
ATOM   3406  CD1 LEU B2012     -20.579  55.433 -60.046  1.00  0.00           C  
ATOM   3407  CD2 LEU B2012     -20.097  55.737 -57.609  1.00  0.00           C  
ATOM   3408  N   LEU B2013     -19.231  50.289 -57.880  1.00  0.00           N  
ATOM   3409  CA  LEU B2013     -19.753  48.988 -57.461  1.00  0.00           C  
ATOM   3410  C   LEU B2013     -18.884  48.292 -56.410  1.00  0.00           C  
ATOM   3411  O   LEU B2013     -19.246  47.224 -55.911  1.00  0.00           O  
ATOM   3412  CB  LEU B2013     -19.965  48.073 -58.675  1.00  0.00           C  
ATOM   3413  CG  LEU B2013     -21.111  48.428 -59.628  1.00  0.00           C  
ATOM   3414  CD1 LEU B2013     -21.038  47.597 -60.903  1.00  0.00           C  
ATOM   3415  CD2 LEU B2013     -22.462  48.264 -58.949  1.00  0.00           C  
ATOM   3416  N   GLN B2014     -17.751  48.909 -56.076  1.00  0.00           N  
ATOM   3417  CA  GLN B2014     -16.821  48.386 -55.064  1.00  0.00           C  
ATOM   3418  C   GLN B2014     -17.472  48.042 -53.712  1.00  0.00           C  
ATOM   3419  O   GLN B2014     -17.167  46.992 -53.144  1.00  0.00           O  
ATOM   3420  CB  GLN B2014     -15.643  49.344 -54.850  1.00  0.00           C  
ATOM   3421  CG  GLN B2014     -14.625  49.377 -55.978  1.00  0.00           C  
ATOM   3422  CD  GLN B2014     -13.507  50.371 -55.718  1.00  0.00           C  
ATOM   3423  OE1 GLN B2014     -12.369  49.985 -55.455  1.00  0.00           O  
ATOM   3424  NE2 GLN B2014     -13.829  51.660 -55.781  1.00  0.00           N  
ATOM   3425  N   PRO B2015     -18.359  48.920 -53.188  1.00  0.00           N  
ATOM   3426  CA  PRO B2015     -19.021  48.603 -51.917  1.00  0.00           C  
ATOM   3427  C   PRO B2015     -19.935  47.379 -51.980  1.00  0.00           C  
ATOM   3428  O   PRO B2015     -20.110  46.694 -50.973  1.00  0.00           O  
ATOM   3429  CB  PRO B2015     -19.851  49.859 -51.632  1.00  0.00           C  
ATOM   3430  CG  PRO B2015     -19.175  50.936 -52.386  1.00  0.00           C  
ATOM   3431  CD  PRO B2015     -18.686  50.288 -53.631  1.00  0.00           C  
ATOM   3432  N   VAL B2016     -20.507  47.113 -53.151  1.00  0.00           N  
ATOM   3433  CA  VAL B2016     -21.422  45.986 -53.331  1.00  0.00           C  
ATOM   3434  C   VAL B2016     -20.665  44.680 -53.605  1.00  0.00           C  
ATOM   3435  O   VAL B2016     -20.989  43.639 -53.027  1.00  0.00           O  
ATOM   3436  CB  VAL B2016     -22.467  46.272 -54.444  1.00  0.00           C  
ATOM   3437  CG1 VAL B2016     -23.378  45.067 -54.674  1.00  0.00           C  
ATOM   3438  CG2 VAL B2016     -23.300  47.497 -54.089  1.00  0.00           C  
ATOM   3439  N   MET B2017     -19.660  44.744 -54.479  1.00  0.00           N  
ATOM   3440  CA  MET B2017     -18.890  43.563 -54.882  1.00  0.00           C  
ATOM   3441  C   MET B2017     -17.378  43.828 -54.830  1.00  0.00           C  
ATOM   3442  O   MET B2017     -16.757  44.074 -55.866  1.00  0.00           O  
ATOM   3443  CB  MET B2017     -19.301  43.115 -56.290  1.00  0.00           C  
ATOM   3444  CG  MET B2017     -20.792  42.852 -56.466  1.00  0.00           C  
ATOM   3445  SD  MET B2017     -21.244  42.369 -58.142  1.00  0.00           S  
ATOM   3446  CE  MET B2017     -20.889  43.868 -59.060  1.00  0.00           C  
ATOM   3447  N   PRO B2018     -16.779  43.766 -53.623  1.00  0.00           N  
ATOM   3448  CA  PRO B2018     -15.386  44.175 -53.395  1.00  0.00           C  
ATOM   3449  C   PRO B2018     -14.329  43.456 -54.244  1.00  0.00           C  
ATOM   3450  O   PRO B2018     -13.507  44.119 -54.880  1.00  0.00           O  
ATOM   3451  CB  PRO B2018     -15.173  43.877 -51.905  1.00  0.00           C  
ATOM   3452  CG  PRO B2018     -16.535  43.927 -51.316  1.00  0.00           C  
ATOM   3453  CD  PRO B2018     -17.430  43.348 -52.367  1.00  0.00           C  
ATOM   3454  N   GLU B2019     -14.355  42.125 -54.255  1.00  0.00           N  
ATOM   3455  CA  GLU B2019     -13.322  41.330 -54.930  1.00  0.00           C  
ATOM   3456  C   GLU B2019     -13.403  41.371 -56.457  1.00  0.00           C  
ATOM   3457  O   GLU B2019     -12.374  41.462 -57.133  1.00  0.00           O  
ATOM   3458  CB  GLU B2019     -13.344  39.881 -54.438  1.00  0.00           C  
ATOM   3459  CG  GLU B2019     -12.716  39.679 -53.065  1.00  0.00           C  
ATOM   3460  CD  GLU B2019     -12.898  38.266 -52.536  1.00  0.00           C  
ATOM   3461  OE1 GLU B2019     -14.049  37.772 -52.521  1.00  0.00           O  
ATOM   3462  OE2 GLU B2019     -11.888  37.653 -52.128  1.00  0.00           O  
ATOM   3463  N   SER B2020     -14.621  41.297 -56.992  1.00  0.00           N  
ATOM   3464  CA  SER B2020     -14.839  41.309 -58.440  1.00  0.00           C  
ATOM   3465  C   SER B2020     -14.455  42.646 -59.073  1.00  0.00           C  
ATOM   3466  O   SER B2020     -13.829  42.675 -60.136  1.00  0.00           O  
ATOM   3467  CB  SER B2020     -16.293  40.963 -58.774  1.00  0.00           C  
ATOM   3468  OG  SER B2020     -16.635  39.676 -58.289  1.00  0.00           O  
ATOM   3469  N   THR B2021     -14.828  43.743 -58.414  1.00  0.00           N  
ATOM   3470  CA  THR B2021     -14.499  45.090 -58.890  1.00  0.00           C  
ATOM   3471  C   THR B2021     -13.000  45.368 -58.806  1.00  0.00           C  
ATOM   3472  O   THR B2021     -12.456  46.096 -59.637  1.00  0.00           O  
ATOM   3473  CB  THR B2021     -15.260  46.187 -58.116  1.00  0.00           C  
ATOM   3474  OG1 THR B2021     -15.039  46.025 -56.710  1.00  0.00           O  
ATOM   3475  CG2 THR B2021     -16.753  46.121 -58.414  1.00  0.00           C  
ATOM   3476  N   ALA B2022     -12.345  44.787 -57.801  1.00  0.00           N  
ATOM   3477  CA  ALA B2022     -10.892  44.880 -57.655  1.00  0.00           C  
ATOM   3478  C   ALA B2022     -10.174  44.255 -58.852  1.00  0.00           C  
ATOM   3479  O   ALA B2022      -9.223  44.833 -59.379  1.00  0.00           O  
ATOM   3480  CB  ALA B2022     -10.441  44.224 -56.356  1.00  0.00           C  
ATOM   3481  N   LYS B2023     -10.644  43.083 -59.278  1.00  0.00           N  
ATOM   3482  CA  LYS B2023     -10.101  42.395 -60.451  1.00  0.00           C  
ATOM   3483  C   LYS B2023     -10.432  43.143 -61.742  1.00  0.00           C  
ATOM   3484  O   LYS B2023      -9.604  43.222 -62.653  1.00  0.00           O  
ATOM   3485  CB  LYS B2023     -10.622  40.956 -60.528  1.00  0.00           C  
ATOM   3486  CG  LYS B2023     -10.001  40.010 -59.510  1.00  0.00           C  
ATOM   3487  CD  LYS B2023     -10.497  38.584 -59.700  1.00  0.00           C  
ATOM   3488  CE  LYS B2023      -9.856  37.637 -58.696  1.00  0.00           C  
ATOM   3489  NZ  LYS B2023     -10.318  36.233 -58.882  1.00  0.00           N  
ATOM   3490  N   LEU B2024     -11.644  43.690 -61.806  1.00  0.00           N  
ATOM   3491  CA  LEU B2024     -12.106  44.448 -62.966  1.00  0.00           C  
ATOM   3492  C   LEU B2024     -11.315  45.747 -63.136  1.00  0.00           C  
ATOM   3493  O   LEU B2024     -11.015  46.154 -64.260  1.00  0.00           O  
ATOM   3494  CB  LEU B2024     -13.610  44.729 -62.850  1.00  0.00           C  
ATOM   3495  CG  LEU B2024     -14.429  45.160 -64.071  1.00  0.00           C  
ATOM   3496  CD1 LEU B2024     -14.180  44.272 -65.283  1.00  0.00           C  
ATOM   3497  CD2 LEU B2024     -15.907  45.157 -63.716  1.00  0.00           C  
ATOM   3498  N   LEU B2025     -10.969  46.381 -62.017  1.00  0.00           N  
ATOM   3499  CA  LEU B2025     -10.144  47.589 -62.034  1.00  0.00           C  
ATOM   3500  C   LEU B2025      -8.681  47.288 -62.363  1.00  0.00           C  
ATOM   3501  O   LEU B2025      -7.976  48.148 -62.897  1.00  0.00           O  
ATOM   3502  CB  LEU B2025     -10.259  48.354 -60.709  1.00  0.00           C  
ATOM   3503  CG  LEU B2025     -11.568  49.115 -60.457  1.00  0.00           C  
ATOM   3504  CD1 LEU B2025     -11.747  49.414 -58.974  1.00  0.00           C  
ATOM   3505  CD2 LEU B2025     -11.646  50.396 -61.285  1.00  0.00           C  
ATOM   3506  N   ASP B2026      -8.232  46.074 -62.041  1.00  0.00           N  
ATOM   3507  CA  ASP B2026      -6.900  45.601 -62.433  1.00  0.00           C  
ATOM   3508  C   ASP B2026      -6.783  45.515 -63.953  1.00  0.00           C  
ATOM   3509  O   ASP B2026      -5.772  45.924 -64.529  1.00  0.00           O  
ATOM   3510  CB  ASP B2026      -6.590  44.230 -61.815  1.00  0.00           C  
ATOM   3511  CG  ASP B2026      -6.259  44.305 -60.330  1.00  0.00           C  
ATOM   3512  OD1 ASP B2026      -5.779  45.359 -59.859  1.00  0.00           O  
ATOM   3513  OD2 ASP B2026      -6.470  43.291 -59.632  1.00  0.00           O  
ATOM   3514  N   LEU B2027      -7.828  44.989 -64.591  1.00  0.00           N  
ATOM   3515  CA  LEU B2027      -7.874  44.839 -66.045  1.00  0.00           C  
ATOM   3516  C   LEU B2027      -8.009  46.182 -66.759  1.00  0.00           C  
ATOM   3517  O   LEU B2027      -7.678  46.300 -67.940  1.00  0.00           O  
ATOM   3518  CB  LEU B2027      -9.018  43.905 -66.460  1.00  0.00           C  
ATOM   3519  CG  LEU B2027      -9.043  42.463 -65.935  1.00  0.00           C  
ATOM   3520  CD1 LEU B2027     -10.291  41.749 -66.435  1.00  0.00           C  
ATOM   3521  CD2 LEU B2027      -7.787  41.683 -66.322  1.00  0.00           C  
ATOM   3522  N   LEU B2039      -8.495  47.187 -66.035  1.00  0.00           N  
ATOM   3523  CA  LEU B2039      -8.625  48.543 -66.564  1.00  0.00           C  
ATOM   3524  C   LEU B2039      -7.379  49.387 -66.291  1.00  0.00           C  
ATOM   3525  O   LEU B2039      -7.331  50.568 -66.644  1.00  0.00           O  
ATOM   3526  CB  LEU B2039      -9.879  49.223 -66.003  1.00  0.00           C  
ATOM   3527  CG  LEU B2039     -11.225  48.696 -66.512  1.00  0.00           C  
ATOM   3528  CD1 LEU B2039     -12.343  49.037 -65.538  1.00  0.00           C  
ATOM   3529  CD2 LEU B2039     -11.540  49.220 -67.912  1.00  0.00           C  
ATOM   3530  N   GLY B2040      -6.374  48.768 -65.670  1.00  0.00           N  
ATOM   3531  CA  GLY B2040      -5.086  49.412 -65.406  1.00  0.00           C  
ATOM   3532  C   GLY B2040      -5.127  50.519 -64.369  1.00  0.00           C  
ATOM   3533  O   GLY B2040      -4.241  51.376 -64.331  1.00  0.00           O  
ATOM   3534  N   GLN B2041      -6.158  50.497 -63.526  1.00  0.00           N  
ATOM   3535  CA  GLN B2041      -6.330  51.496 -62.478  1.00  0.00           C  
ATOM   3536  C   GLN B2041      -5.366  51.228 -61.321  1.00  0.00           C  
ATOM   3537  O   GLN B2041      -5.342  50.118 -60.780  1.00  0.00           O  
ATOM   3538  CB  GLN B2041      -7.781  51.500 -61.981  1.00  0.00           C  
ATOM   3539  CG  GLN B2041      -8.160  52.693 -61.103  1.00  0.00           C  
ATOM   3540  CD  GLN B2041      -8.322  53.991 -61.882  1.00  0.00           C  
ATOM   3541  OE1 GLN B2041      -8.527  53.984 -63.097  1.00  0.00           O  
ATOM   3542  NE2 GLN B2041      -8.236  55.114 -61.178  1.00  0.00           N  
ATOM   3543  N   PRO B2042      -4.556  52.241 -60.950  1.00  0.00           N  
ATOM   3544  CA  PRO B2042      -3.648  52.141 -59.804  1.00  0.00           C  
ATOM   3545  C   PRO B2042      -4.411  51.905 -58.502  1.00  0.00           C  
ATOM   3546  O   PRO B2042      -5.514  52.430 -58.330  1.00  0.00           O  
ATOM   3547  CB  PRO B2042      -2.965  53.514 -59.775  1.00  0.00           C  
ATOM   3548  CG  PRO B2042      -3.098  54.038 -61.159  1.00  0.00           C  
ATOM   3549  CD  PRO B2042      -4.420  53.537 -61.640  1.00  0.00           C  
ATOM   3550  N   THR B2043      -3.820  51.124 -57.600  1.00  0.00           N  
ATOM   3551  CA  THR B2043      -4.472  50.742 -56.342  1.00  0.00           C  
ATOM   3552  C   THR B2043      -4.652  51.925 -55.384  1.00  0.00           C  
ATOM   3553  O   THR B2043      -5.586  51.942 -54.577  1.00  0.00           O  
ATOM   3554  CB  THR B2043      -3.708  49.602 -55.628  1.00  0.00           C  
ATOM   3555  OG1 THR B2043      -3.142  48.715 -56.602  1.00  0.00           O  
ATOM   3556  CG2 THR B2043      -4.643  48.810 -54.715  1.00  0.00           C  
ATOM   3557  N   ASP B2044      -3.764  52.912 -55.485  1.00  0.00           N  
ATOM   3558  CA  ASP B2044      -3.848  54.124 -54.665  1.00  0.00           C  
ATOM   3559  C   ASP B2044      -4.792  55.183 -55.255  1.00  0.00           C  
ATOM   3560  O   ASP B2044      -4.954  56.268 -54.688  1.00  0.00           O  
ATOM   3561  CB  ASP B2044      -2.449  54.706 -54.394  1.00  0.00           C  
ATOM   3562  CG  ASP B2044      -1.668  55.017 -55.671  1.00  0.00           C  
ATOM   3563  OD1 ASP B2044      -1.866  54.333 -56.700  1.00  0.00           O  
ATOM   3564  OD2 ASP B2044      -0.834  55.948 -55.634  1.00  0.00           O  
ATOM   3565  N   GLU B2092      -5.415  54.854 -56.386  1.00  0.00           N  
ATOM   3566  CA  GLU B2092      -6.392  55.731 -57.029  1.00  0.00           C  
ATOM   3567  C   GLU B2092      -7.715  54.994 -57.255  1.00  0.00           C  
ATOM   3568  O   GLU B2092      -8.188  54.875 -58.388  1.00  0.00           O  
ATOM   3569  CB  GLU B2092      -5.842  56.281 -58.353  1.00  0.00           C  
ATOM   3570  CG  GLU B2092      -4.701  57.285 -58.197  1.00  0.00           C  
ATOM   3571  CD  GLU B2092      -4.150  57.779 -59.529  1.00  0.00           C  
ATOM   3572  OE1 GLU B2092      -4.928  57.899 -60.504  1.00  0.00           O  
ATOM   3573  OE2 GLU B2092      -2.933  58.057 -59.599  1.00  0.00           O  
ATOM   3574  N   ARG B2093      -8.303  54.498 -56.167  1.00  0.00           N  
ATOM   3575  CA  ARG B2093      -9.545  53.723 -56.238  1.00  0.00           C  
ATOM   3576  C   ARG B2093     -10.650  54.227 -55.301  1.00  0.00           C  
ATOM   3577  O   ARG B2093     -11.679  53.567 -55.130  1.00  0.00           O  
ATOM   3578  CB  ARG B2093      -9.269  52.229 -56.022  1.00  0.00           C  
ATOM   3579  CG  ARG B2093      -8.571  51.575 -57.202  1.00  0.00           C  
ATOM   3580  CD  ARG B2093      -8.350  50.089 -57.005  1.00  0.00           C  
ATOM   3581  NE  ARG B2093      -7.549  49.541 -58.097  1.00  0.00           N  
ATOM   3582  CZ  ARG B2093      -7.450  48.250 -58.399  1.00  0.00           C  
ATOM   3583  NH1 ARG B2093      -8.107  47.336 -57.695  1.00  0.00           N  
ATOM   3584  NH2 ARG B2093      -6.691  47.871 -59.418  1.00  0.00           N  
ATOM   3585  N   ASP B2094     -10.429  55.397 -54.703  1.00  0.00           N  
ATOM   3586  CA  ASP B2094     -11.474  56.110 -53.970  1.00  0.00           C  
ATOM   3587  C   ASP B2094     -12.410  56.777 -54.977  1.00  0.00           C  
ATOM   3588  O   ASP B2094     -12.087  56.854 -56.164  1.00  0.00           O  
ATOM   3589  CB  ASP B2094     -10.862  57.163 -53.036  1.00  0.00           C  
ATOM   3590  CG  ASP B2094     -10.111  56.549 -51.858  1.00  0.00           C  
ATOM   3591  OD1 ASP B2094     -10.278  55.340 -51.584  1.00  0.00           O  
ATOM   3592  OD2 ASP B2094      -9.351  57.288 -51.196  1.00  0.00           O  
ATOM   3593  N   PHE B2095     -13.558  57.262 -54.508  1.00  0.00           N  
ATOM   3594  CA  PHE B2095     -14.542  57.902 -55.388  1.00  0.00           C  
ATOM   3595  C   PHE B2095     -14.035  59.193 -56.037  1.00  0.00           C  
ATOM   3596  O   PHE B2095     -14.612  59.667 -57.020  1.00  0.00           O  
ATOM   3597  CB  PHE B2095     -15.867  58.153 -54.656  1.00  0.00           C  
ATOM   3598  CG  PHE B2095     -16.632  56.896 -54.320  1.00  0.00           C  
ATOM   3599  CD1 PHE B2095     -17.414  56.835 -53.173  1.00  0.00           C  
ATOM   3600  CD2 PHE B2095     -16.572  55.775 -55.145  1.00  0.00           C  
ATOM   3601  CE1 PHE B2095     -18.126  55.683 -52.851  1.00  0.00           C  
ATOM   3602  CE2 PHE B2095     -17.279  54.618 -54.829  1.00  0.00           C  
ATOM   3603  CZ  PHE B2095     -18.057  54.573 -53.681  1.00  0.00           C  
ATOM   3604  N   SER B2096     -12.955  59.747 -55.489  1.00  0.00           N  
ATOM   3605  CA  SER B2096     -12.319  60.944 -56.041  1.00  0.00           C  
ATOM   3606  C   SER B2096     -11.669  60.675 -57.402  1.00  0.00           C  
ATOM   3607  O   SER B2096     -11.512  61.590 -58.211  1.00  0.00           O  
ATOM   3608  CB  SER B2096     -11.286  61.507 -55.060  1.00  0.00           C  
ATOM   3609  OG  SER B2096     -10.279  60.552 -54.768  1.00  0.00           O  
ATOM   3610  N   ALA B2097     -11.308  59.416 -57.645  1.00  0.00           N  
ATOM   3611  CA  ALA B2097     -10.679  59.001 -58.901  1.00  0.00           C  
ATOM   3612  C   ALA B2097     -11.650  58.982 -60.087  1.00  0.00           C  
ATOM   3613  O   ALA B2097     -11.219  58.964 -61.243  1.00  0.00           O  
ATOM   3614  CB  ALA B2097     -10.010  57.645 -58.736  1.00  0.00           C  
ATOM   3615  N   ILE B2101     -12.951  58.983 -59.793  1.00  0.00           N  
ATOM   3616  CA  ILE B2101     -13.999  58.986 -60.821  1.00  0.00           C  
ATOM   3617  C   ILE B2101     -13.932  60.245 -61.693  1.00  0.00           C  
ATOM   3618  O   ILE B2101     -14.162  60.180 -62.902  1.00  0.00           O  
ATOM   3619  CB  ILE B2101     -15.416  58.810 -60.200  1.00  0.00           C  
ATOM   3620  CG1 ILE B2101     -15.534  57.435 -59.531  1.00  0.00           C  
ATOM   3621  CG2 ILE B2101     -16.512  58.984 -61.256  1.00  0.00           C  
ATOM   3622  CD1 ILE B2101     -16.728  57.277 -58.607  1.00  0.00           C  
ATOM   3623  N   ALA B2102     -13.597  61.376 -61.073  1.00  0.00           N  
ATOM   3624  CA  ALA B2102     -13.459  62.656 -61.773  1.00  0.00           C  
ATOM   3625  C   ALA B2102     -12.300  62.671 -62.777  1.00  0.00           C  
ATOM   3626  O   ALA B2102     -12.334  63.419 -63.758  1.00  0.00           O  
ATOM   3627  CB  ALA B2102     -13.308  63.793 -60.771  1.00  0.00           C  
ATOM   3628  N   ASN B2103     -11.283  61.847 -62.526  1.00  0.00           N  
ATOM   3629  CA  ASN B2103     -10.115  61.754 -63.400  1.00  0.00           C  
ATOM   3630  C   ASN B2103     -10.288  60.686 -64.479  1.00  0.00           C  
ATOM   3631  O   ASN B2103     -10.302  59.488 -64.183  1.00  0.00           O  
ATOM   3632  CB  ASN B2103      -8.842  61.484 -62.585  1.00  0.00           C  
ATOM   3633  CG  ASN B2103      -8.593  62.534 -61.512  1.00  0.00           C  
ATOM   3634  OD1 ASN B2103      -8.782  63.732 -61.735  1.00  0.00           O  
ATOM   3635  ND2 ASN B2103      -8.157  62.086 -60.341  1.00  0.00           N  
ATOM   3636  N   ARG B2104     -10.415  61.136 -65.727  1.00  0.00           N  
ATOM   3637  CA  ARG B2104     -10.611  60.254 -66.882  1.00  0.00           C  
ATOM   3638  C   ARG B2104      -9.498  59.219 -67.025  1.00  0.00           C  
ATOM   3639  O   ARG B2104      -8.345  59.478 -66.665  1.00  0.00           O  
ATOM   3640  CB  ARG B2104     -10.710  61.080 -68.170  1.00  0.00           C  
ATOM   3641  CG  ARG B2104     -12.047  61.776 -68.389  1.00  0.00           C  
ATOM   3642  CD  ARG B2104     -12.997  60.924 -69.220  1.00  0.00           C  
ATOM   3643  NE  ARG B2104     -14.191  61.668 -69.620  1.00  0.00           N  
ATOM   3644  CZ  ARG B2104     -15.330  61.701 -68.932  1.00  0.00           C  
ATOM   3645  NH1 ARG B2104     -15.454  61.028 -67.795  1.00  0.00           N  
ATOM   3646  NH2 ARG B2104     -16.353  62.412 -69.387  1.00  0.00           N  
ATOM   3647  N   ILE B2105      -9.854  58.048 -67.550  1.00  0.00           N  
ATOM   3648  CA  ILE B2105      -8.885  56.983 -67.814  1.00  0.00           C  
ATOM   3649  C   ILE B2105      -7.790  57.479 -68.769  1.00  0.00           C  
ATOM   3650  O   ILE B2105      -8.079  58.125 -69.779  1.00  0.00           O  
ATOM   3651  CB  ILE B2105      -9.579  55.679 -68.324  1.00  0.00           C  
ATOM   3652  CG1 ILE B2105      -8.588  54.508 -68.375  1.00  0.00           C  
ATOM   3653  CG2 ILE B2105     -10.284  55.900 -69.672  1.00  0.00           C  
ATOM   3654  CD1 ILE B2105      -9.240  53.142 -68.511  1.00  0.00           C  
ATOM   3655  N   LYS B2107      -6.538  57.196 -68.420  1.00  0.00           N  
ATOM   3656  CA  LYS B2107      -5.389  57.715 -69.159  1.00  0.00           C  
ATOM   3657  C   LYS B2107      -5.063  56.859 -70.380  1.00  0.00           C  
ATOM   3658  O   LYS B2107      -4.886  55.646 -70.255  1.00  0.00           O  
ATOM   3659  CB  LYS B2107      -4.161  57.820 -68.245  1.00  0.00           C  
ATOM   3660  CG  LYS B2107      -4.298  58.832 -67.107  1.00  0.00           C  
ATOM   3661  CD  LYS B2107      -3.174  58.691 -66.078  1.00  0.00           C  
ATOM   3662  CE  LYS B2107      -3.398  57.500 -65.147  1.00  0.00           C  
ATOM   3663  NZ  LYS B2107      -2.356  57.410 -64.084  1.00  0.00           N  
ATOM   3664  N   PRO B2108      -4.994  57.486 -71.571  1.00  0.00           N  
ATOM   3665  CA  PRO B2108      -4.568  56.783 -72.782  1.00  0.00           C  
ATOM   3666  C   PRO B2108      -3.104  56.357 -72.689  1.00  0.00           C  
ATOM   3667  O   PRO B2108      -2.273  57.103 -72.164  1.00  0.00           O  
ATOM   3668  CB  PRO B2108      -4.747  57.835 -73.884  1.00  0.00           C  
ATOM   3669  CG  PRO B2108      -5.716  58.819 -73.325  1.00  0.00           C  
ATOM   3670  CD  PRO B2108      -5.411  58.869 -71.864  1.00  0.00           C  
ATOM   3671  N   GLY B2109      -2.803  55.160 -73.183  1.00  0.00           N  
ATOM   3672  CA  GLY B2109      -1.446  54.622 -73.142  1.00  0.00           C  
ATOM   3673  C   GLY B2109      -1.165  53.724 -71.949  1.00  0.00           C  
ATOM   3674  O   GLY B2109      -0.133  53.047 -71.910  1.00  0.00           O  
ATOM   3675  N   THR B2110      -2.079  53.722 -70.977  1.00  0.00           N  
ATOM   3676  CA  THR B2110      -1.959  52.884 -69.780  1.00  0.00           C  
ATOM   3677  C   THR B2110      -2.010  51.404 -70.157  1.00  0.00           C  
ATOM   3678  O   THR B2110      -2.912  50.968 -70.877  1.00  0.00           O  
ATOM   3679  CB  THR B2110      -3.066  53.202 -68.741  1.00  0.00           C  
ATOM   3680  OG1 THR B2110      -3.111  54.613 -68.499  1.00  0.00           O  
ATOM   3681  CG2 THR B2110      -2.808  52.478 -67.421  1.00  0.00           C  
ATOM   3682  N   SER B2111      -1.028  50.648 -69.669  1.00  0.00           N  
ATOM   3683  CA  SER B2111      -0.910  49.222 -69.965  1.00  0.00           C  
ATOM   3684  C   SER B2111      -1.997  48.405 -69.272  1.00  0.00           C  
ATOM   3685  O   SER B2111      -2.277  48.605 -68.086  1.00  0.00           O  
ATOM   3686  CB  SER B2111       0.475  48.705 -69.565  1.00  0.00           C  
ATOM   3687  OG  SER B2111       0.617  47.331 -69.882  1.00  0.00           O  
ATOM   3688  N   LEU B2113      -2.602  47.489 -70.024  1.00  0.00           N  
ATOM   3689  CA  LEU B2113      -3.653  46.620 -69.502  1.00  0.00           C  
ATOM   3690  C   LEU B2113      -3.239  45.151 -69.579  1.00  0.00           C  
ATOM   3691  O   LEU B2113      -2.807  44.686 -70.638  1.00  0.00           O  
ATOM   3692  CB  LEU B2113      -4.972  46.834 -70.259  1.00  0.00           C  
ATOM   3693  CG  LEU B2113      -5.514  48.253 -70.476  1.00  0.00           C  
ATOM   3694  CD1 LEU B2113      -6.861  48.199 -71.176  1.00  0.00           C  
ATOM   3695  CD2 LEU B2113      -5.630  49.023 -69.171  1.00  0.00           C  
ATOM   3696  N   PRO B2121      -3.369  44.417 -68.456  1.00  0.00           N  
ATOM   3697  CA  PRO B2121      -3.060  42.986 -68.425  1.00  0.00           C  
ATOM   3698  C   PRO B2121      -4.078  42.155 -69.208  1.00  0.00           C  
ATOM   3699  O   PRO B2121      -5.175  42.641 -69.508  1.00  0.00           O  
ATOM   3700  CB  PRO B2121      -3.125  42.644 -66.932  1.00  0.00           C  
ATOM   3701  CG  PRO B2121      -4.021  43.670 -66.345  1.00  0.00           C  
ATOM   3702  CD  PRO B2121      -3.770  44.922 -67.129  1.00  0.00           C  
ATOM   3703  N   ALA B2122      -3.707  40.917 -69.531  1.00  0.00           N  
ATOM   3704  CA  ALA B2122      -4.560  40.005 -70.294  1.00  0.00           C  
ATOM   3705  C   ALA B2122      -5.923  39.812 -69.626  1.00  0.00           C  
ATOM   3706  O   ALA B2122      -5.992  39.418 -68.458  1.00  0.00           O  
ATOM   3707  CB  ALA B2122      -3.863  38.665 -70.495  1.00  0.00           C  
ATOM   3708  N   PRO B2123      -7.012  40.098 -70.365  1.00  0.00           N  
ATOM   3709  CA  PRO B2123      -8.358  40.051 -69.801  1.00  0.00           C  
ATOM   3710  C   PRO B2123      -8.984  38.658 -69.807  1.00  0.00           C  
ATOM   3711  O   PRO B2123      -8.898  37.934 -70.802  1.00  0.00           O  
ATOM   3712  CB  PRO B2123      -9.149  40.997 -70.708  1.00  0.00           C  
ATOM   3713  CG  PRO B2123      -8.438  40.964 -72.019  1.00  0.00           C  
ATOM   3714  CD  PRO B2123      -7.020  40.511 -71.781  1.00  0.00           C  
ATOM   3715  N   SER B2124      -9.603  38.299 -68.687  1.00  0.00           N  
ATOM   3716  CA  SER B2124     -10.360  37.058 -68.564  1.00  0.00           C  
ATOM   3717  C   SER B2124     -11.727  37.351 -67.947  1.00  0.00           C  
ATOM   3718  O   SER B2124     -11.966  38.459 -67.457  1.00  0.00           O  
ATOM   3719  CB  SER B2124      -9.589  36.035 -67.724  1.00  0.00           C  
ATOM   3720  OG  SER B2124      -9.333  36.527 -66.419  1.00  0.00           O  
ATOM   3721  N   GLY B2130     -12.616  36.360 -67.978  1.00  0.00           N  
ATOM   3722  CA  GLY B2130     -13.964  36.499 -67.426  1.00  0.00           C  
ATOM   3723  C   GLY B2130     -13.972  36.763 -65.931  1.00  0.00           C  
ATOM   3724  O   GLY B2130     -13.247  36.114 -65.174  1.00  0.00           O  
ATOM   3725  N   ILE B2131     -14.791  37.728 -65.516  1.00  0.00           N  
ATOM   3726  CA  ILE B2131     -14.920  38.099 -64.105  1.00  0.00           C  
ATOM   3727  C   ILE B2131     -16.216  37.538 -63.518  1.00  0.00           C  
ATOM   3728  O   ILE B2131     -16.226  37.025 -62.397  1.00  0.00           O  
ATOM   3729  CB  ILE B2131     -14.858  39.645 -63.904  1.00  0.00           C  
ATOM   3730  CG1 ILE B2131     -13.580  40.239 -64.523  1.00  0.00           C  
ATOM   3731  CG2 ILE B2131     -14.993  40.026 -62.422  1.00  0.00           C  
ATOM   3732  CD1 ILE B2131     -12.267  39.799 -63.868  1.00  0.00           C  
ATOM   3733  N   PHE B2132     -17.299  37.634 -64.287  1.00  0.00           N  
ATOM   3734  CA  PHE B2132     -18.611  37.152 -63.861  1.00  0.00           C  
ATOM   3735  C   PHE B2132     -19.054  35.961 -64.717  1.00  0.00           C  
ATOM   3736  O   PHE B2132     -19.657  36.149 -65.780  1.00  0.00           O  
ATOM   3737  CB  PHE B2132     -19.649  38.280 -63.925  1.00  0.00           C  
ATOM   3738  CG  PHE B2132     -19.287  39.491 -63.109  1.00  0.00           C  
ATOM   3739  CD1 PHE B2132     -18.623  40.566 -63.693  1.00  0.00           C  
ATOM   3740  CD2 PHE B2132     -19.611  39.558 -61.757  1.00  0.00           C  
ATOM   3741  CE1 PHE B2132     -18.285  41.690 -62.942  1.00  0.00           C  
ATOM   3742  CE2 PHE B2132     -19.278  40.678 -60.997  1.00  0.00           C  
ATOM   3743  CZ  PHE B2132     -18.614  41.746 -61.592  1.00  0.00           C  
ATOM   3744  N   PRO B2133     -18.751  34.729 -64.259  1.00  0.00           N  
ATOM   3745  CA  PRO B2133     -19.088  33.530 -65.027  1.00  0.00           C  
ATOM   3746  C   PRO B2133     -20.581  33.212 -64.991  1.00  0.00           C  
ATOM   3747  O   PRO B2133     -21.264  33.533 -64.014  1.00  0.00           O  
ATOM   3748  CB  PRO B2133     -18.289  32.429 -64.326  1.00  0.00           C  
ATOM   3749  CG  PRO B2133     -18.156  32.898 -62.924  1.00  0.00           C  
ATOM   3750  CD  PRO B2133     -18.088  34.397 -62.982  1.00  0.00           C  
ATOM   3751  N   ARG B2134     -21.072  32.588 -66.059  1.00  0.00           N  
ATOM   3752  CA  ARG B2134     -22.470  32.185 -66.154  1.00  0.00           C  
ATOM   3753  C   ARG B2134     -22.694  30.905 -65.352  1.00  0.00           C  
ATOM   3754  O   ARG B2134     -21.898  29.966 -65.435  1.00  0.00           O  
ATOM   3755  CB  ARG B2134     -22.862  31.972 -67.618  1.00  0.00           C  
ATOM   3756  CG  ARG B2134     -24.342  32.162 -67.907  1.00  0.00           C  
ATOM   3757  CD  ARG B2134     -24.666  31.846 -69.361  1.00  0.00           C  
ATOM   3758  NE  ARG B2134     -25.949  32.414 -69.773  1.00  0.00           N  
ATOM   3759  CZ  ARG B2134     -27.125  31.801 -69.656  1.00  0.00           C  
ATOM   3760  NH1 ARG B2134     -27.205  30.583 -69.133  1.00  0.00           N  
ATOM   3761  NH2 ARG B2134     -28.230  32.411 -70.063  1.00  0.00           N  
ATOM   3762  N   TYR B2260     -23.774  30.878 -64.573  1.00  0.00           N  
ATOM   3763  CA  TYR B2260     -24.109  29.717 -63.749  1.00  0.00           C  
ATOM   3764  C   TYR B2260     -24.715  28.591 -64.589  1.00  0.00           C  
ATOM   3765  O   TYR B2260     -25.708  28.788 -65.292  1.00  0.00           O  
ATOM   3766  CB  TYR B2260     -25.052  30.117 -62.606  1.00  0.00           C  
ATOM   3767  CG  TYR B2260     -25.508  28.962 -61.736  1.00  0.00           C  
ATOM   3768  CD1 TYR B2260     -24.659  28.406 -60.778  1.00  0.00           C  
ATOM   3769  CD2 TYR B2260     -26.792  28.430 -61.867  1.00  0.00           C  
ATOM   3770  CE1 TYR B2260     -25.074  27.345 -59.977  1.00  0.00           C  
ATOM   3771  CE2 TYR B2260     -27.217  27.370 -61.072  1.00  0.00           C  
ATOM   3772  CZ  TYR B2260     -26.354  26.833 -60.130  1.00  0.00           C  
ATOM   3773  OH  TYR B2260     -26.770  25.785 -59.340  1.00  0.00           O  
HETATM 3774  O5' ADN B 601     -31.284  39.138 -35.605  1.00  0.00           O  
HETATM 3775  C5' ADN B 601     -30.419  40.233 -35.932  1.00  0.00           C  
HETATM 3776  C4' ADN B 601     -30.995  41.043 -37.092  1.00  0.00           C  
HETATM 3777  O4' ADN B 601     -31.269  40.206 -38.225  1.00  0.00           O  
HETATM 3778  C3' ADN B 601     -32.301  41.728 -36.711  1.00  0.00           C  
HETATM 3779  O3' ADN B 601     -32.217  43.123 -37.015  1.00  0.00           O  
HETATM 3780  C2' ADN B 601     -33.350  41.058 -37.576  1.00  0.00           C  
HETATM 3781  O2' ADN B 601     -34.369  41.970 -37.990  1.00  0.00           O  
HETATM 3782  C1' ADN B 601     -32.555  40.529 -38.758  1.00  0.00           C  
HETATM 3783  N9  ADN B 601     -33.231  39.351 -39.361  1.00  0.00           N  
HETATM 3784  C8  ADN B 601     -33.391  38.140 -38.790  1.00  0.00           C  
HETATM 3785  N7  ADN B 601     -34.061  37.295 -39.615  1.00  0.00           N  
HETATM 3786  C5  ADN B 601     -34.343  37.967 -40.746  1.00  0.00           C  
HETATM 3787  C6  ADN B 601     -35.029  37.671 -42.032  1.00  0.00           C  
HETATM 3788  N6  ADN B 601     -35.562  36.449 -42.277  1.00  0.00           N  
HETATM 3789  N1  ADN B 601     -35.103  38.662 -42.953  1.00  0.00           N  
HETATM 3790  C2  ADN B 601     -34.579  39.885 -42.728  1.00  0.00           C  
HETATM 3791  N3  ADN B 601     -33.944  40.220 -41.587  1.00  0.00           N  
HETATM 3792  C4  ADN B 601     -33.794  39.324 -40.575  1.00  0.00           C  
HETATM 3793  N   MET B 600     -30.698  40.231 -30.201  1.00  0.00           N  
HETATM 3794  CA  MET B 600     -31.726  41.030 -30.860  1.00  0.00           C  
HETATM 3795  C   MET B 600     -32.429  40.224 -31.946  1.00  0.00           C  
HETATM 3796  O   MET B 600     -33.583  40.493 -32.281  1.00  0.00           O  
HETATM 3797  CB  MET B 600     -31.129  42.307 -31.459  1.00  0.00           C  
HETATM 3798  CG  MET B 600     -30.417  43.203 -30.458  1.00  0.00           C  
HETATM 3799  SD  MET B 600     -29.873  44.756 -31.188  1.00  0.00           S  
HETATM 3800  CE  MET B 600     -29.254  45.610 -29.739  1.00  0.00           C  
HETATM 3801  OXT MET B 600     -31.863  39.287 -32.513  1.00  0.00           O  
TER
END
