# Supplementary material for: Backbone Brackets and Arginine Tweezers delineate Class I and Class II aminoacyl tRNA synthetases
Source: PLoS Comput Biol. 2018 Apr 16;14(4):e1006101. doi: 10.1371/journal.pcbi.1006101 (PMC5919687; doi:10.1371/journal.pcbi.1006101)
Supplement: S11 File — All structures of Class I aaRS with residues renumbered according to the MSA. (GZ) [file pcbi.1006101.s023.tar.gz › 2x1l_C_renum.pdb]

ATOM      1  N   SER C 244     -55.391  14.230  22.040  1.00  0.00           N  
ATOM      2  CA  SER C 244     -54.986  15.228  21.006  1.00  0.00           C  
ATOM      3  C   SER C 244     -54.843  16.618  21.633  1.00  0.00           C  
ATOM      4  O   SER C 244     -55.643  17.523  21.375  1.00  0.00           O  
ATOM      5  CB  SER C 244     -55.991  15.240  19.850  1.00  0.00           C  
ATOM      6  OG  SER C 244     -55.455  15.904  18.719  1.00  0.00           O  
ATOM      7  N   GLU C 245     -53.811  16.766  22.461  1.00  0.00           N  
ATOM      8  CA  GLU C 245     -53.576  17.983  23.231  1.00  0.00           C  
ATOM      9  C   GLU C 245     -53.185  19.159  22.334  1.00  0.00           C  
ATOM     10  O   GLU C 245     -52.374  18.997  21.417  1.00  0.00           O  
ATOM     11  CB  GLU C 245     -52.496  17.731  24.294  1.00  0.00           C  
ATOM     12  CG  GLU C 245     -52.353  18.824  25.363  1.00  0.00           C  
ATOM     13  CD  GLU C 245     -53.537  18.900  26.324  1.00  0.00           C  
ATOM     14  OE1 GLU C 245     -54.251  17.886  26.494  1.00  0.00           O  
ATOM     15  OE2 GLU C 245     -53.748  19.982  26.920  1.00  0.00           O  
ATOM     16  N   PRO C 265     -53.776  20.345  22.584  1.00  0.00           N  
ATOM     17  CA  PRO C 265     -53.393  21.544  21.843  1.00  0.00           C  
ATOM     18  C   PRO C 265     -51.962  21.983  22.145  1.00  0.00           C  
ATOM     19  O   PRO C 265     -51.464  21.771  23.254  1.00  0.00           O  
ATOM     20  CB  PRO C 265     -54.387  22.599  22.340  1.00  0.00           C  
ATOM     21  CG  PRO C 265     -55.545  21.819  22.858  1.00  0.00           C  
ATOM     22  CD  PRO C 265     -54.938  20.594  23.456  1.00  0.00           C  
ATOM     23  N   PHE C 266     -51.314  22.575  21.145  1.00  0.00           N  
ATOM     24  CA  PHE C 266     -49.976  23.138  21.289  1.00  0.00           C  
ATOM     25  C   PHE C 266     -49.901  24.429  20.479  1.00  0.00           C  
ATOM     26  O   PHE C 266     -50.015  24.411  19.252  1.00  0.00           O  
ATOM     27  CB  PHE C 266     -48.911  22.134  20.824  1.00  0.00           C  
ATOM     28  CG  PHE C 266     -47.494  22.625  20.977  1.00  0.00           C  
ATOM     29  CD1 PHE C 266     -46.832  22.512  22.196  1.00  0.00           C  
ATOM     30  CD2 PHE C 266     -46.819  23.191  19.900  1.00  0.00           C  
ATOM     31  CE1 PHE C 266     -45.521  22.964  22.343  1.00  0.00           C  
ATOM     32  CE2 PHE C 266     -45.508  23.644  20.036  1.00  0.00           C  
ATOM     33  CZ  PHE C 266     -44.859  23.530  21.261  1.00  0.00           C  
ATOM     34  N   TYR C 267     -49.723  25.549  21.173  1.00  0.00           N  
ATOM     35  CA  TYR C 267     -49.667  26.853  20.520  1.00  0.00           C  
ATOM     36  C   TYR C 267     -48.266  27.452  20.608  1.00  0.00           C  
ATOM     37  O   TYR C 267     -47.755  27.731  21.697  1.00  0.00           O  
ATOM     38  CB  TYR C 267     -50.731  27.795  21.100  1.00  0.00           C  
ATOM     39  CG  TYR C 267     -50.783  29.182  20.484  1.00  0.00           C  
ATOM     40  CD1 TYR C 267     -50.577  29.380  19.116  1.00  0.00           C  
ATOM     41  CD2 TYR C 267     -51.077  30.295  21.270  1.00  0.00           C  
ATOM     42  CE1 TYR C 267     -50.634  30.654  18.557  1.00  0.00           C  
ATOM     43  CE2 TYR C 267     -51.136  31.569  20.723  1.00  0.00           C  
ATOM     44  CZ  TYR C 267     -50.917  31.741  19.367  1.00  0.00           C  
ATOM     45  OH  TYR C 267     -50.980  33.002  18.829  1.00  0.00           O  
ATOM     46  N   ILE C 268     -47.656  27.635  19.441  1.00  0.00           N  
ATOM     47  CA  ILE C 268     -46.303  28.166  19.337  1.00  0.00           C  
ATOM     48  C   ILE C 268     -46.278  29.416  18.454  1.00  0.00           C  
ATOM     49  O   ILE C 268     -47.036  29.522  17.484  1.00  0.00           O  
ATOM     50  CB  ILE C 268     -45.298  27.083  18.832  1.00  0.00           C  
ATOM     51  CG1 ILE C 268     -43.848  27.561  18.995  1.00  0.00           C  
ATOM     52  CG2 ILE C 268     -45.619  26.647  17.390  1.00  0.00           C  
ATOM     53  CD1 ILE C 268     -42.812  26.454  18.954  1.00  0.00           C  
ATOM     54  N   THR C 269     -45.414  30.362  18.810  1.00  0.00           N  
ATOM     55  CA  THR C 269     -45.295  31.620  18.082  1.00  0.00           C  
ATOM     56  C   THR C 269     -43.833  31.996  17.848  1.00  0.00           C  
ATOM     57  O   THR C 269     -42.939  31.520  18.554  1.00  0.00           O  
ATOM     58  CB  THR C 269     -45.964  32.789  18.845  1.00  0.00           C  
ATOM     59  OG1 THR C 269     -45.215  33.081  20.032  1.00  0.00           O  
ATOM     60  CG2 THR C 269     -47.409  32.466  19.222  1.00  0.00           C  
ATOM     61  N   THR C 270     -43.601  32.846  16.851  1.00  0.00           N  
ATOM     62  CA  THR C 270     -42.310  33.507  16.679  1.00  0.00           C  
ATOM     63  C   THR C 270     -42.493  34.987  16.976  1.00  0.00           C  
ATOM     64  O   THR C 270     -43.622  35.481  17.019  1.00  0.00           O  
ATOM     65  CB  THR C 270     -41.750  33.371  15.240  1.00  0.00           C  
ATOM     66  OG1 THR C 270     -42.475  34.229  14.350  1.00  0.00           O  
ATOM     67  CG2 THR C 270     -41.841  31.947  14.744  1.00  0.00           C  
ATOM     68  N   ALA C 271     -41.383  35.691  17.183  1.00  0.00           N  
ATOM     69  CA  ALA C 271     -41.404  37.146  17.210  1.00  0.00           C  
ATOM     70  C   ALA C 271     -41.802  37.642  15.825  1.00  0.00           C  
ATOM     71  O   ALA C 271     -41.431  37.041  14.814  1.00  0.00           O  
ATOM     72  CB  ALA C 271     -40.046  37.689  17.598  1.00  0.00           C  
ATOM     73  N   ILE C 272     -42.576  38.721  15.781  1.00  0.00           N  
ATOM     74  CA  ILE C 272     -42.988  39.310  14.508  1.00  0.00           C  
ATOM     75  C   ILE C 272     -42.014  40.417  14.107  1.00  0.00           C  
ATOM     76  O   ILE C 272     -41.800  41.371  14.854  1.00  0.00           O  
ATOM     77  CB  ILE C 272     -44.466  39.789  14.531  1.00  0.00           C  
ATOM     78  CG1 ILE C 272     -44.756  40.628  15.783  1.00  0.00           C  
ATOM     79  CG2 ILE C 272     -45.409  38.584  14.463  1.00  0.00           C  
ATOM     80  CD1 ILE C 272     -46.103  41.321  15.774  1.00  0.00           C  
ATOM     81  N   ALA C 273     -41.414  40.272  12.929  1.00  0.00           N  
ATOM     82  CA  ALA C 273     -40.319  41.143  12.499  1.00  0.00           C  
ATOM     83  C   ALA C 273     -40.764  42.541  12.075  1.00  0.00           C  
ATOM     84  O   ALA C 273     -41.833  42.708  11.487  1.00  0.00           O  
ATOM     85  CB  ALA C 273     -39.539  40.482  11.372  1.00  0.00           C  
ATOM     86  N   TYR C 274     -39.938  43.538  12.387  1.00  0.00           N  
ATOM     87  CA  TYR C 274     -40.053  44.851  11.766  1.00  0.00           C  
ATOM     88  C   TYR C 274     -39.616  44.697  10.314  1.00  0.00           C  
ATOM     89  O   TYR C 274     -38.481  44.287  10.055  1.00  0.00           O  
ATOM     90  CB  TYR C 274     -39.143  45.880  12.442  1.00  0.00           C  
ATOM     91  CG  TYR C 274     -39.516  46.283  13.848  1.00  0.00           C  
ATOM     92  CD1 TYR C 274     -38.595  46.162  14.887  1.00  0.00           C  
ATOM     93  CD2 TYR C 274     -40.777  46.810  14.141  1.00  0.00           C  
ATOM     94  CE1 TYR C 274     -38.917  46.543  16.185  1.00  0.00           C  
ATOM     95  CE2 TYR C 274     -41.111  47.189  15.441  1.00  0.00           C  
ATOM     96  CZ  TYR C 274     -40.175  47.050  16.455  1.00  0.00           C  
ATOM     97  OH  TYR C 274     -40.488  47.419  17.741  1.00  0.00           O  
ATOM     98  N   PRO C 275     -40.512  45.009   9.361  1.00  0.00           N  
ATOM     99  CA  PRO C 275     -40.147  44.889   7.957  1.00  0.00           C  
ATOM    100  C   PRO C 275     -39.544  46.182   7.396  1.00  0.00           C  
ATOM    101  O   PRO C 275     -39.997  46.681   6.364  1.00  0.00           O  
ATOM    102  CB  PRO C 275     -41.484  44.564   7.285  1.00  0.00           C  
ATOM    103  CG  PRO C 275     -42.515  45.210   8.154  1.00  0.00           C  
ATOM    104  CD  PRO C 275     -41.918  45.419   9.526  1.00  0.00           C  
ATOM    105  N   ASN C 276     -38.532  46.716   8.077  1.00  0.00           N  
ATOM    106  CA  ASN C 276     -37.837  47.915   7.609  1.00  0.00           C  
ATOM    107  C   ASN C 276     -37.001  47.648   6.359  1.00  0.00           C  
ATOM    108  O   ASN C 276     -37.015  48.441   5.417  1.00  0.00           O  
ATOM    109  CB  ASN C 276     -36.960  48.513   8.713  1.00  0.00           C  
ATOM    110  CG  ASN C 276     -37.771  49.076   9.863  1.00  0.00           C  
ATOM    111  OD1 ASN C 276     -38.460  48.342  10.569  1.00  0.00           O  
ATOM    112  ND2 ASN C 276     -37.682  50.386  10.065  1.00  0.00           N  
ATOM    113  N   GLY C 277     -36.283  46.527   6.359  1.00  0.00           N  
ATOM    114  CA  GLY C 277     -35.444  46.142   5.229  1.00  0.00           C  
ATOM    115  C   GLY C 277     -35.665  44.708   4.791  1.00  0.00           C  
ATOM    116  O   GLY C 277     -36.724  44.127   5.042  1.00  0.00           O  
ATOM    117  N   VAL C 279     -34.661  44.141   4.128  1.00  0.00           N  
ATOM    118  CA  VAL C 279     -34.710  42.749   3.677  1.00  0.00           C  
ATOM    119  C   VAL C 279     -34.546  41.785   4.858  1.00  0.00           C  
ATOM    120  O   VAL C 279     -33.914  42.133   5.859  1.00  0.00           O  
ATOM    121  CB  VAL C 279     -33.640  42.443   2.580  1.00  0.00           C  
ATOM    122  CG1 VAL C 279     -33.933  43.227   1.302  1.00  0.00           C  
ATOM    123  CG2 VAL C 279     -32.224  42.725   3.082  1.00  0.00           C  
ATOM    124  N   PRO C 280     -35.131  40.576   4.755  1.00  0.00           N  
ATOM    125  CA  PRO C 280     -34.893  39.570   5.786  1.00  0.00           C  
ATOM    126  C   PRO C 280     -33.485  38.993   5.670  1.00  0.00           C  
ATOM    127  O   PRO C 280     -32.980  38.808   4.558  1.00  0.00           O  
ATOM    128  CB  PRO C 280     -35.935  38.487   5.475  1.00  0.00           C  
ATOM    129  CG  PRO C 280     -36.891  39.104   4.494  1.00  0.00           C  
ATOM    130  CD  PRO C 280     -36.090  40.104   3.742  1.00  0.00           C  
ATOM    131  N   HIS C 281     -32.856  38.727   6.811  1.00  0.00           N  
ATOM    132  CA  HIS C 281     -31.519  38.137   6.832  1.00  0.00           C  
ATOM    133  C   HIS C 281     -31.499  36.781   7.541  1.00  0.00           C  
ATOM    134  O   HIS C 281     -32.549  36.240   7.897  1.00  0.00           O  
ATOM    135  CB  HIS C 281     -30.494  39.103   7.443  1.00  0.00           C  
ATOM    136  CG  HIS C 281     -30.940  39.734   8.724  1.00  0.00           C  
ATOM    137  ND1 HIS C 281     -31.095  39.020   9.893  1.00  0.00           N  
ATOM    138  CD2 HIS C 281     -31.255  41.017   9.022  1.00  0.00           C  
ATOM    139  CE1 HIS C 281     -31.494  39.834  10.853  1.00  0.00           C  
ATOM    140  NE2 HIS C 281     -31.597  41.052  10.352  1.00  0.00           N  
ATOM    141  N   ILE C 282     -30.296  36.246   7.739  1.00  0.00           N  
ATOM    142  CA  ILE C 282     -30.101  34.898   8.276  1.00  0.00           C  
ATOM    143  C   ILE C 282     -30.701  34.699   9.676  1.00  0.00           C  
ATOM    144  O   ILE C 282     -31.218  33.624   9.986  1.00  0.00           O  
ATOM    145  CB  ILE C 282     -28.596  34.470   8.218  1.00  0.00           C  
ATOM    146  CG1 ILE C 282     -28.422  32.978   8.535  1.00  0.00           C  
ATOM    147  CG2 ILE C 282     -27.725  35.340   9.127  1.00  0.00           C  
ATOM    148  CD1 ILE C 282     -29.008  32.040   7.488  1.00  0.00           C  
ATOM    149  N   GLY C 283     -30.650  35.744  10.498  1.00  0.00           N  
ATOM    150  CA  GLY C 283     -31.194  35.704  11.854  1.00  0.00           C  
ATOM    151  C   GLY C 283     -32.693  35.471  11.906  1.00  0.00           C  
ATOM    152  O   GLY C 283     -33.186  34.760  12.787  1.00  0.00           O  
ATOM    153  N   HIS C 284     -33.416  36.076  10.966  1.00  0.00           N  
ATOM    154  CA  HIS C 284     -34.852  35.849  10.821  1.00  0.00           C  
ATOM    155  C   HIS C 284     -35.118  34.400  10.424  1.00  0.00           C  
ATOM    156  O   HIS C 284     -35.916  33.711  11.065  1.00  0.00           O  
ATOM    157  CB  HIS C 284     -35.448  36.795   9.777  1.00  0.00           C  
ATOM    158  CG  HIS C 284     -35.393  38.240  10.164  1.00  0.00           C  
ATOM    159  ND1 HIS C 284     -34.626  39.163   9.486  1.00  0.00           N  
ATOM    160  CD2 HIS C 284     -36.012  38.921  11.157  1.00  0.00           C  
ATOM    161  CE1 HIS C 284     -34.776  40.351  10.044  1.00  0.00           C  
ATOM    162  NE2 HIS C 284     -35.611  40.232  11.060  1.00  0.00           N  
ATOM    163  N   ALA C 285     -34.425  33.949   9.377  1.00  0.00           N  
ATOM    164  CA  ALA C 285     -34.537  32.582   8.865  1.00  0.00           C  
ATOM    165  C   ALA C 285     -34.240  31.542   9.939  1.00  0.00           C  
ATOM    166  O   ALA C 285     -34.914  30.516  10.020  1.00  0.00           O  
ATOM    167  CB  ALA C 285     -33.609  32.389   7.676  1.00  0.00           C  
ATOM    168  N   TYR C 286     -33.228  31.828  10.757  1.00  0.00           N  
ATOM    169  CA  TYR C 286     -32.821  30.969  11.865  1.00  0.00           C  
ATOM    170  C   TYR C 286     -33.979  30.727  12.831  1.00  0.00           C  
ATOM    171  O   TYR C 286     -34.278  29.582  13.171  1.00  0.00           O  
ATOM    172  CB  TYR C 286     -31.614  31.590  12.582  1.00  0.00           C  
ATOM    173  CG  TYR C 286     -31.082  30.822  13.776  1.00  0.00           C  
ATOM    174  CD1 TYR C 286     -30.842  29.448  13.706  1.00  0.00           C  
ATOM    175  CD2 TYR C 286     -30.785  31.480  14.967  1.00  0.00           C  
ATOM    176  CE1 TYR C 286     -30.343  28.750  14.803  1.00  0.00           C  
ATOM    177  CE2 TYR C 286     -30.284  30.790  16.068  1.00  0.00           C  
ATOM    178  CZ  TYR C 286     -30.064  29.429  15.979  1.00  0.00           C  
ATOM    179  OH  TYR C 286     -29.567  28.749  17.065  1.00  0.00           O  
ATOM    180  N   GLU C 288     -34.639  31.807  13.243  1.00  0.00           N  
ATOM    181  CA  GLU C 288     -35.766  31.732  14.171  1.00  0.00           C  
ATOM    182  C   GLU C 288     -36.963  30.983  13.584  1.00  0.00           C  
ATOM    183  O   GLU C 288     -37.620  30.211  14.287  1.00  0.00           O  
ATOM    184  CB  GLU C 288     -36.186  33.135  14.620  1.00  0.00           C  
ATOM    185  CG  GLU C 288     -37.245  33.147  15.716  1.00  0.00           C  
ATOM    186  CD  GLU C 288     -37.489  34.530  16.284  1.00  0.00           C  
ATOM    187  OE1 GLU C 288     -38.636  35.013  16.186  1.00  0.00           O  
ATOM    188  OE2 GLU C 288     -36.537  35.135  16.825  1.00  0.00           O  
ATOM    189  N   TYR C 289     -37.239  31.209  12.300  1.00  0.00           N  
ATOM    190  CA  TYR C 289     -38.389  30.587  11.643  1.00  0.00           C  
ATOM    191  C   TYR C 289     -38.214  29.078  11.478  1.00  0.00           C  
ATOM    192  O   TYR C 289     -39.142  28.314  11.747  1.00  0.00           O  
ATOM    193  CB  TYR C 289     -38.693  31.249  10.291  1.00  0.00           C  
ATOM    194  CG  TYR C 289     -38.908  32.752  10.344  1.00  0.00           C  
ATOM    195  CD1 TYR C 289     -38.554  33.559   9.263  1.00  0.00           C  
ATOM    196  CD2 TYR C 289     -39.458  33.368  11.472  1.00  0.00           C  
ATOM    197  CE1 TYR C 289     -38.743  34.936   9.300  1.00  0.00           C  
ATOM    198  CE2 TYR C 289     -39.649  34.748  11.518  1.00  0.00           C  
ATOM    199  CZ  TYR C 289     -39.290  35.523  10.427  1.00  0.00           C  
ATOM    200  OH  TYR C 289     -39.478  36.886  10.464  1.00  0.00           O  
ATOM    201  N   ILE C 290     -37.024  28.661  11.047  1.00  0.00           N  
ATOM    202  CA  ILE C 290     -36.703  27.242  10.863  1.00  0.00           C  
ATOM    203  C   ILE C 290     -36.739  26.487  12.196  1.00  0.00           C  
ATOM    204  O   ILE C 290     -37.299  25.390  12.282  1.00  0.00           O  
ATOM    205  CB  ILE C 290     -35.335  27.056  10.145  1.00  0.00           C  
ATOM    206  CG1 ILE C 290     -35.434  27.542   8.692  1.00  0.00           C  
ATOM    207  CG2 ILE C 290     -34.875  25.596  10.191  1.00  0.00           C  
ATOM    208  CD1 ILE C 290     -34.094  27.771   8.007  1.00  0.00           C  
ATOM    209  N   ALA C 291     -36.156  27.091  13.229  1.00  0.00           N  
ATOM    210  CA  ALA C 291     -36.142  26.511  14.570  1.00  0.00           C  
ATOM    211  C   ALA C 291     -37.556  26.292  15.110  1.00  0.00           C  
ATOM    212  O   ALA C 291     -37.866  25.226  15.646  1.00  0.00           O  
ATOM    213  CB  ALA C 291     -35.338  27.384  15.513  1.00  0.00           C  
ATOM    214  N   THR C 292     -38.407  27.303  14.949  1.00  0.00           N  
ATOM    215  CA  THR C 292     -39.803  27.228  15.376  1.00  0.00           C  
ATOM    216  C   THR C 292     -40.591  26.226  14.531  1.00  0.00           C  
ATOM    217  O   THR C 292     -41.430  25.491  15.057  1.00  0.00           O  
ATOM    218  CB  THR C 292     -40.480  28.615  15.327  1.00  0.00           C  
ATOM    219  OG1 THR C 292     -39.646  29.579  15.984  1.00  0.00           O  
ATOM    220  CG2 THR C 292     -41.837  28.582  16.017  1.00  0.00           C  
ATOM    221  N   ASP C 293     -40.312  26.197  13.228  1.00  0.00           N  
ATOM    222  CA  ASP C 293     -40.954  25.248  12.316  1.00  0.00           C  
ATOM    223  C   ASP C 293     -40.664  23.798  12.705  1.00  0.00           C  
ATOM    224  O   ASP C 293     -41.557  22.953  12.663  1.00  0.00           O  
ATOM    225  CB  ASP C 293     -40.525  25.502  10.867  1.00  0.00           C  
ATOM    226  CG  ASP C 293     -41.317  24.672   9.867  1.00  0.00           C  
ATOM    227  OD1 ASP C 293     -42.566  24.704   9.914  1.00  0.00           O  
ATOM    228  OD2 ASP C 293     -40.687  23.990   9.028  1.00  0.00           O  
ATOM    229  N   ALA C 294     -39.418  23.526  13.088  1.00  0.00           N  
ATOM    230  CA  ALA C 294     -38.998  22.187  13.497  1.00  0.00           C  
ATOM    231  C   ALA C 294     -39.780  21.690  14.714  1.00  0.00           C  
ATOM    232  O   ALA C 294     -40.168  20.524  14.765  1.00  0.00           O  
ATOM    233  CB  ALA C 294     -37.498  22.157  13.773  1.00  0.00           C  
ATOM    234  N   ILE C 295     -40.014  22.581  15.677  1.00  0.00           N  
ATOM    235  CA  ILE C 295     -40.774  22.252  16.886  1.00  0.00           C  
ATOM    236  C   ILE C 295     -42.253  22.027  16.563  1.00  0.00           C  
ATOM    237  O   ILE C 295     -42.838  21.028  16.988  1.00  0.00           O  
ATOM    238  CB  ILE C 295     -40.611  23.334  17.988  1.00  0.00           C  
ATOM    239  CG1 ILE C 295     -39.130  23.524  18.336  1.00  0.00           C  
ATOM    240  CG2 ILE C 295     -41.412  22.964  19.240  1.00  0.00           C  
ATOM    241  CD1 ILE C 295     -38.841  24.765  19.155  1.00  0.00           C  
ATOM    242  N   ALA C 296     -42.844  22.948  15.804  1.00  0.00           N  
ATOM    243  CA  ALA C 296     -44.234  22.815  15.360  1.00  0.00           C  
ATOM    244  C   ALA C 296     -44.464  21.524  14.568  1.00  0.00           C  
ATOM    245  O   ALA C 296     -45.454  20.824  14.794  1.00  0.00           O  
ATOM    246  CB  ALA C 296     -44.651  24.025  14.542  1.00  0.00           C  
ATOM    247  N   ARG C 297     -43.545  21.216  13.652  1.00  0.00           N  
ATOM    248  CA  ARG C 297     -43.621  19.989  12.852  1.00  0.00           C  
ATOM    249  C   ARG C 297     -43.450  18.735  13.704  1.00  0.00           C  
ATOM    250  O   ARG C 297     -44.112  17.726  13.458  1.00  0.00           O  
ATOM    251  CB  ARG C 297     -42.589  19.996  11.722  1.00  0.00           C  
ATOM    252  CG  ARG C 297     -42.972  20.854  10.533  1.00  0.00           C  
ATOM    253  CD  ARG C 297     -41.897  20.808   9.462  1.00  0.00           C  
ATOM    254  NE  ARG C 297     -42.196  21.708   8.351  1.00  0.00           N  
ATOM    255  CZ  ARG C 297     -42.931  21.384   7.290  1.00  0.00           C  
ATOM    256  NH1 ARG C 297     -43.457  20.168   7.178  1.00  0.00           N  
ATOM    257  NH2 ARG C 297     -43.142  22.282   6.337  1.00  0.00           N  
ATOM    258  N   PHE C 298     -42.564  18.802  14.697  1.00  0.00           N  
ATOM    259  CA  PHE C 298     -42.357  17.692  15.625  1.00  0.00           C  
ATOM    260  C   PHE C 298     -43.631  17.380  16.398  1.00  0.00           C  
ATOM    261  O   PHE C 298     -44.017  16.215  16.517  1.00  0.00           O  
ATOM    262  CB  PHE C 298     -41.213  17.985  16.602  1.00  0.00           C  
ATOM    263  CG  PHE C 298     -40.822  16.800  17.446  1.00  0.00           C  
ATOM    264  CD1 PHE C 298     -39.792  15.960  17.044  1.00  0.00           C  
ATOM    265  CD2 PHE C 298     -41.492  16.519  18.635  1.00  0.00           C  
ATOM    266  CE1 PHE C 298     -39.433  14.858  17.811  1.00  0.00           C  
ATOM    267  CE2 PHE C 298     -41.142  15.421  19.409  1.00  0.00           C  
ATOM    268  CZ  PHE C 298     -40.110  14.588  18.997  1.00  0.00           C  
ATOM    269  N   LYS C 299     -44.274  18.424  16.917  1.00  0.00           N  
ATOM    270  CA  LYS C 299     -45.487  18.276  17.718  1.00  0.00           C  
ATOM    271  C   LYS C 299     -46.654  17.707  16.912  1.00  0.00           C  
ATOM    272  O   LYS C 299     -47.418  16.889  17.426  1.00  0.00           O  
ATOM    273  CB  LYS C 299     -45.871  19.606  18.380  1.00  0.00           C  
ATOM    274  CG  LYS C 299     -44.911  20.068  19.476  1.00  0.00           C  
ATOM    275  CD  LYS C 299     -45.154  19.339  20.792  1.00  0.00           C  
ATOM    276  CE  LYS C 299     -44.013  19.569  21.770  1.00  0.00           C  
ATOM    277  NZ  LYS C 299     -44.233  18.844  23.052  1.00  0.00           N  
ATOM    278  N   ARG C 300     -46.774  18.124  15.651  1.00  0.00           N  
ATOM    279  CA  ARG C 300     -47.785  17.573  14.742  1.00  0.00           C  
ATOM    280  C   ARG C 300     -47.583  16.076  14.504  1.00  0.00           C  
ATOM    281  O   ARG C 300     -48.548  15.309  14.482  1.00  0.00           O  
ATOM    282  CB  ARG C 300     -47.790  18.317  13.401  1.00  0.00           C  
ATOM    283  CG  ARG C 300     -48.408  19.703  13.454  1.00  0.00           C  
ATOM    284  CD  ARG C 300     -48.746  20.215  12.062  1.00  0.00           C  
ATOM    285  NE  ARG C 300     -48.979  21.659  12.055  1.00  0.00           N  
ATOM    286  CZ  ARG C 300     -48.050  22.571  11.780  1.00  0.00           C  
ATOM    287  NH1 ARG C 300     -46.811  22.201  11.482  1.00  0.00           N  
ATOM    288  NH2 ARG C 300     -48.360  23.859  11.802  1.00  0.00           N  
ATOM    289  N   LEU C 301     -46.325  15.672  14.335  1.00  0.00           N  
ATOM    290  CA  LEU C 301     -45.972  14.271  14.102  1.00  0.00           C  
ATOM    291  C   LEU C 301     -46.015  13.440  15.387  1.00  0.00           C  
ATOM    292  O   LEU C 301     -46.026  12.207  15.336  1.00  0.00           O  
ATOM    293  CB  LEU C 301     -44.587  14.164  13.451  1.00  0.00           C  
ATOM    294  CG  LEU C 301     -44.370  14.743  12.047  1.00  0.00           C  
ATOM    295  CD1 LEU C 301     -42.887  14.977  11.797  1.00  0.00           C  
ATOM    296  CD2 LEU C 301     -44.966  13.855  10.960  1.00  0.00           C  
ATOM    297  N   ASP C 302     -46.032  14.120  16.533  1.00  0.00           N  
ATOM    298  CA  ASP C 302     -46.104  13.451  17.831  1.00  0.00           C  
ATOM    299  C   ASP C 302     -47.543  13.383  18.353  1.00  0.00           C  
ATOM    300  O   ASP C 302     -47.789  12.886  19.455  1.00  0.00           O  
ATOM    301  CB  ASP C 302     -45.179  14.137  18.846  1.00  0.00           C  
ATOM    302  CG  ASP C 302     -44.706  13.195  19.944  1.00  0.00           C  
ATOM    303  OD1 ASP C 302     -44.730  11.958  19.743  1.00  0.00           O  
ATOM    304  OD2 ASP C 302     -44.298  13.695  21.014  1.00  0.00           O  
ATOM    305  N   GLY C 303     -48.484  13.891  17.557  1.00  0.00           N  
ATOM    306  CA  GLY C 303     -49.915  13.748  17.836  1.00  0.00           C  
ATOM    307  C   GLY C 303     -50.640  14.961  18.397  1.00  0.00           C  
ATOM    308  O   GLY C 303     -51.797  14.851  18.808  1.00  0.00           O  
ATOM    309  N   TYR C 304     -49.974  16.116  18.405  1.00  0.00           N  
ATOM    310  CA  TYR C 304     -50.541  17.338  18.987  1.00  0.00           C  
ATOM    311  C   TYR C 304     -51.394  18.134  17.998  1.00  0.00           C  
ATOM    312  O   TYR C 304     -51.178  18.075  16.785  1.00  0.00           O  
ATOM    313  CB  TYR C 304     -49.430  18.233  19.554  1.00  0.00           C  
ATOM    314  CG  TYR C 304     -48.751  17.687  20.796  1.00  0.00           C  
ATOM    315  CD1 TYR C 304     -47.765  16.703  20.704  1.00  0.00           C  
ATOM    316  CD2 TYR C 304     -49.088  18.164  22.063  1.00  0.00           C  
ATOM    317  CE1 TYR C 304     -47.139  16.201  21.841  1.00  0.00           C  
ATOM    318  CE2 TYR C 304     -48.467  17.669  23.207  1.00  0.00           C  
ATOM    319  CZ  TYR C 304     -47.494  16.689  23.087  1.00  0.00           C  
ATOM    320  OH  TYR C 304     -46.875  16.196  24.213  1.00  0.00           O  
ATOM    321  N   ASP C 305     -52.366  18.870  18.534  1.00  0.00           N  
ATOM    322  CA  ASP C 305     -53.164  19.818  17.760  1.00  0.00           C  
ATOM    323  C   ASP C 305     -52.467  21.178  17.797  1.00  0.00           C  
ATOM    324  O   ASP C 305     -52.588  21.927  18.768  1.00  0.00           O  
ATOM    325  CB  ASP C 305     -54.590  19.901  18.325  1.00  0.00           C  
ATOM    326  CG  ASP C 305     -55.410  21.046  17.729  1.00  0.00           C  
ATOM    327  OD1 ASP C 305     -55.136  21.485  16.589  1.00  0.00           O  
ATOM    328  OD2 ASP C 305     -56.346  21.505  18.413  1.00  0.00           O  
ATOM    329  N   VAL C 306     -51.744  21.488  16.725  1.00  0.00           N  
ATOM    330  CA  VAL C 306     -50.830  22.628  16.703  1.00  0.00           C  
ATOM    331  C   VAL C 306     -51.404  23.867  16.017  1.00  0.00           C  
ATOM    332  O   VAL C 306     -51.975  23.781  14.929  1.00  0.00           O  
ATOM    333  CB  VAL C 306     -49.473  22.238  16.042  1.00  0.00           C  
ATOM    334  CG1 VAL C 306     -48.565  23.453  15.858  1.00  0.00           C  
ATOM    335  CG2 VAL C 306     -48.767  21.167  16.864  1.00  0.00           C  
ATOM    336  N   ARG C 307     -51.256  25.014  16.677  1.00  0.00           N  
ATOM    337  CA  ARG C 307     -51.388  26.307  16.017  1.00  0.00           C  
ATOM    338  C   ARG C 307     -50.030  27.014  16.006  1.00  0.00           C  
ATOM    339  O   ARG C 307     -49.377  27.145  17.044  1.00  0.00           O  
ATOM    340  CB  ARG C 307     -52.466  27.177  16.670  1.00  0.00           C  
ATOM    341  CG  ARG C 307     -52.718  28.479  15.915  1.00  0.00           C  
ATOM    342  CD  ARG C 307     -54.128  29.004  16.107  1.00  0.00           C  
ATOM    343  NE  ARG C 307     -55.125  28.199  15.402  1.00  0.00           N  
ATOM    344  CZ  ARG C 307     -56.377  28.586  15.167  1.00  0.00           C  
ATOM    345  NH1 ARG C 307     -56.799  29.780  15.569  1.00  0.00           N  
ATOM    346  NH2 ARG C 307     -57.211  27.780  14.522  1.00  0.00           N  
ATOM    347  N   TYR C 308     -49.623  27.457  14.818  1.00  0.00           N  
ATOM    348  CA  TYR C 308     -48.315  28.063  14.584  1.00  0.00           C  
ATOM    349  C   TYR C 308     -48.507  29.480  14.048  1.00  0.00           C  
ATOM    350  O   TYR C 308     -48.954  29.668  12.914  1.00  0.00           O  
ATOM    351  CB  TYR C 308     -47.540  27.208  13.568  1.00  0.00           C  
ATOM    352  CG  TYR C 308     -46.104  27.621  13.259  1.00  0.00           C  
ATOM    353  CD1 TYR C 308     -45.564  28.826  13.719  1.00  0.00           C  
ATOM    354  CD2 TYR C 308     -45.296  26.805  12.466  1.00  0.00           C  
ATOM    355  CE1 TYR C 308     -44.252  29.192  13.414  1.00  0.00           C  
ATOM    356  CE2 TYR C 308     -43.988  27.160  12.158  1.00  0.00           C  
ATOM    357  CZ  TYR C 308     -43.472  28.352  12.633  1.00  0.00           C  
ATOM    358  OH  TYR C 308     -42.177  28.698  12.324  1.00  0.00           O  
ATOM    359  N   LEU C 309     -48.169  30.474  14.866  1.00  0.00           N  
ATOM    360  CA  LEU C 309     -48.297  31.877  14.465  1.00  0.00           C  
ATOM    361  C   LEU C 309     -46.941  32.530  14.203  1.00  0.00           C  
ATOM    362  O   LEU C 309     -45.987  32.336  14.956  1.00  0.00           O  
ATOM    363  CB  LEU C 309     -49.084  32.678  15.511  1.00  0.00           C  
ATOM    364  CG  LEU C 309     -49.527  34.103  15.150  1.00  0.00           C  
ATOM    365  CD1 LEU C 309     -50.641  34.109  14.104  1.00  0.00           C  
ATOM    366  CD2 LEU C 309     -49.968  34.861  16.390  1.00  0.00           C  
ATOM    367  N   THR C 310     -46.875  33.297  13.118  1.00  0.00           N  
ATOM    368  CA  THR C 310     -45.703  34.099  12.772  1.00  0.00           C  
ATOM    369  C   THR C 310     -46.179  35.333  12.002  1.00  0.00           C  
ATOM    370  O   THR C 310     -47.373  35.459  11.718  1.00  0.00           O  
ATOM    371  CB  THR C 310     -44.673  33.278  11.943  1.00  0.00           C  
ATOM    372  OG1 THR C 310     -43.413  33.960  11.920  1.00  0.00           O  
ATOM    373  CG2 THR C 310     -45.161  33.049  10.509  1.00  0.00           C  
ATOM    374  N   GLY C 311     -45.267  36.246  11.673  1.00  0.00           N  
ATOM    375  CA  GLY C 311     -45.628  37.384  10.830  1.00  0.00           C  
ATOM    376  C   GLY C 311     -44.756  38.619  10.943  1.00  0.00           C  
ATOM    377  O   GLY C 311     -43.540  38.519  11.133  1.00  0.00           O  
ATOM    378  N   THR C 312     -45.387  39.786  10.817  1.00  0.00           N  
ATOM    379  CA  THR C 312     -44.671  41.063  10.807  1.00  0.00           C  
ATOM    380  C   THR C 312     -45.273  42.110  11.744  1.00  0.00           C  
ATOM    381  O   THR C 312     -46.480  42.131  11.990  1.00  0.00           O  
ATOM    382  CB  THR C 312     -44.569  41.666   9.380  1.00  0.00           C  
ATOM    383  OG1 THR C 312     -45.870  41.728   8.784  1.00  0.00           O  
ATOM    384  CG2 THR C 312     -43.640  40.838   8.497  1.00  0.00           C  
ATOM    385  N   ASP C 313     -44.400  42.980  12.246  1.00  0.00           N  
ATOM    386  CA  ASP C 313     -44.745  44.060  13.163  1.00  0.00           C  
ATOM    387  C   ASP C 313     -44.582  45.386  12.409  1.00  0.00           C  
ATOM    388  O   ASP C 313     -43.477  45.926  12.325  1.00  0.00           O  
ATOM    389  CB  ASP C 313     -43.799  43.991  14.366  1.00  0.00           C  
ATOM    390  CG  ASP C 313     -44.171  44.947  15.483  1.00  0.00           C  
ATOM    391  OD1 ASP C 313     -45.254  45.567  15.440  1.00  0.00           O  
ATOM    392  OD2 ASP C 313     -43.362  45.069  16.426  1.00  0.00           O  
ATOM    393  N   VAL C 314     -45.684  45.906  11.868  1.00  0.00           N  
ATOM    394  CA  VAL C 314     -45.624  46.968  10.847  1.00  0.00           C  
ATOM    395  C   VAL C 314     -45.591  48.420  11.347  1.00  0.00           C  
ATOM    396  O   VAL C 314     -45.185  49.319  10.604  1.00  0.00           O  
ATOM    397  CB  VAL C 314     -46.743  46.816   9.768  1.00  0.00           C  
ATOM    398  CG1 VAL C 314     -46.722  45.418   9.151  1.00  0.00           C  
ATOM    399  CG2 VAL C 314     -48.122  47.148  10.338  1.00  0.00           C  
ATOM    400  N   HIS C 315     -46.015  48.654  12.587  1.00  0.00           N  
ATOM    401  CA  HIS C 315     -46.081  50.017  13.121  1.00  0.00           C  
ATOM    402  C   HIS C 315     -44.765  50.466  13.762  1.00  0.00           C  
ATOM    403  O   HIS C 315     -43.761  49.753  13.698  1.00  0.00           O  
ATOM    404  CB  HIS C 315     -47.252  50.164  14.100  1.00  0.00           C  
ATOM    405  CG  HIS C 315     -48.581  49.810  13.508  1.00  0.00           C  
ATOM    406  ND1 HIS C 315     -49.378  48.807  14.015  1.00  0.00           N  
ATOM    407  CD2 HIS C 315     -49.246  50.316  12.442  1.00  0.00           C  
ATOM    408  CE1 HIS C 315     -50.480  48.716  13.293  1.00  0.00           C  
ATOM    409  NE2 HIS C 315     -50.424  49.619  12.331  1.00  0.00           N  
ATOM    410  N   GLY C 316     -44.774  51.654  14.362  1.00  0.00           N  
ATOM    411  CA  GLY C 316     -43.605  52.177  15.066  1.00  0.00           C  
ATOM    412  C   GLY C 316     -42.935  53.347  14.370  1.00  0.00           C  
ATOM    413  O   GLY C 316     -43.098  53.544  13.162  1.00  0.00           O  
ATOM    414  N   GLN C 317     -42.171  54.112  15.147  1.00  0.00           N  
ATOM    415  CA  GLN C 317     -41.481  55.310  14.670  1.00  0.00           C  
ATOM    416  C   GLN C 317     -40.424  54.995  13.611  1.00  0.00           C  
ATOM    417  O   GLN C 317     -40.277  55.737  12.639  1.00  0.00           O  
ATOM    418  CB  GLN C 317     -40.840  56.051  15.851  1.00  0.00           C  
ATOM    419  CG  GLN C 317     -40.340  57.462  15.535  1.00  0.00           C  
ATOM    420  CD  GLN C 317     -39.762  58.170  16.752  1.00  0.00           C  
ATOM    421  OE1 GLN C 317     -38.594  58.561  16.759  1.00  0.00           O  
ATOM    422  NE2 GLN C 317     -40.578  58.331  17.792  1.00  0.00           N  
ATOM    423  N   LYS C 333     -39.698  53.896  13.802  1.00  0.00           N  
ATOM    424  CA  LYS C 333     -38.613  53.518  12.893  1.00  0.00           C  
ATOM    425  C   LYS C 333     -39.119  53.052  11.526  1.00  0.00           C  
ATOM    426  O   LYS C 333     -38.462  53.279  10.508  1.00  0.00           O  
ATOM    427  CB  LYS C 333     -37.694  52.475  13.536  1.00  0.00           C  
ATOM    428  CG  LYS C 333     -36.823  53.043  14.655  1.00  0.00           C  
ATOM    429  CD  LYS C 333     -35.772  52.045  15.120  1.00  0.00           C  
ATOM    430  CE  LYS C 333     -34.831  52.673  16.141  1.00  0.00           C  
ATOM    431  NZ  LYS C 333     -33.706  51.758  16.495  1.00  0.00           N  
ATOM    432  N   MET C 334     -40.283  52.405  11.512  1.00  0.00           N  
ATOM    433  CA  MET C 334     -40.955  52.040  10.264  1.00  0.00           C  
ATOM    434  C   MET C 334     -41.414  53.279   9.496  1.00  0.00           C  
ATOM    435  O   MET C 334     -41.334  53.316   8.268  1.00  0.00           O  
ATOM    436  CB  MET C 334     -42.142  51.109  10.532  1.00  0.00           C  
ATOM    437  CG  MET C 334     -41.792  49.625  10.513  1.00  0.00           C  
ATOM    438  SD  MET C 334     -41.304  49.023   8.881  1.00  0.00           S  
ATOM    439  CE  MET C 334     -42.867  49.038   8.003  1.00  0.00           C  
ATOM    440  N   ALA C 336     -41.885  54.287  10.229  1.00  0.00           N  
ATOM    441  CA  ALA C 336     -42.294  55.562   9.642  1.00  0.00           C  
ATOM    442  C   ALA C 336     -41.109  56.313   9.032  1.00  0.00           C  
ATOM    443  O   ALA C 336     -41.241  56.928   7.974  1.00  0.00           O  
ATOM    444  CB  ALA C 336     -43.001  56.428  10.679  1.00  0.00           C  
ATOM    445  N   GLU C 340     -39.959  56.249   9.703  1.00  0.00           N  
ATOM    446  CA  GLU C 340     -38.733  56.903   9.237  1.00  0.00           C  
ATOM    447  C   GLU C 340     -38.152  56.242   7.989  1.00  0.00           C  
ATOM    448  O   GLU C 340     -37.681  56.932   7.082  1.00  0.00           O  
ATOM    449  CB  GLU C 340     -37.684  56.947  10.351  1.00  0.00           C  
ATOM    450  CG  GLU C 340     -37.979  57.969  11.447  1.00  0.00           C  
ATOM    451  CD  GLU C 340     -37.145  57.762  12.703  1.00  0.00           C  
ATOM    452  OE1 GLU C 340     -36.168  56.978  12.667  1.00  0.00           O  
ATOM    453  OE2 GLU C 340     -37.472  58.390  13.734  1.00  0.00           O  
ATOM    454  N   THR C 341     -38.184  54.909   7.951  1.00  0.00           N  
ATOM    455  CA  THR C 341     -37.722  54.146   6.789  1.00  0.00           C  
ATOM    456  C   THR C 341     -38.592  54.451   5.567  1.00  0.00           C  
ATOM    457  O   THR C 341     -38.084  54.610   4.456  1.00  0.00           O  
ATOM    458  CB  THR C 341     -37.718  52.622   7.072  1.00  0.00           C  
ATOM    459  OG1 THR C 341     -36.976  52.355   8.268  1.00  0.00           O  
ATOM    460  CG2 THR C 341     -37.091  51.845   5.912  1.00  0.00           C  
ATOM    461  N   ALA C 342     -39.901  54.544   5.794  1.00  0.00           N  
ATOM    462  CA  ALA C 342     -40.868  54.869   4.750  1.00  0.00           C  
ATOM    463  C   ALA C 342     -40.649  56.277   4.193  1.00  0.00           C  
ATOM    464  O   ALA C 342     -40.751  56.494   2.984  1.00  0.00           O  
ATOM    465  CB  ALA C 342     -42.281  54.721   5.283  1.00  0.00           C  
ATOM    466  N   ALA C 343     -40.341  57.219   5.084  1.00  0.00           N  
ATOM    467  CA  ALA C 343     -40.075  58.606   4.708  1.00  0.00           C  
ATOM    468  C   ALA C 343     -38.848  58.727   3.808  1.00  0.00           C  
ATOM    469  O   ALA C 343     -38.889  59.416   2.787  1.00  0.00           O  
ATOM    470  CB  ALA C 343     -39.915  59.475   5.953  1.00  0.00           C  
ATOM    471  N   LYS C 344     -37.769  58.040   4.183  1.00  0.00           N  
ATOM    472  CA  LYS C 344     -36.517  58.080   3.424  1.00  0.00           C  
ATOM    473  C   LYS C 344     -36.649  57.499   2.012  1.00  0.00           C  
ATOM    474  O   LYS C 344     -35.893  57.871   1.113  1.00  0.00           O  
ATOM    475  CB  LYS C 344     -35.387  57.388   4.194  1.00  0.00           C  
ATOM    476  CG  LYS C 344     -34.953  58.138   5.449  1.00  0.00           C  
ATOM    477  CD  LYS C 344     -33.524  57.798   5.847  1.00  0.00           C  
ATOM    478  CE  LYS C 344     -32.950  58.870   6.769  1.00  0.00           C  
ATOM    479  NZ  LYS C 344     -31.469  58.749   6.933  1.00  0.00           N  
ATOM    480  N   GLU C 345     -37.615  56.602   1.825  1.00  0.00           N  
ATOM    481  CA  GLU C 345     -37.855  55.971   0.524  1.00  0.00           C  
ATOM    482  C   GLU C 345     -38.952  56.654  -0.301  1.00  0.00           C  
ATOM    483  O   GLU C 345     -39.186  56.279  -1.453  1.00  0.00           O  
ATOM    484  CB  GLU C 345     -38.162  54.480   0.697  1.00  0.00           C  
ATOM    485  CG  GLU C 345     -36.928  53.630   0.987  1.00  0.00           C  
ATOM    486  CD  GLU C 345     -37.227  52.142   1.060  1.00  0.00           C  
ATOM    487  OE1 GLU C 345     -38.279  51.703   0.542  1.00  0.00           O  
ATOM    488  OE2 GLU C 345     -36.398  51.406   1.635  1.00  0.00           O  
ATOM    489  N   GLY C 407     -39.613  57.651   0.285  1.00  0.00           N  
ATOM    490  CA  GLY C 407     -40.676  58.394  -0.398  1.00  0.00           C  
ATOM    491  C   GLY C 407     -41.927  57.562  -0.606  1.00  0.00           C  
ATOM    492  O   GLY C 407     -42.580  57.649  -1.647  1.00  0.00           O  
ATOM    493  N   ILE C 408     -42.254  56.753   0.398  1.00  0.00           N  
ATOM    494  CA  ILE C 408     -43.371  55.815   0.337  1.00  0.00           C  
ATOM    495  C   ILE C 408     -44.193  55.949   1.625  1.00  0.00           C  
ATOM    496  O   ILE C 408     -43.617  56.044   2.709  1.00  0.00           O  
ATOM    497  CB  ILE C 408     -42.850  54.356   0.151  1.00  0.00           C  
ATOM    498  CG1 ILE C 408     -42.158  54.204  -1.210  1.00  0.00           C  
ATOM    499  CG2 ILE C 408     -43.975  53.331   0.284  1.00  0.00           C  
ATOM    500  CD1 ILE C 408     -41.142  53.074  -1.276  1.00  0.00           C  
ATOM    501  N   PRO C 418     -45.538  55.986   1.513  1.00  0.00           N  
ATOM    502  CA  PRO C 418     -46.380  55.991   2.713  1.00  0.00           C  
ATOM    503  C   PRO C 418     -46.154  54.738   3.560  1.00  0.00           C  
ATOM    504  O   PRO C 418     -45.967  53.647   3.012  1.00  0.00           O  
ATOM    505  CB  PRO C 418     -47.802  55.996   2.144  1.00  0.00           C  
ATOM    506  CG  PRO C 418     -47.665  56.585   0.789  1.00  0.00           C  
ATOM    507  CD  PRO C 418     -46.343  56.096   0.284  1.00  0.00           C  
ATOM    508  N   ALA C 419     -46.168  54.907   4.880  1.00  0.00           N  
ATOM    509  CA  ALA C 419     -45.856  53.829   5.823  1.00  0.00           C  
ATOM    510  C   ALA C 419     -46.665  52.552   5.587  1.00  0.00           C  
ATOM    511  O   ALA C 419     -46.113  51.452   5.644  1.00  0.00           O  
ATOM    512  CB  ALA C 419     -46.016  54.313   7.262  1.00  0.00           C  
ATOM    513  N   ALA C 420     -47.959  52.708   5.308  1.00  0.00           N  
ATOM    514  CA  ALA C 420     -48.851  51.577   5.046  1.00  0.00           C  
ATOM    515  C   ALA C 420     -48.463  50.782   3.798  1.00  0.00           C  
ATOM    516  O   ALA C 420     -48.601  49.557   3.776  1.00  0.00           O  
ATOM    517  CB  ALA C 420     -50.302  52.042   4.959  1.00  0.00           C  
ATOM    518  N   GLU C 421     -47.981  51.477   2.768  1.00  0.00           N  
ATOM    519  CA  GLU C 421     -47.545  50.819   1.536  1.00  0.00           C  
ATOM    520  C   GLU C 421     -46.245  50.047   1.749  1.00  0.00           C  
ATOM    521  O   GLU C 421     -46.123  48.904   1.304  1.00  0.00           O  
ATOM    522  CB  GLU C 421     -47.396  51.817   0.381  1.00  0.00           C  
ATOM    523  CG  GLU C 421     -47.063  51.149  -0.956  1.00  0.00           C  
ATOM    524  CD  GLU C 421     -46.793  52.127  -2.089  1.00  0.00           C  
ATOM    525  OE1 GLU C 421     -47.069  53.337  -1.937  1.00  0.00           O  
ATOM    526  OE2 GLU C 421     -46.305  51.673  -3.146  1.00  0.00           O  
ATOM    527  N   LEU C 422     -45.282  50.675   2.424  1.00  0.00           N  
ATOM    528  CA  LEU C 422     -44.023  50.017   2.772  1.00  0.00           C  
ATOM    529  C   LEU C 422     -44.287  48.780   3.628  1.00  0.00           C  
ATOM    530  O   LEU C 422     -43.677  47.732   3.417  1.00  0.00           O  
ATOM    531  CB  LEU C 422     -43.082  50.976   3.512  1.00  0.00           C  
ATOM    532  CG  LEU C 422     -41.699  50.415   3.872  1.00  0.00           C  
ATOM    533  CD1 LEU C 422     -40.715  50.614   2.727  1.00  0.00           C  
ATOM    534  CD2 LEU C 422     -41.167  51.042   5.152  1.00  0.00           C  
ATOM    535  N   ALA C 423     -45.206  48.917   4.582  1.00  0.00           N  
ATOM    536  CA  ALA C 423     -45.599  47.823   5.463  1.00  0.00           C  
ATOM    537  C   ALA C 423     -46.123  46.621   4.683  1.00  0.00           C  
ATOM    538  O   ALA C 423     -45.757  45.486   4.980  1.00  0.00           O  
ATOM    539  CB  ALA C 423     -46.638  48.299   6.468  1.00  0.00           C  
ATOM    540  N   ARG C 424     -46.967  46.878   3.684  1.00  0.00           N  
ATOM    541  CA  ARG C 424     -47.545  45.813   2.864  1.00  0.00           C  
ATOM    542  C   ARG C 424     -46.504  45.142   1.966  1.00  0.00           C  
ATOM    543  O   ARG C 424     -46.415  43.915   1.930  1.00  0.00           O  
ATOM    544  CB  ARG C 424     -48.721  46.336   2.028  1.00  0.00           C  
ATOM    545  CG  ARG C 424     -49.381  45.276   1.140  1.00  0.00           C  
ATOM    546  CD  ARG C 424     -50.404  45.872   0.177  1.00  0.00           C  
ATOM    547  NE  ARG C 424     -49.856  46.975  -0.613  1.00  0.00           N  
ATOM    548  CZ  ARG C 424     -49.191  46.836  -1.758  1.00  0.00           C  
ATOM    549  NH1 ARG C 424     -48.982  45.632  -2.278  1.00  0.00           N  
ATOM    550  NH2 ARG C 424     -48.735  47.911  -2.389  1.00  0.00           N  
ATOM    551  N   ARG C 425     -45.721  45.951   1.254  1.00  0.00           N  
ATOM    552  CA  ARG C 425     -44.765  45.433   0.274  1.00  0.00           C  
ATOM    553  C   ARG C 425     -43.578  44.706   0.910  1.00  0.00           C  
ATOM    554  O   ARG C 425     -43.152  43.662   0.413  1.00  0.00           O  
ATOM    555  CB  ARG C 425     -44.290  46.538  -0.678  1.00  0.00           C  
ATOM    556  CG  ARG C 425     -45.381  47.044  -1.624  1.00  0.00           C  
ATOM    557  CD  ARG C 425     -44.814  47.451  -2.977  1.00  0.00           C  
ATOM    558  NE  ARG C 425     -44.259  48.803  -2.973  1.00  0.00           N  
ATOM    559  CZ  ARG C 425     -43.477  49.299  -3.928  1.00  0.00           C  
ATOM    560  NH1 ARG C 425     -43.133  48.554  -4.972  1.00  0.00           N  
ATOM    561  NH2 ARG C 425     -43.027  50.543  -3.835  1.00  0.00           N  
ATOM    562  N   ASN C 426     -43.055  45.257   2.004  1.00  0.00           N  
ATOM    563  CA  ASN C 426     -41.947  44.629   2.729  1.00  0.00           C  
ATOM    564  C   ASN C 426     -42.361  43.386   3.524  1.00  0.00           C  
ATOM    565  O   ASN C 426     -41.548  42.482   3.722  1.00  0.00           O  
ATOM    566  CB  ASN C 426     -41.240  45.638   3.637  1.00  0.00           C  
ATOM    567  CG  ASN C 426     -40.385  46.640   2.863  1.00  0.00           C  
ATOM    568  OD1 ASN C 426     -40.460  46.737   1.636  1.00  0.00           O  
ATOM    569  ND2 ASN C 426     -39.566  47.393   3.588  1.00  0.00           N  
ATOM    570  N   SER C 427     -43.617  43.346   3.972  1.00  0.00           N  
ATOM    571  CA  SER C 427     -44.163  42.164   4.651  1.00  0.00           C  
ATOM    572  C   SER C 427     -44.301  40.986   3.691  1.00  0.00           C  
ATOM    573  O   SER C 427     -44.057  39.838   4.072  1.00  0.00           O  
ATOM    574  CB  SER C 427     -45.516  42.468   5.302  1.00  0.00           C  
ATOM    575  OG  SER C 427     -45.365  43.313   6.429  1.00  0.00           O  
ATOM    576  N   ASP C 429     -44.693  41.283   2.451  1.00  0.00           N  
ATOM    577  CA  ASP C 429     -44.780  40.282   1.388  1.00  0.00           C  
ATOM    578  C   ASP C 429     -43.449  39.560   1.178  1.00  0.00           C  
ATOM    579  O   ASP C 429     -43.426  38.348   0.972  1.00  0.00           O  
ATOM    580  CB  ASP C 429     -45.238  40.925   0.072  1.00  0.00           C  
ATOM    581  CG  ASP C 429     -46.698  41.356   0.098  1.00  0.00           C  
ATOM    582  OD1 ASP C 429     -47.437  40.969   1.030  1.00  0.00           O  
ATOM    583  OD2 ASP C 429     -47.112  42.087  -0.826  1.00  0.00           O  
ATOM    584  N   VAL C 431     -42.350  40.313   1.234  1.00  0.00           N  
ATOM    585  CA  VAL C 431     -41.002  39.749   1.107  1.00  0.00           C  
ATOM    586  C   VAL C 431     -40.720  38.754   2.242  1.00  0.00           C  
ATOM    587  O   VAL C 431     -40.202  37.661   1.999  1.00  0.00           O  
ATOM    588  CB  VAL C 431     -39.910  40.857   1.060  1.00  0.00           C  
ATOM    589  CG1 VAL C 431     -38.518  40.249   0.907  1.00  0.00           C  
ATOM    590  CG2 VAL C 431     -40.179  41.835  -0.082  1.00  0.00           C  
ATOM    591  N   PHE C 432     -41.078  39.135   3.469  1.00  0.00           N  
ATOM    592  CA  PHE C 432     -40.942  38.257   4.633  1.00  0.00           C  
ATOM    593  C   PHE C 432     -41.798  36.996   4.526  1.00  0.00           C  
ATOM    594  O   PHE C 432     -41.339  35.907   4.871  1.00  0.00           O  
ATOM    595  CB  PHE C 432     -41.261  39.008   5.931  1.00  0.00           C  
ATOM    596  CG  PHE C 432     -40.086  39.747   6.509  1.00  0.00           C  
ATOM    597  CD1 PHE C 432     -39.786  41.041   6.094  1.00  0.00           C  
ATOM    598  CD2 PHE C 432     -39.279  39.149   7.471  1.00  0.00           C  
ATOM    599  CE1 PHE C 432     -38.697  41.728   6.625  1.00  0.00           C  
ATOM    600  CE2 PHE C 432     -38.188  39.828   8.011  1.00  0.00           C  
ATOM    601  CZ  PHE C 432     -37.897  41.122   7.587  1.00  0.00           C  
ATOM    602  N   GLN C 433     -43.032  37.146   4.045  1.00  0.00           N  
ATOM    603  CA  GLN C 433     -43.926  36.003   3.856  1.00  0.00           C  
ATOM    604  C   GLN C 433     -43.413  35.069   2.761  1.00  0.00           C  
ATOM    605  O   GLN C 433     -43.468  33.849   2.913  1.00  0.00           O  
ATOM    606  CB  GLN C 433     -45.365  36.451   3.561  1.00  0.00           C  
ATOM    607  CG  GLN C 433     -46.382  35.303   3.595  1.00  0.00           C  
ATOM    608  CD  GLN C 433     -47.833  35.764   3.602  1.00  0.00           C  
ATOM    609  OE1 GLN C 433     -48.127  36.954   3.722  1.00  0.00           O  
ATOM    610  NE2 GLN C 433     -48.752  34.809   3.482  1.00  0.00           N  
ATOM    611  N   ARG C 434     -42.903  35.648   1.673  1.00  0.00           N  
ATOM    612  CA  ARG C 434     -42.333  34.860   0.574  1.00  0.00           C  
ATOM    613  C   ARG C 434     -41.086  34.082   0.997  1.00  0.00           C  
ATOM    614  O   ARG C 434     -40.847  32.978   0.505  1.00  0.00           O  
ATOM    615  CB  ARG C 434     -42.040  35.735  -0.651  1.00  0.00           C  
ATOM    616  CG  ARG C 434     -43.281  36.094  -1.468  1.00  0.00           C  
ATOM    617  CD  ARG C 434     -42.920  36.707  -2.819  1.00  0.00           C  
ATOM    618  NE  ARG C 434     -42.336  38.043  -2.688  1.00  0.00           N  
ATOM    619  CZ  ARG C 434     -43.018  39.183  -2.787  1.00  0.00           C  
ATOM    620  NH1 ARG C 434     -44.327  39.174  -3.023  1.00  0.00           N  
ATOM    621  NH2 ARG C 434     -42.385  40.340  -2.650  1.00  0.00           N  
ATOM    622  N   LEU C 435     -40.301  34.656   1.910  1.00  0.00           N  
ATOM    623  CA  LEU C 435     -39.152  33.953   2.478  1.00  0.00           C  
ATOM    624  C   LEU C 435     -39.604  32.725   3.266  1.00  0.00           C  
ATOM    625  O   LEU C 435     -39.072  31.632   3.076  1.00  0.00           O  
ATOM    626  CB  LEU C 435     -38.304  34.873   3.368  1.00  0.00           C  
ATOM    627  CG  LEU C 435     -37.198  34.171   4.175  1.00  0.00           C  
ATOM    628  CD1 LEU C 435     -36.087  33.623   3.276  1.00  0.00           C  
ATOM    629  CD2 LEU C 435     -36.620  35.072   5.238  1.00  0.00           C  
ATOM    630  N   GLN C 436     -40.592  32.913   4.137  1.00  0.00           N  
ATOM    631  CA  GLN C 436     -41.119  31.821   4.954  1.00  0.00           C  
ATOM    632  C   GLN C 436     -41.717  30.709   4.093  1.00  0.00           C  
ATOM    633  O   GLN C 436     -41.619  29.531   4.442  1.00  0.00           O  
ATOM    634  CB  GLN C 436     -42.128  32.338   5.985  1.00  0.00           C  
ATOM    635  CG  GLN C 436     -41.531  33.329   6.989  1.00  0.00           C  
ATOM    636  CD  GLN C 436     -42.009  33.102   8.414  1.00  0.00           C  
ATOM    637  OE1 GLN C 436     -42.247  31.967   8.830  1.00  0.00           O  
ATOM    638  NE2 GLN C 436     -42.131  34.183   9.176  1.00  0.00           N  
ATOM    639  N   GLU C 437     -42.313  31.087   2.962  1.00  0.00           N  
ATOM    640  CA  GLU C 437     -42.798  30.120   1.976  1.00  0.00           C  
ATOM    641  C   GLU C 437     -41.638  29.347   1.344  1.00  0.00           C  
ATOM    642  O   GLU C 437     -41.717  28.130   1.176  1.00  0.00           O  
ATOM    643  CB  GLU C 437     -43.635  30.813   0.894  1.00  0.00           C  
ATOM    644  CG  GLU C 437     -44.999  31.306   1.379  1.00  0.00           C  
ATOM    645  CD  GLU C 437     -45.704  32.219   0.381  1.00  0.00           C  
ATOM    646  OE1 GLU C 437     -45.055  32.691  -0.579  1.00  0.00           O  
ATOM    647  OE2 GLU C 437     -46.916  32.470   0.564  1.00  0.00           O  
ATOM    648  N   LYS C 438     -40.561  30.058   1.014  1.00  0.00           N  
ATOM    649  CA  LYS C 438     -39.365  29.441   0.437  1.00  0.00           C  
ATOM    650  C   LYS C 438     -38.634  28.543   1.442  1.00  0.00           C  
ATOM    651  O   LYS C 438     -37.990  27.566   1.055  1.00  0.00           O  
ATOM    652  CB  LYS C 438     -38.413  30.509  -0.108  1.00  0.00           C  
ATOM    653  CG  LYS C 438     -37.298  29.953  -0.985  1.00  0.00           C  
ATOM    654  CD  LYS C 438     -36.319  31.033  -1.413  1.00  0.00           C  
ATOM    655  CE  LYS C 438     -35.158  30.441  -2.204  1.00  0.00           C  
ATOM    656  NZ  LYS C 438     -35.586  29.883  -3.524  1.00  0.00           N  
ATOM    657  N   LEU C 439     -38.742  28.877   2.727  1.00  0.00           N  
ATOM    658  CA  LEU C 439     -38.129  28.083   3.790  1.00  0.00           C  
ATOM    659  C   LEU C 439     -38.990  26.886   4.213  1.00  0.00           C  
ATOM    660  O   LEU C 439     -38.599  26.123   5.099  1.00  0.00           O  
ATOM    661  CB  LEU C 439     -37.802  28.959   5.007  1.00  0.00           C  
ATOM    662  CG  LEU C 439     -36.832  30.136   4.849  1.00  0.00           C  
ATOM    663  CD1 LEU C 439     -36.738  30.901   6.160  1.00  0.00           C  
ATOM    664  CD2 LEU C 439     -35.448  29.696   4.382  1.00  0.00           C  
ATOM    665  N   ASN C 444     -40.148  26.731   3.566  1.00  0.00           N  
ATOM    666  CA  ASN C 444     -41.110  25.658   3.851  1.00  0.00           C  
ATOM    667  C   ASN C 444     -41.636  25.699   5.293  1.00  0.00           C  
ATOM    668  O   ASN C 444     -41.754  24.668   5.958  1.00  0.00           O  
ATOM    669  CB  ASN C 444     -40.522  24.279   3.493  1.00  0.00           C  
ATOM    670  CG  ASN C 444     -41.584  23.190   3.357  1.00  0.00           C  
ATOM    671  OD1 ASN C 444     -42.779  23.468   3.249  1.00  0.00           O  
ATOM    672  ND2 ASN C 444     -41.141  21.938   3.360  1.00  0.00           N  
ATOM    673  N   ILE C 445     -41.954  26.904   5.761  1.00  0.00           N  
ATOM    674  CA  ILE C 445     -42.478  27.101   7.113  1.00  0.00           C  
ATOM    675  C   ILE C 445     -43.971  26.760   7.161  1.00  0.00           C  
ATOM    676  O   ILE C 445     -44.761  27.263   6.357  1.00  0.00           O  
ATOM    677  CB  ILE C 445     -42.224  28.547   7.629  1.00  0.00           C  
ATOM    678  CG1 ILE C 445     -40.748  28.957   7.459  1.00  0.00           C  
ATOM    679  CG2 ILE C 445     -42.684  28.702   9.078  1.00  0.00           C  
ATOM    680  CD1 ILE C 445     -39.724  28.127   8.247  1.00  0.00           C  
ATOM    681  N   SER C 460     -44.346  25.909   8.114  1.00  0.00           N  
ATOM    682  CA  SER C 460     -45.705  25.370   8.193  1.00  0.00           C  
ATOM    683  C   SER C 460     -46.641  26.184   9.092  1.00  0.00           C  
ATOM    684  O   SER C 460     -47.475  25.616   9.802  1.00  0.00           O  
ATOM    685  CB  SER C 460     -45.664  23.910   8.655  1.00  0.00           C  
ATOM    686  OG  SER C 460     -45.114  23.803   9.956  1.00  0.00           O  
ATOM    687  N   PHE C 461     -46.513  27.510   9.050  1.00  0.00           N  
ATOM    688  CA  PHE C 461     -47.376  28.387   9.846  1.00  0.00           C  
ATOM    689  C   PHE C 461     -48.845  28.260   9.448  1.00  0.00           C  
ATOM    690  O   PHE C 461     -49.164  27.960   8.294  1.00  0.00           O  
ATOM    691  CB  PHE C 461     -46.912  29.852   9.780  1.00  0.00           C  
ATOM    692  CG  PHE C 461     -46.873  30.429   8.387  1.00  0.00           C  
ATOM    693  CD1 PHE C 461     -48.029  30.929   7.788  1.00  0.00           C  
ATOM    694  CD2 PHE C 461     -45.672  30.498   7.686  1.00  0.00           C  
ATOM    695  CE1 PHE C 461     -47.994  31.467   6.502  1.00  0.00           C  
ATOM    696  CE2 PHE C 461     -45.625  31.037   6.403  1.00  0.00           C  
ATOM    697  CZ  PHE C 461     -46.788  31.523   5.809  1.00  0.00           C  
ATOM    698  N   ASP C 463     -49.730  28.474  10.416  1.00  0.00           N  
ATOM    699  CA  ASP C 463     -51.169  28.400  10.182  1.00  0.00           C  
ATOM    700  C   ASP C 463     -51.730  29.768   9.807  1.00  0.00           C  
ATOM    701  O   ASP C 463     -52.736  29.863   9.101  1.00  0.00           O  
ATOM    702  CB  ASP C 463     -51.883  27.837  11.411  1.00  0.00           C  
ATOM    703  CG  ASP C 463     -51.480  26.405  11.710  1.00  0.00           C  
ATOM    704  OD1 ASP C 463     -51.860  25.502  10.934  1.00  0.00           O  
ATOM    705  OD2 ASP C 463     -50.783  26.183  12.722  1.00  0.00           O  
ATOM    706  N   ARG C 473     -51.071  30.820  10.289  1.00  0.00           N  
ATOM    707  CA  ARG C 473     -51.408  32.192   9.921  1.00  0.00           C  
ATOM    708  C   ARG C 473     -50.167  33.078   9.912  1.00  0.00           C  
ATOM    709  O   ARG C 473     -49.341  33.019  10.828  1.00  0.00           O  
ATOM    710  CB  ARG C 473     -52.466  32.777  10.868  1.00  0.00           C  
ATOM    711  CG  ARG C 473     -52.888  34.200  10.513  1.00  0.00           C  
ATOM    712  CD  ARG C 473     -53.862  34.792  11.517  1.00  0.00           C  
ATOM    713  NE  ARG C 473     -54.012  36.233  11.312  1.00  0.00           N  
ATOM    714  CZ  ARG C 473     -54.846  37.017  11.991  1.00  0.00           C  
ATOM    715  NH1 ARG C 473     -55.633  36.515  12.935  1.00  0.00           N  
ATOM    716  NH2 ARG C 473     -54.894  38.314  11.722  1.00  0.00           N  
ATOM    717  N   PHE C 474     -50.042  33.883   8.860  1.00  0.00           N  
ATOM    718  CA  PHE C 474     -49.045  34.941   8.805  1.00  0.00           C  
ATOM    719  C   PHE C 474     -49.737  36.243   9.192  1.00  0.00           C  
ATOM    720  O   PHE C 474     -50.458  36.841   8.388  1.00  0.00           O  
ATOM    721  CB  PHE C 474     -48.436  35.040   7.403  1.00  0.00           C  
ATOM    722  CG  PHE C 474     -47.190  35.879   7.335  1.00  0.00           C  
ATOM    723  CD1 PHE C 474     -47.267  37.253   7.113  1.00  0.00           C  
ATOM    724  CD2 PHE C 474     -45.936  35.294   7.482  1.00  0.00           C  
ATOM    725  CE1 PHE C 474     -46.114  38.031   7.046  1.00  0.00           C  
ATOM    726  CE2 PHE C 474     -44.778  36.063   7.417  1.00  0.00           C  
ATOM    727  CZ  PHE C 474     -44.867  37.435   7.198  1.00  0.00           C  
ATOM    728  N   ILE C 475     -49.529  36.664  10.436  1.00  0.00           N  
ATOM    729  CA  ILE C 475     -50.204  37.842  10.977  1.00  0.00           C  
ATOM    730  C   ILE C 475     -49.438  39.133  10.683  1.00  0.00           C  
ATOM    731  O   ILE C 475     -48.209  39.168  10.722  1.00  0.00           O  
ATOM    732  CB  ILE C 475     -50.499  37.696  12.503  1.00  0.00           C  
ATOM    733  CG1 ILE C 475     -51.454  38.795  12.987  1.00  0.00           C  
ATOM    734  CG2 ILE C 475     -49.202  37.652  13.327  1.00  0.00           C  
ATOM    735  CD1 ILE C 475     -52.129  38.489  14.305  1.00  0.00           C  
ATOM    736  N   ARG C 476     -50.186  40.184  10.363  1.00  0.00           N  
ATOM    737  CA  ARG C 476     -49.630  41.522  10.224  1.00  0.00           C  
ATOM    738  C   ARG C 476     -50.397  42.429  11.171  1.00  0.00           C  
ATOM    739  O   ARG C 476     -51.619  42.320  11.280  1.00  0.00           O  
ATOM    740  CB  ARG C 476     -49.742  42.013   8.776  1.00  0.00           C  
ATOM    741  CG  ARG C 476     -48.995  41.136   7.773  1.00  0.00           C  
ATOM    742  CD  ARG C 476     -49.203  41.585   6.335  1.00  0.00           C  
ATOM    743  NE  ARG C 476     -48.826  40.531   5.394  1.00  0.00           N  
ATOM    744  CZ  ARG C 476     -48.497  40.728   4.120  1.00  0.00           C  
ATOM    745  NH1 ARG C 476     -48.483  41.953   3.602  1.00  0.00           N  
ATOM    746  NH2 ARG C 476     -48.170  39.692   3.359  1.00  0.00           N  
ATOM    747  N   THR C 477     -49.686  43.311  11.868  1.00  0.00           N  
ATOM    748  CA  THR C 477     -50.322  44.181  12.862  1.00  0.00           C  
ATOM    749  C   THR C 477     -51.232  45.238  12.226  1.00  0.00           C  
ATOM    750  O   THR C 477     -51.918  45.985  12.925  1.00  0.00           O  
ATOM    751  CB  THR C 477     -49.293  44.831  13.817  1.00  0.00           C  
ATOM    752  OG1 THR C 477     -48.269  45.488  13.063  1.00  0.00           O  
ATOM    753  CG2 THR C 477     -48.656  43.778  14.714  1.00  0.00           C  
ATOM    754  N   SER C 478     -51.239  45.275  10.896  1.00  0.00           N  
ATOM    755  CA  SER C 478     -52.146  46.124  10.133  1.00  0.00           C  
ATOM    756  C   SER C 478     -53.521  45.474   9.949  1.00  0.00           C  
ATOM    757  O   SER C 478     -54.474  46.144   9.541  1.00  0.00           O  
ATOM    758  CB  SER C 478     -51.537  46.458   8.771  1.00  0.00           C  
ATOM    759  OG  SER C 478     -51.235  45.275   8.054  1.00  0.00           O  
ATOM    760  N   ASP C 479     -53.615  44.177  10.250  1.00  0.00           N  
ATOM    761  CA  ASP C 479     -54.874  43.428  10.137  1.00  0.00           C  
ATOM    762  C   ASP C 479     -55.980  44.048  10.985  1.00  0.00           C  
ATOM    763  O   ASP C 479     -55.725  44.546  12.084  1.00  0.00           O  
ATOM    764  CB  ASP C 479     -54.686  41.959  10.536  1.00  0.00           C  
ATOM    765  CG  ASP C 479     -53.876  41.163   9.519  1.00  0.00           C  
ATOM    766  OD1 ASP C 479     -53.677  41.641   8.381  1.00  0.00           O  
ATOM    767  OD2 ASP C 479     -53.441  40.043   9.863  1.00  0.00           O  
ATOM    768  N   ALA C 482     -57.203  44.006  10.461  1.00  0.00           N  
ATOM    769  CA  ALA C 482     -58.367  44.607  11.111  1.00  0.00           C  
ATOM    770  C   ALA C 482     -58.655  44.009  12.487  1.00  0.00           C  
ATOM    771  O   ALA C 482     -58.938  44.744  13.436  1.00  0.00           O  
ATOM    772  CB  ALA C 482     -59.596  44.497  10.210  1.00  0.00           C  
ATOM    773  N   ASP C 485     -58.573  42.681  12.593  1.00  0.00           N  
ATOM    774  CA  ASP C 485     -58.843  41.991  13.857  1.00  0.00           C  
ATOM    775  C   ASP C 485     -57.777  42.268  14.917  1.00  0.00           C  
ATOM    776  O   ASP C 485     -58.049  42.181  16.116  1.00  0.00           O  
ATOM    777  CB  ASP C 485     -59.047  40.479  13.648  1.00  0.00           C  
ATOM    778  CG  ASP C 485     -57.810  39.772  13.091  1.00  0.00           C  
ATOM    779  OD1 ASP C 485     -56.877  40.440  12.595  1.00  0.00           O  
ATOM    780  OD2 ASP C 485     -57.782  38.524  13.144  1.00  0.00           O  
ATOM    781  N   HIS C 486     -56.571  42.615  14.468  1.00  0.00           N  
ATOM    782  CA  HIS C 486     -55.501  43.009  15.379  1.00  0.00           C  
ATOM    783  C   HIS C 486     -55.755  44.375  16.009  1.00  0.00           C  
ATOM    784  O   HIS C 486     -55.393  44.603  17.166  1.00  0.00           O  
ATOM    785  CB  HIS C 486     -54.139  42.992  14.688  1.00  0.00           C  
ATOM    786  CG  HIS C 486     -53.005  43.295  15.614  1.00  0.00           C  
ATOM    787  ND1 HIS C 486     -52.520  42.375  16.518  1.00  0.00           N  
ATOM    788  CD2 HIS C 486     -52.285  44.425  15.804  1.00  0.00           C  
ATOM    789  CE1 HIS C 486     -51.539  42.920  17.213  1.00  0.00           C  
ATOM    790  NE2 HIS C 486     -51.375  44.163  16.799  1.00  0.00           N  
ATOM    791  N   TYR C 489     -56.363  45.277  15.241  1.00  0.00           N  
ATOM    792  CA  TYR C 489     -56.788  46.580  15.754  1.00  0.00           C  
ATOM    793  C   TYR C 489     -57.820  46.418  16.866  1.00  0.00           C  
ATOM    794  O   TYR C 489     -57.712  47.060  17.910  1.00  0.00           O  
ATOM    795  CB  TYR C 489     -57.337  47.459  14.626  1.00  0.00           C  
ATOM    796  CG  TYR C 489     -56.296  48.337  13.964  1.00  0.00           C  
ATOM    797  CD1 TYR C 489     -55.267  47.783  13.199  1.00  0.00           C  
ATOM    798  CD2 TYR C 489     -56.344  49.725  14.097  1.00  0.00           C  
ATOM    799  CE1 TYR C 489     -54.308  48.590  12.591  1.00  0.00           C  
ATOM    800  CE2 TYR C 489     -55.394  50.541  13.492  1.00  0.00           C  
ATOM    801  CZ  TYR C 489     -54.380  49.968  12.741  1.00  0.00           C  
ATOM    802  OH  TYR C 489     -53.437  50.771  12.142  1.00  0.00           O  
ATOM    803  N   GLU C 490     -58.804  45.549  16.638  1.00  0.00           N  
ATOM    804  CA  GLU C 490     -59.815  45.217  17.643  1.00  0.00           C  
ATOM    805  C   GLU C 490     -59.181  44.647  18.909  1.00  0.00           C  
ATOM    806  O   GLU C 490     -59.499  45.081  20.018  1.00  0.00           O  
ATOM    807  CB  GLU C 490     -60.830  44.216  17.084  1.00  0.00           C  
ATOM    808  CG  GLU C 490     -61.868  44.810  16.142  1.00  0.00           C  
ATOM    809  CD  GLU C 490     -62.979  43.825  15.794  1.00  0.00           C  
ATOM    810  OE1 GLU C 490     -63.300  42.951  16.634  1.00  0.00           O  
ATOM    811  OE2 GLU C 490     -63.538  43.928  14.679  1.00  0.00           O  
ATOM    812  N   ALA C 494     -58.281  43.681  18.730  1.00  0.00           N  
ATOM    813  CA  ALA C 494     -57.606  43.017  19.843  1.00  0.00           C  
ATOM    814  C   ALA C 494     -56.754  43.987  20.656  1.00  0.00           C  
ATOM    815  O   ALA C 494     -56.747  43.929  21.887  1.00  0.00           O  
ATOM    816  CB  ALA C 494     -56.761  41.859  19.337  1.00  0.00           C  
ATOM    817  N   SER C 495     -56.047  44.876  19.958  1.00  0.00           N  
ATOM    818  CA  SER C 495     -55.216  45.895  20.596  1.00  0.00           C  
ATOM    819  C   SER C 495     -56.057  46.870  21.417  1.00  0.00           C  
ATOM    820  O   SER C 495     -55.681  47.231  22.534  1.00  0.00           O  
ATOM    821  CB  SER C 495     -54.393  46.653  19.552  1.00  0.00           C  
ATOM    822  OG  SER C 495     -53.563  45.769  18.819  1.00  0.00           O  
ATOM    823  N   LYS C 496     -57.194  47.284  20.858  1.00  0.00           N  
ATOM    824  CA  LYS C 496     -58.117  48.194  21.539  1.00  0.00           C  
ATOM    825  C   LYS C 496     -58.737  47.546  22.775  1.00  0.00           C  
ATOM    826  O   LYS C 496     -58.953  48.213  23.788  1.00  0.00           O  
ATOM    827  CB  LYS C 496     -59.217  48.671  20.583  1.00  0.00           C  
ATOM    828  CG  LYS C 496     -58.747  49.675  19.535  1.00  0.00           C  
ATOM    829  CD  LYS C 496     -59.776  49.844  18.426  1.00  0.00           C  
ATOM    830  CE  LYS C 496     -59.230  50.701  17.293  1.00  0.00           C  
ATOM    831  NZ  LYS C 496     -60.183  50.786  16.149  1.00  0.00           N  
ATOM    832  N   ALA C 498     -59.004  46.244  22.684  1.00  0.00           N  
ATOM    833  CA  ALA C 498     -59.631  45.491  23.768  1.00  0.00           C  
ATOM    834  C   ALA C 498     -58.703  45.250  24.959  1.00  0.00           C  
ATOM    835  O   ALA C 498     -59.142  45.330  26.107  1.00  0.00           O  
ATOM    836  CB  ALA C 498     -60.184  44.179  23.251  1.00  0.00           C  
ATOM    837  N   ILE C 499     -57.432  44.953  24.693  1.00  0.00           N  
ATOM    838  CA  ILE C 499     -56.464  44.751  25.777  1.00  0.00           C  
ATOM    839  C   ILE C 499     -56.108  46.072  26.466  1.00  0.00           C  
ATOM    840  O   ILE C 499     -55.842  46.096  27.669  1.00  0.00           O  
ATOM    841  CB  ILE C 499     -55.191  43.957  25.329  1.00  0.00           C  
ATOM    842  CG1 ILE C 499     -54.386  43.502  26.557  1.00  0.00           C  
ATOM    843  CG2 ILE C 499     -54.337  44.766  24.342  1.00  0.00           C  
ATOM    844  CD1 ILE C 499     -53.327  42.452  26.277  1.00  0.00           C  
ATOM    845  N   TRP C 500     -56.118  47.162  25.700  1.00  0.00           N  
ATOM    846  CA  TRP C 500     -55.932  48.501  26.252  1.00  0.00           C  
ATOM    847  C   TRP C 500     -57.087  48.837  27.192  1.00  0.00           C  
ATOM    848  O   TRP C 500     -56.871  49.364  28.284  1.00  0.00           O  
ATOM    849  CB  TRP C 500     -55.842  49.540  25.132  1.00  0.00           C  
ATOM    850  CG  TRP C 500     -55.469  50.916  25.611  1.00  0.00           C  
ATOM    851  CD1 TRP C 500     -56.292  51.830  26.208  1.00  0.00           C  
ATOM    852  CD2 TRP C 500     -54.178  51.533  25.529  1.00  0.00           C  
ATOM    853  NE1 TRP C 500     -55.594  52.975  26.505  1.00  0.00           N  
ATOM    854  CE2 TRP C 500     -54.294  52.821  26.099  1.00  0.00           C  
ATOM    855  CE3 TRP C 500     -52.934  51.122  25.030  1.00  0.00           C  
ATOM    856  CZ2 TRP C 500     -53.214  53.704  26.183  1.00  0.00           C  
ATOM    857  CZ3 TRP C 500     -51.860  52.001  25.114  1.00  0.00           C  
ATOM    858  CH2 TRP C 500     -52.008  53.277  25.686  1.00  0.00           C  
ATOM    859  N   LYS C 501     -58.305  48.517  26.756  1.00  0.00           N  
ATOM    860  CA  LYS C 501     -59.517  48.750  27.536  1.00  0.00           C  
ATOM    861  C   LYS C 501     -59.504  47.965  28.847  1.00  0.00           C  
ATOM    862  O   LYS C 501     -59.899  48.491  29.889  1.00  0.00           O  
ATOM    863  CB  LYS C 501     -60.759  48.386  26.717  1.00  0.00           C  
ATOM    864  CG  LYS C 501     -62.059  48.958  27.264  1.00  0.00           C  
ATOM    865  CD  LYS C 501     -63.273  48.313  26.609  1.00  0.00           C  
ATOM    866  CE  LYS C 501     -64.578  48.893  27.149  1.00  0.00           C  
ATOM    867  NZ  LYS C 501     -64.737  48.693  28.621  1.00  0.00           N  
ATOM    868  N   ARG C 502     -59.043  46.715  28.786  1.00  0.00           N  
ATOM    869  CA  ARG C 502     -58.960  45.852  29.965  1.00  0.00           C  
ATOM    870  C   ARG C 502     -57.990  46.399  31.008  1.00  0.00           C  
ATOM    871  O   ARG C 502     -58.290  46.385  32.203  1.00  0.00           O  
ATOM    872  CB  ARG C 502     -58.548  44.430  29.575  1.00  0.00           C  
ATOM    873  CG  ARG C 502     -59.651  43.591  28.955  1.00  0.00           C  
ATOM    874  CD  ARG C 502     -59.256  42.124  28.954  1.00  0.00           C  
ATOM    875  NE  ARG C 502     -60.302  41.259  28.412  1.00  0.00           N  
ATOM    876  CZ  ARG C 502     -60.472  39.983  28.747  1.00  0.00           C  
ATOM    877  NH1 ARG C 502     -59.674  39.408  29.640  1.00  0.00           N  
ATOM    878  NH2 ARG C 502     -61.451  39.279  28.196  1.00  0.00           N  
ATOM    879  N   MET C 503     -56.837  46.879  30.544  1.00  0.00           N  
ATOM    880  CA  MET C 503     -55.793  47.418  31.419  1.00  0.00           C  
ATOM    881  C   MET C 503     -56.187  48.764  32.031  1.00  0.00           C  
ATOM    882  O   MET C 503     -55.859  49.045  33.186  1.00  0.00           O  
ATOM    883  CB  MET C 503     -54.462  47.544  30.666  1.00  0.00           C  
ATOM    884  CG  MET C 503     -53.826  46.212  30.276  1.00  0.00           C  
ATOM    885  SD  MET C 503     -52.173  46.356  29.556  1.00  0.00           S  
ATOM    886  CE  MET C 503     -52.524  47.174  27.999  1.00  0.00           C  
ATOM    887  N   ALA C 504     -56.884  49.587  31.249  1.00  0.00           N  
ATOM    888  CA  ALA C 504     -57.371  50.889  31.710  1.00  0.00           C  
ATOM    889  C   ALA C 504     -58.504  50.742  32.726  1.00  0.00           C  
ATOM    890  O   ALA C 504     -58.551  51.475  33.716  1.00  0.00           O  
ATOM    891  CB  ALA C 504     -57.817  51.747  30.528  1.00  0.00           C  
ATOM    892  N   ASP C 505     -59.405  49.790  32.477  1.00  0.00           N  
ATOM    893  CA  ASP C 505     -60.498  49.478  33.405  1.00  0.00           C  
ATOM    894  C   ASP C 505     -59.988  48.880  34.715  1.00  0.00           C  
ATOM    895  O   ASP C 505     -60.641  49.003  35.754  1.00  0.00           O  
ATOM    896  CB  ASP C 505     -61.509  48.525  32.758  1.00  0.00           C  
ATOM    897  CG  ASP C 505     -62.357  49.199  31.689  1.00  0.00           C  
ATOM    898  OD1 ASP C 505     -62.258  50.435  31.519  1.00  0.00           O  
ATOM    899  OD2 ASP C 505     -63.129  48.484  31.016  1.00  0.00           O  
ATOM    900  N   ALA C 506     -58.823  48.236  34.654  1.00  0.00           N  
ATOM    901  CA  ALA C 506     -58.171  47.670  35.834  1.00  0.00           C  
ATOM    902  C   ALA C 506     -57.448  48.739  36.657  1.00  0.00           C  
ATOM    903  O   ALA C 506     -56.998  48.472  37.774  1.00  0.00           O  
ATOM    904  CB  ALA C 506     -57.206  46.562  35.427  1.00  0.00           C  
ATOM    905  N   GLY C 507     -57.339  49.942  36.095  1.00  0.00           N  
ATOM    906  CA  GLY C 507     -56.725  51.079  36.778  1.00  0.00           C  
ATOM    907  C   GLY C 507     -55.223  51.184  36.594  1.00  0.00           C  
ATOM    908  O   GLY C 507     -54.542  51.836  37.388  1.00  0.00           O  
ATOM    909  N   ASP C 508     -54.707  50.558  35.538  1.00  0.00           N  
ATOM    910  CA  ASP C 508     -53.261  50.490  35.306  1.00  0.00           C  
ATOM    911  C   ASP C 508     -52.732  51.455  34.236  1.00  0.00           C  
ATOM    912  O   ASP C 508     -51.531  51.473  33.957  1.00  0.00           O  
ATOM    913  CB  ASP C 508     -52.837  49.049  34.997  1.00  0.00           C  
ATOM    914  CG  ASP C 508     -52.889  48.149  36.223  1.00  0.00           C  
ATOM    915  OD1 ASP C 508     -52.456  48.588  37.310  1.00  0.00           O  
ATOM    916  OD2 ASP C 508     -53.357  46.998  36.099  1.00  0.00           O  
ATOM    917  N   ILE C 509     -53.623  52.253  33.649  1.00  0.00           N  
ATOM    918  CA  ILE C 509     -53.227  53.257  32.656  1.00  0.00           C  
ATOM    919  C   ILE C 509     -53.577  54.672  33.130  1.00  0.00           C  
ATOM    920  O   ILE C 509     -54.736  54.970  33.427  1.00  0.00           O  
ATOM    921  CB  ILE C 509     -53.842  52.971  31.253  1.00  0.00           C  
ATOM    922  CG1 ILE C 509     -53.386  51.600  30.734  1.00  0.00           C  
ATOM    923  CG2 ILE C 509     -53.472  54.081  30.259  1.00  0.00           C  
ATOM    924  CD1 ILE C 509     -54.127  51.109  29.496  1.00  0.00           C  
ATOM    925  N   TYR C 510     -52.562  55.531  33.203  1.00  0.00           N  
ATOM    926  CA  TYR C 510     -52.739  56.927  33.610  1.00  0.00           C  
ATOM    927  C   TYR C 510     -51.929  57.879  32.726  1.00  0.00           C  
ATOM    928  O   TYR C 510     -50.943  57.474  32.108  1.00  0.00           O  
ATOM    929  CB  TYR C 510     -52.367  57.115  35.089  1.00  0.00           C  
ATOM    930  CG  TYR C 510     -50.894  56.933  35.403  1.00  0.00           C  
ATOM    931  CD1 TYR C 510     -50.371  55.671  35.691  1.00  0.00           C  
ATOM    932  CD2 TYR C 510     -50.026  58.025  35.424  1.00  0.00           C  
ATOM    933  CE1 TYR C 510     -49.018  55.500  35.984  1.00  0.00           C  
ATOM    934  CE2 TYR C 510     -48.672  57.866  35.713  1.00  0.00           C  
ATOM    935  CZ  TYR C 510     -48.177  56.602  35.993  1.00  0.00           C  
ATOM    936  OH  TYR C 510     -46.842  56.441  36.280  1.00  0.00           O  
ATOM    937  N   LEU C 511     -52.350  59.142  32.684  1.00  0.00           N  
ATOM    938  CA  LEU C 511     -51.687  60.167  31.876  1.00  0.00           C  
ATOM    939  C   LEU C 511     -50.678  60.971  32.699  1.00  0.00           C  
ATOM    940  O   LEU C 511     -50.992  61.433  33.798  1.00  0.00           O  
ATOM    941  CB  LEU C 511     -52.732  61.099  31.247  1.00  0.00           C  
ATOM    942  CG  LEU C 511     -52.285  62.164  30.240  1.00  0.00           C  
ATOM    943  CD1 LEU C 511     -51.838  61.537  28.925  1.00  0.00           C  
ATOM    944  CD2 LEU C 511     -53.409  63.158  29.999  1.00  0.00           C  
ATOM    945  N   ASP C 512     -49.470  61.132  32.157  1.00  0.00           N  
ATOM    946  CA  ASP C 512     -48.398  61.879  32.824  1.00  0.00           C  
ATOM    947  C   ASP C 512     -47.332  62.370  31.834  1.00  0.00           C  
ATOM    948  O   ASP C 512     -47.440  62.135  30.629  1.00  0.00           O  
ATOM    949  CB  ASP C 512     -47.757  61.028  33.930  1.00  0.00           C  
ATOM    950  CG  ASP C 512     -47.100  61.870  35.015  1.00  0.00           C  
ATOM    951  OD1 ASP C 512     -47.514  63.035  35.207  1.00  0.00           O  
ATOM    952  OD2 ASP C 512     -46.169  61.364  35.677  1.00  0.00           O  
ATOM    953  N   ALA C 513     -46.310  63.053  32.352  1.00  0.00           N  
ATOM    954  CA  ALA C 513     -45.223  63.599  31.537  1.00  0.00           C  
ATOM    955  C   ALA C 513     -44.088  62.595  31.325  1.00  0.00           C  
ATOM    956  O   ALA C 513     -43.762  61.810  32.219  1.00  0.00           O  
ATOM    957  CB  ALA C 513     -44.688  64.882  32.159  1.00  0.00           C  
ATOM    958  N   TYR C 514     -43.489  62.644  30.137  1.00  0.00           N  
ATOM    959  CA  TYR C 514     -42.427  61.720  29.741  1.00  0.00           C  
ATOM    960  C   TYR C 514     -41.185  62.480  29.278  1.00  0.00           C  
ATOM    961  O   TYR C 514     -40.577  63.226  30.049  1.00  0.00           O  
ATOM    962  CB  TYR C 514     -42.934  60.786  28.633  1.00  0.00           C  
ATOM    963  CG  TYR C 514     -41.888  59.875  28.017  1.00  0.00           C  
ATOM    964  CD1 TYR C 514     -41.398  58.766  28.710  1.00  0.00           C  
ATOM    965  CD2 TYR C 514     -41.405  60.112  26.729  1.00  0.00           C  
ATOM    966  CE1 TYR C 514     -40.442  57.923  28.140  1.00  0.00           C  
ATOM    967  CE2 TYR C 514     -40.450  59.277  26.150  1.00  0.00           C  
ATOM    968  CZ  TYR C 514     -39.974  58.186  26.861  1.00  0.00           C  
ATOM    969  OH  TYR C 514     -39.031  57.360  26.290  1.00  0.00           O  
ATOM    970  N   THR C 830     -36.275  67.454  25.803  1.00  0.00           N  
ATOM    971  CA  THR C 830     -37.448  66.764  25.269  1.00  0.00           C  
ATOM    972  C   THR C 830     -38.508  66.505  26.346  1.00  0.00           C  
ATOM    973  O   THR C 830     -38.193  66.061  27.453  1.00  0.00           O  
ATOM    974  CB  THR C 830     -37.066  65.445  24.529  1.00  0.00           C  
ATOM    975  OG1 THR C 830     -38.254  64.731  24.161  1.00  0.00           O  
ATOM    976  CG2 THR C 830     -36.176  64.545  25.396  1.00  0.00           C  
ATOM    977  N   GLU C 831     -39.762  66.797  26.006  1.00  0.00           N  
ATOM    978  CA  GLU C 831     -40.893  66.603  26.913  1.00  0.00           C  
ATOM    979  C   GLU C 831     -42.131  66.188  26.122  1.00  0.00           C  
ATOM    980  O   GLU C 831     -42.425  66.761  25.068  1.00  0.00           O  
ATOM    981  CB  GLU C 831     -41.170  67.882  27.711  1.00  0.00           C  
ATOM    982  CG  GLU C 831     -42.123  67.705  28.893  1.00  0.00           C  
ATOM    983  CD  GLU C 831     -42.363  68.995  29.669  1.00  0.00           C  
ATOM    984  OE1 GLU C 831     -42.071  70.090  29.138  1.00  0.00           O  
ATOM    985  OE2 GLU C 831     -42.853  68.911  30.816  1.00  0.00           O  
ATOM    986  N   GLU C 832     -42.851  65.193  26.638  1.00  0.00           N  
ATOM    987  CA  GLU C 832     -44.028  64.651  25.964  1.00  0.00           C  
ATOM    988  C   GLU C 832     -45.091  64.198  26.967  1.00  0.00           C  
ATOM    989  O   GLU C 832     -44.768  63.623  28.008  1.00  0.00           O  
ATOM    990  CB  GLU C 832     -43.623  63.486  25.052  1.00  0.00           C  
ATOM    991  CG  GLU C 832     -44.621  63.172  23.939  1.00  0.00           C  
ATOM    992  CD  GLU C 832     -44.172  62.036  23.024  1.00  0.00           C  
ATOM    993  OE1 GLU C 832     -45.037  61.465  22.323  1.00  0.00           O  
ATOM    994  OE2 GLU C 832     -42.963  61.713  22.997  1.00  0.00           O  
ATOM    995  N   GLN C 833     -46.353  64.472  26.645  1.00  0.00           N  
ATOM    996  CA  GLN C 833     -47.486  64.027  27.452  1.00  0.00           C  
ATOM    997  C   GLN C 833     -47.983  62.673  26.936  1.00  0.00           C  
ATOM    998  O   GLN C 833     -48.639  62.603  25.894  1.00  0.00           O  
ATOM    999  CB  GLN C 833     -48.610  65.070  27.405  1.00  0.00           C  
ATOM   1000  CG  GLN C 833     -49.801  64.781  28.316  1.00  0.00           C  
ATOM   1001  CD  GLN C 833     -49.638  65.345  29.718  1.00  0.00           C  
ATOM   1002  OE1 GLN C 833     -48.571  65.245  30.330  1.00  0.00           O  
ATOM   1003  NE2 GLN C 833     -50.709  65.935  30.240  1.00  0.00           N  
ATOM   1004  N   THR C 834     -47.657  61.604  27.662  1.00  0.00           N  
ATOM   1005  CA  THR C 834     -48.009  60.242  27.239  1.00  0.00           C  
ATOM   1006  C   THR C 834     -48.693  59.425  28.336  1.00  0.00           C  
ATOM   1007  O   THR C 834     -48.579  59.737  29.524  1.00  0.00           O  
ATOM   1008  CB  THR C 834     -46.770  59.446  26.737  1.00  0.00           C  
ATOM   1009  OG1 THR C 834     -45.829  59.282  27.805  1.00  0.00           O  
ATOM   1010  CG2 THR C 834     -46.095  60.150  25.562  1.00  0.00           C  
ATOM   1011  N   TYR C 835     -49.402  58.378  27.923  1.00  0.00           N  
ATOM   1012  CA  TYR C 835     -49.991  57.419  28.855  1.00  0.00           C  
ATOM   1013  C   TYR C 835     -48.939  56.455  29.395  1.00  0.00           C  
ATOM   1014  O   TYR C 835     -47.984  56.107  28.696  1.00  0.00           O  
ATOM   1015  CB  TYR C 835     -51.138  56.652  28.194  1.00  0.00           C  
ATOM   1016  CG  TYR C 835     -52.403  57.469  28.054  1.00  0.00           C  
ATOM   1017  CD1 TYR C 835     -53.212  57.727  29.162  1.00  0.00           C  
ATOM   1018  CD2 TYR C 835     -52.789  57.987  26.819  1.00  0.00           C  
ATOM   1019  CE1 TYR C 835     -54.373  58.479  29.044  1.00  0.00           C  
ATOM   1020  CE2 TYR C 835     -53.951  58.742  26.690  1.00  0.00           C  
ATOM   1021  CZ  TYR C 835     -54.737  58.983  27.807  1.00  0.00           C  
ATOM   1022  OH  TYR C 835     -55.887  59.728  27.692  1.00  0.00           O  
ATOM   1023  N   PHE C 836     -49.121  56.037  30.644  1.00  0.00           N  
ATOM   1024  CA  PHE C 836     -48.181  55.149  31.321  1.00  0.00           C  
ATOM   1025  C   PHE C 836     -48.858  53.887  31.840  1.00  0.00           C  
ATOM   1026  O   PHE C 836     -50.000  53.930  32.303  1.00  0.00           O  
ATOM   1027  CB  PHE C 836     -47.500  55.876  32.485  1.00  0.00           C  
ATOM   1028  CG  PHE C 836     -46.367  56.771  32.068  1.00  0.00           C  
ATOM   1029  CD1 PHE C 836     -46.601  58.095  31.711  1.00  0.00           C  
ATOM   1030  CD2 PHE C 836     -45.060  56.293  32.046  1.00  0.00           C  
ATOM   1031  CE1 PHE C 836     -45.552  58.928  31.329  1.00  0.00           C  
ATOM   1032  CE2 PHE C 836     -44.004  57.117  31.665  1.00  0.00           C  
ATOM   1033  CZ  PHE C 836     -44.250  58.437  31.306  1.00  0.00           C  
ATOM   1034  N   PHE C 837     -48.148  52.766  31.752  1.00  0.00           N  
ATOM   1035  CA  PHE C 837     -48.589  51.523  32.373  1.00  0.00           C  
ATOM   1036  C   PHE C 837     -47.906  51.354  33.727  1.00  0.00           C  
ATOM   1037  O   PHE C 837     -46.698  51.572  33.852  1.00  0.00           O  
ATOM   1038  CB  PHE C 837     -48.306  50.317  31.471  1.00  0.00           C  
ATOM   1039  CG  PHE C 837     -48.722  49.001  32.072  1.00  0.00           C  
ATOM   1040  CD1 PHE C 837     -50.056  48.605  32.057  1.00  0.00           C  
ATOM   1041  CD2 PHE C 837     -47.780  48.161  32.659  1.00  0.00           C  
ATOM   1042  CE1 PHE C 837     -50.446  47.392  32.617  1.00  0.00           C  
ATOM   1043  CE2 PHE C 837     -48.160  46.945  33.221  1.00  0.00           C  
ATOM   1044  CZ  PHE C 837     -49.495  46.559  33.199  1.00  0.00           C  
ATOM   1045  N   ARG C 838     -48.687  50.956  34.729  1.00  0.00           N  
ATOM   1046  CA  ARG C 838     -48.198  50.825  36.104  1.00  0.00           C  
ATOM   1047  C   ARG C 838     -47.344  49.570  36.297  1.00  0.00           C  
ATOM   1048  O   ARG C 838     -47.754  48.628  36.979  1.00  0.00           O  
ATOM   1049  CB  ARG C 838     -49.365  50.832  37.101  1.00  0.00           C  
ATOM   1050  CG  ARG C 838     -50.228  52.084  37.082  1.00  0.00           C  
ATOM   1051  CD  ARG C 838     -51.135  52.129  38.304  1.00  0.00           C  
ATOM   1052  NE  ARG C 838     -52.031  53.284  38.305  1.00  0.00           N  
ATOM   1053  CZ  ARG C 838     -51.712  54.491  38.767  1.00  0.00           C  
ATOM   1054  NH1 ARG C 838     -50.505  54.728  39.267  1.00  0.00           N  
ATOM   1055  NH2 ARG C 838     -52.605  55.470  38.724  1.00  0.00           N  
ATOM   1056  N   LEU C 839     -46.154  49.571  35.699  1.00  0.00           N  
ATOM   1057  CA  LEU C 839     -45.226  48.441  35.785  1.00  0.00           C  
ATOM   1058  C   LEU C 839     -44.633  48.293  37.188  1.00  0.00           C  
ATOM   1059  O   LEU C 839     -44.311  47.181  37.618  1.00  0.00           O  
ATOM   1060  CB  LEU C 839     -44.110  48.582  34.742  1.00  0.00           C  
ATOM   1061  CG  LEU C 839     -43.117  47.427  34.556  1.00  0.00           C  
ATOM   1062  CD1 LEU C 839     -43.789  46.189  33.973  1.00  0.00           C  
ATOM   1063  CD2 LEU C 839     -41.957  47.864  33.682  1.00  0.00           C  
ATOM   1064  N   SER C 840     -44.502  49.419  37.890  1.00  0.00           N  
ATOM   1065  CA  SER C 840     -43.997  49.451  39.267  1.00  0.00           C  
ATOM   1066  C   SER C 840     -44.893  48.690  40.247  1.00  0.00           C  
ATOM   1067  O   SER C 840     -44.450  48.306  41.329  1.00  0.00           O  
ATOM   1068  CB  SER C 840     -43.828  50.898  39.737  1.00  0.00           C  
ATOM   1069  OG  SER C 840     -45.052  51.609  39.650  1.00  0.00           O  
ATOM   1070  N   ALA C 841     -46.147  48.476  39.855  1.00  0.00           N  
ATOM   1071  CA  ALA C 841     -47.119  47.765  40.680  1.00  0.00           C  
ATOM   1072  C   ALA C 841     -46.996  46.240  40.587  1.00  0.00           C  
ATOM   1073  O   ALA C 841     -47.562  45.518  41.412  1.00  0.00           O  
ATOM   1074  CB  ALA C 841     -48.532  48.205  40.316  1.00  0.00           C  
ATOM   1075  N   TYR C 844     -46.250  45.757  39.594  1.00  0.00           N  
ATOM   1076  CA  TYR C 844     -46.183  44.322  39.302  1.00  0.00           C  
ATOM   1077  C   TYR C 844     -44.818  43.682  39.562  1.00  0.00           C  
ATOM   1078  O   TYR C 844     -44.624  42.497  39.284  1.00  0.00           O  
ATOM   1079  CB  TYR C 844     -46.635  44.056  37.860  1.00  0.00           C  
ATOM   1080  CG  TYR C 844     -48.115  44.272  37.647  1.00  0.00           C  
ATOM   1081  CD1 TYR C 844     -49.022  43.229  37.827  1.00  0.00           C  
ATOM   1082  CD2 TYR C 844     -48.612  45.522  37.279  1.00  0.00           C  
ATOM   1083  CE1 TYR C 844     -50.385  43.421  37.639  1.00  0.00           C  
ATOM   1084  CE2 TYR C 844     -49.975  45.726  37.091  1.00  0.00           C  
ATOM   1085  CZ  TYR C 844     -50.854  44.672  37.273  1.00  0.00           C  
ATOM   1086  OH  TYR C 844     -52.202  44.866  37.090  1.00  0.00           O  
ATOM   1087  N   THR C 845     -43.890  44.461  40.113  1.00  0.00           N  
ATOM   1088  CA  THR C 845     -42.513  44.016  40.344  1.00  0.00           C  
ATOM   1089  C   THR C 845     -42.423  42.698  41.123  1.00  0.00           C  
ATOM   1090  O   THR C 845     -41.841  41.726  40.634  1.00  0.00           O  
ATOM   1091  CB  THR C 845     -41.675  45.117  41.041  1.00  0.00           C  
ATOM   1092  OG1 THR C 845     -41.645  46.288  40.214  1.00  0.00           O  
ATOM   1093  CG2 THR C 845     -40.244  44.647  41.293  1.00  0.00           C  
ATOM   1094  N   ASP C 846     -43.005  42.668  42.321  1.00  0.00           N  
ATOM   1095  CA  ASP C 846     -42.919  41.495  43.193  1.00  0.00           C  
ATOM   1096  C   ASP C 846     -43.764  40.317  42.712  1.00  0.00           C  
ATOM   1097  O   ASP C 846     -43.426  39.160  42.976  1.00  0.00           O  
ATOM   1098  CB  ASP C 846     -43.263  41.862  44.642  1.00  0.00           C  
ATOM   1099  CG  ASP C 846     -42.115  42.568  45.358  1.00  0.00           C  
ATOM   1100  OD1 ASP C 846     -40.967  42.532  44.859  1.00  0.00           O  
ATOM   1101  OD2 ASP C 846     -42.359  43.158  46.430  1.00  0.00           O  
ATOM   1102  N   ARG C 847     -44.852  40.613  42.006  1.00  0.00           N  
ATOM   1103  CA  ARG C 847     -45.698  39.578  41.413  1.00  0.00           C  
ATOM   1104  C   ARG C 847     -44.986  38.889  40.243  1.00  0.00           C  
ATOM   1105  O   ARG C 847     -45.172  37.691  40.014  1.00  0.00           O  
ATOM   1106  CB  ARG C 847     -47.036  40.169  40.966  1.00  0.00           C  
ATOM   1107  CG  ARG C 847     -48.123  39.138  40.709  1.00  0.00           C  
ATOM   1108  CD  ARG C 847     -49.461  39.806  40.442  1.00  0.00           C  
ATOM   1109  NE  ARG C 847     -50.410  38.879  39.828  1.00  0.00           N  
ATOM   1110  CZ  ARG C 847     -51.596  39.224  39.334  1.00  0.00           C  
ATOM   1111  NH1 ARG C 847     -52.002  40.486  39.372  1.00  0.00           N  
ATOM   1112  NH2 ARG C 847     -52.380  38.300  38.797  1.00  0.00           N  
ATOM   1113  N   LEU C 848     -44.174  39.654  39.513  1.00  0.00           N  
ATOM   1114  CA  LEU C 848     -43.323  39.107  38.458  1.00  0.00           C  
ATOM   1115  C   LEU C 848     -42.213  38.236  39.042  1.00  0.00           C  
ATOM   1116  O   LEU C 848     -41.911  37.169  38.506  1.00  0.00           O  
ATOM   1117  CB  LEU C 848     -42.720  40.226  37.601  1.00  0.00           C  
ATOM   1118  CG  LEU C 848     -43.620  40.913  36.569  1.00  0.00           C  
ATOM   1119  CD1 LEU C 848     -43.004  42.225  36.116  1.00  0.00           C  
ATOM   1120  CD2 LEU C 848     -43.894  40.006  35.377  1.00  0.00           C  
ATOM   1121  N   LEU C 849     -41.617  38.698  40.142  1.00  0.00           N  
ATOM   1122  CA  LEU C 849     -40.580  37.945  40.849  1.00  0.00           C  
ATOM   1123  C   LEU C 849     -41.112  36.632  41.416  1.00  0.00           C  
ATOM   1124  O   LEU C 849     -40.394  35.630  41.449  1.00  0.00           O  
ATOM   1125  CB  LEU C 849     -39.955  38.786  41.967  1.00  0.00           C  
ATOM   1126  CG  LEU C 849     -39.029  39.945  41.579  1.00  0.00           C  
ATOM   1127  CD1 LEU C 849     -38.645  40.755  42.812  1.00  0.00           C  
ATOM   1128  CD2 LEU C 849     -37.782  39.453  40.848  1.00  0.00           C  
ATOM   1129  N   ALA C 850     -42.371  36.649  41.856  1.00  0.00           N  
ATOM   1130  CA  ALA C 850     -43.050  35.454  42.351  1.00  0.00           C  
ATOM   1131  C   ALA C 850     -43.319  34.464  41.221  1.00  0.00           C  
ATOM   1132  O   ALA C 850     -43.308  33.251  41.437  1.00  0.00           O  
ATOM   1133  CB  ALA C 850     -44.347  35.828  43.053  1.00  0.00           C  
ATOM   1134  N   LEU C 851     -43.561  34.992  40.021  1.00  0.00           N  
ATOM   1135  CA  LEU C 851     -43.745  34.174  38.822  1.00  0.00           C  
ATOM   1136  C   LEU C 851     -42.468  33.417  38.455  1.00  0.00           C  
ATOM   1137  O   LEU C 851     -42.519  32.223  38.164  1.00  0.00           O  
ATOM   1138  CB  LEU C 851     -44.217  35.038  37.643  1.00  0.00           C  
ATOM   1139  CG  LEU C 851     -44.266  34.433  36.232  1.00  0.00           C  
ATOM   1140  CD1 LEU C 851     -45.346  33.358  36.113  1.00  0.00           C  
ATOM   1141  CD2 LEU C 851     -44.477  35.525  35.192  1.00  0.00           C  
ATOM   1142  N   TYR C 852     -41.332  34.113  38.483  1.00  0.00           N  
ATOM   1143  CA  TYR C 852     -40.040  33.518  38.127  1.00  0.00           C  
ATOM   1144  C   TYR C 852     -39.618  32.415  39.097  1.00  0.00           C  
ATOM   1145  O   TYR C 852     -39.042  31.406  38.683  1.00  0.00           O  
ATOM   1146  CB  TYR C 852     -38.937  34.584  38.047  1.00  0.00           C  
ATOM   1147  CG  TYR C 852     -39.267  35.805  37.210  1.00  0.00           C  
ATOM   1148  CD1 TYR C 852     -38.914  37.082  37.647  1.00  0.00           C  
ATOM   1149  CD2 TYR C 852     -39.925  35.687  35.982  1.00  0.00           C  
ATOM   1150  CE1 TYR C 852     -39.209  38.211  36.887  1.00  0.00           C  
ATOM   1151  CE2 TYR C 852     -40.228  36.811  35.216  1.00  0.00           C  
ATOM   1152  CZ  TYR C 852     -39.865  38.067  35.673  1.00  0.00           C  
ATOM   1153  OH  TYR C 852     -40.160  39.179  34.917  1.00  0.00           O  
ATOM   1154  N   GLU C 853     -39.906  32.617  40.383  1.00  0.00           N  
ATOM   1155  CA  GLU C 853     -39.563  31.655  41.430  1.00  0.00           C  
ATOM   1156  C   GLU C 853     -40.431  30.395  41.355  1.00  0.00           C  
ATOM   1157  O   GLU C 853     -39.913  29.279  41.400  1.00  0.00           O  
ATOM   1158  CB  GLU C 853     -39.671  32.311  42.815  1.00  0.00           C  
ATOM   1159  CG  GLU C 853     -39.144  31.465  43.978  1.00  0.00           C  
ATOM   1160  CD  GLU C 853     -37.637  31.238  43.933  1.00  0.00           C  
ATOM   1161  OE1 GLU C 853     -36.892  32.161  43.535  1.00  0.00           O  
ATOM   1162  OE2 GLU C 853     -37.195  30.130  44.307  1.00  0.00           O  
ATOM   1163  N   GLU C 854     -41.744  30.588  41.234  1.00  0.00           N  
ATOM   1164  CA  GLU C 854     -42.705  29.486  41.177  1.00  0.00           C  
ATOM   1165  C   GLU C 854     -42.669  28.744  39.839  1.00  0.00           C  
ATOM   1166  O   GLU C 854     -42.803  27.518  39.800  1.00  0.00           O  
ATOM   1167  CB  GLU C 854     -44.123  29.998  41.475  1.00  0.00           C  
ATOM   1168  CG  GLU C 854     -45.233  28.936  41.435  1.00  0.00           C  
ATOM   1169  CD  GLU C 854     -45.068  27.840  42.484  1.00  0.00           C  
ATOM   1170  OE1 GLU C 854     -44.694  28.154  43.637  1.00  0.00           O  
ATOM   1171  OE2 GLU C 854     -45.325  26.661  42.153  1.00  0.00           O  
ATOM   1172  N   HIS C 855     -42.486  29.489  38.750  1.00  0.00           N  
ATOM   1173  CA  HIS C 855     -42.470  28.910  37.409  1.00  0.00           C  
ATOM   1174  C   HIS C 855     -41.158  29.218  36.677  1.00  0.00           C  
ATOM   1175  O   HIS C 855     -41.122  30.096  35.813  1.00  0.00           O  
ATOM   1176  CB  HIS C 855     -43.674  29.409  36.598  1.00  0.00           C  
ATOM   1177  CG  HIS C 855     -45.000  29.051  37.196  1.00  0.00           C  
ATOM   1178  ND1 HIS C 855     -45.554  27.794  37.083  1.00  0.00           N  
ATOM   1179  CD2 HIS C 855     -45.885  29.789  37.908  1.00  0.00           C  
ATOM   1180  CE1 HIS C 855     -46.720  27.770  37.704  1.00  0.00           C  
ATOM   1181  NE2 HIS C 855     -46.945  28.969  38.213  1.00  0.00           N  
ATOM   1182  N   PRO C 856     -40.070  28.493  37.016  1.00  0.00           N  
ATOM   1183  CA  PRO C 856     -38.776  28.752  36.378  1.00  0.00           C  
ATOM   1184  C   PRO C 856     -38.760  28.393  34.889  1.00  0.00           C  
ATOM   1185  O   PRO C 856     -37.881  28.851  34.158  1.00  0.00           O  
ATOM   1186  CB  PRO C 856     -37.807  27.849  37.154  1.00  0.00           C  
ATOM   1187  CG  PRO C 856     -38.535  27.457  38.399  1.00  0.00           C  
ATOM   1188  CD  PRO C 856     -39.971  27.405  38.003  1.00  0.00           C  
ATOM   1189  N   GLU C 857     -39.729  27.589  34.455  1.00  0.00           N  
ATOM   1190  CA  GLU C 857     -39.866  27.207  33.049  1.00  0.00           C  
ATOM   1191  C   GLU C 857     -40.351  28.367  32.170  1.00  0.00           C  
ATOM   1192  O   GLU C 857     -40.258  28.298  30.944  1.00  0.00           O  
ATOM   1193  CB  GLU C 857     -40.793  25.988  32.899  1.00  0.00           C  
ATOM   1194  CG  GLU C 857     -42.288  26.252  33.162  1.00  0.00           C  
ATOM   1195  CD  GLU C 857     -42.666  26.247  34.642  1.00  0.00           C  
ATOM   1196  OE1 GLU C 857     -41.793  25.984  35.499  1.00  0.00           O  
ATOM   1197  OE2 GLU C 857     -43.850  26.501  34.949  1.00  0.00           O  
ATOM   1198  N   PHE C 858     -40.859  29.422  32.808  1.00  0.00           N  
ATOM   1199  CA  PHE C 858     -41.374  30.608  32.116  1.00  0.00           C  
ATOM   1200  C   PHE C 858     -40.314  31.291  31.251  1.00  0.00           C  
ATOM   1201  O   PHE C 858     -40.642  31.887  30.225  1.00  0.00           O  
ATOM   1202  CB  PHE C 858     -41.971  31.600  33.128  1.00  0.00           C  
ATOM   1203  CG  PHE C 858     -42.607  32.817  32.502  1.00  0.00           C  
ATOM   1204  CD1 PHE C 858     -43.852  32.731  31.884  1.00  0.00           C  
ATOM   1205  CD2 PHE C 858     -41.966  34.051  32.546  1.00  0.00           C  
ATOM   1206  CE1 PHE C 858     -44.444  33.855  31.310  1.00  0.00           C  
ATOM   1207  CE2 PHE C 858     -42.547  35.181  31.974  1.00  0.00           C  
ATOM   1208  CZ  PHE C 858     -43.790  35.083  31.356  1.00  0.00           C  
ATOM   1209  N   ILE C 859     -39.051  31.204  31.669  1.00  0.00           N  
ATOM   1210  CA  ILE C 859     -37.936  31.771  30.908  1.00  0.00           C  
ATOM   1211  C   ILE C 859     -36.843  30.730  30.650  1.00  0.00           C  
ATOM   1212  O   ILE C 859     -36.365  30.069  31.576  1.00  0.00           O  
ATOM   1213  CB  ILE C 859     -37.317  33.018  31.605  1.00  0.00           C  
ATOM   1214  CG1 ILE C 859     -38.402  34.038  31.975  1.00  0.00           C  
ATOM   1215  CG2 ILE C 859     -36.249  33.659  30.714  1.00  0.00           C  
ATOM   1216  CD1 ILE C 859     -37.925  35.179  32.854  1.00  0.00           C  
ATOM   1217  N   GLY C 860     -36.458  30.596  29.383  1.00  0.00           N  
ATOM   1218  CA  GLY C 860     -35.358  29.724  28.984  1.00  0.00           C  
ATOM   1219  C   GLY C 860     -34.413  30.413  28.010  1.00  0.00           C  
ATOM   1220  O   GLY C 860     -34.846  31.263  27.229  1.00  0.00           O  
ATOM   1221  N   PRO C 861     -33.112  30.062  28.052  1.00  0.00           N  
ATOM   1222  CA  PRO C 861     -32.487  29.128  28.995  1.00  0.00           C  
ATOM   1223  C   PRO C 861     -32.240  29.745  30.378  1.00  0.00           C  
ATOM   1224  O   PRO C 861     -32.542  30.922  30.591  1.00  0.00           O  
ATOM   1225  CB  PRO C 861     -31.162  28.777  28.311  1.00  0.00           C  
ATOM   1226  CG  PRO C 861     -30.848  29.963  27.477  1.00  0.00           C  
ATOM   1227  CD  PRO C 861     -32.167  30.507  27.011  1.00  0.00           C  
ATOM   1228  N   ASP C 862     -31.699  28.943  31.296  1.00  0.00           N  
ATOM   1229  CA  ASP C 862     -31.491  29.339  32.695  1.00  0.00           C  
ATOM   1230  C   ASP C 862     -30.715  30.642  32.879  1.00  0.00           C  
ATOM   1231  O   ASP C 862     -31.119  31.495  33.674  1.00  0.00           O  
ATOM   1232  CB  ASP C 862     -30.805  28.213  33.481  1.00  0.00           C  
ATOM   1233  CG  ASP C 862     -31.733  27.039  33.772  1.00  0.00           C  
ATOM   1234  OD1 ASP C 862     -32.970  27.226  33.812  1.00  0.00           O  
ATOM   1235  OD2 ASP C 862     -31.215  25.920  33.974  1.00  0.00           O  
ATOM   1236  N   ALA C 863     -29.611  30.794  32.147  1.00  0.00           N  
ATOM   1237  CA  ALA C 863     -28.769  31.989  32.245  1.00  0.00           C  
ATOM   1238  C   ALA C 863     -29.557  33.260  31.940  1.00  0.00           C  
ATOM   1239  O   ALA C 863     -29.312  34.311  32.534  1.00  0.00           O  
ATOM   1240  CB  ALA C 863     -27.561  31.876  31.320  1.00  0.00           C  
ATOM   1241  N   ARG C 864     -30.508  33.144  31.019  1.00  0.00           N  
ATOM   1242  CA  ARG C 864     -31.338  34.267  30.612  1.00  0.00           C  
ATOM   1243  C   ARG C 864     -32.401  34.596  31.666  1.00  0.00           C  
ATOM   1244  O   ARG C 864     -32.786  35.756  31.817  1.00  0.00           O  
ATOM   1245  CB  ARG C 864     -31.980  33.984  29.251  1.00  0.00           C  
ATOM   1246  CG  ARG C 864     -31.954  35.167  28.292  1.00  0.00           C  
ATOM   1247  CD  ARG C 864     -30.776  35.135  27.318  1.00  0.00           C  
ATOM   1248  NE  ARG C 864     -29.491  35.408  27.959  1.00  0.00           N  
ATOM   1249  CZ  ARG C 864     -28.460  34.566  27.974  1.00  0.00           C  
ATOM   1250  NH1 ARG C 864     -28.547  33.385  27.371  1.00  0.00           N  
ATOM   1251  NH2 ARG C 864     -27.333  34.907  28.586  1.00  0.00           N  
ATOM   1252  N   ARG C 865     -32.862  33.579  32.396  1.00  0.00           N  
ATOM   1253  CA  ARG C 865     -33.806  33.785  33.499  1.00  0.00           C  
ATOM   1254  C   ARG C 865     -33.142  34.498  34.675  1.00  0.00           C  
ATOM   1255  O   ARG C 865     -33.759  35.348  35.321  1.00  0.00           O  
ATOM   1256  CB  ARG C 865     -34.432  32.462  33.964  1.00  0.00           C  
ATOM   1257  CG  ARG C 865     -35.515  32.644  35.035  1.00  0.00           C  
ATOM   1258  CD  ARG C 865     -36.057  31.331  35.586  1.00  0.00           C  
ATOM   1259  NE  ARG C 865     -35.021  30.512  36.212  1.00  0.00           N  
ATOM   1260  CZ  ARG C 865     -34.579  29.356  35.724  1.00  0.00           C  
ATOM   1261  NH1 ARG C 865     -35.087  28.861  34.600  1.00  0.00           N  
ATOM   1262  NH2 ARG C 865     -33.629  28.690  36.365  1.00  0.00           N  
ATOM   1263  N   ASN C 866     -31.887  34.145  34.947  1.00  0.00           N  
ATOM   1264  CA  ASN C 866     -31.113  34.782  36.012  1.00  0.00           C  
ATOM   1265  C   ASN C 866     -30.903  36.275  35.769  1.00  0.00           C  
ATOM   1266  O   ASN C 866     -30.928  37.071  36.710  1.00  0.00           O  
ATOM   1267  CB  ASN C 866     -29.769  34.073  36.204  1.00  0.00           C  
ATOM   1268  CG  ASN C 866     -29.924  32.645  36.703  1.00  0.00           C  
ATOM   1269  OD1 ASN C 866     -30.872  32.319  37.421  1.00  0.00           O  
ATOM   1270  ND2 ASN C 866     -28.986  31.786  36.328  1.00  0.00           N  
ATOM   1271  N   GLU C 867     -30.711  36.641  34.502  1.00  0.00           N  
ATOM   1272  CA  GLU C 867     -30.555  38.040  34.096  1.00  0.00           C  
ATOM   1273  C   GLU C 867     -31.835  38.846  34.315  1.00  0.00           C  
ATOM   1274  O   GLU C 867     -31.781  39.989  34.773  1.00  0.00           O  
ATOM   1275  CB  GLU C 867     -30.113  38.128  32.631  1.00  0.00           C  
ATOM   1276  CG  GLU C 867     -28.686  37.644  32.385  1.00  0.00           C  
ATOM   1277  CD  GLU C 867     -28.384  37.360  30.921  1.00  0.00           C  
ATOM   1278  OE1 GLU C 867     -27.282  36.840  30.640  1.00  0.00           O  
ATOM   1279  OE2 GLU C 867     -29.236  37.652  30.050  1.00  0.00           O  
ATOM   1280  N   ILE C 868     -32.978  38.241  33.990  1.00  0.00           N  
ATOM   1281  CA  ILE C 868     -34.282  38.883  34.165  1.00  0.00           C  
ATOM   1282  C   ILE C 868     -34.622  39.059  35.649  1.00  0.00           C  
ATOM   1283  O   ILE C 868     -35.081  40.127  36.056  1.00  0.00           O  
ATOM   1284  CB  ILE C 868     -35.415  38.121  33.410  1.00  0.00           C  
ATOM   1285  CG1 ILE C 868     -35.147  38.092  31.895  1.00  0.00           C  
ATOM   1286  CG2 ILE C 868     -36.794  38.720  33.714  1.00  0.00           C  
ATOM   1287  CD1 ILE C 868     -35.116  39.462  31.203  1.00  0.00           C  
ATOM   1288  N   VAL C 869     -34.383  38.018  36.448  1.00  0.00           N  
ATOM   1289  CA  VAL C 869     -34.570  38.096  37.900  1.00  0.00           C  
ATOM   1290  C   VAL C 869     -33.726  39.235  38.477  1.00  0.00           C  
ATOM   1291  O   VAL C 869     -34.228  40.055  39.247  1.00  0.00           O  
ATOM   1292  CB  VAL C 869     -34.248  36.746  38.608  1.00  0.00           C  
ATOM   1293  CG1 VAL C 869     -34.190  36.915  40.125  1.00  0.00           C  
ATOM   1294  CG2 VAL C 869     -35.278  35.689  38.241  1.00  0.00           C  
ATOM   1295  N   SER C 870     -32.458  39.290  38.073  1.00  0.00           N  
ATOM   1296  CA  SER C 870     -31.532  40.342  38.498  1.00  0.00           C  
ATOM   1297  C   SER C 870     -31.997  41.742  38.087  1.00  0.00           C  
ATOM   1298  O   SER C 870     -31.792  42.706  38.827  1.00  0.00           O  
ATOM   1299  CB  SER C 870     -30.128  40.069  37.951  1.00  0.00           C  
ATOM   1300  OG  SER C 870     -29.217  41.079  38.347  1.00  0.00           O  
ATOM   1301  N   PHE C 872     -32.621  41.843  36.914  1.00  0.00           N  
ATOM   1302  CA  PHE C 872     -33.130  43.118  36.407  1.00  0.00           C  
ATOM   1303  C   PHE C 872     -34.366  43.597  37.172  1.00  0.00           C  
ATOM   1304  O   PHE C 872     -34.443  44.765  37.558  1.00  0.00           O  
ATOM   1305  CB  PHE C 872     -33.425  43.030  34.902  1.00  0.00           C  
ATOM   1306  CG  PHE C 872     -34.107  44.251  34.338  1.00  0.00           C  
ATOM   1307  CD1 PHE C 872     -33.418  45.453  34.202  1.00  0.00           C  
ATOM   1308  CD2 PHE C 872     -35.438  44.195  33.934  1.00  0.00           C  
ATOM   1309  CE1 PHE C 872     -34.047  46.583  33.680  1.00  0.00           C  
ATOM   1310  CE2 PHE C 872     -36.076  45.319  33.410  1.00  0.00           C  
ATOM   1311  CZ  PHE C 872     -35.378  46.515  33.284  1.00  0.00           C  
ATOM   1312  N   VAL C 873     -35.322  42.694  37.384  1.00  0.00           N  
ATOM   1313  CA  VAL C 873     -36.571  43.018  38.083  1.00  0.00           C  
ATOM   1314  C   VAL C 873     -36.335  43.289  39.578  1.00  0.00           C  
ATOM   1315  O   VAL C 873     -37.026  44.118  40.177  1.00  0.00           O  
ATOM   1316  CB  VAL C 873     -37.655  41.916  37.874  1.00  0.00           C  
ATOM   1317  CG1 VAL C 873     -38.967  42.290  38.556  1.00  0.00           C  
ATOM   1318  CG2 VAL C 873     -37.905  41.682  36.390  1.00  0.00           C  
ATOM   1319  N   SER C 874     -35.348  42.607  40.161  1.00  0.00           N  
ATOM   1320  CA  SER C 874     -34.990  42.779  41.575  1.00  0.00           C  
ATOM   1321  C   SER C 874     -34.457  44.176  41.902  1.00  0.00           C  
ATOM   1322  O   SER C 874     -34.500  44.605  43.056  1.00  0.00           O  
ATOM   1323  CB  SER C 874     -33.971  41.721  42.009  1.00  0.00           C  
ATOM   1324  OG  SER C 874     -34.515  40.416  41.906  1.00  0.00           O  
ATOM   1325  N   GLY C1082     -33.959  44.877  40.885  1.00  0.00           N  
ATOM   1326  CA  GLY C1082     -33.478  46.248  41.042  1.00  0.00           C  
ATOM   1327  C   GLY C1082     -34.587  47.289  41.066  1.00  0.00           C  
ATOM   1328  O   GLY C1082     -34.321  48.479  41.244  1.00  0.00           O  
ATOM   1329  N   GLY C1083     -35.829  46.840  40.890  1.00  0.00           N  
ATOM   1330  CA  GLY C1083     -36.989  47.726  40.893  1.00  0.00           C  
ATOM   1331  C   GLY C1083     -37.389  48.162  39.496  1.00  0.00           C  
ATOM   1332  O   GLY C1083     -36.532  48.433  38.651  1.00  0.00           O  
ATOM   1333  N   LEU C1084     -38.695  48.232  39.256  1.00  0.00           N  
ATOM   1334  CA  LEU C1084     -39.217  48.613  37.946  1.00  0.00           C  
ATOM   1335  C   LEU C1084     -39.902  49.972  37.975  1.00  0.00           C  
ATOM   1336  O   LEU C1084     -40.662  50.278  38.897  1.00  0.00           O  
ATOM   1337  CB  LEU C1084     -40.188  47.552  37.412  1.00  0.00           C  
ATOM   1338  CG  LEU C1084     -39.640  46.169  37.046  1.00  0.00           C  
ATOM   1339  CD1 LEU C1084     -40.786  45.202  36.803  1.00  0.00           C  
ATOM   1340  CD2 LEU C1084     -38.721  46.230  35.831  1.00  0.00           C  
ATOM   1341  N   LYS C1085     -39.615  50.780  36.959  1.00  0.00           N  
ATOM   1342  CA  LYS C1085     -40.279  52.064  36.770  1.00  0.00           C  
ATOM   1343  C   LYS C1085     -41.447  51.902  35.803  1.00  0.00           C  
ATOM   1344  O   LYS C1085     -41.480  50.952  35.016  1.00  0.00           O  
ATOM   1345  CB  LYS C1085     -39.284  53.107  36.254  1.00  0.00           C  
ATOM   1346  CG  LYS C1085     -38.284  53.570  37.308  1.00  0.00           C  
ATOM   1347  CD  LYS C1085     -37.242  54.514  36.726  1.00  0.00           C  
ATOM   1348  CE  LYS C1085     -36.373  55.134  37.820  1.00  0.00           C  
ATOM   1349  NZ  LYS C1085     -35.535  54.132  38.550  1.00  0.00           N  
ATOM   1350  N   ASP C1087     -42.408  52.820  35.872  1.00  0.00           N  
ATOM   1351  CA  ASP C1087     -43.571  52.790  34.982  1.00  0.00           C  
ATOM   1352  C   ASP C1087     -43.179  53.018  33.519  1.00  0.00           C  
ATOM   1353  O   ASP C1087     -42.166  53.660  33.234  1.00  0.00           O  
ATOM   1354  CB  ASP C1087     -44.640  53.786  35.448  1.00  0.00           C  
ATOM   1355  CG  ASP C1087     -45.420  53.285  36.661  1.00  0.00           C  
ATOM   1356  OD1 ASP C1087     -45.240  52.111  37.049  1.00  0.00           O  
ATOM   1357  OD2 ASP C1087     -46.218  54.062  37.225  1.00  0.00           O  
ATOM   1358  N   LEU C1088     -43.984  52.480  32.605  1.00  0.00           N  
ATOM   1359  CA  LEU C1088     -43.640  52.435  31.185  1.00  0.00           C  
ATOM   1360  C   LEU C1088     -44.575  53.277  30.320  1.00  0.00           C  
ATOM   1361  O   LEU C1088     -45.797  53.127  30.384  1.00  0.00           O  
ATOM   1362  CB  LEU C1088     -43.634  50.981  30.693  1.00  0.00           C  
ATOM   1363  CG  LEU C1088     -43.324  50.674  29.221  1.00  0.00           C  
ATOM   1364  CD1 LEU C1088     -41.836  50.823  28.917  1.00  0.00           C  
ATOM   1365  CD2 LEU C1088     -43.800  49.273  28.869  1.00  0.00           C  
ATOM   1366  N   SER C1089     -43.985  54.152  29.508  1.00  0.00           N  
ATOM   1367  CA  SER C1089     -44.732  54.956  28.542  1.00  0.00           C  
ATOM   1368  C   SER C1089     -45.298  54.057  27.444  1.00  0.00           C  
ATOM   1369  O   SER C1089     -44.556  53.315  26.794  1.00  0.00           O  
ATOM   1370  CB  SER C1089     -43.840  56.047  27.942  1.00  0.00           C  
ATOM   1371  OG  SER C1089     -44.561  56.859  27.032  1.00  0.00           O  
ATOM   1372  N   ILE C1090     -46.613  54.126  27.251  1.00  0.00           N  
ATOM   1373  CA  ILE C1090     -47.314  53.212  26.343  1.00  0.00           C  
ATOM   1374  C   ILE C1090     -48.108  53.912  25.227  1.00  0.00           C  
ATOM   1375  O   ILE C1090     -48.916  53.278  24.542  1.00  0.00           O  
ATOM   1376  CB  ILE C1090     -48.223  52.217  27.121  1.00  0.00           C  
ATOM   1377  CG1 ILE C1090     -49.137  52.963  28.102  1.00  0.00           C  
ATOM   1378  CG2 ILE C1090     -47.372  51.173  27.843  1.00  0.00           C  
ATOM   1379  CD1 ILE C1090     -50.261  52.123  28.680  1.00  0.00           C  
ATOM   1380  N   SER C1091     -47.865  55.209  25.042  1.00  0.00           N  
ATOM   1381  CA  SER C1091     -48.500  55.971  23.963  1.00  0.00           C  
ATOM   1382  C   SER C1091     -47.533  56.974  23.335  1.00  0.00           C  
ATOM   1383  O   SER C1091     -46.513  57.319  23.934  1.00  0.00           O  
ATOM   1384  CB  SER C1091     -49.763  56.683  24.460  1.00  0.00           C  
ATOM   1385  OG  SER C1091     -49.440  57.791  25.281  1.00  0.00           O  
ATOM   1386  N   ARG C1093     -47.857  57.428  22.125  1.00  0.00           N  
ATOM   1387  CA  ARG C1093     -47.032  58.402  21.401  1.00  0.00           C  
ATOM   1388  C   ARG C1093     -47.888  59.482  20.740  1.00  0.00           C  
ATOM   1389  O   ARG C1093     -48.994  59.206  20.270  1.00  0.00           O  
ATOM   1390  CB  ARG C1093     -46.157  57.707  20.347  1.00  0.00           C  
ATOM   1391  CG  ARG C1093     -45.088  56.754  20.894  1.00  0.00           C  
ATOM   1392  CD  ARG C1093     -44.004  57.484  21.681  1.00  0.00           C  
ATOM   1393  NE  ARG C1093     -42.925  56.591  22.108  1.00  0.00           N  
ATOM   1394  CZ  ARG C1093     -42.928  55.868  23.228  1.00  0.00           C  
ATOM   1395  NH1 ARG C1093     -43.962  55.909  24.062  1.00  0.00           N  
ATOM   1396  NH2 ARG C1093     -41.890  55.095  23.516  1.00  0.00           N  
ATOM   1397  N   THR C1098     -47.366  60.707  20.703  1.00  0.00           N  
ATOM   1398  CA  THR C1098     -48.088  61.852  20.132  1.00  0.00           C  
ATOM   1399  C   THR C1098     -47.349  62.531  18.975  1.00  0.00           C  
ATOM   1400  O   THR C1098     -47.966  63.242  18.177  1.00  0.00           O  
ATOM   1401  CB  THR C1098     -48.417  62.917  21.203  1.00  0.00           C  
ATOM   1402  OG1 THR C1098     -47.238  63.222  21.959  1.00  0.00           O  
ATOM   1403  CG2 THR C1098     -49.504  62.422  22.141  1.00  0.00           C  
ATOM   1404  N   THR C1099     -46.037  62.312  18.894  1.00  0.00           N  
ATOM   1405  CA  THR C1099     -45.192  62.925  17.860  1.00  0.00           C  
ATOM   1406  C   THR C1099     -45.455  62.380  16.450  1.00  0.00           C  
ATOM   1407  O   THR C1099     -45.247  63.084  15.459  1.00  0.00           O  
ATOM   1408  CB  THR C1099     -43.687  62.789  18.190  1.00  0.00           C  
ATOM   1409  OG1 THR C1099     -43.384  61.427  18.524  1.00  0.00           O  
ATOM   1410  CG2 THR C1099     -43.306  63.693  19.359  1.00  0.00           C  
ATOM   1411  N   PHE C1100     -45.902  61.128  16.372  1.00  0.00           N  
ATOM   1412  CA  PHE C1100     -46.277  60.500  15.101  1.00  0.00           C  
ATOM   1413  C   PHE C1100     -47.581  59.711  15.258  1.00  0.00           C  
ATOM   1414  O   PHE C1100     -48.002  59.417  16.379  1.00  0.00           O  
ATOM   1415  CB  PHE C1100     -45.140  59.610  14.572  1.00  0.00           C  
ATOM   1416  CG  PHE C1100     -44.915  58.353  15.373  1.00  0.00           C  
ATOM   1417  CD1 PHE C1100     -45.353  57.122  14.893  1.00  0.00           C  
ATOM   1418  CD2 PHE C1100     -44.261  58.397  16.603  1.00  0.00           C  
ATOM   1419  CE1 PHE C1100     -45.150  55.954  15.629  1.00  0.00           C  
ATOM   1420  CE2 PHE C1100     -44.052  57.235  17.345  1.00  0.00           C  
ATOM   1421  CZ  PHE C1100     -44.497  56.012  16.856  1.00  0.00           C  
ATOM   1422  N   ASP C1101     -48.217  59.375  14.138  1.00  0.00           N  
ATOM   1423  CA  ASP C1101     -49.513  58.691  14.169  1.00  0.00           C  
ATOM   1424  C   ASP C1101     -49.516  57.304  13.507  1.00  0.00           C  
ATOM   1425  O   ASP C1101     -50.581  56.717  13.293  1.00  0.00           O  
ATOM   1426  CB  ASP C1101     -50.608  59.584  13.566  1.00  0.00           C  
ATOM   1427  CG  ASP C1101     -50.382  59.882  12.093  1.00  0.00           C  
ATOM   1428  OD1 ASP C1101     -49.210  59.978  11.667  1.00  0.00           O  
ATOM   1429  OD2 ASP C1101     -51.384  60.026  11.359  1.00  0.00           O  
ATOM   1430  N   TRP C1102     -48.332  56.781  13.195  1.00  0.00           N  
ATOM   1431  CA  TRP C1102     -48.223  55.452  12.596  1.00  0.00           C  
ATOM   1432  C   TRP C1102     -48.327  54.356  13.660  1.00  0.00           C  
ATOM   1433  O   TRP C1102     -47.327  53.934  14.247  1.00  0.00           O  
ATOM   1434  CB  TRP C1102     -46.943  55.322  11.754  1.00  0.00           C  
ATOM   1435  CG  TRP C1102     -46.768  53.980  11.082  1.00  0.00           C  
ATOM   1436  CD1 TRP C1102     -45.659  53.183  11.126  1.00  0.00           C  
ATOM   1437  CD2 TRP C1102     -47.730  53.279  10.277  1.00  0.00           C  
ATOM   1438  NE1 TRP C1102     -45.865  52.039  10.397  1.00  0.00           N  
ATOM   1439  CE2 TRP C1102     -47.128  52.069   9.867  1.00  0.00           C  
ATOM   1440  CE3 TRP C1102     -49.041  53.558   9.859  1.00  0.00           C  
ATOM   1441  CZ2 TRP C1102     -47.790  51.136   9.061  1.00  0.00           C  
ATOM   1442  CZ3 TRP C1102     -49.700  52.629   9.059  1.00  0.00           C  
ATOM   1443  CH2 TRP C1102     -49.071  51.432   8.669  1.00  0.00           C  
ATOM   1444  N   GLY C1103     -49.559  53.912  13.898  1.00  0.00           N  
ATOM   1445  CA  GLY C1103     -49.857  52.900  14.907  1.00  0.00           C  
ATOM   1446  C   GLY C1103     -51.342  52.810  15.211  1.00  0.00           C  
ATOM   1447  O   GLY C1103     -52.150  53.545  14.637  1.00  0.00           O  
ATOM   1448  N   VAL C1104     -51.700  51.901  16.115  1.00  0.00           N  
ATOM   1449  CA  VAL C1104     -53.092  51.714  16.522  1.00  0.00           C  
ATOM   1450  C   VAL C1104     -53.516  52.863  17.439  1.00  0.00           C  
ATOM   1451  O   VAL C1104     -52.869  53.106  18.462  1.00  0.00           O  
ATOM   1452  CB  VAL C1104     -53.308  50.350  17.233  1.00  0.00           C  
ATOM   1453  CG1 VAL C1104     -54.768  50.171  17.647  1.00  0.00           C  
ATOM   1454  CG2 VAL C1104     -52.861  49.196  16.342  1.00  0.00           C  
ATOM   1455  N   PRO C1105     -54.597  53.582  17.069  1.00  0.00           N  
ATOM   1456  CA  PRO C1105     -55.088  54.699  17.878  1.00  0.00           C  
ATOM   1457  C   PRO C1105     -55.607  54.242  19.238  1.00  0.00           C  
ATOM   1458  O   PRO C1105     -56.267  53.204  19.333  1.00  0.00           O  
ATOM   1459  CB  PRO C1105     -56.243  55.268  17.039  1.00  0.00           C  
ATOM   1460  CG  PRO C1105     -56.019  54.751  15.658  1.00  0.00           C  
ATOM   1461  CD  PRO C1105     -55.396  53.407  15.843  1.00  0.00           C  
ATOM   1462  N   VAL C1106     -55.289  55.012  20.275  1.00  0.00           N  
ATOM   1463  CA  VAL C1106     -55.789  54.762  21.624  1.00  0.00           C  
ATOM   1464  C   VAL C1106     -57.290  55.062  21.661  1.00  0.00           C  
ATOM   1465  O   VAL C1106     -57.713  56.130  21.211  1.00  0.00           O  
ATOM   1466  CB  VAL C1106     -55.026  55.614  22.678  1.00  0.00           C  
ATOM   1467  CG1 VAL C1106     -55.676  55.512  24.057  1.00  0.00           C  
ATOM   1468  CG2 VAL C1106     -53.563  55.192  22.750  1.00  0.00           C  
ATOM   1469  N   PRO C1107     -58.101  54.112  22.172  1.00  0.00           N  
ATOM   1470  CA  PRO C1107     -59.550  54.309  22.283  1.00  0.00           C  
ATOM   1471  C   PRO C1107     -59.903  55.591  23.035  1.00  0.00           C  
ATOM   1472  O   PRO C1107     -59.325  55.869  24.090  1.00  0.00           O  
ATOM   1473  CB  PRO C1107     -60.010  53.084  23.077  1.00  0.00           C  
ATOM   1474  CG  PRO C1107     -59.008  52.040  22.755  1.00  0.00           C  
ATOM   1475  CD  PRO C1107     -57.699  52.766  22.625  1.00  0.00           C  
ATOM   1476  N   ASP C1179     -60.832  56.362  22.465  1.00  0.00           N  
ATOM   1477  CA  ASP C1179     -61.308  57.641  23.024  1.00  0.00           C  
ATOM   1478  C   ASP C1179     -60.257  58.758  23.041  1.00  0.00           C  
ATOM   1479  O   ASP C1179     -60.527  59.863  23.520  1.00  0.00           O  
ATOM   1480  CB  ASP C1179     -61.920  57.450  24.423  1.00  0.00           C  
ATOM   1481  CG  ASP C1179     -63.089  56.481  24.425  1.00  0.00           C  
ATOM   1482  OD1 ASP C1179     -63.856  56.459  23.439  1.00  0.00           O  
ATOM   1483  OD2 ASP C1179     -63.242  55.743  25.421  1.00  0.00           O  
ATOM   1484  N   HIS C1192     -59.068  58.467  22.518  1.00  0.00           N  
ATOM   1485  CA  HIS C1192     -57.987  59.450  22.433  1.00  0.00           C  
ATOM   1486  C   HIS C1192     -57.251  59.331  21.093  1.00  0.00           C  
ATOM   1487  O   HIS C1192     -56.206  58.675  21.011  1.00  0.00           O  
ATOM   1488  CB  HIS C1192     -57.021  59.300  23.617  1.00  0.00           C  
ATOM   1489  CG  HIS C1192     -57.685  59.409  24.955  1.00  0.00           C  
ATOM   1490  ND1 HIS C1192     -58.022  60.620  25.522  1.00  0.00           N  
ATOM   1491  CD2 HIS C1192     -58.088  58.459  25.831  1.00  0.00           C  
ATOM   1492  CE1 HIS C1192     -58.599  60.410  26.692  1.00  0.00           C  
ATOM   1493  NE2 HIS C1192     -58.649  59.107  26.905  1.00  0.00           N  
ATOM   1494  N   PRO C1193     -57.800  59.964  20.034  1.00  0.00           N  
ATOM   1495  CA  PRO C1193     -57.258  59.868  18.673  1.00  0.00           C  
ATOM   1496  C   PRO C1193     -55.911  60.569  18.507  1.00  0.00           C  
ATOM   1497  O   PRO C1193     -55.183  60.293  17.550  1.00  0.00           O  
ATOM   1498  CB  PRO C1193     -58.325  60.568  17.816  1.00  0.00           C  
ATOM   1499  CG  PRO C1193     -59.540  60.668  18.690  1.00  0.00           C  
ATOM   1500  CD  PRO C1193     -59.004  60.811  20.072  1.00  0.00           C  
ATOM   1501  N   ASP C1194     -55.593  61.468  19.435  1.00  0.00           N  
ATOM   1502  CA  ASP C1194     -54.310  62.172  19.449  1.00  0.00           C  
ATOM   1503  C   ASP C1194     -53.151  61.270  19.887  1.00  0.00           C  
ATOM   1504  O   ASP C1194     -51.980  61.612  19.698  1.00  0.00           O  
ATOM   1505  CB  ASP C1194     -54.389  63.433  20.328  1.00  0.00           C  
ATOM   1506  CG  ASP C1194     -55.104  63.193  21.660  1.00  0.00           C  
ATOM   1507  OD1 ASP C1194     -54.569  63.626  22.704  1.00  0.00           O  
ATOM   1508  OD2 ASP C1194     -56.200  62.589  21.668  1.00  0.00           O  
ATOM   1509  N   HIS C1195     -53.489  60.117  20.462  1.00  0.00           N  
ATOM   1510  CA  HIS C1195     -52.500  59.149  20.926  1.00  0.00           C  
ATOM   1511  C   HIS C1195     -52.541  57.864  20.107  1.00  0.00           C  
ATOM   1512  O   HIS C1195     -53.617  57.359  19.777  1.00  0.00           O  
ATOM   1513  CB  HIS C1195     -52.740  58.809  22.400  1.00  0.00           C  
ATOM   1514  CG  HIS C1195     -52.371  59.906  23.346  1.00  0.00           C  
ATOM   1515  ND1 HIS C1195     -51.200  59.899  24.073  1.00  0.00           N  
ATOM   1516  CD2 HIS C1195     -53.021  61.043  23.691  1.00  0.00           C  
ATOM   1517  CE1 HIS C1195     -51.145  60.984  24.825  1.00  0.00           C  
ATOM   1518  NE2 HIS C1195     -52.236  61.696  24.610  1.00  0.00           N  
ATOM   1519  N   VAL C1196     -51.363  57.345  19.775  1.00  0.00           N  
ATOM   1520  CA  VAL C1196     -51.243  55.999  19.215  1.00  0.00           C  
ATOM   1521  C   VAL C1196     -50.494  55.102  20.197  1.00  0.00           C  
ATOM   1522  O   VAL C1196     -49.610  55.569  20.920  1.00  0.00           O  
ATOM   1523  CB  VAL C1196     -50.556  55.974  17.817  1.00  0.00           C  
ATOM   1524  CG1 VAL C1196     -51.434  56.653  16.772  1.00  0.00           C  
ATOM   1525  CG2 VAL C1196     -49.164  56.602  17.863  1.00  0.00           C  
ATOM   1526  N   MET C1198     -50.856  53.822  20.224  1.00  0.00           N  
ATOM   1527  CA  MET C1198     -50.219  52.858  21.119  1.00  0.00           C  
ATOM   1528  C   MET C1198     -48.741  52.697  20.787  1.00  0.00           C  
ATOM   1529  O   MET C1198     -48.362  52.641  19.615  1.00  0.00           O  
ATOM   1530  CB  MET C1198     -50.912  51.497  21.039  1.00  0.00           C  
ATOM   1531  CG  MET C1198     -52.379  51.511  21.422  1.00  0.00           C  
ATOM   1532  SD  MET C1198     -53.111  49.867  21.387  1.00  0.00           S  
ATOM   1533  CE  MET C1198     -54.849  50.279  21.527  1.00  0.00           C  
ATOM   1534  N   TYR C1199     -47.914  52.641  21.829  1.00  0.00           N  
ATOM   1535  CA  TYR C1199     -46.503  52.303  21.684  1.00  0.00           C  
ATOM   1536  C   TYR C1199     -46.405  50.957  20.974  1.00  0.00           C  
ATOM   1537  O   TYR C1199     -47.102  50.001  21.337  1.00  0.00           O  
ATOM   1538  CB  TYR C1199     -45.822  52.265  23.056  1.00  0.00           C  
ATOM   1539  CG  TYR C1199     -44.372  51.815  23.061  1.00  0.00           C  
ATOM   1540  CD1 TYR C1199     -43.438  52.377  22.189  1.00  0.00           C  
ATOM   1541  CD2 TYR C1199     -43.930  50.847  23.964  1.00  0.00           C  
ATOM   1542  CE1 TYR C1199     -42.106  51.970  22.201  1.00  0.00           C  
ATOM   1543  CE2 TYR C1199     -42.598  50.434  23.986  1.00  0.00           C  
ATOM   1544  CZ  TYR C1199     -41.694  50.999  23.101  1.00  0.00           C  
ATOM   1545  OH  TYR C1199     -40.377  50.598  23.115  1.00  0.00           O  
ATOM   1546  N   VAL C1200     -45.553  50.902  19.952  1.00  0.00           N  
ATOM   1547  CA  VAL C1200     -45.472  49.755  19.042  1.00  0.00           C  
ATOM   1548  C   VAL C1200     -45.463  48.396  19.756  1.00  0.00           C  
ATOM   1549  O   VAL C1200     -46.143  47.465  19.322  1.00  0.00           O  
ATOM   1550  CB  VAL C1200     -44.285  49.897  18.033  1.00  0.00           C  
ATOM   1551  CG1 VAL C1200     -42.927  49.916  18.744  1.00  0.00           C  
ATOM   1552  CG2 VAL C1200     -44.337  48.809  16.962  1.00  0.00           C  
ATOM   1553  N   TRP C1201     -44.727  48.304  20.861  1.00  0.00           N  
ATOM   1554  CA  TRP C1201     -44.577  47.048  21.595  1.00  0.00           C  
ATOM   1555  C   TRP C1201     -45.859  46.522  22.243  1.00  0.00           C  
ATOM   1556  O   TRP C1201     -46.035  45.310  22.366  1.00  0.00           O  
ATOM   1557  CB  TRP C1201     -43.451  47.154  22.627  1.00  0.00           C  
ATOM   1558  CG  TRP C1201     -42.119  46.785  22.059  1.00  0.00           C  
ATOM   1559  CD1 TRP C1201     -41.115  47.635  21.695  1.00  0.00           C  
ATOM   1560  CD2 TRP C1201     -41.653  45.463  21.764  1.00  0.00           C  
ATOM   1561  NE1 TRP C1201     -40.047  46.924  21.202  1.00  0.00           N  
ATOM   1562  CE2 TRP C1201     -40.351  45.589  21.233  1.00  0.00           C  
ATOM   1563  CE3 TRP C1201     -42.207  44.183  21.904  1.00  0.00           C  
ATOM   1564  CZ2 TRP C1201     -39.593  44.483  20.842  1.00  0.00           C  
ATOM   1565  CZ3 TRP C1201     -41.453  43.085  21.514  1.00  0.00           C  
ATOM   1566  CH2 TRP C1201     -40.159  43.243  20.991  1.00  0.00           C  
ATOM   1567  N   VAL C1202     -46.746  47.428  22.648  1.00  0.00           N  
ATOM   1568  CA  VAL C1202     -48.029  47.044  23.245  1.00  0.00           C  
ATOM   1569  C   VAL C1202     -48.937  46.386  22.205  1.00  0.00           C  
ATOM   1570  O   VAL C1202     -49.536  45.339  22.469  1.00  0.00           O  
ATOM   1571  CB  VAL C1202     -48.747  48.246  23.916  1.00  0.00           C  
ATOM   1572  CG1 VAL C1202     -50.133  47.848  24.416  1.00  0.00           C  
ATOM   1573  CG2 VAL C1202     -47.907  48.795  25.064  1.00  0.00           C  
ATOM   1574  N   ASP C1203     -49.028  46.992  21.023  1.00  0.00           N  
ATOM   1575  CA  ASP C1203     -49.826  46.416  19.944  1.00  0.00           C  
ATOM   1576  C   ASP C1203     -49.127  45.192  19.336  1.00  0.00           C  
ATOM   1577  O   ASP C1203     -49.790  44.263  18.886  1.00  0.00           O  
ATOM   1578  CB  ASP C1203     -50.227  47.480  18.896  1.00  0.00           C  
ATOM   1579  CG  ASP C1203     -49.439  47.381  17.590  1.00  0.00           C  
ATOM   1580  OD1 ASP C1203     -49.624  46.395  16.842  1.00  0.00           O  
ATOM   1581  OD2 ASP C1203     -48.667  48.315  17.287  1.00  0.00           O  
ATOM   1582  N   ALA C1204     -47.793  45.193  19.355  1.00  0.00           N  
ATOM   1583  CA  ALA C1204     -46.995  44.091  18.807  1.00  0.00           C  
ATOM   1584  C   ALA C1204     -47.189  42.782  19.572  1.00  0.00           C  
ATOM   1585  O   ALA C1204     -47.458  41.743  18.967  1.00  0.00           O  
ATOM   1586  CB  ALA C1204     -45.524  44.465  18.773  1.00  0.00           C  
ATOM   1587  N   LEU C1205     -47.050  42.846  20.896  1.00  0.00           N  
ATOM   1588  CA  LEU C1205     -47.196  41.674  21.766  1.00  0.00           C  
ATOM   1589  C   LEU C1205     -48.603  41.079  21.728  1.00  0.00           C  
ATOM   1590  O   LEU C1205     -48.780  39.878  21.939  1.00  0.00           O  
ATOM   1591  CB  LEU C1205     -46.810  42.024  23.208  1.00  0.00           C  
ATOM   1592  CG  LEU C1205     -45.322  42.228  23.520  1.00  0.00           C  
ATOM   1593  CD1 LEU C1205     -45.146  42.999  24.819  1.00  0.00           C  
ATOM   1594  CD2 LEU C1205     -44.572  40.899  23.571  1.00  0.00           C  
ATOM   1595  N   THR C1206     -49.588  41.929  21.445  1.00  0.00           N  
ATOM   1596  CA  THR C1206     -50.997  41.533  21.360  1.00  0.00           C  
ATOM   1597  C   THR C1206     -51.287  40.591  20.179  1.00  0.00           C  
ATOM   1598  O   THR C1206     -52.327  39.927  20.152  1.00  0.00           O  
ATOM   1599  CB  THR C1206     -51.915  42.792  21.311  1.00  0.00           C  
ATOM   1600  OG1 THR C1206     -51.701  43.579  22.489  1.00  0.00           O  
ATOM   1601  CG2 THR C1206     -53.393  42.415  21.231  1.00  0.00           C  
ATOM   1602  N   ASN C1207     -50.364  40.524  19.219  1.00  0.00           N  
ATOM   1603  CA  ASN C1207     -50.524  39.644  18.058  1.00  0.00           C  
ATOM   1604  C   ASN C1207     -50.718  38.183  18.455  1.00  0.00           C  
ATOM   1605  O   ASN C1207     -51.479  37.459  17.813  1.00  0.00           O  
ATOM   1606  CB  ASN C1207     -49.355  39.795  17.070  1.00  0.00           C  
ATOM   1607  CG  ASN C1207     -48.229  38.804  17.326  1.00  0.00           C  
ATOM   1608  OD1 ASN C1207     -48.111  37.795  16.630  1.00  0.00           O  
ATOM   1609  ND2 ASN C1207     -47.404  39.081  18.330  1.00  0.00           N  
ATOM   1610  N   TYR C1208     -50.037  37.771  19.526  1.00  0.00           N  
ATOM   1611  CA  TYR C1208     -50.130  36.409  20.051  1.00  0.00           C  
ATOM   1612  C   TYR C1208     -51.557  36.071  20.479  1.00  0.00           C  
ATOM   1613  O   TYR C1208     -52.000  34.929  20.340  1.00  0.00           O  
ATOM   1614  CB  TYR C1208     -49.166  36.210  21.230  1.00  0.00           C  
ATOM   1615  CG  TYR C1208     -47.709  36.520  20.931  1.00  0.00           C  
ATOM   1616  CD1 TYR C1208     -47.099  36.059  19.763  1.00  0.00           C  
ATOM   1617  CD2 TYR C1208     -46.932  37.250  21.833  1.00  0.00           C  
ATOM   1618  CE1 TYR C1208     -45.761  36.334  19.491  1.00  0.00           C  
ATOM   1619  CE2 TYR C1208     -45.592  37.527  21.573  1.00  0.00           C  
ATOM   1620  CZ  TYR C1208     -45.013  37.065  20.399  1.00  0.00           C  
ATOM   1621  OH  TYR C1208     -43.690  37.332  20.131  1.00  0.00           O  
ATOM   1622  N   LEU C1209     -52.263  37.073  20.999  1.00  0.00           N  
ATOM   1623  CA  LEU C1209     -53.672  36.934  21.357  1.00  0.00           C  
ATOM   1624  C   LEU C1209     -54.573  36.986  20.125  1.00  0.00           C  
ATOM   1625  O   LEU C1209     -55.542  36.234  20.029  1.00  0.00           O  
ATOM   1626  CB  LEU C1209     -54.081  38.021  22.354  1.00  0.00           C  
ATOM   1627  CG  LEU C1209     -53.507  37.944  23.769  1.00  0.00           C  
ATOM   1628  CD1 LEU C1209     -53.685  39.273  24.469  1.00  0.00           C  
ATOM   1629  CD2 LEU C1209     -54.155  36.823  24.568  1.00  0.00           C  
ATOM   1630  N   THR C1210     -54.245  37.876  19.190  1.00  0.00           N  
ATOM   1631  CA  THR C1210     -55.010  38.043  17.951  1.00  0.00           C  
ATOM   1632  C   THR C1210     -55.030  36.762  17.114  1.00  0.00           C  
ATOM   1633  O   THR C1210     -56.062  36.400  16.543  1.00  0.00           O  
ATOM   1634  CB  THR C1210     -54.443  39.194  17.087  1.00  0.00           C  
ATOM   1635  OG1 THR C1210     -54.203  40.345  17.905  1.00  0.00           O  
ATOM   1636  CG2 THR C1210     -55.411  39.556  15.965  1.00  0.00           C  
ATOM   1637  N   GLY C1211     -53.887  36.080  17.060  1.00  0.00           N  
ATOM   1638  CA  GLY C1211     -53.736  34.861  16.269  1.00  0.00           C  
ATOM   1639  C   GLY C1211     -54.592  33.688  16.715  1.00  0.00           C  
ATOM   1640  O   GLY C1211     -54.624  32.656  16.043  1.00  0.00           O  
ATOM   1641  N   VAL C1212     -55.284  33.843  17.844  1.00  0.00           N  
ATOM   1642  CA  VAL C1212     -56.153  32.786  18.373  1.00  0.00           C  
ATOM   1643  C   VAL C1212     -57.579  33.240  18.713  1.00  0.00           C  
ATOM   1644  O   VAL C1212     -58.305  32.537  19.417  1.00  0.00           O  
ATOM   1645  CB  VAL C1212     -55.516  32.042  19.586  1.00  0.00           C  
ATOM   1646  CG1 VAL C1212     -54.404  31.120  19.119  1.00  0.00           C  
ATOM   1647  CG2 VAL C1212     -55.011  33.020  20.645  1.00  0.00           C  
ATOM   1648  N   GLY C1213     -57.973  34.411  18.216  1.00  0.00           N  
ATOM   1649  CA  GLY C1213     -59.369  34.841  18.292  1.00  0.00           C  
ATOM   1650  C   GLY C1213     -59.725  35.994  19.215  1.00  0.00           C  
ATOM   1651  O   GLY C1213     -60.875  36.432  19.229  1.00  0.00           O  
ATOM   1652  N   PHE C1227     -58.754  36.483  19.985  1.00  0.00           N  
ATOM   1653  CA  PHE C1227     -58.954  37.637  20.870  1.00  0.00           C  
ATOM   1654  C   PHE C1227     -59.411  38.848  20.046  1.00  0.00           C  
ATOM   1655  O   PHE C1227     -58.882  39.076  18.954  1.00  0.00           O  
ATOM   1656  CB  PHE C1227     -57.655  37.948  21.623  1.00  0.00           C  
ATOM   1657  CG  PHE C1227     -57.825  38.879  22.792  1.00  0.00           C  
ATOM   1658  CD1 PHE C1227     -58.296  38.406  24.015  1.00  0.00           C  
ATOM   1659  CD2 PHE C1227     -57.495  40.226  22.679  1.00  0.00           C  
ATOM   1660  CE1 PHE C1227     -58.453  39.267  25.102  1.00  0.00           C  
ATOM   1661  CE2 PHE C1227     -57.646  41.093  23.759  1.00  0.00           C  
ATOM   1662  CZ  PHE C1227     -58.125  40.612  24.972  1.00  0.00           C  
ATOM   1663  N   PRO C1228     -60.381  39.637  20.558  1.00  0.00           N  
ATOM   1664  CA  PRO C1228     -60.985  39.651  21.897  1.00  0.00           C  
ATOM   1665  C   PRO C1228     -62.158  38.697  22.138  1.00  0.00           C  
ATOM   1666  O   PRO C1228     -62.788  38.761  23.199  1.00  0.00           O  
ATOM   1667  CB  PRO C1228     -61.459  41.098  22.038  1.00  0.00           C  
ATOM   1668  CG  PRO C1228     -61.770  41.534  20.640  1.00  0.00           C  
ATOM   1669  CD  PRO C1228     -60.991  40.659  19.686  1.00  0.00           C  
ATOM   1670  N   ASP C1280     -62.449  37.820  21.181  1.00  0.00           N  
ATOM   1671  CA  ASP C1280     -63.483  36.808  21.380  1.00  0.00           C  
ATOM   1672  C   ASP C1280     -62.914  35.656  22.214  1.00  0.00           C  
ATOM   1673  O   ASP C1280     -62.529  34.614  21.678  1.00  0.00           O  
ATOM   1674  CB  ASP C1280     -64.037  36.316  20.036  1.00  0.00           C  
ATOM   1675  CG  ASP C1280     -65.320  35.501  20.182  1.00  0.00           C  
ATOM   1676  OD1 ASP C1280     -65.879  35.426  21.299  1.00  0.00           O  
ATOM   1677  OD2 ASP C1280     -65.773  34.934  19.165  1.00  0.00           O  
ATOM   1678  N   THR C1281     -62.864  35.865  23.529  1.00  0.00           N  
ATOM   1679  CA  THR C1281     -62.300  34.890  24.470  1.00  0.00           C  
ATOM   1680  C   THR C1281     -63.182  33.652  24.643  1.00  0.00           C  
ATOM   1681  O   THR C1281     -62.779  32.676  25.284  1.00  0.00           O  
ATOM   1682  CB  THR C1281     -62.044  35.516  25.864  1.00  0.00           C  
ATOM   1683  OG1 THR C1281     -63.246  36.126  26.348  1.00  0.00           O  
ATOM   1684  CG2 THR C1281     -60.936  36.558  25.801  1.00  0.00           C  
ATOM   1685  N   GLU C1282     -64.379  33.697  24.066  1.00  0.00           N  
ATOM   1686  CA  GLU C1282     -65.337  32.605  24.187  1.00  0.00           C  
ATOM   1687  C   GLU C1282     -65.386  31.743  22.921  1.00  0.00           C  
ATOM   1688  O   GLU C1282     -66.150  30.777  22.846  1.00  0.00           O  
ATOM   1689  CB  GLU C1282     -66.725  33.157  24.541  1.00  0.00           C  
ATOM   1690  CG  GLU C1282     -67.524  32.285  25.510  1.00  0.00           C  
ATOM   1691  CD  GLU C1282     -66.823  32.068  26.849  1.00  0.00           C  
ATOM   1692  OE1 GLU C1282     -66.263  33.038  27.407  1.00  0.00           O  
ATOM   1693  OE2 GLU C1282     -66.839  30.921  27.346  1.00  0.00           O  
ATOM   1694  N   SER C1283     -64.560  32.093  21.936  1.00  0.00           N  
ATOM   1695  CA  SER C1283     -64.436  31.310  20.706  1.00  0.00           C  
ATOM   1696  C   SER C1283     -63.681  30.006  20.962  1.00  0.00           C  
ATOM   1697  O   SER C1283     -62.947  29.891  21.947  1.00  0.00           O  
ATOM   1698  CB  SER C1283     -63.734  32.123  19.615  1.00  0.00           C  
ATOM   1699  OG  SER C1283     -62.397  32.420  19.977  1.00  0.00           O  
ATOM   1700  N   GLU C1284     -63.864  29.033  20.070  1.00  0.00           N  
ATOM   1701  CA  GLU C1284     -63.224  27.722  20.202  1.00  0.00           C  
ATOM   1702  C   GLU C1284     -61.699  27.809  20.094  1.00  0.00           C  
ATOM   1703  O   GLU C1284     -60.985  27.079  20.783  1.00  0.00           O  
ATOM   1704  CB  GLU C1284     -63.778  26.739  19.163  1.00  0.00           C  
ATOM   1705  CG  GLU C1284     -63.600  25.269  19.546  1.00  0.00           C  
ATOM   1706  CD  GLU C1284     -64.027  24.298  18.452  1.00  0.00           C  
ATOM   1707  OE1 GLU C1284     -64.765  24.700  17.523  1.00  0.00           O  
ATOM   1708  OE2 GLU C1284     -63.624  23.117  18.527  1.00  0.00           O  
ATOM   1709  N   SER C1285     -61.215  28.708  19.238  1.00  0.00           N  
ATOM   1710  CA  SER C1285     -59.778  28.910  19.041  1.00  0.00           C  
ATOM   1711  C   SER C1285     -59.068  29.422  20.296  1.00  0.00           C  
ATOM   1712  O   SER C1285     -57.997  28.930  20.647  1.00  0.00           O  
ATOM   1713  CB  SER C1285     -59.519  29.852  17.862  1.00  0.00           C  
ATOM   1714  OG  SER C1285     -59.854  29.234  16.632  1.00  0.00           O  
ATOM   1715  N   PHE C1286     -59.669  30.400  20.970  1.00  0.00           N  
ATOM   1716  CA  PHE C1286     -59.071  30.982  22.173  1.00  0.00           C  
ATOM   1717  C   PHE C1286     -59.126  30.032  23.367  1.00  0.00           C  
ATOM   1718  O   PHE C1286     -58.179  29.967  24.154  1.00  0.00           O  
ATOM   1719  CB  PHE C1286     -59.733  32.319  22.525  1.00  0.00           C  
ATOM   1720  CG  PHE C1286     -58.938  33.152  23.495  1.00  0.00           C  
ATOM   1721  CD1 PHE C1286     -57.982  34.053  23.035  1.00  0.00           C  
ATOM   1722  CD2 PHE C1286     -59.145  33.038  24.868  1.00  0.00           C  
ATOM   1723  CE1 PHE C1286     -57.240  34.825  23.928  1.00  0.00           C  
ATOM   1724  CE2 PHE C1286     -58.409  33.805  25.768  1.00  0.00           C  
ATOM   1725  CZ  PHE C1286     -57.455  34.702  25.297  1.00  0.00           C  
ATOM   1726  N   ARG C1287     -60.235  29.304  23.489  1.00  0.00           N  
ATOM   1727  CA  ARG C1287     -60.444  28.355  24.585  1.00  0.00           C  
ATOM   1728  C   ARG C1287     -59.361  27.281  24.649  1.00  0.00           C  
ATOM   1729  O   ARG C1287     -58.836  26.988  25.724  1.00  0.00           O  
ATOM   1730  CB  ARG C1287     -61.817  27.686  24.468  1.00  0.00           C  
ATOM   1731  CG  ARG C1287     -62.989  28.519  24.966  1.00  0.00           C  
ATOM   1732  CD  ARG C1287     -64.286  27.736  24.811  1.00  0.00           C  
ATOM   1733  NE  ARG C1287     -65.468  28.524  25.151  1.00  0.00           N  
ATOM   1734  CZ  ARG C1287     -66.722  28.084  25.054  1.00  0.00           C  
ATOM   1735  NH1 ARG C1287     -66.972  26.852  24.625  1.00  0.00           N  
ATOM   1736  NH2 ARG C1287     -67.732  28.878  25.388  1.00  0.00           N  
ATOM   1737  N   ARG C1288     -59.025  26.705  23.497  1.00  0.00           N  
ATOM   1738  CA  ARG C1288     -58.090  25.581  23.454  1.00  0.00           C  
ATOM   1739  C   ARG C1288     -56.614  25.971  23.305  1.00  0.00           C  
ATOM   1740  O   ARG C1288     -55.743  25.292  23.853  1.00  0.00           O  
ATOM   1741  CB  ARG C1288     -58.498  24.558  22.383  1.00  0.00           C  
ATOM   1742  CG  ARG C1288     -58.374  25.034  20.944  1.00  0.00           C  
ATOM   1743  CD  ARG C1288     -58.044  23.878  20.013  1.00  0.00           C  
ATOM   1744  NE  ARG C1288     -59.196  23.020  19.743  1.00  0.00           N  
ATOM   1745  CZ  ARG C1288     -59.953  23.093  18.651  1.00  0.00           C  
ATOM   1746  NH1 ARG C1288     -59.691  23.987  17.704  1.00  0.00           N  
ATOM   1747  NH2 ARG C1288     -60.978  22.263  18.505  1.00  0.00           N  
ATOM   1748  N   TYR C1289     -56.335  27.058  22.584  1.00  0.00           N  
ATOM   1749  CA  TYR C1289     -54.949  27.428  22.268  1.00  0.00           C  
ATOM   1750  C   TYR C1289     -54.279  28.371  23.272  1.00  0.00           C  
ATOM   1751  O   TYR C1289     -53.099  28.199  23.586  1.00  0.00           O  
ATOM   1752  CB  TYR C1289     -54.826  27.971  20.839  1.00  0.00           C  
ATOM   1753  CG  TYR C1289     -55.111  26.944  19.762  1.00  0.00           C  
ATOM   1754  CD1 TYR C1289     -56.105  27.162  18.809  1.00  0.00           C  
ATOM   1755  CD2 TYR C1289     -54.389  25.750  19.698  1.00  0.00           C  
ATOM   1756  CE1 TYR C1289     -56.373  26.220  17.816  1.00  0.00           C  
ATOM   1757  CE2 TYR C1289     -54.649  24.802  18.711  1.00  0.00           C  
ATOM   1758  CZ  TYR C1289     -55.641  25.045  17.774  1.00  0.00           C  
ATOM   1759  OH  TYR C1289     -55.902  24.109  16.800  1.00  0.00           O  
ATOM   1760  N   TRP C1290     -55.014  29.363  23.767  1.00  0.00           N  
ATOM   1761  CA  TRP C1290     -54.478  30.237  24.806  1.00  0.00           C  
ATOM   1762  C   TRP C1290     -54.671  29.606  26.191  1.00  0.00           C  
ATOM   1763  O   TRP C1290     -55.755  29.099  26.485  1.00  0.00           O  
ATOM   1764  CB  TRP C1290     -55.102  31.636  24.749  1.00  0.00           C  
ATOM   1765  CG  TRP C1290     -54.322  32.615  25.568  1.00  0.00           C  
ATOM   1766  CD1 TRP C1290     -54.635  33.076  26.813  1.00  0.00           C  
ATOM   1767  CD2 TRP C1290     -53.066  33.212  25.221  1.00  0.00           C  
ATOM   1768  NE1 TRP C1290     -53.661  33.937  27.257  1.00  0.00           N  
ATOM   1769  CE2 TRP C1290     -52.685  34.037  26.301  1.00  0.00           C  
ATOM   1770  CE3 TRP C1290     -52.226  33.131  24.100  1.00  0.00           C  
ATOM   1771  CZ2 TRP C1290     -51.502  34.786  26.293  1.00  0.00           C  
ATOM   1772  CZ3 TRP C1290     -51.049  33.875  24.092  1.00  0.00           C  
ATOM   1773  CH2 TRP C1290     -50.699  34.691  25.183  1.00  0.00           C  
ATOM   1774  N   PRO C1291     -53.632  29.642  27.054  1.00  0.00           N  
ATOM   1775  CA  PRO C1291     -52.323  30.293  26.903  1.00  0.00           C  
ATOM   1776  C   PRO C1291     -51.337  29.572  25.983  1.00  0.00           C  
ATOM   1777  O   PRO C1291     -51.353  28.341  25.886  1.00  0.00           O  
ATOM   1778  CB  PRO C1291     -51.783  30.318  28.333  1.00  0.00           C  
ATOM   1779  CG  PRO C1291     -52.400  29.142  28.982  1.00  0.00           C  
ATOM   1780  CD  PRO C1291     -53.768  29.006  28.378  1.00  0.00           C  
ATOM   1781  N   ALA C1292     -50.486  30.357  25.324  1.00  0.00           N  
ATOM   1782  CA  ALA C1292     -49.442  29.840  24.441  1.00  0.00           C  
ATOM   1783  C   ALA C1292     -48.460  28.954  25.198  1.00  0.00           C  
ATOM   1784  O   ALA C1292     -48.075  29.265  26.327  1.00  0.00           O  
ATOM   1785  CB  ALA C1292     -48.704  30.990  23.770  1.00  0.00           C  
ATOM   1786  N   ASP C1293     -48.064  27.851  24.569  1.00  0.00           N  
ATOM   1787  CA  ASP C1293     -47.094  26.932  25.157  1.00  0.00           C  
ATOM   1788  C   ASP C1293     -45.673  27.480  25.076  1.00  0.00           C  
ATOM   1789  O   ASP C1293     -44.904  27.361  26.032  1.00  0.00           O  
ATOM   1790  CB  ASP C1293     -47.166  25.558  24.485  1.00  0.00           C  
ATOM   1791  CG  ASP C1293     -48.488  24.860  24.729  1.00  0.00           C  
ATOM   1792  OD1 ASP C1293     -49.471  25.177  24.027  1.00  0.00           O  
ATOM   1793  OD2 ASP C1293     -48.541  23.988  25.620  1.00  0.00           O  
ATOM   1794  N   LEU C1294     -45.334  28.085  23.939  1.00  0.00           N  
ATOM   1795  CA  LEU C1294     -43.976  28.566  23.699  1.00  0.00           C  
ATOM   1796  C   LEU C1294     -43.916  29.825  22.832  1.00  0.00           C  
ATOM   1797  O   LEU C1294     -44.430  29.848  21.708  1.00  0.00           O  
ATOM   1798  CB  LEU C1294     -43.118  27.445  23.087  1.00  0.00           C  
ATOM   1799  CG  LEU C1294     -41.620  27.663  22.837  1.00  0.00           C  
ATOM   1800  CD1 LEU C1294     -40.885  28.105  24.095  1.00  0.00           C  
ATOM   1801  CD2 LEU C1294     -40.992  26.393  22.277  1.00  0.00           C  
ATOM   1802  N   HIS C1295     -43.292  30.869  23.374  1.00  0.00           N  
ATOM   1803  CA  HIS C1295     -42.922  32.044  22.595  1.00  0.00           C  
ATOM   1804  C   HIS C1295     -41.454  31.918  22.204  1.00  0.00           C  
ATOM   1805  O   HIS C1295     -40.576  31.895  23.069  1.00  0.00           O  
ATOM   1806  CB  HIS C1295     -43.118  33.342  23.390  1.00  0.00           C  
ATOM   1807  CG  HIS C1295     -44.549  33.729  23.606  1.00  0.00           C  
ATOM   1808  ND1 HIS C1295     -45.494  33.700  22.603  1.00  0.00           N  
ATOM   1809  CD2 HIS C1295     -45.185  34.199  24.705  1.00  0.00           C  
ATOM   1810  CE1 HIS C1295     -46.656  34.106  23.082  1.00  0.00           C  
ATOM   1811  NE2 HIS C1295     -46.495  34.419  24.355  1.00  0.00           N  
ATOM   1812  N   MET C1296     -41.196  31.828  20.903  1.00  0.00           N  
ATOM   1813  CA  MET C1296     -39.831  31.784  20.387  1.00  0.00           C  
ATOM   1814  C   MET C1296     -39.377  33.193  20.023  1.00  0.00           C  
ATOM   1815  O   MET C1296     -40.004  33.858  19.194  1.00  0.00           O  
ATOM   1816  CB  MET C1296     -39.740  30.857  19.170  1.00  0.00           C  
ATOM   1817  CG  MET C1296     -40.007  29.387  19.481  1.00  0.00           C  
ATOM   1818  SD  MET C1296     -38.559  28.518  20.122  1.00  0.00           S  
ATOM   1819  CE  MET C1296     -37.693  28.169  18.596  1.00  0.00           C  
ATOM   1820  N   ILE C1297     -38.299  33.646  20.661  1.00  0.00           N  
ATOM   1821  CA  ILE C1297     -37.742  34.985  20.433  1.00  0.00           C  
ATOM   1822  C   ILE C1297     -36.212  34.961  20.459  1.00  0.00           C  
ATOM   1823  O   ILE C1297     -35.607  33.949  20.811  1.00  0.00           O  
ATOM   1824  CB  ILE C1297     -38.227  36.021  21.496  1.00  0.00           C  
ATOM   1825  CG1 ILE C1297     -37.795  35.603  22.909  1.00  0.00           C  
ATOM   1826  CG2 ILE C1297     -39.738  36.247  21.405  1.00  0.00           C  
ATOM   1827  CD1 ILE C1297     -37.818  36.730  23.927  1.00  0.00           C  
ATOM   1828  N   GLY C1298     -35.598  36.081  20.088  1.00  0.00           N  
ATOM   1829  CA  GLY C1298     -34.162  36.272  20.276  1.00  0.00           C  
ATOM   1830  C   GLY C1298     -33.878  36.951  21.604  1.00  0.00           C  
ATOM   1831  O   GLY C1298     -34.781  37.526  22.220  1.00  0.00           O  
ATOM   1832  N   LYS C1299     -32.621  36.898  22.039  1.00  0.00           N  
ATOM   1833  CA  LYS C1299     -32.226  37.439  23.346  1.00  0.00           C  
ATOM   1834  C   LYS C1299     -32.322  38.964  23.464  1.00  0.00           C  
ATOM   1835  O   LYS C1299     -32.418  39.497  24.573  1.00  0.00           O  
ATOM   1836  CB  LYS C1299     -30.826  36.953  23.751  1.00  0.00           C  
ATOM   1837  CG  LYS C1299     -29.704  37.275  22.759  1.00  0.00           C  
ATOM   1838  CD  LYS C1299     -28.332  37.277  23.437  1.00  0.00           C  
ATOM   1839  CE  LYS C1299     -27.893  35.879  23.869  1.00  0.00           C  
ATOM   1840  NZ  LYS C1299     -26.677  35.920  24.737  1.00  0.00           N  
ATOM   1841  N   ASP C1300     -32.310  39.658  22.326  1.00  0.00           N  
ATOM   1842  CA  ASP C1300     -32.346  41.124  22.302  1.00  0.00           C  
ATOM   1843  C   ASP C1300     -33.682  41.715  22.760  1.00  0.00           C  
ATOM   1844  O   ASP C1300     -33.748  42.885  23.143  1.00  0.00           O  
ATOM   1845  CB  ASP C1300     -31.988  41.655  20.906  1.00  0.00           C  
ATOM   1846  CG  ASP C1300     -32.988  41.233  19.839  1.00  0.00           C  
ATOM   1847  OD1 ASP C1300     -33.437  40.065  19.856  1.00  0.00           O  
ATOM   1848  OD2 ASP C1300     -33.317  42.070  18.972  1.00  0.00           O  
ATOM   1849  N   ILE C1301     -34.737  40.905  22.723  1.00  0.00           N  
ATOM   1850  CA  ILE C1301     -36.087  41.373  23.045  1.00  0.00           C  
ATOM   1851  C   ILE C1301     -36.730  40.603  24.204  1.00  0.00           C  
ATOM   1852  O   ILE C1301     -37.958  40.547  24.325  1.00  0.00           O  
ATOM   1853  CB  ILE C1301     -37.008  41.364  21.791  1.00  0.00           C  
ATOM   1854  CG1 ILE C1301     -37.010  39.983  21.119  1.00  0.00           C  
ATOM   1855  CG2 ILE C1301     -36.576  42.461  20.812  1.00  0.00           C  
ATOM   1856  CD1 ILE C1301     -38.114  39.780  20.090  1.00  0.00           C  
ATOM   1857  N   ILE C1302     -35.891  40.032  25.065  1.00  0.00           N  
ATOM   1858  CA  ILE C1302     -36.361  39.202  26.179  1.00  0.00           C  
ATOM   1859  C   ILE C1302     -37.190  39.962  27.222  1.00  0.00           C  
ATOM   1860  O   ILE C1302     -38.212  39.456  27.697  1.00  0.00           O  
ATOM   1861  CB  ILE C1302     -35.204  38.393  26.846  1.00  0.00           C  
ATOM   1862  CG1 ILE C1302     -35.754  37.477  27.945  1.00  0.00           C  
ATOM   1863  CG2 ILE C1302     -34.106  39.319  27.391  1.00  0.00           C  
ATOM   1864  CD1 ILE C1302     -35.144  36.104  27.966  1.00  0.00           C  
ATOM   1865  N   ARG C1303     -36.758  41.180  27.550  1.00  0.00           N  
ATOM   1866  CA  ARG C1303     -37.412  41.997  28.576  1.00  0.00           C  
ATOM   1867  C   ARG C1303     -38.842  42.385  28.201  1.00  0.00           C  
ATOM   1868  O   ARG C1303     -39.700  42.526  29.073  1.00  0.00           O  
ATOM   1869  CB  ARG C1303     -36.577  43.240  28.898  1.00  0.00           C  
ATOM   1870  CG  ARG C1303     -35.243  42.920  29.564  1.00  0.00           C  
ATOM   1871  CD  ARG C1303     -34.470  44.176  29.919  1.00  0.00           C  
ATOM   1872  NE  ARG C1303     -33.211  43.864  30.594  1.00  0.00           N  
ATOM   1873  CZ  ARG C1303     -32.283  44.762  30.917  1.00  0.00           C  
ATOM   1874  NH1 ARG C1303     -32.463  46.047  30.633  1.00  0.00           N  
ATOM   1875  NH2 ARG C1303     -31.171  44.375  31.528  1.00  0.00           N  
ATOM   1876  N   PHE C1304     -39.094  42.540  26.905  1.00  0.00           N  
ATOM   1877  CA  PHE C1304     -40.436  42.836  26.410  1.00  0.00           C  
ATOM   1878  C   PHE C1304     -41.387  41.655  26.620  1.00  0.00           C  
ATOM   1879  O   PHE C1304     -42.568  41.847  26.916  1.00  0.00           O  
ATOM   1880  CB  PHE C1304     -40.396  43.222  24.928  1.00  0.00           C  
ATOM   1881  CG  PHE C1304     -39.508  44.400  24.625  1.00  0.00           C  
ATOM   1882  CD1 PHE C1304     -38.192  44.208  24.212  1.00  0.00           C  
ATOM   1883  CD2 PHE C1304     -39.987  45.700  24.749  1.00  0.00           C  
ATOM   1884  CE1 PHE C1304     -37.366  45.294  23.930  1.00  0.00           C  
ATOM   1885  CE2 PHE C1304     -39.166  46.792  24.472  1.00  0.00           C  
ATOM   1886  CZ  PHE C1304     -37.855  46.588  24.060  1.00  0.00           C  
ATOM   1887  N   HIS C1306     -40.859  40.440  26.473  1.00  0.00           N  
ATOM   1888  CA  HIS C1306     -41.661  39.218  26.545  1.00  0.00           C  
ATOM   1889  C   HIS C1306     -41.756  38.618  27.947  1.00  0.00           C  
ATOM   1890  O   HIS C1306     -42.697  37.878  28.241  1.00  0.00           O  
ATOM   1891  CB  HIS C1306     -41.119  38.166  25.574  1.00  0.00           C  
ATOM   1892  CG  HIS C1306     -41.419  38.459  24.138  1.00  0.00           C  
ATOM   1893  ND1 HIS C1306     -40.665  39.332  23.384  1.00  0.00           N  
ATOM   1894  CD2 HIS C1306     -42.390  37.994  23.317  1.00  0.00           C  
ATOM   1895  CE1 HIS C1306     -41.161  39.395  22.161  1.00  0.00           C  
ATOM   1896  NE2 HIS C1306     -42.207  38.592  22.094  1.00  0.00           N  
ATOM   1897  N   THR C1310     -40.785  38.932  28.802  1.00  0.00           N  
ATOM   1898  CA  THR C1310     -40.702  38.317  30.128  1.00  0.00           C  
ATOM   1899  C   THR C1310     -40.987  39.280  31.280  1.00  0.00           C  
ATOM   1900  O   THR C1310     -41.210  38.848  32.414  1.00  0.00           O  
ATOM   1901  CB  THR C1310     -39.336  37.624  30.359  1.00  0.00           C  
ATOM   1902  OG1 THR C1310     -38.280  38.584  30.251  1.00  0.00           O  
ATOM   1903  CG2 THR C1310     -39.115  36.508  29.346  1.00  0.00           C  
ATOM   1904  N   VAL C1311     -40.977  40.581  30.992  1.00  0.00           N  
ATOM   1905  CA  VAL C1311     -41.310  41.592  32.000  1.00  0.00           C  
ATOM   1906  C   VAL C1311     -42.614  42.320  31.653  1.00  0.00           C  
ATOM   1907  O   VAL C1311     -43.587  42.235  32.404  1.00  0.00           O  
ATOM   1908  CB  VAL C1311     -40.146  42.600  32.240  1.00  0.00           C  
ATOM   1909  CG1 VAL C1311     -40.538  43.652  33.278  1.00  0.00           C  
ATOM   1910  CG2 VAL C1311     -38.882  41.869  32.677  1.00  0.00           C  
ATOM   1911  N   TYR C1312     -42.635  43.016  30.516  1.00  0.00           N  
ATOM   1912  CA  TYR C1312     -43.804  43.810  30.124  1.00  0.00           C  
ATOM   1913  C   TYR C1312     -45.011  42.945  29.766  1.00  0.00           C  
ATOM   1914  O   TYR C1312     -46.129  43.228  30.200  1.00  0.00           O  
ATOM   1915  CB  TYR C1312     -43.491  44.752  28.951  1.00  0.00           C  
ATOM   1916  CG  TYR C1312     -42.262  45.629  29.099  1.00  0.00           C  
ATOM   1917  CD1 TYR C1312     -41.552  46.041  27.971  1.00  0.00           C  
ATOM   1918  CD2 TYR C1312     -41.809  46.051  30.351  1.00  0.00           C  
ATOM   1919  CE1 TYR C1312     -40.424  46.847  28.082  1.00  0.00           C  
ATOM   1920  CE2 TYR C1312     -40.676  46.856  30.472  1.00  0.00           C  
ATOM   1921  CZ  TYR C1312     -39.991  47.249  29.333  1.00  0.00           C  
ATOM   1922  OH  TYR C1312     -38.873  48.045  29.438  1.00  0.00           O  
ATOM   1923  N   TRP C1314     -44.772  41.900  28.975  1.00  0.00           N  
ATOM   1924  CA  TRP C1314     -45.835  41.028  28.460  1.00  0.00           C  
ATOM   1925  C   TRP C1314     -46.665  40.344  29.558  1.00  0.00           C  
ATOM   1926  O   TRP C1314     -47.895  40.432  29.529  1.00  0.00           O  
ATOM   1927  CB  TRP C1314     -45.252  40.018  27.455  1.00  0.00           C  
ATOM   1928  CG  TRP C1314     -46.227  39.097  26.750  1.00  0.00           C  
ATOM   1929  CD1 TRP C1314     -46.042  37.766  26.497  1.00  0.00           C  
ATOM   1930  CD2 TRP C1314     -47.508  39.434  26.187  1.00  0.00           C  
ATOM   1931  NE1 TRP C1314     -47.122  37.253  25.822  1.00  0.00           N  
ATOM   1932  CE2 TRP C1314     -48.037  38.252  25.618  1.00  0.00           C  
ATOM   1933  CE3 TRP C1314     -48.261  40.615  26.112  1.00  0.00           C  
ATOM   1934  CZ2 TRP C1314     -49.286  38.215  24.985  1.00  0.00           C  
ATOM   1935  CZ3 TRP C1314     -49.504  40.578  25.478  1.00  0.00           C  
ATOM   1936  CH2 TRP C1314     -50.001  39.384  24.925  1.00  0.00           C  
ATOM   1937  N   PRO C1316     -46.008  39.678  30.534  1.00  0.00           N  
ATOM   1938  CA  PRO C1316     -46.806  39.079  31.613  1.00  0.00           C  
ATOM   1939  C   PRO C1316     -47.522  40.117  32.482  1.00  0.00           C  
ATOM   1940  O   PRO C1316     -48.630  39.857  32.953  1.00  0.00           O  
ATOM   1941  CB  PRO C1316     -45.777  38.291  32.433  1.00  0.00           C  
ATOM   1942  CG  PRO C1316     -44.462  38.844  32.054  1.00  0.00           C  
ATOM   1943  CD  PRO C1316     -44.581  39.325  30.651  1.00  0.00           C  
ATOM   1944  N   ALA C1317     -46.899  41.280  32.669  1.00  0.00           N  
ATOM   1945  CA  ALA C1317     -47.509  42.389  33.408  1.00  0.00           C  
ATOM   1946  C   ALA C1317     -48.776  42.907  32.730  1.00  0.00           C  
ATOM   1947  O   ALA C1317     -49.761  43.215  33.408  1.00  0.00           O  
ATOM   1948  CB  ALA C1317     -46.508  43.517  33.612  1.00  0.00           C  
ATOM   1949  N   PHE C1318     -48.745  42.992  31.399  1.00  0.00           N  
ATOM   1950  CA  PHE C1318     -49.912  43.399  30.615  1.00  0.00           C  
ATOM   1951  C   PHE C1318     -51.060  42.401  30.765  1.00  0.00           C  
ATOM   1952  O   PHE C1318     -52.221  42.795  30.893  1.00  0.00           O  
ATOM   1953  CB  PHE C1318     -49.564  43.544  29.126  1.00  0.00           C  
ATOM   1954  CG  PHE C1318     -48.629  44.686  28.807  1.00  0.00           C  
ATOM   1955  CD1 PHE C1318     -47.810  44.624  27.682  1.00  0.00           C  
ATOM   1956  CD2 PHE C1318     -48.565  45.819  29.615  1.00  0.00           C  
ATOM   1957  CE1 PHE C1318     -46.945  45.668  27.364  1.00  0.00           C  
ATOM   1958  CE2 PHE C1318     -47.698  46.868  29.306  1.00  0.00           C  
ATOM   1959  CZ  PHE C1318     -46.888  46.790  28.178  1.00  0.00           C  
ATOM   1960  N   LEU C1319     -50.725  41.113  30.747  1.00  0.00           N  
ATOM   1961  CA  LEU C1319     -51.723  40.046  30.823  1.00  0.00           C  
ATOM   1962  C   LEU C1319     -52.311  39.876  32.223  1.00  0.00           C  
ATOM   1963  O   LEU C1319     -53.498  39.578  32.365  1.00  0.00           O  
ATOM   1964  CB  LEU C1319     -51.142  38.723  30.314  1.00  0.00           C  
ATOM   1965  CG  LEU C1319     -50.775  38.641  28.828  1.00  0.00           C  
ATOM   1966  CD1 LEU C1319     -49.927  37.416  28.561  1.00  0.00           C  
ATOM   1967  CD2 LEU C1319     -52.013  38.642  27.939  1.00  0.00           C  
ATOM   1968  N   MET C1321     -51.480  40.060  33.248  1.00  0.00           N  
ATOM   1969  CA  MET C1321     -51.949  40.070  34.636  1.00  0.00           C  
ATOM   1970  C   MET C1321     -52.942  41.212  34.849  1.00  0.00           C  
ATOM   1971  O   MET C1321     -53.977  41.033  35.495  1.00  0.00           O  
ATOM   1972  CB  MET C1321     -50.777  40.205  35.613  1.00  0.00           C  
ATOM   1973  CG  MET C1321     -49.903  38.962  35.727  1.00  0.00           C  
ATOM   1974  SD  MET C1321     -48.579  39.113  36.947  1.00  0.00           S  
ATOM   1975  CE  MET C1321     -47.508  40.326  36.201  1.00  0.00           C  
ATOM   1976  N   SER C1322     -52.613  42.377  34.290  1.00  0.00           N  
ATOM   1977  CA  SER C1322     -53.480  43.552  34.317  1.00  0.00           C  
ATOM   1978  C   SER C1322     -54.790  43.303  33.568  1.00  0.00           C  
ATOM   1979  O   SER C1322     -55.862  43.692  34.035  1.00  0.00           O  
ATOM   1980  CB  SER C1322     -52.745  44.757  33.721  1.00  0.00           C  
ATOM   1981  OG  SER C1322     -53.571  45.907  33.684  1.00  0.00           O  
ATOM   1982  N   ALA C1323     -54.694  42.640  32.416  1.00  0.00           N  
ATOM   1983  CA  ALA C1323     -55.863  42.322  31.592  1.00  0.00           C  
ATOM   1984  C   ALA C1323     -56.668  41.130  32.119  1.00  0.00           C  
ATOM   1985  O   ALA C1323     -57.756  40.839  31.614  1.00  0.00           O  
ATOM   1986  CB  ALA C1323     -55.441  42.084  30.148  1.00  0.00           C  
ATOM   1987  N   GLY C1324     -56.134  40.448  33.130  1.00  0.00           N  
ATOM   1988  CA  GLY C1324     -56.786  39.274  33.709  1.00  0.00           C  
ATOM   1989  C   GLY C1324     -56.765  38.077  32.777  1.00  0.00           C  
ATOM   1990  O   GLY C1324     -57.747  37.334  32.682  1.00  0.00           O  
ATOM   1991  N   LEU C1341     -55.641  37.893  32.089  1.00  0.00           N  
ATOM   1992  CA  LEU C1341     -55.490  36.820  31.111  1.00  0.00           C  
ATOM   1993  C   LEU C1341     -54.389  35.846  31.523  1.00  0.00           C  
ATOM   1994  O   LEU C1341     -53.373  36.267  32.082  1.00  0.00           O  
ATOM   1995  CB  LEU C1341     -55.198  37.397  29.719  1.00  0.00           C  
ATOM   1996  CG  LEU C1341     -56.348  38.087  28.975  1.00  0.00           C  
ATOM   1997  CD1 LEU C1341     -55.817  38.984  27.868  1.00  0.00           C  
ATOM   1998  CD2 LEU C1341     -57.346  37.075  28.415  1.00  0.00           C  
ATOM   1999  N   PRO C1342     -54.592  34.538  31.255  1.00  0.00           N  
ATOM   2000  CA  PRO C1342     -53.583  33.516  31.547  1.00  0.00           C  
ATOM   2001  C   PRO C1342     -52.256  33.810  30.855  1.00  0.00           C  
ATOM   2002  O   PRO C1342     -52.239  34.274  29.712  1.00  0.00           O  
ATOM   2003  CB  PRO C1342     -54.203  32.237  30.979  1.00  0.00           C  
ATOM   2004  CG  PRO C1342     -55.666  32.480  31.029  1.00  0.00           C  
ATOM   2005  CD  PRO C1342     -55.836  33.939  30.732  1.00  0.00           C  
ATOM   2006  N   LEU C1344     -51.160  33.545  31.559  1.00  0.00           N  
ATOM   2007  CA  LEU C1344     -49.818  33.824  31.060  1.00  0.00           C  
ATOM   2008  C   LEU C1344     -49.308  32.676  30.193  1.00  0.00           C  
ATOM   2009  O   LEU C1344     -49.671  31.520  30.427  1.00  0.00           O  
ATOM   2010  CB  LEU C1344     -48.854  34.064  32.230  1.00  0.00           C  
ATOM   2011  CG  LEU C1344     -49.239  35.092  33.303  1.00  0.00           C  
ATOM   2012  CD1 LEU C1344     -48.222  35.092  34.436  1.00  0.00           C  
ATOM   2013  CD2 LEU C1344     -49.384  36.488  32.720  1.00  0.00           C  
ATOM   2014  N   PRO C1345     -48.464  32.986  29.186  1.00  0.00           N  
ATOM   2015  CA  PRO C1345     -47.851  31.922  28.391  1.00  0.00           C  
ATOM   2016  C   PRO C1345     -46.976  31.027  29.265  1.00  0.00           C  
ATOM   2017  O   PRO C1345     -46.472  31.475  30.298  1.00  0.00           O  
ATOM   2018  CB  PRO C1345     -47.002  32.683  27.366  1.00  0.00           C  
ATOM   2019  CG  PRO C1345     -46.815  34.046  27.942  1.00  0.00           C  
ATOM   2020  CD  PRO C1345     -48.057  34.323  28.717  1.00  0.00           C  
ATOM   2021  N   LYS C1347     -46.809  29.774  28.858  1.00  0.00           N  
ATOM   2022  CA  LYS C1347     -46.129  28.785  29.694  1.00  0.00           C  
ATOM   2023  C   LYS C1347     -44.607  28.903  29.663  1.00  0.00           C  
ATOM   2024  O   LYS C1347     -43.946  28.663  30.678  1.00  0.00           O  
ATOM   2025  CB  LYS C1347     -46.563  27.363  29.324  1.00  0.00           C  
ATOM   2026  CG  LYS C1347     -48.053  27.102  29.508  1.00  0.00           C  
ATOM   2027  CD  LYS C1347     -48.362  25.610  29.560  1.00  0.00           C  
ATOM   2028  CE  LYS C1347     -49.865  25.343  29.504  1.00  0.00           C  
ATOM   2029  NZ  LYS C1347     -50.606  25.959  30.646  1.00  0.00           N  
ATOM   2030  N   ARG C1348     -44.058  29.269  28.507  1.00  0.00           N  
ATOM   2031  CA  ARG C1348     -42.609  29.324  28.325  1.00  0.00           C  
ATOM   2032  C   ARG C1348     -42.186  30.315  27.242  1.00  0.00           C  
ATOM   2033  O   ARG C1348     -42.738  30.323  26.141  1.00  0.00           O  
ATOM   2034  CB  ARG C1348     -42.063  27.923  28.010  1.00  0.00           C  
ATOM   2035  CG  ARG C1348     -40.548  27.830  27.853  1.00  0.00           C  
ATOM   2036  CD  ARG C1348     -40.079  26.396  28.058  1.00  0.00           C  
ATOM   2037  NE  ARG C1348     -38.641  26.219  27.850  1.00  0.00           N  
ATOM   2038  CZ  ARG C1348     -37.705  26.447  28.769  1.00  0.00           C  
ATOM   2039  NH1 ARG C1348     -38.034  26.885  29.979  1.00  0.00           N  
ATOM   2040  NH2 ARG C1348     -36.428  26.240  28.475  1.00  0.00           N  
ATOM   2041  N   ILE C1349     -41.208  31.151  27.579  1.00  0.00           N  
ATOM   2042  CA  ILE C1349     -40.542  32.013  26.610  1.00  0.00           C  
ATOM   2043  C   ILE C1349     -39.097  31.543  26.472  1.00  0.00           C  
ATOM   2044  O   ILE C1349     -38.365  31.470  27.462  1.00  0.00           O  
ATOM   2045  CB  ILE C1349     -40.584  33.511  27.030  1.00  0.00           C  
ATOM   2046  CG1 ILE C1349     -41.997  34.088  26.883  1.00  0.00           C  
ATOM   2047  CG2 ILE C1349     -39.620  34.349  26.193  1.00  0.00           C  
ATOM   2048  CD1 ILE C1349     -42.884  33.898  28.088  1.00  0.00           C  
ATOM   2049  N   PHE C1350     -38.699  31.199  25.249  1.00  0.00           N  
ATOM   2050  CA  PHE C1350     -37.321  30.797  24.991  1.00  0.00           C  
ATOM   2051  C   PHE C1350     -36.624  31.765  24.048  1.00  0.00           C  
ATOM   2052  O   PHE C1350     -37.088  32.007  22.932  1.00  0.00           O  
ATOM   2053  CB  PHE C1350     -37.236  29.365  24.449  1.00  0.00           C  
ATOM   2054  CG  PHE C1350     -35.855  28.769  24.540  1.00  0.00           C  
ATOM   2055  CD1 PHE C1350     -35.470  28.046  25.666  1.00  0.00           C  
ATOM   2056  CD2 PHE C1350     -34.934  28.943  23.509  1.00  0.00           C  
ATOM   2057  CE1 PHE C1350     -34.193  27.498  25.760  1.00  0.00           C  
ATOM   2058  CE2 PHE C1350     -33.655  28.403  23.598  1.00  0.00           C  
ATOM   2059  CZ  PHE C1350     -33.285  27.677  24.726  1.00  0.00           C  
ATOM   2060  N   ALA C1351     -35.501  32.306  24.512  1.00  0.00           N  
ATOM   2061  CA  ALA C1351     -34.700  33.234  23.728  1.00  0.00           C  
ATOM   2062  C   ALA C1351     -33.481  32.537  23.139  1.00  0.00           C  
ATOM   2063  O   ALA C1351     -32.584  32.107  23.870  1.00  0.00           O  
ATOM   2064  CB  ALA C1351     -34.281  34.426  24.578  1.00  0.00           C  
ATOM   2065  N   HIS C1352     -33.459  32.417  21.814  1.00  0.00           N  
ATOM   2066  CA  HIS C1352     -32.308  31.851  21.118  1.00  0.00           C  
ATOM   2067  C   HIS C1352     -31.185  32.881  20.999  1.00  0.00           C  
ATOM   2068  O   HIS C1352     -31.405  34.081  21.190  1.00  0.00           O  
ATOM   2069  CB  HIS C1352     -32.704  31.311  19.738  1.00  0.00           C  
ATOM   2070  CG  HIS C1352     -33.197  32.359  18.789  1.00  0.00           C  
ATOM   2071  ND1 HIS C1352     -32.354  33.246  18.154  1.00  0.00           N  
ATOM   2072  CD2 HIS C1352     -34.446  32.651  18.356  1.00  0.00           C  
ATOM   2073  CE1 HIS C1352     -33.064  34.046  17.379  1.00  0.00           C  
ATOM   2074  NE2 HIS C1352     -34.336  33.707  17.483  1.00  0.00           N  
ATOM   2075  N   GLY C1356     -29.987  32.402  20.681  1.00  0.00           N  
ATOM   2076  CA  GLY C1356     -28.821  33.264  20.550  1.00  0.00           C  
ATOM   2077  C   GLY C1356     -28.735  33.984  19.217  1.00  0.00           C  
ATOM   2078  O   GLY C1356     -29.584  33.811  18.339  1.00  0.00           O  
ATOM   2079  N   TRP C1360     -27.688  34.790  19.077  1.00  0.00           N  
ATOM   2080  CA  TRP C1360     -27.460  35.594  17.886  1.00  0.00           C  
ATOM   2081  C   TRP C1360     -26.577  34.829  16.905  1.00  0.00           C  
ATOM   2082  O   TRP C1360     -25.568  34.237  17.297  1.00  0.00           O  
ATOM   2083  CB  TRP C1360     -26.794  36.914  18.287  1.00  0.00           C  
ATOM   2084  CG  TRP C1360     -27.285  38.122  17.543  1.00  0.00           C  
ATOM   2085  CD1 TRP C1360     -26.561  38.916  16.697  1.00  0.00           C  
ATOM   2086  CD2 TRP C1360     -28.603  38.687  17.592  1.00  0.00           C  
ATOM   2087  NE1 TRP C1360     -27.347  39.935  16.212  1.00  0.00           N  
ATOM   2088  CE2 TRP C1360     -28.604  39.818  16.744  1.00  0.00           C  
ATOM   2089  CE3 TRP C1360     -29.783  38.345  18.267  1.00  0.00           C  
ATOM   2090  CZ2 TRP C1360     -29.741  40.611  16.553  1.00  0.00           C  
ATOM   2091  CZ3 TRP C1360     -30.912  39.131  18.074  1.00  0.00           C  
ATOM   2092  CH2 TRP C1360     -30.882  40.253  17.223  1.00  0.00           C  
ATOM   2093  N   LEU C1361     -26.968  34.833  15.634  1.00  0.00           N  
ATOM   2094  CA  LEU C1361     -26.192  34.181  14.585  1.00  0.00           C  
ATOM   2095  C   LEU C1361     -25.616  35.215  13.619  1.00  0.00           C  
ATOM   2096  O   LEU C1361     -26.351  36.023  13.045  1.00  0.00           O  
ATOM   2097  CB  LEU C1361     -27.050  33.155  13.837  1.00  0.00           C  
ATOM   2098  CG  LEU C1361     -26.362  32.267  12.795  1.00  0.00           C  
ATOM   2099  CD1 LEU C1361     -25.458  31.228  13.449  1.00  0.00           C  
ATOM   2100  CD2 LEU C1361     -27.406  31.593  11.933  1.00  0.00           C  
ATOM   2101  N   LEU C1365     -24.296  35.182  13.452  1.00  0.00           N  
ATOM   2102  CA  LEU C1365     -23.584  36.157  12.627  1.00  0.00           C  
ATOM   2103  C   LEU C1365     -22.547  35.475  11.737  1.00  0.00           C  
ATOM   2104  O   LEU C1365     -22.065  34.390  12.059  1.00  0.00           O  
ATOM   2105  CB  LEU C1365     -22.909  37.210  13.516  1.00  0.00           C  
ATOM   2106  CG  LEU C1365     -23.797  38.068  14.428  1.00  0.00           C  
ATOM   2107  CD1 LEU C1365     -22.990  38.668  15.569  1.00  0.00           C  
ATOM   2108  CD2 LEU C1365     -24.527  39.161  13.646  1.00  0.00           C  
ATOM   2109  N   ASN C1366     -22.208  36.110  10.618  1.00  0.00           N  
ATOM   2110  CA  ASN C1366     -21.206  35.561   9.705  1.00  0.00           C  
ATOM   2111  C   ASN C1366     -19.800  36.104   9.969  1.00  0.00           C  
ATOM   2112  O   ASN C1366     -19.640  37.237  10.426  1.00  0.00           O  
ATOM   2113  CB  ASN C1366     -21.615  35.773   8.238  1.00  0.00           C  
ATOM   2114  CG  ASN C1366     -21.235  37.149   7.704  1.00  0.00           C  
ATOM   2115  OD1 ASN C1366     -20.516  37.259   6.710  1.00  0.00           O  
ATOM   2116  ND2 ASN C1366     -21.714  38.203   8.361  1.00  0.00           N  
ATOM   2117  N   ARG C1368     -18.792  35.281   9.683  1.00  0.00           N  
ATOM   2118  CA  ARG C1368     -17.391  35.678   9.818  1.00  0.00           C  
ATOM   2119  C   ARG C1368     -16.797  36.001   8.453  1.00  0.00           C  
ATOM   2120  O   ARG C1368     -17.047  35.294   7.474  1.00  0.00           O  
ATOM   2121  CB  ARG C1368     -16.563  34.570  10.472  1.00  0.00           C  
ATOM   2122  CG  ARG C1368     -17.113  34.045  11.785  1.00  0.00           C  
ATOM   2123  CD  ARG C1368     -16.120  33.114  12.470  1.00  0.00           C  
ATOM   2124  NE  ARG C1368     -15.792  31.931  11.672  1.00  0.00           N  
ATOM   2125  CZ  ARG C1368     -16.454  30.776  11.717  1.00  0.00           C  
ATOM   2126  NH1 ARG C1368     -17.500  30.624  12.520  1.00  0.00           N  
ATOM   2127  NH2 ARG C1368     -16.066  29.765  10.952  1.00  0.00           N  
ATOM   2128  N   GLY C1369     -16.001  37.065   8.398  1.00  0.00           N  
ATOM   2129  CA  GLY C1369     -15.349  37.477   7.159  1.00  0.00           C  
ATOM   2130  C   GLY C1369     -16.207  38.407   6.325  1.00  0.00           C  
ATOM   2131  O   GLY C1369     -17.110  39.070   6.843  1.00  0.00           O  
ATOM   2132  N   GLU C1370     -15.920  38.450   5.026  1.00  0.00           N  
ATOM   2133  CA  GLU C1370     -16.643  39.311   4.091  1.00  0.00           C  
ATOM   2134  C   GLU C1370     -18.086  38.858   3.882  1.00  0.00           C  
ATOM   2135  O   GLU C1370     -18.373  37.659   3.837  1.00  0.00           O  
ATOM   2136  CB  GLU C1370     -15.902  39.413   2.749  1.00  0.00           C  
ATOM   2137  CG  GLU C1370     -15.445  38.077   2.154  1.00  0.00           C  
ATOM   2138  CD  GLU C1370     -14.539  38.243   0.940  1.00  0.00           C  
ATOM   2139  OE1 GLU C1370     -13.728  39.196   0.914  1.00  0.00           O  
ATOM   2140  OE2 GLU C1370     -14.633  37.410   0.012  1.00  0.00           O  
ATOM   2141  N   LYS C1414     -18.985  39.833   3.768  1.00  0.00           N  
ATOM   2142  CA  LYS C1414     -20.402  39.579   3.522  1.00  0.00           C  
ATOM   2143  C   LYS C1414     -20.605  38.975   2.132  1.00  0.00           C  
ATOM   2144  O   LYS C1414     -21.424  38.071   1.952  1.00  0.00           O  
ATOM   2145  CB  LYS C1414     -21.201  40.879   3.663  1.00  0.00           C  
ATOM   2146  CG  LYS C1414     -22.717  40.705   3.657  1.00  0.00           C  
ATOM   2147  CD  LYS C1414     -23.445  42.047   3.589  1.00  0.00           C  
ATOM   2148  CE  LYS C1414     -23.468  42.610   2.173  1.00  0.00           C  
ATOM   2149  NZ  LYS C1414     -24.243  43.878   2.086  1.00  0.00           N  
ATOM   2150  N   MET C1415     -19.846  39.478   1.160  1.00  0.00           N  
ATOM   2151  CA  MET C1415     -19.931  39.008  -0.218  1.00  0.00           C  
ATOM   2152  C   MET C1415     -18.822  38.007  -0.528  1.00  0.00           C  
ATOM   2153  O   MET C1415     -17.635  38.339  -0.481  1.00  0.00           O  
ATOM   2154  CB  MET C1415     -19.881  40.186  -1.200  1.00  0.00           C  
ATOM   2155  CG  MET C1415     -21.072  41.143  -1.116  1.00  0.00           C  
ATOM   2156  SD  MET C1415     -22.672  40.391  -1.502  1.00  0.00           S  
ATOM   2157  CE  MET C1415     -22.463  39.952  -3.230  1.00  0.00           C  
ATOM   2158  N   SER C1416     -19.222  36.776  -0.831  1.00  0.00           N  
ATOM   2159  CA  SER C1416     -18.285  35.733  -1.227  1.00  0.00           C  
ATOM   2160  C   SER C1416     -18.018  35.792  -2.725  1.00  0.00           C  
ATOM   2161  O   SER C1416     -18.916  36.092  -3.518  1.00  0.00           O  
ATOM   2162  CB  SER C1416     -18.818  34.353  -0.842  1.00  0.00           C  
ATOM   2163  OG  SER C1416     -18.026  33.324  -1.407  1.00  0.00           O  
ATOM   2164  N   LYS C1417     -16.777  35.495  -3.098  1.00  0.00           N  
ATOM   2165  CA  LYS C1417     -16.350  35.516  -4.494  1.00  0.00           C  
ATOM   2166  C   LYS C1417     -16.949  34.360  -5.291  1.00  0.00           C  
ATOM   2167  O   LYS C1417     -17.131  34.468  -6.504  1.00  0.00           O  
ATOM   2168  CB  LYS C1417     -14.820  35.496  -4.583  1.00  0.00           C  
ATOM   2169  CG  LYS C1417     -14.150  36.723  -3.965  1.00  0.00           C  
ATOM   2170  CD  LYS C1417     -12.649  36.533  -3.805  1.00  0.00           C  
ATOM   2171  CE  LYS C1417     -12.019  37.730  -3.105  1.00  0.00           C  
ATOM   2172  NZ  LYS C1417     -10.552  37.557  -2.907  1.00  0.00           N  
ATOM   2173  N   SER C1441     -17.265  33.265  -4.601  1.00  0.00           N  
ATOM   2174  CA  SER C1441     -17.809  32.070  -5.249  1.00  0.00           C  
ATOM   2175  C   SER C1441     -19.334  31.948  -5.170  1.00  0.00           C  
ATOM   2176  O   SER C1441     -19.966  31.522  -6.139  1.00  0.00           O  
ATOM   2177  CB  SER C1441     -17.141  30.802  -4.700  1.00  0.00           C  
ATOM   2178  OG  SER C1441     -17.243  30.731  -3.289  1.00  0.00           O  
ATOM   2179  N   ILE C1444     -19.922  32.317  -4.031  1.00  0.00           N  
ATOM   2180  CA  ILE C1444     -21.363  32.092  -3.803  1.00  0.00           C  
ATOM   2181  C   ILE C1444     -22.224  33.356  -3.642  1.00  0.00           C  
ATOM   2182  O   ILE C1444     -23.455  33.281  -3.698  1.00  0.00           O  
ATOM   2183  CB  ILE C1444     -21.629  31.111  -2.622  1.00  0.00           C  
ATOM   2184  CG1 ILE C1444     -21.207  31.723  -1.280  1.00  0.00           C  
ATOM   2185  CG2 ILE C1444     -20.938  29.772  -2.871  1.00  0.00           C  
ATOM   2186  CD1 ILE C1444     -21.807  31.034  -0.058  1.00  0.00           C  
ATOM   2187  N   GLY C1450     -21.581  34.505  -3.442  1.00  0.00           N  
ATOM   2188  CA  GLY C1450     -22.294  35.778  -3.334  1.00  0.00           C  
ATOM   2189  C   GLY C1450     -22.639  36.167  -1.908  1.00  0.00           C  
ATOM   2190  O   GLY C1450     -21.816  36.025  -1.002  1.00  0.00           O  
ATOM   2191  N   ASN C1452     -23.863  36.655  -1.715  1.00  0.00           N  
ATOM   2192  CA  ASN C1452     -24.322  37.130  -0.408  1.00  0.00           C  
ATOM   2193  C   ASN C1452     -24.519  36.000   0.606  1.00  0.00           C  
ATOM   2194  O   ASN C1452     -25.388  35.141   0.438  1.00  0.00           O  
ATOM   2195  CB  ASN C1452     -25.604  37.958  -0.558  1.00  0.00           C  
ATOM   2196  CG  ASN C1452     -25.862  38.864   0.635  1.00  0.00           C  
ATOM   2197  OD1 ASN C1452     -25.227  38.735   1.683  1.00  0.00           O  
ATOM   2198  ND2 ASN C1452     -26.799  39.791   0.477  1.00  0.00           N  
ATOM   2199  N   VAL C1455     -23.707  36.025   1.661  1.00  0.00           N  
ATOM   2200  CA  VAL C1455     -23.654  34.953   2.659  1.00  0.00           C  
ATOM   2201  C   VAL C1455     -24.681  35.139   3.790  1.00  0.00           C  
ATOM   2202  O   VAL C1455     -25.010  34.185   4.500  1.00  0.00           O  
ATOM   2203  CB  VAL C1455     -22.213  34.797   3.232  1.00  0.00           C  
ATOM   2204  CG1 VAL C1455     -22.109  33.600   4.162  1.00  0.00           C  
ATOM   2205  CG2 VAL C1455     -21.203  34.649   2.102  1.00  0.00           C  
ATOM   2206  N   VAL C1456     -25.187  36.362   3.949  1.00  0.00           N  
ATOM   2207  CA  VAL C1456     -26.195  36.653   4.977  1.00  0.00           C  
ATOM   2208  C   VAL C1456     -27.627  36.614   4.430  1.00  0.00           C  
ATOM   2209  O   VAL C1456     -28.593  36.720   5.189  1.00  0.00           O  
ATOM   2210  CB  VAL C1456     -25.933  38.009   5.708  1.00  0.00           C  
ATOM   2211  CG1 VAL C1456     -24.555  38.016   6.359  1.00  0.00           C  
ATOM   2212  CG2 VAL C1456     -26.096  39.197   4.759  1.00  0.00           C  
ATOM   2213  N   ASP C1457     -27.748  36.461   3.112  1.00  0.00           N  
ATOM   2214  CA  ASP C1457     -29.043  36.372   2.444  1.00  0.00           C  
ATOM   2215  C   ASP C1457     -29.540  34.923   2.444  1.00  0.00           C  
ATOM   2216  O   ASP C1457     -28.974  34.074   1.747  1.00  0.00           O  
ATOM   2217  CB  ASP C1457     -28.943  36.922   1.013  1.00  0.00           C  
ATOM   2218  CG  ASP C1457     -30.258  36.836   0.247  1.00  0.00           C  
ATOM   2219  OD1 ASP C1457     -31.338  36.945   0.867  1.00  0.00           O  
ATOM   2220  OD2 ASP C1457     -30.208  36.667  -0.990  1.00  0.00           O  
ATOM   2221  N   PRO C1458     -30.602  34.639   3.226  1.00  0.00           N  
ATOM   2222  CA  PRO C1458     -31.114  33.272   3.376  1.00  0.00           C  
ATOM   2223  C   PRO C1458     -31.651  32.687   2.068  1.00  0.00           C  
ATOM   2224  O   PRO C1458     -31.541  31.479   1.848  1.00  0.00           O  
ATOM   2225  CB  PRO C1458     -32.238  33.423   4.407  1.00  0.00           C  
ATOM   2226  CG  PRO C1458     -32.640  34.850   4.339  1.00  0.00           C  
ATOM   2227  CD  PRO C1458     -31.399  35.612   3.997  1.00  0.00           C  
ATOM   2228  N   VAL C1459     -32.214  33.544   1.216  1.00  0.00           N  
ATOM   2229  CA  VAL C1459     -32.687  33.150  -0.114  1.00  0.00           C  
ATOM   2230  C   VAL C1459     -31.531  32.601  -0.960  1.00  0.00           C  
ATOM   2231  O   VAL C1459     -31.657  31.536  -1.573  1.00  0.00           O  
ATOM   2232  CB  VAL C1459     -33.401  34.331  -0.844  1.00  0.00           C  
ATOM   2233  CG1 VAL C1459     -33.750  33.970  -2.289  1.00  0.00           C  
ATOM   2234  CG2 VAL C1459     -34.658  34.750  -0.090  1.00  0.00           C  
ATOM   2235  N   ASN C1460     -30.408  33.321  -0.972  1.00  0.00           N  
ATOM   2236  CA  ASN C1460     -29.219  32.902  -1.720  1.00  0.00           C  
ATOM   2237  C   ASN C1460     -28.605  31.604  -1.199  1.00  0.00           C  
ATOM   2238  O   ASN C1460     -28.180  30.760  -1.987  1.00  0.00           O  
ATOM   2239  CB  ASN C1460     -28.162  34.012  -1.743  1.00  0.00           C  
ATOM   2240  CG  ASN C1460     -26.934  33.637  -2.566  1.00  0.00           C  
ATOM   2241  OD1 ASN C1460     -27.048  33.138  -3.688  1.00  0.00           O  
ATOM   2242  ND2 ASN C1460     -25.753  33.877  -2.008  1.00  0.00           N  
ATOM   2243  N   LEU C1461     -28.562  31.453   0.125  1.00  0.00           N  
ATOM   2244  CA  LEU C1461     -28.024  30.247   0.758  1.00  0.00           C  
ATOM   2245  C   LEU C1461     -28.848  29.002   0.423  1.00  0.00           C  
ATOM   2246  O   LEU C1461     -28.288  27.928   0.193  1.00  0.00           O  
ATOM   2247  CB  LEU C1461     -27.923  30.422   2.278  1.00  0.00           C  
ATOM   2248  CG  LEU C1461     -26.898  31.411   2.844  1.00  0.00           C  
ATOM   2249  CD1 LEU C1461     -27.113  31.571   4.335  1.00  0.00           C  
ATOM   2250  CD2 LEU C1461     -25.463  30.984   2.557  1.00  0.00           C  
ATOM   2251  N   VAL C1462     -30.171  29.158   0.398  1.00  0.00           N  
ATOM   2252  CA  VAL C1462     -31.085  28.075   0.027  1.00  0.00           C  
ATOM   2253  C   VAL C1462     -30.893  27.682  -1.441  1.00  0.00           C  
ATOM   2254  O   VAL C1462     -30.813  26.495  -1.764  1.00  0.00           O  
ATOM   2255  CB  VAL C1462     -32.565  28.442   0.328  1.00  0.00           C  
ATOM   2256  CG1 VAL C1462     -33.532  27.484  -0.367  1.00  0.00           C  
ATOM   2257  CG2 VAL C1462     -32.817  28.450   1.831  1.00  0.00           C  
ATOM   2258  N   ASP C1463     -30.796  28.684  -2.314  1.00  0.00           N  
ATOM   2259  CA  ASP C1463     -30.545  28.462  -3.740  1.00  0.00           C  
ATOM   2260  C   ASP C1463     -29.182  27.818  -4.004  1.00  0.00           C  
ATOM   2261  O   ASP C1463     -29.030  27.053  -4.957  1.00  0.00           O  
ATOM   2262  CB  ASP C1463     -30.659  29.777  -4.523  1.00  0.00           C  
ATOM   2263  CG  ASP C1463     -32.095  30.256  -4.669  1.00  0.00           C  
ATOM   2264  OD1 ASP C1463     -32.293  31.476  -4.858  1.00  0.00           O  
ATOM   2265  OD2 ASP C1463     -33.026  29.421  -4.601  1.00  0.00           O  
ATOM   2266  N   THR C1465     -28.205  28.132  -3.155  1.00  0.00           N  
ATOM   2267  CA  THR C1465     -26.835  27.635  -3.309  1.00  0.00           C  
ATOM   2268  C   THR C1465     -26.648  26.217  -2.753  1.00  0.00           C  
ATOM   2269  O   THR C1465     -26.110  25.343  -3.439  1.00  0.00           O  
ATOM   2270  CB  THR C1465     -25.811  28.598  -2.651  1.00  0.00           C  
ATOM   2271  OG1 THR C1465     -25.991  29.921  -3.172  1.00  0.00           O  
ATOM   2272  CG2 THR C1465     -24.377  28.147  -2.917  1.00  0.00           C  
ATOM   2273  N   PHE C1467     -27.096  25.995  -1.518  1.00  0.00           N  
ATOM   2274  CA  PHE C1467     -26.831  24.739  -0.817  1.00  0.00           C  
ATOM   2275  C   PHE C1467     -28.011  23.768  -0.795  1.00  0.00           C  
ATOM   2276  O   PHE C1467     -27.826  22.578  -0.541  1.00  0.00           O  
ATOM   2277  CB  PHE C1467     -26.360  25.012   0.617  1.00  0.00           C  
ATOM   2278  CG  PHE C1467     -25.081  25.800   0.699  1.00  0.00           C  
ATOM   2279  CD1 PHE C1467     -25.106  27.159   1.003  1.00  0.00           C  
ATOM   2280  CD2 PHE C1467     -23.852  25.186   0.473  1.00  0.00           C  
ATOM   2281  CE1 PHE C1467     -23.925  27.896   1.081  1.00  0.00           C  
ATOM   2282  CE2 PHE C1467     -22.665  25.915   0.546  1.00  0.00           C  
ATOM   2283  CZ  PHE C1467     -22.703  27.273   0.852  1.00  0.00           C  
ATOM   2284  N   GLY C1468     -29.211  24.275  -1.068  1.00  0.00           N  
ATOM   2285  CA  GLY C1468     -30.435  23.492  -0.921  1.00  0.00           C  
ATOM   2286  C   GLY C1468     -31.099  23.823   0.401  1.00  0.00           C  
ATOM   2287  O   GLY C1468     -30.415  24.094   1.391  1.00  0.00           O  
ATOM   2288  N   LEU C1507     -32.431  23.799   0.419  1.00  0.00           N  
ATOM   2289  CA  LEU C1507     -33.208  24.194   1.600  1.00  0.00           C  
ATOM   2290  C   LEU C1507     -32.921  23.344   2.838  1.00  0.00           C  
ATOM   2291  O   LEU C1507     -32.628  23.879   3.910  1.00  0.00           O  
ATOM   2292  CB  LEU C1507     -34.713  24.195   1.289  1.00  0.00           C  
ATOM   2293  CG  LEU C1507     -35.706  24.404   2.443  1.00  0.00           C  
ATOM   2294  CD1 LEU C1507     -35.468  25.724   3.177  1.00  0.00           C  
ATOM   2295  CD2 LEU C1507     -37.135  24.322   1.936  1.00  0.00           C  
ATOM   2296  N   ASP C1508     -33.008  22.026   2.680  1.00  0.00           N  
ATOM   2297  CA  ASP C1508     -32.843  21.100   3.797  1.00  0.00           C  
ATOM   2298  C   ASP C1508     -31.424  21.094   4.356  1.00  0.00           C  
ATOM   2299  O   ASP C1508     -31.222  20.857   5.550  1.00  0.00           O  
ATOM   2300  CB  ASP C1508     -33.283  19.692   3.391  1.00  0.00           C  
ATOM   2301  CG  ASP C1508     -34.794  19.575   3.242  1.00  0.00           C  
ATOM   2302  OD1 ASP C1508     -35.522  20.442   3.774  1.00  0.00           O  
ATOM   2303  OD2 ASP C1508     -35.256  18.615   2.594  1.00  0.00           O  
ATOM   2304  N   GLN C1509     -30.453  21.369   3.486  1.00  0.00           N  
ATOM   2305  CA  GLN C1509     -29.059  21.532   3.888  1.00  0.00           C  
ATOM   2306  C   GLN C1509     -28.885  22.741   4.810  1.00  0.00           C  
ATOM   2307  O   GLN C1509     -28.216  22.647   5.841  1.00  0.00           O  
ATOM   2308  CB  GLN C1509     -28.154  21.663   2.658  1.00  0.00           C  
ATOM   2309  CG  GLN C1509     -27.892  20.353   1.907  1.00  0.00           C  
ATOM   2310  CD  GLN C1509     -29.031  19.933   0.981  1.00  0.00           C  
ATOM   2311  OE1 GLN C1509     -30.026  20.643   0.823  1.00  0.00           O  
ATOM   2312  NE2 GLN C1509     -28.880  18.768   0.361  1.00  0.00           N  
ATOM   2313  N   VAL C1510     -29.500  23.865   4.436  1.00  0.00           N  
ATOM   2314  CA  VAL C1510     -29.468  25.089   5.243  1.00  0.00           C  
ATOM   2315  C   VAL C1510     -30.214  24.894   6.568  1.00  0.00           C  
ATOM   2316  O   VAL C1510     -29.723  25.296   7.626  1.00  0.00           O  
ATOM   2317  CB  VAL C1510     -30.045  26.310   4.467  1.00  0.00           C  
ATOM   2318  CG1 VAL C1510     -30.157  27.542   5.371  1.00  0.00           C  
ATOM   2319  CG2 VAL C1510     -29.189  26.628   3.245  1.00  0.00           C  
ATOM   2320  N   ARG C1511     -31.389  24.270   6.499  1.00  0.00           N  
ATOM   2321  CA  ARG C1511     -32.198  23.974   7.682  1.00  0.00           C  
ATOM   2322  C   ARG C1511     -31.439  23.123   8.699  1.00  0.00           C  
ATOM   2323  O   ARG C1511     -31.477  23.407   9.897  1.00  0.00           O  
ATOM   2324  CB  ARG C1511     -33.504  23.277   7.290  1.00  0.00           C  
ATOM   2325  CG  ARG C1511     -34.555  24.194   6.677  1.00  0.00           C  
ATOM   2326  CD  ARG C1511     -35.793  23.414   6.247  1.00  0.00           C  
ATOM   2327  NE  ARG C1511     -36.517  22.835   7.379  1.00  0.00           N  
ATOM   2328  CZ  ARG C1511     -37.686  23.275   7.839  1.00  0.00           C  
ATOM   2329  NH1 ARG C1511     -38.294  24.308   7.266  1.00  0.00           N  
ATOM   2330  NH2 ARG C1511     -38.255  22.673   8.878  1.00  0.00           N  
ATOM   2331  N   TYR C1516     -30.751  22.090   8.213  1.00  0.00           N  
ATOM   2332  CA  TYR C1516     -29.958  21.214   9.074  1.00  0.00           C  
ATOM   2333  C   TYR C1516     -28.765  21.939   9.695  1.00  0.00           C  
ATOM   2334  O   TYR C1516     -28.512  21.804  10.893  1.00  0.00           O  
ATOM   2335  CB  TYR C1516     -29.481  19.962   8.321  1.00  0.00           C  
ATOM   2336  CG  TYR C1516     -28.477  19.144   9.108  1.00  0.00           C  
ATOM   2337  CD1 TYR C1516     -28.899  18.228  10.072  1.00  0.00           C  
ATOM   2338  CD2 TYR C1516     -27.106  19.304   8.906  1.00  0.00           C  
ATOM   2339  CE1 TYR C1516     -27.981  17.484  10.806  1.00  0.00           C  
ATOM   2340  CE2 TYR C1516     -26.182  18.568   9.637  1.00  0.00           C  
ATOM   2341  CZ  TYR C1516     -26.627  17.659  10.584  1.00  0.00           C  
ATOM   2342  OH  TYR C1516     -25.717  16.926  11.308  1.00  0.00           O  
ATOM   2343  N   PHE C1517     -28.036  22.697   8.876  1.00  0.00           N  
ATOM   2344  CA  PHE C1517     -26.851  23.424   9.337  1.00  0.00           C  
ATOM   2345  C   PHE C1517     -27.172  24.381  10.482  1.00  0.00           C  
ATOM   2346  O   PHE C1517     -26.464  24.406  11.485  1.00  0.00           O  
ATOM   2347  CB  PHE C1517     -26.176  24.182   8.184  1.00  0.00           C  
ATOM   2348  CG  PHE C1517     -25.056  25.090   8.629  1.00  0.00           C  
ATOM   2349  CD1 PHE C1517     -23.775  24.586   8.839  1.00  0.00           C  
ATOM   2350  CD2 PHE C1517     -25.285  26.447   8.846  1.00  0.00           C  
ATOM   2351  CE1 PHE C1517     -22.740  25.418   9.258  1.00  0.00           C  
ATOM   2352  CE2 PHE C1517     -24.256  27.287   9.266  1.00  0.00           C  
ATOM   2353  CZ  PHE C1517     -22.981  26.771   9.470  1.00  0.00           C  
ATOM   2354  N   LEU C1518     -28.242  25.157  10.326  1.00  0.00           N  
ATOM   2355  CA  LEU C1518     -28.623  26.161  11.322  1.00  0.00           C  
ATOM   2356  C   LEU C1518     -29.022  25.546  12.663  1.00  0.00           C  
ATOM   2357  O   LEU C1518     -28.795  26.142  13.715  1.00  0.00           O  
ATOM   2358  CB  LEU C1518     -29.747  27.063  10.793  1.00  0.00           C  
ATOM   2359  CG  LEU C1518     -29.468  27.898   9.534  1.00  0.00           C  
ATOM   2360  CD1 LEU C1518     -30.704  28.673   9.126  1.00  0.00           C  
ATOM   2361  CD2 LEU C1518     -28.282  28.838   9.716  1.00  0.00           C  
ATOM   2362  N   LEU C1527     -29.601  24.348  12.618  1.00  0.00           N  
ATOM   2363  CA  LEU C1527     -30.058  23.673  13.831  1.00  0.00           C  
ATOM   2364  C   LEU C1527     -28.995  22.782  14.479  1.00  0.00           C  
ATOM   2365  O   LEU C1527     -29.138  22.400  15.639  1.00  0.00           O  
ATOM   2366  CB  LEU C1527     -31.346  22.881  13.565  1.00  0.00           C  
ATOM   2367  CG  LEU C1527     -32.602  23.682  13.197  1.00  0.00           C  
ATOM   2368  CD1 LEU C1527     -33.819  22.773  13.130  1.00  0.00           C  
ATOM   2369  CD2 LEU C1527     -32.848  24.826  14.180  1.00  0.00           C  
ATOM   2370  N   ARG C1528     -27.932  22.472  13.737  1.00  0.00           N  
ATOM   2371  CA  ARG C1528     -26.861  21.598  14.228  1.00  0.00           C  
ATOM   2372  C   ARG C1528     -25.618  22.362  14.691  1.00  0.00           C  
ATOM   2373  O   ARG C1528     -25.025  22.025  15.719  1.00  0.00           O  
ATOM   2374  CB  ARG C1528     -26.483  20.557  13.157  1.00  0.00           C  
ATOM   2375  CG  ARG C1528     -25.239  19.706  13.458  1.00  0.00           C  
ATOM   2376  CD  ARG C1528     -25.423  18.806  14.680  1.00  0.00           C  
ATOM   2377  NE  ARG C1528     -24.200  18.076  15.014  1.00  0.00           N  
ATOM   2378  CZ  ARG C1528     -23.240  18.526  15.822  1.00  0.00           C  
ATOM   2379  NH1 ARG C1528     -23.343  19.718  16.402  1.00  0.00           N  
ATOM   2380  NH2 ARG C1528     -22.171  17.775  16.057  1.00  0.00           N  
ATOM   2381  N   GLU C1549     -25.234  23.383  13.925  1.00  0.00           N  
ATOM   2382  CA  GLU C1549     -23.975  24.103  14.132  1.00  0.00           C  
ATOM   2383  C   GLU C1549     -23.884  24.821  15.480  1.00  0.00           C  
ATOM   2384  O   GLU C1549     -22.849  24.773  16.148  1.00  0.00           O  
ATOM   2385  CB  GLU C1549     -23.737  25.091  12.981  1.00  0.00           C  
ATOM   2386  CG  GLU C1549     -22.382  25.796  12.996  1.00  0.00           C  
ATOM   2387  CD  GLU C1549     -21.215  24.887  12.634  1.00  0.00           C  
ATOM   2388  OE1 GLU C1549     -21.437  23.798  12.060  1.00  0.00           O  
ATOM   2389  OE2 GLU C1549     -20.063  25.274  12.922  1.00  0.00           O  
ATOM   2390  N   VAL C1563     -24.969  25.479  15.871  1.00  0.00           N  
ATOM   2391  CA  VAL C1563     -24.987  26.282  17.090  1.00  0.00           C  
ATOM   2392  C   VAL C1563     -25.919  25.660  18.132  1.00  0.00           C  
ATOM   2393  O   VAL C1563     -27.083  25.385  17.831  1.00  0.00           O  
ATOM   2394  CB  VAL C1563     -25.419  27.744  16.793  1.00  0.00           C  
ATOM   2395  CG1 VAL C1563     -25.455  28.577  18.071  1.00  0.00           C  
ATOM   2396  CG2 VAL C1563     -24.485  28.381  15.771  1.00  0.00           C  
ATOM   2397  N   PRO C1569     -25.407  25.427  19.359  1.00  0.00           N  
ATOM   2398  CA  PRO C1569     -26.275  24.981  20.451  1.00  0.00           C  
ATOM   2399  C   PRO C1569     -27.378  26.007  20.700  1.00  0.00           C  
ATOM   2400  O   PRO C1569     -27.090  27.195  20.882  1.00  0.00           O  
ATOM   2401  CB  PRO C1569     -25.323  24.897  21.648  1.00  0.00           C  
ATOM   2402  CG  PRO C1569     -23.977  24.687  21.044  1.00  0.00           C  
ATOM   2403  CD  PRO C1569     -23.991  25.480  19.770  1.00  0.00           C  
ATOM   2404  N   PHE C1594     -28.626  25.546  20.685  1.00  0.00           N  
ATOM   2405  CA  PHE C1594     -29.782  26.439  20.717  1.00  0.00           C  
ATOM   2406  C   PHE C1594     -29.901  27.197  22.038  1.00  0.00           C  
ATOM   2407  O   PHE C1594     -30.039  26.597  23.105  1.00  0.00           O  
ATOM   2408  CB  PHE C1594     -31.070  25.675  20.393  1.00  0.00           C  
ATOM   2409  CG  PHE C1594     -32.177  26.551  19.881  1.00  0.00           C  
ATOM   2410  CD1 PHE C1594     -32.058  27.199  18.654  1.00  0.00           C  
ATOM   2411  CD2 PHE C1594     -33.341  26.726  20.621  1.00  0.00           C  
ATOM   2412  CE1 PHE C1594     -33.077  28.015  18.176  1.00  0.00           C  
ATOM   2413  CE2 PHE C1594     -34.369  27.539  20.152  1.00  0.00           C  
ATOM   2414  CZ  PHE C1594     -34.236  28.184  18.926  1.00  0.00           C  
ATOM   2415  N   GLY C1596     -29.841  28.523  21.943  1.00  0.00           N  
ATOM   2416  CA  GLY C1596     -29.807  29.397  23.112  1.00  0.00           C  
ATOM   2417  C   GLY C1596     -28.504  30.175  23.191  1.00  0.00           C  
ATOM   2418  O   GLY C1596     -28.450  31.254  23.784  1.00  0.00           O  
ATOM   2419  N   GLN C1601     -27.456  29.621  22.586  1.00  0.00           N  
ATOM   2420  CA  GLN C1601     -26.129  30.234  22.587  1.00  0.00           C  
ATOM   2421  C   GLN C1601     -25.894  31.071  21.330  1.00  0.00           C  
ATOM   2422  O   GLN C1601     -26.556  30.874  20.308  1.00  0.00           O  
ATOM   2423  CB  GLN C1601     -25.043  29.157  22.707  1.00  0.00           C  
ATOM   2424  CG  GLN C1601     -25.106  28.329  23.993  1.00  0.00           C  
ATOM   2425  CD  GLN C1601     -24.031  27.251  24.070  1.00  0.00           C  
ATOM   2426  OE1 GLN C1601     -23.029  27.296  23.356  1.00  0.00           O  
ATOM   2427  NE2 GLN C1601     -24.236  26.278  24.952  1.00  0.00           N  
ATOM   2428  N   ASP C1602     -24.956  32.010  21.420  1.00  0.00           N  
ATOM   2429  CA  ASP C1602     -24.525  32.792  20.263  1.00  0.00           C  
ATOM   2430  C   ASP C1602     -23.613  31.951  19.377  1.00  0.00           C  
ATOM   2431  O   ASP C1602     -22.870  31.099  19.868  1.00  0.00           O  
ATOM   2432  CB  ASP C1602     -23.800  34.068  20.704  1.00  0.00           C  
ATOM   2433  CG  ASP C1602     -24.715  35.051  21.421  1.00  0.00           C  
ATOM   2434  OD1 ASP C1602     -25.914  35.127  21.075  1.00  0.00           O  
ATOM   2435  OD2 ASP C1602     -24.231  35.758  22.331  1.00  0.00           O  
ATOM   2436  N   GLY C1603     -23.676  32.191  18.072  1.00  0.00           N  
ATOM   2437  CA  GLY C1603     -22.872  31.430  17.124  1.00  0.00           C  
ATOM   2438  C   GLY C1603     -22.401  32.239  15.935  1.00  0.00           C  
ATOM   2439  O   GLY C1603     -22.861  33.361  15.709  1.00  0.00           O  
ATOM   2440  N   SER C1604     -21.468  31.662  15.184  1.00  0.00           N  
ATOM   2441  CA  SER C1604     -20.972  32.266  13.953  1.00  0.00           C  
ATOM   2442  C   SER C1604     -20.763  31.206  12.873  1.00  0.00           C  
ATOM   2443  O   SER C1604     -20.664  30.013  13.175  1.00  0.00           O  
ATOM   2444  CB  SER C1604     -19.678  33.045  14.209  1.00  0.00           C  
ATOM   2445  OG  SER C1604     -18.605  32.173  14.511  1.00  0.00           O  
ATOM   2446  N   TYR C1613     -20.697  31.649  11.620  1.00  0.00           N  
ATOM   2447  CA  TYR C1613     -20.550  30.745  10.481  1.00  0.00           C  
ATOM   2448  C   TYR C1613     -19.818  31.411   9.316  1.00  0.00           C  
ATOM   2449  O   TYR C1613     -19.666  32.633   9.279  1.00  0.00           O  
ATOM   2450  CB  TYR C1613     -21.927  30.246  10.014  1.00  0.00           C  
ATOM   2451  CG  TYR C1613     -22.752  31.293   9.293  1.00  0.00           C  
ATOM   2452  CD1 TYR C1613     -22.777  31.348   7.898  1.00  0.00           C  
ATOM   2453  CD2 TYR C1613     -23.503  32.232  10.002  1.00  0.00           C  
ATOM   2454  CE1 TYR C1613     -23.526  32.311   7.230  1.00  0.00           C  
ATOM   2455  CE2 TYR C1613     -24.255  33.200   9.341  1.00  0.00           C  
ATOM   2456  CZ  TYR C1613     -24.261  33.233   7.956  1.00  0.00           C  
ATOM   2457  OH  TYR C1613     -25.005  34.187   7.296  1.00  0.00           O  
ATOM   2458  N   ASN C1614     -19.361  30.588   8.375  1.00  0.00           N  
ATOM   2459  CA  ASN C1614     -18.904  31.059   7.069  1.00  0.00           C  
ATOM   2460  C   ASN C1614     -19.200  30.027   5.979  1.00  0.00           C  
ATOM   2461  O   ASN C1614     -19.768  28.967   6.261  1.00  0.00           O  
ATOM   2462  CB  ASN C1614     -17.416  31.454   7.091  1.00  0.00           C  
ATOM   2463  CG  ASN C1614     -16.495  30.313   7.512  1.00  0.00           C  
ATOM   2464  OD1 ASN C1614     -16.888  29.145   7.546  1.00  0.00           O  
ATOM   2465  ND2 ASN C1614     -15.253  30.657   7.830  1.00  0.00           N  
ATOM   2466  N   GLU C1615     -18.819  30.347   4.745  1.00  0.00           N  
ATOM   2467  CA  GLU C1615     -19.012  29.463   3.595  1.00  0.00           C  
ATOM   2468  C   GLU C1615     -18.481  28.049   3.853  1.00  0.00           C  
ATOM   2469  O   GLU C1615     -19.173  27.065   3.585  1.00  0.00           O  
ATOM   2470  CB  GLU C1615     -18.340  30.069   2.357  1.00  0.00           C  
ATOM   2471  CG  GLU C1615     -18.580  29.313   1.054  1.00  0.00           C  
ATOM   2472  CD  GLU C1615     -17.818  29.906  -0.125  1.00  0.00           C  
ATOM   2473  OE1 GLU C1615     -17.523  29.154  -1.080  1.00  0.00           O  
ATOM   2474  OE2 GLU C1615     -17.511  31.118  -0.098  1.00  0.00           O  
ATOM   2475  N   ASP C1616     -17.262  27.967   4.384  1.00  0.00           N  
ATOM   2476  CA  ASP C1616     -16.580  26.692   4.625  1.00  0.00           C  
ATOM   2477  C   ASP C1616     -17.266  25.811   5.666  1.00  0.00           C  
ATOM   2478  O   ASP C1616     -17.283  24.587   5.527  1.00  0.00           O  
ATOM   2479  CB  ASP C1616     -15.120  26.930   5.026  1.00  0.00           C  
ATOM   2480  CG  ASP C1616     -14.268  27.428   3.874  1.00  0.00           C  
ATOM   2481  OD1 ASP C1616     -14.444  26.940   2.735  1.00  0.00           O  
ATOM   2482  OD2 ASP C1616     -13.412  28.306   4.111  1.00  0.00           O  
ATOM   2483  N   ALA C1617     -17.823  26.438   6.703  1.00  0.00           N  
ATOM   2484  CA  ALA C1617     -18.525  25.719   7.768  1.00  0.00           C  
ATOM   2485  C   ALA C1617     -19.795  25.044   7.252  1.00  0.00           C  
ATOM   2486  O   ALA C1617     -20.130  23.935   7.675  1.00  0.00           O  
ATOM   2487  CB  ALA C1617     -18.849  26.655   8.924  1.00  0.00           C  
ATOM   2488  N   ILE C1619     -20.490  25.721   6.339  1.00  0.00           N  
ATOM   2489  CA  ILE C1619     -21.694  25.179   5.711  1.00  0.00           C  
ATOM   2490  C   ILE C1619     -21.340  23.995   4.809  1.00  0.00           C  
ATOM   2491  O   ILE C1619     -21.967  22.938   4.899  1.00  0.00           O  
ATOM   2492  CB  ILE C1619     -22.479  26.260   4.917  1.00  0.00           C  
ATOM   2493  CG1 ILE C1619     -22.888  27.415   5.843  1.00  0.00           C  
ATOM   2494  CG2 ILE C1619     -23.707  25.647   4.229  1.00  0.00           C  
ATOM   2495  CD1 ILE C1619     -23.481  28.624   5.132  1.00  0.00           C  
ATOM   2496  N   ILE C1620     -20.327  24.176   3.961  1.00  0.00           N  
ATOM   2497  CA  ILE C1620     -19.869  23.127   3.044  1.00  0.00           C  
ATOM   2498  C   ILE C1620     -19.438  21.878   3.813  1.00  0.00           C  
ATOM   2499  O   ILE C1620     -19.841  20.765   3.467  1.00  0.00           O  
ATOM   2500  CB  ILE C1620     -18.720  23.620   2.117  1.00  0.00           C  
ATOM   2501  CG1 ILE C1620     -19.225  24.713   1.168  1.00  0.00           C  
ATOM   2502  CG2 ILE C1620     -18.122  22.457   1.315  1.00  0.00           C  
ATOM   2503  CD1 ILE C1620     -18.121  25.544   0.522  1.00  0.00           C  
ATOM   2504  N   GLY C1621     -18.633  22.077   4.857  1.00  0.00           N  
ATOM   2505  CA  GLY C1621     -18.147  20.986   5.702  1.00  0.00           C  
ATOM   2506  C   GLY C1621     -19.272  20.178   6.320  1.00  0.00           C  
ATOM   2507  O   GLY C1621     -19.262  18.949   6.270  1.00  0.00           O  
ATOM   2508  N   ARG C1622     -20.250  20.882   6.884  1.00  0.00           N  
ATOM   2509  CA  ARG C1622     -21.402  20.264   7.538  1.00  0.00           C  
ATOM   2510  C   ARG C1622     -22.314  19.536   6.542  1.00  0.00           C  
ATOM   2511  O   ARG C1622     -22.860  18.479   6.858  1.00  0.00           O  
ATOM   2512  CB  ARG C1622     -22.179  21.326   8.332  1.00  0.00           C  
ATOM   2513  CG  ARG C1622     -23.299  20.809   9.234  1.00  0.00           C  
ATOM   2514  CD  ARG C1622     -22.781  19.980  10.403  1.00  0.00           C  
ATOM   2515  NE  ARG C1622     -22.114  20.774  11.433  1.00  0.00           N  
ATOM   2516  CZ  ARG C1622     -21.446  20.255  12.461  1.00  0.00           C  
ATOM   2517  NH1 ARG C1622     -21.347  18.938  12.602  1.00  0.00           N  
ATOM   2518  NH2 ARG C1622     -20.871  21.053  13.351  1.00  0.00           N  
ATOM   2519  N   VAL C1632     -22.461  20.098   5.343  1.00  0.00           N  
ATOM   2520  CA  VAL C1632     -23.289  19.503   4.286  1.00  0.00           C  
ATOM   2521  C   VAL C1632     -22.675  18.216   3.714  1.00  0.00           C  
ATOM   2522  O   VAL C1632     -23.360  17.199   3.590  1.00  0.00           O  
ATOM   2523  CB  VAL C1632     -23.588  20.526   3.149  1.00  0.00           C  
ATOM   2524  CG1 VAL C1632     -24.093  19.834   1.884  1.00  0.00           C  
ATOM   2525  CG2 VAL C1632     -24.593  21.566   3.620  1.00  0.00           C  
ATOM   2526  N   ASN C1635     -21.387  18.267   3.379  1.00  0.00           N  
ATOM   2527  CA  ASN C1635     -20.699  17.126   2.775  1.00  0.00           C  
ATOM   2528  C   ASN C1635     -20.425  15.966   3.735  1.00  0.00           C  
ATOM   2529  O   ASN C1635     -20.502  14.804   3.339  1.00  0.00           O  
ATOM   2530  CB  ASN C1635     -19.402  17.575   2.091  1.00  0.00           C  
ATOM   2531  CG  ASN C1635     -19.653  18.366   0.813  1.00  0.00           C  
ATOM   2532  OD1 ASN C1635     -20.754  18.350   0.257  1.00  0.00           O  
ATOM   2533  ND2 ASN C1635     -18.623  19.056   0.337  1.00  0.00           N  
ATOM   2534  N   ALA C1636     -20.113  16.283   4.990  1.00  0.00           N  
ATOM   2535  CA  ALA C1636     -19.780  15.263   5.986  1.00  0.00           C  
ATOM   2536  C   ALA C1636     -21.015  14.613   6.616  1.00  0.00           C  
ATOM   2537  O   ALA C1636     -21.188  13.395   6.538  1.00  0.00           O  
ATOM   2538  CB  ALA C1636     -18.866  15.840   7.063  1.00  0.00           C  
ATOM   2539  N   ASP C1637     -21.866  15.431   7.231  1.00  0.00           N  
ATOM   2540  CA  ASP C1637     -23.029  14.941   7.973  1.00  0.00           C  
ATOM   2541  C   ASP C1637     -24.144  14.414   7.074  1.00  0.00           C  
ATOM   2542  O   ASP C1637     -24.691  13.339   7.324  1.00  0.00           O  
ATOM   2543  CB  ASP C1637     -23.587  16.036   8.891  1.00  0.00           C  
ATOM   2544  CG  ASP C1637     -22.582  16.508   9.929  1.00  0.00           C  
ATOM   2545  OD1 ASP C1637     -21.382  16.644   9.602  1.00  0.00           O  
ATOM   2546  OD2 ASP C1637     -23.000  16.762  11.079  1.00  0.00           O  
ATOM   2547  N   LEU C1638     -24.482  15.172   6.035  1.00  0.00           N  
ATOM   2548  CA  LEU C1638     -25.619  14.831   5.183  1.00  0.00           C  
ATOM   2549  C   LEU C1638     -25.235  13.922   4.017  1.00  0.00           C  
ATOM   2550  O   LEU C1638     -25.787  12.831   3.875  1.00  0.00           O  
ATOM   2551  CB  LEU C1638     -26.336  16.093   4.684  1.00  0.00           C  
ATOM   2552  CG  LEU C1638     -26.909  17.061   5.727  1.00  0.00           C  
ATOM   2553  CD1 LEU C1638     -27.461  18.305   5.048  1.00  0.00           C  
ATOM   2554  CD2 LEU C1638     -27.980  16.406   6.594  1.00  0.00           C  
ATOM   2555  N   ALA C1639     -24.285  14.372   3.199  1.00  0.00           N  
ATOM   2556  CA  ALA C1639     -23.879  13.648   1.994  1.00  0.00           C  
ATOM   2557  C   ALA C1639     -23.173  12.323   2.281  1.00  0.00           C  
ATOM   2558  O   ALA C1639     -23.440  11.323   1.614  1.00  0.00           O  
ATOM   2559  CB  ALA C1639     -23.013  14.533   1.103  1.00  0.00           C  
ATOM   2560  N   ASN C1640     -22.282  12.319   3.271  1.00  0.00           N  
ATOM   2561  CA  ASN C1640     -21.498  11.128   3.598  1.00  0.00           C  
ATOM   2562  C   ASN C1640     -22.146  10.247   4.666  1.00  0.00           C  
ATOM   2563  O   ASN C1640     -22.507   9.103   4.390  1.00  0.00           O  
ATOM   2564  CB  ASN C1640     -20.064  11.507   3.999  1.00  0.00           C  
ATOM   2565  CG  ASN C1640     -19.184  10.292   4.273  1.00  0.00           C  
ATOM   2566  OD1 ASN C1640     -19.319   9.247   3.633  1.00  0.00           O  
ATOM   2567  ND2 ASN C1640     -18.268  10.432   5.225  1.00  0.00           N  
ATOM   2568  N   GLU C1641     -22.296  10.789   5.874  1.00  0.00           N  
ATOM   2569  CA  GLU C1641     -22.768  10.019   7.028  1.00  0.00           C  
ATOM   2570  C   GLU C1641     -24.164   9.421   6.822  1.00  0.00           C  
ATOM   2571  O   GLU C1641     -24.365   8.225   7.043  1.00  0.00           O  
ATOM   2572  CB  GLU C1641     -22.722  10.874   8.300  1.00  0.00           C  
ATOM   2573  CG  GLU C1641     -22.695  10.076   9.604  1.00  0.00           C  
ATOM   2574  CD  GLU C1641     -21.364   9.379   9.852  1.00  0.00           C  
ATOM   2575  OE1 GLU C1641     -20.309   9.932   9.472  1.00  0.00           O  
ATOM   2576  OE2 GLU C1641     -21.372   8.275  10.435  1.00  0.00           O  
ATOM   2577  N   LEU C1642     -25.116  10.251   6.398  1.00  0.00           N  
ATOM   2578  CA  LEU C1642     -26.486   9.798   6.150  1.00  0.00           C  
ATOM   2579  C   LEU C1642     -26.686   9.341   4.704  1.00  0.00           C  
ATOM   2580  O   LEU C1642     -27.250   8.273   4.462  1.00  0.00           O  
ATOM   2581  CB  LEU C1642     -27.498  10.895   6.519  1.00  0.00           C  
ATOM   2582  CG  LEU C1642     -28.993  10.724   6.198  1.00  0.00           C  
ATOM   2583  CD1 LEU C1642     -29.593   9.465   6.825  1.00  0.00           C  
ATOM   2584  CD2 LEU C1642     -29.772  11.954   6.639  1.00  0.00           C  
ATOM   2585  N   GLY C1662     -26.216  10.154   3.760  1.00  0.00           N  
ATOM   2586  CA  GLY C1662     -26.415   9.916   2.330  1.00  0.00           C  
ATOM   2587  C   GLY C1662     -25.843   8.615   1.799  1.00  0.00           C  
ATOM   2588  O   GLY C1662     -26.539   7.870   1.108  1.00  0.00           O  
ATOM   2589  N   ASN C1663     -24.578   8.346   2.118  1.00  0.00           N  
ATOM   2590  CA  ASN C1663     -23.904   7.125   1.667  1.00  0.00           C  
ATOM   2591  C   ASN C1663     -24.416   5.864   2.356  1.00  0.00           C  
ATOM   2592  O   ASN C1663     -24.474   4.804   1.736  1.00  0.00           O  
ATOM   2593  CB  ASN C1663     -22.382   7.235   1.830  1.00  0.00           C  
ATOM   2594  CG  ASN C1663     -21.763   8.283   0.916  1.00  0.00           C  
ATOM   2595  OD1 ASN C1663     -22.378   8.732  -0.053  1.00  0.00           O  
ATOM   2596  ND2 ASN C1663     -20.529   8.675   1.224  1.00  0.00           N  
ATOM   2597  N   LEU C1664     -24.780   5.982   3.632  1.00  0.00           N  
ATOM   2598  CA  LEU C1664     -25.372   4.868   4.377  1.00  0.00           C  
ATOM   2599  C   LEU C1664     -26.681   4.415   3.730  1.00  0.00           C  
ATOM   2600  O   LEU C1664     -26.902   3.217   3.532  1.00  0.00           O  
ATOM   2601  CB  LEU C1664     -25.606   5.250   5.845  1.00  0.00           C  
ATOM   2602  CG  LEU C1664     -26.260   4.206   6.764  1.00  0.00           C  
ATOM   2603  CD1 LEU C1664     -25.303   3.069   7.097  1.00  0.00           C  
ATOM   2604  CD2 LEU C1664     -26.776   4.855   8.040  1.00  0.00           C  
ATOM   2605  N   ALA C1665     -27.536   5.382   3.400  1.00  0.00           N  
ATOM   2606  CA  ALA C1665     -28.806   5.105   2.736  1.00  0.00           C  
ATOM   2607  C   ALA C1665     -28.587   4.548   1.330  1.00  0.00           C  
ATOM   2608  O   ALA C1665     -29.211   3.558   0.951  1.00  0.00           O  
ATOM   2609  CB  ALA C1665     -29.669   6.359   2.689  1.00  0.00           C  
ATOM   2610  N   GLN C1666     -27.683   5.177   0.578  1.00  0.00           N  
ATOM   2611  CA  GLN C1666     -27.417   4.793  -0.809  1.00  0.00           C  
ATOM   2612  C   GLN C1666     -26.785   3.404  -0.942  1.00  0.00           C  
ATOM   2613  O   GLN C1666     -27.188   2.631  -1.807  1.00  0.00           O  
ATOM   2614  CB  GLN C1666     -26.574   5.864  -1.522  1.00  0.00           C  
ATOM   2615  CG  GLN C1666     -26.266   5.596  -3.006  1.00  0.00           C  
ATOM   2616  CD  GLN C1666     -27.505   5.493  -3.896  1.00  0.00           C  
ATOM   2617  OE1 GLN C1666     -28.614   5.854  -3.499  1.00  0.00           O  
ATOM   2618  NE2 GLN C1666     -27.311   4.996  -5.113  1.00  0.00           N  
ATOM   2619  N   ARG C1667     -25.810   3.092  -0.087  1.00  0.00           N  
ATOM   2620  CA  ARG C1667     -25.145   1.783  -0.107  1.00  0.00           C  
ATOM   2621  C   ARG C1667     -26.106   0.637   0.202  1.00  0.00           C  
ATOM   2622  O   ARG C1667     -26.056  -0.410  -0.447  1.00  0.00           O  
ATOM   2623  CB  ARG C1667     -23.970   1.741   0.874  1.00  0.00           C  
ATOM   2624  CG  ARG C1667     -22.706   2.427   0.385  1.00  0.00           C  
ATOM   2625  CD  ARG C1667     -21.757   2.688   1.546  1.00  0.00           C  
ATOM   2626  NE  ARG C1667     -20.586   3.464   1.144  1.00  0.00           N  
ATOM   2627  CZ  ARG C1667     -19.779   4.105   1.988  1.00  0.00           C  
ATOM   2628  NH1 ARG C1667     -20.011   4.079   3.297  1.00  0.00           N  
ATOM   2629  NH2 ARG C1667     -18.737   4.782   1.521  1.00  0.00           N  
ATOM   2630  N   SER C1668     -26.972   0.843   1.192  1.00  0.00           N  
ATOM   2631  CA  SER C1668     -27.922  -0.182   1.621  1.00  0.00           C  
ATOM   2632  C   SER C1668     -29.098  -0.334   0.653  1.00  0.00           C  
ATOM   2633  O   SER C1668     -29.539  -1.453   0.387  1.00  0.00           O  
ATOM   2634  CB  SER C1668     -28.416   0.085   3.048  1.00  0.00           C  
ATOM   2635  OG  SER C1668     -28.985   1.376   3.166  1.00  0.00           O  
ATOM   2636  N   LEU C1669     -29.595   0.785   0.127  1.00  0.00           N  
ATOM   2637  CA  LEU C1669     -30.661   0.757  -0.881  1.00  0.00           C  
ATOM   2638  C   LEU C1669     -30.166   0.231  -2.231  1.00  0.00           C  
ATOM   2639  O   LEU C1669     -30.939  -0.350  -2.995  1.00  0.00           O  
ATOM   2640  CB  LEU C1669     -31.314   2.135  -1.051  1.00  0.00           C  
ATOM   2641  CG  LEU C1669     -32.164   2.691   0.100  1.00  0.00           C  
ATOM   2642  CD1 LEU C1669     -32.443   4.174  -0.111  1.00  0.00           C  
ATOM   2643  CD2 LEU C1669     -33.468   1.921   0.287  1.00  0.00           C  
ATOM   2644  N   SER C1670     -28.880   0.441  -2.514  1.00  0.00           N  
ATOM   2645  CA  SER C1670     -28.254  -0.078  -3.732  1.00  0.00           C  
ATOM   2646  C   SER C1670     -28.148  -1.603  -3.694  1.00  0.00           C  
ATOM   2647  O   SER C1670     -28.340  -2.266  -4.714  1.00  0.00           O  
ATOM   2648  CB  SER C1670     -26.872   0.544  -3.941  1.00  0.00           C  
ATOM   2649  OG  SER C1670     -26.281   0.090  -5.144  1.00  0.00           O  
ATOM   2650  N   MET C1671     -27.846  -2.145  -2.515  1.00  0.00           N  
ATOM   2651  CA  MET C1671     -27.798  -3.593  -2.304  1.00  0.00           C  
ATOM   2652  C   MET C1671     -29.178  -4.245  -2.397  1.00  0.00           C  
ATOM   2653  O   MET C1671     -29.294  -5.402  -2.801  1.00  0.00           O  
ATOM   2654  CB  MET C1671     -27.155  -3.926  -0.957  1.00  0.00           C  
ATOM   2655  CG  MET C1671     -25.648  -3.769  -0.929  1.00  0.00           C  
ATOM   2656  SD  MET C1671     -24.954  -4.348   0.627  1.00  0.00           S  
ATOM   2657  CE  MET C1671     -23.205  -4.118   0.325  1.00  0.00           C  
ATOM   2658  N   VAL C1672     -30.216  -3.504  -2.017  1.00  0.00           N  
ATOM   2659  CA  VAL C1672     -31.593  -3.974  -2.165  1.00  0.00           C  
ATOM   2660  C   VAL C1672     -31.964  -4.067  -3.650  1.00  0.00           C  
ATOM   2661  O   VAL C1672     -32.558  -5.055  -4.091  1.00  0.00           O  
ATOM   2662  CB  VAL C1672     -32.595  -3.069  -1.400  1.00  0.00           C  
ATOM   2663  CG1 VAL C1672     -34.036  -3.392  -1.782  1.00  0.00           C  
ATOM   2664  CG2 VAL C1672     -32.407  -3.219   0.098  1.00  0.00           C  
ATOM   2665  N   ALA C1673     -31.588  -3.040  -4.408  1.00  0.00           N  
ATOM   2666  CA  ALA C1673     -31.903  -2.953  -5.834  1.00  0.00           C  
ATOM   2667  C   ALA C1673     -31.111  -3.945  -6.690  1.00  0.00           C  
ATOM   2668  O   ALA C1673     -31.619  -4.440  -7.696  1.00  0.00           O  
ATOM   2669  CB  ALA C1673     -31.689  -1.528  -6.335  1.00  0.00           C  
ATOM   2670  N   LYS C1684     -29.876  -4.234  -6.286  1.00  0.00           N  
ATOM   2671  CA  LYS C1684     -28.979  -5.078  -7.078  1.00  0.00           C  
ATOM   2672  C   LYS C1684     -28.957  -6.548  -6.657  1.00  0.00           C  
ATOM   2673  O   LYS C1684     -28.772  -7.428  -7.500  1.00  0.00           O  
ATOM   2674  CB  LYS C1684     -27.554  -4.516  -7.061  1.00  0.00           C  
ATOM   2675  CG  LYS C1684     -27.351  -3.287  -7.937  1.00  0.00           C  
ATOM   2676  CD  LYS C1684     -25.903  -2.821  -7.894  1.00  0.00           C  
ATOM   2677  CE  LYS C1684     -25.665  -1.653  -8.837  1.00  0.00           C  
ATOM   2678  NZ  LYS C1684     -24.236  -1.232  -8.834  1.00  0.00           N  
ATOM   2679  N   ASN C1685     -29.140  -6.808  -5.363  1.00  0.00           N  
ATOM   2680  CA  ASN C1685     -28.981  -8.158  -4.816  1.00  0.00           C  
ATOM   2681  C   ASN C1685     -30.267  -8.786  -4.280  1.00  0.00           C  
ATOM   2682  O   ASN C1685     -30.358 -10.009  -4.153  1.00  0.00           O  
ATOM   2683  CB  ASN C1685     -27.902  -8.170  -3.726  1.00  0.00           C  
ATOM   2684  CG  ASN C1685     -26.603  -7.517  -4.174  1.00  0.00           C  
ATOM   2685  OD1 ASN C1685     -26.190  -6.496  -3.625  1.00  0.00           O  
ATOM   2686  ND2 ASN C1685     -25.958  -8.101  -5.179  1.00  0.00           N  
ATOM   2687  N   LEU C1686     -31.254  -7.950  -3.967  1.00  0.00           N  
ATOM   2688  CA  LEU C1686     -32.509  -8.420  -3.381  1.00  0.00           C  
ATOM   2689  C   LEU C1686     -33.730  -8.166  -4.264  1.00  0.00           C  
ATOM   2690  O   LEU C1686     -34.867  -8.220  -3.788  1.00  0.00           O  
ATOM   2691  CB  LEU C1686     -32.715  -7.810  -1.985  1.00  0.00           C  
ATOM   2692  CG  LEU C1686     -32.340  -8.613  -0.730  1.00  0.00           C  
ATOM   2693  CD1 LEU C1686     -33.177  -9.889  -0.602  1.00  0.00           C  
ATOM   2694  CD2 LEU C1686     -30.855  -8.939  -0.670  1.00  0.00           C  
ATOM   2695  N   GLY C1689     -33.488  -7.901  -5.547  1.00  0.00           N  
ATOM   2696  CA  GLY C1689     -34.557  -7.707  -6.529  1.00  0.00           C  
ATOM   2697  C   GLY C1689     -35.516  -6.573  -6.212  1.00  0.00           C  
ATOM   2698  O   GLY C1689     -36.720  -6.690  -6.455  1.00  0.00           O  
ATOM   2699  N   ALA C1690     -34.974  -5.483  -5.666  1.00  0.00           N  
ATOM   2700  CA  ALA C1690     -35.732  -4.266  -5.337  1.00  0.00           C  
ATOM   2701  C   ALA C1690     -36.773  -4.461  -4.229  1.00  0.00           C  
ATOM   2702  O   ALA C1690     -37.801  -3.784  -4.207  1.00  0.00           O  
ATOM   2703  CB  ALA C1690     -36.375  -3.661  -6.599  1.00  0.00           C  
ATOM   2704  N   ALA C1691     -36.494  -5.378  -3.305  1.00  0.00           N  
ATOM   2705  CA  ALA C1691     -37.415  -5.666  -2.207  1.00  0.00           C  
ATOM   2706  C   ALA C1691     -36.700  -5.770  -0.863  1.00  0.00           C  
ATOM   2707  O   ALA C1691     -35.562  -6.235  -0.792  1.00  0.00           O  
ATOM   2708  CB  ALA C1691     -38.198  -6.938  -2.492  1.00  0.00           C  
ATOM   2709  N   VAL C1705     -37.385  -5.335   0.194  1.00  0.00           N  
ATOM   2710  CA  VAL C1705     -36.857  -5.389   1.558  1.00  0.00           C  
ATOM   2711  C   VAL C1705     -36.619  -6.843   1.977  1.00  0.00           C  
ATOM   2712  O   VAL C1705     -37.542  -7.659   1.936  1.00  0.00           O  
ATOM   2713  CB  VAL C1705     -37.801  -4.679   2.569  1.00  0.00           C  
ATOM   2714  CG1 VAL C1705     -37.304  -4.851   4.005  1.00  0.00           C  
ATOM   2715  CG2 VAL C1705     -37.932  -3.201   2.232  1.00  0.00           C  
ATOM   2716  N   PRO C1706     -35.374  -7.170   2.373  1.00  0.00           N  
ATOM   2717  CA  PRO C1706     -35.022  -8.547   2.721  1.00  0.00           C  
ATOM   2718  C   PRO C1706     -35.752  -9.055   3.964  1.00  0.00           C  
ATOM   2719  O   PRO C1706     -36.082  -8.270   4.858  1.00  0.00           O  
ATOM   2720  CB  PRO C1706     -33.514  -8.467   2.986  1.00  0.00           C  
ATOM   2721  CG  PRO C1706     -33.272  -7.047   3.370  1.00  0.00           C  
ATOM   2722  CD  PRO C1706     -34.227  -6.256   2.531  1.00  0.00           C  
ATOM   2723  N   ASP C1707     -36.019 -10.358   3.992  1.00  0.00           N  
ATOM   2724  CA  ASP C1707     -36.540 -11.024   5.177  1.00  0.00           C  
ATOM   2725  C   ASP C1707     -35.339 -11.370   6.055  1.00  0.00           C  
ATOM   2726  O   ASP C1707     -34.499 -12.174   5.655  1.00  0.00           O  
ATOM   2727  CB  ASP C1707     -37.312 -12.291   4.784  1.00  0.00           C  
ATOM   2728  CG  ASP C1707     -38.221 -12.808   5.898  1.00  0.00           C  
ATOM   2729  OD1 ASP C1707     -38.370 -12.130   6.937  1.00  0.00           O  
ATOM   2730  OD2 ASP C1707     -38.802 -13.901   5.725  1.00  0.00           O  
ATOM   2731  N   PRO C1709     -35.236 -10.748   7.245  1.00  0.00           N  
ATOM   2732  CA  PRO C1709     -34.060 -10.985   8.081  1.00  0.00           C  
ATOM   2733  C   PRO C1709     -34.057 -12.378   8.707  1.00  0.00           C  
ATOM   2734  O   PRO C1709     -35.101 -13.028   8.788  1.00  0.00           O  
ATOM   2735  CB  PRO C1709     -34.190  -9.921   9.172  1.00  0.00           C  
ATOM   2736  CG  PRO C1709     -35.650  -9.693   9.289  1.00  0.00           C  
ATOM   2737  CD  PRO C1709     -36.200  -9.841   7.897  1.00  0.00           C  
ATOM   2738  N   GLY C1710     -32.881 -12.824   9.133  1.00  0.00           N  
ATOM   2739  CA  GLY C1710     -32.755 -14.057   9.895  1.00  0.00           C  
ATOM   2740  C   GLY C1710     -32.708 -13.747  11.378  1.00  0.00           C  
ATOM   2741  O   GLY C1710     -33.344 -12.800  11.846  1.00  0.00           O  
ATOM   2742  N   GLU C1711     -31.941 -14.547  12.110  1.00  0.00           N  
ATOM   2743  CA  GLU C1711     -31.770 -14.387  13.548  1.00  0.00           C  
ATOM   2744  C   GLU C1711     -30.874 -13.184  13.864  1.00  0.00           C  
ATOM   2745  O   GLU C1711     -29.800 -13.029  13.278  1.00  0.00           O  
ATOM   2746  CB  GLU C1711     -31.183 -15.674  14.131  1.00  0.00           C  
ATOM   2747  CG  GLU C1711     -30.900 -15.650  15.620  1.00  0.00           C  
ATOM   2748  CD  GLU C1711     -30.364 -16.976  16.107  1.00  0.00           C  
ATOM   2749  OE1 GLU C1711     -29.124 -17.129  16.170  1.00  0.00           O  
ATOM   2750  OE2 GLU C1711     -31.181 -17.873  16.406  1.00  0.00           O  
ATOM   2751  N   PHE C1712     -31.325 -12.337  14.786  1.00  0.00           N  
ATOM   2752  CA  PHE C1712     -30.562 -11.157  15.185  1.00  0.00           C  
ATOM   2753  C   PHE C1712     -29.481 -11.506  16.205  1.00  0.00           C  
ATOM   2754  O   PHE C1712     -29.756 -12.152  17.217  1.00  0.00           O  
ATOM   2755  CB  PHE C1712     -31.488 -10.067  15.737  1.00  0.00           C  
ATOM   2756  CG  PHE C1712     -32.436  -9.498  14.715  1.00  0.00           C  
ATOM   2757  CD1 PHE C1712     -33.763  -9.916  14.671  1.00  0.00           C  
ATOM   2758  CD2 PHE C1712     -32.005  -8.541  13.800  1.00  0.00           C  
ATOM   2759  CE1 PHE C1712     -34.648  -9.392  13.730  1.00  0.00           C  
ATOM   2760  CE2 PHE C1712     -32.882  -8.010  12.853  1.00  0.00           C  
ATOM   2761  CZ  PHE C1712     -34.206  -8.437  12.819  1.00  0.00           C  
ATOM   2762  N   THR C1713     -28.252 -11.080  15.920  1.00  0.00           N  
ATOM   2763  CA  THR C1713     -27.115 -11.285  16.818  1.00  0.00           C  
ATOM   2764  C   THR C1713     -27.029 -10.145  17.835  1.00  0.00           C  
ATOM   2765  O   THR C1713     -27.822  -9.202  17.781  1.00  0.00           O  
ATOM   2766  CB  THR C1713     -25.784 -11.355  16.036  1.00  0.00           C  
ATOM   2767  OG1 THR C1713     -25.601 -10.144  15.292  1.00  0.00           O  
ATOM   2768  CG2 THR C1713     -25.769 -12.543  15.083  1.00  0.00           C  
ATOM   2769  N   ASP C1714     -26.065 -10.239  18.754  1.00  0.00           N  
ATOM   2770  CA  ASP C1714     -25.809  -9.190  19.749  1.00  0.00           C  
ATOM   2771  C   ASP C1714     -25.477  -7.843  19.109  1.00  0.00           C  
ATOM   2772  O   ASP C1714     -25.832  -6.795  19.645  1.00  0.00           O  
ATOM   2773  CB  ASP C1714     -24.670  -9.599  20.690  1.00  0.00           C  
ATOM   2774  CG  ASP C1714     -25.048 -10.742  21.616  1.00  0.00           C  
ATOM   2775  OD1 ASP C1714     -26.249 -10.908  21.924  1.00  0.00           O  
ATOM   2776  OD2 ASP C1714     -24.134 -11.474  22.048  1.00  0.00           O  
ATOM   2777  N   GLU C1715     -24.791  -7.885  17.969  1.00  0.00           N  
ATOM   2778  CA  GLU C1715     -24.413  -6.681  17.230  1.00  0.00           C  
ATOM   2779  C   GLU C1715     -25.622  -6.006  16.583  1.00  0.00           C  
ATOM   2780  O   GLU C1715     -25.759  -4.781  16.651  1.00  0.00           O  
ATOM   2781  CB  GLU C1715     -23.349  -6.999  16.173  1.00  0.00           C  
ATOM   2782  CG  GLU C1715     -21.937  -7.209  16.729  1.00  0.00           C  
ATOM   2783  CD  GLU C1715     -21.764  -8.529  17.474  1.00  0.00           C  
ATOM   2784  OE1 GLU C1715     -22.449  -9.521  17.130  1.00  0.00           O  
ATOM   2785  OE2 GLU C1715     -20.931  -8.574  18.407  1.00  0.00           O  
ATOM   2786  N   ASP C1716     -26.489  -6.808  15.962  1.00  0.00           N  
ATOM   2787  CA  ASP C1716     -27.736  -6.310  15.375  1.00  0.00           C  
ATOM   2788  C   ASP C1716     -28.615  -5.699  16.462  1.00  0.00           C  
ATOM   2789  O   ASP C1716     -29.182  -4.620  16.281  1.00  0.00           O  
ATOM   2790  CB  ASP C1716     -28.517  -7.433  14.673  1.00  0.00           C  
ATOM   2791  CG  ASP C1716     -27.649  -8.296  13.765  1.00  0.00           C  
ATOM   2792  OD1 ASP C1716     -26.646  -7.799  13.210  1.00  0.00           O  
ATOM   2793  OD2 ASP C1716     -27.985  -9.488  13.600  1.00  0.00           O  
ATOM   2794  N   THR C1717     -28.709  -6.405  17.588  1.00  0.00           N  
ATOM   2795  CA  THR C1717     -29.548  -6.018  18.722  1.00  0.00           C  
ATOM   2796  C   THR C1717     -29.101  -4.696  19.353  1.00  0.00           C  
ATOM   2797  O   THR C1717     -29.935  -3.837  19.650  1.00  0.00           O  
ATOM   2798  CB  THR C1717     -29.579  -7.141  19.792  1.00  0.00           C  
ATOM   2799  OG1 THR C1717     -29.973  -8.375  19.179  1.00  0.00           O  
ATOM   2800  CG2 THR C1717     -30.556  -6.816  20.909  1.00  0.00           C  
ATOM   2801  N   ALA C1718     -27.790  -4.538  19.542  1.00  0.00           N  
ATOM   2802  CA  ALA C1718     -27.225  -3.331  20.153  1.00  0.00           C  
ATOM   2803  C   ALA C1718     -27.445  -2.084  19.296  1.00  0.00           C  
ATOM   2804  O   ALA C1718     -27.640  -0.989  19.826  1.00  0.00           O  
ATOM   2805  CB  ALA C1718     -25.744  -3.522  20.450  1.00  0.00           C  
ATOM   2806  N   LEU C1719     -27.413  -2.256  17.976  1.00  0.00           N  
ATOM   2807  CA  LEU C1719     -27.659  -1.153  17.052  1.00  0.00           C  
ATOM   2808  C   LEU C1719     -29.136  -0.765  17.030  1.00  0.00           C  
ATOM   2809  O   LEU C1719     -29.471   0.419  17.097  1.00  0.00           O  
ATOM   2810  CB  LEU C1719     -27.169  -1.495  15.641  1.00  0.00           C  
ATOM   2811  CG  LEU C1719     -27.325  -0.407  14.571  1.00  0.00           C  
ATOM   2812  CD1 LEU C1719     -26.506   0.837  14.903  1.00  0.00           C  
ATOM   2813  CD2 LEU C1719     -26.946  -0.945  13.208  1.00  0.00           C  
ATOM   2814  N   LEU C1720     -30.008  -1.769  16.944  1.00  0.00           N  
ATOM   2815  CA  LEU C1720     -31.454  -1.550  16.933  1.00  0.00           C  
ATOM   2816  C   LEU C1720     -31.959  -0.926  18.234  1.00  0.00           C  
ATOM   2817  O   LEU C1720     -32.871  -0.100  18.213  1.00  0.00           O  
ATOM   2818  CB  LEU C1720     -32.206  -2.853  16.633  1.00  0.00           C  
ATOM   2819  CG  LEU C1720     -32.143  -3.394  15.199  1.00  0.00           C  
ATOM   2820  CD1 LEU C1720     -32.738  -4.790  15.125  1.00  0.00           C  
ATOM   2821  CD2 LEU C1720     -32.838  -2.463  14.209  1.00  0.00           C  
ATOM   2822  N   ALA C1721     -31.354  -1.317  19.354  1.00  0.00           N  
ATOM   2823  CA  ALA C1721     -31.685  -0.746  20.661  1.00  0.00           C  
ATOM   2824  C   ALA C1721     -31.347   0.744  20.735  1.00  0.00           C  
ATOM   2825  O   ALA C1721     -32.081   1.518  21.349  1.00  0.00           O  
ATOM   2826  CB  ALA C1721     -30.975  -1.507  21.771  1.00  0.00           C  
ATOM   2827  N   ALA C1722     -30.238   1.135  20.109  1.00  0.00           N  
ATOM   2828  CA  ALA C1722     -29.825   2.538  20.046  1.00  0.00           C  
ATOM   2829  C   ALA C1722     -30.774   3.363  19.177  1.00  0.00           C  
ATOM   2830  O   ALA C1722     -31.053   4.524  19.483  1.00  0.00           O  
ATOM   2831  CB  ALA C1722     -28.392   2.653  19.538  1.00  0.00           C  
ATOM   2832  N   ALA C1723     -31.267   2.752  18.101  1.00  0.00           N  
ATOM   2833  CA  ALA C1723     -32.228   3.392  17.202  1.00  0.00           C  
ATOM   2834  C   ALA C1723     -33.626   3.486  17.817  1.00  0.00           C  
ATOM   2835  O   ALA C1723     -34.314   4.494  17.645  1.00  0.00           O  
ATOM   2836  CB  ALA C1723     -32.280   2.656  15.871  1.00  0.00           C  
ATOM   2837  N   ASP C1724     -34.037   2.437  18.530  1.00  0.00           N  
ATOM   2838  CA  ASP C1724     -35.347   2.402  19.188  1.00  0.00           C  
ATOM   2839  C   ASP C1724     -35.449   3.386  20.356  1.00  0.00           C  
ATOM   2840  O   ASP C1724     -36.539   3.859  20.680  1.00  0.00           O  
ATOM   2841  CB  ASP C1724     -35.679   0.986  19.673  1.00  0.00           C  
ATOM   2842  CG  ASP C1724     -35.978   0.019  18.532  1.00  0.00           C  
ATOM   2843  OD1 ASP C1724     -36.265   0.464  17.396  1.00  0.00           O  
ATOM   2844  OD2 ASP C1724     -35.929  -1.203  18.781  1.00  0.00           O  
ATOM   2845  N   ALA C1725     -34.310   3.686  20.981  1.00  0.00           N  
ATOM   2846  CA  ALA C1725     -34.258   4.617  22.109  1.00  0.00           C  
ATOM   2847  C   ALA C1725     -34.302   6.085  21.677  1.00  0.00           C  
ATOM   2848  O   ALA C1725     -34.460   6.972  22.518  1.00  0.00           O  
ATOM   2849  CB  ALA C1725     -33.020   4.350  22.963  1.00  0.00           C  
ATOM   2850  N   LEU C1726     -34.170   6.334  20.373  1.00  0.00           N  
ATOM   2851  CA  LEU C1726     -34.092   7.698  19.843  1.00  0.00           C  
ATOM   2852  C   LEU C1726     -35.323   8.564  20.108  1.00  0.00           C  
ATOM   2853  O   LEU C1726     -35.186   9.693  20.579  1.00  0.00           O  
ATOM   2854  CB  LEU C1726     -33.762   7.697  18.346  1.00  0.00           C  
ATOM   2855  CG  LEU C1726     -32.297   7.531  17.931  1.00  0.00           C  
ATOM   2856  CD1 LEU C1726     -32.196   7.312  16.429  1.00  0.00           C  
ATOM   2857  CD2 LEU C1726     -31.444   8.725  18.363  1.00  0.00           C  
ATOM   2858  N   LEU C1727     -36.513   8.035  19.816  1.00  0.00           N  
ATOM   2859  CA  LEU C1727     -37.759   8.804  19.932  1.00  0.00           C  
ATOM   2860  C   LEU C1727     -37.945   9.469  21.300  1.00  0.00           C  
ATOM   2861  O   LEU C1727     -38.255  10.659  21.370  1.00  0.00           O  
ATOM   2862  CB  LEU C1727     -38.982   7.944  19.574  1.00  0.00           C  
ATOM   2863  CG  LEU C1727     -40.379   8.583  19.648  1.00  0.00           C  
ATOM   2864  CD1 LEU C1727     -40.503   9.826  18.763  1.00  0.00           C  
ATOM   2865  CD2 LEU C1727     -41.461   7.571  19.297  1.00  0.00           C  
ATOM   2866  N   GLU C1728     -37.753   8.700  22.372  1.00  0.00           N  
ATOM   2867  CA  GLU C1728     -37.885   9.225  23.733  1.00  0.00           C  
ATOM   2868  C   GLU C1728     -36.852  10.314  24.021  1.00  0.00           C  
ATOM   2869  O   GLU C1728     -37.195  11.360  24.572  1.00  0.00           O  
ATOM   2870  CB  GLU C1728     -37.790   8.103  24.774  1.00  0.00           C  
ATOM   2871  CG  GLU C1728     -39.081   7.314  24.966  1.00  0.00           C  
ATOM   2872  CD  GLU C1728     -39.014   6.317  26.120  1.00  0.00           C  
ATOM   2873  OE1 GLU C1728     -38.265   6.559  27.094  1.00  0.00           O  
ATOM   2874  OE2 GLU C1728     -39.724   5.290  26.056  1.00  0.00           O  
ATOM   2875  N   ARG C1729     -35.600  10.062  23.635  1.00  0.00           N  
ATOM   2876  CA  ARG C1729     -34.510  11.027  23.802  1.00  0.00           C  
ATOM   2877  C   ARG C1729     -34.769  12.306  23.008  1.00  0.00           C  
ATOM   2878  O   ARG C1729     -34.613  13.411  23.533  1.00  0.00           O  
ATOM   2879  CB  ARG C1729     -33.172  10.423  23.364  1.00  0.00           C  
ATOM   2880  CG  ARG C1729     -32.663   9.272  24.220  1.00  0.00           C  
ATOM   2881  CD  ARG C1729     -31.428   8.636  23.586  1.00  0.00           C  
ATOM   2882  NE  ARG C1729     -30.222   9.443  23.786  1.00  0.00           N  
ATOM   2883  CZ  ARG C1729     -29.160   9.434  22.981  1.00  0.00           C  
ATOM   2884  NH1 ARG C1729     -29.139   8.672  21.896  1.00  0.00           N  
ATOM   2885  NH2 ARG C1729     -28.116  10.202  23.256  1.00  0.00           N  
ATOM   2886  N   VAL C1730     -35.164  12.140  21.747  1.00  0.00           N  
ATOM   2887  CA  VAL C1730     -35.421  13.257  20.837  1.00  0.00           C  
ATOM   2888  C   VAL C1730     -36.614  14.104  21.301  1.00  0.00           C  
ATOM   2889  O   VAL C1730     -36.566  15.336  21.225  1.00  0.00           O  
ATOM   2890  CB  VAL C1730     -35.584  12.764  19.367  1.00  0.00           C  
ATOM   2891  CG1 VAL C1730     -36.103  13.866  18.458  1.00  0.00           C  
ATOM   2892  CG2 VAL C1730     -34.253  12.239  18.836  1.00  0.00           C  
ATOM   2893  N   ARG C1731     -37.663  13.442  21.796  1.00  0.00           N  
ATOM   2894  CA  ARG C1731     -38.828  14.133  22.362  1.00  0.00           C  
ATOM   2895  C   ARG C1731     -38.413  15.036  23.524  1.00  0.00           C  
ATOM   2896  O   ARG C1731     -38.844  16.189  23.604  1.00  0.00           O  
ATOM   2897  CB  ARG C1731     -39.905  13.136  22.814  1.00  0.00           C  
ATOM   2898  CG  ARG C1731     -41.197  13.792  23.311  1.00  0.00           C  
ATOM   2899  CD  ARG C1731     -42.230  12.776  23.797  1.00  0.00           C  
ATOM   2900  NE  ARG C1731     -42.813  12.006  22.698  1.00  0.00           N  
ATOM   2901  CZ  ARG C1731     -42.669  10.694  22.531  1.00  0.00           C  
ATOM   2902  NH1 ARG C1731     -41.967   9.975  23.398  1.00  0.00           N  
ATOM   2903  NH2 ARG C1731     -43.238  10.095  21.493  1.00  0.00           N  
ATOM   2904  N   GLU C1732     -37.569  14.504  24.408  1.00  0.00           N  
ATOM   2905  CA  GLU C1732     -37.030  15.259  25.537  1.00  0.00           C  
ATOM   2906  C   GLU C1732     -36.235  16.480  25.076  1.00  0.00           C  
ATOM   2907  O   GLU C1732     -36.374  17.562  25.649  1.00  0.00           O  
ATOM   2908  CB  GLU C1732     -36.167  14.363  26.435  1.00  0.00           C  
ATOM   2909  CG  GLU C1732     -36.963  13.358  27.270  1.00  0.00           C  
ATOM   2910  CD  GLU C1732     -36.093  12.524  28.207  1.00  0.00           C  
ATOM   2911  OE1 GLU C1732     -35.021  12.038  27.779  1.00  0.00           O  
ATOM   2912  OE2 GLU C1732     -36.493  12.343  29.378  1.00  0.00           O  
ATOM   2913  N   HIS C1733     -35.418  16.307  24.037  1.00  0.00           N  
ATOM   2914  CA  HIS C1733     -34.610  17.404  23.501  1.00  0.00           C  
ATOM   2915  C   HIS C1733     -35.462  18.496  22.851  1.00  0.00           C  
ATOM   2916  O   HIS C1733     -35.197  19.683  23.036  1.00  0.00           O  
ATOM   2917  CB  HIS C1733     -33.549  16.892  22.520  1.00  0.00           C  
ATOM   2918  CG  HIS C1733     -32.466  16.083  23.165  1.00  0.00           C  
ATOM   2919  ND1 HIS C1733     -31.771  16.517  24.275  1.00  0.00           N  
ATOM   2920  CD2 HIS C1733     -31.944  14.876  22.845  1.00  0.00           C  
ATOM   2921  CE1 HIS C1733     -30.879  15.605  24.619  1.00  0.00           C  
ATOM   2922  NE2 HIS C1733     -30.962  14.600  23.767  1.00  0.00           N  
ATOM   2923  N   PHE C1734     -36.488  18.089  22.106  1.00  0.00           N  
ATOM   2924  CA  PHE C1734     -37.392  19.034  21.450  1.00  0.00           C  
ATOM   2925  C   PHE C1734     -38.263  19.832  22.425  1.00  0.00           C  
ATOM   2926  O   PHE C1734     -38.750  20.909  22.080  1.00  0.00           O  
ATOM   2927  CB  PHE C1734     -38.264  18.323  20.413  1.00  0.00           C  
ATOM   2928  CG  PHE C1734     -37.714  18.380  19.015  1.00  0.00           C  
ATOM   2929  CD1 PHE C1734     -36.767  17.455  18.584  1.00  0.00           C  
ATOM   2930  CD2 PHE C1734     -38.146  19.359  18.125  1.00  0.00           C  
ATOM   2931  CE1 PHE C1734     -36.256  17.505  17.287  1.00  0.00           C  
ATOM   2932  CE2 PHE C1734     -37.643  19.418  16.825  1.00  0.00           C  
ATOM   2933  CZ  PHE C1734     -36.695  18.488  16.406  1.00  0.00           C  
ATOM   2934  N   ASP C1735     -38.448  19.306  23.635  1.00  0.00           N  
ATOM   2935  CA  ASP C1735     -39.232  19.987  24.669  1.00  0.00           C  
ATOM   2936  C   ASP C1735     -38.456  21.089  25.400  1.00  0.00           C  
ATOM   2937  O   ASP C1735     -39.059  21.927  26.075  1.00  0.00           O  
ATOM   2938  CB  ASP C1735     -39.786  18.977  25.685  1.00  0.00           C  
ATOM   2939  CG  ASP C1735     -41.094  18.341  25.235  1.00  0.00           C  
ATOM   2940  OD1 ASP C1735     -41.797  18.925  24.379  1.00  0.00           O  
ATOM   2941  OD2 ASP C1735     -41.426  17.251  25.746  1.00  0.00           O  
ATOM   2942  N   VAL C1736     -37.130  21.084  25.261  1.00  0.00           N  
ATOM   2943  CA  VAL C1736     -36.260  22.037  25.969  1.00  0.00           C  
ATOM   2944  C   VAL C1736     -36.482  23.511  25.569  1.00  0.00           C  
ATOM   2945  O   VAL C1736     -36.739  24.338  26.446  1.00  0.00           O  
ATOM   2946  CB  VAL C1736     -34.752  21.623  25.913  1.00  0.00           C  
ATOM   2947  CG1 VAL C1736     -33.855  22.710  26.503  1.00  0.00           C  
ATOM   2948  CG2 VAL C1736     -34.532  20.303  26.642  1.00  0.00           C  
ATOM   2949  N   PRO C1739     -36.386  23.854  24.263  1.00  0.00           N  
ATOM   2950  CA  PRO C1739     -36.014  23.066  23.083  1.00  0.00           C  
ATOM   2951  C   PRO C1739     -34.508  23.067  22.812  1.00  0.00           C  
ATOM   2952  O   PRO C1739     -33.833  24.075  23.041  1.00  0.00           O  
ATOM   2953  CB  PRO C1739     -36.758  23.769  21.948  1.00  0.00           C  
ATOM   2954  CG  PRO C1739     -36.860  25.188  22.380  1.00  0.00           C  
ATOM   2955  CD  PRO C1739     -36.809  25.218  23.888  1.00  0.00           C  
ATOM   2956  N   ALA C1740     -34.000  21.935  22.335  1.00  0.00           N  
ATOM   2957  CA  ALA C1740     -32.579  21.767  22.041  1.00  0.00           C  
ATOM   2958  C   ALA C1740     -32.394  20.860  20.824  1.00  0.00           C  
ATOM   2959  O   ALA C1740     -31.904  19.734  20.942  1.00  0.00           O  
ATOM   2960  CB  ALA C1740     -31.843  21.204  23.259  1.00  0.00           C  
ATOM   2961  N   MET C1741     -32.792  21.367  19.657  1.00  0.00           N  
ATOM   2962  CA  MET C1741     -32.749  20.607  18.402  1.00  0.00           C  
ATOM   2963  C   MET C1741     -31.352  20.093  18.053  1.00  0.00           C  
ATOM   2964  O   MET C1741     -31.217  19.029  17.449  1.00  0.00           O  
ATOM   2965  CB  MET C1741     -33.300  21.439  17.238  1.00  0.00           C  
ATOM   2966  CG  MET C1741     -34.799  21.714  17.300  1.00  0.00           C  
ATOM   2967  SD  MET C1741     -35.262  22.932  18.548  1.00  0.00           S  
ATOM   2968  CE  MET C1741     -34.537  24.425  17.866  1.00  0.00           C  
ATOM   2969  N   HIS C1742     -30.323  20.851  18.433  1.00  0.00           N  
ATOM   2970  CA  HIS C1742     -28.935  20.457  18.183  1.00  0.00           C  
ATOM   2971  C   HIS C1742     -28.577  19.121  18.839  1.00  0.00           C  
ATOM   2972  O   HIS C1742     -27.879  18.303  18.238  1.00  0.00           O  
ATOM   2973  CB  HIS C1742     -27.957  21.562  18.611  1.00  0.00           C  
ATOM   2974  CG  HIS C1742     -27.917  21.805  20.088  1.00  0.00           C  
ATOM   2975  ND1 HIS C1742     -28.946  22.416  20.772  1.00  0.00           N  
ATOM   2976  CD2 HIS C1742     -26.964  21.528  21.010  1.00  0.00           C  
ATOM   2977  CE1 HIS C1742     -28.632  22.499  22.053  1.00  0.00           C  
ATOM   2978  NE2 HIS C1742     -27.434  21.970  22.224  1.00  0.00           N  
ATOM   2979  N   LEU C1743     -29.071  18.907  20.058  1.00  0.00           N  
ATOM   2980  CA  LEU C1743     -28.825  17.667  20.797  1.00  0.00           C  
ATOM   2981  C   LEU C1743     -29.610  16.490  20.218  1.00  0.00           C  
ATOM   2982  O   LEU C1743     -29.166  15.344  20.298  1.00  0.00           O  
ATOM   2983  CB  LEU C1743     -29.139  17.839  22.290  1.00  0.00           C  
ATOM   2984  CG  LEU C1743     -28.303  18.832  23.114  1.00  0.00           C  
ATOM   2985  CD1 LEU C1743     -28.794  18.879  24.557  1.00  0.00           C  
ATOM   2986  CD2 LEU C1743     -26.804  18.518  23.069  1.00  0.00           C  
ATOM   2987  N   ALA C1744     -30.775  16.783  19.642  1.00  0.00           N  
ATOM   2988  CA  ALA C1744     -31.574  15.778  18.945  1.00  0.00           C  
ATOM   2989  C   ALA C1744     -30.848  15.286  17.695  1.00  0.00           C  
ATOM   2990  O   ALA C1744     -30.789  14.081  17.442  1.00  0.00           O  
ATOM   2991  CB  ALA C1744     -32.944  16.336  18.588  1.00  0.00           C  
ATOM   2992  N   LEU C1745     -30.286  16.223  16.931  1.00  0.00           N  
ATOM   2993  CA  LEU C1745     -29.529  15.901  15.718  1.00  0.00           C  
ATOM   2994  C   LEU C1745     -28.230  15.155  16.026  1.00  0.00           C  
ATOM   2995  O   LEU C1745     -27.837  14.256  15.280  1.00  0.00           O  
ATOM   2996  CB  LEU C1745     -29.239  17.167  14.901  1.00  0.00           C  
ATOM   2997  CG  LEU C1745     -30.431  17.914  14.292  1.00  0.00           C  
ATOM   2998  CD1 LEU C1745     -30.009  19.281  13.775  1.00  0.00           C  
ATOM   2999  CD2 LEU C1745     -31.093  17.105  13.182  1.00  0.00           C  
ATOM   3000  N   GLU C1746     -27.572  15.537  17.122  1.00  0.00           N  
ATOM   3001  CA  GLU C1746     -26.368  14.846  17.598  1.00  0.00           C  
ATOM   3002  C   GLU C1746     -26.666  13.401  17.994  1.00  0.00           C  
ATOM   3003  O   GLU C1746     -25.873  12.502  17.712  1.00  0.00           O  
ATOM   3004  CB  GLU C1746     -25.737  15.592  18.780  1.00  0.00           C  
ATOM   3005  CG  GLU C1746     -24.886  16.793  18.383  1.00  0.00           C  
ATOM   3006  CD  GLU C1746     -24.345  17.568  19.577  1.00  0.00           C  
ATOM   3007  OE1 GLU C1746     -24.305  18.816  19.502  1.00  0.00           O  
ATOM   3008  OE2 GLU C1746     -23.959  16.940  20.587  1.00  0.00           O  
ATOM   3009  N   ALA C1747     -27.811  13.194  18.643  1.00  0.00           N  
ATOM   3010  CA  ALA C1747     -28.248  11.865  19.071  1.00  0.00           C  
ATOM   3011  C   ALA C1747     -28.518  10.950  17.877  1.00  0.00           C  
ATOM   3012  O   ALA C1747     -28.092   9.796  17.866  1.00  0.00           O  
ATOM   3013  CB  ALA C1747     -29.482  11.968  19.956  1.00  0.00           C  
ATOM   3014  N   ILE C1748     -29.219  11.479  16.876  1.00  0.00           N  
ATOM   3015  CA  ILE C1748     -29.508  10.742  15.646  1.00  0.00           C  
ATOM   3016  C   ILE C1748     -28.222  10.394  14.881  1.00  0.00           C  
ATOM   3017  O   ILE C1748     -28.054   9.258  14.431  1.00  0.00           O  
ATOM   3018  CB  ILE C1748     -30.524  11.504  14.748  1.00  0.00           C  
ATOM   3019  CG1 ILE C1748     -31.882  11.596  15.458  1.00  0.00           C  
ATOM   3020  CG2 ILE C1748     -30.687  10.813  13.388  1.00  0.00           C  
ATOM   3021  CD1 ILE C1748     -32.760  12.748  15.002  1.00  0.00           C  
ATOM   3022  N   TRP C1749     -27.313  11.362  14.761  1.00  0.00           N  
ATOM   3023  CA  TRP C1749     -26.045  11.149  14.056  1.00  0.00           C  
ATOM   3024  C   TRP C1749     -25.073  10.210  14.775  1.00  0.00           C  
ATOM   3025  O   TRP C1749     -24.222   9.588  14.137  1.00  0.00           O  
ATOM   3026  CB  TRP C1749     -25.374  12.479  13.696  1.00  0.00           C  
ATOM   3027  CG  TRP C1749     -25.538  12.812  12.246  1.00  0.00           C  
ATOM   3028  CD1 TRP C1749     -24.590  12.707  11.271  1.00  0.00           C  
ATOM   3029  CD2 TRP C1749     -26.733  13.267  11.596  1.00  0.00           C  
ATOM   3030  NE1 TRP C1749     -25.113  13.082  10.057  1.00  0.00           N  
ATOM   3031  CE2 TRP C1749     -26.427  13.428  10.227  1.00  0.00           C  
ATOM   3032  CE3 TRP C1749     -28.030  13.558  12.039  1.00  0.00           C  
ATOM   3033  CZ2 TRP C1749     -27.370  13.872   9.294  1.00  0.00           C  
ATOM   3034  CZ3 TRP C1749     -28.969  13.998  11.110  1.00  0.00           C  
ATOM   3035  CH2 TRP C1749     -28.632  14.150   9.753  1.00  0.00           C  
ATOM   3036  N   SER C1750     -25.209  10.110  16.095  1.00  0.00           N  
ATOM   3037  CA  SER C1750     -24.475   9.120  16.879  1.00  0.00           C  
ATOM   3038  C   SER C1750     -24.913   7.704  16.491  1.00  0.00           C  
ATOM   3039  O   SER C1750     -24.085   6.795  16.396  1.00  0.00           O  
ATOM   3040  CB  SER C1750     -24.687   9.362  18.377  1.00  0.00           C  
ATOM   3041  OG  SER C1750     -24.030   8.381  19.161  1.00  0.00           O  
ATOM   3042  N   VAL C1751     -26.214   7.534  16.257  1.00  0.00           N  
ATOM   3043  CA  VAL C1751     -26.777   6.256  15.814  1.00  0.00           C  
ATOM   3044  C   VAL C1751     -26.391   5.954  14.361  1.00  0.00           C  
ATOM   3045  O   VAL C1751     -26.031   4.821  14.033  1.00  0.00           O  
ATOM   3046  CB  VAL C1751     -28.321   6.209  16.011  1.00  0.00           C  
ATOM   3047  CG1 VAL C1751     -28.922   4.941  15.411  1.00  0.00           C  
ATOM   3048  CG2 VAL C1751     -28.667   6.303  17.491  1.00  0.00           C  
ATOM   3049  N   LEU C1752     -26.455   6.972  13.503  1.00  0.00           N  
ATOM   3050  CA  LEU C1752     -26.041   6.839  12.104  1.00  0.00           C  
ATOM   3051  C   LEU C1752     -24.555   6.500  11.987  1.00  0.00           C  
ATOM   3052  O   LEU C1752     -24.147   5.776  11.074  1.00  0.00           O  
ATOM   3053  CB  LEU C1752     -26.360   8.109  11.307  1.00  0.00           C  
ATOM   3054  CG  LEU C1752     -27.827   8.508  11.103  1.00  0.00           C  
ATOM   3055  CD1 LEU C1752     -27.911   9.919  10.543  1.00  0.00           C  
ATOM   3056  CD2 LEU C1752     -28.574   7.523  10.204  1.00  0.00           C  
ATOM   3057  N   GLY C1753     -23.758   7.028  12.915  1.00  0.00           N  
ATOM   3058  CA  GLY C1753     -22.336   6.706  13.005  1.00  0.00           C  
ATOM   3059  C   GLY C1753     -22.120   5.250  13.372  1.00  0.00           C  
ATOM   3060  O   GLY C1753     -21.279   4.571  12.779  1.00  0.00           O  
ATOM   3061  N   ALA C1754     -22.892   4.781  14.350  1.00  0.00           N  
ATOM   3062  CA  ALA C1754     -22.870   3.386  14.777  1.00  0.00           C  
ATOM   3063  C   ALA C1754     -23.307   2.456  13.647  1.00  0.00           C  
ATOM   3064  O   ALA C1754     -22.731   1.384  13.467  1.00  0.00           O  
ATOM   3065  CB  ALA C1754     -23.751   3.192  16.004  1.00  0.00           C  
ATOM   3066  N   ALA C1755     -24.314   2.884  12.884  1.00  0.00           N  
ATOM   3067  CA  ALA C1755     -24.813   2.125  11.735  1.00  0.00           C  
ATOM   3068  C   ALA C1755     -23.756   1.970  10.639  1.00  0.00           C  
ATOM   3069  O   ALA C1755     -23.629   0.897  10.045  1.00  0.00           O  
ATOM   3070  CB  ALA C1755     -26.073   2.768  11.177  1.00  0.00           C  
ATOM   3071  N   ASN C1756     -23.008   3.043  10.384  1.00  0.00           N  
ATOM   3072  CA  ASN C1756     -21.911   3.032   9.417  1.00  0.00           C  
ATOM   3073  C   ASN C1756     -20.760   2.121   9.838  1.00  0.00           C  
ATOM   3074  O   ASN C1756     -20.195   1.408   9.008  1.00  0.00           O  
ATOM   3075  CB  ASN C1756     -21.393   4.454   9.164  1.00  0.00           C  
ATOM   3076  CG  ASN C1756     -22.216   5.203   8.131  1.00  0.00           C  
ATOM   3077  OD1 ASN C1756     -22.357   4.760   6.989  1.00  0.00           O  
ATOM   3078  ND2 ASN C1756     -22.755   6.353   8.525  1.00  0.00           N  
ATOM   3079  N   ARG C1757     -20.419   2.154  11.126  1.00  0.00           N  
ATOM   3080  CA  ARG C1757     -19.392   1.274  11.684  1.00  0.00           C  
ATOM   3081  C   ARG C1757     -19.859  -0.181  11.650  1.00  0.00           C  
ATOM   3082  O   ARG C1757     -19.073  -1.089  11.367  1.00  0.00           O  
ATOM   3083  CB  ARG C1757     -19.029   1.686  13.116  1.00  0.00           C  
ATOM   3084  CG  ARG C1757     -18.351   3.051  13.230  1.00  0.00           C  
ATOM   3085  CD  ARG C1757     -17.774   3.300  14.625  1.00  0.00           C  
ATOM   3086  NE  ARG C1757     -18.778   3.204  15.686  1.00  0.00           N  
ATOM   3087  CZ  ARG C1757     -19.470   4.231  16.176  1.00  0.00           C  
ATOM   3088  NH1 ARG C1757     -19.280   5.460  15.710  1.00  0.00           N  
ATOM   3089  NH2 ARG C1757     -20.358   4.027  17.141  1.00  0.00           N  
ATOM   3090  N   TYR C1758     -21.144  -0.383  11.936  1.00  0.00           N  
ATOM   3091  CA  TYR C1758     -21.787  -1.694  11.862  1.00  0.00           C  
ATOM   3092  C   TYR C1758     -21.753  -2.235  10.435  1.00  0.00           C  
ATOM   3093  O   TYR C1758     -21.422  -3.400  10.217  1.00  0.00           O  
ATOM   3094  CB  TYR C1758     -23.228  -1.594  12.376  1.00  0.00           C  
ATOM   3095  CG  TYR C1758     -24.113  -2.789  12.095  1.00  0.00           C  
ATOM   3096  CD1 TYR C1758     -24.160  -3.869  12.976  1.00  0.00           C  
ATOM   3097  CD2 TYR C1758     -24.928  -2.824  10.963  1.00  0.00           C  
ATOM   3098  CE1 TYR C1758     -24.983  -4.963  12.726  1.00  0.00           C  
ATOM   3099  CE2 TYR C1758     -25.753  -3.912  10.704  1.00  0.00           C  
ATOM   3100  CZ  TYR C1758     -25.776  -4.976  11.589  1.00  0.00           C  
ATOM   3101  OH  TYR C1758     -26.592  -6.050  11.333  1.00  0.00           O  
ATOM   3102  N   PHE C1760     -22.085  -1.374   9.474  1.00  0.00           N  
ATOM   3103  CA  PHE C1760     -22.084  -1.730   8.054  1.00  0.00           C  
ATOM   3104  C   PHE C1760     -20.684  -2.121   7.577  1.00  0.00           C  
ATOM   3105  O   PHE C1760     -20.532  -3.058   6.795  1.00  0.00           O  
ATOM   3106  CB  PHE C1760     -22.632  -0.566   7.220  1.00  0.00           C  
ATOM   3107  CG  PHE C1760     -23.059  -0.952   5.828  1.00  0.00           C  
ATOM   3108  CD1 PHE C1760     -24.321  -1.492   5.598  1.00  0.00           C  
ATOM   3109  CD2 PHE C1760     -22.208  -0.751   4.744  1.00  0.00           C  
ATOM   3110  CE1 PHE C1760     -24.725  -1.841   4.311  1.00  0.00           C  
ATOM   3111  CE2 PHE C1760     -22.602  -1.095   3.453  1.00  0.00           C  
ATOM   3112  CZ  PHE C1760     -23.864  -1.640   3.236  1.00  0.00           C  
ATOM   3113  N   SER C1761     -19.670  -1.408   8.063  1.00  0.00           N  
ATOM   3114  CA  SER C1761     -18.278  -1.692   7.714  1.00  0.00           C  
ATOM   3115  C   SER C1761     -17.774  -2.996   8.334  1.00  0.00           C  
ATOM   3116  O   SER C1761     -17.135  -3.800   7.655  1.00  0.00           O  
ATOM   3117  CB  SER C1761     -17.370  -0.531   8.127  1.00  0.00           C  
ATOM   3118  OG  SER C1761     -17.743   0.666   7.466  1.00  0.00           O  
ATOM   3119  N   ALA C1762     -18.066  -3.197   9.619  1.00  0.00           N  
ATOM   3120  CA  ALA C1762     -17.601  -4.376  10.354  1.00  0.00           C  
ATOM   3121  C   ALA C1762     -18.238  -5.678   9.866  1.00  0.00           C  
ATOM   3122  O   ALA C1762     -17.592  -6.727   9.865  1.00  0.00           O  
ATOM   3123  CB  ALA C1762     -17.833  -4.197  11.850  1.00  0.00           C  
ATOM   3124  N   GLN C1798     -19.501  -5.602   9.451  1.00  0.00           N  
ATOM   3125  CA  GLN C1798     -20.236  -6.780   8.990  1.00  0.00           C  
ATOM   3126  C   GLN C1798     -19.858  -7.193   7.564  1.00  0.00           C  
ATOM   3127  O   GLN C1798     -20.084  -8.340   7.171  1.00  0.00           O  
ATOM   3128  CB  GLN C1798     -21.749  -6.558   9.103  1.00  0.00           C  
ATOM   3129  CG  GLN C1798     -22.275  -6.417  10.539  1.00  0.00           C  
ATOM   3130  CD  GLN C1798     -22.304  -7.728  11.315  1.00  0.00           C  
ATOM   3131  OE1 GLN C1798     -22.521  -8.803  10.751  1.00  0.00           O  
ATOM   3132  NE2 GLN C1798     -22.097  -7.638  12.623  1.00  0.00           N  
ATOM   3133  N   GLU C1799     -19.286  -6.255   6.806  1.00  0.00           N  
ATOM   3134  CA  GLU C1799     -18.823  -6.484   5.425  1.00  0.00           C  
ATOM   3135  C   GLU C1799     -19.854  -7.199   4.534  1.00  0.00           C  
ATOM   3136  O   GLU C1799     -19.563  -8.271   3.994  1.00  0.00           O  
ATOM   3137  CB  GLU C1799     -17.486  -7.248   5.416  1.00  0.00           C  
ATOM   3138  CG  GLU C1799     -16.309  -6.490   6.026  1.00  0.00           C  
ATOM   3139  CD  GLU C1799     -15.042  -7.331   6.154  1.00  0.00           C  
ATOM   3140  OE1 GLU C1799     -15.116  -8.576   6.051  1.00  0.00           O  
ATOM   3141  OE2 GLU C1799     -13.963  -6.738   6.367  1.00  0.00           O  
ATOM   3142  N   PRO C1800     -21.060  -6.610   4.373  1.00  0.00           N  
ATOM   3143  CA  PRO C1800     -22.126  -7.279   3.614  1.00  0.00           C  
ATOM   3144  C   PRO C1800     -21.812  -7.472   2.128  1.00  0.00           C  
ATOM   3145  O   PRO C1800     -22.405  -8.343   1.488  1.00  0.00           O  
ATOM   3146  CB  PRO C1800     -23.328  -6.345   3.791  1.00  0.00           C  
ATOM   3147  CG  PRO C1800     -22.742  -5.023   4.095  1.00  0.00           C  
ATOM   3148  CD  PRO C1800     -21.500  -5.297   4.879  1.00  0.00           C  
ATOM   3149  N   TRP C1801     -20.891  -6.668   1.596  1.00  0.00           N  
ATOM   3150  CA  TRP C1801     -20.448  -6.799   0.204  1.00  0.00           C  
ATOM   3151  C   TRP C1801     -19.622  -8.069  -0.020  1.00  0.00           C  
ATOM   3152  O   TRP C1801     -19.496  -8.544  -1.150  1.00  0.00           O  
ATOM   3153  CB  TRP C1801     -19.674  -5.553  -0.251  1.00  0.00           C  
ATOM   3154  CG  TRP C1801     -18.411  -5.289   0.521  1.00  0.00           C  
ATOM   3155  CD1 TRP C1801     -17.162  -5.761   0.235  1.00  0.00           C  
ATOM   3156  CD2 TRP C1801     -18.275  -4.483   1.700  1.00  0.00           C  
ATOM   3157  NE1 TRP C1801     -16.258  -5.306   1.165  1.00  0.00           N  
ATOM   3158  CE2 TRP C1801     -16.913  -4.519   2.075  1.00  0.00           C  
ATOM   3159  CE3 TRP C1801     -19.172  -3.736   2.477  1.00  0.00           C  
ATOM   3160  CZ2 TRP C1801     -16.424  -3.836   3.195  1.00  0.00           C  
ATOM   3161  CZ3 TRP C1801     -18.685  -3.056   3.591  1.00  0.00           C  
ATOM   3162  CH2 TRP C1801     -17.322  -3.112   3.938  1.00  0.00           C  
ATOM   3163  N   VAL C1802     -19.063  -8.605   1.063  1.00  0.00           N  
ATOM   3164  CA  VAL C1802     -18.353  -9.882   1.032  1.00  0.00           C  
ATOM   3165  C   VAL C1802     -19.350 -11.029   1.224  1.00  0.00           C  
ATOM   3166  O   VAL C1802     -19.261 -12.057   0.549  1.00  0.00           O  
ATOM   3167  CB  VAL C1802     -17.236  -9.950   2.114  1.00  0.00           C  
ATOM   3168  CG1 VAL C1802     -16.455 -11.259   2.022  1.00  0.00           C  
ATOM   3169  CG2 VAL C1802     -16.286  -8.764   1.986  1.00  0.00           C  
ATOM   3170  N   LEU C1803     -20.305 -10.831   2.134  1.00  0.00           N  
ATOM   3171  CA  LEU C1803     -21.309 -11.845   2.472  1.00  0.00           C  
ATOM   3172  C   LEU C1803     -22.253 -12.198   1.317  1.00  0.00           C  
ATOM   3173  O   LEU C1803     -22.707 -13.338   1.218  1.00  0.00           O  
ATOM   3174  CB  LEU C1803     -22.130 -11.414   3.695  1.00  0.00           C  
ATOM   3175  CG  LEU C1803     -21.465 -11.279   5.071  1.00  0.00           C  
ATOM   3176  CD1 LEU C1803     -22.420 -10.607   6.045  1.00  0.00           C  
ATOM   3177  CD2 LEU C1803     -21.001 -12.623   5.624  1.00  0.00           C  
ATOM   3178  N   ARG C1804     -22.545 -11.224   0.455  1.00  0.00           N  
ATOM   3179  CA  ARG C1804     -23.467 -11.428  -0.672  1.00  0.00           C  
ATOM   3180  C   ARG C1804     -22.929 -12.388  -1.740  1.00  0.00           C  
ATOM   3181  O   ARG C1804     -23.705 -13.024  -2.456  1.00  0.00           O  
ATOM   3182  CB  ARG C1804     -23.882 -10.091  -1.309  1.00  0.00           C  
ATOM   3183  CG  ARG C1804     -22.744  -9.238  -1.864  1.00  0.00           C  
ATOM   3184  CD  ARG C1804     -23.282  -8.039  -2.639  1.00  0.00           C  
ATOM   3185  NE  ARG C1804     -22.240  -7.053  -2.925  1.00  0.00           N  
ATOM   3186  CZ  ARG C1804     -22.453  -5.858  -3.475  1.00  0.00           C  
ATOM   3187  NH1 ARG C1804     -23.680  -5.476  -3.815  1.00  0.00           N  
ATOM   3188  NH2 ARG C1804     -21.433  -5.038  -3.689  1.00  0.00           N  
ATOM   3189  N   LYS C1805     -21.604 -12.481  -1.836  1.00  0.00           N  
ATOM   3190  CA  LYS C1805     -20.946 -13.342  -2.818  1.00  0.00           C  
ATOM   3191  C   LYS C1805     -20.868 -14.800  -2.363  1.00  0.00           C  
ATOM   3192  O   LYS C1805     -20.653 -15.699  -3.179  1.00  0.00           O  
ATOM   3193  CB  LYS C1805     -19.544 -12.813  -3.137  1.00  0.00           C  
ATOM   3194  CG  LYS C1805     -19.533 -11.499  -3.907  1.00  0.00           C  
ATOM   3195  CD  LYS C1805     -18.113 -11.044  -4.208  1.00  0.00           C  
ATOM   3196  CE  LYS C1805     -18.106  -9.786  -5.065  1.00  0.00           C  
ATOM   3197  NZ  LYS C1805     -16.721  -9.306  -5.336  1.00  0.00           N  
ATOM   3198  N   SER C1806     -21.054 -15.024  -1.064  1.00  0.00           N  
ATOM   3199  CA  SER C1806     -20.936 -16.356  -0.467  1.00  0.00           C  
ATOM   3200  C   SER C1806     -22.147 -17.247  -0.746  1.00  0.00           C  
ATOM   3201  O   SER C1806     -23.285 -16.774  -0.786  1.00  0.00           O  
ATOM   3202  CB  SER C1806     -20.704 -16.239   1.041  1.00  0.00           C  
ATOM   3203  OG  SER C1806     -20.614 -17.513   1.654  1.00  0.00           O  
ATOM   3204  N   ASP C1807     -21.881 -18.539  -0.930  1.00  0.00           N  
ATOM   3205  CA  ASP C1807     -22.925 -19.536  -1.172  1.00  0.00           C  
ATOM   3206  C   ASP C1807     -23.335 -20.262   0.108  1.00  0.00           C  
ATOM   3207  O   ASP C1807     -24.330 -20.994   0.122  1.00  0.00           O  
ATOM   3208  CB  ASP C1807     -22.462 -20.554  -2.221  1.00  0.00           C  
ATOM   3209  CG  ASP C1807     -22.366 -19.960  -3.614  1.00  0.00           C  
ATOM   3210  OD1 ASP C1807     -23.364 -19.379  -4.095  1.00  0.00           O  
ATOM   3211  OD2 ASP C1807     -21.289 -20.085  -4.235  1.00  0.00           O  
ATOM   3212  N   ALA C1808     -22.564 -20.058   1.174  1.00  0.00           N  
ATOM   3213  CA  ALA C1808     -22.823 -20.692   2.466  1.00  0.00           C  
ATOM   3214  C   ALA C1808     -24.125 -20.193   3.090  1.00  0.00           C  
ATOM   3215  O   ALA C1808     -24.421 -18.997   3.052  1.00  0.00           O  
ATOM   3216  CB  ALA C1808     -21.655 -20.460   3.413  1.00  0.00           C  
ATOM   3217  N   ALA C1809     -24.892 -21.122   3.658  1.00  0.00           N  
ATOM   3218  CA  ALA C1809     -26.187 -20.820   4.273  1.00  0.00           C  
ATOM   3219  C   ALA C1809     -26.084 -19.776   5.384  1.00  0.00           C  
ATOM   3220  O   ALA C1809     -26.936 -18.892   5.492  1.00  0.00           O  
ATOM   3221  CB  ALA C1809     -26.833 -22.095   4.803  1.00  0.00           C  
ATOM   3222  N   GLU C1810     -25.033 -19.890   6.194  1.00  0.00           N  
ATOM   3223  CA  GLU C1810     -24.786 -18.989   7.320  1.00  0.00           C  
ATOM   3224  C   GLU C1810     -24.555 -17.544   6.870  1.00  0.00           C  
ATOM   3225  O   GLU C1810     -25.086 -16.612   7.475  1.00  0.00           O  
ATOM   3226  CB  GLU C1810     -23.613 -19.502   8.176  1.00  0.00           C  
ATOM   3227  CG  GLU C1810     -22.281 -19.662   7.422  1.00  0.00           C  
ATOM   3228  CD  GLU C1810     -21.410 -20.799   7.947  1.00  0.00           C  
ATOM   3229  OE1 GLU C1810     -21.844 -21.531   8.865  1.00  0.00           O  
ATOM   3230  OE2 GLU C1810     -20.285 -20.967   7.427  1.00  0.00           O  
ATOM   3231  N   ASP C1812     -23.780 -17.375   5.798  1.00  0.00           N  
ATOM   3232  CA  ASP C1812     -23.455 -16.055   5.256  1.00  0.00           C  
ATOM   3233  C   ASP C1812     -24.646 -15.419   4.543  1.00  0.00           C  
ATOM   3234  O   ASP C1812     -24.812 -14.196   4.570  1.00  0.00           O  
ATOM   3235  CB  ASP C1812     -22.262 -16.141   4.297  1.00  0.00           C  
ATOM   3236  CG  ASP C1812     -20.971 -16.567   4.988  1.00  0.00           C  
ATOM   3237  OD1 ASP C1812     -20.867 -16.446   6.229  1.00  0.00           O  
ATOM   3238  OD2 ASP C1812     -20.048 -17.021   4.278  1.00  0.00           O  
ATOM   3239  N   GLN C1813     -25.462 -16.254   3.902  1.00  0.00           N  
ATOM   3240  CA  GLN C1813     -26.665 -15.795   3.208  1.00  0.00           C  
ATOM   3241  C   GLN C1813     -27.687 -15.239   4.193  1.00  0.00           C  
ATOM   3242  O   GLN C1813     -28.358 -14.245   3.906  1.00  0.00           O  
ATOM   3243  CB  GLN C1813     -27.286 -16.927   2.384  1.00  0.00           C  
ATOM   3244  CG  GLN C1813     -26.536 -17.247   1.099  1.00  0.00           C  
ATOM   3245  CD  GLN C1813     -27.074 -18.477   0.385  1.00  0.00           C  
ATOM   3246  OE1 GLN C1813     -27.688 -19.353   0.998  1.00  0.00           O  
ATOM   3247  NE2 GLN C1813     -26.838 -18.550  -0.919  1.00  0.00           N  
ATOM   3248  N   GLN C1814     -27.791 -15.887   5.352  1.00  0.00           N  
ATOM   3249  CA  GLN C1814     -28.684 -15.442   6.414  1.00  0.00           C  
ATOM   3250  C   GLN C1814     -28.193 -14.130   7.025  1.00  0.00           C  
ATOM   3251  O   GLN C1814     -28.992 -13.228   7.292  1.00  0.00           O  
ATOM   3252  CB  GLN C1814     -28.820 -16.519   7.493  1.00  0.00           C  
ATOM   3253  CG  GLN C1814     -30.042 -16.344   8.386  1.00  0.00           C  
ATOM   3254  CD  GLN C1814     -30.155 -17.403   9.474  1.00  0.00           C  
ATOM   3255  OE1 GLN C1814     -30.542 -17.102  10.606  1.00  0.00           O  
ATOM   3256  NE2 GLN C1814     -29.821 -18.650   9.135  1.00  0.00           N  
ATOM   3257  N   ARG C1815     -26.879 -14.031   7.233  1.00  0.00           N  
ATOM   3258  CA  ARG C1815     -26.267 -12.826   7.792  1.00  0.00           C  
ATOM   3259  C   ARG C1815     -26.414 -11.627   6.859  1.00  0.00           C  
ATOM   3260  O   ARG C1815     -26.650 -10.510   7.318  1.00  0.00           O  
ATOM   3261  CB  ARG C1815     -24.789 -13.059   8.136  1.00  0.00           C  
ATOM   3262  CG  ARG C1815     -24.539 -13.867   9.416  1.00  0.00           C  
ATOM   3263  CD  ARG C1815     -25.257 -13.285  10.636  1.00  0.00           C  
ATOM   3264  NE  ARG C1815     -24.781 -11.947  10.992  1.00  0.00           N  
ATOM   3265  CZ  ARG C1815     -25.532 -11.009  11.567  1.00  0.00           C  
ATOM   3266  NH1 ARG C1815     -26.807 -11.244  11.847  1.00  0.00           N  
ATOM   3267  NH2 ARG C1815     -25.008  -9.825  11.853  1.00  0.00           N  
ATOM   3268  N   PHE C1816     -26.282 -11.865   5.555  1.00  0.00           N  
ATOM   3269  CA  PHE C1816     -26.436 -10.806   4.558  1.00  0.00           C  
ATOM   3270  C   PHE C1816     -27.830 -10.180   4.595  1.00  0.00           C  
ATOM   3271  O   PHE C1816     -27.961  -8.957   4.534  1.00  0.00           O  
ATOM   3272  CB  PHE C1816     -26.106 -11.319   3.151  1.00  0.00           C  
ATOM   3273  CG  PHE C1816     -26.378 -10.317   2.060  1.00  0.00           C  
ATOM   3274  CD1 PHE C1816     -25.659  -9.125   1.992  1.00  0.00           C  
ATOM   3275  CD2 PHE C1816     -27.351 -10.567   1.100  1.00  0.00           C  
ATOM   3276  CE1 PHE C1816     -25.911  -8.196   0.987  1.00  0.00           C  
ATOM   3277  CE2 PHE C1816     -27.606  -9.646   0.088  1.00  0.00           C  
ATOM   3278  CZ  PHE C1816     -26.887  -8.458   0.031  1.00  0.00           C  
ATOM   3279  N   ARG C1817     -28.856 -11.023   4.700  1.00  0.00           N  
ATOM   3280  CA  ARG C1817     -30.241 -10.565   4.809  1.00  0.00           C  
ATOM   3281  C   ARG C1817     -30.478  -9.773   6.091  1.00  0.00           C  
ATOM   3282  O   ARG C1817     -31.182  -8.763   6.082  1.00  0.00           O  
ATOM   3283  CB  ARG C1817     -31.212 -11.749   4.752  1.00  0.00           C  
ATOM   3284  CG  ARG C1817     -31.463 -12.292   3.353  1.00  0.00           C  
ATOM   3285  CD  ARG C1817     -32.553 -13.360   3.346  1.00  0.00           C  
ATOM   3286  NE  ARG C1817     -32.099 -14.637   3.896  1.00  0.00           N  
ATOM   3287  CZ  ARG C1817     -32.482 -15.142   5.067  1.00  0.00           C  
ATOM   3288  NH1 ARG C1817     -33.340 -14.488   5.840  1.00  0.00           N  
ATOM   3289  NH2 ARG C1817     -32.007 -16.315   5.466  1.00  0.00           N  
ATOM   3290  N   THR C1818     -29.880 -10.240   7.185  1.00  0.00           N  
ATOM   3291  CA  THR C1818     -30.070  -9.641   8.502  1.00  0.00           C  
ATOM   3292  C   THR C1818     -29.358  -8.292   8.617  1.00  0.00           C  
ATOM   3293  O   THR C1818     -29.934  -7.327   9.119  1.00  0.00           O  
ATOM   3294  CB  THR C1818     -29.607 -10.599   9.626  1.00  0.00           C  
ATOM   3295  OG1 THR C1818     -30.161 -11.902   9.402  1.00  0.00           O  
ATOM   3296  CG2 THR C1818     -30.055 -10.092  10.994  1.00  0.00           C  
ATOM   3297  N   VAL C1819     -28.115  -8.236   8.143  1.00  0.00           N  
ATOM   3298  CA  VAL C1819     -27.317  -7.005   8.155  1.00  0.00           C  
ATOM   3299  C   VAL C1819     -27.960  -5.917   7.290  1.00  0.00           C  
ATOM   3300  O   VAL C1819     -28.016  -4.750   7.689  1.00  0.00           O  
ATOM   3301  CB  VAL C1819     -25.852  -7.272   7.713  1.00  0.00           C  
ATOM   3302  CG1 VAL C1819     -25.095  -5.971   7.450  1.00  0.00           C  
ATOM   3303  CG2 VAL C1819     -25.131  -8.101   8.764  1.00  0.00           C  
ATOM   3304  N   LEU C1820     -28.457  -6.310   6.119  1.00  0.00           N  
ATOM   3305  CA  LEU C1820     -29.118  -5.375   5.214  1.00  0.00           C  
ATOM   3306  C   LEU C1820     -30.425  -4.851   5.808  1.00  0.00           C  
ATOM   3307  O   LEU C1820     -30.698  -3.650   5.745  1.00  0.00           O  
ATOM   3308  CB  LEU C1820     -29.359  -6.015   3.844  1.00  0.00           C  
ATOM   3309  CG  LEU C1820     -29.746  -5.079   2.697  1.00  0.00           C  
ATOM   3310  CD1 LEU C1820     -28.718  -3.960   2.512  1.00  0.00           C  
ATOM   3311  CD2 LEU C1820     -29.922  -5.869   1.408  1.00  0.00           C  
ATOM   3312  N   TYR C1821     -31.216  -5.752   6.388  1.00  0.00           N  
ATOM   3313  CA  TYR C1821     -32.462  -5.379   7.053  1.00  0.00           C  
ATOM   3314  C   TYR C1821     -32.220  -4.394   8.194  1.00  0.00           C  
ATOM   3315  O   TYR C1821     -32.895  -3.368   8.287  1.00  0.00           O  
ATOM   3316  CB  TYR C1821     -33.197  -6.616   7.585  1.00  0.00           C  
ATOM   3317  CG  TYR C1821     -34.510  -6.282   8.259  1.00  0.00           C  
ATOM   3318  CD1 TYR C1821     -35.689  -6.199   7.520  1.00  0.00           C  
ATOM   3319  CD2 TYR C1821     -34.570  -6.029   9.631  1.00  0.00           C  
ATOM   3320  CE1 TYR C1821     -36.897  -5.884   8.130  1.00  0.00           C  
ATOM   3321  CE2 TYR C1821     -35.774  -5.705  10.250  1.00  0.00           C  
ATOM   3322  CZ  TYR C1821     -36.932  -5.635   9.492  1.00  0.00           C  
ATOM   3323  OH  TYR C1821     -38.126  -5.317  10.095  1.00  0.00           O  
ATOM   3324  N   THR C1822     -31.259  -4.723   9.057  1.00  0.00           N  
ATOM   3325  CA  THR C1822     -30.941  -3.918  10.235  1.00  0.00           C  
ATOM   3326  C   THR C1822     -30.519  -2.496   9.847  1.00  0.00           C  
ATOM   3327  O   THR C1822     -30.959  -1.526  10.465  1.00  0.00           O  
ATOM   3328  CB  THR C1822     -29.856  -4.605  11.104  1.00  0.00           C  
ATOM   3329  OG1 THR C1822     -30.291  -5.925  11.452  1.00  0.00           O  
ATOM   3330  CG2 THR C1822     -29.588  -3.820  12.381  1.00  0.00           C  
ATOM   3331  N   THR C1823     -29.689  -2.387   8.811  1.00  0.00           N  
ATOM   3332  CA  THR C1823     -29.228  -1.097   8.298  1.00  0.00           C  
ATOM   3333  C   THR C1823     -30.389  -0.237   7.784  1.00  0.00           C  
ATOM   3334  O   THR C1823     -30.445   0.965   8.056  1.00  0.00           O  
ATOM   3335  CB  THR C1823     -28.165  -1.283   7.190  1.00  0.00           C  
ATOM   3336  OG1 THR C1823     -27.135  -2.160   7.661  1.00  0.00           O  
ATOM   3337  CG2 THR C1823     -27.539   0.049   6.799  1.00  0.00           C  
ATOM   3338  N   LEU C1824     -31.314  -0.861   7.056  1.00  0.00           N  
ATOM   3339  CA  LEU C1824     -32.476  -0.161   6.502  1.00  0.00           C  
ATOM   3340  C   LEU C1824     -33.419   0.345   7.589  1.00  0.00           C  
ATOM   3341  O   LEU C1824     -33.979   1.436   7.472  1.00  0.00           O  
ATOM   3342  CB  LEU C1824     -33.242  -1.062   5.530  1.00  0.00           C  
ATOM   3343  CG  LEU C1824     -32.550  -1.497   4.234  1.00  0.00           C  
ATOM   3344  CD1 LEU C1824     -33.264  -2.708   3.650  1.00  0.00           C  
ATOM   3345  CD2 LEU C1824     -32.469  -0.361   3.217  1.00  0.00           C  
ATOM   3346  N   GLU C1825     -33.589  -0.454   8.641  1.00  0.00           N  
ATOM   3347  CA  GLU C1825     -34.457  -0.093   9.759  1.00  0.00           C  
ATOM   3348  C   GLU C1825     -33.914   1.114  10.529  1.00  0.00           C  
ATOM   3349  O   GLU C1825     -34.688   1.963  10.970  1.00  0.00           O  
ATOM   3350  CB  GLU C1825     -34.695  -1.300  10.681  1.00  0.00           C  
ATOM   3351  CG  GLU C1825     -35.476  -1.009  11.972  1.00  0.00           C  
ATOM   3352  CD  GLU C1825     -36.921  -0.565  11.750  1.00  0.00           C  
ATOM   3353  OE1 GLU C1825     -37.380  -0.495  10.590  1.00  0.00           O  
ATOM   3354  OE2 GLU C1825     -37.605  -0.282  12.756  1.00  0.00           O  
ATOM   3355  N   VAL C1826     -32.590   1.188  10.674  1.00  0.00           N  
ATOM   3356  CA  VAL C1826     -31.938   2.357  11.275  1.00  0.00           C  
ATOM   3357  C   VAL C1826     -32.195   3.610  10.429  1.00  0.00           C  
ATOM   3358  O   VAL C1826     -32.564   4.660  10.960  1.00  0.00           O  
ATOM   3359  CB  VAL C1826     -30.409   2.137  11.478  1.00  0.00           C  
ATOM   3360  CG1 VAL C1826     -29.730   3.412  11.961  1.00  0.00           C  
ATOM   3361  CG2 VAL C1826     -30.153   1.010  12.465  1.00  0.00           C  
ATOM   3362  N   VAL C1827     -32.013   3.482   9.115  1.00  0.00           N  
ATOM   3363  CA  VAL C1827     -32.248   4.582   8.176  1.00  0.00           C  
ATOM   3364  C   VAL C1827     -33.716   5.032   8.194  1.00  0.00           C  
ATOM   3365  O   VAL C1827     -33.997   6.232   8.170  1.00  0.00           O  
ATOM   3366  CB  VAL C1827     -31.781   4.221   6.733  1.00  0.00           C  
ATOM   3367  CG1 VAL C1827     -32.180   5.303   5.730  1.00  0.00           C  
ATOM   3368  CG2 VAL C1827     -30.273   4.015   6.696  1.00  0.00           C  
ATOM   3369  N   ARG C1991     -34.635   4.068   8.260  1.00  0.00           N  
ATOM   3370  CA  ARG C1991     -36.074   4.347   8.328  1.00  0.00           C  
ATOM   3371  C   ARG C1991     -36.456   5.155   9.570  1.00  0.00           C  
ATOM   3372  O   ARG C1991     -37.200   6.133   9.473  1.00  0.00           O  
ATOM   3373  CB  ARG C1991     -36.885   3.047   8.276  1.00  0.00           C  
ATOM   3374  CG  ARG C1991     -38.401   3.250   8.181  1.00  0.00           C  
ATOM   3375  CD  ARG C1991     -39.171   1.969   8.493  1.00  0.00           C  
ATOM   3376  NE  ARG C1991     -39.041   1.575   9.896  1.00  0.00           N  
ATOM   3377  CZ  ARG C1991     -39.893   1.913  10.862  1.00  0.00           C  
ATOM   3378  NH1 ARG C1991     -40.963   2.650  10.592  1.00  0.00           N  
ATOM   3379  NH2 ARG C1991     -39.676   1.505  12.106  1.00  0.00           N  
ATOM   3380  N   ILE C1992     -35.946   4.734  10.727  1.00  0.00           N  
ATOM   3381  CA  ILE C1992     -36.214   5.407  12.000  1.00  0.00           C  
ATOM   3382  C   ILE C1992     -35.658   6.834  11.993  1.00  0.00           C  
ATOM   3383  O   ILE C1992     -36.351   7.777  12.384  1.00  0.00           O  
ATOM   3384  CB  ILE C1992     -35.657   4.594  13.203  1.00  0.00           C  
ATOM   3385  CG1 ILE C1992     -36.492   3.324  13.415  1.00  0.00           C  
ATOM   3386  CG2 ILE C1992     -35.631   5.440  14.480  1.00  0.00           C  
ATOM   3387  CD1 ILE C1992     -35.873   2.311  14.368  1.00  0.00           C  
ATOM   3388  N   ALA C1993     -34.415   6.979  11.535  1.00  0.00           N  
ATOM   3389  CA  ALA C1993     -33.769   8.284  11.419  1.00  0.00           C  
ATOM   3390  C   ALA C1993     -34.532   9.218  10.476  1.00  0.00           C  
ATOM   3391  O   ALA C1993     -34.748  10.386  10.802  1.00  0.00           O  
ATOM   3392  CB  ALA C1993     -32.323   8.126  10.968  1.00  0.00           C  
ATOM   3393  N   SER C1994     -34.952   8.693   9.324  1.00  0.00           N  
ATOM   3394  CA  SER C1994     -35.693   9.474   8.326  1.00  0.00           C  
ATOM   3395  C   SER C1994     -37.015  10.021   8.867  1.00  0.00           C  
ATOM   3396  O   SER C1994     -37.369  11.173   8.602  1.00  0.00           O  
ATOM   3397  CB  SER C1994     -35.944   8.644   7.067  1.00  0.00           C  
ATOM   3398  OG  SER C1994     -34.724   8.221   6.487  1.00  0.00           O  
ATOM   3399  N   LEU C2011     -37.731   9.193   9.626  1.00  0.00           N  
ATOM   3400  CA  LEU C2011     -38.991   9.595  10.252  1.00  0.00           C  
ATOM   3401  C   LEU C2011     -38.791  10.699  11.289  1.00  0.00           C  
ATOM   3402  O   LEU C2011     -39.596  11.628  11.377  1.00  0.00           O  
ATOM   3403  CB  LEU C2011     -39.681   8.390  10.900  1.00  0.00           C  
ATOM   3404  CG  LEU C2011     -40.373   7.385   9.975  1.00  0.00           C  
ATOM   3405  CD1 LEU C2011     -40.479   6.026  10.647  1.00  0.00           C  
ATOM   3406  CD2 LEU C2011     -41.748   7.886   9.548  1.00  0.00           C  
ATOM   3407  N   LEU C2012     -37.710  10.589  12.058  1.00  0.00           N  
ATOM   3408  CA  LEU C2012     -37.401  11.540  13.125  1.00  0.00           C  
ATOM   3409  C   LEU C2012     -36.830  12.862  12.616  1.00  0.00           C  
ATOM   3410  O   LEU C2012     -36.912  13.879  13.304  1.00  0.00           O  
ATOM   3411  CB  LEU C2012     -36.435  10.911  14.133  1.00  0.00           C  
ATOM   3412  CG  LEU C2012     -37.004   9.874  15.104  1.00  0.00           C  
ATOM   3413  CD1 LEU C2012     -35.878   9.067  15.724  1.00  0.00           C  
ATOM   3414  CD2 LEU C2012     -37.850  10.537  16.185  1.00  0.00           C  
ATOM   3415  N   LEU C2013     -36.247  12.839  11.419  1.00  0.00           N  
ATOM   3416  CA  LEU C2013     -35.648  14.033  10.819  1.00  0.00           C  
ATOM   3417  C   LEU C2013     -36.635  14.855   9.984  1.00  0.00           C  
ATOM   3418  O   LEU C2013     -36.276  15.909   9.450  1.00  0.00           O  
ATOM   3419  CB  LEU C2013     -34.423  13.657   9.974  1.00  0.00           C  
ATOM   3420  CG  LEU C2013     -33.170  13.153  10.698  1.00  0.00           C  
ATOM   3421  CD1 LEU C2013     -32.154  12.620   9.701  1.00  0.00           C  
ATOM   3422  CD2 LEU C2013     -32.556  14.237  11.562  1.00  0.00           C  
ATOM   3423  N   GLN C2014     -37.874  14.372   9.883  1.00  0.00           N  
ATOM   3424  CA  GLN C2014     -38.937  15.061   9.138  1.00  0.00           C  
ATOM   3425  C   GLN C2014     -39.185  16.518   9.571  1.00  0.00           C  
ATOM   3426  O   GLN C2014     -39.439  17.366   8.716  1.00  0.00           O  
ATOM   3427  CB  GLN C2014     -40.249  14.270   9.194  1.00  0.00           C  
ATOM   3428  CG  GLN C2014     -40.288  13.025   8.321  1.00  0.00           C  
ATOM   3429  CD  GLN C2014     -41.608  12.284   8.435  1.00  0.00           C  
ATOM   3430  OE1 GLN C2014     -42.436  12.326   7.524  1.00  0.00           O  
ATOM   3431  NE2 GLN C2014     -41.819  11.616   9.563  1.00  0.00           N  
ATOM   3432  N   PRO C2015     -39.127  16.812  10.891  1.00  0.00           N  
ATOM   3433  CA  PRO C2015     -39.268  18.207  11.326  1.00  0.00           C  
ATOM   3434  C   PRO C2015     -38.148  19.128  10.838  1.00  0.00           C  
ATOM   3435  O   PRO C2015     -38.391  20.312  10.594  1.00  0.00           O  
ATOM   3436  CB  PRO C2015     -39.222  18.102  12.853  1.00  0.00           C  
ATOM   3437  CG  PRO C2015     -39.691  16.737  13.149  1.00  0.00           C  
ATOM   3438  CD  PRO C2015     -39.155  15.889  12.043  1.00  0.00           C  
ATOM   3439  N   VAL C2016     -36.941  18.583  10.696  1.00  0.00           N  
ATOM   3440  CA  VAL C2016     -35.767  19.363  10.298  1.00  0.00           C  
ATOM   3441  C   VAL C2016     -35.629  19.468   8.774  1.00  0.00           C  
ATOM   3442  O   VAL C2016     -35.339  20.545   8.248  1.00  0.00           O  
ATOM   3443  CB  VAL C2016     -34.467  18.788  10.926  1.00  0.00           C  
ATOM   3444  CG1 VAL C2016     -33.242  19.599  10.503  1.00  0.00           C  
ATOM   3445  CG2 VAL C2016     -34.582  18.750  12.445  1.00  0.00           C  
ATOM   3446  N   MET C2017     -35.834  18.351   8.076  1.00  0.00           N  
ATOM   3447  CA  MET C2017     -35.676  18.294   6.619  1.00  0.00           C  
ATOM   3448  C   MET C2017     -36.888  17.635   5.940  1.00  0.00           C  
ATOM   3449  O   MET C2017     -36.800  16.492   5.488  1.00  0.00           O  
ATOM   3450  CB  MET C2017     -34.382  17.554   6.251  1.00  0.00           C  
ATOM   3451  CG  MET C2017     -33.104  18.201   6.785  1.00  0.00           C  
ATOM   3452  SD  MET C2017     -31.596  17.312   6.351  1.00  0.00           S  
ATOM   3453  CE  MET C2017     -31.756  15.831   7.349  1.00  0.00           C  
ATOM   3454  N   PRO C2018     -38.021  18.361   5.853  1.00  0.00           N  
ATOM   3455  CA  PRO C2018     -39.297  17.786   5.401  1.00  0.00           C  
ATOM   3456  C   PRO C2018     -39.258  17.101   4.030  1.00  0.00           C  
ATOM   3457  O   PRO C2018     -39.702  15.958   3.907  1.00  0.00           O  
ATOM   3458  CB  PRO C2018     -40.238  18.998   5.371  1.00  0.00           C  
ATOM   3459  CG  PRO C2018     -39.642  19.958   6.338  1.00  0.00           C  
ATOM   3460  CD  PRO C2018     -38.161  19.796   6.169  1.00  0.00           C  
ATOM   3461  N   GLU C2019     -38.724  17.784   3.021  1.00  0.00           N  
ATOM   3462  CA  GLU C2019     -38.753  17.277   1.646  1.00  0.00           C  
ATOM   3463  C   GLU C2019     -37.788  16.113   1.382  1.00  0.00           C  
ATOM   3464  O   GLU C2019     -38.158  15.136   0.727  1.00  0.00           O  
ATOM   3465  CB  GLU C2019     -38.545  18.416   0.641  1.00  0.00           C  
ATOM   3466  CG  GLU C2019     -39.781  19.305   0.483  1.00  0.00           C  
ATOM   3467  CD  GLU C2019     -39.478  20.679  -0.103  1.00  0.00           C  
ATOM   3468  OE1 GLU C2019     -38.425  21.271   0.232  1.00  0.00           O  
ATOM   3469  OE2 GLU C2019     -40.314  21.175  -0.893  1.00  0.00           O  
ATOM   3470  N   SER C2020     -36.566  16.218   1.901  1.00  0.00           N  
ATOM   3471  CA  SER C2020     -35.546  15.182   1.721  1.00  0.00           C  
ATOM   3472  C   SER C2020     -35.918  13.862   2.398  1.00  0.00           C  
ATOM   3473  O   SER C2020     -35.694  12.786   1.835  1.00  0.00           O  
ATOM   3474  CB  SER C2020     -34.188  15.667   2.230  1.00  0.00           C  
ATOM   3475  OG  SER C2020     -33.714  16.754   1.455  1.00  0.00           O  
ATOM   3476  N   THR C2021     -36.482  13.954   3.600  1.00  0.00           N  
ATOM   3477  CA  THR C2021     -36.904  12.774   4.352  1.00  0.00           C  
ATOM   3478  C   THR C2021     -38.122  12.112   3.715  1.00  0.00           C  
ATOM   3479  O   THR C2021     -38.250  10.889   3.744  1.00  0.00           O  
ATOM   3480  CB  THR C2021     -37.202  13.095   5.833  1.00  0.00           C  
ATOM   3481  OG1 THR C2021     -38.154  14.163   5.917  1.00  0.00           O  
ATOM   3482  CG2 THR C2021     -35.925  13.489   6.564  1.00  0.00           C  
ATOM   3483  N   ALA C2022     -39.008  12.925   3.141  1.00  0.00           N  
ATOM   3484  CA  ALA C2022     -40.153  12.420   2.385  1.00  0.00           C  
ATOM   3485  C   ALA C2022     -39.690  11.582   1.195  1.00  0.00           C  
ATOM   3486  O   ALA C2022     -40.235  10.507   0.938  1.00  0.00           O  
ATOM   3487  CB  ALA C2022     -41.042  13.570   1.920  1.00  0.00           C  
ATOM   3488  N   LYS C2023     -38.674  12.074   0.487  1.00  0.00           N  
ATOM   3489  CA  LYS C2023     -38.098  11.362  -0.655  1.00  0.00           C  
ATOM   3490  C   LYS C2023     -37.362  10.094  -0.224  1.00  0.00           C  
ATOM   3491  O   LYS C2023     -37.421   9.072  -0.909  1.00  0.00           O  
ATOM   3492  CB  LYS C2023     -37.169  12.280  -1.457  1.00  0.00           C  
ATOM   3493  CG  LYS C2023     -37.900  13.401  -2.184  1.00  0.00           C  
ATOM   3494  CD  LYS C2023     -36.956  14.260  -3.015  1.00  0.00           C  
ATOM   3495  CE  LYS C2023     -37.728  15.338  -3.766  1.00  0.00           C  
ATOM   3496  NZ  LYS C2023     -36.850  16.158  -4.650  1.00  0.00           N  
ATOM   3497  N   LEU C2024     -36.680  10.169   0.917  1.00  0.00           N  
ATOM   3498  CA  LEU C2024     -35.955   9.026   1.466  1.00  0.00           C  
ATOM   3499  C   LEU C2024     -36.907   7.947   1.995  1.00  0.00           C  
ATOM   3500  O   LEU C2024     -36.630   6.755   1.859  1.00  0.00           O  
ATOM   3501  CB  LEU C2024     -34.969   9.488   2.549  1.00  0.00           C  
ATOM   3502  CG  LEU C2024     -33.962   8.521   3.189  1.00  0.00           C  
ATOM   3503  CD1 LEU C2024     -33.318   7.558   2.189  1.00  0.00           C  
ATOM   3504  CD2 LEU C2024     -32.891   9.318   3.926  1.00  0.00           C  
ATOM   3505  N   LEU C2025     -38.027   8.369   2.580  1.00  0.00           N  
ATOM   3506  CA  LEU C2025     -39.062   7.437   3.039  1.00  0.00           C  
ATOM   3507  C   LEU C2025     -39.804   6.773   1.876  1.00  0.00           C  
ATOM   3508  O   LEU C2025     -40.257   5.636   2.002  1.00  0.00           O  
ATOM   3509  CB  LEU C2025     -40.051   8.126   3.986  1.00  0.00           C  
ATOM   3510  CG  LEU C2025     -39.569   8.398   5.417  1.00  0.00           C  
ATOM   3511  CD1 LEU C2025     -40.469   9.417   6.106  1.00  0.00           C  
ATOM   3512  CD2 LEU C2025     -39.473   7.116   6.239  1.00  0.00           C  
ATOM   3513  N   ASP C2026     -39.925   7.489   0.757  1.00  0.00           N  
ATOM   3514  CA  ASP C2026     -40.464   6.919  -0.482  1.00  0.00           C  
ATOM   3515  C   ASP C2026     -39.582   5.772  -0.971  1.00  0.00           C  
ATOM   3516  O   ASP C2026     -40.087   4.719  -1.366  1.00  0.00           O  
ATOM   3517  CB  ASP C2026     -40.583   7.985  -1.581  1.00  0.00           C  
ATOM   3518  CG  ASP C2026     -41.705   8.982  -1.327  1.00  0.00           C  
ATOM   3519  OD1 ASP C2026     -42.565   8.736  -0.458  1.00  0.00           O  
ATOM   3520  OD2 ASP C2026     -41.727  10.027  -2.010  1.00  0.00           O  
ATOM   3521  N   LEU C2027     -38.266   5.985  -0.931  1.00  0.00           N  
ATOM   3522  CA  LEU C2027     -37.294   4.964  -1.332  1.00  0.00           C  
ATOM   3523  C   LEU C2027     -37.265   3.773  -0.373  1.00  0.00           C  
ATOM   3524  O   LEU C2027     -36.878   2.669  -0.760  1.00  0.00           O  
ATOM   3525  CB  LEU C2027     -35.890   5.565  -1.472  1.00  0.00           C  
ATOM   3526  CG  LEU C2027     -35.627   6.586  -2.587  1.00  0.00           C  
ATOM   3527  CD1 LEU C2027     -34.166   6.977  -2.587  1.00  0.00           C  
ATOM   3528  CD2 LEU C2027     -36.029   6.062  -3.965  1.00  0.00           C  
ATOM   3529  N   LEU C2039     -37.680   4.009   0.870  1.00  0.00           N  
ATOM   3530  CA  LEU C2039     -37.768   2.959   1.883  1.00  0.00           C  
ATOM   3531  C   LEU C2039     -39.132   2.264   1.878  1.00  0.00           C  
ATOM   3532  O   LEU C2039     -39.382   1.368   2.687  1.00  0.00           O  
ATOM   3533  CB  LEU C2039     -37.451   3.524   3.271  1.00  0.00           C  
ATOM   3534  CG  LEU C2039     -35.981   3.844   3.562  1.00  0.00           C  
ATOM   3535  CD1 LEU C2039     -35.871   4.894   4.652  1.00  0.00           C  
ATOM   3536  CD2 LEU C2039     -35.198   2.588   3.935  1.00  0.00           C  
ATOM   3537  N   GLY C2040     -40.002   2.681   0.960  1.00  0.00           N  
ATOM   3538  CA  GLY C2040     -41.307   2.050   0.766  1.00  0.00           C  
ATOM   3539  C   GLY C2040     -42.296   2.280   1.892  1.00  0.00           C  
ATOM   3540  O   GLY C2040     -43.273   1.535   2.031  1.00  0.00           O  
ATOM   3541  N   GLN C2041     -42.042   3.309   2.697  1.00  0.00           N  
ATOM   3542  CA  GLN C2041     -42.933   3.676   3.791  1.00  0.00           C  
ATOM   3543  C   GLN C2041     -44.249   4.210   3.228  1.00  0.00           C  
ATOM   3544  O   GLN C2041     -44.238   5.112   2.385  1.00  0.00           O  
ATOM   3545  CB  GLN C2041     -42.271   4.718   4.699  1.00  0.00           C  
ATOM   3546  CG  GLN C2041     -43.002   4.979   6.016  1.00  0.00           C  
ATOM   3547  CD  GLN C2041     -42.876   3.836   7.016  1.00  0.00           C  
ATOM   3548  OE1 GLN C2041     -41.959   3.016   6.937  1.00  0.00           O  
ATOM   3549  NE2 GLN C2041     -43.801   3.785   7.969  1.00  0.00           N  
ATOM   3550  N   PRO C2042     -45.386   3.642   3.677  1.00  0.00           N  
ATOM   3551  CA  PRO C2042     -46.709   4.095   3.242  1.00  0.00           C  
ATOM   3552  C   PRO C2042     -46.925   5.585   3.500  1.00  0.00           C  
ATOM   3553  O   PRO C2042     -46.374   6.136   4.457  1.00  0.00           O  
ATOM   3554  CB  PRO C2042     -47.663   3.262   4.101  1.00  0.00           C  
ATOM   3555  CG  PRO C2042     -46.902   2.020   4.395  1.00  0.00           C  
ATOM   3556  CD  PRO C2042     -45.476   2.462   4.558  1.00  0.00           C  
ATOM   3557  N   THR C2043     -47.723   6.216   2.642  1.00  0.00           N  
ATOM   3558  CA  THR C2043     -47.976   7.658   2.696  1.00  0.00           C  
ATOM   3559  C   THR C2043     -48.629   8.086   4.014  1.00  0.00           C  
ATOM   3560  O   THR C2043     -48.323   9.155   4.548  1.00  0.00           O  
ATOM   3561  CB  THR C2043     -48.871   8.115   1.514  1.00  0.00           C  
ATOM   3562  OG1 THR C2043     -48.615   7.297   0.363  1.00  0.00           O  
ATOM   3563  CG2 THR C2043     -48.607   9.575   1.165  1.00  0.00           C  
ATOM   3564  N   ASP C2044     -49.515   7.238   4.530  1.00  0.00           N  
ATOM   3565  CA  ASP C2044     -50.293   7.537   5.734  1.00  0.00           C  
ATOM   3566  C   ASP C2044     -49.647   7.024   7.027  1.00  0.00           C  
ATOM   3567  O   ASP C2044     -50.221   7.160   8.111  1.00  0.00           O  
ATOM   3568  CB  ASP C2044     -51.720   6.987   5.593  1.00  0.00           C  
ATOM   3569  CG  ASP C2044     -51.754   5.477   5.372  1.00  0.00           C  
ATOM   3570  OD1 ASP C2044     -50.933   4.958   4.580  1.00  0.00           O  
ATOM   3571  OD2 ASP C2044     -52.616   4.810   5.987  1.00  0.00           O  
ATOM   3572  N   GLU C2092     -48.457   6.440   6.910  1.00  0.00           N  
ATOM   3573  CA  GLU C2092     -47.735   5.918   8.069  1.00  0.00           C  
ATOM   3574  C   GLU C2092     -46.414   6.659   8.272  1.00  0.00           C  
ATOM   3575  O   GLU C2092     -45.343   6.051   8.261  1.00  0.00           O  
ATOM   3576  CB  GLU C2092     -47.486   4.412   7.918  1.00  0.00           C  
ATOM   3577  CG  GLU C2092     -48.742   3.546   7.976  1.00  0.00           C  
ATOM   3578  CD  GLU C2092     -48.463   2.076   7.697  1.00  0.00           C  
ATOM   3579  OE1 GLU C2092     -47.419   1.557   8.153  1.00  0.00           O  
ATOM   3580  OE2 GLU C2092     -49.296   1.435   7.022  1.00  0.00           O  
ATOM   3581  N   ARG C2093     -46.494   7.975   8.457  1.00  0.00           N  
ATOM   3582  CA  ARG C2093     -45.287   8.794   8.613  1.00  0.00           C  
ATOM   3583  C   ARG C2093     -45.284   9.706   9.845  1.00  0.00           C  
ATOM   3584  O   ARG C2093     -44.438  10.597   9.966  1.00  0.00           O  
ATOM   3585  CB  ARG C2093     -44.980   9.567   7.323  1.00  0.00           C  
ATOM   3586  CG  ARG C2093     -44.428   8.666   6.230  1.00  0.00           C  
ATOM   3587  CD  ARG C2093     -44.282   9.364   4.901  1.00  0.00           C  
ATOM   3588  NE  ARG C2093     -44.079   8.385   3.835  1.00  0.00           N  
ATOM   3589  CZ  ARG C2093     -43.555   8.655   2.643  1.00  0.00           C  
ATOM   3590  NH1 ARG C2093     -43.159   9.885   2.339  1.00  0.00           N  
ATOM   3591  NH2 ARG C2093     -43.419   7.683   1.752  1.00  0.00           N  
ATOM   3592  N   ASP C2094     -46.229   9.469  10.753  1.00  0.00           N  
ATOM   3593  CA  ASP C2094     -46.186  10.059  12.090  1.00  0.00           C  
ATOM   3594  C   ASP C2094     -45.187   9.265  12.935  1.00  0.00           C  
ATOM   3595  O   ASP C2094     -44.716   8.208  12.510  1.00  0.00           O  
ATOM   3596  CB  ASP C2094     -47.577  10.041  12.738  1.00  0.00           C  
ATOM   3597  CG  ASP C2094     -48.530  11.065  12.130  1.00  0.00           C  
ATOM   3598  OD1 ASP C2094     -48.065  12.105  11.612  1.00  0.00           O  
ATOM   3599  OD2 ASP C2094     -49.757  10.834  12.181  1.00  0.00           O  
ATOM   3600  N   PHE C2095     -44.862   9.770  14.123  1.00  0.00           N  
ATOM   3601  CA  PHE C2095     -43.884   9.109  14.992  1.00  0.00           C  
ATOM   3602  C   PHE C2095     -44.362   7.764  15.555  1.00  0.00           C  
ATOM   3603  O   PHE C2095     -43.551   6.963  16.024  1.00  0.00           O  
ATOM   3604  CB  PHE C2095     -43.428  10.034  16.129  1.00  0.00           C  
ATOM   3605  CG  PHE C2095     -42.662  11.250  15.667  1.00  0.00           C  
ATOM   3606  CD1 PHE C2095     -42.770  12.450  16.359  1.00  0.00           C  
ATOM   3607  CD2 PHE C2095     -41.836  11.200  14.545  1.00  0.00           C  
ATOM   3608  CE1 PHE C2095     -42.069  13.579  15.947  1.00  0.00           C  
ATOM   3609  CE2 PHE C2095     -41.132  12.326  14.124  1.00  0.00           C  
ATOM   3610  CZ  PHE C2095     -41.247  13.516  14.827  1.00  0.00           C  
ATOM   3611  N   SER C2096     -45.671   7.520  15.498  1.00  0.00           N  
ATOM   3612  CA  SER C2096     -46.247   6.246  15.941  1.00  0.00           C  
ATOM   3613  C   SER C2096     -45.863   5.082  15.021  1.00  0.00           C  
ATOM   3614  O   SER C2096     -45.976   3.916  15.406  1.00  0.00           O  
ATOM   3615  CB  SER C2096     -47.771   6.352  16.058  1.00  0.00           C  
ATOM   3616  OG  SER C2096     -48.359   6.678  14.811  1.00  0.00           O  
ATOM   3617  N   ALA C2097     -45.402   5.412  13.814  1.00  0.00           N  
ATOM   3618  CA  ALA C2097     -44.964   4.421  12.830  1.00  0.00           C  
ATOM   3619  C   ALA C2097     -43.528   3.937  13.063  1.00  0.00           C  
ATOM   3620  O   ALA C2097     -43.060   3.021  12.382  1.00  0.00           O  
ATOM   3621  CB  ALA C2097     -45.118   4.976  11.419  1.00  0.00           C  
ATOM   3622  N   ILE C2101     -42.836   4.557  14.018  1.00  0.00           N  
ATOM   3623  CA  ILE C2101     -41.478   4.153  14.396  1.00  0.00           C  
ATOM   3624  C   ILE C2101     -41.488   2.792  15.103  1.00  0.00           C  
ATOM   3625  O   ILE C2101     -40.555   1.999  14.949  1.00  0.00           O  
ATOM   3626  CB  ILE C2101     -40.781   5.236  15.271  1.00  0.00           C  
ATOM   3627  CG1 ILE C2101     -40.564   6.516  14.455  1.00  0.00           C  
ATOM   3628  CG2 ILE C2101     -39.445   4.735  15.828  1.00  0.00           C  
ATOM   3629  CD1 ILE C2101     -40.234   7.744  15.285  1.00  0.00           C  
ATOM   3630  N   ALA C2102     -42.557   2.527  15.854  1.00  0.00           N  
ATOM   3631  CA  ALA C2102     -42.726   1.268  16.585  1.00  0.00           C  
ATOM   3632  C   ALA C2102     -42.932   0.056  15.668  1.00  0.00           C  
ATOM   3633  O   ALA C2102     -42.619  -1.073  16.051  1.00  0.00           O  
ATOM   3634  CB  ALA C2102     -43.877   1.383  17.583  1.00  0.00           C  
ATOM   3635  N   ASN C2103     -43.459   0.297  14.468  1.00  0.00           N  
ATOM   3636  CA  ASN C2103     -43.664  -0.761  13.479  1.00  0.00           C  
ATOM   3637  C   ASN C2103     -42.487  -0.850  12.516  1.00  0.00           C  
ATOM   3638  O   ASN C2103     -42.279   0.047  11.693  1.00  0.00           O  
ATOM   3639  CB  ASN C2103     -44.966  -0.537  12.699  1.00  0.00           C  
ATOM   3640  CG  ASN C2103     -46.185  -0.425  13.603  1.00  0.00           C  
ATOM   3641  OD1 ASN C2103     -46.289  -1.108  14.624  1.00  0.00           O  
ATOM   3642  ND2 ASN C2103     -47.120   0.438  13.222  1.00  0.00           N  
ATOM   3643  N   ARG C2104     -41.723  -1.936  12.623  1.00  0.00           N  
ATOM   3644  CA  ARG C2104     -40.515  -2.125  11.816  1.00  0.00           C  
ATOM   3645  C   ARG C2104     -40.815  -2.241  10.324  1.00  0.00           C  
ATOM   3646  O   ARG C2104     -41.931  -2.590   9.931  1.00  0.00           O  
ATOM   3647  CB  ARG C2104     -39.721  -3.347  12.286  1.00  0.00           C  
ATOM   3648  CG  ARG C2104     -39.090  -3.200  13.660  1.00  0.00           C  
ATOM   3649  CD  ARG C2104     -37.656  -3.703  13.651  1.00  0.00           C  
ATOM   3650  NE  ARG C2104     -37.101  -3.846  14.997  1.00  0.00           N  
ATOM   3651  CZ  ARG C2104     -36.620  -2.848  15.735  1.00  0.00           C  
ATOM   3652  NH1 ARG C2104     -36.621  -1.601  15.277  1.00  0.00           N  
ATOM   3653  NH2 ARG C2104     -36.138  -3.102  16.944  1.00  0.00           N  
ATOM   3654  N   ILE C2105     -39.811  -1.936   9.505  1.00  0.00           N  
ATOM   3655  CA  ILE C2105     -39.914  -2.048   8.051  1.00  0.00           C  
ATOM   3656  C   ILE C2105     -40.311  -3.475   7.647  1.00  0.00           C  
ATOM   3657  O   ILE C2105     -39.786  -4.452   8.186  1.00  0.00           O  
ATOM   3658  CB  ILE C2105     -38.604  -1.569   7.347  1.00  0.00           C  
ATOM   3659  CG1 ILE C2105     -38.781  -1.498   5.824  1.00  0.00           C  
ATOM   3660  CG2 ILE C2105     -37.395  -2.422   7.760  1.00  0.00           C  
ATOM   3661  CD1 ILE C2105     -37.743  -0.637   5.121  1.00  0.00           C  
ATOM   3662  N   LYS C2107     -41.263  -3.581   6.723  1.00  0.00           N  
ATOM   3663  CA  LYS C2107     -41.833  -4.873   6.349  1.00  0.00           C  
ATOM   3664  C   LYS C2107     -41.040  -5.566   5.240  1.00  0.00           C  
ATOM   3665  O   LYS C2107     -40.810  -4.980   4.181  1.00  0.00           O  
ATOM   3666  CB  LYS C2107     -43.307  -4.726   5.949  1.00  0.00           C  
ATOM   3667  CG  LYS C2107     -44.229  -4.360   7.109  1.00  0.00           C  
ATOM   3668  CD  LYS C2107     -45.698  -4.433   6.708  1.00  0.00           C  
ATOM   3669  CE  LYS C2107     -46.611  -4.198   7.908  1.00  0.00           C  
ATOM   3670  NZ  LYS C2107     -48.050  -4.434   7.579  1.00  0.00           N  
ATOM   3671  N   PRO C2108     -40.607  -6.817   5.491  1.00  0.00           N  
ATOM   3672  CA  PRO C2108     -39.949  -7.639   4.475  1.00  0.00           C  
ATOM   3673  C   PRO C2108     -40.856  -7.883   3.272  1.00  0.00           C  
ATOM   3674  O   PRO C2108     -42.061  -8.082   3.434  1.00  0.00           O  
ATOM   3675  CB  PRO C2108     -39.686  -8.957   5.209  1.00  0.00           C  
ATOM   3676  CG  PRO C2108     -39.613  -8.577   6.642  1.00  0.00           C  
ATOM   3677  CD  PRO C2108     -40.627  -7.488   6.805  1.00  0.00           C  
ATOM   3678  N   GLY C2109     -40.272  -7.850   2.077  1.00  0.00           N  
ATOM   3679  CA  GLY C2109     -41.021  -8.055   0.841  1.00  0.00           C  
ATOM   3680  C   GLY C2109     -41.549  -6.781   0.203  1.00  0.00           C  
ATOM   3681  O   GLY C2109     -42.031  -6.811  -0.931  1.00  0.00           O  
ATOM   3682  N   THR C2110     -41.466  -5.665   0.930  1.00  0.00           N  
ATOM   3683  CA  THR C2110     -41.899  -4.366   0.413  1.00  0.00           C  
ATOM   3684  C   THR C2110     -41.023  -3.956  -0.769  1.00  0.00           C  
ATOM   3685  O   THR C2110     -39.800  -3.855  -0.644  1.00  0.00           O  
ATOM   3686  CB  THR C2110     -41.868  -3.266   1.504  1.00  0.00           C  
ATOM   3687  OG1 THR C2110     -42.616  -3.698   2.647  1.00  0.00           O  
ATOM   3688  CG2 THR C2110     -42.465  -1.958   0.984  1.00  0.00           C  
ATOM   3689  N   SER C2111     -41.663  -3.740  -1.916  1.00  0.00           N  
ATOM   3690  CA  SER C2111     -40.968  -3.339  -3.134  1.00  0.00           C  
ATOM   3691  C   SER C2111     -40.507  -1.886  -3.037  1.00  0.00           C  
ATOM   3692  O   SER C2111     -41.286  -0.998  -2.677  1.00  0.00           O  
ATOM   3693  CB  SER C2111     -41.868  -3.541  -4.358  1.00  0.00           C  
ATOM   3694  OG  SER C2111     -41.130  -3.411  -5.562  1.00  0.00           O  
ATOM   3695  N   LEU C2113     -39.235  -1.657  -3.350  1.00  0.00           N  
ATOM   3696  CA  LEU C2113     -38.640  -0.327  -3.251  1.00  0.00           C  
ATOM   3697  C   LEU C2113     -38.327   0.250  -4.628  1.00  0.00           C  
ATOM   3698  O   LEU C2113     -37.815  -0.465  -5.494  1.00  0.00           O  
ATOM   3699  CB  LEU C2113     -37.369  -0.359  -2.390  1.00  0.00           C  
ATOM   3700  CG  LEU C2113     -37.421  -0.986  -0.990  1.00  0.00           C  
ATOM   3701  CD1 LEU C2113     -36.096  -0.795  -0.273  1.00  0.00           C  
ATOM   3702  CD2 LEU C2113     -38.558  -0.419  -0.156  1.00  0.00           C  
ATOM   3703  N   PRO C2121     -38.634   1.547  -4.835  1.00  0.00           N  
ATOM   3704  CA  PRO C2121     -38.321   2.229  -6.093  1.00  0.00           C  
ATOM   3705  C   PRO C2121     -36.815   2.341  -6.312  1.00  0.00           C  
ATOM   3706  O   PRO C2121     -36.045   2.275  -5.348  1.00  0.00           O  
ATOM   3707  CB  PRO C2121     -38.920   3.629  -5.899  1.00  0.00           C  
ATOM   3708  CG  PRO C2121     -39.874   3.503  -4.764  1.00  0.00           C  
ATOM   3709  CD  PRO C2121     -39.309   2.446  -3.881  1.00  0.00           C  
ATOM   3710  N   ALA C2122     -36.409   2.504  -7.570  1.00  0.00           N  
ATOM   3711  CA  ALA C2122     -34.998   2.671  -7.922  1.00  0.00           C  
ATOM   3712  C   ALA C2122     -34.377   3.824  -7.130  1.00  0.00           C  
ATOM   3713  O   ALA C2122     -34.888   4.947  -7.167  1.00  0.00           O  
ATOM   3714  CB  ALA C2122     -34.845   2.899  -9.417  1.00  0.00           C  
ATOM   3715  N   PRO C2123     -33.281   3.545  -6.398  1.00  0.00           N  
ATOM   3716  CA  PRO C2123     -32.704   4.547  -5.504  1.00  0.00           C  
ATOM   3717  C   PRO C2123     -31.781   5.546  -6.200  1.00  0.00           C  
ATOM   3718  O   PRO C2123     -30.933   5.162  -7.009  1.00  0.00           O  
ATOM   3719  CB  PRO C2123     -31.924   3.705  -4.490  1.00  0.00           C  
ATOM   3720  CG  PRO C2123     -31.579   2.443  -5.212  1.00  0.00           C  
ATOM   3721  CD  PRO C2123     -32.536   2.272  -6.363  1.00  0.00           C  
ATOM   3722  N   SER C2124     -31.968   6.823  -5.881  1.00  0.00           N  
ATOM   3723  CA  SER C2124     -31.076   7.892  -6.327  1.00  0.00           C  
ATOM   3724  C   SER C2124     -30.624   8.720  -5.122  1.00  0.00           C  
ATOM   3725  O   SER C2124     -31.115   8.521  -4.008  1.00  0.00           O  
ATOM   3726  CB  SER C2124     -31.761   8.771  -7.378  1.00  0.00           C  
ATOM   3727  OG  SER C2124     -32.998   9.275  -6.901  1.00  0.00           O  
ATOM   3728  N   GLY C2130     -29.685   9.636  -5.345  1.00  0.00           N  
ATOM   3729  CA  GLY C2130     -29.118  10.445  -4.267  1.00  0.00           C  
ATOM   3730  C   GLY C2130     -30.078  11.480  -3.711  1.00  0.00           C  
ATOM   3731  O   GLY C2130     -30.667  12.257  -4.463  1.00  0.00           O  
ATOM   3732  N   ILE C2131     -30.237  11.480  -2.390  1.00  0.00           N  
ATOM   3733  CA  ILE C2131     -31.086  12.460  -1.709  1.00  0.00           C  
ATOM   3734  C   ILE C2131     -30.243  13.637  -1.219  1.00  0.00           C  
ATOM   3735  O   ILE C2131     -30.688  14.788  -1.258  1.00  0.00           O  
ATOM   3736  CB  ILE C2131     -31.885  11.832  -0.528  1.00  0.00           C  
ATOM   3737  CG1 ILE C2131     -32.818  10.725  -1.022  1.00  0.00           C  
ATOM   3738  CG2 ILE C2131     -32.714  12.879   0.200  1.00  0.00           C  
ATOM   3739  CD1 ILE C2131     -32.235   9.344  -0.899  1.00  0.00           C  
ATOM   3740  N   PHE C2132     -29.026  13.338  -0.767  1.00  0.00           N  
ATOM   3741  CA  PHE C2132     -28.096  14.360  -0.298  1.00  0.00           C  
ATOM   3742  C   PHE C2132     -26.810  14.348  -1.128  1.00  0.00           C  
ATOM   3743  O   PHE C2132     -25.815  13.742  -0.725  1.00  0.00           O  
ATOM   3744  CB  PHE C2132     -27.779  14.166   1.191  1.00  0.00           C  
ATOM   3745  CG  PHE C2132     -28.993  14.166   2.078  1.00  0.00           C  
ATOM   3746  CD1 PHE C2132     -29.564  12.968   2.495  1.00  0.00           C  
ATOM   3747  CD2 PHE C2132     -29.567  15.363   2.497  1.00  0.00           C  
ATOM   3748  CE1 PHE C2132     -30.688  12.960   3.314  1.00  0.00           C  
ATOM   3749  CE2 PHE C2132     -30.692  15.366   3.318  1.00  0.00           C  
ATOM   3750  CZ  PHE C2132     -31.252  14.163   3.728  1.00  0.00           C  
ATOM   3751  N   PRO C2133     -26.827  15.013  -2.301  1.00  0.00           N  
ATOM   3752  CA  PRO C2133     -25.612  15.066  -3.111  1.00  0.00           C  
ATOM   3753  C   PRO C2133     -24.576  16.001  -2.496  1.00  0.00           C  
ATOM   3754  O   PRO C2133     -24.939  16.930  -1.768  1.00  0.00           O  
ATOM   3755  CB  PRO C2133     -26.106  15.620  -4.450  1.00  0.00           C  
ATOM   3756  CG  PRO C2133     -27.309  16.424  -4.107  1.00  0.00           C  
ATOM   3757  CD  PRO C2133     -27.945  15.747  -2.927  1.00  0.00           C  
ATOM   3758  N   ARG C2134     -23.301  15.743  -2.779  1.00  0.00           N  
ATOM   3759  CA  ARG C2134     -22.213  16.612  -2.333  1.00  0.00           C  
ATOM   3760  C   ARG C2134     -22.385  17.999  -2.939  1.00  0.00           C  
ATOM   3761  O   ARG C2134     -22.892  18.135  -4.057  1.00  0.00           O  
ATOM   3762  CB  ARG C2134     -20.850  16.041  -2.732  1.00  0.00           C  
ATOM   3763  CG  ARG C2134     -20.525  14.683  -2.131  1.00  0.00           C  
ATOM   3764  CD  ARG C2134     -19.101  14.253  -2.464  1.00  0.00           C  
ATOM   3765  NE  ARG C2134     -18.141  14.653  -1.433  1.00  0.00           N  
ATOM   3766  CZ  ARG C2134     -17.450  15.792  -1.431  1.00  0.00           C  
ATOM   3767  NH1 ARG C2134     -17.595  16.678  -2.409  1.00  0.00           N  
ATOM   3768  NH2 ARG C2134     -16.604  16.044  -0.440  1.00  0.00           N  
ATOM   3769  N   TYR C2260     -21.970  19.021  -2.194  1.00  0.00           N  
ATOM   3770  CA  TYR C2260     -22.083  20.404  -2.647  1.00  0.00           C  
ATOM   3771  C   TYR C2260     -21.330  20.638  -3.957  1.00  0.00           C  
ATOM   3772  O   TYR C2260     -20.158  20.271  -4.089  1.00  0.00           O  
ATOM   3773  CB  TYR C2260     -21.604  21.376  -1.563  1.00  0.00           C  
ATOM   3774  CG  TYR C2260     -21.383  22.786  -2.065  1.00  0.00           C  
ATOM   3775  CD1 TYR C2260     -22.461  23.592  -2.439  1.00  0.00           C  
ATOM   3776  CD2 TYR C2260     -20.096  23.310  -2.175  1.00  0.00           C  
ATOM   3777  CE1 TYR C2260     -22.260  24.884  -2.908  1.00  0.00           C  
ATOM   3778  CE2 TYR C2260     -19.885  24.602  -2.641  1.00  0.00           C  
ATOM   3779  CZ  TYR C2260     -20.970  25.382  -3.004  1.00  0.00           C  
ATOM   3780  OH  TYR C2260     -20.765  26.658  -3.467  1.00  0.00           O  
ATOM   3781  N   GLN C 513     -22.023  21.246  -4.918  1.00  0.00           N  
ATOM   3782  CA  GLN C 513     -21.459  21.546  -6.232  1.00  0.00           C  
ATOM   3783  C   GLN C 513     -21.827  22.962  -6.665  1.00  0.00           C  
ATOM   3784  O   GLN C 513     -21.126  23.925  -6.347  1.00  0.00           O  
ATOM   3785  CB  GLN C 513     -21.948  20.533  -7.275  1.00  0.00           C  
ATOM   3786  CG  GLN C 513     -21.462  19.104  -7.046  1.00  0.00           C  
ATOM   3787  CD  GLN C 513     -22.182  18.088  -7.915  1.00  0.00           C  
ATOM   3788  OE1 GLN C 513     -22.096  18.128  -9.144  1.00  0.00           O  
ATOM   3789  NE2 GLN C 513     -22.890  17.160  -7.276  1.00  0.00           N  
HETATM 3790  O5' ADN C 601     -38.438  39.635  14.966  1.00  0.00           O  
HETATM 3791  C5' ADN C 601     -37.079  39.427  14.565  1.00  0.00           C  
HETATM 3792  C4' ADN C 601     -36.474  38.294  15.387  1.00  0.00           C  
HETATM 3793  O4' ADN C 601     -35.284  37.804  14.755  1.00  0.00           O  
HETATM 3794  C3' ADN C 601     -36.084  38.769  16.780  1.00  0.00           C  
HETATM 3795  O3' ADN C 601     -36.594  37.853  17.755  1.00  0.00           O  
HETATM 3796  C2' ADN C 601     -34.569  38.768  16.787  1.00  0.00           C  
HETATM 3797  O2' ADN C 601     -34.046  38.336  18.043  1.00  0.00           O  
HETATM 3798  C1' ADN C 601     -34.194  37.792  15.682  1.00  0.00           C  
HETATM 3799  N9  ADN C 601     -32.917  38.191  15.032  1.00  0.00           N  
HETATM 3800  C8  ADN C 601     -32.695  39.325  14.341  1.00  0.00           C  
HETATM 3801  N7  ADN C 601     -31.417  39.377  13.885  1.00  0.00           N  
HETATM 3802  C5  ADN C 601     -30.796  38.252  14.284  1.00  0.00           C  
HETATM 3803  C6  ADN C 601     -29.436  37.668  14.144  1.00  0.00           C  
HETATM 3804  N6  ADN C 601     -28.463  38.318  13.460  1.00  0.00           N  
HETATM 3805  N1  ADN C 601     -29.205  36.462  14.719  1.00  0.00           N  
HETATM 3806  C2  ADN C 601     -30.165  35.802  15.400  1.00  0.00           C  
HETATM 3807  N3  ADN C 601     -31.417  36.275  15.567  1.00  0.00           N  
HETATM 3808  C4  ADN C 601     -31.790  37.472  15.043  1.00  0.00           C  
HETATM 3809  N   MET C 600     -40.708  43.667  15.935  1.00  0.00           N  
HETATM 3810  CA  MET C 600     -39.898  43.224  17.067  1.00  0.00           C  
HETATM 3811  C   MET C 600     -38.434  43.063  16.667  1.00  0.00           C  
HETATM 3812  O   MET C 600     -37.544  43.121  17.516  1.00  0.00           O  
HETATM 3813  CB  MET C 600     -40.430  41.908  17.644  1.00  0.00           C  
HETATM 3814  CG  MET C 600     -41.869  41.966  18.136  1.00  0.00           C  
HETATM 3815  SD  MET C 600     -42.394  40.424  18.902  1.00  0.00           S  
HETATM 3816  CE  MET C 600     -44.012  40.884  19.514  1.00  0.00           C  
HETATM 3817  OXT MET C 600     -38.104  42.871  15.493  1.00  0.00           O  
TER
END
