# Supplementary material for: Backbone Brackets and Arginine Tweezers delineate Class I and Class II aminoacyl tRNA synthetases
Source: PLoS Comput Biol. 2018 Apr 16;14(4):e1006101. doi: 10.1371/journal.pcbi.1006101 (PMC5919687; doi:10.1371/journal.pcbi.1006101)
Supplement: S11 File — All structures of Class I aaRS with residues renumbered according to the MSA. (GZ) [file pcbi.1006101.s023.tar.gz › 2x1m_A_renum.pdb]

ATOM      1  N   SER A 244      13.708 -10.095  30.419  1.00  0.00           N  
ATOM      2  CA  SER A 244      14.275 -11.425  30.054  1.00  0.00           C  
ATOM      3  C   SER A 244      13.161 -12.423  29.737  1.00  0.00           C  
ATOM      4  O   SER A 244      12.664 -13.119  30.628  1.00  0.00           O  
ATOM      5  CB  SER A 244      15.174 -11.948  31.177  1.00  0.00           C  
ATOM      6  OG  SER A 244      15.735 -13.202  30.836  1.00  0.00           O  
ATOM      7  N   GLU A 245      12.779 -12.479  28.462  1.00  0.00           N  
ATOM      8  CA  GLU A 245      11.681 -13.333  28.000  1.00  0.00           C  
ATOM      9  C   GLU A 245      12.055 -14.817  28.006  1.00  0.00           C  
ATOM     10  O   GLU A 245      13.200 -15.166  27.713  1.00  0.00           O  
ATOM     11  CB  GLU A 245      11.218 -12.908  26.601  1.00  0.00           C  
ATOM     12  CG  GLU A 245      10.425 -11.600  26.568  1.00  0.00           C  
ATOM     13  CD  GLU A 245       9.054 -11.716  27.220  1.00  0.00           C  
ATOM     14  OE1 GLU A 245       8.263 -12.593  26.807  1.00  0.00           O  
ATOM     15  OE2 GLU A 245       8.763 -10.923  28.142  1.00  0.00           O  
ATOM     16  N   PRO A 265      11.091 -15.692  28.358  1.00  0.00           N  
ATOM     17  CA  PRO A 265      11.324 -17.137  28.340  1.00  0.00           C  
ATOM     18  C   PRO A 265      11.415 -17.713  26.927  1.00  0.00           C  
ATOM     19  O   PRO A 265      10.751 -17.223  26.010  1.00  0.00           O  
ATOM     20  CB  PRO A 265      10.092 -17.702  29.054  1.00  0.00           C  
ATOM     21  CG  PRO A 265       9.047 -16.666  28.886  1.00  0.00           C  
ATOM     22  CD  PRO A 265       9.773 -15.362  28.932  1.00  0.00           C  
ATOM     23  N   PHE A 266      12.242 -18.743  26.771  1.00  0.00           N  
ATOM     24  CA  PHE A 266      12.368 -19.468  25.511  1.00  0.00           C  
ATOM     25  C   PHE A 266      12.453 -20.968  25.780  1.00  0.00           C  
ATOM     26  O   PHE A 266      13.457 -21.459  26.303  1.00  0.00           O  
ATOM     27  CB  PHE A 266      13.589 -18.987  24.720  1.00  0.00           C  
ATOM     28  CG  PHE A 266      13.722 -19.620  23.361  1.00  0.00           C  
ATOM     29  CD1 PHE A 266      13.053 -19.089  22.264  1.00  0.00           C  
ATOM     30  CD2 PHE A 266      14.518 -20.747  23.177  1.00  0.00           C  
ATOM     31  CE1 PHE A 266      13.173 -19.673  21.004  1.00  0.00           C  
ATOM     32  CE2 PHE A 266      14.645 -21.338  21.921  1.00  0.00           C  
ATOM     33  CZ  PHE A 266      13.972 -20.801  20.834  1.00  0.00           C  
ATOM     34  N   TYR A 267      11.392 -21.687  25.422  1.00  0.00           N  
ATOM     35  CA  TYR A 267      11.326 -23.128  25.645  1.00  0.00           C  
ATOM     36  C   TYR A 267      11.521 -23.906  24.341  1.00  0.00           C  
ATOM     37  O   TYR A 267      10.713 -23.804  23.411  1.00  0.00           O  
ATOM     38  CB  TYR A 267      10.010 -23.502  26.340  1.00  0.00           C  
ATOM     39  CG  TYR A 267       9.848 -24.971  26.681  1.00  0.00           C  
ATOM     40  CD1 TYR A 267      10.925 -25.734  27.130  1.00  0.00           C  
ATOM     41  CD2 TYR A 267       8.602 -25.589  26.586  1.00  0.00           C  
ATOM     42  CE1 TYR A 267      10.771 -27.080  27.449  1.00  0.00           C  
ATOM     43  CE2 TYR A 267       8.435 -26.934  26.901  1.00  0.00           C  
ATOM     44  CZ  TYR A 267       9.522 -27.671  27.335  1.00  0.00           C  
ATOM     45  OH  TYR A 267       9.365 -29.002  27.653  1.00  0.00           O  
ATOM     46  N   ILE A 268      12.610 -24.673  24.292  1.00  0.00           N  
ATOM     47  CA  ILE A 268      12.983 -25.461  23.117  1.00  0.00           C  
ATOM     48  C   ILE A 268      13.180 -26.937  23.481  1.00  0.00           C  
ATOM     49  O   ILE A 268      13.747 -27.257  24.525  1.00  0.00           O  
ATOM     50  CB  ILE A 268      14.250 -24.880  22.417  1.00  0.00           C  
ATOM     51  CG1 ILE A 268      14.496 -25.571  21.069  1.00  0.00           C  
ATOM     52  CG2 ILE A 268      15.480 -24.945  23.338  1.00  0.00           C  
ATOM     53  CD1 ILE A 268      15.384 -24.796  20.114  1.00  0.00           C  
ATOM     54  N   THR A 269      12.704 -27.828  22.615  1.00  0.00           N  
ATOM     55  CA  THR A 269      12.767 -29.269  22.868  1.00  0.00           C  
ATOM     56  C   THR A 269      13.306 -30.042  21.669  1.00  0.00           C  
ATOM     57  O   THR A 269      13.178 -29.595  20.528  1.00  0.00           O  
ATOM     58  CB  THR A 269      11.374 -29.844  23.198  1.00  0.00           C  
ATOM     59  OG1 THR A 269      10.498 -29.645  22.081  1.00  0.00           O  
ATOM     60  CG2 THR A 269      10.777 -29.179  24.429  1.00  0.00           C  
ATOM     61  N   THR A 270      13.905 -31.200  21.938  1.00  0.00           N  
ATOM     62  CA  THR A 270      14.247 -32.164  20.892  1.00  0.00           C  
ATOM     63  C   THR A 270      13.261 -33.327  20.954  1.00  0.00           C  
ATOM     64  O   THR A 270      12.519 -33.465  21.928  1.00  0.00           O  
ATOM     65  CB  THR A 270      15.683 -32.735  21.042  1.00  0.00           C  
ATOM     66  OG1 THR A 270      15.717 -33.707  22.095  1.00  0.00           O  
ATOM     67  CG2 THR A 270      16.690 -31.639  21.332  1.00  0.00           C  
ATOM     68  N   ALA A 271      13.255 -34.157  19.915  1.00  0.00           N  
ATOM     69  CA  ALA A 271      12.477 -35.390  19.930  1.00  0.00           C  
ATOM     70  C   ALA A 271      13.129 -36.389  20.881  1.00  0.00           C  
ATOM     71  O   ALA A 271      14.347 -36.587  20.844  1.00  0.00           O  
ATOM     72  CB  ALA A 271      12.372 -35.971  18.532  1.00  0.00           C  
ATOM     73  N   ILE A 272      12.318 -36.997  21.742  1.00  0.00           N  
ATOM     74  CA  ILE A 272      12.806 -38.010  22.680  1.00  0.00           C  
ATOM     75  C   ILE A 272      12.805 -39.397  22.022  1.00  0.00           C  
ATOM     76  O   ILE A 272      11.761 -40.034  21.885  1.00  0.00           O  
ATOM     77  CB  ILE A 272      12.024 -37.992  24.027  1.00  0.00           C  
ATOM     78  CG1 ILE A 272      10.517 -38.158  23.804  1.00  0.00           C  
ATOM     79  CG2 ILE A 272      12.304 -36.696  24.787  1.00  0.00           C  
ATOM     80  CD1 ILE A 272       9.765 -38.650  25.027  1.00  0.00           C  
ATOM     81  N   ALA A 273      13.986 -39.849  21.607  1.00  0.00           N  
ATOM     82  CA  ALA A 273      14.117 -41.051  20.777  1.00  0.00           C  
ATOM     83  C   ALA A 273      13.957 -42.362  21.546  1.00  0.00           C  
ATOM     84  O   ALA A 273      14.112 -42.399  22.767  1.00  0.00           O  
ATOM     85  CB  ALA A 273      15.448 -41.032  20.034  1.00  0.00           C  
ATOM     86  N   TYR A 274      13.641 -43.431  20.815  1.00  0.00           N  
ATOM     87  CA  TYR A 274      13.573 -44.778  21.382  1.00  0.00           C  
ATOM     88  C   TYR A 274      14.980 -45.294  21.679  1.00  0.00           C  
ATOM     89  O   TYR A 274      15.821 -45.348  20.779  1.00  0.00           O  
ATOM     90  CB  TYR A 274      12.866 -45.750  20.428  1.00  0.00           C  
ATOM     91  CG  TYR A 274      11.458 -45.358  20.034  1.00  0.00           C  
ATOM     92  CD1 TYR A 274      11.169 -44.948  18.733  1.00  0.00           C  
ATOM     93  CD2 TYR A 274      10.412 -45.408  20.957  1.00  0.00           C  
ATOM     94  CE1 TYR A 274       9.874 -44.593  18.360  1.00  0.00           C  
ATOM     95  CE2 TYR A 274       9.113 -45.051  20.595  1.00  0.00           C  
ATOM     96  CZ  TYR A 274       8.854 -44.644  19.297  1.00  0.00           C  
ATOM     97  OH  TYR A 274       7.575 -44.289  18.934  1.00  0.00           O  
ATOM     98  N   PRO A 275      15.244 -45.667  22.945  1.00  0.00           N  
ATOM     99  CA  PRO A 275      16.533 -46.258  23.291  1.00  0.00           C  
ATOM    100  C   PRO A 275      16.542 -47.775  23.058  1.00  0.00           C  
ATOM    101  O   PRO A 275      16.752 -48.553  23.992  1.00  0.00           O  
ATOM    102  CB  PRO A 275      16.684 -45.915  24.777  1.00  0.00           C  
ATOM    103  CG  PRO A 275      15.287 -45.804  25.292  1.00  0.00           C  
ATOM    104  CD  PRO A 275      14.379 -45.489  24.128  1.00  0.00           C  
ATOM    105  N   ASN A 276      16.302 -48.181  21.814  1.00  0.00           N  
ATOM    106  CA  ASN A 276      16.275 -49.597  21.454  1.00  0.00           C  
ATOM    107  C   ASN A 276      17.607 -50.087  20.889  1.00  0.00           C  
ATOM    108  O   ASN A 276      17.887 -51.288  20.898  1.00  0.00           O  
ATOM    109  CB  ASN A 276      15.127 -49.896  20.479  1.00  0.00           C  
ATOM    110  CG  ASN A 276      15.315 -49.233  19.122  1.00  0.00           C  
ATOM    111  OD1 ASN A 276      15.297 -48.008  19.005  1.00  0.00           O  
ATOM    112  ND2 ASN A 276      15.480 -50.048  18.085  1.00  0.00           N  
ATOM    113  N   GLY A 277      18.421 -49.152  20.402  1.00  0.00           N  
ATOM    114  CA  GLY A 277      19.726 -49.477  19.835  1.00  0.00           C  
ATOM    115  C   GLY A 277      20.801 -48.458  20.162  1.00  0.00           C  
ATOM    116  O   GLY A 277      20.766 -47.815  21.215  1.00  0.00           O  
ATOM    117  N   VAL A 279      21.763 -48.324  19.253  1.00  0.00           N  
ATOM    118  CA  VAL A 279      22.854 -47.362  19.391  1.00  0.00           C  
ATOM    119  C   VAL A 279      22.431 -46.043  18.735  1.00  0.00           C  
ATOM    120  O   VAL A 279      21.856 -46.057  17.642  1.00  0.00           O  
ATOM    121  CB  VAL A 279      24.172 -47.903  18.754  1.00  0.00           C  
ATOM    122  CG1 VAL A 279      25.325 -46.917  18.924  1.00  0.00           C  
ATOM    123  CG2 VAL A 279      24.549 -49.254  19.358  1.00  0.00           C  
ATOM    124  N   PRO A 280      22.689 -44.902  19.409  1.00  0.00           N  
ATOM    125  CA  PRO A 280      22.381 -43.591  18.835  1.00  0.00           C  
ATOM    126  C   PRO A 280      22.992 -43.401  17.448  1.00  0.00           C  
ATOM    127  O   PRO A 280      24.179 -43.664  17.249  1.00  0.00           O  
ATOM    128  CB  PRO A 280      23.014 -42.618  19.831  1.00  0.00           C  
ATOM    129  CG  PRO A 280      22.970 -43.334  21.126  1.00  0.00           C  
ATOM    130  CD  PRO A 280      23.170 -44.789  20.801  1.00  0.00           C  
ATOM    131  N   HIS A 281      22.169 -42.959  16.503  1.00  0.00           N  
ATOM    132  CA  HIS A 281      22.601 -42.747  15.125  1.00  0.00           C  
ATOM    133  C   HIS A 281      23.137 -41.330  14.919  1.00  0.00           C  
ATOM    134  O   HIS A 281      23.138 -40.513  15.845  1.00  0.00           O  
ATOM    135  CB  HIS A 281      21.445 -43.021  14.153  1.00  0.00           C  
ATOM    136  CG  HIS A 281      20.868 -44.398  14.267  1.00  0.00           C  
ATOM    137  ND1 HIS A 281      21.537 -45.524  13.836  1.00  0.00           N  
ATOM    138  CD2 HIS A 281      19.681 -44.830  14.755  1.00  0.00           C  
ATOM    139  CE1 HIS A 281      20.789 -46.591  14.059  1.00  0.00           C  
ATOM    140  NE2 HIS A 281      19.657 -46.197  14.616  1.00  0.00           N  
ATOM    141  N   ILE A 282      23.593 -41.054  13.698  1.00  0.00           N  
ATOM    142  CA  ILE A 282      24.072 -39.727  13.311  1.00  0.00           C  
ATOM    143  C   ILE A 282      22.933 -38.697  13.307  1.00  0.00           C  
ATOM    144  O   ILE A 282      23.153 -37.518  13.595  1.00  0.00           O  
ATOM    145  CB  ILE A 282      24.814 -39.766  11.933  1.00  0.00           C  
ATOM    146  CG1 ILE A 282      25.503 -38.431  11.621  1.00  0.00           C  
ATOM    147  CG2 ILE A 282      23.875 -40.180  10.795  1.00  0.00           C  
ATOM    148  CD1 ILE A 282      26.827 -38.234  12.329  1.00  0.00           C  
ATOM    149  N   GLY A 283      21.721 -39.158  12.998  1.00  0.00           N  
ATOM    150  CA  GLY A 283      20.535 -38.302  12.953  1.00  0.00           C  
ATOM    151  C   GLY A 283      20.172 -37.714  14.303  1.00  0.00           C  
ATOM    152  O   GLY A 283      19.737 -36.563  14.387  1.00  0.00           O  
ATOM    153  N   HIS A 284      20.350 -38.507  15.358  1.00  0.00           N  
ATOM    154  CA  HIS A 284      20.122 -38.049  16.727  1.00  0.00           C  
ATOM    155  C   HIS A 284      21.123 -36.958  17.106  1.00  0.00           C  
ATOM    156  O   HIS A 284      20.732 -35.895  17.589  1.00  0.00           O  
ATOM    157  CB  HIS A 284      20.206 -39.215  17.717  1.00  0.00           C  
ATOM    158  CG  HIS A 284      19.184 -40.283  17.485  1.00  0.00           C  
ATOM    159  ND1 HIS A 284      19.524 -41.592  17.220  1.00  0.00           N  
ATOM    160  CD2 HIS A 284      17.830 -40.236  17.472  1.00  0.00           C  
ATOM    161  CE1 HIS A 284      18.425 -42.307  17.058  1.00  0.00           C  
ATOM    162  NE2 HIS A 284      17.383 -41.508  17.204  1.00  0.00           N  
ATOM    163  N   ALA A 285      22.406 -37.228  16.863  1.00  0.00           N  
ATOM    164  CA  ALA A 285      23.488 -36.280  17.137  1.00  0.00           C  
ATOM    165  C   ALA A 285      23.308 -34.964  16.381  1.00  0.00           C  
ATOM    166  O   ALA A 285      23.503 -33.888  16.948  1.00  0.00           O  
ATOM    167  CB  ALA A 285      24.837 -36.905  16.808  1.00  0.00           C  
ATOM    168  N   TYR A 286      22.929 -35.065  15.106  1.00  0.00           N  
ATOM    169  CA  TYR A 286      22.637 -33.905  14.263  1.00  0.00           C  
ATOM    170  C   TYR A 286      21.553 -33.026  14.878  1.00  0.00           C  
ATOM    171  O   TYR A 286      21.662 -31.799  14.865  1.00  0.00           O  
ATOM    172  CB  TYR A 286      22.216 -34.372  12.864  1.00  0.00           C  
ATOM    173  CG  TYR A 286      21.892 -33.279  11.858  1.00  0.00           C  
ATOM    174  CD1 TYR A 286      22.720 -32.163  11.704  1.00  0.00           C  
ATOM    175  CD2 TYR A 286      20.776 -33.386  11.027  1.00  0.00           C  
ATOM    176  CE1 TYR A 286      22.426 -31.171  10.768  1.00  0.00           C  
ATOM    177  CE2 TYR A 286      20.477 -32.401  10.086  1.00  0.00           C  
ATOM    178  CZ  TYR A 286      21.306 -31.299   9.963  1.00  0.00           C  
ATOM    179  OH  TYR A 286      21.015 -30.326   9.034  1.00  0.00           O  
ATOM    180  N   GLU A 288      20.518 -33.665  15.422  1.00  0.00           N  
ATOM    181  CA  GLU A 288      19.408 -32.960  16.055  1.00  0.00           C  
ATOM    182  C   GLU A 288      19.829 -32.299  17.363  1.00  0.00           C  
ATOM    183  O   GLU A 288      19.463 -31.153  17.623  1.00  0.00           O  
ATOM    184  CB  GLU A 288      18.238 -33.913  16.304  1.00  0.00           C  
ATOM    185  CG  GLU A 288      16.927 -33.216  16.629  1.00  0.00           C  
ATOM    186  CD  GLU A 288      15.791 -34.192  16.842  1.00  0.00           C  
ATOM    187  OE1 GLU A 288      15.596 -34.641  17.990  1.00  0.00           O  
ATOM    188  OE2 GLU A 288      15.087 -34.506  15.860  1.00  0.00           O  
ATOM    189  N   TYR A 289      20.600 -33.020  18.176  1.00  0.00           N  
ATOM    190  CA  TYR A 289      21.012 -32.527  19.492  1.00  0.00           C  
ATOM    191  C   TYR A 289      21.944 -31.327  19.387  1.00  0.00           C  
ATOM    192  O   TYR A 289      21.785 -30.354  20.124  1.00  0.00           O  
ATOM    193  CB  TYR A 289      21.653 -33.640  20.333  1.00  0.00           C  
ATOM    194  CG  TYR A 289      20.782 -34.867  20.521  1.00  0.00           C  
ATOM    195  CD1 TYR A 289      21.346 -36.138  20.596  1.00  0.00           C  
ATOM    196  CD2 TYR A 289      19.391 -34.758  20.612  1.00  0.00           C  
ATOM    197  CE1 TYR A 289      20.551 -37.268  20.763  1.00  0.00           C  
ATOM    198  CE2 TYR A 289      18.590 -35.878  20.775  1.00  0.00           C  
ATOM    199  CZ  TYR A 289      19.174 -37.129  20.850  1.00  0.00           C  
ATOM    200  OH  TYR A 289      18.376 -38.238  21.013  1.00  0.00           O  
ATOM    201  N   ILE A 290      22.899 -31.399  18.461  1.00  0.00           N  
ATOM    202  CA  ILE A 290      23.831 -30.301  18.198  1.00  0.00           C  
ATOM    203  C   ILE A 290      23.093 -29.062  17.683  1.00  0.00           C  
ATOM    204  O   ILE A 290      23.328 -27.948  18.164  1.00  0.00           O  
ATOM    205  CB  ILE A 290      24.949 -30.730  17.208  1.00  0.00           C  
ATOM    206  CG1 ILE A 290      25.875 -31.756  17.871  1.00  0.00           C  
ATOM    207  CG2 ILE A 290      25.750 -29.516  16.721  1.00  0.00           C  
ATOM    208  CD1 ILE A 290      26.709 -32.572  16.902  1.00  0.00           C  
ATOM    209  N   ALA A 291      22.193 -29.270  16.722  1.00  0.00           N  
ATOM    210  CA  ALA A 291      21.412 -28.187  16.123  1.00  0.00           C  
ATOM    211  C   ALA A 291      20.530 -27.465  17.139  1.00  0.00           C  
ATOM    212  O   ALA A 291      20.440 -26.236  17.124  1.00  0.00           O  
ATOM    213  CB  ALA A 291      20.573 -28.716  14.980  1.00  0.00           C  
ATOM    214  N   THR A 292      19.889 -28.236  18.016  1.00  0.00           N  
ATOM    215  CA  THR A 292      19.026 -27.687  19.059  1.00  0.00           C  
ATOM    216  C   THR A 292      19.846 -26.992  20.150  1.00  0.00           C  
ATOM    217  O   THR A 292      19.436 -25.952  20.673  1.00  0.00           O  
ATOM    218  CB  THR A 292      18.143 -28.777  19.695  1.00  0.00           C  
ATOM    219  OG1 THR A 292      17.646 -29.654  18.678  1.00  0.00           O  
ATOM    220  CG2 THR A 292      16.969 -28.156  20.429  1.00  0.00           C  
ATOM    221  N   ASP A 293      21.000 -27.570  20.482  1.00  0.00           N  
ATOM    222  CA  ASP A 293      21.926 -26.977  21.447  1.00  0.00           C  
ATOM    223  C   ASP A 293      22.413 -25.610  20.973  1.00  0.00           C  
ATOM    224  O   ASP A 293      22.516 -24.677  21.768  1.00  0.00           O  
ATOM    225  CB  ASP A 293      23.120 -27.904  21.692  1.00  0.00           C  
ATOM    226  CG  ASP A 293      23.985 -27.457  22.858  1.00  0.00           C  
ATOM    227  OD1 ASP A 293      23.440 -27.189  23.951  1.00  0.00           O  
ATOM    228  OD2 ASP A 293      25.221 -27.387  22.685  1.00  0.00           O  
ATOM    229  N   ALA A 294      22.699 -25.504  19.676  1.00  0.00           N  
ATOM    230  CA  ALA A 294      23.167 -24.257  19.077  1.00  0.00           C  
ATOM    231  C   ALA A 294      22.148 -23.133  19.251  1.00  0.00           C  
ATOM    232  O   ALA A 294      22.510 -22.022  19.636  1.00  0.00           O  
ATOM    233  CB  ALA A 294      23.500 -24.462  17.609  1.00  0.00           C  
ATOM    234  N   ILE A 295      20.878 -23.432  18.981  1.00  0.00           N  
ATOM    235  CA  ILE A 295      19.798 -22.458  19.150  1.00  0.00           C  
ATOM    236  C   ILE A 295      19.603 -22.110  20.631  1.00  0.00           C  
ATOM    237  O   ILE A 295      19.452 -20.939  20.983  1.00  0.00           O  
ATOM    238  CB  ILE A 295      18.465 -22.954  18.529  1.00  0.00           C  
ATOM    239  CG1 ILE A 295      18.671 -23.363  17.067  1.00  0.00           C  
ATOM    240  CG2 ILE A 295      17.385 -21.871  18.629  1.00  0.00           C  
ATOM    241  CD1 ILE A 295      17.563 -24.225  16.498  1.00  0.00           C  
ATOM    242  N   ALA A 296      19.629 -23.131  21.487  1.00  0.00           N  
ATOM    243  CA  ALA A 296      19.468 -22.950  22.930  1.00  0.00           C  
ATOM    244  C   ALA A 296      20.591 -22.116  23.549  1.00  0.00           C  
ATOM    245  O   ALA A 296      20.339 -21.296  24.437  1.00  0.00           O  
ATOM    246  CB  ALA A 296      19.357 -24.296  23.625  1.00  0.00           C  
ATOM    247  N   ARG A 297      21.821 -22.326  23.079  1.00  0.00           N  
ATOM    248  CA  ARG A 297      22.968 -21.540  23.535  1.00  0.00           C  
ATOM    249  C   ARG A 297      22.902 -20.114  22.999  1.00  0.00           C  
ATOM    250  O   ARG A 297      23.248 -19.166  23.708  1.00  0.00           O  
ATOM    251  CB  ARG A 297      24.290 -22.192  23.124  1.00  0.00           C  
ATOM    252  CG  ARG A 297      24.661 -23.433  23.921  1.00  0.00           C  
ATOM    253  CD  ARG A 297      26.000 -23.999  23.467  1.00  0.00           C  
ATOM    254  NE  ARG A 297      26.297 -25.289  24.089  1.00  0.00           N  
ATOM    255  CZ  ARG A 297      26.888 -25.444  25.273  1.00  0.00           C  
ATOM    256  NH1 ARG A 297      27.255 -24.389  25.991  1.00  0.00           N  
ATOM    257  NH2 ARG A 297      27.112 -26.662  25.743  1.00  0.00           N  
ATOM    258  N   PHE A 298      22.452 -19.974  21.751  1.00  0.00           N  
ATOM    259  CA  PHE A 298      22.329 -18.669  21.106  1.00  0.00           C  
ATOM    260  C   PHE A 298      21.329 -17.785  21.836  1.00  0.00           C  
ATOM    261  O   PHE A 298      21.562 -16.588  22.006  1.00  0.00           O  
ATOM    262  CB  PHE A 298      21.925 -18.815  19.633  1.00  0.00           C  
ATOM    263  CG  PHE A 298      21.956 -17.522  18.867  1.00  0.00           C  
ATOM    264  CD1 PHE A 298      23.112 -17.121  18.205  1.00  0.00           C  
ATOM    265  CD2 PHE A 298      20.833 -16.699  18.812  1.00  0.00           C  
ATOM    266  CE1 PHE A 298      23.151 -15.920  17.502  1.00  0.00           C  
ATOM    267  CE2 PHE A 298      20.863 -15.496  18.112  1.00  0.00           C  
ATOM    268  CZ  PHE A 298      22.024 -15.106  17.456  1.00  0.00           C  
ATOM    269  N   LYS A 299      20.218 -18.380  22.261  1.00  0.00           N  
ATOM    270  CA  LYS A 299      19.169 -17.643  22.959  1.00  0.00           C  
ATOM    271  C   LYS A 299      19.617 -17.174  24.344  1.00  0.00           C  
ATOM    272  O   LYS A 299      19.279 -16.064  24.758  1.00  0.00           O  
ATOM    273  CB  LYS A 299      17.881 -18.471  23.043  1.00  0.00           C  
ATOM    274  CG  LYS A 299      17.131 -18.606  21.721  1.00  0.00           C  
ATOM    275  CD  LYS A 299      16.450 -17.304  21.317  1.00  0.00           C  
ATOM    276  CE  LYS A 299      15.843 -17.400  19.928  1.00  0.00           C  
ATOM    277  NZ  LYS A 299      15.214 -16.116  19.510  1.00  0.00           N  
ATOM    278  N   ARG A 300      20.384 -18.011  25.046  1.00  0.00           N  
ATOM    279  CA  ARG A 300      20.936 -17.649  26.355  1.00  0.00           C  
ATOM    280  C   ARG A 300      21.849 -16.428  26.247  1.00  0.00           C  
ATOM    281  O   ARG A 300      21.731 -15.482  27.032  1.00  0.00           O  
ATOM    282  CB  ARG A 300      21.701 -18.821  26.984  1.00  0.00           C  
ATOM    283  CG  ARG A 300      20.826 -19.964  27.470  1.00  0.00           C  
ATOM    284  CD  ARG A 300      21.625 -20.990  28.254  1.00  0.00           C  
ATOM    285  NE  ARG A 300      20.835 -22.185  28.550  1.00  0.00           N  
ATOM    286  CZ  ARG A 300      20.996 -23.365  27.955  1.00  0.00           C  
ATOM    287  NH1 ARG A 300      21.928 -23.531  27.025  1.00  0.00           N  
ATOM    288  NH2 ARG A 300      20.224 -24.389  28.295  1.00  0.00           N  
ATOM    289  N   LEU A 301      22.743 -16.454  25.260  1.00  0.00           N  
ATOM    290  CA  LEU A 301      23.696 -15.368  25.029  1.00  0.00           C  
ATOM    291  C   LEU A 301      23.013 -14.102  24.506  1.00  0.00           C  
ATOM    292  O   LEU A 301      23.570 -13.006  24.600  1.00  0.00           O  
ATOM    293  CB  LEU A 301      24.802 -15.816  24.068  1.00  0.00           C  
ATOM    294  CG  LEU A 301      25.682 -17.005  24.478  1.00  0.00           C  
ATOM    295  CD1 LEU A 301      26.345 -17.621  23.259  1.00  0.00           C  
ATOM    296  CD2 LEU A 301      26.722 -16.612  25.519  1.00  0.00           C  
ATOM    297  N   ASP A 302      21.809 -14.265  23.963  1.00  0.00           N  
ATOM    298  CA  ASP A 302      21.006 -13.142  23.481  1.00  0.00           C  
ATOM    299  C   ASP A 302      20.074 -12.615  24.581  1.00  0.00           C  
ATOM    300  O   ASP A 302      19.269 -11.712  24.346  1.00  0.00           O  
ATOM    301  CB  ASP A 302      20.211 -13.553  22.233  1.00  0.00           C  
ATOM    302  CG  ASP A 302      19.937 -12.386  21.287  1.00  0.00           C  
ATOM    303  OD1 ASP A 302      20.697 -11.393  21.291  1.00  0.00           O  
ATOM    304  OD2 ASP A 302      18.957 -12.473  20.521  1.00  0.00           O  
ATOM    305  N   GLY A 303      20.188 -13.191  25.778  1.00  0.00           N  
ATOM    306  CA  GLY A 303      19.481 -12.697  26.964  1.00  0.00           C  
ATOM    307  C   GLY A 303      18.090 -13.259  27.199  1.00  0.00           C  
ATOM    308  O   GLY A 303      17.204 -12.549  27.679  1.00  0.00           O  
ATOM    309  N   TYR A 304      17.900 -14.534  26.865  1.00  0.00           N  
ATOM    310  CA  TYR A 304      16.622 -15.212  27.062  1.00  0.00           C  
ATOM    311  C   TYR A 304      16.680 -16.165  28.246  1.00  0.00           C  
ATOM    312  O   TYR A 304      17.751 -16.656  28.610  1.00  0.00           O  
ATOM    313  CB  TYR A 304      16.228 -15.994  25.807  1.00  0.00           C  
ATOM    314  CG  TYR A 304      15.735 -15.142  24.659  1.00  0.00           C  
ATOM    315  CD1 TYR A 304      16.631 -14.553  23.762  1.00  0.00           C  
ATOM    316  CD2 TYR A 304      14.371 -14.935  24.459  1.00  0.00           C  
ATOM    317  CE1 TYR A 304      16.180 -13.772  22.701  1.00  0.00           C  
ATOM    318  CE2 TYR A 304      13.911 -14.157  23.401  1.00  0.00           C  
ATOM    319  CZ  TYR A 304      14.820 -13.580  22.527  1.00  0.00           C  
ATOM    320  OH  TYR A 304      14.365 -12.811  21.483  1.00  0.00           O  
ATOM    321  N   ASP A 305      15.520 -16.422  28.842  1.00  0.00           N  
ATOM    322  CA  ASP A 305      15.393 -17.445  29.870  1.00  0.00           C  
ATOM    323  C   ASP A 305      15.080 -18.779  29.199  1.00  0.00           C  
ATOM    324  O   ASP A 305      13.940 -19.042  28.813  1.00  0.00           O  
ATOM    325  CB  ASP A 305      14.305 -17.071  30.879  1.00  0.00           C  
ATOM    326  CG  ASP A 305      14.076 -18.152  31.917  1.00  0.00           C  
ATOM    327  OD1 ASP A 305      15.060 -18.797  32.343  1.00  0.00           O  
ATOM    328  OD2 ASP A 305      12.908 -18.356  32.308  1.00  0.00           O  
ATOM    329  N   VAL A 306      16.102 -19.618  29.068  1.00  0.00           N  
ATOM    330  CA  VAL A 306      16.002 -20.829  28.262  1.00  0.00           C  
ATOM    331  C   VAL A 306      15.792 -22.094  29.090  1.00  0.00           C  
ATOM    332  O   VAL A 306      16.577 -22.399  29.991  1.00  0.00           O  
ATOM    333  CB  VAL A 306      17.243 -20.993  27.337  1.00  0.00           C  
ATOM    334  CG1 VAL A 306      17.221 -22.334  26.605  1.00  0.00           C  
ATOM    335  CG2 VAL A 306      17.317 -19.846  26.342  1.00  0.00           C  
ATOM    336  N   ARG A 307      14.714 -22.811  28.778  1.00  0.00           N  
ATOM    337  CA  ARG A 307      14.551 -24.194  29.211  1.00  0.00           C  
ATOM    338  C   ARG A 307      14.712 -25.108  27.998  1.00  0.00           C  
ATOM    339  O   ARG A 307      14.054 -24.922  26.970  1.00  0.00           O  
ATOM    340  CB  ARG A 307      13.208 -24.428  29.908  1.00  0.00           C  
ATOM    341  CG  ARG A 307      13.061 -25.838  30.481  1.00  0.00           C  
ATOM    342  CD  ARG A 307      12.174 -25.878  31.718  1.00  0.00           C  
ATOM    343  NE  ARG A 307      12.800 -25.224  32.867  1.00  0.00           N  
ATOM    344  CZ  ARG A 307      12.366 -25.319  34.122  1.00  0.00           C  
ATOM    345  NH1 ARG A 307      11.299 -26.054  34.414  1.00  0.00           N  
ATOM    346  NH2 ARG A 307      13.008 -24.681  35.091  1.00  0.00           N  
ATOM    347  N   TYR A 308      15.598 -26.089  28.139  1.00  0.00           N  
ATOM    348  CA  TYR A 308      15.996 -26.962  27.043  1.00  0.00           C  
ATOM    349  C   TYR A 308      15.792 -28.425  27.436  1.00  0.00           C  
ATOM    350  O   TYR A 308      16.517 -28.967  28.276  1.00  0.00           O  
ATOM    351  CB  TYR A 308      17.454 -26.658  26.661  1.00  0.00           C  
ATOM    352  CG  TYR A 308      18.084 -27.507  25.570  1.00  0.00           C  
ATOM    353  CD1 TYR A 308      17.314 -28.298  24.715  1.00  0.00           C  
ATOM    354  CD2 TYR A 308      19.464 -27.480  25.372  1.00  0.00           C  
ATOM    355  CE1 TYR A 308      17.908 -29.063  23.715  1.00  0.00           C  
ATOM    356  CE2 TYR A 308      20.065 -28.234  24.375  1.00  0.00           C  
ATOM    357  CZ  TYR A 308      19.284 -29.023  23.550  1.00  0.00           C  
ATOM    358  OH  TYR A 308      19.879 -29.769  22.560  1.00  0.00           O  
ATOM    359  N   LEU A 309      14.789 -29.050  26.823  1.00  0.00           N  
ATOM    360  CA  LEU A 309      14.436 -30.434  27.123  1.00  0.00           C  
ATOM    361  C   LEU A 309      14.886 -31.397  26.031  1.00  0.00           C  
ATOM    362  O   LEU A 309      14.773 -31.107  24.836  1.00  0.00           O  
ATOM    363  CB  LEU A 309      12.925 -30.571  27.358  1.00  0.00           C  
ATOM    364  CG  LEU A 309      12.402 -31.887  27.949  1.00  0.00           C  
ATOM    365  CD1 LEU A 309      12.760 -32.027  29.428  1.00  0.00           C  
ATOM    366  CD2 LEU A 309      10.903 -31.992  27.757  1.00  0.00           C  
ATOM    367  N   THR A 310      15.406 -32.540  26.468  1.00  0.00           N  
ATOM    368  CA  THR A 310      15.775 -33.649  25.593  1.00  0.00           C  
ATOM    369  C   THR A 310      15.597 -34.945  26.382  1.00  0.00           C  
ATOM    370  O   THR A 310      15.324 -34.905  27.584  1.00  0.00           O  
ATOM    371  CB  THR A 310      17.231 -33.514  25.074  1.00  0.00           C  
ATOM    372  OG1 THR A 310      17.474 -34.489  24.052  1.00  0.00           O  
ATOM    373  CG2 THR A 310      18.242 -33.699  26.199  1.00  0.00           C  
ATOM    374  N   GLY A 311      15.737 -36.089  25.718  1.00  0.00           N  
ATOM    375  CA  GLY A 311      15.660 -37.364  26.418  1.00  0.00           C  
ATOM    376  C   GLY A 311      15.294 -38.567  25.577  1.00  0.00           C  
ATOM    377  O   GLY A 311      15.678 -38.664  24.412  1.00  0.00           O  
ATOM    378  N   THR A 312      14.551 -39.489  26.187  1.00  0.00           N  
ATOM    379  CA  THR A 312      14.222 -40.772  25.565  1.00  0.00           C  
ATOM    380  C   THR A 312      12.752 -41.156  25.744  1.00  0.00           C  
ATOM    381  O   THR A 312      12.092 -40.719  26.691  1.00  0.00           O  
ATOM    382  CB  THR A 312      15.104 -41.920  26.120  1.00  0.00           C  
ATOM    383  OG1 THR A 312      15.015 -41.951  27.551  1.00  0.00           O  
ATOM    384  CG2 THR A 312      16.561 -41.744  25.705  1.00  0.00           C  
ATOM    385  N   ASP A 313      12.254 -41.974  24.821  1.00  0.00           N  
ATOM    386  CA  ASP A 313      10.905 -42.525  24.886  1.00  0.00           C  
ATOM    387  C   ASP A 313      11.017 -44.034  25.098  1.00  0.00           C  
ATOM    388  O   ASP A 313      11.166 -44.800  24.141  1.00  0.00           O  
ATOM    389  CB  ASP A 313      10.143 -42.198  23.598  1.00  0.00           C  
ATOM    390  CG  ASP A 313       8.688 -42.632  23.638  1.00  0.00           C  
ATOM    391  OD1 ASP A 313       8.136 -42.856  24.742  1.00  0.00           O  
ATOM    392  OD2 ASP A 313       8.090 -42.738  22.546  1.00  0.00           O  
ATOM    393  N   VAL A 314      10.938 -44.449  26.361  1.00  0.00           N  
ATOM    394  CA  VAL A 314      11.313 -45.808  26.769  1.00  0.00           C  
ATOM    395  C   VAL A 314      10.219 -46.875  26.621  1.00  0.00           C  
ATOM    396  O   VAL A 314      10.512 -48.070  26.673  1.00  0.00           O  
ATOM    397  CB  VAL A 314      11.878 -45.839  28.222  1.00  0.00           C  
ATOM    398  CG1 VAL A 314      13.109 -44.947  28.344  1.00  0.00           C  
ATOM    399  CG2 VAL A 314      10.815 -45.439  29.242  1.00  0.00           C  
ATOM    400  N   HIS A 315       8.972 -46.444  26.444  1.00  0.00           N  
ATOM    401  CA  HIS A 315       7.842 -47.372  26.344  1.00  0.00           C  
ATOM    402  C   HIS A 315       7.551 -47.807  24.903  1.00  0.00           C  
ATOM    403  O   HIS A 315       8.224 -47.371  23.964  1.00  0.00           O  
ATOM    404  CB  HIS A 315       6.585 -46.776  26.994  1.00  0.00           C  
ATOM    405  CG  HIS A 315       6.721 -46.528  28.466  1.00  0.00           C  
ATOM    406  ND1 HIS A 315       6.309 -45.357  29.064  1.00  0.00           N  
ATOM    407  CD2 HIS A 315       7.229 -47.298  29.459  1.00  0.00           C  
ATOM    408  CE1 HIS A 315       6.552 -45.418  30.362  1.00  0.00           C  
ATOM    409  NE2 HIS A 315       7.111 -46.585  30.627  1.00  0.00           N  
ATOM    410  N   GLY A 316       6.556 -48.679  24.744  1.00  0.00           N  
ATOM    411  CA  GLY A 316       6.123 -49.143  23.429  1.00  0.00           C  
ATOM    412  C   GLY A 316       6.459 -50.592  23.132  1.00  0.00           C  
ATOM    413  O   GLY A 316       7.238 -51.221  23.852  1.00  0.00           O  
ATOM    414  N   GLN A 317       5.863 -51.115  22.062  1.00  0.00           N  
ATOM    415  CA  GLN A 317       6.103 -52.486  21.606  1.00  0.00           C  
ATOM    416  C   GLN A 317       7.497 -52.652  21.012  1.00  0.00           C  
ATOM    417  O   GLN A 317       8.106 -53.717  21.138  1.00  0.00           O  
ATOM    418  CB  GLN A 317       5.049 -52.907  20.578  1.00  0.00           C  
ATOM    419  CG  GLN A 317       3.692 -53.216  21.177  1.00  0.00           C  
ATOM    420  CD  GLN A 317       2.599 -53.330  20.133  1.00  0.00           C  
ATOM    421  OE1 GLN A 317       1.794 -52.416  19.963  1.00  0.00           O  
ATOM    422  NE2 GLN A 317       2.569 -54.453  19.423  1.00  0.00           N  
ATOM    423  N   LYS A 333       7.987 -51.596  20.363  1.00  0.00           N  
ATOM    424  CA  LYS A 333       9.328 -51.571  19.783  1.00  0.00           C  
ATOM    425  C   LYS A 333      10.389 -51.839  20.851  1.00  0.00           C  
ATOM    426  O   LYS A 333      11.322 -52.614  20.631  1.00  0.00           O  
ATOM    427  CB  LYS A 333       9.581 -50.226  19.095  1.00  0.00           C  
ATOM    428  CG  LYS A 333      10.801 -50.193  18.189  1.00  0.00           C  
ATOM    429  CD  LYS A 333      10.775 -48.967  17.293  1.00  0.00           C  
ATOM    430  CE  LYS A 333      11.956 -48.946  16.331  1.00  0.00           C  
ATOM    431  NZ  LYS A 333      13.155 -48.302  16.928  1.00  0.00           N  
ATOM    432  N   MET A 334      10.221 -51.203  22.007  1.00  0.00           N  
ATOM    433  CA  MET A 334      11.120 -51.381  23.143  1.00  0.00           C  
ATOM    434  C   MET A 334      10.952 -52.741  23.816  1.00  0.00           C  
ATOM    435  O   MET A 334      11.940 -53.379  24.186  1.00  0.00           O  
ATOM    436  CB  MET A 334      10.916 -50.258  24.162  1.00  0.00           C  
ATOM    437  CG  MET A 334      11.605 -48.955  23.787  1.00  0.00           C  
ATOM    438  SD  MET A 334      13.403 -49.095  23.788  1.00  0.00           S  
ATOM    439  CE  MET A 334      13.747 -49.253  25.541  1.00  0.00           C  
ATOM    440  N   ALA A 336       9.702 -53.175  23.962  1.00  0.00           N  
ATOM    441  CA  ALA A 336       9.380 -54.440  24.623  1.00  0.00           C  
ATOM    442  C   ALA A 336       9.881 -55.658  23.845  1.00  0.00           C  
ATOM    443  O   ALA A 336      10.300 -56.649  24.446  1.00  0.00           O  
ATOM    444  CB  ALA A 336       7.883 -54.541  24.872  1.00  0.00           C  
ATOM    445  N   GLU A 340       9.836 -55.576  22.516  1.00  0.00           N  
ATOM    446  CA  GLU A 340      10.318 -56.656  21.651  1.00  0.00           C  
ATOM    447  C   GLU A 340      11.840 -56.780  21.664  1.00  0.00           C  
ATOM    448  O   GLU A 340      12.373 -57.888  21.757  1.00  0.00           O  
ATOM    449  CB  GLU A 340       9.816 -56.475  20.217  1.00  0.00           C  
ATOM    450  CG  GLU A 340       8.381 -56.930  20.006  1.00  0.00           C  
ATOM    451  CD  GLU A 340       7.953 -56.899  18.549  1.00  0.00           C  
ATOM    452  OE1 GLU A 340       8.825 -56.942  17.652  1.00  0.00           O  
ATOM    453  OE2 GLU A 340       6.732 -56.837  18.301  1.00  0.00           O  
ATOM    454  N   THR A 341      12.527 -55.640  21.574  1.00  0.00           N  
ATOM    455  CA  THR A 341      13.991 -55.593  21.600  1.00  0.00           C  
ATOM    456  C   THR A 341      14.534 -56.088  22.945  1.00  0.00           C  
ATOM    457  O   THR A 341      15.612 -56.683  23.005  1.00  0.00           O  
ATOM    458  CB  THR A 341      14.523 -54.167  21.298  1.00  0.00           C  
ATOM    459  OG1 THR A 341      13.810 -53.610  20.186  1.00  0.00           O  
ATOM    460  CG2 THR A 341      16.014 -54.195  20.966  1.00  0.00           C  
ATOM    461  N   ALA A 342      13.774 -55.845  24.011  1.00  0.00           N  
ATOM    462  CA  ALA A 342      14.113 -56.337  25.345  1.00  0.00           C  
ATOM    463  C   ALA A 342      13.939 -57.854  25.445  1.00  0.00           C  
ATOM    464  O   ALA A 342      14.778 -58.543  26.031  1.00  0.00           O  
ATOM    465  CB  ALA A 342      13.273 -55.632  26.396  1.00  0.00           C  
ATOM    466  N   ALA A 343      12.853 -58.363  24.868  1.00  0.00           N  
ATOM    467  CA  ALA A 343      12.576 -59.799  24.849  1.00  0.00           C  
ATOM    468  C   ALA A 343      13.537 -60.564  23.933  1.00  0.00           C  
ATOM    469  O   ALA A 343      13.873 -61.718  24.205  1.00  0.00           O  
ATOM    470  CB  ALA A 343      11.130 -60.056  24.445  1.00  0.00           C  
ATOM    471  N   LYS A 344      13.973 -59.912  22.854  1.00  0.00           N  
ATOM    472  CA  LYS A 344      14.929 -60.498  21.913  1.00  0.00           C  
ATOM    473  C   LYS A 344      16.320 -60.608  22.536  1.00  0.00           C  
ATOM    474  O   LYS A 344      17.080 -61.525  22.218  1.00  0.00           O  
ATOM    475  CB  LYS A 344      14.984 -59.677  20.619  1.00  0.00           C  
ATOM    476  CG  LYS A 344      15.692 -60.373  19.455  1.00  0.00           C  
ATOM    477  CD  LYS A 344      15.676 -59.532  18.182  1.00  0.00           C  
ATOM    478  CE  LYS A 344      14.345 -59.638  17.445  1.00  0.00           C  
ATOM    479  NZ  LYS A 344      14.346 -58.844  16.186  1.00  0.00           N  
ATOM    480  N   GLU A 345      16.643 -59.670  23.424  1.00  0.00           N  
ATOM    481  CA  GLU A 345      17.915 -59.686  24.143  1.00  0.00           C  
ATOM    482  C   GLU A 345      17.780 -60.377  25.505  1.00  0.00           C  
ATOM    483  O   GLU A 345      18.727 -60.408  26.293  1.00  0.00           O  
ATOM    484  CB  GLU A 345      18.460 -58.263  24.303  1.00  0.00           C  
ATOM    485  CG  GLU A 345      19.979 -58.191  24.418  1.00  0.00           C  
ATOM    486  CD  GLU A 345      20.492 -56.781  24.641  1.00  0.00           C  
ATOM    487  OE1 GLU A 345      20.037 -55.855  23.933  1.00  0.00           O  
ATOM    488  OE2 GLU A 345      21.361 -56.602  25.522  1.00  0.00           O  
ATOM    489  N   GLY A 407      16.596 -60.926  25.771  1.00  0.00           N  
ATOM    490  CA  GLY A 407      16.340 -61.712  26.978  1.00  0.00           C  
ATOM    491  C   GLY A 407      16.517 -60.971  28.290  1.00  0.00           C  
ATOM    492  O   GLY A 407      16.984 -61.548  29.273  1.00  0.00           O  
ATOM    493  N   ILE A 408      16.151 -59.691  28.301  1.00  0.00           N  
ATOM    494  CA  ILE A 408      16.199 -58.865  29.513  1.00  0.00           C  
ATOM    495  C   ILE A 408      14.870 -58.123  29.715  1.00  0.00           C  
ATOM    496  O   ILE A 408      14.113 -57.950  28.758  1.00  0.00           O  
ATOM    497  CB  ILE A 408      17.391 -57.856  29.499  1.00  0.00           C  
ATOM    498  CG1 ILE A 408      17.314 -56.916  28.288  1.00  0.00           C  
ATOM    499  CG2 ILE A 408      18.734 -58.595  29.563  1.00  0.00           C  
ATOM    500  CD1 ILE A 408      18.118 -55.633  28.446  1.00  0.00           C  
ATOM    501  N   PRO A 418      14.571 -57.697  30.961  1.00  0.00           N  
ATOM    502  CA  PRO A 418      13.360 -56.903  31.195  1.00  0.00           C  
ATOM    503  C   PRO A 418      13.344 -55.604  30.387  1.00  0.00           C  
ATOM    504  O   PRO A 418      14.403 -55.061  30.063  1.00  0.00           O  
ATOM    505  CB  PRO A 418      13.432 -56.587  32.692  1.00  0.00           C  
ATOM    506  CG  PRO A 418      14.240 -57.682  33.269  1.00  0.00           C  
ATOM    507  CD  PRO A 418      15.256 -58.031  32.225  1.00  0.00           C  
ATOM    508  N   ALA A 419      12.145 -55.120  30.069  1.00  0.00           N  
ATOM    509  CA  ALA A 419      11.973 -53.879  29.312  1.00  0.00           C  
ATOM    510  C   ALA A 419      12.498 -52.662  30.072  1.00  0.00           C  
ATOM    511  O   ALA A 419      13.064 -51.747  29.471  1.00  0.00           O  
ATOM    512  CB  ALA A 419      10.512 -53.687  28.931  1.00  0.00           C  
ATOM    513  N   ALA A 420      12.312 -52.667  31.391  1.00  0.00           N  
ATOM    514  CA  ALA A 420      12.800 -51.598  32.262  1.00  0.00           C  
ATOM    515  C   ALA A 420      14.328 -51.581  32.365  1.00  0.00           C  
ATOM    516  O   ALA A 420      14.926 -50.527  32.589  1.00  0.00           O  
ATOM    517  CB  ALA A 420      12.171 -51.711  33.644  1.00  0.00           C  
ATOM    518  N   GLU A 421      14.947 -52.750  32.203  1.00  0.00           N  
ATOM    519  CA  GLU A 421      16.406 -52.874  32.222  1.00  0.00           C  
ATOM    520  C   GLU A 421      17.032 -52.303  30.946  1.00  0.00           C  
ATOM    521  O   GLU A 421      18.071 -51.642  31.001  1.00  0.00           O  
ATOM    522  CB  GLU A 421      16.823 -54.335  32.427  1.00  0.00           C  
ATOM    523  CG  GLU A 421      18.318 -54.539  32.661  1.00  0.00           C  
ATOM    524  CD  GLU A 421      18.651 -55.930  33.173  1.00  0.00           C  
ATOM    525  OE1 GLU A 421      18.208 -56.279  34.289  1.00  0.00           O  
ATOM    526  OE2 GLU A 421      19.365 -56.670  32.464  1.00  0.00           O  
ATOM    527  N   LEU A 422      16.394 -52.564  29.806  1.00  0.00           N  
ATOM    528  CA  LEU A 422      16.813 -51.995  28.526  1.00  0.00           C  
ATOM    529  C   LEU A 422      16.586 -50.485  28.515  1.00  0.00           C  
ATOM    530  O   LEU A 422      17.365 -49.736  27.920  1.00  0.00           O  
ATOM    531  CB  LEU A 422      16.049 -52.654  27.371  1.00  0.00           C  
ATOM    532  CG  LEU A 422      16.448 -52.333  25.925  1.00  0.00           C  
ATOM    533  CD1 LEU A 422      17.736 -53.042  25.535  1.00  0.00           C  
ATOM    534  CD2 LEU A 422      15.331 -52.719  24.972  1.00  0.00           C  
ATOM    535  N   ALA A 423      15.518 -50.054  29.184  1.00  0.00           N  
ATOM    536  CA  ALA A 423      15.153 -48.644  29.276  1.00  0.00           C  
ATOM    537  C   ALA A 423      16.255 -47.800  29.913  1.00  0.00           C  
ATOM    538  O   ALA A 423      16.658 -46.786  29.346  1.00  0.00           O  
ATOM    539  CB  ALA A 423      13.844 -48.486  30.038  1.00  0.00           C  
ATOM    540  N   ARG A 424      16.738 -48.226  31.080  1.00  0.00           N  
ATOM    541  CA  ARG A 424      17.809 -47.521  31.791  1.00  0.00           C  
ATOM    542  C   ARG A 424      19.145 -47.604  31.048  1.00  0.00           C  
ATOM    543  O   ARG A 424      19.777 -46.579  30.784  1.00  0.00           O  
ATOM    544  CB  ARG A 424      17.953 -48.043  33.230  1.00  0.00           C  
ATOM    545  CG  ARG A 424      19.291 -47.701  33.892  1.00  0.00           C  
ATOM    546  CD  ARG A 424      19.371 -48.176  35.333  1.00  0.00           C  
ATOM    547  NE  ARG A 424      18.893 -47.164  36.274  1.00  0.00           N  
ATOM    548  CZ  ARG A 424      19.645 -46.191  36.789  1.00  0.00           C  
ATOM    549  NH1 ARG A 424      20.927 -46.078  36.460  1.00  0.00           N  
ATOM    550  NH2 ARG A 424      19.109 -45.324  37.638  1.00  0.00           N  
ATOM    551  N   ARG A 425      19.555 -48.826  30.709  1.00  0.00           N  
ATOM    552  CA  ARG A 425      20.858 -49.084  30.098  1.00  0.00           C  
ATOM    553  C   ARG A 425      21.089 -48.259  28.833  1.00  0.00           C  
ATOM    554  O   ARG A 425      22.102 -47.570  28.717  1.00  0.00           O  
ATOM    555  CB  ARG A 425      21.018 -50.576  29.797  1.00  0.00           C  
ATOM    556  CG  ARG A 425      22.440 -51.009  29.471  1.00  0.00           C  
ATOM    557  CD  ARG A 425      22.456 -52.413  28.893  1.00  0.00           C  
ATOM    558  NE  ARG A 425      22.006 -52.437  27.502  1.00  0.00           N  
ATOM    559  CZ  ARG A 425      21.569 -53.521  26.866  1.00  0.00           C  
ATOM    560  NH1 ARG A 425      21.505 -54.690  27.490  1.00  0.00           N  
ATOM    561  NH2 ARG A 425      21.188 -53.433  25.600  1.00  0.00           N  
ATOM    562  N   ASN A 426      20.143 -48.327  27.899  1.00  0.00           N  
ATOM    563  CA  ASN A 426      20.263 -47.622  26.625  1.00  0.00           C  
ATOM    564  C   ASN A 426      20.026 -46.113  26.720  1.00  0.00           C  
ATOM    565  O   ASN A 426      20.559 -45.352  25.910  1.00  0.00           O  
ATOM    566  CB  ASN A 426      19.344 -48.245  25.571  1.00  0.00           C  
ATOM    567  CG  ASN A 426      19.759 -49.657  25.182  1.00  0.00           C  
ATOM    568  OD1 ASN A 426      20.613 -50.272  25.822  1.00  0.00           O  
ATOM    569  ND2 ASN A 426      19.145 -50.178  24.126  1.00  0.00           N  
ATOM    570  N   SER A 427      19.231 -45.686  27.702  1.00  0.00           N  
ATOM    571  CA  SER A 427      19.039 -44.256  27.971  1.00  0.00           C  
ATOM    572  C   SER A 427      20.303 -43.635  28.559  1.00  0.00           C  
ATOM    573  O   SER A 427      20.621 -42.478  28.273  1.00  0.00           O  
ATOM    574  CB  SER A 427      17.853 -44.015  28.907  1.00  0.00           C  
ATOM    575  OG  SER A 427      16.620 -44.252  28.254  1.00  0.00           O  
ATOM    576  N   ASP A 429      21.013 -44.411  29.380  1.00  0.00           N  
ATOM    577  CA  ASP A 429      22.317 -44.014  29.914  1.00  0.00           C  
ATOM    578  C   ASP A 429      23.334 -43.813  28.790  1.00  0.00           C  
ATOM    579  O   ASP A 429      24.181 -42.923  28.869  1.00  0.00           O  
ATOM    580  CB  ASP A 429      22.837 -45.052  30.917  1.00  0.00           C  
ATOM    581  CG  ASP A 429      22.091 -45.022  32.246  1.00  0.00           C  
ATOM    582  OD1 ASP A 429      21.276 -44.102  32.473  1.00  0.00           O  
ATOM    583  OD2 ASP A 429      22.326 -45.928  33.072  1.00  0.00           O  
ATOM    584  N   VAL A 431      23.238 -44.645  27.753  1.00  0.00           N  
ATOM    585  CA  VAL A 431      24.074 -44.523  26.557  1.00  0.00           C  
ATOM    586  C   VAL A 431      23.715 -43.252  25.783  1.00  0.00           C  
ATOM    587  O   VAL A 431      24.601 -42.503  25.363  1.00  0.00           O  
ATOM    588  CB  VAL A 431      23.956 -45.774  25.641  1.00  0.00           C  
ATOM    589  CG1 VAL A 431      24.742 -45.590  24.345  1.00  0.00           C  
ATOM    590  CG2 VAL A 431      24.434 -47.023  26.374  1.00  0.00           C  
ATOM    591  N   PHE A 432      22.415 -43.013  25.612  1.00  0.00           N  
ATOM    592  CA  PHE A 432      21.923 -41.814  24.929  1.00  0.00           C  
ATOM    593  C   PHE A 432      22.287 -40.524  25.660  1.00  0.00           C  
ATOM    594  O   PHE A 432      22.613 -39.521  25.024  1.00  0.00           O  
ATOM    595  CB  PHE A 432      20.409 -41.896  24.709  1.00  0.00           C  
ATOM    596  CG  PHE A 432      20.020 -42.473  23.377  1.00  0.00           C  
ATOM    597  CD1 PHE A 432      19.934 -43.850  23.196  1.00  0.00           C  
ATOM    598  CD2 PHE A 432      19.740 -41.638  22.301  1.00  0.00           C  
ATOM    599  CE1 PHE A 432      19.575 -44.387  21.961  1.00  0.00           C  
ATOM    600  CE2 PHE A 432      19.381 -42.164  21.063  1.00  0.00           C  
ATOM    601  CZ  PHE A 432      19.297 -43.542  20.894  1.00  0.00           C  
ATOM    602  N   GLN A 433      22.236 -40.560  26.991  1.00  0.00           N  
ATOM    603  CA  GLN A 433      22.576 -39.404  27.819  1.00  0.00           C  
ATOM    604  C   GLN A 433      24.073 -39.092  27.789  1.00  0.00           C  
ATOM    605  O   GLN A 433      24.462 -37.924  27.762  1.00  0.00           O  
ATOM    606  CB  GLN A 433      22.102 -39.615  29.260  1.00  0.00           C  
ATOM    607  CG  GLN A 433      22.118 -38.352  30.119  1.00  0.00           C  
ATOM    608  CD  GLN A 433      21.449 -38.537  31.471  1.00  0.00           C  
ATOM    609  OE1 GLN A 433      20.605 -39.416  31.651  1.00  0.00           O  
ATOM    610  NE2 GLN A 433      21.820 -37.697  32.429  1.00  0.00           N  
ATOM    611  N   ARG A 434      24.903 -40.135  27.788  1.00  0.00           N  
ATOM    612  CA  ARG A 434      26.359 -39.967  27.750  1.00  0.00           C  
ATOM    613  C   ARG A 434      26.849 -39.407  26.416  1.00  0.00           C  
ATOM    614  O   ARG A 434      27.832 -38.662  26.377  1.00  0.00           O  
ATOM    615  CB  ARG A 434      27.080 -41.278  28.073  1.00  0.00           C  
ATOM    616  CG  ARG A 434      27.126 -41.612  29.557  1.00  0.00           C  
ATOM    617  CD  ARG A 434      28.162 -42.688  29.846  1.00  0.00           C  
ATOM    618  NE  ARG A 434      27.821 -43.473  31.031  1.00  0.00           N  
ATOM    619  CZ  ARG A 434      27.117 -44.602  31.007  1.00  0.00           C  
ATOM    620  NH1 ARG A 434      26.670 -45.097  29.857  1.00  0.00           N  
ATOM    621  NH2 ARG A 434      26.857 -45.242  32.139  1.00  0.00           N  
ATOM    622  N   LEU A 435      26.165 -39.771  25.331  1.00  0.00           N  
ATOM    623  CA  LEU A 435      26.450 -39.207  24.015  1.00  0.00           C  
ATOM    624  C   LEU A 435      26.257 -37.694  24.036  1.00  0.00           C  
ATOM    625  O   LEU A 435      27.117 -36.948  23.569  1.00  0.00           O  
ATOM    626  CB  LEU A 435      25.559 -39.836  22.938  1.00  0.00           C  
ATOM    627  CG  LEU A 435      25.648 -39.211  21.538  1.00  0.00           C  
ATOM    628  CD1 LEU A 435      26.820 -39.776  20.740  1.00  0.00           C  
ATOM    629  CD2 LEU A 435      24.344 -39.376  20.775  1.00  0.00           C  
ATOM    630  N   GLN A 436      25.129 -37.254  24.592  1.00  0.00           N  
ATOM    631  CA  GLN A 436      24.805 -35.831  24.687  1.00  0.00           C  
ATOM    632  C   GLN A 436      25.767 -35.082  25.610  1.00  0.00           C  
ATOM    633  O   GLN A 436      26.080 -33.913  25.372  1.00  0.00           O  
ATOM    634  CB  GLN A 436      23.351 -35.625  25.129  1.00  0.00           C  
ATOM    635  CG  GLN A 436      22.321 -36.170  24.138  1.00  0.00           C  
ATOM    636  CD  GLN A 436      21.002 -35.417  24.165  1.00  0.00           C  
ATOM    637  OE1 GLN A 436      20.972 -34.184  24.181  1.00  0.00           O  
ATOM    638  NE2 GLN A 436      19.902 -36.158  24.147  1.00  0.00           N  
ATOM    639  N   GLU A 437      26.237 -35.762  26.655  1.00  0.00           N  
ATOM    640  CA  GLU A 437      27.271 -35.216  27.532  1.00  0.00           C  
ATOM    641  C   GLU A 437      28.595 -35.065  26.783  1.00  0.00           C  
ATOM    642  O   GLU A 437      29.301 -34.070  26.957  1.00  0.00           O  
ATOM    643  CB  GLU A 437      27.456 -36.097  28.770  1.00  0.00           C  
ATOM    644  CG  GLU A 437      26.334 -35.983  29.800  1.00  0.00           C  
ATOM    645  CD  GLU A 437      26.498 -36.941  30.972  1.00  0.00           C  
ATOM    646  OE1 GLU A 437      27.508 -37.678  31.022  1.00  0.00           O  
ATOM    647  OE2 GLU A 437      25.609 -36.956  31.848  1.00  0.00           O  
ATOM    648  N   LYS A 438      28.917 -36.055  25.950  1.00  0.00           N  
ATOM    649  CA  LYS A 438      30.102 -36.011  25.089  1.00  0.00           C  
ATOM    650  C   LYS A 438      29.964 -34.939  24.003  1.00  0.00           C  
ATOM    651  O   LYS A 438      30.942 -34.274  23.651  1.00  0.00           O  
ATOM    652  CB  LYS A 438      30.383 -37.393  24.478  1.00  0.00           C  
ATOM    653  CG  LYS A 438      31.365 -37.391  23.303  1.00  0.00           C  
ATOM    654  CD  LYS A 438      32.111 -38.712  23.156  1.00  0.00           C  
ATOM    655  CE  LYS A 438      33.412 -38.710  23.954  1.00  0.00           C  
ATOM    656  NZ  LYS A 438      34.319 -39.823  23.554  1.00  0.00           N  
ATOM    657  N   LEU A 439      28.747 -34.772  23.487  1.00  0.00           N  
ATOM    658  CA  LEU A 439      28.455 -33.738  22.494  1.00  0.00           C  
ATOM    659  C   LEU A 439      28.352 -32.340  23.115  1.00  0.00           C  
ATOM    660  O   LEU A 439      28.128 -31.357  22.404  1.00  0.00           O  
ATOM    661  CB  LEU A 439      27.177 -34.073  21.715  1.00  0.00           C  
ATOM    662  CG  LEU A 439      27.159 -35.289  20.779  1.00  0.00           C  
ATOM    663  CD1 LEU A 439      25.744 -35.544  20.284  1.00  0.00           C  
ATOM    664  CD2 LEU A 439      28.116 -35.134  19.601  1.00  0.00           C  
ATOM    665  N   ASN A 444      28.530 -32.267  24.437  1.00  0.00           N  
ATOM    666  CA  ASN A 444      28.458 -31.015  25.204  1.00  0.00           C  
ATOM    667  C   ASN A 444      27.117 -30.295  25.034  1.00  0.00           C  
ATOM    668  O   ASN A 444      27.065 -29.085  24.797  1.00  0.00           O  
ATOM    669  CB  ASN A 444      29.648 -30.093  24.876  1.00  0.00           C  
ATOM    670  CG  ASN A 444      29.838 -28.977  25.899  1.00  0.00           C  
ATOM    671  OD1 ASN A 444      29.342 -29.047  27.025  1.00  0.00           O  
ATOM    672  ND2 ASN A 444      30.568 -27.942  25.505  1.00  0.00           N  
ATOM    673  N   ILE A 445      26.034 -31.058  25.154  1.00  0.00           N  
ATOM    674  CA  ILE A 445      24.685 -30.512  25.052  1.00  0.00           C  
ATOM    675  C   ILE A 445      24.289 -29.870  26.383  1.00  0.00           C  
ATOM    676  O   ILE A 445      24.373 -30.502  27.442  1.00  0.00           O  
ATOM    677  CB  ILE A 445      23.652 -31.595  24.624  1.00  0.00           C  
ATOM    678  CG1 ILE A 445      24.102 -32.335  23.349  1.00  0.00           C  
ATOM    679  CG2 ILE A 445      22.265 -30.992  24.446  1.00  0.00           C  
ATOM    680  CD1 ILE A 445      24.326 -31.461  22.113  1.00  0.00           C  
ATOM    681  N   SER A 460      23.870 -28.608  26.316  1.00  0.00           N  
ATOM    682  CA  SER A 460      23.513 -27.841  27.505  1.00  0.00           C  
ATOM    683  C   SER A 460      22.029 -27.964  27.847  1.00  0.00           C  
ATOM    684  O   SER A 460      21.346 -26.958  28.070  1.00  0.00           O  
ATOM    685  CB  SER A 460      23.905 -26.371  27.325  1.00  0.00           C  
ATOM    686  OG  SER A 460      23.203 -25.785  26.242  1.00  0.00           O  
ATOM    687  N   PHE A 461      21.535 -29.200  27.890  1.00  0.00           N  
ATOM    688  CA  PHE A 461      20.149 -29.460  28.276  1.00  0.00           C  
ATOM    689  C   PHE A 461      19.945 -29.245  29.771  1.00  0.00           C  
ATOM    690  O   PHE A 461      20.843 -29.509  30.575  1.00  0.00           O  
ATOM    691  CB  PHE A 461      19.699 -30.868  27.856  1.00  0.00           C  
ATOM    692  CG  PHE A 461      20.525 -31.986  28.444  1.00  0.00           C  
ATOM    693  CD1 PHE A 461      20.238 -32.497  29.710  1.00  0.00           C  
ATOM    694  CD2 PHE A 461      21.570 -32.548  27.719  1.00  0.00           C  
ATOM    695  CE1 PHE A 461      20.998 -33.530  30.252  1.00  0.00           C  
ATOM    696  CE2 PHE A 461      22.333 -33.586  28.251  1.00  0.00           C  
ATOM    697  CZ  PHE A 461      22.046 -34.077  29.520  1.00  0.00           C  
ATOM    698  N   ASP A 463      18.763 -28.754  30.130  1.00  0.00           N  
ATOM    699  CA  ASP A 463      18.417 -28.511  31.526  1.00  0.00           C  
ATOM    700  C   ASP A 463      17.926 -29.787  32.204  1.00  0.00           C  
ATOM    701  O   ASP A 463      18.221 -30.024  33.376  1.00  0.00           O  
ATOM    702  CB  ASP A 463      17.371 -27.401  31.631  1.00  0.00           C  
ATOM    703  CG  ASP A 463      17.872 -26.075  31.084  1.00  0.00           C  
ATOM    704  OD1 ASP A 463      18.770 -25.468  31.706  1.00  0.00           O  
ATOM    705  OD2 ASP A 463      17.366 -25.638  30.031  1.00  0.00           O  
ATOM    706  N   ARG A 473      17.186 -30.606  31.458  1.00  0.00           N  
ATOM    707  CA  ARG A 473      16.724 -31.904  31.946  1.00  0.00           C  
ATOM    708  C   ARG A 473      16.754 -32.959  30.843  1.00  0.00           C  
ATOM    709  O   ARG A 473      16.306 -32.711  29.721  1.00  0.00           O  
ATOM    710  CB  ARG A 473      15.310 -31.796  32.532  1.00  0.00           C  
ATOM    711  CG  ARG A 473      14.829 -33.064  33.237  1.00  0.00           C  
ATOM    712  CD  ARG A 473      13.331 -33.041  33.512  1.00  0.00           C  
ATOM    713  NE  ARG A 473      12.841 -34.370  33.880  1.00  0.00           N  
ATOM    714  CZ  ARG A 473      11.580 -34.657  34.198  1.00  0.00           C  
ATOM    715  NH1 ARG A 473      10.649 -33.711  34.205  1.00  0.00           N  
ATOM    716  NH2 ARG A 473      11.248 -35.902  34.511  1.00  0.00           N  
ATOM    717  N   PHE A 474      17.294 -34.131  31.176  1.00  0.00           N  
ATOM    718  CA  PHE A 474      17.224 -35.298  30.303  1.00  0.00           C  
ATOM    719  C   PHE A 474      16.045 -36.161  30.742  1.00  0.00           C  
ATOM    720  O   PHE A 474      16.166 -36.989  31.652  1.00  0.00           O  
ATOM    721  CB  PHE A 474      18.530 -36.097  30.346  1.00  0.00           C  
ATOM    722  CG  PHE A 474      18.651 -37.126  29.254  1.00  0.00           C  
ATOM    723  CD1 PHE A 474      18.204 -38.430  29.452  1.00  0.00           C  
ATOM    724  CD2 PHE A 474      19.219 -36.794  28.028  1.00  0.00           C  
ATOM    725  CE1 PHE A 474      18.316 -39.386  28.443  1.00  0.00           C  
ATOM    726  CE2 PHE A 474      19.335 -37.742  27.014  1.00  0.00           C  
ATOM    727  CZ  PHE A 474      18.884 -39.040  27.222  1.00  0.00           C  
ATOM    728  N   ILE A 475      14.902 -35.953  30.095  1.00  0.00           N  
ATOM    729  CA  ILE A 475      13.662 -36.618  30.485  1.00  0.00           C  
ATOM    730  C   ILE A 475      13.585 -38.060  29.977  1.00  0.00           C  
ATOM    731  O   ILE A 475      14.091 -38.385  28.901  1.00  0.00           O  
ATOM    732  CB  ILE A 475      12.410 -35.795  30.058  1.00  0.00           C  
ATOM    733  CG1 ILE A 475      11.179 -36.212  30.874  1.00  0.00           C  
ATOM    734  CG2 ILE A 475      12.171 -35.878  28.539  1.00  0.00           C  
ATOM    735  CD1 ILE A 475      10.066 -35.190  30.874  1.00  0.00           C  
ATOM    736  N   ARG A 476      12.966 -38.918  30.783  1.00  0.00           N  
ATOM    737  CA  ARG A 476      12.711 -40.306  30.418  1.00  0.00           C  
ATOM    738  C   ARG A 476      11.250 -40.598  30.739  1.00  0.00           C  
ATOM    739  O   ARG A 476      10.782 -40.285  31.833  1.00  0.00           O  
ATOM    740  CB  ARG A 476      13.647 -41.244  31.190  1.00  0.00           C  
ATOM    741  CG  ARG A 476      15.127 -41.055  30.857  1.00  0.00           C  
ATOM    742  CD  ARG A 476      16.002 -41.106  32.102  1.00  0.00           C  
ATOM    743  NE  ARG A 476      16.707 -42.377  32.253  1.00  0.00           N  
ATOM    744  CZ  ARG A 476      18.021 -42.534  32.105  1.00  0.00           C  
ATOM    745  NH1 ARG A 476      18.796 -41.501  31.801  1.00  0.00           N  
ATOM    746  NH2 ARG A 476      18.565 -43.732  32.265  1.00  0.00           N  
ATOM    747  N   THR A 477      10.528 -41.182  29.784  1.00  0.00           N  
ATOM    748  CA  THR A 477       9.080 -41.402  29.934  1.00  0.00           C  
ATOM    749  C   THR A 477       8.708 -42.349  31.083  1.00  0.00           C  
ATOM    750  O   THR A 477       7.532 -42.478  31.431  1.00  0.00           O  
ATOM    751  CB  THR A 477       8.412 -41.864  28.614  1.00  0.00           C  
ATOM    752  OG1 THR A 477       9.204 -42.881  27.992  1.00  0.00           O  
ATOM    753  CG2 THR A 477       8.264 -40.696  27.660  1.00  0.00           C  
ATOM    754  N   SER A 478       9.719 -42.988  31.671  1.00  0.00           N  
ATOM    755  CA  SER A 478       9.538 -43.850  32.838  1.00  0.00           C  
ATOM    756  C   SER A 478       9.528 -43.073  34.159  1.00  0.00           C  
ATOM    757  O   SER A 478       9.255 -43.649  35.217  1.00  0.00           O  
ATOM    758  CB  SER A 478      10.623 -44.929  32.877  1.00  0.00           C  
ATOM    759  OG  SER A 478      11.917 -44.353  32.834  1.00  0.00           O  
ATOM    760  N   ASP A 479       9.824 -41.774  34.093  1.00  0.00           N  
ATOM    761  CA  ASP A 479       9.860 -40.910  35.278  1.00  0.00           C  
ATOM    762  C   ASP A 479       8.493 -40.812  35.948  1.00  0.00           C  
ATOM    763  O   ASP A 479       7.459 -40.849  35.276  1.00  0.00           O  
ATOM    764  CB  ASP A 479      10.366 -39.506  34.919  1.00  0.00           C  
ATOM    765  CG  ASP A 479      11.855 -39.475  34.576  1.00  0.00           C  
ATOM    766  OD1 ASP A 479      12.541 -40.516  34.688  1.00  0.00           O  
ATOM    767  OD2 ASP A 479      12.341 -38.393  34.186  1.00  0.00           O  
ATOM    768  N   ALA A 482       8.502 -40.688  37.274  1.00  0.00           N  
ATOM    769  CA  ALA A 482       7.273 -40.643  38.067  1.00  0.00           C  
ATOM    770  C   ALA A 482       6.392 -39.444  37.724  1.00  0.00           C  
ATOM    771  O   ALA A 482       5.176 -39.587  37.579  1.00  0.00           O  
ATOM    772  CB  ALA A 482       7.596 -40.664  39.557  1.00  0.00           C  
ATOM    773  N   ASP A 485       7.010 -38.271  37.584  1.00  0.00           N  
ATOM    774  CA  ASP A 485       6.281 -37.037  37.271  1.00  0.00           C  
ATOM    775  C   ASP A 485       5.681 -37.044  35.863  1.00  0.00           C  
ATOM    776  O   ASP A 485       4.768 -36.268  35.570  1.00  0.00           O  
ATOM    777  CB  ASP A 485       7.168 -35.799  37.481  1.00  0.00           C  
ATOM    778  CG  ASP A 485       8.356 -35.745  36.528  1.00  0.00           C  
ATOM    779  OD1 ASP A 485       8.898 -36.812  36.168  1.00  0.00           O  
ATOM    780  OD2 ASP A 485       8.756 -34.624  36.147  1.00  0.00           O  
ATOM    781  N   HIS A 486       6.196 -37.923  35.004  1.00  0.00           N  
ATOM    782  CA  HIS A 486       5.662 -38.089  33.656  1.00  0.00           C  
ATOM    783  C   HIS A 486       4.380 -38.916  33.643  1.00  0.00           C  
ATOM    784  O   HIS A 486       3.467 -38.641  32.861  1.00  0.00           O  
ATOM    785  CB  HIS A 486       6.704 -38.705  32.723  1.00  0.00           C  
ATOM    786  CG  HIS A 486       6.257 -38.776  31.297  1.00  0.00           C  
ATOM    787  ND1 HIS A 486       6.174 -37.664  30.488  1.00  0.00           N  
ATOM    788  CD2 HIS A 486       5.849 -39.822  30.542  1.00  0.00           C  
ATOM    789  CE1 HIS A 486       5.741 -38.023  29.294  1.00  0.00           C  
ATOM    790  NE2 HIS A 486       5.537 -39.328  29.300  1.00  0.00           N  
ATOM    791  N   TYR A 489       4.328 -39.928  34.507  1.00  0.00           N  
ATOM    792  CA  TYR A 489       3.139 -40.763  34.684  1.00  0.00           C  
ATOM    793  C   TYR A 489       1.918 -39.938  35.086  1.00  0.00           C  
ATOM    794  O   TYR A 489       0.814 -40.175  34.594  1.00  0.00           O  
ATOM    795  CB  TYR A 489       3.403 -41.851  35.728  1.00  0.00           C  
ATOM    796  CG  TYR A 489       3.946 -43.144  35.162  1.00  0.00           C  
ATOM    797  CD1 TYR A 489       5.220 -43.204  34.594  1.00  0.00           C  
ATOM    798  CD2 TYR A 489       3.189 -44.314  35.207  1.00  0.00           C  
ATOM    799  CE1 TYR A 489       5.721 -44.395  34.077  1.00  0.00           C  
ATOM    800  CE2 TYR A 489       3.681 -45.510  34.694  1.00  0.00           C  
ATOM    801  CZ  TYR A 489       4.946 -45.543  34.131  1.00  0.00           C  
ATOM    802  OH  TYR A 489       5.435 -46.725  33.622  1.00  0.00           O  
ATOM    803  N   GLU A 490       2.131 -38.969  35.975  1.00  0.00           N  
ATOM    804  CA  GLU A 490       1.064 -38.081  36.433  1.00  0.00           C  
ATOM    805  C   GLU A 490       0.610 -37.143  35.318  1.00  0.00           C  
ATOM    806  O   GLU A 490      -0.578 -36.841  35.200  1.00  0.00           O  
ATOM    807  CB  GLU A 490       1.510 -37.270  37.658  1.00  0.00           C  
ATOM    808  CG  GLU A 490       2.091 -38.094  38.813  1.00  0.00           C  
ATOM    809  CD  GLU A 490       1.033 -38.816  39.638  1.00  0.00           C  
ATOM    810  OE1 GLU A 490       0.326 -39.692  39.091  1.00  0.00           O  
ATOM    811  OE2 GLU A 490       0.923 -38.515  40.847  1.00  0.00           O  
ATOM    812  N   ALA A 494       1.563 -36.695  34.502  1.00  0.00           N  
ATOM    813  CA  ALA A 494       1.286 -35.773  33.400  1.00  0.00           C  
ATOM    814  C   ALA A 494       0.514 -36.439  32.262  1.00  0.00           C  
ATOM    815  O   ALA A 494      -0.390 -35.832  31.683  1.00  0.00           O  
ATOM    816  CB  ALA A 494       2.577 -35.160  32.884  1.00  0.00           C  
ATOM    817  N   SER A 495       0.877 -37.682  31.949  1.00  0.00           N  
ATOM    818  CA  SER A 495       0.187 -38.465  30.924  1.00  0.00           C  
ATOM    819  C   SER A 495      -1.253 -38.781  31.333  1.00  0.00           C  
ATOM    820  O   SER A 495      -2.164 -38.736  30.504  1.00  0.00           O  
ATOM    821  CB  SER A 495       0.951 -39.759  30.628  1.00  0.00           C  
ATOM    822  OG  SER A 495       2.219 -39.487  30.058  1.00  0.00           O  
ATOM    823  N   LYS A 496      -1.447 -39.092  32.614  1.00  0.00           N  
ATOM    824  CA  LYS A 496      -2.777 -39.365  33.159  1.00  0.00           C  
ATOM    825  C   LYS A 496      -3.623 -38.097  33.272  1.00  0.00           C  
ATOM    826  O   LYS A 496      -4.854 -38.160  33.256  1.00  0.00           O  
ATOM    827  CB  LYS A 496      -2.670 -40.062  34.518  1.00  0.00           C  
ATOM    828  CG  LYS A 496      -2.247 -41.522  34.428  1.00  0.00           C  
ATOM    829  CD  LYS A 496      -1.796 -42.059  35.775  1.00  0.00           C  
ATOM    830  CE  LYS A 496      -1.241 -43.470  35.645  1.00  0.00           C  
ATOM    831  NZ  LYS A 496      -0.749 -43.997  36.948  1.00  0.00           N  
ATOM    832  N   ALA A 498      -2.954 -36.951  33.378  1.00  0.00           N  
ATOM    833  CA  ALA A 498      -3.630 -35.663  33.477  1.00  0.00           C  
ATOM    834  C   ALA A 498      -4.194 -35.212  32.133  1.00  0.00           C  
ATOM    835  O   ALA A 498      -5.356 -34.806  32.052  1.00  0.00           O  
ATOM    836  CB  ALA A 498      -2.693 -34.615  34.040  1.00  0.00           C  
ATOM    837  N   ILE A 499      -3.371 -35.284  31.085  1.00  0.00           N  
ATOM    838  CA  ILE A 499      -3.802 -34.909  29.735  1.00  0.00           C  
ATOM    839  C   ILE A 499      -4.894 -35.854  29.221  1.00  0.00           C  
ATOM    840  O   ILE A 499      -5.804 -35.428  28.506  1.00  0.00           O  
ATOM    841  CB  ILE A 499      -2.607 -34.796  28.733  1.00  0.00           C  
ATOM    842  CG1 ILE A 499      -3.040 -34.061  27.455  1.00  0.00           C  
ATOM    843  CG2 ILE A 499      -1.990 -36.166  28.432  1.00  0.00           C  
ATOM    844  CD1 ILE A 499      -1.905 -33.680  26.519  1.00  0.00           C  
ATOM    845  N   TRP A 500      -4.802 -37.126  29.609  1.00  0.00           N  
ATOM    846  CA  TRP A 500      -5.823 -38.120  29.289  1.00  0.00           C  
ATOM    847  C   TRP A 500      -7.170 -37.721  29.888  1.00  0.00           C  
ATOM    848  O   TRP A 500      -8.189 -37.741  29.196  1.00  0.00           O  
ATOM    849  CB  TRP A 500      -5.409 -39.507  29.793  1.00  0.00           C  
ATOM    850  CG  TRP A 500      -6.334 -40.610  29.349  1.00  0.00           C  
ATOM    851  CD1 TRP A 500      -7.550 -40.929  29.887  1.00  0.00           C  
ATOM    852  CD2 TRP A 500      -6.115 -41.537  28.279  1.00  0.00           C  
ATOM    853  NE1 TRP A 500      -8.102 -41.994  29.217  1.00  0.00           N  
ATOM    854  CE2 TRP A 500      -7.243 -42.387  28.225  1.00  0.00           C  
ATOM    855  CE3 TRP A 500      -5.076 -41.732  27.359  1.00  0.00           C  
ATOM    856  CZ2 TRP A 500      -7.362 -43.417  27.286  1.00  0.00           C  
ATOM    857  CZ3 TRP A 500      -5.195 -42.756  26.427  1.00  0.00           C  
ATOM    858  CH2 TRP A 500      -6.330 -43.586  26.399  1.00  0.00           C  
ATOM    859  N   LYS A 501      -7.160 -37.355  31.170  1.00  0.00           N  
ATOM    860  CA  LYS A 501      -8.370 -36.937  31.878  1.00  0.00           C  
ATOM    861  C   LYS A 501      -8.989 -35.701  31.227  1.00  0.00           C  
ATOM    862  O   LYS A 501     -10.202 -35.647  31.022  1.00  0.00           O  
ATOM    863  CB  LYS A 501      -8.072 -36.682  33.360  1.00  0.00           C  
ATOM    864  CG  LYS A 501      -9.302 -36.341  34.197  1.00  0.00           C  
ATOM    865  CD  LYS A 501      -8.949 -36.099  35.660  1.00  0.00           C  
ATOM    866  CE  LYS A 501     -10.089 -35.411  36.405  1.00  0.00           C  
ATOM    867  NZ  LYS A 501     -11.318 -36.253  36.489  1.00  0.00           N  
ATOM    868  N   ARG A 502      -8.147 -34.722  30.897  1.00  0.00           N  
ATOM    869  CA  ARG A 502      -8.582 -33.504  30.216  1.00  0.00           C  
ATOM    870  C   ARG A 502      -9.318 -33.809  28.912  1.00  0.00           C  
ATOM    871  O   ARG A 502     -10.409 -33.287  28.678  1.00  0.00           O  
ATOM    872  CB  ARG A 502      -7.389 -32.584  29.940  1.00  0.00           C  
ATOM    873  CG  ARG A 502      -6.939 -31.747  31.126  1.00  0.00           C  
ATOM    874  CD  ARG A 502      -5.744 -30.883  30.755  1.00  0.00           C  
ATOM    875  NE  ARG A 502      -5.369 -29.960  31.826  1.00  0.00           N  
ATOM    876  CZ  ARG A 502      -5.672 -28.664  31.851  1.00  0.00           C  
ATOM    877  NH1 ARG A 502      -6.358 -28.109  30.860  1.00  0.00           N  
ATOM    878  NH2 ARG A 502      -5.283 -27.916  32.873  1.00  0.00           N  
ATOM    879  N   MET A 503      -8.721 -34.662  28.080  1.00  0.00           N  
ATOM    880  CA  MET A 503      -9.296 -35.032  26.784  1.00  0.00           C  
ATOM    881  C   MET A 503     -10.583 -35.845  26.930  1.00  0.00           C  
ATOM    882  O   MET A 503     -11.508 -35.700  26.126  1.00  0.00           O  
ATOM    883  CB  MET A 503      -8.281 -35.806  25.937  1.00  0.00           C  
ATOM    884  CG  MET A 503      -7.102 -34.978  25.446  1.00  0.00           C  
ATOM    885  SD  MET A 503      -5.991 -35.896  24.358  1.00  0.00           S  
ATOM    886  CE  MET A 503      -5.227 -37.038  25.508  1.00  0.00           C  
ATOM    887  N   ALA A 504     -10.628 -36.694  27.956  1.00  0.00           N  
ATOM    888  CA  ALA A 504     -11.794 -37.534  28.233  1.00  0.00           C  
ATOM    889  C   ALA A 504     -12.971 -36.718  28.760  1.00  0.00           C  
ATOM    890  O   ALA A 504     -14.121 -36.980  28.403  1.00  0.00           O  
ATOM    891  CB  ALA A 504     -11.433 -38.644  29.209  1.00  0.00           C  
ATOM    892  N   ASP A 505     -12.674 -35.731  29.604  1.00  0.00           N  
ATOM    893  CA  ASP A 505     -13.692 -34.829  30.141  1.00  0.00           C  
ATOM    894  C   ASP A 505     -14.264 -33.914  29.061  1.00  0.00           C  
ATOM    895  O   ASP A 505     -15.426 -33.513  29.133  1.00  0.00           O  
ATOM    896  CB  ASP A 505     -13.129 -34.002  31.302  1.00  0.00           C  
ATOM    897  CG  ASP A 505     -12.774 -34.852  32.516  1.00  0.00           C  
ATOM    898  OD1 ASP A 505     -12.855 -36.098  32.436  1.00  0.00           O  
ATOM    899  OD2 ASP A 505     -12.404 -34.268  33.557  1.00  0.00           O  
ATOM    900  N   ALA A 506     -13.445 -33.595  28.060  1.00  0.00           N  
ATOM    901  CA  ALA A 506     -13.888 -32.812  26.905  1.00  0.00           C  
ATOM    902  C   ALA A 506     -14.780 -33.638  25.971  1.00  0.00           C  
ATOM    903  O   ALA A 506     -15.442 -33.090  25.084  1.00  0.00           O  
ATOM    904  CB  ALA A 506     -12.690 -32.253  26.151  1.00  0.00           C  
ATOM    905  N   GLY A 507     -14.789 -34.953  26.181  1.00  0.00           N  
ATOM    906  CA  GLY A 507     -15.636 -35.867  25.420  1.00  0.00           C  
ATOM    907  C   GLY A 507     -14.999 -36.348  24.133  1.00  0.00           C  
ATOM    908  O   GLY A 507     -15.697 -36.748  23.201  1.00  0.00           O  
ATOM    909  N   ASP A 508     -13.670 -36.319  24.088  1.00  0.00           N  
ATOM    910  CA  ASP A 508     -12.920 -36.693  22.891  1.00  0.00           C  
ATOM    911  C   ASP A 508     -12.395 -38.131  22.921  1.00  0.00           C  
ATOM    912  O   ASP A 508     -11.805 -38.595  21.944  1.00  0.00           O  
ATOM    913  CB  ASP A 508     -11.774 -35.703  22.654  1.00  0.00           C  
ATOM    914  CG  ASP A 508     -12.259 -34.360  22.138  1.00  0.00           C  
ATOM    915  OD1 ASP A 508     -12.929 -34.327  21.086  1.00  0.00           O  
ATOM    916  OD2 ASP A 508     -11.964 -33.332  22.780  1.00  0.00           O  
ATOM    917  N   ILE A 509     -12.613 -38.829  24.034  1.00  0.00           N  
ATOM    918  CA  ILE A 509     -12.198 -40.231  24.162  1.00  0.00           C  
ATOM    919  C   ILE A 509     -13.401 -41.157  24.359  1.00  0.00           C  
ATOM    920  O   ILE A 509     -14.214 -40.952  25.263  1.00  0.00           O  
ATOM    921  CB  ILE A 509     -11.167 -40.439  25.304  1.00  0.00           C  
ATOM    922  CG1 ILE A 509      -9.958 -39.515  25.116  1.00  0.00           C  
ATOM    923  CG2 ILE A 509     -10.721 -41.900  25.367  1.00  0.00           C  
ATOM    924  CD1 ILE A 509      -9.014 -39.461  26.307  1.00  0.00           C  
ATOM    925  N   TYR A 510     -13.503 -42.170  23.500  1.00  0.00           N  
ATOM    926  CA  TYR A 510     -14.582 -43.157  23.569  1.00  0.00           C  
ATOM    927  C   TYR A 510     -14.065 -44.577  23.328  1.00  0.00           C  
ATOM    928  O   TYR A 510     -13.062 -44.773  22.637  1.00  0.00           O  
ATOM    929  CB  TYR A 510     -15.699 -42.813  22.573  1.00  0.00           C  
ATOM    930  CG  TYR A 510     -15.291 -42.872  21.113  1.00  0.00           C  
ATOM    931  CD1 TYR A 510     -14.702 -41.774  20.487  1.00  0.00           C  
ATOM    932  CD2 TYR A 510     -15.506 -44.022  20.354  1.00  0.00           C  
ATOM    933  CE1 TYR A 510     -14.328 -41.823  19.145  1.00  0.00           C  
ATOM    934  CE2 TYR A 510     -15.137 -44.079  19.013  1.00  0.00           C  
ATOM    935  CZ  TYR A 510     -14.550 -42.975  18.416  1.00  0.00           C  
ATOM    936  OH  TYR A 510     -14.182 -43.025  17.092  1.00  0.00           O  
ATOM    937  N   LEU A 511     -14.757 -45.560  23.900  1.00  0.00           N  
ATOM    938  CA  LEU A 511     -14.396 -46.964  23.728  1.00  0.00           C  
ATOM    939  C   LEU A 511     -14.996 -47.525  22.444  1.00  0.00           C  
ATOM    940  O   LEU A 511     -16.193 -47.373  22.190  1.00  0.00           O  
ATOM    941  CB  LEU A 511     -14.856 -47.793  24.933  1.00  0.00           C  
ATOM    942  CG  LEU A 511     -14.364 -49.241  25.049  1.00  0.00           C  
ATOM    943  CD1 LEU A 511     -12.903 -49.301  25.485  1.00  0.00           C  
ATOM    944  CD2 LEU A 511     -15.239 -50.020  26.018  1.00  0.00           C  
ATOM    945  N   ASP A 512     -14.152 -48.167  21.639  1.00  0.00           N  
ATOM    946  CA  ASP A 512     -14.581 -48.808  20.395  1.00  0.00           C  
ATOM    947  C   ASP A 512     -13.547 -49.828  19.922  1.00  0.00           C  
ATOM    948  O   ASP A 512     -12.347 -49.654  20.138  1.00  0.00           O  
ATOM    949  CB  ASP A 512     -14.826 -47.763  19.301  1.00  0.00           C  
ATOM    950  CG  ASP A 512     -15.784 -48.250  18.226  1.00  0.00           C  
ATOM    951  OD1 ASP A 512     -16.387 -49.334  18.391  1.00  0.00           O  
ATOM    952  OD2 ASP A 512     -15.941 -47.538  17.211  1.00  0.00           O  
ATOM    953  N   ALA A 513     -14.020 -50.888  19.274  1.00  0.00           N  
ATOM    954  CA  ALA A 513     -13.144 -51.950  18.786  1.00  0.00           C  
ATOM    955  C   ALA A 513     -12.300 -51.480  17.604  1.00  0.00           C  
ATOM    956  O   ALA A 513     -12.837 -51.037  16.586  1.00  0.00           O  
ATOM    957  CB  ALA A 513     -13.962 -53.183  18.407  1.00  0.00           C  
ATOM    958  N   TYR A 514     -10.979 -51.563  17.753  1.00  0.00           N  
ATOM    959  CA  TYR A 514     -10.065 -51.231  16.663  1.00  0.00           C  
ATOM    960  C   TYR A 514      -9.712 -52.459  15.836  1.00  0.00           C  
ATOM    961  O   TYR A 514      -9.398 -53.519  16.381  1.00  0.00           O  
ATOM    962  CB  TYR A 514      -8.782 -50.561  17.172  1.00  0.00           C  
ATOM    963  CG  TYR A 514      -7.761 -50.323  16.075  1.00  0.00           C  
ATOM    964  CD1 TYR A 514      -7.977 -49.354  15.091  1.00  0.00           C  
ATOM    965  CD2 TYR A 514      -6.588 -51.077  16.009  1.00  0.00           C  
ATOM    966  CE1 TYR A 514      -7.049 -49.137  14.075  1.00  0.00           C  
ATOM    967  CE2 TYR A 514      -5.651 -50.867  14.996  1.00  0.00           C  
ATOM    968  CZ  TYR A 514      -5.890 -49.896  14.034  1.00  0.00           C  
ATOM    969  OH  TYR A 514      -4.971 -49.683  13.032  1.00  0.00           O  
ATOM    970  N   LYS A 515      -9.770 -52.297  14.518  1.00  0.00           N  
ATOM    971  CA  LYS A 515      -9.361 -53.330  13.576  1.00  0.00           C  
ATOM    972  C   LYS A 515      -8.528 -52.690  12.470  1.00  0.00           C  
ATOM    973  O   LYS A 515      -9.031 -51.868  11.698  1.00  0.00           O  
ATOM    974  CB  LYS A 515     -10.581 -54.062  13.002  1.00  0.00           C  
ATOM    975  CG  LYS A 515     -11.298 -54.953  14.014  1.00  0.00           C  
ATOM    976  CD  LYS A 515     -12.581 -55.559  13.467  1.00  0.00           C  
ATOM    977  CE  LYS A 515     -13.298 -56.358  14.549  1.00  0.00           C  
ATOM    978  NZ  LYS A 515     -14.583 -56.940  14.074  1.00  0.00           N  
ATOM    979  N   GLY A 516      -7.249 -53.056  12.413  1.00  0.00           N  
ATOM    980  CA  GLY A 516      -6.327 -52.498  11.425  1.00  0.00           C  
ATOM    981  C   GLY A 516      -4.880 -52.920  11.603  1.00  0.00           C  
ATOM    982  O   GLY A 516      -4.547 -53.682  12.514  1.00  0.00           O  
ATOM    983  N   TRP A 517      -4.020 -52.412  10.724  1.00  0.00           N  
ATOM    984  CA  TRP A 517      -2.598 -52.746  10.732  1.00  0.00           C  
ATOM    985  C   TRP A 517      -1.796 -51.777  11.598  1.00  0.00           C  
ATOM    986  O   TRP A 517      -2.107 -50.584  11.665  1.00  0.00           O  
ATOM    987  CB  TRP A 517      -2.044 -52.758   9.304  1.00  0.00           C  
ATOM    988  CG  TRP A 517      -2.723 -53.747   8.394  1.00  0.00           C  
ATOM    989  CD1 TRP A 517      -3.734 -53.490   7.512  1.00  0.00           C  
ATOM    990  CD2 TRP A 517      -2.439 -55.149   8.281  1.00  0.00           C  
ATOM    991  NE1 TRP A 517      -4.096 -54.642   6.855  1.00  0.00           N  
ATOM    992  CE2 TRP A 517      -3.317 -55.675   7.307  1.00  0.00           C  
ATOM    993  CE3 TRP A 517      -1.527 -56.011   8.907  1.00  0.00           C  
ATOM    994  CZ2 TRP A 517      -3.313 -57.027   6.945  1.00  0.00           C  
ATOM    995  CZ3 TRP A 517      -1.522 -57.355   8.545  1.00  0.00           C  
ATOM    996  CH2 TRP A 517      -2.411 -57.848   7.573  1.00  0.00           C  
ATOM    997  N   TYR A 518      -0.764 -52.299  12.257  1.00  0.00           N  
ATOM    998  CA  TYR A 518       0.090 -51.494  13.125  1.00  0.00           C  
ATOM    999  C   TYR A 518       1.568 -51.793  12.895  1.00  0.00           C  
ATOM   1000  O   TYR A 518       2.009 -52.937  13.029  1.00  0.00           O  
ATOM   1001  CB  TYR A 518      -0.276 -51.717  14.598  1.00  0.00           C  
ATOM   1002  CG  TYR A 518       0.467 -50.825  15.573  1.00  0.00           C  
ATOM   1003  CD1 TYR A 518       0.119 -49.482  15.725  1.00  0.00           C  
ATOM   1004  CD2 TYR A 518       1.510 -51.326  16.351  1.00  0.00           C  
ATOM   1005  CE1 TYR A 518       0.793 -48.658  16.620  1.00  0.00           C  
ATOM   1006  CE2 TYR A 518       2.193 -50.510  17.252  1.00  0.00           C  
ATOM   1007  CZ  TYR A 518       1.827 -49.178  17.380  1.00  0.00           C  
ATOM   1008  OH  TYR A 518       2.493 -48.366  18.268  1.00  0.00           O  
ATOM   1009  N   SER A 519       2.320 -50.754  12.541  1.00  0.00           N  
ATOM   1010  CA  SER A 519       3.766 -50.857  12.384  1.00  0.00           C  
ATOM   1011  C   SER A 519       4.441 -50.659  13.736  1.00  0.00           C  
ATOM   1012  O   SER A 519       4.246 -49.634  14.390  1.00  0.00           O  
ATOM   1013  CB  SER A 519       4.276 -49.824  11.378  1.00  0.00           C  
ATOM   1014  OG  SER A 519       5.682 -49.906  11.230  1.00  0.00           O  
ATOM   1015  N   ILE A 520       5.229 -51.648  14.148  1.00  0.00           N  
ATOM   1016  CA  ILE A 520       5.899 -51.626  15.449  1.00  0.00           C  
ATOM   1017  C   ILE A 520       7.204 -50.821  15.393  1.00  0.00           C  
ATOM   1018  O   ILE A 520       7.565 -50.147  16.362  1.00  0.00           O  
ATOM   1019  CB  ILE A 520       6.117 -53.067  15.993  1.00  0.00           C  
ATOM   1020  CG1 ILE A 520       4.762 -53.731  16.273  1.00  0.00           C  
ATOM   1021  CG2 ILE A 520       6.969 -53.063  17.261  1.00  0.00           C  
ATOM   1022  CD1 ILE A 520       4.765 -55.246  16.175  1.00  0.00           C  
ATOM   1023  N   ARG A 521       7.892 -50.881  14.253  1.00  0.00           N  
ATOM   1024  CA  ARG A 521       9.111 -50.099  14.026  1.00  0.00           C  
ATOM   1025  C   ARG A 521       8.820 -48.595  14.001  1.00  0.00           C  
ATOM   1026  O   ARG A 521       9.602 -47.794  14.513  1.00  0.00           O  
ATOM   1027  CB  ARG A 521       9.790 -50.530  12.722  1.00  0.00           C  
ATOM   1028  CG  ARG A 521      11.177 -49.929  12.497  1.00  0.00           C  
ATOM   1029  CD  ARG A 521      11.624 -50.093  11.052  1.00  0.00           C  
ATOM   1030  NE  ARG A 521      11.915 -51.487  10.717  1.00  0.00           N  
ATOM   1031  CZ  ARG A 521      12.071 -51.952   9.479  1.00  0.00           C  
ATOM   1032  NH1 ARG A 521      11.961 -51.140   8.434  1.00  0.00           N  
ATOM   1033  NH2 ARG A 521      12.334 -53.238   9.286  1.00  0.00           N  
ATOM   1034  N   ASP A 522       7.693 -48.223  13.401  1.00  0.00           N  
ATOM   1035  CA  ASP A 522       7.278 -46.824  13.334  1.00  0.00           C  
ATOM   1036  C   ASP A 522       6.429 -46.429  14.541  1.00  0.00           C  
ATOM   1037  O   ASP A 522       6.295 -45.240  14.845  1.00  0.00           O  
ATOM   1038  CB  ASP A 522       6.498 -46.555  12.042  1.00  0.00           C  
ATOM   1039  CG  ASP A 522       7.315 -46.828  10.792  1.00  0.00           C  
ATOM   1040  OD1 ASP A 522       8.431 -46.280  10.664  1.00  0.00           O  
ATOM   1041  OD2 ASP A 522       6.829 -47.587   9.930  1.00  0.00           O  
ATOM   1042  N   GLU A 523       5.874 -47.434  15.223  1.00  0.00           N  
ATOM   1043  CA  GLU A 523       4.884 -47.245  16.294  1.00  0.00           C  
ATOM   1044  C   GLU A 523       3.695 -46.439  15.769  1.00  0.00           C  
ATOM   1045  O   GLU A 523       3.244 -45.481  16.398  1.00  0.00           O  
ATOM   1046  CB  GLU A 523       5.511 -46.594  17.536  1.00  0.00           C  
ATOM   1047  CG  GLU A 523       6.589 -47.436  18.220  1.00  0.00           C  
ATOM   1048  CD  GLU A 523       6.042 -48.410  19.257  1.00  0.00           C  
ATOM   1049  OE1 GLU A 523       4.901 -48.898  19.105  1.00  0.00           O  
ATOM   1050  OE2 GLU A 523       6.770 -48.696  20.230  1.00  0.00           O  
ATOM   1051  N   ARG A 524       3.192 -46.859  14.610  1.00  0.00           N  
ATOM   1052  CA  ARG A 524       2.255 -46.067  13.821  1.00  0.00           C  
ATOM   1053  C   ARG A 524       1.133 -46.935  13.251  1.00  0.00           C  
ATOM   1054  O   ARG A 524       1.360 -48.087  12.873  1.00  0.00           O  
ATOM   1055  CB  ARG A 524       3.021 -45.375  12.688  1.00  0.00           C  
ATOM   1056  CG  ARG A 524       2.260 -44.306  11.926  1.00  0.00           C  
ATOM   1057  CD  ARG A 524       3.182 -43.607  10.945  1.00  0.00           C  
ATOM   1058  NE  ARG A 524       2.446 -42.819   9.960  1.00  0.00           N  
ATOM   1059  CZ  ARG A 524       3.002 -42.201   8.922  1.00  0.00           C  
ATOM   1060  NH1 ARG A 524       4.312 -42.270   8.721  1.00  0.00           N  
ATOM   1061  NH2 ARG A 524       2.245 -41.509   8.081  1.00  0.00           N  
ATOM   1062  N   PHE A 525      -0.072 -46.371  13.196  1.00  0.00           N  
ATOM   1063  CA  PHE A 525      -1.234 -47.051  12.625  1.00  0.00           C  
ATOM   1064  C   PHE A 525      -1.314 -46.829  11.115  1.00  0.00           C  
ATOM   1065  O   PHE A 525      -0.940 -45.766  10.615  1.00  0.00           O  
ATOM   1066  CB  PHE A 525      -2.528 -46.567  13.290  1.00  0.00           C  
ATOM   1067  CG  PHE A 525      -2.632 -46.909  14.752  1.00  0.00           C  
ATOM   1068  CD1 PHE A 525      -2.225 -45.999  15.724  1.00  0.00           C  
ATOM   1069  CD2 PHE A 525      -3.148 -48.136  15.158  1.00  0.00           C  
ATOM   1070  CE1 PHE A 525      -2.322 -46.311  17.081  1.00  0.00           C  
ATOM   1071  CE2 PHE A 525      -3.251 -48.457  16.512  1.00  0.00           C  
ATOM   1072  CZ  PHE A 525      -2.835 -47.542  17.475  1.00  0.00           C  
ATOM   1073  N   PHE A 526      -1.799 -47.842  10.399  1.00  0.00           N  
ATOM   1074  CA  PHE A 526      -1.984 -47.767   8.948  1.00  0.00           C  
ATOM   1075  C   PHE A 526      -3.310 -48.397   8.523  1.00  0.00           C  
ATOM   1076  O   PHE A 526      -3.777 -49.358   9.140  1.00  0.00           O  
ATOM   1077  CB  PHE A 526      -0.825 -48.454   8.217  1.00  0.00           C  
ATOM   1078  CG  PHE A 526       0.477 -47.703   8.290  1.00  0.00           C  
ATOM   1079  CD1 PHE A 526       1.410 -47.993   9.282  1.00  0.00           C  
ATOM   1080  CD2 PHE A 526       0.778 -46.713   7.358  1.00  0.00           C  
ATOM   1081  CE1 PHE A 526       2.618 -47.303   9.350  1.00  0.00           C  
ATOM   1082  CE2 PHE A 526       1.985 -46.017   7.419  1.00  0.00           C  
ATOM   1083  CZ  PHE A 526       2.906 -46.314   8.416  1.00  0.00           C  
ATOM   1084  N   THR A 527      -3.909 -47.850   7.468  1.00  0.00           N  
ATOM   1085  CA  THR A 527      -5.158 -48.383   6.918  1.00  0.00           C  
ATOM   1086  C   THR A 527      -4.884 -49.443   5.848  1.00  0.00           C  
ATOM   1087  O   THR A 527      -3.739 -49.631   5.431  1.00  0.00           O  
ATOM   1088  CB  THR A 527      -6.063 -47.267   6.333  1.00  0.00           C  
ATOM   1089  OG1 THR A 527      -5.343 -46.528   5.338  1.00  0.00           O  
ATOM   1090  CG2 THR A 527      -6.537 -46.318   7.428  1.00  0.00           C  
ATOM   1091  N   GLU A 528      -5.945 -50.126   5.416  1.00  0.00           N  
ATOM   1092  CA  GLU A 528      -5.860 -51.188   4.409  1.00  0.00           C  
ATOM   1093  C   GLU A 528      -5.223 -50.707   3.103  1.00  0.00           C  
ATOM   1094  O   GLU A 528      -4.360 -51.385   2.543  1.00  0.00           O  
ATOM   1095  CB  GLU A 528      -7.253 -51.778   4.143  1.00  0.00           C  
ATOM   1096  CG  GLU A 528      -7.277 -53.011   3.235  1.00  0.00           C  
ATOM   1097  CD  GLU A 528      -6.714 -54.264   3.895  1.00  0.00           C  
ATOM   1098  OE1 GLU A 528      -6.747 -54.366   5.141  1.00  0.00           O  
ATOM   1099  OE2 GLU A 528      -6.244 -55.156   3.158  1.00  0.00           O  
ATOM   1100  N   ASN A 529      -5.650 -49.537   2.632  1.00  0.00           N  
ATOM   1101  CA  ASN A 529      -5.117 -48.943   1.406  1.00  0.00           C  
ATOM   1102  C   ASN A 529      -3.673 -48.468   1.552  1.00  0.00           C  
ATOM   1103  O   ASN A 529      -2.909 -48.476   0.584  1.00  0.00           O  
ATOM   1104  CB  ASN A 529      -6.010 -47.792   0.932  1.00  0.00           C  
ATOM   1105  CG  ASN A 529      -7.383 -48.262   0.470  1.00  0.00           C  
ATOM   1106  OD1 ASN A 529      -7.700 -49.453   0.508  1.00  0.00           O  
ATOM   1107  ND2 ASN A 529      -8.206 -47.318   0.028  1.00  0.00           N  
ATOM   1108  N   GLU A 530      -3.307 -48.064   2.768  1.00  0.00           N  
ATOM   1109  CA  GLU A 530      -1.952 -47.599   3.071  1.00  0.00           C  
ATOM   1110  C   GLU A 530      -0.948 -48.747   3.221  1.00  0.00           C  
ATOM   1111  O   GLU A 530       0.230 -48.515   3.507  1.00  0.00           O  
ATOM   1112  CB  GLU A 530      -1.955 -46.723   4.330  1.00  0.00           C  
ATOM   1113  CG  GLU A 530      -2.507 -45.319   4.113  1.00  0.00           C  
ATOM   1114  CD  GLU A 530      -2.563 -44.498   5.392  1.00  0.00           C  
ATOM   1115  OE1 GLU A 530      -3.028 -45.021   6.428  1.00  0.00           O  
ATOM   1116  OE2 GLU A 530      -2.149 -43.320   5.357  1.00  0.00           O  
ATOM   1117  N   THR A 531      -1.419 -49.977   3.025  1.00  0.00           N  
ATOM   1118  CA  THR A 531      -0.568 -51.165   3.109  1.00  0.00           C  
ATOM   1119  C   THR A 531      -0.486 -51.903   1.773  1.00  0.00           C  
ATOM   1120  O   THR A 531      -1.454 -51.936   1.010  1.00  0.00           O  
ATOM   1121  CB  THR A 531      -1.050 -52.146   4.203  1.00  0.00           C  
ATOM   1122  OG1 THR A 531      -2.432 -52.464   3.997  1.00  0.00           O  
ATOM   1123  CG2 THR A 531      -0.869 -51.547   5.593  1.00  0.00           C  
ATOM   1124  N   THR A 532       0.679 -52.490   1.502  1.00  0.00           N  
ATOM   1125  CA  THR A 532       0.908 -53.256   0.277  1.00  0.00           C  
ATOM   1126  C   THR A 532       1.127 -54.737   0.599  1.00  0.00           C  
ATOM   1127  O   THR A 532       1.966 -55.084   1.436  1.00  0.00           O  
ATOM   1128  CB  THR A 532       2.115 -52.705  -0.529  1.00  0.00           C  
ATOM   1129  OG1 THR A 532       2.033 -51.276  -0.610  1.00  0.00           O  
ATOM   1130  CG2 THR A 532       2.142 -53.288  -1.940  1.00  0.00           C  
ATOM   1131  N   GLU A 763       0.361 -55.598  -0.068  1.00  0.00           N  
ATOM   1132  CA  GLU A 763       0.457 -57.043   0.128  1.00  0.00           C  
ATOM   1133  C   GLU A 763       1.604 -57.629  -0.696  1.00  0.00           C  
ATOM   1134  O   GLU A 763       1.558 -57.637  -1.930  1.00  0.00           O  
ATOM   1135  CB  GLU A 763      -0.874 -57.721  -0.214  1.00  0.00           C  
ATOM   1136  CG  GLU A 763      -1.023 -59.134   0.342  1.00  0.00           C  
ATOM   1137  CD  GLU A 763      -2.439 -59.675   0.217  1.00  0.00           C  
ATOM   1138  OE1 GLU A 763      -2.943 -60.246   1.207  1.00  0.00           O  
ATOM   1139  OE2 GLU A 763      -3.051 -59.529  -0.864  1.00  0.00           O  
ATOM   1140  N   GLN A 764       2.628 -58.113   0.002  1.00  0.00           N  
ATOM   1141  CA  GLN A 764       3.834 -58.647  -0.632  1.00  0.00           C  
ATOM   1142  C   GLN A 764       3.620 -60.060  -1.191  1.00  0.00           C  
ATOM   1143  O   GLN A 764       2.783 -60.808  -0.675  1.00  0.00           O  
ATOM   1144  CB  GLN A 764       5.008 -58.637   0.357  1.00  0.00           C  
ATOM   1145  CG  GLN A 764       5.426 -57.250   0.849  1.00  0.00           C  
ATOM   1146  CD  GLN A 764       6.267 -56.480  -0.159  1.00  0.00           C  
ATOM   1147  OE1 GLN A 764       5.824 -56.192  -1.273  1.00  0.00           O  
ATOM   1148  NE2 GLN A 764       7.485 -56.130   0.237  1.00  0.00           N  
ATOM   1149  N   PRO A 765       4.372 -60.426  -2.253  1.00  0.00           N  
ATOM   1150  CA  PRO A 765       4.317 -61.772  -2.840  1.00  0.00           C  
ATOM   1151  C   PRO A 765       4.731 -62.891  -1.877  1.00  0.00           C  
ATOM   1152  O   PRO A 765       4.412 -64.057  -2.121  1.00  0.00           O  
ATOM   1153  CB  PRO A 765       5.309 -61.688  -4.005  1.00  0.00           C  
ATOM   1154  CG  PRO A 765       5.349 -60.250  -4.360  1.00  0.00           C  
ATOM   1155  CD  PRO A 765       5.222 -59.525  -3.056  1.00  0.00           C  
ATOM   1156  N   ASP A 766       5.437 -62.537  -0.803  1.00  0.00           N  
ATOM   1157  CA  ASP A 766       5.827 -63.508   0.222  1.00  0.00           C  
ATOM   1158  C   ASP A 766       4.686 -63.838   1.192  1.00  0.00           C  
ATOM   1159  O   ASP A 766       4.723 -64.863   1.877  1.00  0.00           O  
ATOM   1160  CB  ASP A 766       7.083 -63.046   0.981  1.00  0.00           C  
ATOM   1161  CG  ASP A 766       6.955 -61.637   1.551  1.00  0.00           C  
ATOM   1162  OD1 ASP A 766       5.924 -61.321   2.184  1.00  0.00           O  
ATOM   1163  OD2 ASP A 766       7.907 -60.847   1.379  1.00  0.00           O  
ATOM   1164  N   GLY A 767       3.681 -62.966   1.244  1.00  0.00           N  
ATOM   1165  CA  GLY A 767       2.503 -63.188   2.078  1.00  0.00           C  
ATOM   1166  C   GLY A 767       2.260 -62.103   3.110  1.00  0.00           C  
ATOM   1167  O   GLY A 767       1.124 -61.662   3.298  1.00  0.00           O  
ATOM   1168  N   THR A 768       3.331 -61.679   3.780  1.00  0.00           N  
ATOM   1169  CA  THR A 768       3.256 -60.664   4.835  1.00  0.00           C  
ATOM   1170  C   THR A 768       2.913 -59.277   4.296  1.00  0.00           C  
ATOM   1171  O   THR A 768       3.080 -58.999   3.106  1.00  0.00           O  
ATOM   1172  CB  THR A 768       4.565 -60.582   5.656  1.00  0.00           C  
ATOM   1173  OG1 THR A 768       5.694 -60.593   4.772  1.00  0.00           O  
ATOM   1174  CG2 THR A 768       4.666 -61.753   6.628  1.00  0.00           C  
ATOM   1175  N   ARG A 769       2.433 -58.416   5.190  1.00  0.00           N  
ATOM   1176  CA  ARG A 769       1.998 -57.072   4.829  1.00  0.00           C  
ATOM   1177  C   ARG A 769       3.000 -56.023   5.307  1.00  0.00           C  
ATOM   1178  O   ARG A 769       3.536 -56.121   6.412  1.00  0.00           O  
ATOM   1179  CB  ARG A 769       0.609 -56.798   5.418  1.00  0.00           C  
ATOM   1180  CG  ARG A 769      -0.130 -55.612   4.808  1.00  0.00           C  
ATOM   1181  CD  ARG A 769      -0.729 -55.936   3.445  1.00  0.00           C  
ATOM   1182  NE  ARG A 769      -1.884 -56.826   3.539  1.00  0.00           N  
ATOM   1183  CZ  ARG A 769      -3.151 -56.420   3.560  1.00  0.00           C  
ATOM   1184  NH1 ARG A 769      -3.446 -55.127   3.495  1.00  0.00           N  
ATOM   1185  NH2 ARG A 769      -4.130 -57.311   3.649  1.00  0.00           N  
ATOM   1186  N   ILE A 770       3.251 -55.029   4.458  1.00  0.00           N  
ATOM   1187  CA  ILE A 770       4.144 -53.915   4.788  1.00  0.00           C  
ATOM   1188  C   ILE A 770       3.429 -52.573   4.654  1.00  0.00           C  
ATOM   1189  O   ILE A 770       2.420 -52.467   3.953  1.00  0.00           O  
ATOM   1190  CB  ILE A 770       5.422 -53.894   3.901  1.00  0.00           C  
ATOM   1191  CG1 ILE A 770       5.055 -53.817   2.410  1.00  0.00           C  
ATOM   1192  CG2 ILE A 770       6.316 -55.099   4.208  1.00  0.00           C  
ATOM   1193  CD1 ILE A 770       6.108 -53.152   1.534  1.00  0.00           C  
ATOM   1194  N   ALA A 771       3.955 -51.555   5.331  1.00  0.00           N  
ATOM   1195  CA  ALA A 771       3.471 -50.187   5.172  1.00  0.00           C  
ATOM   1196  C   ALA A 771       4.053 -49.598   3.890  1.00  0.00           C  
ATOM   1197  O   ALA A 771       5.260 -49.679   3.659  1.00  0.00           O  
ATOM   1198  CB  ALA A 771       3.853 -49.341   6.376  1.00  0.00           C  
ATOM   1199  N   THR A 772       3.190 -49.019   3.059  1.00  0.00           N  
ATOM   1200  CA  THR A 772       3.600 -48.483   1.758  1.00  0.00           C  
ATOM   1201  C   THR A 772       4.630 -47.355   1.892  1.00  0.00           C  
ATOM   1202  O   THR A 772       5.656 -47.364   1.208  1.00  0.00           O  
ATOM   1203  CB  THR A 772       2.381 -47.999   0.927  1.00  0.00           C  
ATOM   1204  OG1 THR A 772       1.360 -49.006   0.930  1.00  0.00           O  
ATOM   1205  CG2 THR A 772       2.785 -47.709  -0.510  1.00  0.00           C  
ATOM   1206  N   GLU A 773       4.355 -46.406   2.786  1.00  0.00           N  
ATOM   1207  CA  GLU A 773       5.198 -45.222   2.972  1.00  0.00           C  
ATOM   1208  C   GLU A 773       6.601 -45.541   3.504  1.00  0.00           C  
ATOM   1209  O   GLU A 773       7.597 -45.119   2.914  1.00  0.00           O  
ATOM   1210  CB  GLU A 773       4.501 -44.209   3.889  1.00  0.00           C  
ATOM   1211  CG  GLU A 773       5.227 -42.871   4.016  1.00  0.00           C  
ATOM   1212  CD  GLU A 773       4.871 -42.120   5.290  1.00  0.00           C  
ATOM   1213  OE1 GLU A 773       3.674 -42.075   5.651  1.00  0.00           O  
ATOM   1214  OE2 GLU A 773       5.792 -41.569   5.929  1.00  0.00           O  
ATOM   1215  N   THR A 791       6.671 -46.278   4.612  1.00  0.00           N  
ATOM   1216  CA  THR A 791       7.948 -46.556   5.281  1.00  0.00           C  
ATOM   1217  C   THR A 791       8.614 -47.857   4.827  1.00  0.00           C  
ATOM   1218  O   THR A 791       9.841 -47.967   4.841  1.00  0.00           O  
ATOM   1219  CB  THR A 791       7.806 -46.577   6.824  1.00  0.00           C  
ATOM   1220  OG1 THR A 791       6.803 -47.528   7.205  1.00  0.00           O  
ATOM   1221  CG2 THR A 791       7.429 -45.200   7.358  1.00  0.00           C  
ATOM   1222  N   GLY A 792       7.804 -48.837   4.431  1.00  0.00           N  
ATOM   1223  CA  GLY A 792       8.311 -50.150   4.031  1.00  0.00           C  
ATOM   1224  C   GLY A 792       8.514 -51.089   5.206  1.00  0.00           C  
ATOM   1225  O   GLY A 792       9.191 -52.112   5.080  1.00  0.00           O  
ATOM   1226  N   ALA A 794       7.922 -50.740   6.347  1.00  0.00           N  
ATOM   1227  CA  ALA A 794       8.048 -51.524   7.575  1.00  0.00           C  
ATOM   1228  C   ALA A 794       6.960 -52.596   7.672  1.00  0.00           C  
ATOM   1229  O   ALA A 794       5.846 -52.386   7.192  1.00  0.00           O  
ATOM   1230  CB  ALA A 794       8.002 -50.604   8.790  1.00  0.00           C  
ATOM   1231  N   PRO A 795       7.281 -53.753   8.290  1.00  0.00           N  
ATOM   1232  CA  PRO A 795       6.284 -54.809   8.496  1.00  0.00           C  
ATOM   1233  C   PRO A 795       5.169 -54.378   9.450  1.00  0.00           C  
ATOM   1234  O   PRO A 795       5.444 -53.828  10.521  1.00  0.00           O  
ATOM   1235  CB  PRO A 795       7.098 -55.951   9.120  1.00  0.00           C  
ATOM   1236  CG  PRO A 795       8.513 -55.663   8.764  1.00  0.00           C  
ATOM   1237  CD  PRO A 795       8.619 -54.174   8.746  1.00  0.00           C  
ATOM   1238  N   VAL A 826       3.923 -54.622   9.050  1.00  0.00           N  
ATOM   1239  CA  VAL A 826       2.759 -54.288   9.876  1.00  0.00           C  
ATOM   1240  C   VAL A 826       2.061 -55.537  10.416  1.00  0.00           C  
ATOM   1241  O   VAL A 826       2.030 -56.580   9.757  1.00  0.00           O  
ATOM   1242  CB  VAL A 826       1.740 -53.365   9.140  1.00  0.00           C  
ATOM   1243  CG1 VAL A 826       2.305 -51.959   8.975  1.00  0.00           C  
ATOM   1244  CG2 VAL A 826       1.332 -53.943   7.790  1.00  0.00           C  
ATOM   1245  N   THR A 827       1.511 -55.416  11.621  1.00  0.00           N  
ATOM   1246  CA  THR A 827       0.848 -56.525  12.301  1.00  0.00           C  
ATOM   1247  C   THR A 827      -0.646 -56.237  12.447  1.00  0.00           C  
ATOM   1248  O   THR A 827      -1.038 -55.134  12.841  1.00  0.00           O  
ATOM   1249  CB  THR A 827       1.471 -56.778  13.697  1.00  0.00           C  
ATOM   1250  OG1 THR A 827       2.899 -56.674  13.618  1.00  0.00           O  
ATOM   1251  CG2 THR A 827       1.093 -58.159  14.226  1.00  0.00           C  
ATOM   1252  N   TRP A 829      -1.472 -57.231  12.122  1.00  0.00           N  
ATOM   1253  CA  TRP A 829      -2.925 -57.108  12.238  1.00  0.00           C  
ATOM   1254  C   TRP A 829      -3.346 -57.036  13.703  1.00  0.00           C  
ATOM   1255  O   TRP A 829      -2.997 -57.906  14.505  1.00  0.00           O  
ATOM   1256  CB  TRP A 829      -3.633 -58.263  11.521  1.00  0.00           C  
ATOM   1257  CG  TRP A 829      -5.133 -58.150  11.517  1.00  0.00           C  
ATOM   1258  CD1 TRP A 829      -6.012 -58.909  12.234  1.00  0.00           C  
ATOM   1259  CD2 TRP A 829      -5.928 -57.222  10.764  1.00  0.00           C  
ATOM   1260  NE1 TRP A 829      -7.303 -58.517  11.973  1.00  0.00           N  
ATOM   1261  CE2 TRP A 829      -7.281 -57.482  11.076  1.00  0.00           C  
ATOM   1262  CE3 TRP A 829      -5.628 -56.196   9.856  1.00  0.00           C  
ATOM   1263  CZ2 TRP A 829      -8.335 -56.754  10.513  1.00  0.00           C  
ATOM   1264  CZ3 TRP A 829      -6.678 -55.471   9.296  1.00  0.00           C  
ATOM   1265  CH2 TRP A 829      -8.014 -55.756   9.629  1.00  0.00           C  
ATOM   1266  N   THR A 830      -4.089 -55.986  14.039  1.00  0.00           N  
ATOM   1267  CA  THR A 830      -4.477 -55.713  15.417  1.00  0.00           C  
ATOM   1268  C   THR A 830      -5.997 -55.683  15.565  1.00  0.00           C  
ATOM   1269  O   THR A 830      -6.684 -54.949  14.852  1.00  0.00           O  
ATOM   1270  CB  THR A 830      -3.867 -54.379  15.915  1.00  0.00           C  
ATOM   1271  OG1 THR A 830      -2.470 -54.334  15.594  1.00  0.00           O  
ATOM   1272  CG2 THR A 830      -4.039 -54.230  17.421  1.00  0.00           C  
ATOM   1273  N   GLU A 831      -6.508 -56.495  16.488  1.00  0.00           N  
ATOM   1274  CA  GLU A 831      -7.933 -56.524  16.814  1.00  0.00           C  
ATOM   1275  C   GLU A 831      -8.136 -56.450  18.324  1.00  0.00           C  
ATOM   1276  O   GLU A 831      -8.140 -57.474  19.014  1.00  0.00           O  
ATOM   1277  CB  GLU A 831      -8.609 -57.775  16.244  1.00  0.00           C  
ATOM   1278  CG  GLU A 831      -8.930 -57.697  14.761  1.00  0.00           C  
ATOM   1279  CD  GLU A 831      -9.938 -58.744  14.318  1.00  0.00           C  
ATOM   1280  OE1 GLU A 831     -10.999 -58.873  14.967  1.00  0.00           O  
ATOM   1281  OE2 GLU A 831      -9.674 -59.433  13.311  1.00  0.00           O  
ATOM   1282  N   GLU A 832      -8.295 -55.229  18.826  1.00  0.00           N  
ATOM   1283  CA  GLU A 832      -8.444 -54.984  20.259  1.00  0.00           C  
ATOM   1284  C   GLU A 832      -9.563 -53.986  20.540  1.00  0.00           C  
ATOM   1285  O   GLU A 832      -9.817 -53.081  19.743  1.00  0.00           O  
ATOM   1286  CB  GLU A 832      -7.141 -54.434  20.851  1.00  0.00           C  
ATOM   1287  CG  GLU A 832      -5.930 -55.358  20.789  1.00  0.00           C  
ATOM   1288  CD  GLU A 832      -4.633 -54.646  21.150  1.00  0.00           C  
ATOM   1289  OE1 GLU A 832      -3.587 -54.976  20.553  1.00  0.00           O  
ATOM   1290  OE2 GLU A 832      -4.654 -53.755  22.027  1.00  0.00           O  
ATOM   1291  N   GLN A 833     -10.225 -54.159  21.681  1.00  0.00           N  
ATOM   1292  CA  GLN A 833     -11.136 -53.150  22.204  1.00  0.00           C  
ATOM   1293  C   GLN A 833     -10.267 -52.039  22.788  1.00  0.00           C  
ATOM   1294  O   GLN A 833      -9.634 -52.219  23.830  1.00  0.00           O  
ATOM   1295  CB  GLN A 833     -12.053 -53.755  23.276  1.00  0.00           C  
ATOM   1296  CG  GLN A 833     -13.247 -52.883  23.676  1.00  0.00           C  
ATOM   1297  CD  GLN A 833     -14.443 -53.016  22.738  1.00  0.00           C  
ATOM   1298  OE1 GLN A 833     -14.415 -53.774  21.768  1.00  0.00           O  
ATOM   1299  NE2 GLN A 833     -15.504 -52.274  23.032  1.00  0.00           N  
ATOM   1300  N   THR A 834     -10.214 -50.906  22.091  1.00  0.00           N  
ATOM   1301  CA  THR A 834      -9.336 -49.797  22.476  1.00  0.00           C  
ATOM   1302  C   THR A 834     -10.101 -48.488  22.656  1.00  0.00           C  
ATOM   1303  O   THR A 834     -11.285 -48.395  22.328  1.00  0.00           O  
ATOM   1304  CB  THR A 834      -8.209 -49.563  21.435  1.00  0.00           C  
ATOM   1305  OG1 THR A 834      -8.774 -49.110  20.198  1.00  0.00           O  
ATOM   1306  CG2 THR A 834      -7.402 -50.832  21.193  1.00  0.00           C  
ATOM   1307  N   TYR A 835      -9.410 -47.481  23.184  1.00  0.00           N  
ATOM   1308  CA  TYR A 835      -9.955 -46.133  23.276  1.00  0.00           C  
ATOM   1309  C   TYR A 835      -9.538 -45.306  22.066  1.00  0.00           C  
ATOM   1310  O   TYR A 835      -8.406 -45.413  21.588  1.00  0.00           O  
ATOM   1311  CB  TYR A 835      -9.518 -45.457  24.578  1.00  0.00           C  
ATOM   1312  CG  TYR A 835     -10.246 -45.980  25.795  1.00  0.00           C  
ATOM   1313  CD1 TYR A 835     -11.518 -45.509  26.124  1.00  0.00           C  
ATOM   1314  CD2 TYR A 835      -9.670 -46.950  26.614  1.00  0.00           C  
ATOM   1315  CE1 TYR A 835     -12.196 -45.989  27.237  1.00  0.00           C  
ATOM   1316  CE2 TYR A 835     -10.341 -47.436  27.733  1.00  0.00           C  
ATOM   1317  CZ  TYR A 835     -11.602 -46.950  28.036  1.00  0.00           C  
ATOM   1318  OH  TYR A 835     -12.273 -47.425  29.136  1.00  0.00           O  
ATOM   1319  N   PHE A 836     -10.464 -44.489  21.576  1.00  0.00           N  
ATOM   1320  CA  PHE A 836     -10.235 -43.672  20.389  1.00  0.00           C  
ATOM   1321  C   PHE A 836     -10.271 -42.186  20.707  1.00  0.00           C  
ATOM   1322  O   PHE A 836     -11.075 -41.740  21.527  1.00  0.00           O  
ATOM   1323  CB  PHE A 836     -11.286 -43.982  19.322  1.00  0.00           C  
ATOM   1324  CG  PHE A 836     -10.951 -45.161  18.456  1.00  0.00           C  
ATOM   1325  CD1 PHE A 836     -11.103 -46.462  18.930  1.00  0.00           C  
ATOM   1326  CD2 PHE A 836     -10.499 -44.970  17.154  1.00  0.00           C  
ATOM   1327  CE1 PHE A 836     -10.797 -47.552  18.122  1.00  0.00           C  
ATOM   1328  CE2 PHE A 836     -10.192 -46.053  16.338  1.00  0.00           C  
ATOM   1329  CZ  PHE A 836     -10.343 -47.346  16.821  1.00  0.00           C  
ATOM   1330  N   PHE A 837      -9.395 -41.429  20.052  1.00  0.00           N  
ATOM   1331  CA  PHE A 837      -9.435 -39.973  20.104  1.00  0.00           C  
ATOM   1332  C   PHE A 837     -10.182 -39.442  18.886  1.00  0.00           C  
ATOM   1333  O   PHE A 837      -9.913 -39.850  17.753  1.00  0.00           O  
ATOM   1334  CB  PHE A 837      -8.024 -39.378  20.175  1.00  0.00           C  
ATOM   1335  CG  PHE A 837      -7.995 -37.874  20.104  1.00  0.00           C  
ATOM   1336  CD1 PHE A 837      -8.348 -37.103  21.209  1.00  0.00           C  
ATOM   1337  CD2 PHE A 837      -7.621 -37.227  18.929  1.00  0.00           C  
ATOM   1338  CE1 PHE A 837      -8.328 -35.713  21.144  1.00  0.00           C  
ATOM   1339  CE2 PHE A 837      -7.599 -35.838  18.855  1.00  0.00           C  
ATOM   1340  CZ  PHE A 837      -7.952 -35.080  19.964  1.00  0.00           C  
ATOM   1341  N   ARG A 838     -11.114 -38.525  19.130  1.00  0.00           N  
ATOM   1342  CA  ARG A 838     -11.957 -37.966  18.076  1.00  0.00           C  
ATOM   1343  C   ARG A 838     -11.187 -36.978  17.199  1.00  0.00           C  
ATOM   1344  O   ARG A 838     -11.508 -35.787  17.159  1.00  0.00           O  
ATOM   1345  CB  ARG A 838     -13.196 -37.297  18.679  1.00  0.00           C  
ATOM   1346  CG  ARG A 838     -14.068 -38.219  19.514  1.00  0.00           C  
ATOM   1347  CD  ARG A 838     -15.328 -37.510  19.970  1.00  0.00           C  
ATOM   1348  NE  ARG A 838     -16.156 -38.341  20.844  1.00  0.00           N  
ATOM   1349  CZ  ARG A 838     -17.047 -39.235  20.419  1.00  0.00           C  
ATOM   1350  NH1 ARG A 838     -17.234 -39.440  19.120  1.00  0.00           N  
ATOM   1351  NH2 ARG A 838     -17.750 -39.935  21.300  1.00  0.00           N  
ATOM   1352  N   LEU A 839     -10.176 -37.485  16.494  1.00  0.00           N  
ATOM   1353  CA  LEU A 839      -9.342 -36.666  15.614  1.00  0.00           C  
ATOM   1354  C   LEU A 839     -10.131 -36.093  14.435  1.00  0.00           C  
ATOM   1355  O   LEU A 839      -9.858 -34.977  13.988  1.00  0.00           O  
ATOM   1356  CB  LEU A 839      -8.135 -37.466  15.110  1.00  0.00           C  
ATOM   1357  CG  LEU A 839      -7.054 -36.735  14.302  1.00  0.00           C  
ATOM   1358  CD1 LEU A 839      -6.259 -35.768  15.169  1.00  0.00           C  
ATOM   1359  CD2 LEU A 839      -6.124 -37.733  13.634  1.00  0.00           C  
ATOM   1360  N   SER A 840     -11.111 -36.855  13.949  1.00  0.00           N  
ATOM   1361  CA  SER A 840     -11.958 -36.435  12.826  1.00  0.00           C  
ATOM   1362  C   SER A 840     -12.733 -35.146  13.111  1.00  0.00           C  
ATOM   1363  O   SER A 840     -13.197 -34.475  12.186  1.00  0.00           O  
ATOM   1364  CB  SER A 840     -12.924 -37.557  12.429  1.00  0.00           C  
ATOM   1365  OG  SER A 840     -13.736 -37.948  13.522  1.00  0.00           O  
ATOM   1366  N   ALA A 841     -12.857 -34.805  14.392  1.00  0.00           N  
ATOM   1367  CA  ALA A 841     -13.573 -33.607  14.824  1.00  0.00           C  
ATOM   1368  C   ALA A 841     -12.723 -32.332  14.744  1.00  0.00           C  
ATOM   1369  O   ALA A 841     -13.248 -31.225  14.889  1.00  0.00           O  
ATOM   1370  CB  ALA A 841     -14.110 -33.801  16.237  1.00  0.00           C  
ATOM   1371  N   TYR A 844     -11.422 -32.490  14.505  1.00  0.00           N  
ATOM   1372  CA  TYR A 844     -10.486 -31.364  14.534  1.00  0.00           C  
ATOM   1373  C   TYR A 844      -9.889 -30.999  13.174  1.00  0.00           C  
ATOM   1374  O   TYR A 844      -9.062 -30.088  13.082  1.00  0.00           O  
ATOM   1375  CB  TYR A 844      -9.373 -31.631  15.552  1.00  0.00           C  
ATOM   1376  CG  TYR A 844      -9.853 -31.595  16.983  1.00  0.00           C  
ATOM   1377  CD1 TYR A 844      -9.853 -30.405  17.708  1.00  0.00           C  
ATOM   1378  CD2 TYR A 844     -10.315 -32.749  17.611  1.00  0.00           C  
ATOM   1379  CE1 TYR A 844     -10.296 -30.366  19.023  1.00  0.00           C  
ATOM   1380  CE2 TYR A 844     -10.764 -32.721  18.923  1.00  0.00           C  
ATOM   1381  CZ  TYR A 844     -10.750 -31.528  19.623  1.00  0.00           C  
ATOM   1382  OH  TYR A 844     -11.192 -31.501  20.924  1.00  0.00           O  
ATOM   1383  N   THR A 845     -10.325 -31.696  12.127  1.00  0.00           N  
ATOM   1384  CA  THR A 845      -9.812 -31.497  10.769  1.00  0.00           C  
ATOM   1385  C   THR A 845      -9.786 -30.021  10.347  1.00  0.00           C  
ATOM   1386  O   THR A 845      -8.723 -29.489  10.014  1.00  0.00           O  
ATOM   1387  CB  THR A 845     -10.606 -32.342   9.741  1.00  0.00           C  
ATOM   1388  OG1 THR A 845     -10.571 -33.721  10.128  1.00  0.00           O  
ATOM   1389  CG2 THR A 845     -10.018 -32.201   8.345  1.00  0.00           C  
ATOM   1390  N   ASP A 846     -10.945 -29.367  10.376  1.00  0.00           N  
ATOM   1391  CA  ASP A 846     -11.055 -27.974   9.935  1.00  0.00           C  
ATOM   1392  C   ASP A 846     -10.439 -26.983  10.925  1.00  0.00           C  
ATOM   1393  O   ASP A 846      -9.965 -25.917  10.527  1.00  0.00           O  
ATOM   1394  CB  ASP A 846     -12.512 -27.609   9.619  1.00  0.00           C  
ATOM   1395  CG  ASP A 846     -12.998 -28.211   8.301  1.00  0.00           C  
ATOM   1396  OD1 ASP A 846     -12.169 -28.442   7.392  1.00  0.00           O  
ATOM   1397  OD2 ASP A 846     -14.218 -28.448   8.167  1.00  0.00           O  
ATOM   1398  N   ARG A 847     -10.435 -27.345  12.207  1.00  0.00           N  
ATOM   1399  CA  ARG A 847      -9.821 -26.517  13.246  1.00  0.00           C  
ATOM   1400  C   ARG A 847      -8.294 -26.555  13.139  1.00  0.00           C  
ATOM   1401  O   ARG A 847      -7.614 -25.608  13.542  1.00  0.00           O  
ATOM   1402  CB  ARG A 847     -10.292 -26.957  14.637  1.00  0.00           C  
ATOM   1403  CG  ARG A 847     -10.749 -25.805  15.526  1.00  0.00           C  
ATOM   1404  CD  ARG A 847      -9.814 -25.546  16.698  1.00  0.00           C  
ATOM   1405  NE  ARG A 847     -10.309 -26.170  17.926  1.00  0.00           N  
ATOM   1406  CZ  ARG A 847      -9.989 -25.784  19.161  1.00  0.00           C  
ATOM   1407  NH1 ARG A 847      -9.165 -24.761  19.361  1.00  0.00           N  
ATOM   1408  NH2 ARG A 847     -10.501 -26.421  20.205  1.00  0.00           N  
ATOM   1409  N   LEU A 848      -7.768 -27.648  12.584  1.00  0.00           N  
ATOM   1410  CA  LEU A 848      -6.337 -27.779  12.303  1.00  0.00           C  
ATOM   1411  C   LEU A 848      -5.932 -27.046  11.023  1.00  0.00           C  
ATOM   1412  O   LEU A 848      -4.838 -26.480  10.949  1.00  0.00           O  
ATOM   1413  CB  LEU A 848      -5.927 -29.254  12.214  1.00  0.00           C  
ATOM   1414  CG  LEU A 848      -5.772 -30.055  13.514  1.00  0.00           C  
ATOM   1415  CD1 LEU A 848      -5.727 -31.546  13.220  1.00  0.00           C  
ATOM   1416  CD2 LEU A 848      -4.537 -29.631  14.299  1.00  0.00           C  
ATOM   1417  N   LEU A 849      -6.811 -27.065  10.021  1.00  0.00           N  
ATOM   1418  CA  LEU A 849      -6.556 -26.386   8.747  1.00  0.00           C  
ATOM   1419  C   LEU A 849      -6.567 -24.866   8.892  1.00  0.00           C  
ATOM   1420  O   LEU A 849      -5.861 -24.165   8.166  1.00  0.00           O  
ATOM   1421  CB  LEU A 849      -7.567 -26.817   7.680  1.00  0.00           C  
ATOM   1422  CG  LEU A 849      -7.456 -28.230   7.100  1.00  0.00           C  
ATOM   1423  CD1 LEU A 849      -8.714 -28.580   6.325  1.00  0.00           C  
ATOM   1424  CD2 LEU A 849      -6.219 -28.388   6.221  1.00  0.00           C  
ATOM   1425  N   ALA A 850      -7.374 -24.369   9.828  1.00  0.00           N  
ATOM   1426  CA  ALA A 850      -7.429 -22.940  10.125  1.00  0.00           C  
ATOM   1427  C   ALA A 850      -6.144 -22.495  10.813  1.00  0.00           C  
ATOM   1428  O   ALA A 850      -5.652 -21.392  10.568  1.00  0.00           O  
ATOM   1429  CB  ALA A 850      -8.641 -22.615  10.983  1.00  0.00           C  
ATOM   1430  N   LEU A 851      -5.606 -23.370  11.663  1.00  0.00           N  
ATOM   1431  CA  LEU A 851      -4.336 -23.140  12.352  1.00  0.00           C  
ATOM   1432  C   LEU A 851      -3.174 -22.940  11.376  1.00  0.00           C  
ATOM   1433  O   LEU A 851      -2.342 -22.052  11.575  1.00  0.00           O  
ATOM   1434  CB  LEU A 851      -4.035 -24.298  13.315  1.00  0.00           C  
ATOM   1435  CG  LEU A 851      -2.659 -24.382  13.986  1.00  0.00           C  
ATOM   1436  CD1 LEU A 851      -2.448 -23.253  14.991  1.00  0.00           C  
ATOM   1437  CD2 LEU A 851      -2.473 -25.739  14.647  1.00  0.00           C  
ATOM   1438  N   TYR A 852      -3.128 -23.758  10.325  1.00  0.00           N  
ATOM   1439  CA  TYR A 852      -2.069 -23.667   9.316  1.00  0.00           C  
ATOM   1440  C   TYR A 852      -2.177 -22.387   8.487  1.00  0.00           C  
ATOM   1441  O   TYR A 852      -1.164 -21.845   8.044  1.00  0.00           O  
ATOM   1442  CB  TYR A 852      -2.064 -24.891   8.388  1.00  0.00           C  
ATOM   1443  CG  TYR A 852      -2.124 -26.242   9.081  1.00  0.00           C  
ATOM   1444  CD1 TYR A 852      -2.878 -27.284   8.541  1.00  0.00           C  
ATOM   1445  CD2 TYR A 852      -1.429 -26.482  10.271  1.00  0.00           C  
ATOM   1446  CE1 TYR A 852      -2.942 -28.529   9.166  1.00  0.00           C  
ATOM   1447  CE2 TYR A 852      -1.490 -27.722  10.904  1.00  0.00           C  
ATOM   1448  CZ  TYR A 852      -2.246 -28.739  10.346  1.00  0.00           C  
ATOM   1449  OH  TYR A 852      -2.307 -29.964  10.967  1.00  0.00           O  
ATOM   1450  N   GLU A 853      -3.406 -21.914   8.285  1.00  0.00           N  
ATOM   1451  CA  GLU A 853      -3.664 -20.700   7.508  1.00  0.00           C  
ATOM   1452  C   GLU A 853      -3.388 -19.435   8.324  1.00  0.00           C  
ATOM   1453  O   GLU A 853      -2.746 -18.504   7.833  1.00  0.00           O  
ATOM   1454  CB  GLU A 853      -5.104 -20.699   6.975  1.00  0.00           C  
ATOM   1455  CG  GLU A 853      -5.401 -19.633   5.911  1.00  0.00           C  
ATOM   1456  CD  GLU A 853      -4.799 -19.946   4.542  1.00  0.00           C  
ATOM   1457  OE1 GLU A 853      -4.540 -21.132   4.240  1.00  0.00           O  
ATOM   1458  OE2 GLU A 853      -4.592 -18.995   3.759  1.00  0.00           O  
ATOM   1459  N   GLU A 854      -3.875 -19.413   9.564  1.00  0.00           N  
ATOM   1460  CA  GLU A 854      -3.689 -18.270  10.462  1.00  0.00           C  
ATOM   1461  C   GLU A 854      -2.254 -18.172  10.981  1.00  0.00           C  
ATOM   1462  O   GLU A 854      -1.697 -17.077  11.082  1.00  0.00           O  
ATOM   1463  CB  GLU A 854      -4.673 -18.339  11.634  1.00  0.00           C  
ATOM   1464  CG  GLU A 854      -6.131 -18.106  11.243  1.00  0.00           C  
ATOM   1465  CD  GLU A 854      -7.110 -18.503  12.337  1.00  0.00           C  
ATOM   1466  OE1 GLU A 854      -6.894 -18.126  13.511  1.00  0.00           O  
ATOM   1467  OE2 GLU A 854      -8.104 -19.191  12.019  1.00  0.00           O  
ATOM   1468  N   HIS A 855      -1.666 -19.321  11.305  1.00  0.00           N  
ATOM   1469  CA  HIS A 855      -0.292 -19.386  11.793  1.00  0.00           C  
ATOM   1470  C   HIS A 855       0.545 -20.329  10.929  1.00  0.00           C  
ATOM   1471  O   HIS A 855       0.715 -21.499  11.280  1.00  0.00           O  
ATOM   1472  CB  HIS A 855      -0.261 -19.841  13.257  1.00  0.00           C  
ATOM   1473  CG  HIS A 855      -1.049 -18.965  14.178  1.00  0.00           C  
ATOM   1474  ND1 HIS A 855      -0.518 -17.839  14.769  1.00  0.00           N  
ATOM   1475  CD2 HIS A 855      -2.330 -19.048  14.608  1.00  0.00           C  
ATOM   1476  CE1 HIS A 855      -1.438 -17.266  15.525  1.00  0.00           C  
ATOM   1477  NE2 HIS A 855      -2.546 -17.979  15.445  1.00  0.00           N  
ATOM   1478  N   PRO A 856       1.066 -19.828   9.790  1.00  0.00           N  
ATOM   1479  CA  PRO A 856       1.907 -20.658   8.923  1.00  0.00           C  
ATOM   1480  C   PRO A 856       3.268 -20.994   9.542  1.00  0.00           C  
ATOM   1481  O   PRO A 856       3.928 -21.941   9.104  1.00  0.00           O  
ATOM   1482  CB  PRO A 856       2.084 -19.794   7.671  1.00  0.00           C  
ATOM   1483  CG  PRO A 856       1.879 -18.403   8.140  1.00  0.00           C  
ATOM   1484  CD  PRO A 856       0.844 -18.489   9.215  1.00  0.00           C  
ATOM   1485  N   GLU A 857       3.672 -20.230  10.555  1.00  0.00           N  
ATOM   1486  CA  GLU A 857       4.939 -20.467  11.251  1.00  0.00           C  
ATOM   1487  C   GLU A 857       4.913 -21.744  12.098  1.00  0.00           C  
ATOM   1488  O   GLU A 857       5.953 -22.198  12.571  1.00  0.00           O  
ATOM   1489  CB  GLU A 857       5.350 -19.246  12.094  1.00  0.00           C  
ATOM   1490  CG  GLU A 857       4.481 -18.964  13.328  1.00  0.00           C  
ATOM   1491  CD  GLU A 857       3.232 -18.141  13.030  1.00  0.00           C  
ATOM   1492  OE1 GLU A 857       3.031 -17.726  11.867  1.00  0.00           O  
ATOM   1493  OE2 GLU A 857       2.447 -17.904  13.974  1.00  0.00           O  
ATOM   1494  N   PHE A 858       3.722 -22.318  12.264  1.00  0.00           N  
ATOM   1495  CA  PHE A 858       3.518 -23.544  13.044  1.00  0.00           C  
ATOM   1496  C   PHE A 858       4.303 -24.744  12.504  1.00  0.00           C  
ATOM   1497  O   PHE A 858       4.794 -25.566  13.278  1.00  0.00           O  
ATOM   1498  CB  PHE A 858       2.020 -23.872  13.124  1.00  0.00           C  
ATOM   1499  CG  PHE A 858       1.686 -25.002  14.061  1.00  0.00           C  
ATOM   1500  CD1 PHE A 858       1.708 -24.813  15.441  1.00  0.00           C  
ATOM   1501  CD2 PHE A 858       1.330 -26.251  13.563  1.00  0.00           C  
ATOM   1502  CE1 PHE A 858       1.393 -25.857  16.309  1.00  0.00           C  
ATOM   1503  CE2 PHE A 858       1.014 -27.299  14.422  1.00  0.00           C  
ATOM   1504  CZ  PHE A 858       1.045 -27.101  15.797  1.00  0.00           C  
ATOM   1505  N   ILE A 859       4.410 -24.845  11.180  1.00  0.00           N  
ATOM   1506  CA  ILE A 859       5.188 -25.911  10.545  1.00  0.00           C  
ATOM   1507  C   ILE A 859       6.286 -25.319   9.667  1.00  0.00           C  
ATOM   1508  O   ILE A 859       6.039 -24.397   8.886  1.00  0.00           O  
ATOM   1509  CB  ILE A 859       4.306 -26.876   9.710  1.00  0.00           C  
ATOM   1510  CG1 ILE A 859       3.023 -27.239  10.467  1.00  0.00           C  
ATOM   1511  CG2 ILE A 859       5.090 -28.139   9.345  1.00  0.00           C  
ATOM   1512  CD1 ILE A 859       1.978 -27.939   9.627  1.00  0.00           C  
ATOM   1513  N   GLY A 860       7.496 -25.852   9.812  1.00  0.00           N  
ATOM   1514  CA  GLY A 860       8.650 -25.402   9.044  1.00  0.00           C  
ATOM   1515  C   GLY A 860       9.556 -26.557   8.651  1.00  0.00           C  
ATOM   1516  O   GLY A 860       9.678 -27.526   9.401  1.00  0.00           O  
ATOM   1517  N   PRO A 861      10.198 -26.472   7.468  1.00  0.00           N  
ATOM   1518  CA  PRO A 861      10.085 -25.393   6.481  1.00  0.00           C  
ATOM   1519  C   PRO A 861       8.746 -25.392   5.743  1.00  0.00           C  
ATOM   1520  O   PRO A 861       7.942 -26.311   5.923  1.00  0.00           O  
ATOM   1521  CB  PRO A 861      11.231 -25.691   5.509  1.00  0.00           C  
ATOM   1522  CG  PRO A 861      11.462 -27.150   5.640  1.00  0.00           C  
ATOM   1523  CD  PRO A 861      11.227 -27.454   7.082  1.00  0.00           C  
ATOM   1524  N   ASP A 862       8.525 -24.362   4.923  1.00  0.00           N  
ATOM   1525  CA  ASP A 862       7.290 -24.194   4.147  1.00  0.00           C  
ATOM   1526  C   ASP A 862       6.842 -25.469   3.429  1.00  0.00           C  
ATOM   1527  O   ASP A 862       5.648 -25.780   3.396  1.00  0.00           O  
ATOM   1528  CB  ASP A 862       7.449 -23.058   3.129  1.00  0.00           C  
ATOM   1529  CG  ASP A 862       7.488 -21.680   3.776  1.00  0.00           C  
ATOM   1530  OD1 ASP A 862       7.000 -21.524   4.917  1.00  0.00           O  
ATOM   1531  OD2 ASP A 862       8.001 -20.742   3.131  1.00  0.00           O  
ATOM   1532  N   ALA A 863       7.805 -26.199   2.865  1.00  0.00           N  
ATOM   1533  CA  ALA A 863       7.535 -27.432   2.126  1.00  0.00           C  
ATOM   1534  C   ALA A 863       6.798 -28.468   2.971  1.00  0.00           C  
ATOM   1535  O   ALA A 863       5.888 -29.139   2.480  1.00  0.00           O  
ATOM   1536  CB  ALA A 863       8.827 -28.014   1.571  1.00  0.00           C  
ATOM   1537  N   ARG A 864       7.191 -28.585   4.239  1.00  0.00           N  
ATOM   1538  CA  ARG A 864       6.556 -29.515   5.174  1.00  0.00           C  
ATOM   1539  C   ARG A 864       5.117 -29.114   5.484  1.00  0.00           C  
ATOM   1540  O   ARG A 864       4.235 -29.969   5.558  1.00  0.00           O  
ATOM   1541  CB  ARG A 864       7.355 -29.621   6.476  1.00  0.00           C  
ATOM   1542  CG  ARG A 864       8.805 -30.090   6.337  1.00  0.00           C  
ATOM   1543  CD  ARG A 864       8.939 -31.561   5.942  1.00  0.00           C  
ATOM   1544  NE  ARG A 864       8.878 -31.755   4.493  1.00  0.00           N  
ATOM   1545  CZ  ARG A 864       9.893 -31.550   3.655  1.00  0.00           C  
ATOM   1546  NH1 ARG A 864      11.071 -31.138   4.107  1.00  0.00           N  
ATOM   1547  NH2 ARG A 864       9.729 -31.756   2.356  1.00  0.00           N  
ATOM   1548  N   ARG A 865       4.889 -27.813   5.659  1.00  0.00           N  
ATOM   1549  CA  ARG A 865       3.557 -27.288   5.955  1.00  0.00           C  
ATOM   1550  C   ARG A 865       2.552 -27.639   4.860  1.00  0.00           C  
ATOM   1551  O   ARG A 865       1.460 -28.129   5.153  1.00  0.00           O  
ATOM   1552  CB  ARG A 865       3.598 -25.771   6.182  1.00  0.00           C  
ATOM   1553  CG  ARG A 865       2.237 -25.163   6.522  1.00  0.00           C  
ATOM   1554  CD  ARG A 865       2.317 -23.681   6.846  1.00  0.00           C  
ATOM   1555  NE  ARG A 865       2.720 -22.863   5.703  1.00  0.00           N  
ATOM   1556  CZ  ARG A 865       3.915 -22.293   5.565  1.00  0.00           C  
ATOM   1557  NH1 ARG A 865       4.844 -22.443   6.502  1.00  0.00           N  
ATOM   1558  NH2 ARG A 865       4.183 -21.570   4.487  1.00  0.00           N  
ATOM   1559  N   ASN A 866       2.932 -27.393   3.606  1.00  0.00           N  
ATOM   1560  CA  ASN A 866       2.071 -27.680   2.456  1.00  0.00           C  
ATOM   1561  C   ASN A 866       1.693 -29.155   2.354  1.00  0.00           C  
ATOM   1562  O   ASN A 866       0.550 -29.486   2.023  1.00  0.00           O  
ATOM   1563  CB  ASN A 866       2.721 -27.200   1.155  1.00  0.00           C  
ATOM   1564  CG  ASN A 866       2.868 -25.689   1.096  1.00  0.00           C  
ATOM   1565  OD1 ASN A 866       2.094 -24.949   1.705  1.00  0.00           O  
ATOM   1566  ND2 ASN A 866       3.866 -25.224   0.355  1.00  0.00           N  
ATOM   1567  N   GLU A 867       2.656 -30.027   2.655  1.00  0.00           N  
ATOM   1568  CA  GLU A 867       2.430 -31.471   2.708  1.00  0.00           C  
ATOM   1569  C   GLU A 867       1.391 -31.842   3.765  1.00  0.00           C  
ATOM   1570  O   GLU A 867       0.527 -32.686   3.522  1.00  0.00           O  
ATOM   1571  CB  GLU A 867       3.741 -32.212   2.981  1.00  0.00           C  
ATOM   1572  CG  GLU A 867       4.717 -32.211   1.813  1.00  0.00           C  
ATOM   1573  CD  GLU A 867       6.135 -32.561   2.229  1.00  0.00           C  
ATOM   1574  OE1 GLU A 867       6.325 -33.547   2.973  1.00  0.00           O  
ATOM   1575  OE2 GLU A 867       7.066 -31.846   1.804  1.00  0.00           O  
ATOM   1576  N   ILE A 868       1.481 -31.206   4.932  1.00  0.00           N  
ATOM   1577  CA  ILE A 868       0.537 -31.445   6.026  1.00  0.00           C  
ATOM   1578  C   ILE A 868      -0.853 -30.899   5.687  1.00  0.00           C  
ATOM   1579  O   ILE A 868      -1.863 -31.533   5.998  1.00  0.00           O  
ATOM   1580  CB  ILE A 868       1.057 -30.868   7.378  1.00  0.00           C  
ATOM   1581  CG1 ILE A 868       2.370 -31.547   7.802  1.00  0.00           C  
ATOM   1582  CG2 ILE A 868      -0.004 -30.972   8.482  1.00  0.00           C  
ATOM   1583  CD1 ILE A 868       2.291 -33.061   8.008  1.00  0.00           C  
ATOM   1584  N   VAL A 869      -0.893 -29.736   5.037  1.00  0.00           N  
ATOM   1585  CA  VAL A 869      -2.152 -29.126   4.605  1.00  0.00           C  
ATOM   1586  C   VAL A 869      -2.948 -30.084   3.714  1.00  0.00           C  
ATOM   1587  O   VAL A 869      -4.136 -30.308   3.952  1.00  0.00           O  
ATOM   1588  CB  VAL A 869      -1.925 -27.760   3.891  1.00  0.00           C  
ATOM   1589  CG1 VAL A 869      -3.203 -27.270   3.212  1.00  0.00           C  
ATOM   1590  CG2 VAL A 869      -1.427 -26.713   4.881  1.00  0.00           C  
ATOM   1591  N   SER A 870      -2.284 -30.663   2.715  1.00  0.00           N  
ATOM   1592  CA  SER A 870      -2.934 -31.591   1.785  1.00  0.00           C  
ATOM   1593  C   SER A 870      -3.325 -32.917   2.444  1.00  0.00           C  
ATOM   1594  O   SER A 870      -4.317 -33.539   2.054  1.00  0.00           O  
ATOM   1595  CB  SER A 870      -2.058 -31.837   0.550  1.00  0.00           C  
ATOM   1596  OG  SER A 870      -0.825 -32.437   0.903  1.00  0.00           O  
ATOM   1597  N   PHE A 872      -2.544 -33.338   3.439  1.00  0.00           N  
ATOM   1598  CA  PHE A 872      -2.818 -34.566   4.189  1.00  0.00           C  
ATOM   1599  C   PHE A 872      -4.076 -34.437   5.049  1.00  0.00           C  
ATOM   1600  O   PHE A 872      -4.894 -35.357   5.104  1.00  0.00           O  
ATOM   1601  CB  PHE A 872      -1.610 -34.954   5.053  1.00  0.00           C  
ATOM   1602  CG  PHE A 872      -1.888 -36.069   6.032  1.00  0.00           C  
ATOM   1603  CD1 PHE A 872      -2.000 -37.388   5.597  1.00  0.00           C  
ATOM   1604  CD2 PHE A 872      -2.027 -35.799   7.392  1.00  0.00           C  
ATOM   1605  CE1 PHE A 872      -2.257 -38.420   6.500  1.00  0.00           C  
ATOM   1606  CE2 PHE A 872      -2.283 -36.824   8.303  1.00  0.00           C  
ATOM   1607  CZ  PHE A 872      -2.398 -38.137   7.855  1.00  0.00           C  
ATOM   1608  N   VAL A 873      -4.217 -33.292   5.713  1.00  0.00           N  
ATOM   1609  CA  VAL A 873      -5.377 -33.014   6.563  1.00  0.00           C  
ATOM   1610  C   VAL A 873      -6.609 -32.675   5.712  1.00  0.00           C  
ATOM   1611  O   VAL A 873      -7.732 -33.039   6.070  1.00  0.00           O  
ATOM   1612  CB  VAL A 873      -5.071 -31.895   7.603  1.00  0.00           C  
ATOM   1613  CG1 VAL A 873      -6.289 -31.586   8.463  1.00  0.00           C  
ATOM   1614  CG2 VAL A 873      -3.902 -32.301   8.495  1.00  0.00           C  
ATOM   1615  N   SER A 874      -6.387 -32.005   4.580  1.00  0.00           N  
ATOM   1616  CA  SER A 874      -7.462 -31.652   3.642  1.00  0.00           C  
ATOM   1617  C   SER A 874      -8.240 -32.865   3.129  1.00  0.00           C  
ATOM   1618  O   SER A 874      -9.429 -32.759   2.822  1.00  0.00           O  
ATOM   1619  CB  SER A 874      -6.912 -30.856   2.456  1.00  0.00           C  
ATOM   1620  OG  SER A 874      -6.532 -29.548   2.847  1.00  0.00           O  
ATOM   1621  N   GLY A1082      -7.567 -34.011   3.041  1.00  0.00           N  
ATOM   1622  CA  GLY A1082      -8.197 -35.255   2.602  1.00  0.00           C  
ATOM   1623  C   GLY A1082      -9.004 -35.963   3.679  1.00  0.00           C  
ATOM   1624  O   GLY A1082      -9.356 -37.135   3.525  1.00  0.00           O  
ATOM   1625  N   GLY A1083      -9.297 -35.253   4.767  1.00  0.00           N  
ATOM   1626  CA  GLY A1083     -10.068 -35.803   5.880  1.00  0.00           C  
ATOM   1627  C   GLY A1083      -9.224 -36.621   6.838  1.00  0.00           C  
ATOM   1628  O   GLY A1083      -8.272 -37.287   6.429  1.00  0.00           O  
ATOM   1629  N   LEU A1084      -9.578 -36.569   8.119  1.00  0.00           N  
ATOM   1630  CA  LEU A1084      -8.862 -37.312   9.153  1.00  0.00           C  
ATOM   1631  C   LEU A1084      -9.728 -38.402   9.766  1.00  0.00           C  
ATOM   1632  O   LEU A1084     -10.934 -38.224   9.934  1.00  0.00           O  
ATOM   1633  CB  LEU A1084      -8.369 -36.367  10.252  1.00  0.00           C  
ATOM   1634  CG  LEU A1084      -7.169 -35.463   9.956  1.00  0.00           C  
ATOM   1635  CD1 LEU A1084      -7.097 -34.341  10.977  1.00  0.00           C  
ATOM   1636  CD2 LEU A1084      -5.866 -36.255   9.936  1.00  0.00           C  
ATOM   1637  N   LYS A1085      -9.103 -39.529  10.094  1.00  0.00           N  
ATOM   1638  CA  LYS A1085      -9.780 -40.626  10.782  1.00  0.00           C  
ATOM   1639  C   LYS A1085      -9.434 -40.625  12.268  1.00  0.00           C  
ATOM   1640  O   LYS A1085      -8.400 -40.085  12.669  1.00  0.00           O  
ATOM   1641  CB  LYS A1085      -9.408 -41.970  10.152  1.00  0.00           C  
ATOM   1642  CG  LYS A1085     -10.087 -42.247   8.813  1.00  0.00           C  
ATOM   1643  CD  LYS A1085      -9.774 -43.651   8.295  1.00  0.00           C  
ATOM   1644  CE  LYS A1085     -10.462 -44.747   9.117  1.00  0.00           C  
ATOM   1645  NZ  LYS A1085     -11.947 -44.726   8.975  1.00  0.00           N  
ATOM   1646  N   ASP A1087     -10.301 -41.227  13.079  1.00  0.00           N  
ATOM   1647  CA  ASP A1087     -10.089 -41.291  14.526  1.00  0.00           C  
ATOM   1648  C   ASP A1087      -8.899 -42.171  14.898  1.00  0.00           C  
ATOM   1649  O   ASP A1087      -8.657 -43.205  14.273  1.00  0.00           O  
ATOM   1650  CB  ASP A1087     -11.358 -41.754  15.245  1.00  0.00           C  
ATOM   1651  CG  ASP A1087     -12.401 -40.651  15.363  1.00  0.00           C  
ATOM   1652  OD1 ASP A1087     -12.089 -39.486  15.034  1.00  0.00           O  
ATOM   1653  OD2 ASP A1087     -13.536 -40.947  15.790  1.00  0.00           O  
ATOM   1654  N   LEU A1088      -8.165 -41.743  15.920  1.00  0.00           N  
ATOM   1655  CA  LEU A1088      -6.913 -42.379  16.310  1.00  0.00           C  
ATOM   1656  C   LEU A1088      -7.075 -43.233  17.565  1.00  0.00           C  
ATOM   1657  O   LEU A1088      -7.617 -42.771  18.569  1.00  0.00           O  
ATOM   1658  CB  LEU A1088      -5.843 -41.305  16.539  1.00  0.00           C  
ATOM   1659  CG  LEU A1088      -4.388 -41.726  16.755  1.00  0.00           C  
ATOM   1660  CD1 LEU A1088      -3.677 -41.943  15.427  1.00  0.00           C  
ATOM   1661  CD2 LEU A1088      -3.667 -40.675  17.579  1.00  0.00           C  
ATOM   1662  N   SER A1089      -6.601 -44.476  17.498  1.00  0.00           N  
ATOM   1663  CA  SER A1089      -6.570 -45.361  18.662  1.00  0.00           C  
ATOM   1664  C   SER A1089      -5.467 -44.912  19.618  1.00  0.00           C  
ATOM   1665  O   SER A1089      -4.311 -44.759  19.214  1.00  0.00           O  
ATOM   1666  CB  SER A1089      -6.350 -46.812  18.231  1.00  0.00           C  
ATOM   1667  OG  SER A1089      -6.324 -47.681  19.351  1.00  0.00           O  
ATOM   1668  N   ILE A1090      -5.831 -44.702  20.881  1.00  0.00           N  
ATOM   1669  CA  ILE A1090      -4.908 -44.123  21.867  1.00  0.00           C  
ATOM   1670  C   ILE A1090      -4.644 -44.999  23.101  1.00  0.00           C  
ATOM   1671  O   ILE A1090      -4.004 -44.556  24.060  1.00  0.00           O  
ATOM   1672  CB  ILE A1090      -5.341 -42.689  22.298  1.00  0.00           C  
ATOM   1673  CG1 ILE A1090      -6.782 -42.684  22.826  1.00  0.00           C  
ATOM   1674  CG2 ILE A1090      -5.163 -41.703  21.140  1.00  0.00           C  
ATOM   1675  CD1 ILE A1090      -7.180 -41.407  23.543  1.00  0.00           C  
ATOM   1676  N   SER A1091      -5.128 -46.240  23.065  1.00  0.00           N  
ATOM   1677  CA  SER A1091      -4.840 -47.220  24.115  1.00  0.00           C  
ATOM   1678  C   SER A1091      -4.629 -48.613  23.525  1.00  0.00           C  
ATOM   1679  O   SER A1091      -5.062 -48.888  22.405  1.00  0.00           O  
ATOM   1680  CB  SER A1091      -5.951 -47.244  25.172  1.00  0.00           C  
ATOM   1681  OG  SER A1091      -7.118 -47.887  24.688  1.00  0.00           O  
ATOM   1682  N   ARG A1093      -3.950 -49.477  24.279  1.00  0.00           N  
ATOM   1683  CA  ARG A1093      -3.707 -50.864  23.871  1.00  0.00           C  
ATOM   1684  C   ARG A1093      -3.931 -51.835  25.032  1.00  0.00           C  
ATOM   1685  O   ARG A1093      -3.860 -51.443  26.200  1.00  0.00           O  
ATOM   1686  CB  ARG A1093      -2.293 -51.028  23.304  1.00  0.00           C  
ATOM   1687  CG  ARG A1093      -2.015 -50.265  22.003  1.00  0.00           C  
ATOM   1688  CD  ARG A1093      -2.806 -50.812  20.810  1.00  0.00           C  
ATOM   1689  NE  ARG A1093      -2.384 -52.159  20.429  1.00  0.00           N  
ATOM   1690  CZ  ARG A1093      -1.368 -52.432  19.614  1.00  0.00           C  
ATOM   1691  NH1 ARG A1093      -0.649 -51.450  19.079  1.00  0.00           N  
ATOM   1692  NH2 ARG A1093      -1.066 -53.693  19.334  1.00  0.00           N  
ATOM   1693  N   THR A1098      -4.198 -53.099  24.703  1.00  0.00           N  
ATOM   1694  CA  THR A1098      -4.530 -54.117  25.710  1.00  0.00           C  
ATOM   1695  C   THR A1098      -3.649 -55.373  25.674  1.00  0.00           C  
ATOM   1696  O   THR A1098      -3.585 -56.112  26.660  1.00  0.00           O  
ATOM   1697  CB  THR A1098      -6.021 -54.540  25.630  1.00  0.00           C  
ATOM   1698  OG1 THR A1098      -6.401 -54.735  24.261  1.00  0.00           O  
ATOM   1699  CG2 THR A1098      -6.918 -53.481  26.255  1.00  0.00           C  
ATOM   1700  N   THR A1099      -2.976 -55.609  24.548  1.00  0.00           N  
ATOM   1701  CA  THR A1099      -2.174 -56.826  24.357  1.00  0.00           C  
ATOM   1702  C   THR A1099      -0.847 -56.843  25.124  1.00  0.00           C  
ATOM   1703  O   THR A1099      -0.287 -57.913  25.376  1.00  0.00           O  
ATOM   1704  CB  THR A1099      -1.905 -57.121  22.861  1.00  0.00           C  
ATOM   1705  OG1 THR A1099      -1.571 -55.907  22.176  1.00  0.00           O  
ATOM   1706  CG2 THR A1099      -3.129 -57.758  22.212  1.00  0.00           C  
ATOM   1707  N   PHE A1100      -0.349 -55.664  25.485  1.00  0.00           N  
ATOM   1708  CA  PHE A1100       0.885 -55.548  26.266  1.00  0.00           C  
ATOM   1709  C   PHE A1100       0.701 -54.597  27.450  1.00  0.00           C  
ATOM   1710  O   PHE A1100      -0.262 -53.827  27.488  1.00  0.00           O  
ATOM   1711  CB  PHE A1100       2.067 -55.128  25.375  1.00  0.00           C  
ATOM   1712  CG  PHE A1100       1.934 -53.751  24.775  1.00  0.00           C  
ATOM   1713  CD1 PHE A1100       2.654 -52.680  25.299  1.00  0.00           C  
ATOM   1714  CD2 PHE A1100       1.105 -53.526  23.679  1.00  0.00           C  
ATOM   1715  CE1 PHE A1100       2.541 -51.405  24.748  1.00  0.00           C  
ATOM   1716  CE2 PHE A1100       0.984 -52.254  23.124  1.00  0.00           C  
ATOM   1717  CZ  PHE A1100       1.705 -51.193  23.658  1.00  0.00           C  
ATOM   1718  N   ASP A1101       1.613 -54.662  28.417  1.00  0.00           N  
ATOM   1719  CA  ASP A1101       1.515 -53.828  29.617  1.00  0.00           C  
ATOM   1720  C   ASP A1101       2.727 -52.916  29.842  1.00  0.00           C  
ATOM   1721  O   ASP A1101       2.827 -52.254  30.879  1.00  0.00           O  
ATOM   1722  CB  ASP A1101       1.232 -54.687  30.861  1.00  0.00           C  
ATOM   1723  CG  ASP A1101       2.344 -55.678  31.161  1.00  0.00           C  
ATOM   1724  OD1 ASP A1101       2.733 -56.445  30.252  1.00  0.00           O  
ATOM   1725  OD2 ASP A1101       2.821 -55.695  32.315  1.00  0.00           O  
ATOM   1726  N   TRP A1102       3.636 -52.879  28.869  1.00  0.00           N  
ATOM   1727  CA  TRP A1102       4.788 -51.979  28.926  1.00  0.00           C  
ATOM   1728  C   TRP A1102       4.423 -50.599  28.374  1.00  0.00           C  
ATOM   1729  O   TRP A1102       4.562 -50.326  27.178  1.00  0.00           O  
ATOM   1730  CB  TRP A1102       6.002 -52.582  28.205  1.00  0.00           C  
ATOM   1731  CG  TRP A1102       7.230 -51.698  28.200  1.00  0.00           C  
ATOM   1732  CD1 TRP A1102       7.912 -51.254  27.104  1.00  0.00           C  
ATOM   1733  CD2 TRP A1102       7.912 -51.153  29.342  1.00  0.00           C  
ATOM   1734  NE1 TRP A1102       8.977 -50.473  27.488  1.00  0.00           N  
ATOM   1735  CE2 TRP A1102       9.000 -50.393  28.855  1.00  0.00           C  
ATOM   1736  CE3 TRP A1102       7.712 -51.235  30.728  1.00  0.00           C  
ATOM   1737  CZ2 TRP A1102       9.884 -49.719  29.704  1.00  0.00           C  
ATOM   1738  CZ3 TRP A1102       8.591 -50.562  31.572  1.00  0.00           C  
ATOM   1739  CH2 TRP A1102       9.664 -49.815  31.055  1.00  0.00           C  
ATOM   1740  N   GLY A1103       3.946 -49.740  29.270  1.00  0.00           N  
ATOM   1741  CA  GLY A1103       3.489 -48.400  28.922  1.00  0.00           C  
ATOM   1742  C   GLY A1103       2.740 -47.774  30.080  1.00  0.00           C  
ATOM   1743  O   GLY A1103       2.601 -48.386  31.142  1.00  0.00           O  
ATOM   1744  N   VAL A1104       2.255 -46.552  29.875  1.00  0.00           N  
ATOM   1745  CA  VAL A1104       1.529 -45.824  30.914  1.00  0.00           C  
ATOM   1746  C   VAL A1104       0.088 -46.335  31.014  1.00  0.00           C  
ATOM   1747  O   VAL A1104      -0.649 -46.300  30.027  1.00  0.00           O  
ATOM   1748  CB  VAL A1104       1.556 -44.292  30.671  1.00  0.00           C  
ATOM   1749  CG1 VAL A1104       0.752 -43.554  31.736  1.00  0.00           C  
ATOM   1750  CG2 VAL A1104       2.989 -43.782  30.652  1.00  0.00           C  
ATOM   1751  N   PRO A1105      -0.309 -46.822  32.207  1.00  0.00           N  
ATOM   1752  CA  PRO A1105      -1.660 -47.344  32.419  1.00  0.00           C  
ATOM   1753  C   PRO A1105      -2.719 -46.246  32.383  1.00  0.00           C  
ATOM   1754  O   PRO A1105      -2.522 -45.173  32.961  1.00  0.00           O  
ATOM   1755  CB  PRO A1105      -1.588 -47.964  33.824  1.00  0.00           C  
ATOM   1756  CG  PRO A1105      -0.132 -48.084  34.137  1.00  0.00           C  
ATOM   1757  CD  PRO A1105       0.516 -46.951  33.420  1.00  0.00           C  
ATOM   1758  N   VAL A1106      -3.828 -46.524  31.701  1.00  0.00           N  
ATOM   1759  CA  VAL A1106      -4.960 -45.602  31.617  1.00  0.00           C  
ATOM   1760  C   VAL A1106      -5.662 -45.511  32.978  1.00  0.00           C  
ATOM   1761  O   VAL A1106      -5.987 -46.541  33.572  1.00  0.00           O  
ATOM   1762  CB  VAL A1106      -5.962 -46.042  30.513  1.00  0.00           C  
ATOM   1763  CG1 VAL A1106      -7.235 -45.200  30.547  1.00  0.00           C  
ATOM   1764  CG2 VAL A1106      -5.309 -45.969  29.136  1.00  0.00           C  
ATOM   1765  N   PRO A1107      -5.878 -44.277  33.483  1.00  0.00           N  
ATOM   1766  CA  PRO A1107      -6.579 -44.079  34.757  1.00  0.00           C  
ATOM   1767  C   PRO A1107      -7.977 -44.697  34.753  1.00  0.00           C  
ATOM   1768  O   PRO A1107      -8.726 -44.527  33.785  1.00  0.00           O  
ATOM   1769  CB  PRO A1107      -6.664 -42.550  34.883  1.00  0.00           C  
ATOM   1770  CG  PRO A1107      -6.381 -42.019  33.512  1.00  0.00           C  
ATOM   1771  CD  PRO A1107      -5.436 -42.997  32.904  1.00  0.00           C  
ATOM   1772  N   ASP A1179      -8.301 -45.419  35.828  1.00  0.00           N  
ATOM   1773  CA  ASP A1179      -9.576 -46.142  35.989  1.00  0.00           C  
ATOM   1774  C   ASP A1179      -9.697 -47.406  35.127  1.00  0.00           C  
ATOM   1775  O   ASP A1179     -10.687 -48.135  35.229  1.00  0.00           O  
ATOM   1776  CB  ASP A1179     -10.788 -45.221  35.765  1.00  0.00           C  
ATOM   1777  CG  ASP A1179     -10.832 -44.053  36.740  1.00  0.00           C  
ATOM   1778  OD1 ASP A1179     -10.026 -44.025  37.698  1.00  0.00           O  
ATOM   1779  OD2 ASP A1179     -11.683 -43.158  36.544  1.00  0.00           O  
ATOM   1780  N   HIS A1192      -8.695 -47.663  34.286  1.00  0.00           N  
ATOM   1781  CA  HIS A1192      -8.686 -48.850  33.426  1.00  0.00           C  
ATOM   1782  C   HIS A1192      -7.293 -49.488  33.348  1.00  0.00           C  
ATOM   1783  O   HIS A1192      -6.559 -49.262  32.381  1.00  0.00           O  
ATOM   1784  CB  HIS A1192      -9.216 -48.512  32.029  1.00  0.00           C  
ATOM   1785  CG  HIS A1192     -10.635 -48.037  32.023  1.00  0.00           C  
ATOM   1786  ND1 HIS A1192     -11.709 -48.901  32.035  1.00  0.00           N  
ATOM   1787  CD2 HIS A1192     -11.156 -46.788  32.022  1.00  0.00           C  
ATOM   1788  CE1 HIS A1192     -12.831 -48.205  32.036  1.00  0.00           C  
ATOM   1789  NE2 HIS A1192     -12.524 -46.920  32.025  1.00  0.00           N  
ATOM   1790  N   PRO A1193      -6.931 -50.296  34.368  1.00  0.00           N  
ATOM   1791  CA  PRO A1193      -5.600 -50.907  34.480  1.00  0.00           C  
ATOM   1792  C   PRO A1193      -5.260 -51.870  33.342  1.00  0.00           C  
ATOM   1793  O   PRO A1193      -4.082 -52.069  33.040  1.00  0.00           O  
ATOM   1794  CB  PRO A1193      -5.674 -51.671  35.810  1.00  0.00           C  
ATOM   1795  CG  PRO A1193      -6.803 -51.047  36.557  1.00  0.00           C  
ATOM   1796  CD  PRO A1193      -7.791 -50.669  35.505  1.00  0.00           C  
ATOM   1797  N   ASP A1194      -6.282 -52.455  32.722  1.00  0.00           N  
ATOM   1798  CA  ASP A1194      -6.098 -53.389  31.606  1.00  0.00           C  
ATOM   1799  C   ASP A1194      -5.670 -52.696  30.304  1.00  0.00           C  
ATOM   1800  O   ASP A1194      -5.274 -53.359  29.342  1.00  0.00           O  
ATOM   1801  CB  ASP A1194      -7.364 -54.235  31.387  1.00  0.00           C  
ATOM   1802  CG  ASP A1194      -8.626 -53.390  31.227  1.00  0.00           C  
ATOM   1803  OD1 ASP A1194      -8.895 -52.521  32.087  1.00  0.00           O  
ATOM   1804  OD2 ASP A1194      -9.364 -53.612  30.243  1.00  0.00           O  
ATOM   1805  N   HIS A1195      -5.745 -51.365  30.292  1.00  0.00           N  
ATOM   1806  CA  HIS A1195      -5.366 -50.553  29.136  1.00  0.00           C  
ATOM   1807  C   HIS A1195      -4.064 -49.781  29.366  1.00  0.00           C  
ATOM   1808  O   HIS A1195      -3.849 -49.219  30.443  1.00  0.00           O  
ATOM   1809  CB  HIS A1195      -6.482 -49.559  28.805  1.00  0.00           C  
ATOM   1810  CG  HIS A1195      -7.619 -50.154  28.035  1.00  0.00           C  
ATOM   1811  ND1 HIS A1195      -7.849 -49.863  26.708  1.00  0.00           N  
ATOM   1812  CD2 HIS A1195      -8.594 -51.018  28.405  1.00  0.00           C  
ATOM   1813  CE1 HIS A1195      -8.916 -50.521  26.294  1.00  0.00           C  
ATOM   1814  NE2 HIS A1195      -9.386 -51.232  27.303  1.00  0.00           N  
ATOM   1815  N   VAL A1196      -3.205 -49.759  28.348  1.00  0.00           N  
ATOM   1816  CA  VAL A1196      -2.002 -48.917  28.363  1.00  0.00           C  
ATOM   1817  C   VAL A1196      -2.067 -47.858  27.268  1.00  0.00           C  
ATOM   1818  O   VAL A1196      -2.580 -48.114  26.177  1.00  0.00           O  
ATOM   1819  CB  VAL A1196      -0.680 -49.727  28.235  1.00  0.00           C  
ATOM   1820  CG1 VAL A1196      -0.450 -50.582  29.473  1.00  0.00           C  
ATOM   1821  CG2 VAL A1196      -0.659 -50.575  26.962  1.00  0.00           C  
ATOM   1822  N   MET A1198      -1.545 -46.672  27.567  1.00  0.00           N  
ATOM   1823  CA  MET A1198      -1.578 -45.554  26.629  1.00  0.00           C  
ATOM   1824  C   MET A1198      -0.711 -45.814  25.409  1.00  0.00           C  
ATOM   1825  O   MET A1198       0.369 -46.398  25.516  1.00  0.00           O  
ATOM   1826  CB  MET A1198      -1.124 -44.263  27.309  1.00  0.00           C  
ATOM   1827  CG  MET A1198      -2.088 -43.736  28.348  1.00  0.00           C  
ATOM   1828  SD  MET A1198      -1.532 -42.179  29.054  1.00  0.00           S  
ATOM   1829  CE  MET A1198      -2.691 -42.018  30.409  1.00  0.00           C  
ATOM   1830  N   TYR A1199      -1.207 -45.380  24.253  1.00  0.00           N  
ATOM   1831  CA  TYR A1199      -0.455 -45.401  23.005  1.00  0.00           C  
ATOM   1832  C   TYR A1199       0.844 -44.628  23.204  1.00  0.00           C  
ATOM   1833  O   TYR A1199       0.830 -43.473  23.638  1.00  0.00           O  
ATOM   1834  CB  TYR A1199      -1.310 -44.797  21.885  1.00  0.00           C  
ATOM   1835  CG  TYR A1199      -0.655 -44.616  20.528  1.00  0.00           C  
ATOM   1836  CD1 TYR A1199       0.302 -45.513  20.048  1.00  0.00           C  
ATOM   1837  CD2 TYR A1199      -1.037 -43.561  19.699  1.00  0.00           C  
ATOM   1838  CE1 TYR A1199       0.885 -45.340  18.795  1.00  0.00           C  
ATOM   1839  CE2 TYR A1199      -0.466 -43.382  18.444  1.00  0.00           C  
ATOM   1840  CZ  TYR A1199       0.493 -44.273  17.999  1.00  0.00           C  
ATOM   1841  OH  TYR A1199       1.057 -44.095  16.758  1.00  0.00           O  
ATOM   1842  N   VAL A1200       1.959 -45.288  22.901  1.00  0.00           N  
ATOM   1843  CA  VAL A1200       3.301 -44.752  23.140  1.00  0.00           C  
ATOM   1844  C   VAL A1200       3.477 -43.281  22.730  1.00  0.00           C  
ATOM   1845  O   VAL A1200       4.208 -42.543  23.386  1.00  0.00           O  
ATOM   1846  CB  VAL A1200       4.401 -45.656  22.499  1.00  0.00           C  
ATOM   1847  CG1 VAL A1200       4.281 -45.693  20.973  1.00  0.00           C  
ATOM   1848  CG2 VAL A1200       5.795 -45.215  22.930  1.00  0.00           C  
ATOM   1849  N   TRP A1201       2.796 -42.859  21.667  1.00  0.00           N  
ATOM   1850  CA  TRP A1201       2.895 -41.478  21.191  1.00  0.00           C  
ATOM   1851  C   TRP A1201       2.172 -40.460  22.076  1.00  0.00           C  
ATOM   1852  O   TRP A1201       2.666 -39.349  22.271  1.00  0.00           O  
ATOM   1853  CB  TRP A1201       2.458 -41.366  19.728  1.00  0.00           C  
ATOM   1854  CG  TRP A1201       3.582 -41.684  18.795  1.00  0.00           C  
ATOM   1855  CD1 TRP A1201       3.809 -42.868  18.157  1.00  0.00           C  
ATOM   1856  CD2 TRP A1201       4.659 -40.815  18.425  1.00  0.00           C  
ATOM   1857  NE1 TRP A1201       4.953 -42.786  17.398  1.00  0.00           N  
ATOM   1858  CE2 TRP A1201       5.494 -41.536  17.545  1.00  0.00           C  
ATOM   1859  CE3 TRP A1201       4.993 -39.492  18.743  1.00  0.00           C  
ATOM   1860  CZ2 TRP A1201       6.645 -40.979  16.978  1.00  0.00           C  
ATOM   1861  CZ3 TRP A1201       6.138 -38.939  18.180  1.00  0.00           C  
ATOM   1862  CH2 TRP A1201       6.949 -39.683  17.307  1.00  0.00           C  
ATOM   1863  N   VAL A1202       1.014 -40.842  22.611  1.00  0.00           N  
ATOM   1864  CA  VAL A1202       0.302 -40.006  23.582  1.00  0.00           C  
ATOM   1865  C   VAL A1202       1.169 -39.862  24.830  1.00  0.00           C  
ATOM   1866  O   VAL A1202       1.260 -38.783  25.415  1.00  0.00           O  
ATOM   1867  CB  VAL A1202      -1.080 -40.595  23.960  1.00  0.00           C  
ATOM   1868  CG1 VAL A1202      -1.899 -39.580  24.753  1.00  0.00           C  
ATOM   1869  CG2 VAL A1202      -1.840 -41.027  22.714  1.00  0.00           C  
ATOM   1870  N   ASP A1203       1.812 -40.963  25.214  1.00  0.00           N  
ATOM   1871  CA  ASP A1203       2.797 -40.979  26.289  1.00  0.00           C  
ATOM   1872  C   ASP A1203       4.013 -40.116  25.938  1.00  0.00           C  
ATOM   1873  O   ASP A1203       4.442 -39.289  26.744  1.00  0.00           O  
ATOM   1874  CB  ASP A1203       3.222 -42.425  26.585  1.00  0.00           C  
ATOM   1875  CG  ASP A1203       4.403 -42.515  27.536  1.00  0.00           C  
ATOM   1876  OD1 ASP A1203       4.452 -41.741  28.515  1.00  0.00           O  
ATOM   1877  OD2 ASP A1203       5.282 -43.373  27.310  1.00  0.00           O  
ATOM   1878  N   ALA A1204       4.546 -40.306  24.731  1.00  0.00           N  
ATOM   1879  CA  ALA A1204       5.769 -39.631  24.287  1.00  0.00           C  
ATOM   1880  C   ALA A1204       5.616 -38.120  24.182  1.00  0.00           C  
ATOM   1881  O   ALA A1204       6.440 -37.379  24.711  1.00  0.00           O  
ATOM   1882  CB  ALA A1204       6.240 -40.199  22.958  1.00  0.00           C  
ATOM   1883  N   LEU A1205       4.561 -37.676  23.502  1.00  0.00           N  
ATOM   1884  CA  LEU A1205       4.350 -36.256  23.217  1.00  0.00           C  
ATOM   1885  C   LEU A1205       4.148 -35.405  24.470  1.00  0.00           C  
ATOM   1886  O   LEU A1205       4.524 -34.233  24.492  1.00  0.00           O  
ATOM   1887  CB  LEU A1205       3.176 -36.070  22.252  1.00  0.00           C  
ATOM   1888  CG  LEU A1205       3.378 -36.450  20.781  1.00  0.00           C  
ATOM   1889  CD1 LEU A1205       2.035 -36.661  20.098  1.00  0.00           C  
ATOM   1890  CD2 LEU A1205       4.205 -35.408  20.032  1.00  0.00           C  
ATOM   1891  N   THR A1206       3.570 -36.006  25.507  1.00  0.00           N  
ATOM   1892  CA  THR A1206       3.301 -35.319  26.774  1.00  0.00           C  
ATOM   1893  C   THR A1206       4.582 -34.902  27.515  1.00  0.00           C  
ATOM   1894  O   THR A1206       4.536 -34.046  28.401  1.00  0.00           O  
ATOM   1895  CB  THR A1206       2.386 -36.175  27.695  1.00  0.00           C  
ATOM   1896  OG1 THR A1206       1.251 -36.628  26.949  1.00  0.00           O  
ATOM   1897  CG2 THR A1206       1.889 -35.371  28.894  1.00  0.00           C  
ATOM   1898  N   ASN A1207       5.719 -35.488  27.139  1.00  0.00           N  
ATOM   1899  CA  ASN A1207       7.008 -35.148  27.754  1.00  0.00           C  
ATOM   1900  C   ASN A1207       7.314 -33.650  27.730  1.00  0.00           C  
ATOM   1901  O   ASN A1207       7.860 -33.109  28.694  1.00  0.00           O  
ATOM   1902  CB  ASN A1207       8.156 -35.942  27.116  1.00  0.00           C  
ATOM   1903  CG  ASN A1207       8.729 -35.266  25.879  1.00  0.00           C  
ATOM   1904  OD1 ASN A1207       9.809 -34.679  25.927  1.00  0.00           O  
ATOM   1905  ND2 ASN A1207       8.000 -35.332  24.770  1.00  0.00           N  
ATOM   1906  N   TYR A1208       6.945 -32.992  26.631  1.00  0.00           N  
ATOM   1907  CA  TYR A1208       7.144 -31.556  26.456  1.00  0.00           C  
ATOM   1908  C   TYR A1208       6.395 -30.750  27.517  1.00  0.00           C  
ATOM   1909  O   TYR A1208       6.814 -29.650  27.884  1.00  0.00           O  
ATOM   1910  CB  TYR A1208       6.704 -31.117  25.054  1.00  0.00           C  
ATOM   1911  CG  TYR A1208       7.324 -31.896  23.905  1.00  0.00           C  
ATOM   1912  CD1 TYR A1208       8.696 -32.146  23.858  1.00  0.00           C  
ATOM   1913  CD2 TYR A1208       6.538 -32.359  22.850  1.00  0.00           C  
ATOM   1914  CE1 TYR A1208       9.263 -32.852  22.802  1.00  0.00           C  
ATOM   1915  CE2 TYR A1208       7.097 -33.064  21.788  1.00  0.00           C  
ATOM   1916  CZ  TYR A1208       8.460 -33.304  21.771  1.00  0.00           C  
ATOM   1917  OH  TYR A1208       9.020 -33.999  20.724  1.00  0.00           O  
ATOM   1918  N   LEU A1209       5.283 -31.305  27.996  1.00  0.00           N  
ATOM   1919  CA  LEU A1209       4.538 -30.730  29.110  1.00  0.00           C  
ATOM   1920  C   LEU A1209       5.207 -31.090  30.436  1.00  0.00           C  
ATOM   1921  O   LEU A1209       5.377 -30.233  31.304  1.00  0.00           O  
ATOM   1922  CB  LEU A1209       3.088 -31.222  29.105  1.00  0.00           C  
ATOM   1923  CG  LEU A1209       2.143 -30.823  27.969  1.00  0.00           C  
ATOM   1924  CD1 LEU A1209       0.928 -31.728  27.979  1.00  0.00           C  
ATOM   1925  CD2 LEU A1209       1.719 -29.368  28.081  1.00  0.00           C  
ATOM   1926  N   THR A1210       5.588 -32.360  30.579  1.00  0.00           N  
ATOM   1927  CA  THR A1210       6.233 -32.863  31.795  1.00  0.00           C  
ATOM   1928  C   THR A1210       7.515 -32.098  32.126  1.00  0.00           C  
ATOM   1929  O   THR A1210       7.793 -31.817  33.294  1.00  0.00           O  
ATOM   1930  CB  THR A1210       6.562 -34.368  31.683  1.00  0.00           C  
ATOM   1931  OG1 THR A1210       5.429 -35.081  31.173  1.00  0.00           O  
ATOM   1932  CG2 THR A1210       6.950 -34.937  33.043  1.00  0.00           C  
ATOM   1933  N   GLY A1211       8.280 -31.759  31.090  1.00  0.00           N  
ATOM   1934  CA  GLY A1211       9.532 -31.019  31.239  1.00  0.00           C  
ATOM   1935  C   GLY A1211       9.377 -29.601  31.760  1.00  0.00           C  
ATOM   1936  O   GLY A1211      10.370 -28.954  32.099  1.00  0.00           O  
ATOM   1937  N   VAL A1212       8.137 -29.114  31.813  1.00  0.00           N  
ATOM   1938  CA  VAL A1212       7.843 -27.790  32.375  1.00  0.00           C  
ATOM   1939  C   VAL A1212       6.825 -27.817  33.528  1.00  0.00           C  
ATOM   1940  O   VAL A1212       6.142 -26.824  33.791  1.00  0.00           O  
ATOM   1941  CB  VAL A1212       7.440 -26.746  31.287  1.00  0.00           C  
ATOM   1942  CG1 VAL A1212       8.645 -26.356  30.456  1.00  0.00           C  
ATOM   1943  CG2 VAL A1212       6.308 -27.259  30.400  1.00  0.00           C  
ATOM   1944  N   GLY A1213       6.732 -28.961  34.204  1.00  0.00           N  
ATOM   1945  CA  GLY A1213       5.983 -29.070  35.457  1.00  0.00           C  
ATOM   1946  C   GLY A1213       4.512 -29.440  35.380  1.00  0.00           C  
ATOM   1947  O   GLY A1213       3.750 -29.137  36.300  1.00  0.00           O  
ATOM   1948  N   PHE A1227       4.110 -30.088  34.288  1.00  0.00           N  
ATOM   1949  CA  PHE A1227       2.758 -30.633  34.153  1.00  0.00           C  
ATOM   1950  C   PHE A1227       2.627 -31.813  35.124  1.00  0.00           C  
ATOM   1951  O   PHE A1227       3.602 -32.537  35.331  1.00  0.00           O  
ATOM   1952  CB  PHE A1227       2.528 -31.088  32.707  1.00  0.00           C  
ATOM   1953  CG  PHE A1227       1.084 -31.087  32.280  1.00  0.00           C  
ATOM   1954  CD1 PHE A1227       0.382 -29.891  32.145  1.00  0.00           C  
ATOM   1955  CD2 PHE A1227       0.431 -32.283  31.995  1.00  0.00           C  
ATOM   1956  CE1 PHE A1227      -0.954 -29.889  31.749  1.00  0.00           C  
ATOM   1957  CE2 PHE A1227      -0.902 -32.292  31.598  1.00  0.00           C  
ATOM   1958  CZ  PHE A1227      -1.597 -31.092  31.474  1.00  0.00           C  
ATOM   1959  N   PRO A1228       1.431 -32.028  35.718  1.00  0.00           N  
ATOM   1960  CA  PRO A1228       0.114 -31.407  35.516  1.00  0.00           C  
ATOM   1961  C   PRO A1228      -0.111 -30.075  36.231  1.00  0.00           C  
ATOM   1962  O   PRO A1228      -1.137 -29.429  36.002  1.00  0.00           O  
ATOM   1963  CB  PRO A1228      -0.860 -32.453  36.082  1.00  0.00           C  
ATOM   1964  CG  PRO A1228      -0.010 -33.594  36.604  1.00  0.00           C  
ATOM   1965  CD  PRO A1228       1.365 -33.059  36.765  1.00  0.00           C  
ATOM   1966  N   ASP A1280       0.825 -29.672  37.086  1.00  0.00           N  
ATOM   1967  CA  ASP A1280       0.699 -28.425  37.837  1.00  0.00           C  
ATOM   1968  C   ASP A1280       0.750 -27.217  36.898  1.00  0.00           C  
ATOM   1969  O   ASP A1280       1.822 -26.685  36.604  1.00  0.00           O  
ATOM   1970  CB  ASP A1280       1.782 -28.340  38.920  1.00  0.00           C  
ATOM   1971  CG  ASP A1280       1.512 -27.249  39.948  1.00  0.00           C  
ATOM   1972  OD1 ASP A1280       0.416 -26.643  39.936  1.00  0.00           O  
ATOM   1973  OD2 ASP A1280       2.408 -27.000  40.780  1.00  0.00           O  
ATOM   1974  N   THR A1281      -0.425 -26.801  36.429  1.00  0.00           N  
ATOM   1975  CA  THR A1281      -0.551 -25.683  35.488  1.00  0.00           C  
ATOM   1976  C   THR A1281      -0.407 -24.324  36.170  1.00  0.00           C  
ATOM   1977  O   THR A1281      -0.220 -23.303  35.502  1.00  0.00           O  
ATOM   1978  CB  THR A1281      -1.892 -25.723  34.719  1.00  0.00           C  
ATOM   1979  OG1 THR A1281      -2.981 -25.779  35.648  1.00  0.00           O  
ATOM   1980  CG2 THR A1281      -1.952 -26.931  33.793  1.00  0.00           C  
ATOM   1981  N   GLU A1282      -0.499 -24.321  37.497  1.00  0.00           N  
ATOM   1982  CA  GLU A1282      -0.343 -23.106  38.294  1.00  0.00           C  
ATOM   1983  C   GLU A1282       1.129 -22.839  38.640  1.00  0.00           C  
ATOM   1984  O   GLU A1282       1.480 -21.741  39.081  1.00  0.00           O  
ATOM   1985  CB  GLU A1282      -1.217 -23.187  39.558  1.00  0.00           C  
ATOM   1986  CG  GLU A1282      -1.267 -21.917  40.427  1.00  0.00           C  
ATOM   1987  CD  GLU A1282      -1.551 -20.643  39.638  1.00  0.00           C  
ATOM   1988  OE1 GLU A1282      -2.522 -20.620  38.849  1.00  0.00           O  
ATOM   1989  OE2 GLU A1282      -0.801 -19.659  39.817  1.00  0.00           O  
ATOM   1990  N   SER A1283       1.982 -23.839  38.415  1.00  0.00           N  
ATOM   1991  CA  SER A1283       3.416 -23.739  38.711  1.00  0.00           C  
ATOM   1992  C   SER A1283       4.118 -22.653  37.892  1.00  0.00           C  
ATOM   1993  O   SER A1283       3.638 -22.252  36.828  1.00  0.00           O  
ATOM   1994  CB  SER A1283       4.110 -25.089  38.496  1.00  0.00           C  
ATOM   1995  OG  SER A1283       4.157 -25.434  37.121  1.00  0.00           O  
ATOM   1996  N   GLU A1284       5.256 -22.185  38.400  1.00  0.00           N  
ATOM   1997  CA  GLU A1284       6.036 -21.140  37.740  1.00  0.00           C  
ATOM   1998  C   GLU A1284       6.618 -21.610  36.405  1.00  0.00           C  
ATOM   1999  O   GLU A1284       6.656 -20.848  35.438  1.00  0.00           O  
ATOM   2000  CB  GLU A1284       7.147 -20.632  38.669  1.00  0.00           C  
ATOM   2001  CG  GLU A1284       7.841 -19.345  38.207  1.00  0.00           C  
ATOM   2002  CD  GLU A1284       6.927 -18.121  38.191  1.00  0.00           C  
ATOM   2003  OE1 GLU A1284       5.826 -18.164  38.785  1.00  0.00           O  
ATOM   2004  OE2 GLU A1284       7.322 -17.103  37.585  1.00  0.00           O  
ATOM   2005  N   SER A1285       7.054 -22.867  36.362  1.00  0.00           N  
ATOM   2006  CA  SER A1285       7.636 -23.457  35.160  1.00  0.00           C  
ATOM   2007  C   SER A1285       6.650 -23.525  33.992  1.00  0.00           C  
ATOM   2008  O   SER A1285       7.011 -23.211  32.858  1.00  0.00           O  
ATOM   2009  CB  SER A1285       8.188 -24.849  35.465  1.00  0.00           C  
ATOM   2010  OG  SER A1285       9.213 -24.784  36.437  1.00  0.00           O  
ATOM   2011  N   PHE A1286       5.412 -23.929  34.275  1.00  0.00           N  
ATOM   2012  CA  PHE A1286       4.396 -24.086  33.233  1.00  0.00           C  
ATOM   2013  C   PHE A1286       3.861 -22.751  32.717  1.00  0.00           C  
ATOM   2014  O   PHE A1286       3.735 -22.558  31.506  1.00  0.00           O  
ATOM   2015  CB  PHE A1286       3.244 -24.979  33.711  1.00  0.00           C  
ATOM   2016  CG  PHE A1286       2.307 -25.402  32.610  1.00  0.00           C  
ATOM   2017  CD1 PHE A1286       2.626 -26.475  31.781  1.00  0.00           C  
ATOM   2018  CD2 PHE A1286       1.110 -24.724  32.395  1.00  0.00           C  
ATOM   2019  CE1 PHE A1286       1.769 -26.866  30.757  1.00  0.00           C  
ATOM   2020  CE2 PHE A1286       0.244 -25.108  31.375  1.00  0.00           C  
ATOM   2021  CZ  PHE A1286       0.574 -26.183  30.555  1.00  0.00           C  
ATOM   2022  N   ARG A1287       3.548 -21.840  33.636  1.00  0.00           N  
ATOM   2023  CA  ARG A1287       2.994 -20.531  33.281  1.00  0.00           C  
ATOM   2024  C   ARG A1287       3.962 -19.694  32.445  1.00  0.00           C  
ATOM   2025  O   ARG A1287       3.538 -18.870  31.631  1.00  0.00           O  
ATOM   2026  CB  ARG A1287       2.587 -19.755  34.538  1.00  0.00           C  
ATOM   2027  CG  ARG A1287       1.344 -20.292  35.234  1.00  0.00           C  
ATOM   2028  CD  ARG A1287       0.956 -19.444  36.442  1.00  0.00           C  
ATOM   2029  NE  ARG A1287       0.281 -18.204  36.060  1.00  0.00           N  
ATOM   2030  CZ  ARG A1287       0.846 -16.998  36.068  1.00  0.00           C  
ATOM   2031  NH1 ARG A1287       2.110 -16.847  36.445  1.00  0.00           N  
ATOM   2032  NH2 ARG A1287       0.140 -15.937  35.701  1.00  0.00           N  
ATOM   2033  N   ARG A1288       5.257 -19.925  32.649  1.00  0.00           N  
ATOM   2034  CA  ARG A1288       6.311 -19.152  31.994  1.00  0.00           C  
ATOM   2035  C   ARG A1288       6.786 -19.771  30.669  1.00  0.00           C  
ATOM   2036  O   ARG A1288       6.853 -19.076  29.652  1.00  0.00           O  
ATOM   2037  CB  ARG A1288       7.477 -18.924  32.972  1.00  0.00           C  
ATOM   2038  CG  ARG A1288       8.783 -18.469  32.348  1.00  0.00           C  
ATOM   2039  CD  ARG A1288       9.735 -17.917  33.396  1.00  0.00           C  
ATOM   2040  NE  ARG A1288       9.560 -16.478  33.588  1.00  0.00           N  
ATOM   2041  CZ  ARG A1288      10.270 -15.542  32.961  1.00  0.00           C  
ATOM   2042  NH1 ARG A1288      11.219 -15.879  32.096  1.00  0.00           N  
ATOM   2043  NH2 ARG A1288      10.032 -14.260  33.204  1.00  0.00           N  
ATOM   2044  N   TYR A1289       7.096 -21.067  30.682  1.00  0.00           N  
ATOM   2045  CA  TYR A1289       7.689 -21.729  29.514  1.00  0.00           C  
ATOM   2046  C   TYR A1289       6.689 -22.262  28.487  1.00  0.00           C  
ATOM   2047  O   TYR A1289       6.986 -22.278  27.290  1.00  0.00           O  
ATOM   2048  CB  TYR A1289       8.656 -22.834  29.939  1.00  0.00           C  
ATOM   2049  CG  TYR A1289       9.851 -22.339  30.724  1.00  0.00           C  
ATOM   2050  CD1 TYR A1289      10.005 -22.663  32.071  1.00  0.00           C  
ATOM   2051  CD2 TYR A1289      10.827 -21.546  30.120  1.00  0.00           C  
ATOM   2052  CE1 TYR A1289      11.098 -22.213  32.798  1.00  0.00           C  
ATOM   2053  CE2 TYR A1289      11.925 -21.089  30.839  1.00  0.00           C  
ATOM   2054  CZ  TYR A1289      12.054 -21.427  32.177  1.00  0.00           C  
ATOM   2055  OH  TYR A1289      13.140 -20.979  32.895  1.00  0.00           O  
ATOM   2056  N   TRP A1290       5.524 -22.715  28.945  1.00  0.00           N  
ATOM   2057  CA  TRP A1290       4.499 -23.213  28.028  1.00  0.00           C  
ATOM   2058  C   TRP A1290       3.651 -22.063  27.478  1.00  0.00           C  
ATOM   2059  O   TRP A1290       3.256 -21.177  28.236  1.00  0.00           O  
ATOM   2060  CB  TRP A1290       3.618 -24.284  28.687  1.00  0.00           C  
ATOM   2061  CG  TRP A1290       2.836 -25.074  27.676  1.00  0.00           C  
ATOM   2062  CD1 TRP A1290       1.506 -24.960  27.397  1.00  0.00           C  
ATOM   2063  CD2 TRP A1290       3.351 -26.068  26.779  1.00  0.00           C  
ATOM   2064  NE1 TRP A1290       1.154 -25.832  26.392  1.00  0.00           N  
ATOM   2065  CE2 TRP A1290       2.269 -26.521  25.992  1.00  0.00           C  
ATOM   2066  CE3 TRP A1290       4.622 -26.618  26.562  1.00  0.00           C  
ATOM   2067  CZ2 TRP A1290       2.415 -27.505  25.009  1.00  0.00           C  
ATOM   2068  CZ3 TRP A1290       4.767 -27.598  25.585  1.00  0.00           C  
ATOM   2069  CH2 TRP A1290       3.669 -28.030  24.821  1.00  0.00           C  
ATOM   2070  N   PRO A1291       3.365 -22.071  26.157  1.00  0.00           N  
ATOM   2071  CA  PRO A1291       3.712 -23.101  25.172  1.00  0.00           C  
ATOM   2072  C   PRO A1291       5.139 -23.012  24.636  1.00  0.00           C  
ATOM   2073  O   PRO A1291       5.737 -21.934  24.632  1.00  0.00           O  
ATOM   2074  CB  PRO A1291       2.704 -22.862  24.049  1.00  0.00           C  
ATOM   2075  CG  PRO A1291       2.397 -21.412  24.120  1.00  0.00           C  
ATOM   2076  CD  PRO A1291       2.601 -20.966  25.544  1.00  0.00           C  
ATOM   2077  N   ALA A1292       5.663 -24.152  24.190  1.00  0.00           N  
ATOM   2078  CA  ALA A1292       7.012 -24.245  23.633  1.00  0.00           C  
ATOM   2079  C   ALA A1292       7.192 -23.343  22.415  1.00  0.00           C  
ATOM   2080  O   ALA A1292       6.287 -23.205  21.587  1.00  0.00           O  
ATOM   2081  CB  ALA A1292       7.334 -25.689  23.276  1.00  0.00           C  
ATOM   2082  N   ASP A1293       8.365 -22.729  22.317  1.00  0.00           N  
ATOM   2083  CA  ASP A1293       8.669 -21.837  21.205  1.00  0.00           C  
ATOM   2084  C   ASP A1293       9.084 -22.615  19.958  1.00  0.00           C  
ATOM   2085  O   ASP A1293       8.821 -22.181  18.831  1.00  0.00           O  
ATOM   2086  CB  ASP A1293       9.747 -20.834  21.609  1.00  0.00           C  
ATOM   2087  CG  ASP A1293       9.276 -19.882  22.694  1.00  0.00           C  
ATOM   2088  OD1 ASP A1293       9.569 -20.142  23.881  1.00  0.00           O  
ATOM   2089  OD2 ASP A1293       8.597 -18.886  22.364  1.00  0.00           O  
ATOM   2090  N   LEU A1294       9.721 -23.767  20.167  1.00  0.00           N  
ATOM   2091  CA  LEU A1294      10.193 -24.598  19.064  1.00  0.00           C  
ATOM   2092  C   LEU A1294      10.311 -26.078  19.430  1.00  0.00           C  
ATOM   2093  O   LEU A1294      10.965 -26.437  20.414  1.00  0.00           O  
ATOM   2094  CB  LEU A1294      11.534 -24.070  18.534  1.00  0.00           C  
ATOM   2095  CG  LEU A1294      12.146 -24.685  17.270  1.00  0.00           C  
ATOM   2096  CD1 LEU A1294      11.192 -24.623  16.080  1.00  0.00           C  
ATOM   2097  CD2 LEU A1294      13.456 -23.988  16.937  1.00  0.00           C  
ATOM   2098  N   HIS A1295       9.661 -26.925  18.631  1.00  0.00           N  
ATOM   2099  CA  HIS A1295       9.873 -28.368  18.684  1.00  0.00           C  
ATOM   2100  C   HIS A1295      10.818 -28.767  17.556  1.00  0.00           C  
ATOM   2101  O   HIS A1295      10.486 -28.618  16.376  1.00  0.00           O  
ATOM   2102  CB  HIS A1295       8.554 -29.136  18.554  1.00  0.00           C  
ATOM   2103  CG  HIS A1295       7.666 -29.041  19.757  1.00  0.00           C  
ATOM   2104  ND1 HIS A1295       8.131 -29.198  21.045  1.00  0.00           N  
ATOM   2105  CD2 HIS A1295       6.331 -28.837  19.862  1.00  0.00           C  
ATOM   2106  CE1 HIS A1295       7.125 -29.076  21.892  1.00  0.00           C  
ATOM   2107  NE2 HIS A1295       6.022 -28.857  21.200  1.00  0.00           N  
ATOM   2108  N   MET A1296      11.998 -29.260  17.923  1.00  0.00           N  
ATOM   2109  CA  MET A1296      12.990 -29.705  16.949  1.00  0.00           C  
ATOM   2110  C   MET A1296      12.854 -31.206  16.728  1.00  0.00           C  
ATOM   2111  O   MET A1296      13.084 -32.001  17.644  1.00  0.00           O  
ATOM   2112  CB  MET A1296      14.407 -29.354  17.416  1.00  0.00           C  
ATOM   2113  CG  MET A1296      14.726 -27.863  17.394  1.00  0.00           C  
ATOM   2114  SD  MET A1296      15.233 -27.255  15.772  1.00  0.00           S  
ATOM   2115  CE  MET A1296      16.910 -27.876  15.699  1.00  0.00           C  
ATOM   2116  N   ILE A1297      12.462 -31.583  15.513  1.00  0.00           N  
ATOM   2117  CA  ILE A1297      12.213 -32.985  15.169  1.00  0.00           C  
ATOM   2118  C   ILE A1297      12.749 -33.341  13.784  1.00  0.00           C  
ATOM   2119  O   ILE A1297      12.999 -32.458  12.964  1.00  0.00           O  
ATOM   2120  CB  ILE A1297      10.698 -33.332  15.203  1.00  0.00           C  
ATOM   2121  CG1 ILE A1297       9.913 -32.446  14.223  1.00  0.00           C  
ATOM   2122  CG2 ILE A1297      10.145 -33.233  16.626  1.00  0.00           C  
ATOM   2123  CD1 ILE A1297       8.655 -33.085  13.680  1.00  0.00           C  
ATOM   2124  N   GLY A1298      12.922 -34.637  13.536  1.00  0.00           N  
ATOM   2125  CA  GLY A1298      13.198 -35.142  12.191  1.00  0.00           C  
ATOM   2126  C   GLY A1298      11.912 -35.212  11.386  1.00  0.00           C  
ATOM   2127  O   GLY A1298      10.820 -35.291  11.958  1.00  0.00           O  
ATOM   2128  N   LYS A1299      12.037 -35.194  10.060  1.00  0.00           N  
ATOM   2129  CA  LYS A1299      10.875 -35.120   9.164  1.00  0.00           C  
ATOM   2130  C   LYS A1299      10.007 -36.385   9.115  1.00  0.00           C  
ATOM   2131  O   LYS A1299       8.880 -36.347   8.612  1.00  0.00           O  
ATOM   2132  CB  LYS A1299      11.297 -34.701   7.747  1.00  0.00           C  
ATOM   2133  CG  LYS A1299      12.249 -35.666   7.040  1.00  0.00           C  
ATOM   2134  CD  LYS A1299      12.300 -35.412   5.534  1.00  0.00           C  
ATOM   2135  CE  LYS A1299      13.073 -34.141   5.187  1.00  0.00           C  
ATOM   2136  NZ  LYS A1299      13.038 -33.842   3.727  1.00  0.00           N  
ATOM   2137  N   ASP A1300      10.526 -37.491   9.643  1.00  0.00           N  
ATOM   2138  CA  ASP A1300       9.811 -38.770   9.618  1.00  0.00           C  
ATOM   2139  C   ASP A1300       8.719 -38.878  10.687  1.00  0.00           C  
ATOM   2140  O   ASP A1300       7.873 -39.773  10.628  1.00  0.00           O  
ATOM   2141  CB  ASP A1300      10.793 -39.948   9.722  1.00  0.00           C  
ATOM   2142  CG  ASP A1300      11.529 -39.992  11.054  1.00  0.00           C  
ATOM   2143  OD1 ASP A1300      11.851 -38.918  11.612  1.00  0.00           O  
ATOM   2144  OD2 ASP A1300      11.801 -41.113  11.538  1.00  0.00           O  
ATOM   2145  N   ILE A1301       8.741 -37.966  11.657  1.00  0.00           N  
ATOM   2146  CA  ILE A1301       7.760 -37.961  12.747  1.00  0.00           C  
ATOM   2147  C   ILE A1301       6.986 -36.637  12.813  1.00  0.00           C  
ATOM   2148  O   ILE A1301       6.562 -36.196  13.887  1.00  0.00           O  
ATOM   2149  CB  ILE A1301       8.416 -38.299  14.114  1.00  0.00           C  
ATOM   2150  CG1 ILE A1301       9.602 -37.368  14.404  1.00  0.00           C  
ATOM   2151  CG2 ILE A1301       8.853 -39.762  14.145  1.00  0.00           C  
ATOM   2152  CD1 ILE A1301       9.989 -37.289  15.873  1.00  0.00           C  
ATOM   2153  N   ILE A1302       6.790 -36.027  11.646  1.00  0.00           N  
ATOM   2154  CA  ILE A1302       6.164 -34.708  11.536  1.00  0.00           C  
ATOM   2155  C   ILE A1302       4.645 -34.724  11.737  1.00  0.00           C  
ATOM   2156  O   ILE A1302       4.079 -33.763  12.266  1.00  0.00           O  
ATOM   2157  CB  ILE A1302       6.545 -33.998  10.201  1.00  0.00           C  
ATOM   2158  CG1 ILE A1302       6.180 -32.511  10.262  1.00  0.00           C  
ATOM   2159  CG2 ILE A1302       5.911 -34.696   8.984  1.00  0.00           C  
ATOM   2160  CD1 ILE A1302       6.976 -31.640   9.331  1.00  0.00           C  
ATOM   2161  N   ARG A1303       3.996 -35.810  11.320  1.00  0.00           N  
ATOM   2162  CA  ARG A1303       2.544 -35.937  11.443  1.00  0.00           C  
ATOM   2163  C   ARG A1303       2.103 -35.991  12.902  1.00  0.00           C  
ATOM   2164  O   ARG A1303       1.066 -35.434  13.259  1.00  0.00           O  
ATOM   2165  CB  ARG A1303       2.032 -37.162  10.682  1.00  0.00           C  
ATOM   2166  CG  ARG A1303       1.893 -36.945   9.185  1.00  0.00           C  
ATOM   2167  CD  ARG A1303       1.318 -38.173   8.498  1.00  0.00           C  
ATOM   2168  NE  ARG A1303       1.032 -37.927   7.085  1.00  0.00           N  
ATOM   2169  CZ  ARG A1303       1.900 -38.104   6.091  1.00  0.00           C  
ATOM   2170  NH1 ARG A1303       3.133 -38.535   6.338  1.00  0.00           N  
ATOM   2171  NH2 ARG A1303       1.533 -37.849   4.843  1.00  0.00           N  
ATOM   2172  N   PHE A1304       2.901 -36.651  13.737  1.00  0.00           N  
ATOM   2173  CA  PHE A1304       2.628 -36.741  15.170  1.00  0.00           C  
ATOM   2174  C   PHE A1304       2.637 -35.363  15.831  1.00  0.00           C  
ATOM   2175  O   PHE A1304       1.789 -35.067  16.673  1.00  0.00           O  
ATOM   2176  CB  PHE A1304       3.650 -37.647  15.862  1.00  0.00           C  
ATOM   2177  CG  PHE A1304       3.715 -39.040  15.303  1.00  0.00           C  
ATOM   2178  CD1 PHE A1304       4.708 -39.392  14.393  1.00  0.00           C  
ATOM   2179  CD2 PHE A1304       2.792 -40.007  15.695  1.00  0.00           C  
ATOM   2180  CE1 PHE A1304       4.778 -40.683  13.875  1.00  0.00           C  
ATOM   2181  CE2 PHE A1304       2.853 -41.300  15.183  1.00  0.00           C  
ATOM   2182  CZ  PHE A1304       3.849 -41.639  14.271  1.00  0.00           C  
ATOM   2183  N   HIS A1306       3.594 -34.528  15.429  1.00  0.00           N  
ATOM   2184  CA  HIS A1306       3.820 -33.225  16.054  1.00  0.00           C  
ATOM   2185  C   HIS A1306       2.952 -32.101  15.494  1.00  0.00           C  
ATOM   2186  O   HIS A1306       2.675 -31.126  16.196  1.00  0.00           O  
ATOM   2187  CB  HIS A1306       5.297 -32.841  15.951  1.00  0.00           C  
ATOM   2188  CG  HIS A1306       6.184 -33.607  16.882  1.00  0.00           C  
ATOM   2189  ND1 HIS A1306       6.677 -34.857  16.578  1.00  0.00           N  
ATOM   2190  CD2 HIS A1306       6.663 -33.301  18.110  1.00  0.00           C  
ATOM   2191  CE1 HIS A1306       7.422 -35.289  17.580  1.00  0.00           C  
ATOM   2192  NE2 HIS A1306       7.431 -34.362  18.521  1.00  0.00           N  
ATOM   2193  N   THR A1310       2.531 -32.235  14.238  1.00  0.00           N  
ATOM   2194  CA  THR A1310       1.783 -31.173  13.562  1.00  0.00           C  
ATOM   2195  C   THR A1310       0.299 -31.490  13.381  1.00  0.00           C  
ATOM   2196  O   THR A1310      -0.499 -30.589  13.111  1.00  0.00           O  
ATOM   2197  CB  THR A1310       2.400 -30.824  12.192  1.00  0.00           C  
ATOM   2198  OG1 THR A1310       2.331 -31.964  11.327  1.00  0.00           O  
ATOM   2199  CG2 THR A1310       3.855 -30.390  12.352  1.00  0.00           C  
ATOM   2200  N   VAL A1311      -0.069 -32.762  13.524  1.00  0.00           N  
ATOM   2201  CA  VAL A1311      -1.472 -33.171  13.413  1.00  0.00           C  
ATOM   2202  C   VAL A1311      -2.027 -33.655  14.757  1.00  0.00           C  
ATOM   2203  O   VAL A1311      -2.961 -33.054  15.290  1.00  0.00           O  
ATOM   2204  CB  VAL A1311      -1.701 -34.231  12.295  1.00  0.00           C  
ATOM   2205  CG1 VAL A1311      -3.180 -34.581  12.175  1.00  0.00           C  
ATOM   2206  CG2 VAL A1311      -1.175 -33.728  10.957  1.00  0.00           C  
ATOM   2207  N   TYR A1312      -1.446 -34.723  15.305  1.00  0.00           N  
ATOM   2208  CA  TYR A1312      -1.953 -35.322  16.544  1.00  0.00           C  
ATOM   2209  C   TYR A1312      -1.742 -34.427  17.765  1.00  0.00           C  
ATOM   2210  O   TYR A1312      -2.682 -34.161  18.513  1.00  0.00           O  
ATOM   2211  CB  TYR A1312      -1.329 -36.701  16.805  1.00  0.00           C  
ATOM   2212  CG  TYR A1312      -1.445 -37.719  15.683  1.00  0.00           C  
ATOM   2213  CD1 TYR A1312      -0.466 -38.698  15.515  1.00  0.00           C  
ATOM   2214  CD2 TYR A1312      -2.525 -37.714  14.797  1.00  0.00           C  
ATOM   2215  CE1 TYR A1312      -0.554 -39.641  14.497  1.00  0.00           C  
ATOM   2216  CE2 TYR A1312      -2.619 -38.652  13.771  1.00  0.00           C  
ATOM   2217  CZ  TYR A1312      -1.630 -39.611  13.629  1.00  0.00           C  
ATOM   2218  OH  TYR A1312      -1.716 -40.544  12.621  1.00  0.00           O  
ATOM   2219  N   TRP A1314      -0.505 -33.966  17.949  1.00  0.00           N  
ATOM   2220  CA  TRP A1314      -0.100 -33.170  19.116  1.00  0.00           C  
ATOM   2221  C   TRP A1314      -0.910 -31.882  19.327  1.00  0.00           C  
ATOM   2222  O   TRP A1314      -1.350 -31.624  20.447  1.00  0.00           O  
ATOM   2223  CB  TRP A1314       1.411 -32.892  19.072  1.00  0.00           C  
ATOM   2224  CG  TRP A1314       1.983 -32.089  20.217  1.00  0.00           C  
ATOM   2225  CD1 TRP A1314       2.785 -30.988  20.115  1.00  0.00           C  
ATOM   2226  CD2 TRP A1314       1.822 -32.336  21.625  1.00  0.00           C  
ATOM   2227  NE1 TRP A1314       3.128 -30.530  21.364  1.00  0.00           N  
ATOM   2228  CE2 TRP A1314       2.553 -31.338  22.309  1.00  0.00           C  
ATOM   2229  CE3 TRP A1314       1.128 -33.297  22.374  1.00  0.00           C  
ATOM   2230  CZ2 TRP A1314       2.609 -31.272  23.706  1.00  0.00           C  
ATOM   2231  CZ3 TRP A1314       1.187 -33.233  23.764  1.00  0.00           C  
ATOM   2232  CH2 TRP A1314       1.922 -32.226  24.413  1.00  0.00           C  
ATOM   2233  N   PRO A1316      -1.116 -31.073  18.264  1.00  0.00           N  
ATOM   2234  CA  PRO A1316      -1.947 -29.885  18.472  1.00  0.00           C  
ATOM   2235  C   PRO A1316      -3.411 -30.222  18.757  1.00  0.00           C  
ATOM   2236  O   PRO A1316      -4.053 -29.533  19.551  1.00  0.00           O  
ATOM   2237  CB  PRO A1316      -1.816 -29.119  17.147  1.00  0.00           C  
ATOM   2238  CG  PRO A1316      -1.392 -30.124  16.160  1.00  0.00           C  
ATOM   2239  CD  PRO A1316      -0.552 -31.108  16.902  1.00  0.00           C  
ATOM   2240  N   ALA A1317      -3.924 -31.275  18.123  1.00  0.00           N  
ATOM   2241  CA  ALA A1317      -5.298 -31.719  18.350  1.00  0.00           C  
ATOM   2242  C   ALA A1317      -5.502 -32.192  19.789  1.00  0.00           C  
ATOM   2243  O   ALA A1317      -6.554 -31.943  20.380  1.00  0.00           O  
ATOM   2244  CB  ALA A1317      -5.681 -32.809  17.365  1.00  0.00           C  
ATOM   2245  N   PHE A1318      -4.493 -32.864  20.344  1.00  0.00           N  
ATOM   2246  CA  PHE A1318      -4.516 -33.281  21.745  1.00  0.00           C  
ATOM   2247  C   PHE A1318      -4.591 -32.068  22.668  1.00  0.00           C  
ATOM   2248  O   PHE A1318      -5.384 -32.046  23.611  1.00  0.00           O  
ATOM   2249  CB  PHE A1318      -3.283 -34.124  22.101  1.00  0.00           C  
ATOM   2250  CG  PHE A1318      -3.213 -35.458  21.396  1.00  0.00           C  
ATOM   2251  CD1 PHE A1318      -1.979 -36.022  21.087  1.00  0.00           C  
ATOM   2252  CD2 PHE A1318      -4.371 -36.153  21.047  1.00  0.00           C  
ATOM   2253  CE1 PHE A1318      -1.895 -37.256  20.441  1.00  0.00           C  
ATOM   2254  CE2 PHE A1318      -4.298 -37.386  20.397  1.00  0.00           C  
ATOM   2255  CZ  PHE A1318      -3.056 -37.938  20.094  1.00  0.00           C  
ATOM   2256  N   LEU A1319      -3.769 -31.061  22.380  1.00  0.00           N  
ATOM   2257  CA  LEU A1319      -3.698 -29.847  23.192  1.00  0.00           C  
ATOM   2258  C   LEU A1319      -4.947 -28.975  23.060  1.00  0.00           C  
ATOM   2259  O   LEU A1319      -5.351 -28.322  24.025  1.00  0.00           O  
ATOM   2260  CB  LEU A1319      -2.444 -29.041  22.849  1.00  0.00           C  
ATOM   2261  CG  LEU A1319      -1.083 -29.675  23.151  1.00  0.00           C  
ATOM   2262  CD1 LEU A1319      -0.016 -29.023  22.298  1.00  0.00           C  
ATOM   2263  CD2 LEU A1319      -0.725 -29.591  24.636  1.00  0.00           C  
ATOM   2264  N   MET A1321      -5.544 -28.963  21.868  1.00  0.00           N  
ATOM   2265  CA  MET A1321      -6.823 -28.287  21.642  1.00  0.00           C  
ATOM   2266  C   MET A1321      -7.910 -28.924  22.504  1.00  0.00           C  
ATOM   2267  O   MET A1321      -8.731 -28.224  23.098  1.00  0.00           O  
ATOM   2268  CB  MET A1321      -7.230 -28.362  20.167  1.00  0.00           C  
ATOM   2269  CG  MET A1321      -6.487 -27.415  19.238  1.00  0.00           C  
ATOM   2270  SD  MET A1321      -6.911 -27.732  17.512  1.00  0.00           S  
ATOM   2271  CE  MET A1321      -5.807 -26.608  16.665  1.00  0.00           C  
ATOM   2272  N   SER A1322      -7.893 -30.255  22.565  1.00  0.00           N  
ATOM   2273  CA  SER A1322      -8.845 -31.038  23.348  1.00  0.00           C  
ATOM   2274  C   SER A1322      -8.646 -30.848  24.850  1.00  0.00           C  
ATOM   2275  O   SER A1322      -9.617 -30.763  25.606  1.00  0.00           O  
ATOM   2276  CB  SER A1322      -8.720 -32.520  22.987  1.00  0.00           C  
ATOM   2277  OG  SER A1322      -9.568 -33.325  23.787  1.00  0.00           O  
ATOM   2278  N   ALA A1323      -7.384 -30.782  25.271  1.00  0.00           N  
ATOM   2279  CA  ALA A1323      -7.034 -30.623  26.682  1.00  0.00           C  
ATOM   2280  C   ALA A1323      -7.234 -29.190  27.187  1.00  0.00           C  
ATOM   2281  O   ALA A1323      -7.220 -28.942  28.394  1.00  0.00           O  
ATOM   2282  CB  ALA A1323      -5.601 -31.082  26.920  1.00  0.00           C  
ATOM   2283  N   GLY A1324      -7.428 -28.256  26.259  1.00  0.00           N  
ATOM   2284  CA  GLY A1324      -7.585 -26.845  26.600  1.00  0.00           C  
ATOM   2285  C   GLY A1324      -6.259 -26.208  26.968  1.00  0.00           C  
ATOM   2286  O   GLY A1324      -6.182 -25.408  27.903  1.00  0.00           O  
ATOM   2287  N   LEU A1341      -5.216 -26.570  26.224  1.00  0.00           N  
ATOM   2288  CA  LEU A1341      -3.868 -26.063  26.460  1.00  0.00           C  
ATOM   2289  C   LEU A1341      -3.346 -25.321  25.231  1.00  0.00           C  
ATOM   2290  O   LEU A1341      -3.652 -25.711  24.101  1.00  0.00           O  
ATOM   2291  CB  LEU A1341      -2.925 -27.213  26.829  1.00  0.00           C  
ATOM   2292  CG  LEU A1341      -3.211 -27.980  28.125  1.00  0.00           C  
ATOM   2293  CD1 LEU A1341      -2.385 -29.254  28.185  1.00  0.00           C  
ATOM   2294  CD2 LEU A1341      -2.960 -27.119  29.359  1.00  0.00           C  
ATOM   2295  N   PRO A1342      -2.559 -24.245  25.445  1.00  0.00           N  
ATOM   2296  CA  PRO A1342      -2.003 -23.467  24.335  1.00  0.00           C  
ATOM   2297  C   PRO A1342      -1.085 -24.306  23.451  1.00  0.00           C  
ATOM   2298  O   PRO A1342      -0.373 -25.179  23.951  1.00  0.00           O  
ATOM   2299  CB  PRO A1342      -1.194 -22.370  25.040  1.00  0.00           C  
ATOM   2300  CG  PRO A1342      -1.757 -22.294  26.413  1.00  0.00           C  
ATOM   2301  CD  PRO A1342      -2.152 -23.693  26.751  1.00  0.00           C  
ATOM   2302  N   LEU A1344      -1.113 -24.036  22.150  1.00  0.00           N  
ATOM   2303  CA  LEU A1344      -0.318 -24.783  21.178  1.00  0.00           C  
ATOM   2304  C   LEU A1344       1.087 -24.204  21.055  1.00  0.00           C  
ATOM   2305  O   LEU A1344       1.260 -22.989  21.170  1.00  0.00           O  
ATOM   2306  CB  LEU A1344      -0.998 -24.765  19.805  1.00  0.00           C  
ATOM   2307  CG  LEU A1344      -2.490 -25.093  19.715  1.00  0.00           C  
ATOM   2308  CD1 LEU A1344      -3.005 -24.777  18.325  1.00  0.00           C  
ATOM   2309  CD2 LEU A1344      -2.770 -26.541  20.078  1.00  0.00           C  
ATOM   2310  N   PRO A1345       2.096 -25.067  20.812  1.00  0.00           N  
ATOM   2311  CA  PRO A1345       3.464 -24.599  20.580  1.00  0.00           C  
ATOM   2312  C   PRO A1345       3.546 -23.687  19.358  1.00  0.00           C  
ATOM   2313  O   PRO A1345       2.769 -23.844  18.416  1.00  0.00           O  
ATOM   2314  CB  PRO A1345       4.245 -25.895  20.332  1.00  0.00           C  
ATOM   2315  CG  PRO A1345       3.218 -26.899  19.940  1.00  0.00           C  
ATOM   2316  CD  PRO A1345       2.007 -26.535  20.731  1.00  0.00           C  
ATOM   2317  N   LYS A1347       4.483 -22.745  19.386  1.00  0.00           N  
ATOM   2318  CA  LYS A1347       4.581 -21.711  18.357  1.00  0.00           C  
ATOM   2319  C   LYS A1347       5.116 -22.231  17.024  1.00  0.00           C  
ATOM   2320  O   LYS A1347       4.675 -21.784  15.960  1.00  0.00           O  
ATOM   2321  CB  LYS A1347       5.436 -20.540  18.851  1.00  0.00           C  
ATOM   2322  CG  LYS A1347       4.849 -19.797  20.047  1.00  0.00           C  
ATOM   2323  CD  LYS A1347       5.739 -18.637  20.468  1.00  0.00           C  
ATOM   2324  CE  LYS A1347       5.301 -18.054  21.807  1.00  0.00           C  
ATOM   2325  NZ  LYS A1347       6.279 -17.051  22.322  1.00  0.00           N  
ATOM   2326  N   ARG A1348       6.056 -23.173  17.084  1.00  0.00           N  
ATOM   2327  CA  ARG A1348       6.721 -23.675  15.883  1.00  0.00           C  
ATOM   2328  C   ARG A1348       7.230 -25.109  16.033  1.00  0.00           C  
ATOM   2329  O   ARG A1348       7.807 -25.478  17.057  1.00  0.00           O  
ATOM   2330  CB  ARG A1348       7.874 -22.739  15.489  1.00  0.00           C  
ATOM   2331  CG  ARG A1348       8.512 -23.027  14.137  1.00  0.00           C  
ATOM   2332  CD  ARG A1348       9.254 -21.807  13.611  1.00  0.00           C  
ATOM   2333  NE  ARG A1348      10.006 -22.083  12.386  1.00  0.00           N  
ATOM   2334  CZ  ARG A1348       9.492 -22.064  11.157  1.00  0.00           C  
ATOM   2335  NH1 ARG A1348       8.206 -21.796  10.966  1.00  0.00           N  
ATOM   2336  NH2 ARG A1348      10.265 -22.322  10.113  1.00  0.00           N  
ATOM   2337  N   ILE A1349       6.993 -25.908  14.997  1.00  0.00           N  
ATOM   2338  CA  ILE A1349       7.603 -27.223  14.858  1.00  0.00           C  
ATOM   2339  C   ILE A1349       8.482 -27.180  13.608  1.00  0.00           C  
ATOM   2340  O   ILE A1349       8.012 -26.816  12.526  1.00  0.00           O  
ATOM   2341  CB  ILE A1349       6.539 -28.351  14.742  1.00  0.00           C  
ATOM   2342  CG1 ILE A1349       5.781 -28.534  16.061  1.00  0.00           C  
ATOM   2343  CG2 ILE A1349       7.181 -29.676  14.351  1.00  0.00           C  
ATOM   2344  CD1 ILE A1349       4.555 -27.665  16.209  1.00  0.00           C  
ATOM   2345  N   PHE A1350       9.757 -27.528  13.762  1.00  0.00           N  
ATOM   2346  CA  PHE A1350      10.676 -27.535  12.629  1.00  0.00           C  
ATOM   2347  C   PHE A1350      11.309 -28.899  12.404  1.00  0.00           C  
ATOM   2348  O   PHE A1350      11.904 -29.480  13.315  1.00  0.00           O  
ATOM   2349  CB  PHE A1350      11.760 -26.469  12.787  1.00  0.00           C  
ATOM   2350  CG  PHE A1350      12.451 -26.119  11.499  1.00  0.00           C  
ATOM   2351  CD1 PHE A1350      11.949 -25.113  10.680  1.00  0.00           C  
ATOM   2352  CD2 PHE A1350      13.597 -26.798  11.099  1.00  0.00           C  
ATOM   2353  CE1 PHE A1350      12.578 -24.783   9.484  1.00  0.00           C  
ATOM   2354  CE2 PHE A1350      14.232 -26.477   9.901  1.00  0.00           C  
ATOM   2355  CZ  PHE A1350      13.723 -25.466   9.094  1.00  0.00           C  
ATOM   2356  N   ALA A1351      11.182 -29.390  11.174  1.00  0.00           N  
ATOM   2357  CA  ALA A1351      11.718 -30.688  10.787  1.00  0.00           C  
ATOM   2358  C   ALA A1351      12.997 -30.556   9.966  1.00  0.00           C  
ATOM   2359  O   ALA A1351      13.019 -29.883   8.932  1.00  0.00           O  
ATOM   2360  CB  ALA A1351      10.674 -31.484  10.027  1.00  0.00           C  
ATOM   2361  N   HIS A1352      14.058 -31.200  10.442  1.00  0.00           N  
ATOM   2362  CA  HIS A1352      15.345 -31.219   9.751  1.00  0.00           C  
ATOM   2363  C   HIS A1352      15.476 -32.475   8.898  1.00  0.00           C  
ATOM   2364  O   HIS A1352      14.867 -33.504   9.199  1.00  0.00           O  
ATOM   2365  CB  HIS A1352      16.492 -31.158  10.761  1.00  0.00           C  
ATOM   2366  CG  HIS A1352      16.489 -32.286  11.744  1.00  0.00           C  
ATOM   2367  ND1 HIS A1352      16.984 -33.537  11.442  1.00  0.00           N  
ATOM   2368  CD2 HIS A1352      16.045 -32.355  13.021  1.00  0.00           C  
ATOM   2369  CE1 HIS A1352      16.845 -34.327  12.492  1.00  0.00           C  
ATOM   2370  NE2 HIS A1352      16.276 -33.635  13.462  1.00  0.00           N  
ATOM   2371  N   GLY A1356      16.287 -32.388   7.845  1.00  0.00           N  
ATOM   2372  CA  GLY A1356      16.518 -33.517   6.947  1.00  0.00           C  
ATOM   2373  C   GLY A1356      17.398 -34.606   7.537  1.00  0.00           C  
ATOM   2374  O   GLY A1356      17.833 -34.516   8.688  1.00  0.00           O  
ATOM   2375  N   TRP A1360      17.647 -35.642   6.740  1.00  0.00           N  
ATOM   2376  CA  TRP A1360      18.517 -36.746   7.131  1.00  0.00           C  
ATOM   2377  C   TRP A1360      19.936 -36.539   6.609  1.00  0.00           C  
ATOM   2378  O   TRP A1360      20.142 -35.852   5.606  1.00  0.00           O  
ATOM   2379  CB  TRP A1360      17.968 -38.077   6.607  1.00  0.00           C  
ATOM   2380  CG  TRP A1360      16.703 -38.534   7.274  1.00  0.00           C  
ATOM   2381  CD1 TRP A1360      15.468 -38.650   6.698  1.00  0.00           C  
ATOM   2382  CD2 TRP A1360      16.548 -38.945   8.641  1.00  0.00           C  
ATOM   2383  NE1 TRP A1360      14.554 -39.104   7.621  1.00  0.00           N  
ATOM   2384  CE2 TRP A1360      15.189 -39.293   8.821  1.00  0.00           C  
ATOM   2385  CE3 TRP A1360      17.424 -39.050   9.733  1.00  0.00           C  
ATOM   2386  CZ2 TRP A1360      14.685 -39.741  10.049  1.00  0.00           C  
ATOM   2387  CZ3 TRP A1360      16.920 -39.495  10.956  1.00  0.00           C  
ATOM   2388  CH2 TRP A1360      15.562 -39.835  11.101  1.00  0.00           C  
ATOM   2389  N   LEU A1361      20.907 -37.134   7.300  1.00  0.00           N  
ATOM   2390  CA  LEU A1361      22.299 -37.123   6.856  1.00  0.00           C  
ATOM   2391  C   LEU A1361      22.716 -38.527   6.441  1.00  0.00           C  
ATOM   2392  O   LEU A1361      22.687 -39.459   7.248  1.00  0.00           O  
ATOM   2393  CB  LEU A1361      23.229 -36.608   7.959  1.00  0.00           C  
ATOM   2394  CG  LEU A1361      22.980 -35.241   8.602  1.00  0.00           C  
ATOM   2395  CD1 LEU A1361      24.004 -35.018   9.695  1.00  0.00           C  
ATOM   2396  CD2 LEU A1361      23.031 -34.113   7.586  1.00  0.00           C  
ATOM   2397  N   LEU A1365      23.108 -38.668   5.179  1.00  0.00           N  
ATOM   2398  CA  LEU A1365      23.428 -39.976   4.613  1.00  0.00           C  
ATOM   2399  C   LEU A1365      24.873 -40.053   4.126  1.00  0.00           C  
ATOM   2400  O   LEU A1365      25.394 -39.103   3.540  1.00  0.00           O  
ATOM   2401  CB  LEU A1365      22.449 -40.318   3.485  1.00  0.00           C  
ATOM   2402  CG  LEU A1365      20.966 -40.334   3.883  1.00  0.00           C  
ATOM   2403  CD1 LEU A1365      20.087 -39.910   2.723  1.00  0.00           C  
ATOM   2404  CD2 LEU A1365      20.532 -41.690   4.436  1.00  0.00           C  
ATOM   2405  N   ASN A1366      25.509 -41.193   4.379  1.00  0.00           N  
ATOM   2406  CA  ASN A1366      26.911 -41.405   4.029  1.00  0.00           C  
ATOM   2407  C   ASN A1366      27.127 -41.618   2.531  1.00  0.00           C  
ATOM   2408  O   ASN A1366      26.356 -42.323   1.876  1.00  0.00           O  
ATOM   2409  CB  ASN A1366      27.476 -42.591   4.822  1.00  0.00           C  
ATOM   2410  CG  ASN A1366      28.977 -42.766   4.638  1.00  0.00           C  
ATOM   2411  OD1 ASN A1366      29.733 -41.795   4.582  1.00  0.00           O  
ATOM   2412  ND2 ASN A1366      29.413 -44.016   4.554  1.00  0.00           N  
ATOM   2413  N   ARG A1368      28.175 -40.994   1.999  1.00  0.00           N  
ATOM   2414  CA  ARG A1368      28.598 -41.218   0.619  1.00  0.00           C  
ATOM   2415  C   ARG A1368      29.720 -42.251   0.583  1.00  0.00           C  
ATOM   2416  O   ARG A1368      30.690 -42.154   1.339  1.00  0.00           O  
ATOM   2417  CB  ARG A1368      29.070 -39.916  -0.037  1.00  0.00           C  
ATOM   2418  CG  ARG A1368      27.984 -38.870  -0.247  1.00  0.00           C  
ATOM   2419  CD  ARG A1368      28.361 -37.877  -1.348  1.00  0.00           C  
ATOM   2420  NE  ARG A1368      29.572 -37.112  -1.042  1.00  0.00           N  
ATOM   2421  CZ  ARG A1368      29.589 -35.908  -0.473  1.00  0.00           C  
ATOM   2422  NH1 ARG A1368      28.456 -35.304  -0.133  1.00  0.00           N  
ATOM   2423  NH2 ARG A1368      30.747 -35.303  -0.242  1.00  0.00           N  
ATOM   2424  N   GLY A1369      29.578 -43.241  -0.294  1.00  0.00           N  
ATOM   2425  CA  GLY A1369      30.589 -44.282  -0.457  1.00  0.00           C  
ATOM   2426  C   GLY A1369      30.417 -45.443   0.504  1.00  0.00           C  
ATOM   2427  O   GLY A1369      29.338 -46.035   0.589  1.00  0.00           O  
ATOM   2428  N   GLU A1370      31.487 -45.761   1.229  1.00  0.00           N  
ATOM   2429  CA  GLU A1370      31.513 -46.917   2.130  1.00  0.00           C  
ATOM   2430  C   GLU A1370      31.314 -46.537   3.598  1.00  0.00           C  
ATOM   2431  O   GLU A1370      31.750 -45.470   4.038  1.00  0.00           O  
ATOM   2432  CB  GLU A1370      32.810 -47.719   1.947  1.00  0.00           C  
ATOM   2433  CG  GLU A1370      34.101 -46.903   2.077  1.00  0.00           C  
ATOM   2434  CD  GLU A1370      35.346 -47.685   1.686  1.00  0.00           C  
ATOM   2435  OE1 GLU A1370      36.371 -47.555   2.389  1.00  0.00           O  
ATOM   2436  OE2 GLU A1370      35.306 -48.427   0.679  1.00  0.00           O  
ATOM   2437  N   LYS A1414      30.651 -47.421   4.342  1.00  0.00           N  
ATOM   2438  CA  LYS A1414      30.366 -47.204   5.762  1.00  0.00           C  
ATOM   2439  C   LYS A1414      31.636 -47.271   6.611  1.00  0.00           C  
ATOM   2440  O   LYS A1414      31.861 -46.416   7.472  1.00  0.00           O  
ATOM   2441  CB  LYS A1414      29.333 -48.221   6.265  1.00  0.00           C  
ATOM   2442  CG  LYS A1414      28.884 -48.005   7.708  1.00  0.00           C  
ATOM   2443  CD  LYS A1414      28.133 -49.211   8.252  1.00  0.00           C  
ATOM   2444  CE  LYS A1414      27.860 -49.057   9.740  1.00  0.00           C  
ATOM   2445  NZ  LYS A1414      27.150 -50.234  10.308  1.00  0.00           N  
ATOM   2446  N   MET A1415      32.457 -48.288   6.363  1.00  0.00           N  
ATOM   2447  CA  MET A1415      33.695 -48.485   7.111  1.00  0.00           C  
ATOM   2448  C   MET A1415      34.895 -47.908   6.363  1.00  0.00           C  
ATOM   2449  O   MET A1415      35.225 -48.349   5.259  1.00  0.00           O  
ATOM   2450  CB  MET A1415      33.915 -49.970   7.419  1.00  0.00           C  
ATOM   2451  CG  MET A1415      32.850 -50.600   8.319  1.00  0.00           C  
ATOM   2452  SD  MET A1415      32.769 -49.896   9.983  1.00  0.00           S  
ATOM   2453  CE  MET A1415      34.284 -50.522  10.713  1.00  0.00           C  
ATOM   2454  N   SER A1416      35.532 -46.912   6.974  1.00  0.00           N  
ATOM   2455  CA  SER A1416      36.724 -46.279   6.415  1.00  0.00           C  
ATOM   2456  C   SER A1416      37.969 -47.128   6.665  1.00  0.00           C  
ATOM   2457  O   SER A1416      37.978 -47.997   7.541  1.00  0.00           O  
ATOM   2458  CB  SER A1416      36.905 -44.876   7.001  1.00  0.00           C  
ATOM   2459  OG  SER A1416      38.155 -44.315   6.637  1.00  0.00           O  
ATOM   2460  N   LYS A1417      39.017 -46.867   5.888  1.00  0.00           N  
ATOM   2461  CA  LYS A1417      40.268 -47.616   5.989  1.00  0.00           C  
ATOM   2462  C   LYS A1417      41.241 -47.001   7.001  1.00  0.00           C  
ATOM   2463  O   LYS A1417      42.289 -47.581   7.291  1.00  0.00           O  
ATOM   2464  CB  LYS A1417      40.925 -47.741   4.608  1.00  0.00           C  
ATOM   2465  CG  LYS A1417      40.112 -48.559   3.609  1.00  0.00           C  
ATOM   2466  CD  LYS A1417      40.617 -48.377   2.185  1.00  0.00           C  
ATOM   2467  CE  LYS A1417      39.703 -49.064   1.178  1.00  0.00           C  
ATOM   2468  NZ  LYS A1417      40.126 -48.810  -0.228  1.00  0.00           N  
ATOM   2469  N   SER A1441      40.882 -45.838   7.544  1.00  0.00           N  
ATOM   2470  CA  SER A1441      41.746 -45.120   8.486  1.00  0.00           C  
ATOM   2471  C   SER A1441      41.046 -44.683   9.777  1.00  0.00           C  
ATOM   2472  O   SER A1441      41.655 -44.701  10.849  1.00  0.00           O  
ATOM   2473  CB  SER A1441      42.395 -43.909   7.805  1.00  0.00           C  
ATOM   2474  OG  SER A1441      41.422 -43.077   7.196  1.00  0.00           O  
ATOM   2475  N   ILE A1444      39.775 -44.293   9.673  1.00  0.00           N  
ATOM   2476  CA  ILE A1444      39.041 -43.747  10.821  1.00  0.00           C  
ATOM   2477  C   ILE A1444      38.007 -44.710  11.416  1.00  0.00           C  
ATOM   2478  O   ILE A1444      37.570 -44.533  12.557  1.00  0.00           O  
ATOM   2479  CB  ILE A1444      38.378 -42.370  10.499  1.00  0.00           C  
ATOM   2480  CG1 ILE A1444      37.107 -42.540   9.656  1.00  0.00           C  
ATOM   2481  CG2 ILE A1444      39.378 -41.438   9.813  1.00  0.00           C  
ATOM   2482  CD1 ILE A1444      36.150 -41.357   9.718  1.00  0.00           C  
ATOM   2483  N   GLY A1450      37.630 -45.725  10.642  1.00  0.00           N  
ATOM   2484  CA  GLY A1450      36.651 -46.719  11.079  1.00  0.00           C  
ATOM   2485  C   GLY A1450      35.240 -46.384  10.637  1.00  0.00           C  
ATOM   2486  O   GLY A1450      35.014 -46.009   9.485  1.00  0.00           O  
ATOM   2487  N   ASN A1452      34.291 -46.516  11.562  1.00  0.00           N  
ATOM   2488  CA  ASN A1452      32.878 -46.262  11.280  1.00  0.00           C  
ATOM   2489  C   ASN A1452      32.579 -44.775  11.065  1.00  0.00           C  
ATOM   2490  O   ASN A1452      32.768 -43.952  11.965  1.00  0.00           O  
ATOM   2491  CB  ASN A1452      31.999 -46.839  12.397  1.00  0.00           C  
ATOM   2492  CG  ASN A1452      30.562 -47.074  11.955  1.00  0.00           C  
ATOM   2493  OD1 ASN A1452      30.179 -46.759  10.827  1.00  0.00           O  
ATOM   2494  ND2 ASN A1452      29.759 -47.638  12.850  1.00  0.00           N  
ATOM   2495  N   VAL A1455      32.112 -44.448   9.862  1.00  0.00           N  
ATOM   2496  CA  VAL A1455      31.852 -43.062   9.464  1.00  0.00           C  
ATOM   2497  C   VAL A1455      30.538 -42.528  10.054  1.00  0.00           C  
ATOM   2498  O   VAL A1455      30.435 -41.342  10.378  1.00  0.00           O  
ATOM   2499  CB  VAL A1455      31.869 -42.907   7.913  1.00  0.00           C  
ATOM   2500  CG1 VAL A1455      31.564 -41.473   7.491  1.00  0.00           C  
ATOM   2501  CG2 VAL A1455      33.216 -43.334   7.347  1.00  0.00           C  
ATOM   2502  N   VAL A1456      29.549 -43.407  10.205  1.00  0.00           N  
ATOM   2503  CA  VAL A1456      28.224 -43.010  10.700  1.00  0.00           C  
ATOM   2504  C   VAL A1456      28.085 -43.067  12.230  1.00  0.00           C  
ATOM   2505  O   VAL A1456      27.030 -42.731  12.775  1.00  0.00           O  
ATOM   2506  CB  VAL A1456      27.075 -43.815  10.019  1.00  0.00           C  
ATOM   2507  CG1 VAL A1456      26.992 -43.484   8.530  1.00  0.00           C  
ATOM   2508  CG2 VAL A1456      27.241 -45.319  10.239  1.00  0.00           C  
ATOM   2509  N   ASP A1457      29.149 -43.489  12.910  1.00  0.00           N  
ATOM   2510  CA  ASP A1457      29.179 -43.532  14.372  1.00  0.00           C  
ATOM   2511  C   ASP A1457      29.548 -42.152  14.928  1.00  0.00           C  
ATOM   2512  O   ASP A1457      30.663 -41.672  14.701  1.00  0.00           O  
ATOM   2513  CB  ASP A1457      30.166 -44.605  14.858  1.00  0.00           C  
ATOM   2514  CG  ASP A1457      30.173 -44.769  16.376  1.00  0.00           C  
ATOM   2515  OD1 ASP A1457      29.128 -44.545  17.026  1.00  0.00           O  
ATOM   2516  OD2 ASP A1457      31.232 -45.139  16.924  1.00  0.00           O  
ATOM   2517  N   PRO A1458      28.609 -41.507  15.652  1.00  0.00           N  
ATOM   2518  CA  PRO A1458      28.831 -40.158  16.180  1.00  0.00           C  
ATOM   2519  C   PRO A1458      30.007 -40.100  17.148  1.00  0.00           C  
ATOM   2520  O   PRO A1458      30.815 -39.171  17.074  1.00  0.00           O  
ATOM   2521  CB  PRO A1458      27.521 -39.844  16.914  1.00  0.00           C  
ATOM   2522  CG  PRO A1458      26.516 -40.761  16.314  1.00  0.00           C  
ATOM   2523  CD  PRO A1458      27.271 -42.012  16.008  1.00  0.00           C  
ATOM   2524  N   VAL A1459      30.099 -41.094  18.032  1.00  0.00           N  
ATOM   2525  CA  VAL A1459      31.184 -41.191  19.014  1.00  0.00           C  
ATOM   2526  C   VAL A1459      32.550 -41.259  18.323  1.00  0.00           C  
ATOM   2527  O   VAL A1459      33.498 -40.592  18.745  1.00  0.00           O  
ATOM   2528  CB  VAL A1459      30.993 -42.412  19.962  1.00  0.00           C  
ATOM   2529  CG1 VAL A1459      32.047 -42.423  21.067  1.00  0.00           C  
ATOM   2530  CG2 VAL A1459      29.598 -42.409  20.574  1.00  0.00           C  
ATOM   2531  N   ASN A1460      32.633 -42.053  17.255  1.00  0.00           N  
ATOM   2532  CA  ASN A1460      33.866 -42.203  16.483  1.00  0.00           C  
ATOM   2533  C   ASN A1460      34.343 -40.893  15.851  1.00  0.00           C  
ATOM   2534  O   ASN A1460      35.533 -40.576  15.902  1.00  0.00           O  
ATOM   2535  CB  ASN A1460      33.707 -43.287  15.410  1.00  0.00           C  
ATOM   2536  CG  ASN A1460      35.028 -43.662  14.750  1.00  0.00           C  
ATOM   2537  OD1 ASN A1460      36.056 -43.805  15.416  1.00  0.00           O  
ATOM   2538  ND2 ASN A1460      35.002 -43.831  13.432  1.00  0.00           N  
ATOM   2539  N   LEU A1461      33.410 -40.137  15.271  1.00  0.00           N  
ATOM   2540  CA  LEU A1461      33.725 -38.862  14.619  1.00  0.00           C  
ATOM   2541  C   LEU A1461      34.279 -37.832  15.599  1.00  0.00           C  
ATOM   2542  O   LEU A1461      35.213 -37.098  15.271  1.00  0.00           O  
ATOM   2543  CB  LEU A1461      32.496 -38.296  13.897  1.00  0.00           C  
ATOM   2544  CG  LEU A1461      31.898 -39.080  12.721  1.00  0.00           C  
ATOM   2545  CD1 LEU A1461      30.602 -38.433  12.264  1.00  0.00           C  
ATOM   2546  CD2 LEU A1461      32.872 -39.193  11.555  1.00  0.00           C  
ATOM   2547  N   VAL A1462      33.702 -37.789  16.799  1.00  0.00           N  
ATOM   2548  CA  VAL A1462      34.157 -36.890  17.863  1.00  0.00           C  
ATOM   2549  C   VAL A1462      35.560 -37.274  18.358  1.00  0.00           C  
ATOM   2550  O   VAL A1462      36.389 -36.401  18.634  1.00  0.00           O  
ATOM   2551  CB  VAL A1462      33.145 -36.843  19.040  1.00  0.00           C  
ATOM   2552  CG1 VAL A1462      33.662 -35.971  20.186  1.00  0.00           C  
ATOM   2553  CG2 VAL A1462      31.797 -36.331  18.558  1.00  0.00           C  
ATOM   2554  N   ASP A1463      35.820 -38.577  18.457  1.00  0.00           N  
ATOM   2555  CA  ASP A1463      37.144 -39.075  18.833  1.00  0.00           C  
ATOM   2556  C   ASP A1463      38.176 -38.823  17.733  1.00  0.00           C  
ATOM   2557  O   ASP A1463      39.333 -38.508  18.022  1.00  0.00           O  
ATOM   2558  CB  ASP A1463      37.089 -40.569  19.172  1.00  0.00           C  
ATOM   2559  CG  ASP A1463      36.355 -40.854  20.476  1.00  0.00           C  
ATOM   2560  OD1 ASP A1463      35.918 -42.009  20.663  1.00  0.00           O  
ATOM   2561  OD2 ASP A1463      36.216 -39.935  21.313  1.00  0.00           O  
ATOM   2562  N   THR A1465      37.741 -38.954  16.479  1.00  0.00           N  
ATOM   2563  CA  THR A1465      38.609 -38.785  15.314  1.00  0.00           C  
ATOM   2564  C   THR A1465      38.945 -37.318  15.040  1.00  0.00           C  
ATOM   2565  O   THR A1465      40.119 -36.942  15.011  1.00  0.00           O  
ATOM   2566  CB  THR A1465      37.977 -39.409  14.043  1.00  0.00           C  
ATOM   2567  OG1 THR A1465      37.671 -40.788  14.281  1.00  0.00           O  
ATOM   2568  CG2 THR A1465      38.921 -39.305  12.852  1.00  0.00           C  
ATOM   2569  N   PHE A1467      37.910 -36.502  14.845  1.00  0.00           N  
ATOM   2570  CA  PHE A1467      38.074 -35.129  14.363  1.00  0.00           C  
ATOM   2571  C   PHE A1467      38.029 -34.070  15.460  1.00  0.00           C  
ATOM   2572  O   PHE A1467      38.542 -32.964  15.280  1.00  0.00           O  
ATOM   2573  CB  PHE A1467      37.014 -34.805  13.304  1.00  0.00           C  
ATOM   2574  CG  PHE A1467      37.044 -35.718  12.111  1.00  0.00           C  
ATOM   2575  CD1 PHE A1467      36.127 -36.757  11.994  1.00  0.00           C  
ATOM   2576  CD2 PHE A1467      37.985 -35.536  11.102  1.00  0.00           C  
ATOM   2577  CE1 PHE A1467      36.147 -37.605  10.889  1.00  0.00           C  
ATOM   2578  CE2 PHE A1467      38.015 -36.378   9.994  1.00  0.00           C  
ATOM   2579  CZ  PHE A1467      37.093 -37.415   9.888  1.00  0.00           C  
ATOM   2580  N   GLY A1468      37.417 -34.409  16.591  1.00  0.00           N  
ATOM   2581  CA  GLY A1468      37.189 -33.442  17.659  1.00  0.00           C  
ATOM   2582  C   GLY A1468      35.743 -32.987  17.651  1.00  0.00           C  
ATOM   2583  O   GLY A1468      35.111 -32.918  16.593  1.00  0.00           O  
ATOM   2584  N   LEU A1507      35.224 -32.672  18.835  1.00  0.00           N  
ATOM   2585  CA  LEU A1507      33.818 -32.314  19.002  1.00  0.00           C  
ATOM   2586  C   LEU A1507      33.397 -31.100  18.172  1.00  0.00           C  
ATOM   2587  O   LEU A1507      32.515 -31.205  17.315  1.00  0.00           O  
ATOM   2588  CB  LEU A1507      33.496 -32.090  20.484  1.00  0.00           C  
ATOM   2589  CG  LEU A1507      32.100 -31.570  20.842  1.00  0.00           C  
ATOM   2590  CD1 LEU A1507      31.009 -32.514  20.348  1.00  0.00           C  
ATOM   2591  CD2 LEU A1507      31.994 -31.353  22.339  1.00  0.00           C  
ATOM   2592  N   ASP A1508      34.034 -29.960  18.431  1.00  0.00           N  
ATOM   2593  CA  ASP A1508      33.676 -28.699  17.784  1.00  0.00           C  
ATOM   2594  C   ASP A1508      33.824 -28.747  16.263  1.00  0.00           C  
ATOM   2595  O   ASP A1508      33.104 -28.051  15.543  1.00  0.00           O  
ATOM   2596  CB  ASP A1508      34.488 -27.545  18.378  1.00  0.00           C  
ATOM   2597  CG  ASP A1508      34.054 -27.191  19.795  1.00  0.00           C  
ATOM   2598  OD1 ASP A1508      32.902 -27.501  20.176  1.00  0.00           O  
ATOM   2599  OD2 ASP A1508      34.865 -26.592  20.531  1.00  0.00           O  
ATOM   2600  N   GLN A1509      34.752 -29.577  15.790  1.00  0.00           N  
ATOM   2601  CA  GLN A1509      34.933 -29.830  14.363  1.00  0.00           C  
ATOM   2602  C   GLN A1509      33.705 -30.507  13.760  1.00  0.00           C  
ATOM   2603  O   GLN A1509      33.261 -30.139  12.671  1.00  0.00           O  
ATOM   2604  CB  GLN A1509      36.179 -30.690  14.122  1.00  0.00           C  
ATOM   2605  CG  GLN A1509      37.503 -29.931  14.180  1.00  0.00           C  
ATOM   2606  CD  GLN A1509      37.974 -29.634  15.595  1.00  0.00           C  
ATOM   2607  OE1 GLN A1509      37.399 -30.110  16.574  1.00  0.00           O  
ATOM   2608  NE2 GLN A1509      39.034 -28.841  15.704  1.00  0.00           N  
ATOM   2609  N   VAL A1510      33.164 -31.490  14.478  1.00  0.00           N  
ATOM   2610  CA  VAL A1510      31.959 -32.203  14.055  1.00  0.00           C  
ATOM   2611  C   VAL A1510      30.732 -31.295  14.163  1.00  0.00           C  
ATOM   2612  O   VAL A1510      29.920 -31.230  13.237  1.00  0.00           O  
ATOM   2613  CB  VAL A1510      31.751 -33.512  14.865  1.00  0.00           C  
ATOM   2614  CG1 VAL A1510      30.397 -34.149  14.556  1.00  0.00           C  
ATOM   2615  CG2 VAL A1510      32.877 -34.500  14.581  1.00  0.00           C  
ATOM   2616  N   ARG A1511      30.615 -30.589  15.288  1.00  0.00           N  
ATOM   2617  CA  ARG A1511      29.514 -29.651  15.516  1.00  0.00           C  
ATOM   2618  C   ARG A1511      29.404 -28.618  14.395  1.00  0.00           C  
ATOM   2619  O   ARG A1511      28.314 -28.377  13.873  1.00  0.00           O  
ATOM   2620  CB  ARG A1511      29.667 -28.951  16.871  1.00  0.00           C  
ATOM   2621  CG  ARG A1511      29.329 -29.822  18.077  1.00  0.00           C  
ATOM   2622  CD  ARG A1511      29.522 -29.063  19.387  1.00  0.00           C  
ATOM   2623  NE  ARG A1511      28.574 -27.960  19.537  1.00  0.00           N  
ATOM   2624  CZ  ARG A1511      27.473 -27.997  20.285  1.00  0.00           C  
ATOM   2625  NH1 ARG A1511      27.160 -29.086  20.978  1.00  0.00           N  
ATOM   2626  NH2 ARG A1511      26.681 -26.935  20.344  1.00  0.00           N  
ATOM   2627  N   TYR A1516      30.539 -28.024  14.026  1.00  0.00           N  
ATOM   2628  CA  TYR A1516      30.591 -27.048  12.936  1.00  0.00           C  
ATOM   2629  C   TYR A1516      30.209 -27.667  11.590  1.00  0.00           C  
ATOM   2630  O   TYR A1516      29.358 -27.130  10.881  1.00  0.00           O  
ATOM   2631  CB  TYR A1516      31.976 -26.381  12.851  1.00  0.00           C  
ATOM   2632  CG  TYR A1516      32.160 -25.521  11.617  1.00  0.00           C  
ATOM   2633  CD1 TYR A1516      31.613 -24.241  11.548  1.00  0.00           C  
ATOM   2634  CD2 TYR A1516      32.869 -25.995  10.513  1.00  0.00           C  
ATOM   2635  CE1 TYR A1516      31.768 -23.456  10.411  1.00  0.00           C  
ATOM   2636  CE2 TYR A1516      33.030 -25.217   9.374  1.00  0.00           C  
ATOM   2637  CZ  TYR A1516      32.478 -23.951   9.330  1.00  0.00           C  
ATOM   2638  OH  TYR A1516      32.637 -23.177   8.205  1.00  0.00           O  
ATOM   2639  N   PHE A1517      30.838 -28.794  11.253  1.00  0.00           N  
ATOM   2640  CA  PHE A1517      30.618 -29.462   9.968  1.00  0.00           C  
ATOM   2641  C   PHE A1517      29.144 -29.752   9.687  1.00  0.00           C  
ATOM   2642  O   PHE A1517      28.643 -29.430   8.610  1.00  0.00           O  
ATOM   2643  CB  PHE A1517      31.444 -30.752   9.861  1.00  0.00           C  
ATOM   2644  CG  PHE A1517      31.095 -31.595   8.660  1.00  0.00           C  
ATOM   2645  CD1 PHE A1517      31.544 -31.240   7.390  1.00  0.00           C  
ATOM   2646  CD2 PHE A1517      30.308 -32.737   8.798  1.00  0.00           C  
ATOM   2647  CE1 PHE A1517      31.216 -32.011   6.276  1.00  0.00           C  
ATOM   2648  CE2 PHE A1517      29.974 -33.513   7.689  1.00  0.00           C  
ATOM   2649  CZ  PHE A1517      30.432 -33.148   6.427  1.00  0.00           C  
ATOM   2650  N   LEU A1518      28.466 -30.363  10.657  1.00  0.00           N  
ATOM   2651  CA  LEU A1518      27.071 -30.773  10.495  1.00  0.00           C  
ATOM   2652  C   LEU A1518      26.138 -29.581  10.308  1.00  0.00           C  
ATOM   2653  O   LEU A1518      25.151 -29.666   9.578  1.00  0.00           O  
ATOM   2654  CB  LEU A1518      26.607 -31.627  11.682  1.00  0.00           C  
ATOM   2655  CG  LEU A1518      27.349 -32.929  12.006  1.00  0.00           C  
ATOM   2656  CD1 LEU A1518      26.800 -33.544  13.285  1.00  0.00           C  
ATOM   2657  CD2 LEU A1518      27.285 -33.933  10.859  1.00  0.00           C  
ATOM   2658  N   LEU A1527      26.462 -28.471  10.965  1.00  0.00           N  
ATOM   2659  CA  LEU A1527      25.640 -27.267  10.888  1.00  0.00           C  
ATOM   2660  C   LEU A1527      25.971 -26.404   9.671  1.00  0.00           C  
ATOM   2661  O   LEU A1527      25.132 -25.629   9.215  1.00  0.00           O  
ATOM   2662  CB  LEU A1527      25.743 -26.451  12.183  1.00  0.00           C  
ATOM   2663  CG  LEU A1527      25.248 -27.111  13.477  1.00  0.00           C  
ATOM   2664  CD1 LEU A1527      25.328 -26.138  14.645  1.00  0.00           C  
ATOM   2665  CD2 LEU A1527      23.831 -27.652  13.329  1.00  0.00           C  
ATOM   2666  N   ARG A1528      27.186 -26.553   9.146  1.00  0.00           N  
ATOM   2667  CA  ARG A1528      27.637 -25.774   7.992  1.00  0.00           C  
ATOM   2668  C   ARG A1528      27.341 -26.460   6.654  1.00  0.00           C  
ATOM   2669  O   ARG A1528      26.802 -25.832   5.739  1.00  0.00           O  
ATOM   2670  CB  ARG A1528      29.133 -25.445   8.116  1.00  0.00           C  
ATOM   2671  CG  ARG A1528      29.751 -24.691   6.931  1.00  0.00           C  
ATOM   2672  CD  ARG A1528      29.189 -23.284   6.781  1.00  0.00           C  
ATOM   2673  NE  ARG A1528      30.095 -22.405   6.043  1.00  0.00           N  
ATOM   2674  CZ  ARG A1528      30.102 -22.259   4.720  1.00  0.00           C  
ATOM   2675  NH1 ARG A1528      29.250 -22.938   3.959  1.00  0.00           N  
ATOM   2676  NH2 ARG A1528      30.969 -21.430   4.154  1.00  0.00           N  
ATOM   2677  N   GLU A1549      27.688 -27.744   6.558  1.00  0.00           N  
ATOM   2678  CA  GLU A1549      27.621 -28.498   5.300  1.00  0.00           C  
ATOM   2679  C   GLU A1549      26.217 -28.558   4.699  1.00  0.00           C  
ATOM   2680  O   GLU A1549      26.018 -28.207   3.533  1.00  0.00           O  
ATOM   2681  CB  GLU A1549      28.175 -29.916   5.496  1.00  0.00           C  
ATOM   2682  CG  GLU A1549      28.417 -30.699   4.206  1.00  0.00           C  
ATOM   2683  CD  GLU A1549      29.585 -30.166   3.391  1.00  0.00           C  
ATOM   2684  OE1 GLU A1549      30.569 -29.678   3.988  1.00  0.00           O  
ATOM   2685  OE2 GLU A1549      29.520 -30.244   2.146  1.00  0.00           O  
ATOM   2686  N   VAL A1563      25.253 -29.001   5.501  1.00  0.00           N  
ATOM   2687  CA  VAL A1563      23.893 -29.225   5.026  1.00  0.00           C  
ATOM   2688  C   VAL A1563      22.987 -28.051   5.389  1.00  0.00           C  
ATOM   2689  O   VAL A1563      22.933 -27.652   6.555  1.00  0.00           O  
ATOM   2690  CB  VAL A1563      23.317 -30.545   5.596  1.00  0.00           C  
ATOM   2691  CG1 VAL A1563      21.869 -30.753   5.161  1.00  0.00           C  
ATOM   2692  CG2 VAL A1563      24.183 -31.723   5.169  1.00  0.00           C  
ATOM   2693  N   PRO A1569      22.284 -27.484   4.387  1.00  0.00           N  
ATOM   2694  CA  PRO A1569      21.271 -26.467   4.657  1.00  0.00           C  
ATOM   2695  C   PRO A1569      20.196 -27.053   5.563  1.00  0.00           C  
ATOM   2696  O   PRO A1569      19.632 -28.105   5.252  1.00  0.00           O  
ATOM   2697  CB  PRO A1569      20.696 -26.165   3.270  1.00  0.00           C  
ATOM   2698  CG  PRO A1569      21.770 -26.553   2.322  1.00  0.00           C  
ATOM   2699  CD  PRO A1569      22.427 -27.742   2.943  1.00  0.00           C  
ATOM   2700  N   PHE A1594      19.936 -26.383   6.683  1.00  0.00           N  
ATOM   2701  CA  PHE A1594      19.060 -26.923   7.719  1.00  0.00           C  
ATOM   2702  C   PHE A1594      17.598 -26.981   7.283  1.00  0.00           C  
ATOM   2703  O   PHE A1594      17.008 -25.968   6.903  1.00  0.00           O  
ATOM   2704  CB  PHE A1594      19.211 -26.141   9.025  1.00  0.00           C  
ATOM   2705  CG  PHE A1594      18.712 -26.883  10.224  1.00  0.00           C  
ATOM   2706  CD1 PHE A1594      19.445 -27.938  10.755  1.00  0.00           C  
ATOM   2707  CD2 PHE A1594      17.508 -26.537  10.819  1.00  0.00           C  
ATOM   2708  CE1 PHE A1594      18.987 -28.639  11.859  1.00  0.00           C  
ATOM   2709  CE2 PHE A1594      17.041 -27.233  11.928  1.00  0.00           C  
ATOM   2710  CZ  PHE A1594      17.784 -28.285  12.448  1.00  0.00           C  
ATOM   2711  N   GLY A1596      17.030 -28.183   7.346  1.00  0.00           N  
ATOM   2712  CA  GLY A1596      15.678 -28.440   6.860  1.00  0.00           C  
ATOM   2713  C   GLY A1596      15.674 -29.356   5.649  1.00  0.00           C  
ATOM   2714  O   GLY A1596      14.668 -30.006   5.355  1.00  0.00           O  
ATOM   2715  N   GLN A1601      16.806 -29.404   4.948  1.00  0.00           N  
ATOM   2716  CA  GLN A1601      16.971 -30.250   3.768  1.00  0.00           C  
ATOM   2717  C   GLN A1601      17.775 -31.506   4.098  1.00  0.00           C  
ATOM   2718  O   GLN A1601      18.542 -31.523   5.063  1.00  0.00           O  
ATOM   2719  CB  GLN A1601      17.662 -29.471   2.643  1.00  0.00           C  
ATOM   2720  CG  GLN A1601      16.869 -28.279   2.112  1.00  0.00           C  
ATOM   2721  CD  GLN A1601      17.562 -27.559   0.960  1.00  0.00           C  
ATOM   2722  OE1 GLN A1601      18.596 -28.001   0.455  1.00  0.00           O  
ATOM   2723  NE2 GLN A1601      16.982 -26.443   0.534  1.00  0.00           N  
ATOM   2724  N   ASP A1602      17.585 -32.554   3.297  1.00  0.00           N  
ATOM   2725  CA  ASP A1602      18.376 -33.780   3.414  1.00  0.00           C  
ATOM   2726  C   ASP A1602      19.783 -33.545   2.871  1.00  0.00           C  
ATOM   2727  O   ASP A1602      19.964 -32.819   1.889  1.00  0.00           O  
ATOM   2728  CB  ASP A1602      17.710 -34.932   2.655  1.00  0.00           C  
ATOM   2729  CG  ASP A1602      16.352 -35.308   3.226  1.00  0.00           C  
ATOM   2730  OD1 ASP A1602      16.286 -35.738   4.396  1.00  0.00           O  
ATOM   2731  OD2 ASP A1602      15.348 -35.191   2.493  1.00  0.00           O  
ATOM   2732  N   GLY A1603      20.774 -34.161   3.508  1.00  0.00           N  
ATOM   2733  CA  GLY A1603      22.169 -33.959   3.129  1.00  0.00           C  
ATOM   2734  C   GLY A1603      23.020 -35.214   3.077  1.00  0.00           C  
ATOM   2735  O   GLY A1603      22.611 -36.282   3.542  1.00  0.00           O  
ATOM   2736  N   SER A1604      24.214 -35.069   2.509  1.00  0.00           N  
ATOM   2737  CA  SER A1604      25.154 -36.173   2.352  1.00  0.00           C  
ATOM   2738  C   SER A1604      26.571 -35.759   2.738  1.00  0.00           C  
ATOM   2739  O   SER A1604      26.959 -34.600   2.572  1.00  0.00           O  
ATOM   2740  CB  SER A1604      25.128 -36.698   0.915  1.00  0.00           C  
ATOM   2741  OG  SER A1604      25.399 -35.659  -0.011  1.00  0.00           O  
ATOM   2742  N   TYR A1613      27.337 -36.720   3.249  1.00  0.00           N  
ATOM   2743  CA  TYR A1613      28.700 -36.470   3.713  1.00  0.00           C  
ATOM   2744  C   TYR A1613      29.580 -37.712   3.575  1.00  0.00           C  
ATOM   2745  O   TYR A1613      29.082 -38.840   3.550  1.00  0.00           O  
ATOM   2746  CB  TYR A1613      28.689 -35.993   5.174  1.00  0.00           C  
ATOM   2747  CG  TYR A1613      28.386 -37.081   6.188  1.00  0.00           C  
ATOM   2748  CD1 TYR A1613      29.407 -37.657   6.945  1.00  0.00           C  
ATOM   2749  CD2 TYR A1613      27.081 -37.535   6.389  1.00  0.00           C  
ATOM   2750  CE1 TYR A1613      29.138 -38.659   7.875  1.00  0.00           C  
ATOM   2751  CE2 TYR A1613      26.801 -38.536   7.315  1.00  0.00           C  
ATOM   2752  CZ  TYR A1613      27.833 -39.092   8.054  1.00  0.00           C  
ATOM   2753  OH  TYR A1613      27.559 -40.082   8.971  1.00  0.00           O  
ATOM   2754  N   ASN A1614      30.888 -37.489   3.483  1.00  0.00           N  
ATOM   2755  CA  ASN A1614      31.874 -38.566   3.553  1.00  0.00           C  
ATOM   2756  C   ASN A1614      33.096 -38.150   4.374  1.00  0.00           C  
ATOM   2757  O   ASN A1614      33.105 -37.073   4.975  1.00  0.00           O  
ATOM   2758  CB  ASN A1614      32.270 -39.063   2.151  1.00  0.00           C  
ATOM   2759  CG  ASN A1614      32.771 -37.950   1.240  1.00  0.00           C  
ATOM   2760  OD1 ASN A1614      33.466 -37.030   1.673  1.00  0.00           O  
ATOM   2761  ND2 ASN A1614      32.428 -38.044  -0.038  1.00  0.00           N  
ATOM   2762  N   GLU A1615      34.115 -39.005   4.396  1.00  0.00           N  
ATOM   2763  CA  GLU A1615      35.344 -38.743   5.145  1.00  0.00           C  
ATOM   2764  C   GLU A1615      36.072 -37.493   4.641  1.00  0.00           C  
ATOM   2765  O   GLU A1615      36.552 -36.688   5.441  1.00  0.00           O  
ATOM   2766  CB  GLU A1615      36.270 -39.961   5.088  1.00  0.00           C  
ATOM   2767  CG  GLU A1615      37.404 -39.942   6.108  1.00  0.00           C  
ATOM   2768  CD  GLU A1615      38.410 -41.065   5.899  1.00  0.00           C  
ATOM   2769  OE1 GLU A1615      39.540 -40.951   6.421  1.00  0.00           O  
ATOM   2770  OE2 GLU A1615      38.076 -42.057   5.214  1.00  0.00           O  
ATOM   2771  N   ASP A1616      36.134 -37.337   3.319  1.00  0.00           N  
ATOM   2772  CA  ASP A1616      36.825 -36.209   2.686  1.00  0.00           C  
ATOM   2773  C   ASP A1616      36.100 -34.877   2.873  1.00  0.00           C  
ATOM   2774  O   ASP A1616      36.741 -33.826   2.957  1.00  0.00           O  
ATOM   2775  CB  ASP A1616      37.048 -36.481   1.194  1.00  0.00           C  
ATOM   2776  CG  ASP A1616      37.993 -37.644   0.944  1.00  0.00           C  
ATOM   2777  OD1 ASP A1616      37.672 -38.491   0.085  1.00  0.00           O  
ATOM   2778  OD2 ASP A1616      39.053 -37.715   1.605  1.00  0.00           O  
ATOM   2779  N   ALA A1617      34.770 -34.928   2.933  1.00  0.00           N  
ATOM   2780  CA  ALA A1617      33.948 -33.737   3.151  1.00  0.00           C  
ATOM   2781  C   ALA A1617      34.221 -33.102   4.514  1.00  0.00           C  
ATOM   2782  O   ALA A1617      34.314 -31.878   4.625  1.00  0.00           O  
ATOM   2783  CB  ALA A1617      32.469 -34.071   3.001  1.00  0.00           C  
ATOM   2784  N   ILE A1619      34.355 -33.941   5.541  1.00  0.00           N  
ATOM   2785  CA  ILE A1619      34.679 -33.479   6.891  1.00  0.00           C  
ATOM   2786  C   ILE A1619      36.110 -32.940   6.947  1.00  0.00           C  
ATOM   2787  O   ILE A1619      36.330 -31.823   7.414  1.00  0.00           O  
ATOM   2788  CB  ILE A1619      34.482 -34.589   7.961  1.00  0.00           C  
ATOM   2789  CG1 ILE A1619      33.087 -35.213   7.845  1.00  0.00           C  
ATOM   2790  CG2 ILE A1619      34.710 -34.027   9.370  1.00  0.00           C  
ATOM   2791  CD1 ILE A1619      32.924 -36.537   8.574  1.00  0.00           C  
ATOM   2792  N   ILE A1620      37.066 -33.733   6.459  1.00  0.00           N  
ATOM   2793  CA  ILE A1620      38.486 -33.351   6.435  1.00  0.00           C  
ATOM   2794  C   ILE A1620      38.699 -32.008   5.729  1.00  0.00           C  
ATOM   2795  O   ILE A1620      39.385 -31.127   6.255  1.00  0.00           O  
ATOM   2796  CB  ILE A1620      39.374 -34.455   5.786  1.00  0.00           C  
ATOM   2797  CG1 ILE A1620      39.393 -35.713   6.662  1.00  0.00           C  
ATOM   2798  CG2 ILE A1620      40.803 -33.949   5.558  1.00  0.00           C  
ATOM   2799  CD1 ILE A1620      39.880 -36.970   5.953  1.00  0.00           C  
ATOM   2800  N   GLY A1621      38.096 -31.863   4.550  1.00  0.00           N  
ATOM   2801  CA  GLY A1621      38.170 -30.627   3.773  1.00  0.00           C  
ATOM   2802  C   GLY A1621      37.640 -29.418   4.520  1.00  0.00           C  
ATOM   2803  O   GLY A1621      38.291 -28.374   4.560  1.00  0.00           O  
ATOM   2804  N   ARG A1622      36.461 -29.568   5.119  1.00  0.00           N  
ATOM   2805  CA  ARG A1622      35.815 -28.496   5.879  1.00  0.00           C  
ATOM   2806  C   ARG A1622      36.591 -28.129   7.151  1.00  0.00           C  
ATOM   2807  O   ARG A1622      36.745 -26.949   7.468  1.00  0.00           O  
ATOM   2808  CB  ARG A1622      34.370 -28.890   6.217  1.00  0.00           C  
ATOM   2809  CG  ARG A1622      33.510 -27.777   6.812  1.00  0.00           C  
ATOM   2810  CD  ARG A1622      33.116 -26.728   5.779  1.00  0.00           C  
ATOM   2811  NE  ARG A1622      32.086 -27.202   4.856  1.00  0.00           N  
ATOM   2812  CZ  ARG A1622      31.563 -26.475   3.871  1.00  0.00           C  
ATOM   2813  NH1 ARG A1622      31.965 -25.226   3.666  1.00  0.00           N  
ATOM   2814  NH2 ARG A1622      30.631 -26.999   3.087  1.00  0.00           N  
ATOM   2815  N   VAL A1632      37.078 -29.144   7.863  1.00  0.00           N  
ATOM   2816  CA  VAL A1632      37.837 -28.958   9.105  1.00  0.00           C  
ATOM   2817  C   VAL A1632      39.170 -28.240   8.873  1.00  0.00           C  
ATOM   2818  O   VAL A1632      39.533 -27.339   9.634  1.00  0.00           O  
ATOM   2819  CB  VAL A1632      38.065 -30.317   9.835  1.00  0.00           C  
ATOM   2820  CG1 VAL A1632      39.191 -30.227  10.868  1.00  0.00           C  
ATOM   2821  CG2 VAL A1632      36.775 -30.793  10.490  1.00  0.00           C  
ATOM   2822  N   ASN A1635      39.884 -28.636   7.821  1.00  0.00           N  
ATOM   2823  CA  ASN A1635      41.199 -28.070   7.518  1.00  0.00           C  
ATOM   2824  C   ASN A1635      41.151 -26.683   6.875  1.00  0.00           C  
ATOM   2825  O   ASN A1635      42.014 -25.844   7.142  1.00  0.00           O  
ATOM   2826  CB  ASN A1635      42.021 -29.034   6.653  1.00  0.00           C  
ATOM   2827  CG  ASN A1635      42.459 -30.282   7.412  1.00  0.00           C  
ATOM   2828  OD1 ASN A1635      42.433 -30.323   8.643  1.00  0.00           O  
ATOM   2829  ND2 ASN A1635      42.873 -31.304   6.672  1.00  0.00           N  
ATOM   2830  N   ALA A1636      40.142 -26.445   6.039  1.00  0.00           N  
ATOM   2831  CA  ALA A1636      40.016 -25.173   5.326  1.00  0.00           C  
ATOM   2832  C   ALA A1636      39.351 -24.086   6.165  1.00  0.00           C  
ATOM   2833  O   ALA A1636      39.928 -23.017   6.372  1.00  0.00           O  
ATOM   2834  CB  ALA A1636      39.269 -25.365   4.011  1.00  0.00           C  
ATOM   2835  N   ASP A1637      38.141 -24.368   6.646  1.00  0.00           N  
ATOM   2836  CA  ASP A1637      37.336 -23.381   7.363  1.00  0.00           C  
ATOM   2837  C   ASP A1637      37.821 -23.110   8.787  1.00  0.00           C  
ATOM   2838  O   ASP A1637      37.917 -21.955   9.202  1.00  0.00           O  
ATOM   2839  CB  ASP A1637      35.860 -23.799   7.378  1.00  0.00           C  
ATOM   2840  CG  ASP A1637      35.225 -23.773   5.996  1.00  0.00           C  
ATOM   2841  OD1 ASP A1637      35.954 -23.895   4.987  1.00  0.00           O  
ATOM   2842  OD2 ASP A1637      33.986 -23.635   5.919  1.00  0.00           O  
ATOM   2843  N   LEU A1638      38.127 -24.173   9.527  1.00  0.00           N  
ATOM   2844  CA  LEU A1638      38.485 -24.043  10.937  1.00  0.00           C  
ATOM   2845  C   LEU A1638      39.983 -23.875  11.164  1.00  0.00           C  
ATOM   2846  O   LEU A1638      40.412 -22.898  11.780  1.00  0.00           O  
ATOM   2847  CB  LEU A1638      37.949 -25.228  11.750  1.00  0.00           C  
ATOM   2848  CG  LEU A1638      36.429 -25.401  11.848  1.00  0.00           C  
ATOM   2849  CD1 LEU A1638      36.084 -26.699  12.555  1.00  0.00           C  
ATOM   2850  CD2 LEU A1638      35.779 -24.219  12.552  1.00  0.00           C  
ATOM   2851  N   ALA A1639      40.770 -24.822  10.661  1.00  0.00           N  
ATOM   2852  CA  ALA A1639      42.212 -24.840  10.895  1.00  0.00           C  
ATOM   2853  C   ALA A1639      42.950 -23.675  10.231  1.00  0.00           C  
ATOM   2854  O   ALA A1639      43.875 -23.110  10.820  1.00  0.00           O  
ATOM   2855  CB  ALA A1639      42.801 -26.170  10.455  1.00  0.00           C  
ATOM   2856  N   ASN A1640      42.534 -23.315   9.018  1.00  0.00           N  
ATOM   2857  CA  ASN A1640      43.201 -22.261   8.255  1.00  0.00           C  
ATOM   2858  C   ASN A1640      42.510 -20.898   8.329  1.00  0.00           C  
ATOM   2859  O   ASN A1640      43.089 -19.933   8.833  1.00  0.00           O  
ATOM   2860  CB  ASN A1640      43.393 -22.684   6.794  1.00  0.00           C  
ATOM   2861  CG  ASN A1640      44.130 -21.636   5.975  1.00  0.00           C  
ATOM   2862  OD1 ASN A1640      45.240 -21.228   6.320  1.00  0.00           O  
ATOM   2863  ND2 ASN A1640      43.512 -21.196   4.884  1.00  0.00           N  
ATOM   2864  N   GLU A1641      41.279 -20.831   7.822  1.00  0.00           N  
ATOM   2865  CA  GLU A1641      40.526 -19.577   7.725  1.00  0.00           C  
ATOM   2866  C   GLU A1641      40.338 -18.882   9.078  1.00  0.00           C  
ATOM   2867  O   GLU A1641      40.510 -17.665   9.181  1.00  0.00           O  
ATOM   2868  CB  GLU A1641      39.170 -19.823   7.052  1.00  0.00           C  
ATOM   2869  CG  GLU A1641      38.391 -18.559   6.694  1.00  0.00           C  
ATOM   2870  CD  GLU A1641      38.667 -18.057   5.286  1.00  0.00           C  
ATOM   2871  OE1 GLU A1641      39.846 -18.032   4.868  1.00  0.00           O  
ATOM   2872  OE2 GLU A1641      37.696 -17.675   4.598  1.00  0.00           O  
ATOM   2873  N   LEU A1642      39.991 -19.657  10.105  1.00  0.00           N  
ATOM   2874  CA  LEU A1642      39.773 -19.118  11.447  1.00  0.00           C  
ATOM   2875  C   LEU A1642      40.990 -19.319  12.350  1.00  0.00           C  
ATOM   2876  O   LEU A1642      41.383 -18.406  13.076  1.00  0.00           O  
ATOM   2877  CB  LEU A1642      38.517 -19.734  12.083  1.00  0.00           C  
ATOM   2878  CG  LEU A1642      38.151 -19.402  13.538  1.00  0.00           C  
ATOM   2879  CD1 LEU A1642      37.911 -17.910  13.748  1.00  0.00           C  
ATOM   2880  CD2 LEU A1642      36.935 -20.198  13.975  1.00  0.00           C  
ATOM   2881  N   GLY A1662      41.578 -20.512  12.292  1.00  0.00           N  
ATOM   2882  CA  GLY A1662      42.705 -20.880  13.147  1.00  0.00           C  
ATOM   2883  C   GLY A1662      43.948 -20.038  12.939  1.00  0.00           C  
ATOM   2884  O   GLY A1662      44.450 -19.427  13.884  1.00  0.00           O  
ATOM   2885  N   ASN A1663      44.438 -20.004  11.700  1.00  0.00           N  
ATOM   2886  CA  ASN A1663      45.653 -19.260  11.358  1.00  0.00           C  
ATOM   2887  C   ASN A1663      45.516 -17.744  11.474  1.00  0.00           C  
ATOM   2888  O   ASN A1663      46.458 -17.070  11.891  1.00  0.00           O  
ATOM   2889  CB  ASN A1663      46.160 -19.644   9.964  1.00  0.00           C  
ATOM   2890  CG  ASN A1663      46.852 -20.995   9.945  1.00  0.00           C  
ATOM   2891  OD1 ASN A1663      46.546 -21.847   9.113  1.00  0.00           O  
ATOM   2892  ND2 ASN A1663      47.790 -21.197  10.865  1.00  0.00           N  
ATOM   2893  N   LEU A1664      44.349 -17.215  11.104  1.00  0.00           N  
ATOM   2894  CA  LEU A1664      44.064 -15.786  11.254  1.00  0.00           C  
ATOM   2895  C   LEU A1664      44.165 -15.371  12.720  1.00  0.00           C  
ATOM   2896  O   LEU A1664      44.744 -14.331  13.041  1.00  0.00           O  
ATOM   2897  CB  LEU A1664      42.678 -15.440  10.692  1.00  0.00           C  
ATOM   2898  CG  LEU A1664      42.153 -14.006  10.859  1.00  0.00           C  
ATOM   2899  CD1 LEU A1664      42.954 -13.007  10.032  1.00  0.00           C  
ATOM   2900  CD2 LEU A1664      40.679 -13.929  10.499  1.00  0.00           C  
ATOM   2901  N   ALA A1665      43.607 -16.200  13.599  1.00  0.00           N  
ATOM   2902  CA  ALA A1665      43.659 -15.960  15.035  1.00  0.00           C  
ATOM   2903  C   ALA A1665      45.073 -16.126  15.581  1.00  0.00           C  
ATOM   2904  O   ALA A1665      45.548 -15.279  16.332  1.00  0.00           O  
ATOM   2905  CB  ALA A1665      42.691 -16.878  15.764  1.00  0.00           C  
ATOM   2906  N   GLN A1666      45.744 -17.207  15.185  1.00  0.00           N  
ATOM   2907  CA  GLN A1666      47.076 -17.525  15.701  1.00  0.00           C  
ATOM   2908  C   GLN A1666      48.152 -16.524  15.273  1.00  0.00           C  
ATOM   2909  O   GLN A1666      48.907 -16.042  16.117  1.00  0.00           O  
ATOM   2910  CB  GLN A1666      47.479 -18.963  15.336  1.00  0.00           C  
ATOM   2911  CG  GLN A1666      48.818 -19.436  15.927  1.00  0.00           C  
ATOM   2912  CD  GLN A1666      48.876 -19.379  17.453  1.00  0.00           C  
ATOM   2913  OE1 GLN A1666      47.879 -19.607  18.142  1.00  0.00           O  
ATOM   2914  NE2 GLN A1666      50.056 -19.082  17.983  1.00  0.00           N  
ATOM   2915  N   ARG A1667      48.211 -16.211  13.977  1.00  0.00           N  
ATOM   2916  CA  ARG A1667      49.186 -15.248  13.449  1.00  0.00           C  
ATOM   2917  C   ARG A1667      49.072 -13.882  14.122  1.00  0.00           C  
ATOM   2918  O   ARG A1667      50.079 -13.294  14.521  1.00  0.00           O  
ATOM   2919  CB  ARG A1667      49.042 -15.084  11.933  1.00  0.00           C  
ATOM   2920  CG  ARG A1667      49.629 -16.216  11.105  1.00  0.00           C  
ATOM   2921  CD  ARG A1667      49.850 -15.784   9.658  1.00  0.00           C  
ATOM   2922  NE  ARG A1667      48.602 -15.426   8.982  1.00  0.00           N  
ATOM   2923  CZ  ARG A1667      48.526 -14.744   7.841  1.00  0.00           C  
ATOM   2924  NH1 ARG A1667      49.628 -14.326   7.226  1.00  0.00           N  
ATOM   2925  NH2 ARG A1667      47.340 -14.473   7.313  1.00  0.00           N  
ATOM   2926  N   SER A1668      47.840 -13.391  14.245  1.00  0.00           N  
ATOM   2927  CA  SER A1668      47.568 -12.098  14.868  1.00  0.00           C  
ATOM   2928  C   SER A1668      47.888 -12.107  16.362  1.00  0.00           C  
ATOM   2929  O   SER A1668      48.439 -11.138  16.886  1.00  0.00           O  
ATOM   2930  CB  SER A1668      46.114 -11.681  14.636  1.00  0.00           C  
ATOM   2931  OG  SER A1668      45.215 -12.666  15.117  1.00  0.00           O  
ATOM   2932  N   LEU A1669      47.550 -13.204  17.037  1.00  0.00           N  
ATOM   2933  CA  LEU A1669      47.841 -13.350  18.463  1.00  0.00           C  
ATOM   2934  C   LEU A1669      49.330 -13.572  18.727  1.00  0.00           C  
ATOM   2935  O   LEU A1669      49.833 -13.216  19.795  1.00  0.00           O  
ATOM   2936  CB  LEU A1669      47.015 -14.482  19.081  1.00  0.00           C  
ATOM   2937  CG  LEU A1669      45.535 -14.225  19.390  1.00  0.00           C  
ATOM   2938  CD1 LEU A1669      44.803 -15.542  19.590  1.00  0.00           C  
ATOM   2939  CD2 LEU A1669      45.363 -13.325  20.606  1.00  0.00           C  
ATOM   2940  N   SER A1670      50.023 -14.155  17.751  1.00  0.00           N  
ATOM   2941  CA  SER A1670      51.465 -14.382  17.841  1.00  0.00           C  
ATOM   2942  C   SER A1670      52.245 -13.073  17.716  1.00  0.00           C  
ATOM   2943  O   SER A1670      53.193 -12.838  18.470  1.00  0.00           O  
ATOM   2944  CB  SER A1670      51.925 -15.379  16.774  1.00  0.00           C  
ATOM   2945  OG  SER A1670      53.294 -15.707  16.938  1.00  0.00           O  
ATOM   2946  N   MET A1671      51.835 -12.230  16.768  1.00  0.00           N  
ATOM   2947  CA  MET A1671      52.462 -10.923  16.552  1.00  0.00           C  
ATOM   2948  C   MET A1671      52.303  -9.995  17.756  1.00  0.00           C  
ATOM   2949  O   MET A1671      53.185  -9.190  18.043  1.00  0.00           O  
ATOM   2950  CB  MET A1671      51.909 -10.251  15.292  1.00  0.00           C  
ATOM   2951  CG  MET A1671      52.395 -10.870  13.991  1.00  0.00           C  
ATOM   2952  SD  MET A1671      51.951  -9.888  12.547  1.00  0.00           S  
ATOM   2953  CE  MET A1671      52.599 -10.913  11.230  1.00  0.00           C  
ATOM   2954  N   VAL A1672      51.177 -10.111  18.456  1.00  0.00           N  
ATOM   2955  CA  VAL A1672      50.942  -9.336  19.673  1.00  0.00           C  
ATOM   2956  C   VAL A1672      51.809  -9.866  20.820  1.00  0.00           C  
ATOM   2957  O   VAL A1672      52.302  -9.094  21.644  1.00  0.00           O  
ATOM   2958  CB  VAL A1672      49.437  -9.329  20.066  1.00  0.00           C  
ATOM   2959  CG1 VAL A1672      49.221  -8.677  21.424  1.00  0.00           C  
ATOM   2960  CG2 VAL A1672      48.614  -8.611  19.008  1.00  0.00           C  
ATOM   2961  N   ALA A1673      52.008 -11.182  20.843  1.00  0.00           N  
ATOM   2962  CA  ALA A1673      52.762 -11.847  21.902  1.00  0.00           C  
ATOM   2963  C   ALA A1673      54.261 -11.535  21.883  1.00  0.00           C  
ATOM   2964  O   ALA A1673      54.837 -11.185  22.917  1.00  0.00           O  
ATOM   2965  CB  ALA A1673      52.533 -13.352  21.848  1.00  0.00           C  
ATOM   2966  N   LYS A1684      54.886 -11.657  20.712  1.00  0.00           N  
ATOM   2967  CA  LYS A1684      56.343 -11.519  20.603  1.00  0.00           C  
ATOM   2968  C   LYS A1684      56.822 -10.281  19.828  1.00  0.00           C  
ATOM   2969  O   LYS A1684      57.991 -10.200  19.442  1.00  0.00           O  
ATOM   2970  CB  LYS A1684      56.974 -12.808  20.048  1.00  0.00           C  
ATOM   2971  CG  LYS A1684      56.516 -13.215  18.653  1.00  0.00           C  
ATOM   2972  CD  LYS A1684      57.025 -14.606  18.306  1.00  0.00           C  
ATOM   2973  CE  LYS A1684      56.612 -15.017  16.903  1.00  0.00           C  
ATOM   2974  NZ  LYS A1684      57.083 -16.391  16.570  1.00  0.00           N  
ATOM   2975  N   ASN A1685      55.922  -9.325  19.609  1.00  0.00           N  
ATOM   2976  CA  ASN A1685      56.276  -8.054  18.970  1.00  0.00           C  
ATOM   2977  C   ASN A1685      55.645  -6.843  19.659  1.00  0.00           C  
ATOM   2978  O   ASN A1685      56.032  -5.703  19.392  1.00  0.00           O  
ATOM   2979  CB  ASN A1685      55.898  -8.053  17.481  1.00  0.00           C  
ATOM   2980  CG  ASN A1685      56.718  -9.034  16.660  1.00  0.00           C  
ATOM   2981  OD1 ASN A1685      57.696  -8.653  16.019  1.00  0.00           O  
ATOM   2982  ND2 ASN A1685      56.318 -10.302  16.672  1.00  0.00           N  
ATOM   2983  N   LEU A1686      54.677  -7.094  20.540  1.00  0.00           N  
ATOM   2984  CA  LEU A1686      53.911  -6.016  21.173  1.00  0.00           C  
ATOM   2985  C   LEU A1686      53.689  -6.191  22.681  1.00  0.00           C  
ATOM   2986  O   LEU A1686      52.742  -5.638  23.245  1.00  0.00           O  
ATOM   2987  CB  LEU A1686      52.573  -5.809  20.446  1.00  0.00           C  
ATOM   2988  CG  LEU A1686      52.625  -5.176  19.050  1.00  0.00           C  
ATOM   2989  CD1 LEU A1686      51.327  -5.414  18.294  1.00  0.00           C  
ATOM   2990  CD2 LEU A1686      52.951  -3.688  19.124  1.00  0.00           C  
ATOM   2991  N   GLY A1689      54.569  -6.955  23.324  1.00  0.00           N  
ATOM   2992  CA  GLY A1689      54.545  -7.126  24.778  1.00  0.00           C  
ATOM   2993  C   GLY A1689      53.324  -7.843  25.326  1.00  0.00           C  
ATOM   2994  O   GLY A1689      52.848  -7.516  26.417  1.00  0.00           O  
ATOM   2995  N   ALA A1690      52.822  -8.816  24.563  1.00  0.00           N  
ATOM   2996  CA  ALA A1690      51.687  -9.666  24.956  1.00  0.00           C  
ATOM   2997  C   ALA A1690      50.502  -8.900  25.561  1.00  0.00           C  
ATOM   2998  O   ALA A1690      49.981  -9.267  26.619  1.00  0.00           O  
ATOM   2999  CB  ALA A1690      52.154 -10.790  25.892  1.00  0.00           C  
ATOM   3000  N   ALA A1691      50.086  -7.836  24.878  1.00  0.00           N  
ATOM   3001  CA  ALA A1691      48.962  -7.011  25.316  1.00  0.00           C  
ATOM   3002  C   ALA A1691      48.292  -6.345  24.122  1.00  0.00           C  
ATOM   3003  O   ALA A1691      48.965  -5.964  23.163  1.00  0.00           O  
ATOM   3004  CB  ALA A1691      49.426  -5.962  26.321  1.00  0.00           C  
ATOM   3005  N   VAL A1705      46.969  -6.203  24.193  1.00  0.00           N  
ATOM   3006  CA  VAL A1705      46.173  -5.618  23.109  1.00  0.00           C  
ATOM   3007  C   VAL A1705      46.733  -4.257  22.684  1.00  0.00           C  
ATOM   3008  O   VAL A1705      46.842  -3.347  23.508  1.00  0.00           O  
ATOM   3009  CB  VAL A1705      44.672  -5.493  23.492  1.00  0.00           C  
ATOM   3010  CG1 VAL A1705      43.854  -4.919  22.337  1.00  0.00           C  
ATOM   3011  CG2 VAL A1705      44.111  -6.843  23.908  1.00  0.00           C  
ATOM   3012  N   PRO A1706      47.101  -4.127  21.394  1.00  0.00           N  
ATOM   3013  CA  PRO A1706      47.716  -2.915  20.849  1.00  0.00           C  
ATOM   3014  C   PRO A1706      46.815  -1.690  20.969  1.00  0.00           C  
ATOM   3015  O   PRO A1706      45.607  -1.784  20.736  1.00  0.00           O  
ATOM   3016  CB  PRO A1706      47.925  -3.258  19.369  1.00  0.00           C  
ATOM   3017  CG  PRO A1706      47.873  -4.735  19.298  1.00  0.00           C  
ATOM   3018  CD  PRO A1706      46.925  -5.160  20.359  1.00  0.00           C  
ATOM   3019  N   ASP A1707      47.409  -0.559  21.343  1.00  0.00           N  
ATOM   3020  CA  ASP A1707      46.694   0.711  21.391  1.00  0.00           C  
ATOM   3021  C   ASP A1707      46.640   1.289  19.977  1.00  0.00           C  
ATOM   3022  O   ASP A1707      47.655   1.767  19.461  1.00  0.00           O  
ATOM   3023  CB  ASP A1707      47.371   1.684  22.365  1.00  0.00           C  
ATOM   3024  CG  ASP A1707      46.482   2.865  22.731  1.00  0.00           C  
ATOM   3025  OD1 ASP A1707      45.243   2.702  22.774  1.00  0.00           O  
ATOM   3026  OD2 ASP A1707      47.024   3.960  22.988  1.00  0.00           O  
ATOM   3027  N   PRO A1709      45.455   1.239  19.340  1.00  0.00           N  
ATOM   3028  CA  PRO A1709      45.346   1.604  17.929  1.00  0.00           C  
ATOM   3029  C   PRO A1709      45.460   3.108  17.696  1.00  0.00           C  
ATOM   3030  O   PRO A1709      45.292   3.900  18.629  1.00  0.00           O  
ATOM   3031  CB  PRO A1709      43.949   1.109  17.550  1.00  0.00           C  
ATOM   3032  CG  PRO A1709      43.171   1.194  18.810  1.00  0.00           C  
ATOM   3033  CD  PRO A1709      44.136   0.950  19.938  1.00  0.00           C  
ATOM   3034  N   GLY A1710      45.758   3.485  16.457  1.00  0.00           N  
ATOM   3035  CA  GLY A1710      45.810   4.886  16.067  1.00  0.00           C  
ATOM   3036  C   GLY A1710      44.539   5.278  15.344  1.00  0.00           C  
ATOM   3037  O   GLY A1710      43.455   4.788  15.666  1.00  0.00           O  
ATOM   3038  N   GLU A1711      44.680   6.167  14.365  1.00  0.00           N  
ATOM   3039  CA  GLU A1711      43.569   6.583  13.520  1.00  0.00           C  
ATOM   3040  C   GLU A1711      43.160   5.430  12.608  1.00  0.00           C  
ATOM   3041  O   GLU A1711      44.018   4.732  12.063  1.00  0.00           O  
ATOM   3042  CB  GLU A1711      43.978   7.795  12.685  1.00  0.00           C  
ATOM   3043  CG  GLU A1711      42.823   8.620  12.159  1.00  0.00           C  
ATOM   3044  CD  GLU A1711      43.290   9.771  11.293  1.00  0.00           C  
ATOM   3045  OE1 GLU A1711      43.547   9.546  10.091  1.00  0.00           O  
ATOM   3046  OE2 GLU A1711      43.395  10.902  11.815  1.00  0.00           O  
ATOM   3047  N   PHE A1712      41.852   5.228  12.460  1.00  0.00           N  
ATOM   3048  CA  PHE A1712      41.319   4.171  11.600  1.00  0.00           C  
ATOM   3049  C   PHE A1712      41.156   4.659  10.164  1.00  0.00           C  
ATOM   3050  O   PHE A1712      40.634   5.750   9.927  1.00  0.00           O  
ATOM   3051  CB  PHE A1712      39.976   3.653  12.132  1.00  0.00           C  
ATOM   3052  CG  PHE A1712      40.073   2.947  13.458  1.00  0.00           C  
ATOM   3053  CD1 PHE A1712      39.797   3.624  14.643  1.00  0.00           C  
ATOM   3054  CD2 PHE A1712      40.433   1.605  13.524  1.00  0.00           C  
ATOM   3055  CE1 PHE A1712      39.882   2.975  15.874  1.00  0.00           C  
ATOM   3056  CE2 PHE A1712      40.523   0.949  14.751  1.00  0.00           C  
ATOM   3057  CZ  PHE A1712      40.247   1.638  15.928  1.00  0.00           C  
ATOM   3058  N   THR A1713      41.611   3.846   9.214  1.00  0.00           N  
ATOM   3059  CA  THR A1713      41.456   4.148   7.793  1.00  0.00           C  
ATOM   3060  C   THR A1713      40.124   3.596   7.285  1.00  0.00           C  
ATOM   3061  O   THR A1713      39.408   2.918   8.026  1.00  0.00           O  
ATOM   3062  CB  THR A1713      42.614   3.560   6.951  1.00  0.00           C  
ATOM   3063  OG1 THR A1713      42.637   2.135   7.092  1.00  0.00           O  
ATOM   3064  CG2 THR A1713      43.958   4.138   7.388  1.00  0.00           C  
ATOM   3065  N   ASP A1714      39.799   3.891   6.027  1.00  0.00           N  
ATOM   3066  CA  ASP A1714      38.575   3.395   5.394  1.00  0.00           C  
ATOM   3067  C   ASP A1714      38.537   1.869   5.319  1.00  0.00           C  
ATOM   3068  O   ASP A1714      37.464   1.267   5.400  1.00  0.00           O  
ATOM   3069  CB  ASP A1714      38.407   3.990   3.990  1.00  0.00           C  
ATOM   3070  CG  ASP A1714      38.084   5.476   4.013  1.00  0.00           C  
ATOM   3071  OD1 ASP A1714      37.428   5.944   4.969  1.00  0.00           O  
ATOM   3072  OD2 ASP A1714      38.481   6.178   3.059  1.00  0.00           O  
ATOM   3073  N   GLU A1715      39.711   1.258   5.164  1.00  0.00           N  
ATOM   3074  CA  GLU A1715      39.843  -0.199   5.124  1.00  0.00           C  
ATOM   3075  C   GLU A1715      39.503  -0.826   6.474  1.00  0.00           C  
ATOM   3076  O   GLU A1715      38.785  -1.826   6.536  1.00  0.00           O  
ATOM   3077  CB  GLU A1715      41.256  -0.609   4.692  1.00  0.00           C  
ATOM   3078  CG  GLU A1715      41.554  -0.417   3.205  1.00  0.00           C  
ATOM   3079  CD  GLU A1715      41.821   1.032   2.823  1.00  0.00           C  
ATOM   3080  OE1 GLU A1715      42.355   1.794   3.661  1.00  0.00           O  
ATOM   3081  OE2 GLU A1715      41.500   1.405   1.674  1.00  0.00           O  
ATOM   3082  N   ASP A1716      40.020  -0.225   7.546  1.00  0.00           N  
ATOM   3083  CA  ASP A1716      39.745  -0.664   8.914  1.00  0.00           C  
ATOM   3084  C   ASP A1716      38.258  -0.552   9.239  1.00  0.00           C  
ATOM   3085  O   ASP A1716      37.664  -1.485   9.782  1.00  0.00           O  
ATOM   3086  CB  ASP A1716      40.551   0.164   9.924  1.00  0.00           C  
ATOM   3087  CG  ASP A1716      42.037   0.212   9.604  1.00  0.00           C  
ATOM   3088  OD1 ASP A1716      42.525  -0.656   8.851  1.00  0.00           O  
ATOM   3089  OD2 ASP A1716      42.720   1.124  10.114  1.00  0.00           O  
ATOM   3090  N   THR A1717      37.670   0.593   8.892  1.00  0.00           N  
ATOM   3091  CA  THR A1717      36.271   0.894   9.193  1.00  0.00           C  
ATOM   3092  C   THR A1717      35.308  -0.033   8.445  1.00  0.00           C  
ATOM   3093  O   THR A1717      34.349  -0.535   9.034  1.00  0.00           O  
ATOM   3094  CB  THR A1717      35.930   2.372   8.877  1.00  0.00           C  
ATOM   3095  OG1 THR A1717      36.983   3.221   9.347  1.00  0.00           O  
ATOM   3096  CG2 THR A1717      34.630   2.786   9.549  1.00  0.00           C  
ATOM   3097  N   ALA A1718      35.576  -0.260   7.159  1.00  0.00           N  
ATOM   3098  CA  ALA A1718      34.734  -1.116   6.320  1.00  0.00           C  
ATOM   3099  C   ALA A1718      34.698  -2.562   6.813  1.00  0.00           C  
ATOM   3100  O   ALA A1718      33.656  -3.218   6.739  1.00  0.00           O  
ATOM   3101  CB  ALA A1718      35.185  -1.057   4.864  1.00  0.00           C  
ATOM   3102  N   LEU A1719      35.833  -3.048   7.314  1.00  0.00           N  
ATOM   3103  CA  LEU A1719      35.918  -4.393   7.883  1.00  0.00           C  
ATOM   3104  C   LEU A1719      35.176  -4.480   9.218  1.00  0.00           C  
ATOM   3105  O   LEU A1719      34.445  -5.444   9.463  1.00  0.00           O  
ATOM   3106  CB  LEU A1719      37.378  -4.835   8.047  1.00  0.00           C  
ATOM   3107  CG  LEU A1719      37.635  -6.230   8.638  1.00  0.00           C  
ATOM   3108  CD1 LEU A1719      37.148  -7.347   7.717  1.00  0.00           C  
ATOM   3109  CD2 LEU A1719      39.103  -6.418   8.971  1.00  0.00           C  
ATOM   3110  N   LEU A1720      35.365  -3.472  10.068  1.00  0.00           N  
ATOM   3111  CA  LEU A1720      34.678  -3.401  11.356  1.00  0.00           C  
ATOM   3112  C   LEU A1720      33.163  -3.246  11.192  1.00  0.00           C  
ATOM   3113  O   LEU A1720      32.394  -3.725  12.027  1.00  0.00           O  
ATOM   3114  CB  LEU A1720      35.244  -2.265  12.219  1.00  0.00           C  
ATOM   3115  CG  LEU A1720      36.679  -2.398  12.749  1.00  0.00           C  
ATOM   3116  CD1 LEU A1720      37.176  -1.075  13.320  1.00  0.00           C  
ATOM   3117  CD2 LEU A1720      36.805  -3.509  13.781  1.00  0.00           C  
ATOM   3118  N   ALA A1721      32.744  -2.584  10.114  1.00  0.00           N  
ATOM   3119  CA  ALA A1721      31.323  -2.418   9.809  1.00  0.00           C  
ATOM   3120  C   ALA A1721      30.685  -3.744   9.398  1.00  0.00           C  
ATOM   3121  O   ALA A1721      29.540  -4.025   9.759  1.00  0.00           O  
ATOM   3122  CB  ALA A1721      31.126  -1.371   8.726  1.00  0.00           C  
ATOM   3123  N   ALA A1722      31.436  -4.552   8.652  1.00  0.00           N  
ATOM   3124  CA  ALA A1722      30.982  -5.876   8.225  1.00  0.00           C  
ATOM   3125  C   ALA A1722      30.876  -6.838   9.406  1.00  0.00           C  
ATOM   3126  O   ALA A1722      30.024  -7.730   9.414  1.00  0.00           O  
ATOM   3127  CB  ALA A1722      31.908  -6.441   7.159  1.00  0.00           C  
ATOM   3128  N   ALA A1723      31.746  -6.647  10.396  1.00  0.00           N  
ATOM   3129  CA  ALA A1723      31.735  -7.451  11.614  1.00  0.00           C  
ATOM   3130  C   ALA A1723      30.618  -7.027  12.567  1.00  0.00           C  
ATOM   3131  O   ALA A1723      29.984  -7.874  13.197  1.00  0.00           O  
ATOM   3132  CB  ALA A1723      33.088  -7.381  12.309  1.00  0.00           C  
ATOM   3133  N   ASP A1724      30.379  -5.720  12.662  1.00  0.00           N  
ATOM   3134  CA  ASP A1724      29.349  -5.172  13.550  1.00  0.00           C  
ATOM   3135  C   ASP A1724      27.933  -5.475  13.062  1.00  0.00           C  
ATOM   3136  O   ASP A1724      26.983  -5.464  13.848  1.00  0.00           O  
ATOM   3137  CB  ASP A1724      29.531  -3.658  13.728  1.00  0.00           C  
ATOM   3138  CG  ASP A1724      30.783  -3.297  14.524  1.00  0.00           C  
ATOM   3139  OD1 ASP A1724      31.513  -4.207  14.972  1.00  0.00           O  
ATOM   3140  OD2 ASP A1724      31.039  -2.087  14.698  1.00  0.00           O  
ATOM   3141  N   ALA A1725      27.803  -5.747  11.767  1.00  0.00           N  
ATOM   3142  CA  ALA A1725      26.511  -6.051  11.156  1.00  0.00           C  
ATOM   3143  C   ALA A1725      26.081  -7.504  11.376  1.00  0.00           C  
ATOM   3144  O   ALA A1725      24.901  -7.834  11.228  1.00  0.00           O  
ATOM   3145  CB  ALA A1725      26.540  -5.722   9.667  1.00  0.00           C  
ATOM   3146  N   LEU A1726      27.039  -8.356  11.743  1.00  0.00           N  
ATOM   3147  CA  LEU A1726      26.811  -9.795  11.893  1.00  0.00           C  
ATOM   3148  C   LEU A1726      25.666 -10.161  12.838  1.00  0.00           C  
ATOM   3149  O   LEU A1726      24.701 -10.802  12.416  1.00  0.00           O  
ATOM   3150  CB  LEU A1726      28.098 -10.510  12.320  1.00  0.00           C  
ATOM   3151  CG  LEU A1726      29.169 -10.778  11.260  1.00  0.00           C  
ATOM   3152  CD1 LEU A1726      30.471 -11.214  11.916  1.00  0.00           C  
ATOM   3153  CD2 LEU A1726      28.695 -11.821  10.255  1.00  0.00           C  
ATOM   3154  N   LEU A1727      25.772  -9.737  14.099  1.00  0.00           N  
ATOM   3155  CA  LEU A1727      24.803 -10.082  15.149  1.00  0.00           C  
ATOM   3156  C   LEU A1727      23.340  -9.984  14.709  1.00  0.00           C  
ATOM   3157  O   LEU A1727      22.541 -10.867  15.023  1.00  0.00           O  
ATOM   3158  CB  LEU A1727      25.040  -9.234  16.408  1.00  0.00           C  
ATOM   3159  CG  LEU A1727      24.132  -9.434  17.631  1.00  0.00           C  
ATOM   3160  CD1 LEU A1727      24.181 -10.864  18.166  1.00  0.00           C  
ATOM   3161  CD2 LEU A1727      24.493  -8.449  18.728  1.00  0.00           C  
ATOM   3162  N   GLU A1728      23.000  -8.921  13.980  1.00  0.00           N  
ATOM   3163  CA  GLU A1728      21.635  -8.723  13.495  1.00  0.00           C  
ATOM   3164  C   GLU A1728      21.190  -9.783  12.488  1.00  0.00           C  
ATOM   3165  O   GLU A1728      20.101 -10.343  12.629  1.00  0.00           O  
ATOM   3166  CB  GLU A1728      21.445  -7.319  12.919  1.00  0.00           C  
ATOM   3167  CG  GLU A1728      21.220  -6.246  13.976  1.00  0.00           C  
ATOM   3168  CD  GLU A1728      20.684  -4.944  13.399  1.00  0.00           C  
ATOM   3169  OE1 GLU A1728      19.934  -4.987  12.397  1.00  0.00           O  
ATOM   3170  OE2 GLU A1728      21.007  -3.874  13.958  1.00  0.00           O  
ATOM   3171  N   ARG A1729      22.018 -10.065  11.483  1.00  0.00           N  
ATOM   3172  CA  ARG A1729      21.650 -11.082  10.492  1.00  0.00           C  
ATOM   3173  C   ARG A1729      21.790 -12.504  11.041  1.00  0.00           C  
ATOM   3174  O   ARG A1729      21.015 -13.388  10.671  1.00  0.00           O  
ATOM   3175  CB  ARG A1729      22.382 -10.905   9.147  1.00  0.00           C  
ATOM   3176  CG  ARG A1729      23.861 -11.264   9.129  1.00  0.00           C  
ATOM   3177  CD  ARG A1729      24.742 -10.043   8.890  1.00  0.00           C  
ATOM   3178  NE  ARG A1729      24.615  -9.510   7.533  1.00  0.00           N  
ATOM   3179  CZ  ARG A1729      25.301  -9.943   6.475  1.00  0.00           C  
ATOM   3180  NH1 ARG A1729      26.180 -10.932   6.594  1.00  0.00           N  
ATOM   3181  NH2 ARG A1729      25.105  -9.385   5.288  1.00  0.00           N  
ATOM   3182  N   VAL A1730      22.758 -12.710  11.933  1.00  0.00           N  
ATOM   3183  CA  VAL A1730      22.948 -14.008  12.591  1.00  0.00           C  
ATOM   3184  C   VAL A1730      21.737 -14.345  13.472  1.00  0.00           C  
ATOM   3185  O   VAL A1730      21.319 -15.503  13.542  1.00  0.00           O  
ATOM   3186  CB  VAL A1730      24.277 -14.070  13.403  1.00  0.00           C  
ATOM   3187  CG1 VAL A1730      24.426 -15.410  14.113  1.00  0.00           C  
ATOM   3188  CG2 VAL A1730      25.476 -13.840  12.492  1.00  0.00           C  
ATOM   3189  N   ARG A1731      21.173 -13.326  14.121  1.00  0.00           N  
ATOM   3190  CA  ARG A1731      19.934 -13.483  14.882  1.00  0.00           C  
ATOM   3191  C   ARG A1731      18.772 -13.864  13.965  1.00  0.00           C  
ATOM   3192  O   ARG A1731      17.961 -14.722  14.316  1.00  0.00           O  
ATOM   3193  CB  ARG A1731      19.601 -12.209  15.667  1.00  0.00           C  
ATOM   3194  CG  ARG A1731      18.444 -12.372  16.644  1.00  0.00           C  
ATOM   3195  CD  ARG A1731      18.054 -11.061  17.301  1.00  0.00           C  
ATOM   3196  NE  ARG A1731      18.980 -10.675  18.364  1.00  0.00           N  
ATOM   3197  CZ  ARG A1731      19.803  -9.631  18.312  1.00  0.00           C  
ATOM   3198  NH1 ARG A1731      19.827  -8.842  17.245  1.00  0.00           N  
ATOM   3199  NH2 ARG A1731      20.604  -9.371  19.338  1.00  0.00           N  
ATOM   3200  N   GLU A1732      18.706 -13.226  12.796  1.00  0.00           N  
ATOM   3201  CA  GLU A1732      17.680 -13.521  11.790  1.00  0.00           C  
ATOM   3202  C   GLU A1732      17.767 -14.958  11.270  1.00  0.00           C  
ATOM   3203  O   GLU A1732      16.745 -15.633  11.130  1.00  0.00           O  
ATOM   3204  CB  GLU A1732      17.758 -12.533  10.622  1.00  0.00           C  
ATOM   3205  CG  GLU A1732      17.207 -11.147  10.934  1.00  0.00           C  
ATOM   3206  CD  GLU A1732      17.331 -10.187   9.763  1.00  0.00           C  
ATOM   3207  OE1 GLU A1732      18.469  -9.945   9.301  1.00  0.00           O  
ATOM   3208  OE2 GLU A1732      16.289  -9.667   9.311  1.00  0.00           O  
ATOM   3209  N   HIS A1733      18.986 -15.417  10.990  1.00  0.00           N  
ATOM   3210  CA  HIS A1733      19.210 -16.787  10.535  1.00  0.00           C  
ATOM   3211  C   HIS A1733      18.833 -17.808  11.612  1.00  0.00           C  
ATOM   3212  O   HIS A1733      18.183 -18.812  11.317  1.00  0.00           O  
ATOM   3213  CB  HIS A1733      20.665 -16.995  10.092  1.00  0.00           C  
ATOM   3214  CG  HIS A1733      21.089 -16.126   8.947  1.00  0.00           C  
ATOM   3215  ND1 HIS A1733      20.307 -15.927   7.828  1.00  0.00           N  
ATOM   3216  CD2 HIS A1733      22.228 -15.423   8.738  1.00  0.00           C  
ATOM   3217  CE1 HIS A1733      20.938 -15.124   6.990  1.00  0.00           C  
ATOM   3218  NE2 HIS A1733      22.106 -14.804   7.517  1.00  0.00           N  
ATOM   3219  N   PHE A1734      19.230 -17.536  12.856  1.00  0.00           N  
ATOM   3220  CA  PHE A1734      18.982 -18.446  13.979  1.00  0.00           C  
ATOM   3221  C   PHE A1734      17.507 -18.602  14.339  1.00  0.00           C  
ATOM   3222  O   PHE A1734      17.115 -19.618  14.914  1.00  0.00           O  
ATOM   3223  CB  PHE A1734      19.783 -18.023  15.216  1.00  0.00           C  
ATOM   3224  CG  PHE A1734      21.056 -18.802  15.412  1.00  0.00           C  
ATOM   3225  CD1 PHE A1734      22.248 -18.379  14.830  1.00  0.00           C  
ATOM   3226  CD2 PHE A1734      21.063 -19.960  16.185  1.00  0.00           C  
ATOM   3227  CE1 PHE A1734      23.429 -19.100  15.013  1.00  0.00           C  
ATOM   3228  CE2 PHE A1734      22.238 -20.686  16.375  1.00  0.00           C  
ATOM   3229  CZ  PHE A1734      23.423 -20.254  15.788  1.00  0.00           C  
ATOM   3230  N   ASP A1735      16.698 -17.602  13.999  1.00  0.00           N  
ATOM   3231  CA  ASP A1735      15.264 -17.633  14.294  1.00  0.00           C  
ATOM   3232  C   ASP A1735      14.451 -18.453  13.289  1.00  0.00           C  
ATOM   3233  O   ASP A1735      13.279 -18.748  13.532  1.00  0.00           O  
ATOM   3234  CB  ASP A1735      14.700 -16.209  14.401  1.00  0.00           C  
ATOM   3235  CG  ASP A1735      14.862 -15.608  15.797  1.00  0.00           C  
ATOM   3236  OD1 ASP A1735      14.966 -16.366  16.787  1.00  0.00           O  
ATOM   3237  OD2 ASP A1735      14.873 -14.364  15.903  1.00  0.00           O  
ATOM   3238  N   VAL A1736      15.077 -18.827  12.174  1.00  0.00           N  
ATOM   3239  CA  VAL A1736      14.383 -19.533  11.088  1.00  0.00           C  
ATOM   3240  C   VAL A1736      13.924 -20.958  11.467  1.00  0.00           C  
ATOM   3241  O   VAL A1736      12.734 -21.255  11.347  1.00  0.00           O  
ATOM   3242  CB  VAL A1736      15.181 -19.490   9.741  1.00  0.00           C  
ATOM   3243  CG1 VAL A1736      14.514 -20.349   8.674  1.00  0.00           C  
ATOM   3244  CG2 VAL A1736      15.319 -18.057   9.250  1.00  0.00           C  
ATOM   3245  N   PRO A1739      14.843 -21.838  11.932  1.00  0.00           N  
ATOM   3246  CA  PRO A1739      16.292 -21.704  12.121  1.00  0.00           C  
ATOM   3247  C   PRO A1739      17.113 -22.077  10.884  1.00  0.00           C  
ATOM   3248  O   PRO A1739      16.723 -22.957  10.113  1.00  0.00           O  
ATOM   3249  CB  PRO A1739      16.582 -22.677  13.263  1.00  0.00           C  
ATOM   3250  CG  PRO A1739      15.551 -23.730  13.132  1.00  0.00           C  
ATOM   3251  CD  PRO A1739      14.349 -23.124  12.461  1.00  0.00           C  
ATOM   3252  N   ALA A1740      18.244 -21.398  10.712  1.00  0.00           N  
ATOM   3253  CA  ALA A1740      19.128 -21.613   9.573  1.00  0.00           C  
ATOM   3254  C   ALA A1740      20.573 -21.353   9.985  1.00  0.00           C  
ATOM   3255  O   ALA A1740      21.168 -20.337   9.613  1.00  0.00           O  
ATOM   3256  CB  ALA A1740      18.723 -20.715   8.407  1.00  0.00           C  
ATOM   3257  N   MET A1741      21.131 -22.283  10.756  1.00  0.00           N  
ATOM   3258  CA  MET A1741      22.488 -22.143  11.291  1.00  0.00           C  
ATOM   3259  C   MET A1741      23.556 -22.101  10.202  1.00  0.00           C  
ATOM   3260  O   MET A1741      24.618 -21.508  10.401  1.00  0.00           O  
ATOM   3261  CB  MET A1741      22.804 -23.261  12.292  1.00  0.00           C  
ATOM   3262  CG  MET A1741      22.024 -23.178  13.597  1.00  0.00           C  
ATOM   3263  SD  MET A1741      20.281 -23.617  13.423  1.00  0.00           S  
ATOM   3264  CE  MET A1741      20.374 -25.403  13.362  1.00  0.00           C  
ATOM   3265  N   HIS A1742      23.269 -22.721   9.058  1.00  0.00           N  
ATOM   3266  CA  HIS A1742      24.212 -22.755   7.940  1.00  0.00           C  
ATOM   3267  C   HIS A1742      24.473 -21.367   7.346  1.00  0.00           C  
ATOM   3268  O   HIS A1742      25.611 -21.038   7.011  1.00  0.00           O  
ATOM   3269  CB  HIS A1742      23.769 -23.759   6.864  1.00  0.00           C  
ATOM   3270  CG  HIS A1742      22.515 -23.373   6.142  1.00  0.00           C  
ATOM   3271  ND1 HIS A1742      21.262 -23.506   6.700  1.00  0.00           N  
ATOM   3272  CD2 HIS A1742      22.322 -22.872   4.899  1.00  0.00           C  
ATOM   3273  CE1 HIS A1742      20.351 -23.095   5.836  1.00  0.00           C  
ATOM   3274  NE2 HIS A1742      20.968 -22.705   4.734  1.00  0.00           N  
ATOM   3275  N   LEU A1743      23.423 -20.555   7.243  1.00  0.00           N  
ATOM   3276  CA  LEU A1743      23.547 -19.192   6.729  1.00  0.00           C  
ATOM   3277  C   LEU A1743      24.304 -18.290   7.703  1.00  0.00           C  
ATOM   3278  O   LEU A1743      25.063 -17.414   7.282  1.00  0.00           O  
ATOM   3279  CB  LEU A1743      22.171 -18.599   6.398  1.00  0.00           C  
ATOM   3280  CG  LEU A1743      21.328 -19.302   5.324  1.00  0.00           C  
ATOM   3281  CD1 LEU A1743      19.951 -18.657   5.195  1.00  0.00           C  
ATOM   3282  CD2 LEU A1743      22.040 -19.334   3.971  1.00  0.00           C  
ATOM   3283  N   ALA A1744      24.096 -18.517   9.001  1.00  0.00           N  
ATOM   3284  CA  ALA A1744      24.810 -17.795  10.051  1.00  0.00           C  
ATOM   3285  C   ALA A1744      26.313 -18.048   9.959  1.00  0.00           C  
ATOM   3286  O   ALA A1744      27.115 -17.115  10.045  1.00  0.00           O  
ATOM   3287  CB  ALA A1744      24.284 -18.195  11.419  1.00  0.00           C  
ATOM   3288  N   LEU A1745      26.681 -19.314   9.772  1.00  0.00           N  
ATOM   3289  CA  LEU A1745      28.079 -19.712   9.632  1.00  0.00           C  
ATOM   3290  C   LEU A1745      28.690 -19.207   8.322  1.00  0.00           C  
ATOM   3291  O   LEU A1745      29.879 -18.879   8.275  1.00  0.00           O  
ATOM   3292  CB  LEU A1745      28.222 -21.235   9.756  1.00  0.00           C  
ATOM   3293  CG  LEU A1745      27.911 -21.861  11.125  1.00  0.00           C  
ATOM   3294  CD1 LEU A1745      27.677 -23.360  11.009  1.00  0.00           C  
ATOM   3295  CD2 LEU A1745      29.012 -21.577  12.136  1.00  0.00           C  
ATOM   3296  N   GLU A1746      27.873 -19.142   7.271  1.00  0.00           N  
ATOM   3297  CA  GLU A1746      28.282 -18.542   5.998  1.00  0.00           C  
ATOM   3298  C   GLU A1746      28.539 -17.046   6.166  1.00  0.00           C  
ATOM   3299  O   GLU A1746      29.514 -16.515   5.632  1.00  0.00           O  
ATOM   3300  CB  GLU A1746      27.222 -18.767   4.914  1.00  0.00           C  
ATOM   3301  CG  GLU A1746      27.199 -20.169   4.327  1.00  0.00           C  
ATOM   3302  CD  GLU A1746      26.137 -20.340   3.253  1.00  0.00           C  
ATOM   3303  OE1 GLU A1746      25.139 -21.047   3.511  1.00  0.00           O  
ATOM   3304  OE2 GLU A1746      26.295 -19.765   2.153  1.00  0.00           O  
ATOM   3305  N   ALA A1747      27.659 -16.382   6.915  1.00  0.00           N  
ATOM   3306  CA  ALA A1747      27.765 -14.947   7.174  1.00  0.00           C  
ATOM   3307  C   ALA A1747      29.034 -14.592   7.946  1.00  0.00           C  
ATOM   3308  O   ALA A1747      29.699 -13.603   7.630  1.00  0.00           O  
ATOM   3309  CB  ALA A1747      26.534 -14.449   7.916  1.00  0.00           C  
ATOM   3310  N   ILE A1748      29.360 -15.404   8.950  1.00  0.00           N  
ATOM   3311  CA  ILE A1748      30.542 -15.185   9.786  1.00  0.00           C  
ATOM   3312  C   ILE A1748      31.834 -15.441   9.005  1.00  0.00           C  
ATOM   3313  O   ILE A1748      32.788 -14.665   9.112  1.00  0.00           O  
ATOM   3314  CB  ILE A1748      30.493 -16.025  11.096  1.00  0.00           C  
ATOM   3315  CG1 ILE A1748      29.307 -15.584  11.960  1.00  0.00           C  
ATOM   3316  CG2 ILE A1748      31.794 -15.881  11.892  1.00  0.00           C  
ATOM   3317  CD1 ILE A1748      28.872 -16.599  13.006  1.00  0.00           C  
ATOM   3318  N   TRP A1749      31.851 -16.512   8.212  1.00  0.00           N  
ATOM   3319  CA  TRP A1749      33.021 -16.843   7.388  1.00  0.00           C  
ATOM   3320  C   TRP A1749      33.278 -15.859   6.245  1.00  0.00           C  
ATOM   3321  O   TRP A1749      34.423 -15.675   5.831  1.00  0.00           O  
ATOM   3322  CB  TRP A1749      32.957 -18.284   6.877  1.00  0.00           C  
ATOM   3323  CG  TRP A1749      33.892 -19.176   7.624  1.00  0.00           C  
ATOM   3324  CD1 TRP A1749      35.081 -19.669   7.178  1.00  0.00           C  
ATOM   3325  CD2 TRP A1749      33.737 -19.653   8.967  1.00  0.00           C  
ATOM   3326  NE1 TRP A1749      35.672 -20.435   8.151  1.00  0.00           N  
ATOM   3327  CE2 TRP A1749      34.869 -20.443   9.260  1.00  0.00           C  
ATOM   3328  CE3 TRP A1749      32.748 -19.497   9.947  1.00  0.00           C  
ATOM   3329  CZ2 TRP A1749      35.041 -21.078  10.495  1.00  0.00           C  
ATOM   3330  CZ3 TRP A1749      32.919 -20.128  11.175  1.00  0.00           C  
ATOM   3331  CH2 TRP A1749      34.059 -20.908  11.437  1.00  0.00           C  
ATOM   3332  N   SER A1750      32.212 -15.233   5.752  1.00  0.00           N  
ATOM   3333  CA  SER A1750      32.324 -14.159   4.771  1.00  0.00           C  
ATOM   3334  C   SER A1750      33.132 -12.989   5.341  1.00  0.00           C  
ATOM   3335  O   SER A1750      33.933 -12.374   4.633  1.00  0.00           O  
ATOM   3336  CB  SER A1750      30.933 -13.689   4.338  1.00  0.00           C  
ATOM   3337  OG  SER A1750      31.011 -12.705   3.321  1.00  0.00           O  
ATOM   3338  N   VAL A1751      32.921 -12.705   6.626  1.00  0.00           N  
ATOM   3339  CA  VAL A1751      33.643 -11.646   7.336  1.00  0.00           C  
ATOM   3340  C   VAL A1751      35.055 -12.100   7.711  1.00  0.00           C  
ATOM   3341  O   VAL A1751      35.995 -11.301   7.694  1.00  0.00           O  
ATOM   3342  CB  VAL A1751      32.865 -11.170   8.594  1.00  0.00           C  
ATOM   3343  CG1 VAL A1751      33.675 -10.158   9.400  1.00  0.00           C  
ATOM   3344  CG2 VAL A1751      31.527 -10.567   8.191  1.00  0.00           C  
ATOM   3345  N   LEU A1752      35.199 -13.381   8.041  1.00  0.00           N  
ATOM   3346  CA  LEU A1752      36.508 -13.949   8.365  1.00  0.00           C  
ATOM   3347  C   LEU A1752      37.427 -13.958   7.148  1.00  0.00           C  
ATOM   3348  O   LEU A1752      38.616 -13.654   7.259  1.00  0.00           O  
ATOM   3349  CB  LEU A1752      36.368 -15.361   8.942  1.00  0.00           C  
ATOM   3350  CG  LEU A1752      35.879 -15.488  10.387  1.00  0.00           C  
ATOM   3351  CD1 LEU A1752      35.596 -16.944  10.720  1.00  0.00           C  
ATOM   3352  CD2 LEU A1752      36.882 -14.893  11.372  1.00  0.00           C  
ATOM   3353  N   GLY A1753      36.864 -14.305   5.993  1.00  0.00           N  
ATOM   3354  CA  GLY A1753      37.579 -14.245   4.720  1.00  0.00           C  
ATOM   3355  C   GLY A1753      37.983 -12.824   4.381  1.00  0.00           C  
ATOM   3356  O   GLY A1753      39.084 -12.588   3.882  1.00  0.00           O  
ATOM   3357  N   ALA A1754      37.085 -11.880   4.663  1.00  0.00           N  
ATOM   3358  CA  ALA A1754      37.356 -10.455   4.490  1.00  0.00           C  
ATOM   3359  C   ALA A1754      38.462  -9.982   5.430  1.00  0.00           C  
ATOM   3360  O   ALA A1754      39.255  -9.110   5.073  1.00  0.00           O  
ATOM   3361  CB  ALA A1754      36.089  -9.643   4.709  1.00  0.00           C  
ATOM   3362  N   ALA A1755      38.505 -10.565   6.628  1.00  0.00           N  
ATOM   3363  CA  ALA A1755      39.548 -10.272   7.609  1.00  0.00           C  
ATOM   3364  C   ALA A1755      40.894 -10.862   7.193  1.00  0.00           C  
ATOM   3365  O   ALA A1755      41.947 -10.332   7.552  1.00  0.00           O  
ATOM   3366  CB  ALA A1755      39.144 -10.781   8.983  1.00  0.00           C  
ATOM   3367  N   ASN A1756      40.851 -11.959   6.440  1.00  0.00           N  
ATOM   3368  CA  ASN A1756      42.060 -12.586   5.908  1.00  0.00           C  
ATOM   3369  C   ASN A1756      42.669 -11.805   4.742  1.00  0.00           C  
ATOM   3370  O   ASN A1756      43.893 -11.692   4.639  1.00  0.00           O  
ATOM   3371  CB  ASN A1756      41.787 -14.039   5.507  1.00  0.00           C  
ATOM   3372  CG  ASN A1756      41.848 -14.993   6.688  1.00  0.00           C  
ATOM   3373  OD1 ASN A1756      42.891 -15.146   7.325  1.00  0.00           O  
ATOM   3374  ND2 ASN A1756      40.730 -15.649   6.979  1.00  0.00           N  
ATOM   3375  N   ARG A1757      41.808 -11.268   3.876  1.00  0.00           N  
ATOM   3376  CA  ARG A1757      42.239 -10.439   2.746  1.00  0.00           C  
ATOM   3377  C   ARG A1757      42.753  -9.085   3.230  1.00  0.00           C  
ATOM   3378  O   ARG A1757      43.664  -8.509   2.633  1.00  0.00           O  
ATOM   3379  CB  ARG A1757      41.098 -10.240   1.743  1.00  0.00           C  
ATOM   3380  CG  ARG A1757      40.604 -11.523   1.086  1.00  0.00           C  
ATOM   3381  CD  ARG A1757      39.682 -11.246  -0.099  1.00  0.00           C  
ATOM   3382  NE  ARG A1757      38.503 -10.456   0.263  1.00  0.00           N  
ATOM   3383  CZ  ARG A1757      37.364 -10.959   0.734  1.00  0.00           C  
ATOM   3384  NH1 ARG A1757      37.223 -12.267   0.918  1.00  0.00           N  
ATOM   3385  NH2 ARG A1757      36.358 -10.147   1.028  1.00  0.00           N  
ATOM   3386  N   TYR A1758      42.153  -8.592   4.313  1.00  0.00           N  
ATOM   3387  CA  TYR A1758      42.585  -7.366   4.979  1.00  0.00           C  
ATOM   3388  C   TYR A1758      43.978  -7.534   5.580  1.00  0.00           C  
ATOM   3389  O   TYR A1758      44.820  -6.642   5.467  1.00  0.00           O  
ATOM   3390  CB  TYR A1758      41.573  -6.980   6.064  1.00  0.00           C  
ATOM   3391  CG  TYR A1758      42.048  -5.937   7.056  1.00  0.00           C  
ATOM   3392  CD1 TYR A1758      41.935  -4.576   6.775  1.00  0.00           C  
ATOM   3393  CD2 TYR A1758      42.586  -6.312   8.288  1.00  0.00           C  
ATOM   3394  CE1 TYR A1758      42.359  -3.615   7.688  1.00  0.00           C  
ATOM   3395  CE2 TYR A1758      43.013  -5.359   9.209  1.00  0.00           C  
ATOM   3396  CZ  TYR A1758      42.897  -4.013   8.902  1.00  0.00           C  
ATOM   3397  OH  TYR A1758      43.318  -3.068   9.810  1.00  0.00           O  
ATOM   3398  N   PHE A1760      44.207  -8.681   6.215  1.00  0.00           N  
ATOM   3399  CA  PHE A1760      45.490  -8.999   6.837  1.00  0.00           C  
ATOM   3400  C   PHE A1760      46.603  -9.108   5.794  1.00  0.00           C  
ATOM   3401  O   PHE A1760      47.736  -8.691   6.042  1.00  0.00           O  
ATOM   3402  CB  PHE A1760      45.374 -10.299   7.638  1.00  0.00           C  
ATOM   3403  CG  PHE A1760      46.431 -10.466   8.694  1.00  0.00           C  
ATOM   3404  CD1 PHE A1760      46.289  -9.863   9.941  1.00  0.00           C  
ATOM   3405  CD2 PHE A1760      47.559 -11.241   8.452  1.00  0.00           C  
ATOM   3406  CE1 PHE A1760      47.262 -10.020  10.926  1.00  0.00           C  
ATOM   3407  CE2 PHE A1760      48.538 -11.405   9.431  1.00  0.00           C  
ATOM   3408  CZ  PHE A1760      48.387 -10.794  10.671  1.00  0.00           C  
ATOM   3409  N   SER A1761      46.266  -9.661   4.629  1.00  0.00           N  
ATOM   3410  CA  SER A1761      47.214  -9.814   3.525  1.00  0.00           C  
ATOM   3411  C   SER A1761      47.583  -8.475   2.888  1.00  0.00           C  
ATOM   3412  O   SER A1761      48.745  -8.241   2.557  1.00  0.00           O  
ATOM   3413  CB  SER A1761      46.654 -10.759   2.458  1.00  0.00           C  
ATOM   3414  OG  SER A1761      46.615 -12.095   2.927  1.00  0.00           O  
ATOM   3415  N   ALA A1762      46.588  -7.606   2.723  1.00  0.00           N  
ATOM   3416  CA  ALA A1762      46.779  -6.315   2.066  1.00  0.00           C  
ATOM   3417  C   ALA A1762      47.615  -5.345   2.900  1.00  0.00           C  
ATOM   3418  O   ALA A1762      48.503  -4.674   2.373  1.00  0.00           O  
ATOM   3419  CB  ALA A1762      45.433  -5.695   1.712  1.00  0.00           C  
ATOM   3420  N   GLN A1798      47.330  -5.284   4.199  1.00  0.00           N  
ATOM   3421  CA  GLN A1798      47.992  -4.339   5.101  1.00  0.00           C  
ATOM   3422  C   GLN A1798      49.461  -4.685   5.357  1.00  0.00           C  
ATOM   3423  O   GLN A1798      50.276  -3.791   5.599  1.00  0.00           O  
ATOM   3424  CB  GLN A1798      47.233  -4.236   6.428  1.00  0.00           C  
ATOM   3425  CG  GLN A1798      45.811  -3.680   6.316  1.00  0.00           C  
ATOM   3426  CD  GLN A1798      45.761  -2.186   6.036  1.00  0.00           C  
ATOM   3427  OE1 GLN A1798      46.544  -1.409   6.581  1.00  0.00           O  
ATOM   3428  NE2 GLN A1798      44.823  -1.779   5.189  1.00  0.00           N  
ATOM   3429  N   GLU A1799      49.780  -5.980   5.297  1.00  0.00           N  
ATOM   3430  CA  GLU A1799      51.141  -6.503   5.504  1.00  0.00           C  
ATOM   3431  C   GLU A1799      51.780  -6.053   6.826  1.00  0.00           C  
ATOM   3432  O   GLU A1799      52.731  -5.266   6.816  1.00  0.00           O  
ATOM   3433  CB  GLU A1799      52.058  -6.153   4.320  1.00  0.00           C  
ATOM   3434  CG  GLU A1799      51.686  -6.823   3.005  1.00  0.00           C  
ATOM   3435  CD  GLU A1799      52.573  -6.391   1.849  1.00  0.00           C  
ATOM   3436  OE1 GLU A1799      52.880  -7.244   0.990  1.00  0.00           O  
ATOM   3437  OE2 GLU A1799      52.964  -5.205   1.796  1.00  0.00           O  
ATOM   3438  N   PRO A1800      51.263  -6.552   7.967  1.00  0.00           N  
ATOM   3439  CA  PRO A1800      51.821  -6.186   9.274  1.00  0.00           C  
ATOM   3440  C   PRO A1800      53.252  -6.683   9.501  1.00  0.00           C  
ATOM   3441  O   PRO A1800      54.019  -6.029  10.208  1.00  0.00           O  
ATOM   3442  CB  PRO A1800      50.861  -6.848  10.268  1.00  0.00           C  
ATOM   3443  CG  PRO A1800      50.192  -7.925   9.502  1.00  0.00           C  
ATOM   3444  CD  PRO A1800      50.079  -7.419   8.104  1.00  0.00           C  
ATOM   3445  N   TRP A1801      53.601  -7.823   8.905  1.00  0.00           N  
ATOM   3446  CA  TRP A1801      54.951  -8.386   9.019  1.00  0.00           C  
ATOM   3447  C   TRP A1801      56.011  -7.491   8.368  1.00  0.00           C  
ATOM   3448  O   TRP A1801      57.178  -7.514   8.762  1.00  0.00           O  
ATOM   3449  CB  TRP A1801      55.006  -9.800   8.430  1.00  0.00           C  
ATOM   3450  CG  TRP A1801      54.607  -9.874   6.987  1.00  0.00           C  
ATOM   3451  CD1 TRP A1801      55.425  -9.736   5.902  1.00  0.00           C  
ATOM   3452  CD2 TRP A1801      53.290 -10.106   6.471  1.00  0.00           C  
ATOM   3453  NE1 TRP A1801      54.699  -9.865   4.742  1.00  0.00           N  
ATOM   3454  CE2 TRP A1801      53.387 -10.093   5.062  1.00  0.00           C  
ATOM   3455  CE3 TRP A1801      52.038 -10.325   7.061  1.00  0.00           C  
ATOM   3456  CZ2 TRP A1801      52.277 -10.290   4.232  1.00  0.00           C  
ATOM   3457  CZ3 TRP A1801      50.935 -10.520   6.235  1.00  0.00           C  
ATOM   3458  CH2 TRP A1801      51.064 -10.501   4.836  1.00  0.00           C  
ATOM   3459  N   VAL A1802      55.593  -6.716   7.369  1.00  0.00           N  
ATOM   3460  CA  VAL A1802      56.454  -5.716   6.739  1.00  0.00           C  
ATOM   3461  C   VAL A1802      56.539  -4.472   7.628  1.00  0.00           C  
ATOM   3462  O   VAL A1802      57.626  -3.931   7.852  1.00  0.00           O  
ATOM   3463  CB  VAL A1802      55.947  -5.330   5.318  1.00  0.00           C  
ATOM   3464  CG1 VAL A1802      56.828  -4.250   4.692  1.00  0.00           C  
ATOM   3465  CG2 VAL A1802      55.892  -6.553   4.411  1.00  0.00           C  
ATOM   3466  N   LEU A1803      55.386  -4.042   8.144  1.00  0.00           N  
ATOM   3467  CA  LEU A1803      55.271  -2.816   8.940  1.00  0.00           C  
ATOM   3468  C   LEU A1803      56.022  -2.860  10.275  1.00  0.00           C  
ATOM   3469  O   LEU A1803      56.476  -1.825  10.766  1.00  0.00           O  
ATOM   3470  CB  LEU A1803      53.796  -2.463   9.178  1.00  0.00           C  
ATOM   3471  CG  LEU A1803      52.918  -2.081   7.978  1.00  0.00           C  
ATOM   3472  CD1 LEU A1803      51.444  -2.192   8.341  1.00  0.00           C  
ATOM   3473  CD2 LEU A1803      53.238  -0.684   7.458  1.00  0.00           C  
ATOM   3474  N   ARG A1804      56.149  -4.055  10.851  1.00  0.00           N  
ATOM   3475  CA  ARG A1804      56.859  -4.239  12.123  1.00  0.00           C  
ATOM   3476  C   ARG A1804      58.377  -4.092  11.982  1.00  0.00           C  
ATOM   3477  O   ARG A1804      59.075  -3.833  12.964  1.00  0.00           O  
ATOM   3478  CB  ARG A1804      56.508  -5.590  12.762  1.00  0.00           C  
ATOM   3479  CG  ARG A1804      56.911  -6.811  11.943  1.00  0.00           C  
ATOM   3480  CD  ARG A1804      56.824  -8.090  12.760  1.00  0.00           C  
ATOM   3481  NE  ARG A1804      57.275  -9.255  11.999  1.00  0.00           N  
ATOM   3482  CZ  ARG A1804      58.528  -9.704  11.971  1.00  0.00           C  
ATOM   3483  NH1 ARG A1804      59.482  -9.094  12.665  1.00  0.00           N  
ATOM   3484  NH2 ARG A1804      58.830 -10.771  11.244  1.00  0.00           N  
ATOM   3485  N   LYS A1805      58.872  -4.260  10.757  1.00  0.00           N  
ATOM   3486  CA  LYS A1805      60.299  -4.144  10.458  1.00  0.00           C  
ATOM   3487  C   LYS A1805      60.717  -2.697  10.191  1.00  0.00           C  
ATOM   3488  O   LYS A1805      61.887  -2.344  10.357  1.00  0.00           O  
ATOM   3489  CB  LYS A1805      60.670  -5.025   9.260  1.00  0.00           C  
ATOM   3490  CG  LYS A1805      60.566  -6.524   9.520  1.00  0.00           C  
ATOM   3491  CD  LYS A1805      60.935  -7.325   8.278  1.00  0.00           C  
ATOM   3492  CE  LYS A1805      60.736  -8.822   8.490  1.00  0.00           C  
ATOM   3493  NZ  LYS A1805      61.709  -9.404   9.460  1.00  0.00           N  
ATOM   3494  N   SER A1806      59.753  -1.873   9.783  1.00  0.00           N  
ATOM   3495  CA  SER A1806      59.996  -0.472   9.431  1.00  0.00           C  
ATOM   3496  C   SER A1806      60.433   0.374  10.630  1.00  0.00           C  
ATOM   3497  O   SER A1806      60.089   0.073  11.775  1.00  0.00           O  
ATOM   3498  CB  SER A1806      58.749   0.134   8.780  1.00  0.00           C  
ATOM   3499  OG  SER A1806      58.974   1.476   8.385  1.00  0.00           O  
ATOM   3500  N   ASP A1807      61.195   1.430  10.347  1.00  0.00           N  
ATOM   3501  CA  ASP A1807      61.719   2.326  11.380  1.00  0.00           C  
ATOM   3502  C   ASP A1807      60.813   3.538  11.607  1.00  0.00           C  
ATOM   3503  O   ASP A1807      60.847   4.151  12.677  1.00  0.00           O  
ATOM   3504  CB  ASP A1807      63.135   2.799  11.020  1.00  0.00           C  
ATOM   3505  CG  ASP A1807      64.102   1.646  10.786  1.00  0.00           C  
ATOM   3506  OD1 ASP A1807      63.893   0.869   9.829  1.00  0.00           O  
ATOM   3507  OD2 ASP A1807      65.081   1.528  11.553  1.00  0.00           O  
ATOM   3508  N   ALA A1808      60.013   3.871  10.595  1.00  0.00           N  
ATOM   3509  CA  ALA A1808      59.117   5.028  10.636  1.00  0.00           C  
ATOM   3510  C   ALA A1808      58.037   4.890  11.706  1.00  0.00           C  
ATOM   3511  O   ALA A1808      57.449   3.818  11.875  1.00  0.00           O  
ATOM   3512  CB  ALA A1808      58.485   5.258   9.269  1.00  0.00           C  
ATOM   3513  N   ALA A1809      57.786   5.986  12.420  1.00  0.00           N  
ATOM   3514  CA  ALA A1809      56.805   6.020  13.507  1.00  0.00           C  
ATOM   3515  C   ALA A1809      55.368   5.861  13.009  1.00  0.00           C  
ATOM   3516  O   ALA A1809      54.518   5.315  13.717  1.00  0.00           O  
ATOM   3517  CB  ALA A1809      56.952   7.305  14.314  1.00  0.00           C  
ATOM   3518  N   GLU A1810      55.106   6.337  11.792  1.00  0.00           N  
ATOM   3519  CA  GLU A1810      53.779   6.231  11.183  1.00  0.00           C  
ATOM   3520  C   GLU A1810      53.478   4.822  10.656  1.00  0.00           C  
ATOM   3521  O   GLU A1810      52.315   4.462  10.468  1.00  0.00           O  
ATOM   3522  CB  GLU A1810      53.578   7.301  10.096  1.00  0.00           C  
ATOM   3523  CG  GLU A1810      54.593   7.281   8.949  1.00  0.00           C  
ATOM   3524  CD  GLU A1810      54.093   6.538   7.719  1.00  0.00           C  
ATOM   3525  OE1 GLU A1810      52.920   6.731   7.333  1.00  0.00           O  
ATOM   3526  OE2 GLU A1810      54.882   5.771   7.128  1.00  0.00           O  
ATOM   3527  N   ASP A1812      54.528   4.036  10.424  1.00  0.00           N  
ATOM   3528  CA  ASP A1812      54.376   2.632  10.043  1.00  0.00           C  
ATOM   3529  C   ASP A1812      54.207   1.735  11.266  1.00  0.00           C  
ATOM   3530  O   ASP A1812      53.516   0.717  11.203  1.00  0.00           O  
ATOM   3531  CB  ASP A1812      55.563   2.159   9.198  1.00  0.00           C  
ATOM   3532  CG  ASP A1812      55.328   2.324   7.702  1.00  0.00           C  
ATOM   3533  OD1 ASP A1812      54.259   2.835   7.303  1.00  0.00           O  
ATOM   3534  OD2 ASP A1812      56.220   1.932   6.918  1.00  0.00           O  
ATOM   3535  N   GLN A1813      54.844   2.122  12.371  1.00  0.00           N  
ATOM   3536  CA  GLN A1813      54.746   1.389  13.634  1.00  0.00           C  
ATOM   3537  C   GLN A1813      53.358   1.513  14.260  1.00  0.00           C  
ATOM   3538  O   GLN A1813      52.816   0.535  14.779  1.00  0.00           O  
ATOM   3539  CB  GLN A1813      55.818   1.865  14.622  1.00  0.00           C  
ATOM   3540  CG  GLN A1813      57.232   1.372  14.313  1.00  0.00           C  
ATOM   3541  CD  GLN A1813      57.416  -0.121  14.558  1.00  0.00           C  
ATOM   3542  OE1 GLN A1813      56.880  -0.680  15.517  1.00  0.00           O  
ATOM   3543  NE2 GLN A1813      58.186  -0.770  13.691  1.00  0.00           N  
ATOM   3544  N   GLN A1814      52.792   2.718  14.202  1.00  0.00           N  
ATOM   3545  CA  GLN A1814      51.451   2.987  14.721  1.00  0.00           C  
ATOM   3546  C   GLN A1814      50.378   2.315  13.862  1.00  0.00           C  
ATOM   3547  O   GLN A1814      49.338   1.896  14.375  1.00  0.00           O  
ATOM   3548  CB  GLN A1814      51.203   4.495  14.799  1.00  0.00           C  
ATOM   3549  CG  GLN A1814      50.062   4.901  15.727  1.00  0.00           C  
ATOM   3550  CD  GLN A1814      49.743   6.385  15.656  1.00  0.00           C  
ATOM   3551  OE1 GLN A1814      49.842   7.100  16.654  1.00  0.00           O  
ATOM   3552  NE2 GLN A1814      49.361   6.855  14.472  1.00  0.00           N  
ATOM   3553  N   ARG A1815      50.641   2.222  12.558  1.00  0.00           N  
ATOM   3554  CA  ARG A1815      49.753   1.540  11.618  1.00  0.00           C  
ATOM   3555  C   ARG A1815      49.741   0.035  11.881  1.00  0.00           C  
ATOM   3556  O   ARG A1815      48.693  -0.606  11.807  1.00  0.00           O  
ATOM   3557  CB  ARG A1815      50.181   1.826  10.175  1.00  0.00           C  
ATOM   3558  CG  ARG A1815      49.179   1.389   9.114  1.00  0.00           C  
ATOM   3559  CD  ARG A1815      48.032   2.381   8.963  1.00  0.00           C  
ATOM   3560  NE  ARG A1815      46.941   1.820   8.168  1.00  0.00           N  
ATOM   3561  CZ  ARG A1815      45.842   1.267   8.675  1.00  0.00           C  
ATOM   3562  NH1 ARG A1815      45.666   1.201   9.989  1.00  0.00           N  
ATOM   3563  NH2 ARG A1815      44.912   0.780   7.865  1.00  0.00           N  
ATOM   3564  N   PHE A1816      50.915  -0.512  12.191  1.00  0.00           N  
ATOM   3565  CA  PHE A1816      51.069  -1.914  12.578  1.00  0.00           C  
ATOM   3566  C   PHE A1816      50.246  -2.235  13.831  1.00  0.00           C  
ATOM   3567  O   PHE A1816      49.638  -3.303  13.926  1.00  0.00           O  
ATOM   3568  CB  PHE A1816      52.558  -2.235  12.785  1.00  0.00           C  
ATOM   3569  CG  PHE A1816      52.822  -3.548  13.476  1.00  0.00           C  
ATOM   3570  CD1 PHE A1816      52.646  -4.755  12.806  1.00  0.00           C  
ATOM   3571  CD2 PHE A1816      53.274  -3.573  14.793  1.00  0.00           C  
ATOM   3572  CE1 PHE A1816      52.901  -5.969  13.442  1.00  0.00           C  
ATOM   3573  CE2 PHE A1816      53.531  -4.780  15.439  1.00  0.00           C  
ATOM   3574  CZ  PHE A1816      53.343  -5.981  14.762  1.00  0.00           C  
ATOM   3575  N   ARG A1817      50.226  -1.300  14.779  1.00  0.00           N  
ATOM   3576  CA  ARG A1817      49.422  -1.430  15.993  1.00  0.00           C  
ATOM   3577  C   ARG A1817      47.920  -1.365  15.701  1.00  0.00           C  
ATOM   3578  O   ARG A1817      47.127  -2.044  16.355  1.00  0.00           O  
ATOM   3579  CB  ARG A1817      49.820  -0.366  17.023  1.00  0.00           C  
ATOM   3580  CG  ARG A1817      51.109  -0.685  17.767  1.00  0.00           C  
ATOM   3581  CD  ARG A1817      51.398   0.305  18.890  1.00  0.00           C  
ATOM   3582  NE  ARG A1817      52.262   1.407  18.461  1.00  0.00           N  
ATOM   3583  CZ  ARG A1817      51.879   2.677  18.348  1.00  0.00           C  
ATOM   3584  NH1 ARG A1817      50.633   3.039  18.634  1.00  0.00           N  
ATOM   3585  NH2 ARG A1817      52.750   3.595  17.950  1.00  0.00           N  
ATOM   3586  N   THR A1818      47.542  -0.556  14.712  1.00  0.00           N  
ATOM   3587  CA  THR A1818      46.138  -0.385  14.330  1.00  0.00           C  
ATOM   3588  C   THR A1818      45.595  -1.608  13.583  1.00  0.00           C  
ATOM   3589  O   THR A1818      44.487  -2.072  13.868  1.00  0.00           O  
ATOM   3590  CB  THR A1818      45.927   0.901  13.492  1.00  0.00           C  
ATOM   3591  OG1 THR A1818      46.483   2.022  14.188  1.00  0.00           O  
ATOM   3592  CG2 THR A1818      44.443   1.159  13.247  1.00  0.00           C  
ATOM   3593  N   VAL A1819      46.379  -2.123  12.636  1.00  0.00           N  
ATOM   3594  CA  VAL A1819      45.996  -3.309  11.863  1.00  0.00           C  
ATOM   3595  C   VAL A1819      45.784  -4.511  12.784  1.00  0.00           C  
ATOM   3596  O   VAL A1819      44.795  -5.233  12.651  1.00  0.00           O  
ATOM   3597  CB  VAL A1819      47.036  -3.645  10.755  1.00  0.00           C  
ATOM   3598  CG1 VAL A1819      46.702  -4.965  10.066  1.00  0.00           C  
ATOM   3599  CG2 VAL A1819      47.107  -2.522   9.731  1.00  0.00           C  
ATOM   3600  N   LEU A1820      46.707  -4.704  13.725  1.00  0.00           N  
ATOM   3601  CA  LEU A1820      46.610  -5.795  14.694  1.00  0.00           C  
ATOM   3602  C   LEU A1820      45.397  -5.667  15.607  1.00  0.00           C  
ATOM   3603  O   LEU A1820      44.729  -6.663  15.889  1.00  0.00           O  
ATOM   3604  CB  LEU A1820      47.897  -5.925  15.521  1.00  0.00           C  
ATOM   3605  CG  LEU A1820      48.970  -6.928  15.067  1.00  0.00           C  
ATOM   3606  CD1 LEU A1820      48.473  -8.364  15.166  1.00  0.00           C  
ATOM   3607  CD2 LEU A1820      49.464  -6.640  13.659  1.00  0.00           C  
ATOM   3608  N   TYR A1821      45.113  -4.445  16.057  1.00  0.00           N  
ATOM   3609  CA  TYR A1821      43.938  -4.188  16.888  1.00  0.00           C  
ATOM   3610  C   TYR A1821      42.648  -4.530  16.142  1.00  0.00           C  
ATOM   3611  O   TYR A1821      41.752  -5.165  16.702  1.00  0.00           O  
ATOM   3612  CB  TYR A1821      43.891  -2.734  17.380  1.00  0.00           C  
ATOM   3613  CG  TYR A1821      42.649  -2.447  18.197  1.00  0.00           C  
ATOM   3614  CD1 TYR A1821      42.642  -2.639  19.576  1.00  0.00           C  
ATOM   3615  CD2 TYR A1821      41.469  -2.022  17.583  1.00  0.00           C  
ATOM   3616  CE1 TYR A1821      41.501  -2.397  20.326  1.00  0.00           C  
ATOM   3617  CE2 TYR A1821      40.322  -1.784  18.324  1.00  0.00           C  
ATOM   3618  CZ  TYR A1821      40.344  -1.975  19.694  1.00  0.00           C  
ATOM   3619  OH  TYR A1821      39.204  -1.739  20.428  1.00  0.00           O  
ATOM   3620  N   THR A1822      42.566  -4.097  14.885  1.00  0.00           N  
ATOM   3621  CA  THR A1822      41.400  -4.339  14.037  1.00  0.00           C  
ATOM   3622  C   THR A1822      41.186  -5.838  13.800  1.00  0.00           C  
ATOM   3623  O   THR A1822      40.053  -6.321  13.853  1.00  0.00           O  
ATOM   3624  CB  THR A1822      41.519  -3.577  12.692  1.00  0.00           C  
ATOM   3625  OG1 THR A1822      41.811  -2.198  12.948  1.00  0.00           O  
ATOM   3626  CG2 THR A1822      40.226  -3.667  11.888  1.00  0.00           C  
ATOM   3627  N   THR A1823      42.278  -6.562  13.560  1.00  0.00           N  
ATOM   3628  CA  THR A1823      42.230  -8.014  13.362  1.00  0.00           C  
ATOM   3629  C   THR A1823      41.713  -8.730  14.614  1.00  0.00           C  
ATOM   3630  O   THR A1823      40.852  -9.608  14.517  1.00  0.00           O  
ATOM   3631  CB  THR A1823      43.613  -8.591  12.968  1.00  0.00           C  
ATOM   3632  OG1 THR A1823      44.248  -7.729  12.016  1.00  0.00           O  
ATOM   3633  CG2 THR A1823      43.465  -9.985  12.361  1.00  0.00           C  
ATOM   3634  N   LEU A1824      42.234  -8.341  15.779  1.00  0.00           N  
ATOM   3635  CA  LEU A1824      41.816  -8.923  17.058  1.00  0.00           C  
ATOM   3636  C   LEU A1824      40.347  -8.649  17.379  1.00  0.00           C  
ATOM   3637  O   LEU A1824      39.675  -9.487  17.981  1.00  0.00           O  
ATOM   3638  CB  LEU A1824      42.702  -8.433  18.210  1.00  0.00           C  
ATOM   3639  CG  LEU A1824      44.167  -8.883  18.290  1.00  0.00           C  
ATOM   3640  CD1 LEU A1824      44.848  -8.206  19.467  1.00  0.00           C  
ATOM   3641  CD2 LEU A1824      44.310 -10.398  18.392  1.00  0.00           C  
ATOM   3642  N   GLU A1825      39.859  -7.476  16.977  1.00  0.00           N  
ATOM   3643  CA  GLU A1825      38.467  -7.095  17.206  1.00  0.00           C  
ATOM   3644  C   GLU A1825      37.498  -7.922  16.357  1.00  0.00           C  
ATOM   3645  O   GLU A1825      36.439  -8.327  16.840  1.00  0.00           O  
ATOM   3646  CB  GLU A1825      38.272  -5.590  16.974  1.00  0.00           C  
ATOM   3647  CG  GLU A1825      36.822  -5.089  17.051  1.00  0.00           C  
ATOM   3648  CD  GLU A1825      36.182  -5.223  18.430  1.00  0.00           C  
ATOM   3649  OE1 GLU A1825      36.904  -5.425  19.430  1.00  0.00           O  
ATOM   3650  OE2 GLU A1825      34.940  -5.116  18.512  1.00  0.00           O  
ATOM   3651  N   VAL A1826      37.869  -8.177  15.103  1.00  0.00           N  
ATOM   3652  CA  VAL A1826      37.043  -8.981  14.198  1.00  0.00           C  
ATOM   3653  C   VAL A1826      36.952 -10.433  14.670  1.00  0.00           C  
ATOM   3654  O   VAL A1826      35.862 -11.011  14.697  1.00  0.00           O  
ATOM   3655  CB  VAL A1826      37.551  -8.915  12.734  1.00  0.00           C  
ATOM   3656  CG1 VAL A1826      36.739  -9.839  11.828  1.00  0.00           C  
ATOM   3657  CG2 VAL A1826      37.489  -7.487  12.215  1.00  0.00           C  
ATOM   3658  N   VAL A1827      38.089 -11.009  15.058  1.00  0.00           N  
ATOM   3659  CA  VAL A1827      38.122 -12.391  15.546  1.00  0.00           C  
ATOM   3660  C   VAL A1827      37.473 -12.543  16.928  1.00  0.00           C  
ATOM   3661  O   VAL A1827      37.068 -13.642  17.304  1.00  0.00           O  
ATOM   3662  CB  VAL A1827      39.555 -13.018  15.529  1.00  0.00           C  
ATOM   3663  CG1 VAL A1827      40.158 -12.957  14.130  1.00  0.00           C  
ATOM   3664  CG2 VAL A1827      40.472 -12.352  16.539  1.00  0.00           C  
ATOM   3665  N   ARG A1991      37.377 -11.439  17.668  1.00  0.00           N  
ATOM   3666  CA  ARG A1991      36.677 -11.415  18.951  1.00  0.00           C  
ATOM   3667  C   ARG A1991      35.170 -11.496  18.728  1.00  0.00           C  
ATOM   3668  O   ARG A1991      34.487 -12.314  19.348  1.00  0.00           O  
ATOM   3669  CB  ARG A1991      37.030 -10.152  19.742  1.00  0.00           C  
ATOM   3670  CG  ARG A1991      36.448 -10.105  21.154  1.00  0.00           C  
ATOM   3671  CD  ARG A1991      36.485  -8.696  21.727  1.00  0.00           C  
ATOM   3672  NE  ARG A1991      35.635  -7.769  20.975  1.00  0.00           N  
ATOM   3673  CZ  ARG A1991      34.396  -7.422  21.318  1.00  0.00           C  
ATOM   3674  NH1 ARG A1991      33.831  -7.914  22.416  1.00  0.00           N  
ATOM   3675  NH2 ARG A1991      33.717  -6.573  20.559  1.00  0.00           N  
ATOM   3676  N   ILE A1992      34.666 -10.641  17.840  1.00  0.00           N  
ATOM   3677  CA  ILE A1992      33.254 -10.637  17.457  1.00  0.00           C  
ATOM   3678  C   ILE A1992      32.852 -11.996  16.883  1.00  0.00           C  
ATOM   3679  O   ILE A1992      31.805 -12.538  17.239  1.00  0.00           O  
ATOM   3680  CB  ILE A1992      32.940  -9.497  16.449  1.00  0.00           C  
ATOM   3681  CG1 ILE A1992      33.124  -8.131  17.117  1.00  0.00           C  
ATOM   3682  CG2 ILE A1992      31.522  -9.634  15.889  1.00  0.00           C  
ATOM   3683  CD1 ILE A1992      33.267  -6.973  16.148  1.00  0.00           C  
ATOM   3684  N   ALA A1993      33.697 -12.543  16.010  1.00  0.00           N  
ATOM   3685  CA  ALA A1993      33.469 -13.862  15.426  1.00  0.00           C  
ATOM   3686  C   ALA A1993      33.406 -14.949  16.501  1.00  0.00           C  
ATOM   3687  O   ALA A1993      32.487 -15.768  16.500  1.00  0.00           O  
ATOM   3688  CB  ALA A1993      34.543 -14.185  14.391  1.00  0.00           C  
ATOM   3689  N   SER A1994      34.371 -14.931  17.422  1.00  0.00           N  
ATOM   3690  CA  SER A1994      34.438 -15.904  18.518  1.00  0.00           C  
ATOM   3691  C   SER A1994      33.199 -15.882  19.410  1.00  0.00           C  
ATOM   3692  O   SER A1994      32.705 -16.936  19.817  1.00  0.00           O  
ATOM   3693  CB  SER A1994      35.690 -15.680  19.366  1.00  0.00           C  
ATOM   3694  OG  SER A1994      36.861 -15.993  18.631  1.00  0.00           O  
ATOM   3695  N   LEU A2011      32.706 -14.681  19.705  1.00  0.00           N  
ATOM   3696  CA  LEU A2011      31.518 -14.507  20.536  1.00  0.00           C  
ATOM   3697  C   LEU A2011      30.271 -15.085  19.875  1.00  0.00           C  
ATOM   3698  O   LEU A2011      29.430 -15.690  20.544  1.00  0.00           O  
ATOM   3699  CB  LEU A2011      31.304 -13.026  20.870  1.00  0.00           C  
ATOM   3700  CG  LEU A2011      32.206 -12.389  21.935  1.00  0.00           C  
ATOM   3701  CD1 LEU A2011      32.024 -10.878  21.960  1.00  0.00           C  
ATOM   3702  CD2 LEU A2011      31.946 -12.979  23.315  1.00  0.00           C  
ATOM   3703  N   LEU A2012      30.169 -14.903  18.561  1.00  0.00           N  
ATOM   3704  CA  LEU A2012      29.025 -15.382  17.787  1.00  0.00           C  
ATOM   3705  C   LEU A2012      29.082 -16.883  17.508  1.00  0.00           C  
ATOM   3706  O   LEU A2012      28.047 -17.514  17.290  1.00  0.00           O  
ATOM   3707  CB  LEU A2012      28.915 -14.615  16.467  1.00  0.00           C  
ATOM   3708  CG  LEU A2012      28.540 -13.134  16.543  1.00  0.00           C  
ATOM   3709  CD1 LEU A2012      28.977 -12.429  15.275  1.00  0.00           C  
ATOM   3710  CD2 LEU A2012      27.049 -12.949  16.780  1.00  0.00           C  
ATOM   3711  N   LEU A2013      30.289 -17.443  17.511  1.00  0.00           N  
ATOM   3712  CA  LEU A2013      30.488 -18.868  17.242  1.00  0.00           C  
ATOM   3713  C   LEU A2013      30.367 -19.738  18.496  1.00  0.00           C  
ATOM   3714  O   LEU A2013      30.485 -20.965  18.418  1.00  0.00           O  
ATOM   3715  CB  LEU A2013      31.837 -19.107  16.550  1.00  0.00           C  
ATOM   3716  CG  LEU A2013      31.985 -18.636  15.099  1.00  0.00           C  
ATOM   3717  CD1 LEU A2013      33.432 -18.724  14.647  1.00  0.00           C  
ATOM   3718  CD2 LEU A2013      31.085 -19.424  14.168  1.00  0.00           C  
ATOM   3719  N   GLN A2014      30.122 -19.097  19.640  1.00  0.00           N  
ATOM   3720  CA  GLN A2014      29.967 -19.788  20.926  1.00  0.00           C  
ATOM   3721  C   GLN A2014      28.886 -20.881  20.941  1.00  0.00           C  
ATOM   3722  O   GLN A2014      29.124 -21.956  21.496  1.00  0.00           O  
ATOM   3723  CB  GLN A2014      29.727 -18.788  22.063  1.00  0.00           C  
ATOM   3724  CG  GLN A2014      30.978 -18.078  22.556  1.00  0.00           C  
ATOM   3725  CD  GLN A2014      30.694 -17.122  23.699  1.00  0.00           C  
ATOM   3726  OE1 GLN A2014      31.056 -17.386  24.845  1.00  0.00           O  
ATOM   3727  NE2 GLN A2014      30.036 -16.008  23.393  1.00  0.00           N  
ATOM   3728  N   PRO A2015      27.702 -20.619  20.342  1.00  0.00           N  
ATOM   3729  CA  PRO A2015      26.674 -21.664  20.289  1.00  0.00           C  
ATOM   3730  C   PRO A2015      27.077 -22.883  19.458  1.00  0.00           C  
ATOM   3731  O   PRO A2015      26.672 -24.004  19.776  1.00  0.00           O  
ATOM   3732  CB  PRO A2015      25.488 -20.956  19.627  1.00  0.00           C  
ATOM   3733  CG  PRO A2015      25.706 -19.524  19.888  1.00  0.00           C  
ATOM   3734  CD  PRO A2015      27.182 -19.337  19.830  1.00  0.00           C  
ATOM   3735  N   VAL A2016      27.864 -22.660  18.408  1.00  0.00           N  
ATOM   3736  CA  VAL A2016      28.280 -23.736  17.511  1.00  0.00           C  
ATOM   3737  C   VAL A2016      29.451 -24.537  18.092  1.00  0.00           C  
ATOM   3738  O   VAL A2016      29.444 -25.769  18.050  1.00  0.00           O  
ATOM   3739  CB  VAL A2016      28.625 -23.204  16.094  1.00  0.00           C  
ATOM   3740  CG1 VAL A2016      28.981 -24.347  15.158  1.00  0.00           C  
ATOM   3741  CG2 VAL A2016      27.457 -22.414  15.522  1.00  0.00           C  
ATOM   3742  N   MET A2017      30.444 -23.835  18.639  1.00  0.00           N  
ATOM   3743  CA  MET A2017      31.660 -24.472  19.154  1.00  0.00           C  
ATOM   3744  C   MET A2017      32.010 -23.983  20.567  1.00  0.00           C  
ATOM   3745  O   MET A2017      32.892 -23.144  20.727  1.00  0.00           O  
ATOM   3746  CB  MET A2017      32.833 -24.222  18.199  1.00  0.00           C  
ATOM   3747  CG  MET A2017      32.611 -24.728  16.776  1.00  0.00           C  
ATOM   3748  SD  MET A2017      33.999 -24.399  15.674  1.00  0.00           S  
ATOM   3749  CE  MET A2017      33.893 -22.620  15.478  1.00  0.00           C  
ATOM   3750  N   PRO A2018      31.327 -24.519  21.597  1.00  0.00           N  
ATOM   3751  CA  PRO A2018      31.455 -24.009  22.970  1.00  0.00           C  
ATOM   3752  C   PRO A2018      32.876 -24.028  23.546  1.00  0.00           C  
ATOM   3753  O   PRO A2018      33.304 -23.037  24.135  1.00  0.00           O  
ATOM   3754  CB  PRO A2018      30.538 -24.938  23.777  1.00  0.00           C  
ATOM   3755  CG  PRO A2018      29.573 -25.472  22.785  1.00  0.00           C  
ATOM   3756  CD  PRO A2018      30.360 -25.629  21.523  1.00  0.00           C  
ATOM   3757  N   GLU A2019      33.589 -25.139  23.371  1.00  0.00           N  
ATOM   3758  CA  GLU A2019      34.920 -25.322  23.964  1.00  0.00           C  
ATOM   3759  C   GLU A2019      36.005 -24.488  23.279  1.00  0.00           C  
ATOM   3760  O   GLU A2019      36.802 -23.829  23.950  1.00  0.00           O  
ATOM   3761  CB  GLU A2019      35.321 -26.802  23.943  1.00  0.00           C  
ATOM   3762  CG  GLU A2019      34.376 -27.736  24.694  1.00  0.00           C  
ATOM   3763  CD  GLU A2019      34.679 -29.208  24.449  1.00  0.00           C  
ATOM   3764  OE1 GLU A2019      34.898 -29.595  23.280  1.00  0.00           O  
ATOM   3765  OE2 GLU A2019      34.686 -29.981  25.430  1.00  0.00           O  
ATOM   3766  N   SER A2020      36.028 -24.525  21.947  1.00  0.00           N  
ATOM   3767  CA  SER A2020      37.062 -23.858  21.154  1.00  0.00           C  
ATOM   3768  C   SER A2020      36.973 -22.333  21.201  1.00  0.00           C  
ATOM   3769  O   SER A2020      37.999 -21.648  21.216  1.00  0.00           O  
ATOM   3770  CB  SER A2020      37.013 -24.338  19.705  1.00  0.00           C  
ATOM   3771  OG  SER A2020      37.266 -25.729  19.622  1.00  0.00           O  
ATOM   3772  N   THR A2021      35.748 -21.811  21.219  1.00  0.00           N  
ATOM   3773  CA  THR A2021      35.520 -20.366  21.271  1.00  0.00           C  
ATOM   3774  C   THR A2021      35.845 -19.788  22.645  1.00  0.00           C  
ATOM   3775  O   THR A2021      36.270 -18.636  22.753  1.00  0.00           O  
ATOM   3776  CB  THR A2021      34.074 -19.986  20.885  1.00  0.00           C  
ATOM   3777  OG1 THR A2021      33.148 -20.709  21.704  1.00  0.00           O  
ATOM   3778  CG2 THR A2021      33.810 -20.298  19.419  1.00  0.00           C  
ATOM   3779  N   ALA A2022      35.641 -20.591  23.688  1.00  0.00           N  
ATOM   3780  CA  ALA A2022      35.984 -20.196  25.052  1.00  0.00           C  
ATOM   3781  C   ALA A2022      37.495 -20.033  25.205  1.00  0.00           C  
ATOM   3782  O   ALA A2022      37.962 -19.122  25.892  1.00  0.00           O  
ATOM   3783  CB  ALA A2022      35.449 -21.210  26.051  1.00  0.00           C  
ATOM   3784  N   LYS A2023      38.249 -20.914  24.550  1.00  0.00           N  
ATOM   3785  CA  LYS A2023      39.709 -20.856  24.569  1.00  0.00           C  
ATOM   3786  C   LYS A2023      40.243 -19.707  23.710  1.00  0.00           C  
ATOM   3787  O   LYS A2023      41.288 -19.133  24.022  1.00  0.00           O  
ATOM   3788  CB  LYS A2023      40.315 -22.198  24.144  1.00  0.00           C  
ATOM   3789  CG  LYS A2023      39.996 -23.334  25.111  1.00  0.00           C  
ATOM   3790  CD  LYS A2023      40.825 -24.581  24.844  1.00  0.00           C  
ATOM   3791  CE  LYS A2023      40.567 -25.634  25.917  1.00  0.00           C  
ATOM   3792  NZ  LYS A2023      41.446 -26.829  25.777  1.00  0.00           N  
ATOM   3793  N   LEU A2024      39.520 -19.377  22.638  1.00  0.00           N  
ATOM   3794  CA  LEU A2024      39.831 -18.206  21.816  1.00  0.00           C  
ATOM   3795  C   LEU A2024      39.660 -16.912  22.601  1.00  0.00           C  
ATOM   3796  O   LEU A2024      40.518 -16.031  22.550  1.00  0.00           O  
ATOM   3797  CB  LEU A2024      38.961 -18.168  20.554  1.00  0.00           C  
ATOM   3798  CG  LEU A2024      39.581 -18.657  19.240  1.00  0.00           C  
ATOM   3799  CD1 LEU A2024      38.509 -18.908  18.194  1.00  0.00           C  
ATOM   3800  CD2 LEU A2024      40.615 -17.667  18.720  1.00  0.00           C  
ATOM   3801  N   LEU A2025      38.552 -16.814  23.333  1.00  0.00           N  
ATOM   3802  CA  LEU A2025      38.249 -15.634  24.140  1.00  0.00           C  
ATOM   3803  C   LEU A2025      39.178 -15.513  25.346  1.00  0.00           C  
ATOM   3804  O   LEU A2025      39.405 -14.411  25.851  1.00  0.00           O  
ATOM   3805  CB  LEU A2025      36.781 -15.639  24.578  1.00  0.00           C  
ATOM   3806  CG  LEU A2025      35.727 -15.424  23.486  1.00  0.00           C  
ATOM   3807  CD1 LEU A2025      34.362 -15.912  23.951  1.00  0.00           C  
ATOM   3808  CD2 LEU A2025      35.661 -13.967  23.040  1.00  0.00           C  
ATOM   3809  N   ASP A2026      39.708 -16.648  25.799  1.00  0.00           N  
ATOM   3810  CA  ASP A2026      40.755 -16.669  26.819  1.00  0.00           C  
ATOM   3811  C   ASP A2026      42.028 -16.017  26.278  1.00  0.00           C  
ATOM   3812  O   ASP A2026      42.670 -15.225  26.971  1.00  0.00           O  
ATOM   3813  CB  ASP A2026      41.046 -18.105  27.279  1.00  0.00           C  
ATOM   3814  CG  ASP A2026      40.027 -18.627  28.289  1.00  0.00           C  
ATOM   3815  OD1 ASP A2026      39.122 -17.870  28.699  1.00  0.00           O  
ATOM   3816  OD2 ASP A2026      40.138 -19.808  28.679  1.00  0.00           O  
ATOM   3817  N   LEU A2027      42.372 -16.348  25.033  1.00  0.00           N  
ATOM   3818  CA  LEU A2027      43.555 -15.799  24.368  1.00  0.00           C  
ATOM   3819  C   LEU A2027      43.364 -14.344  23.943  1.00  0.00           C  
ATOM   3820  O   LEU A2027      44.339 -13.615  23.751  1.00  0.00           O  
ATOM   3821  CB  LEU A2027      43.945 -16.651  23.155  1.00  0.00           C  
ATOM   3822  CG  LEU A2027      44.396 -18.102  23.363  1.00  0.00           C  
ATOM   3823  CD1 LEU A2027      44.765 -18.720  22.025  1.00  0.00           C  
ATOM   3824  CD2 LEU A2027      45.562 -18.219  24.348  1.00  0.00           C  
ATOM   3825  N   LEU A2039      42.106 -13.932  23.795  1.00  0.00           N  
ATOM   3826  CA  LEU A2039      41.771 -12.548  23.458  1.00  0.00           C  
ATOM   3827  C   LEU A2039      41.532 -11.712  24.716  1.00  0.00           C  
ATOM   3828  O   LEU A2039      41.131 -10.547  24.634  1.00  0.00           O  
ATOM   3829  CB  LEU A2039      40.554 -12.498  22.527  1.00  0.00           C  
ATOM   3830  CG  LEU A2039      40.693 -13.148  21.144  1.00  0.00           C  
ATOM   3831  CD1 LEU A2039      39.326 -13.496  20.574  1.00  0.00           C  
ATOM   3832  CD2 LEU A2039      41.484 -12.278  20.174  1.00  0.00           C  
ATOM   3833  N   GLY A2040      41.786 -12.316  25.876  1.00  0.00           N  
ATOM   3834  CA  GLY A2040      41.716 -11.626  27.164  1.00  0.00           C  
ATOM   3835  C   GLY A2040      40.323 -11.188  27.568  1.00  0.00           C  
ATOM   3836  O   GLY A2040      40.165 -10.283  28.391  1.00  0.00           O  
ATOM   3837  N   GLN A2041      39.314 -11.832  26.985  1.00  0.00           N  
ATOM   3838  CA  GLN A2041      37.920 -11.524  27.275  1.00  0.00           C  
ATOM   3839  C   GLN A2041      37.515 -12.153  28.608  1.00  0.00           C  
ATOM   3840  O   GLN A2041      37.685 -13.361  28.797  1.00  0.00           O  
ATOM   3841  CB  GLN A2041      37.017 -12.027  26.142  1.00  0.00           C  
ATOM   3842  CG  GLN A2041      35.617 -11.409  26.111  1.00  0.00           C  
ATOM   3843  CD  GLN A2041      35.558 -10.068  25.389  1.00  0.00           C  
ATOM   3844  OE1 GLN A2041      36.583  -9.497  25.009  1.00  0.00           O  
ATOM   3845  NE2 GLN A2041      34.346  -9.561  25.194  1.00  0.00           N  
ATOM   3846  N   PRO A2042      36.993 -11.333  29.541  1.00  0.00           N  
ATOM   3847  CA  PRO A2042      36.528 -11.835  30.836  1.00  0.00           C  
ATOM   3848  C   PRO A2042      35.344 -12.785  30.672  1.00  0.00           C  
ATOM   3849  O   PRO A2042      34.532 -12.605  29.760  1.00  0.00           O  
ATOM   3850  CB  PRO A2042      36.088 -10.563  31.572  1.00  0.00           C  
ATOM   3851  CG  PRO A2042      36.774  -9.442  30.866  1.00  0.00           C  
ATOM   3852  CD  PRO A2042      36.839  -9.871  29.438  1.00  0.00           C  
ATOM   3853  N   THR A2043      35.256 -13.784  31.549  1.00  0.00           N  
ATOM   3854  CA  THR A2043      34.192 -14.791  31.487  1.00  0.00           C  
ATOM   3855  C   THR A2043      32.801 -14.209  31.750  1.00  0.00           C  
ATOM   3856  O   THR A2043      31.805 -14.711  31.225  1.00  0.00           O  
ATOM   3857  CB  THR A2043      34.449 -15.962  32.457  1.00  0.00           C  
ATOM   3858  OG1 THR A2043      34.790 -15.449  33.751  1.00  0.00           O  
ATOM   3859  CG2 THR A2043      35.584 -16.846  31.946  1.00  0.00           C  
ATOM   3860  N   ASP A2044      32.745 -13.147  32.553  1.00  0.00           N  
ATOM   3861  CA  ASP A2044      31.488 -12.457  32.856  1.00  0.00           C  
ATOM   3862  C   ASP A2044      31.081 -11.454  31.769  1.00  0.00           C  
ATOM   3863  O   ASP A2044      30.126 -10.693  31.942  1.00  0.00           O  
ATOM   3864  CB  ASP A2044      31.570 -11.763  34.223  1.00  0.00           C  
ATOM   3865  CG  ASP A2044      32.698 -10.744  34.301  1.00  0.00           C  
ATOM   3866  OD1 ASP A2044      33.876 -11.139  34.160  1.00  0.00           O  
ATOM   3867  OD2 ASP A2044      32.404  -9.548  34.516  1.00  0.00           O  
ATOM   3868  N   GLU A2092      31.810 -11.458  30.654  1.00  0.00           N  
ATOM   3869  CA  GLU A2092      31.531 -10.565  29.530  1.00  0.00           C  
ATOM   3870  C   GLU A2092      31.590 -11.313  28.198  1.00  0.00           C  
ATOM   3871  O   GLU A2092      32.347 -10.942  27.296  1.00  0.00           O  
ATOM   3872  CB  GLU A2092      32.507  -9.382  29.529  1.00  0.00           C  
ATOM   3873  CG  GLU A2092      32.242  -8.342  30.612  1.00  0.00           C  
ATOM   3874  CD  GLU A2092      33.402  -7.380  30.803  1.00  0.00           C  
ATOM   3875  OE1 GLU A2092      33.909  -6.835  29.798  1.00  0.00           O  
ATOM   3876  OE2 GLU A2092      33.803  -7.164  31.967  1.00  0.00           O  
ATOM   3877  N   ARG A2093      30.785 -12.368  28.079  1.00  0.00           N  
ATOM   3878  CA  ARG A2093      30.763 -13.188  26.864  1.00  0.00           C  
ATOM   3879  C   ARG A2093      29.364 -13.354  26.253  1.00  0.00           C  
ATOM   3880  O   ARG A2093      29.136 -14.249  25.435  1.00  0.00           O  
ATOM   3881  CB  ARG A2093      31.450 -14.536  27.106  1.00  0.00           C  
ATOM   3882  CG  ARG A2093      32.961 -14.405  27.220  1.00  0.00           C  
ATOM   3883  CD  ARG A2093      33.651 -15.686  27.648  1.00  0.00           C  
ATOM   3884  NE  ARG A2093      35.085 -15.455  27.818  1.00  0.00           N  
ATOM   3885  CZ  ARG A2093      36.002 -16.409  27.942  1.00  0.00           C  
ATOM   3886  NH1 ARG A2093      35.657 -17.690  27.912  1.00  0.00           N  
ATOM   3887  NH2 ARG A2093      37.276 -16.077  28.088  1.00  0.00           N  
ATOM   3888  N   ASP A2094      28.441 -12.483  26.654  1.00  0.00           N  
ATOM   3889  CA  ASP A2094      27.115 -12.405  26.044  1.00  0.00           C  
ATOM   3890  C   ASP A2094      27.186 -11.579  24.766  1.00  0.00           C  
ATOM   3891  O   ASP A2094      28.196 -10.922  24.503  1.00  0.00           O  
ATOM   3892  CB  ASP A2094      26.112 -11.776  27.015  1.00  0.00           C  
ATOM   3893  CG  ASP A2094      25.759 -12.692  28.172  1.00  0.00           C  
ATOM   3894  OD1 ASP A2094      26.217 -13.856  28.189  1.00  0.00           O  
ATOM   3895  OD2 ASP A2094      25.014 -12.245  29.070  1.00  0.00           O  
ATOM   3896  N   PHE A2095      26.112 -11.606  23.978  1.00  0.00           N  
ATOM   3897  CA  PHE A2095      26.056 -10.848  22.727  1.00  0.00           C  
ATOM   3898  C   PHE A2095      26.018  -9.339  22.952  1.00  0.00           C  
ATOM   3899  O   PHE A2095      26.253  -8.562  22.023  1.00  0.00           O  
ATOM   3900  CB  PHE A2095      24.874 -11.292  21.858  1.00  0.00           C  
ATOM   3901  CG  PHE A2095      24.976 -12.711  21.366  1.00  0.00           C  
ATOM   3902  CD1 PHE A2095      23.829 -13.472  21.176  1.00  0.00           C  
ATOM   3903  CD2 PHE A2095      26.218 -13.292  21.102  1.00  0.00           C  
ATOM   3904  CE1 PHE A2095      23.912 -14.783  20.726  1.00  0.00           C  
ATOM   3905  CE2 PHE A2095      26.312 -14.605  20.654  1.00  0.00           C  
ATOM   3906  CZ  PHE A2095      25.156 -15.352  20.466  1.00  0.00           C  
ATOM   3907  N   SER A2096      25.727  -8.933  24.186  1.00  0.00           N  
ATOM   3908  CA  SER A2096      25.761  -7.524  24.567  1.00  0.00           C  
ATOM   3909  C   SER A2096      27.196  -6.997  24.616  1.00  0.00           C  
ATOM   3910  O   SER A2096      27.422  -5.788  24.538  1.00  0.00           O  
ATOM   3911  CB  SER A2096      25.070  -7.314  25.917  1.00  0.00           C  
ATOM   3912  OG  SER A2096      25.701  -8.071  26.934  1.00  0.00           O  
ATOM   3913  N   ALA A2097      28.155  -7.914  24.738  1.00  0.00           N  
ATOM   3914  CA  ALA A2097      29.575  -7.567  24.803  1.00  0.00           C  
ATOM   3915  C   ALA A2097      30.179  -7.273  23.427  1.00  0.00           C  
ATOM   3916  O   ALA A2097      31.257  -6.683  23.335  1.00  0.00           O  
ATOM   3917  CB  ALA A2097      30.359  -8.667  25.513  1.00  0.00           C  
ATOM   3918  N   ILE A2101      29.479  -7.685  22.369  1.00  0.00           N  
ATOM   3919  CA  ILE A2101      29.902  -7.425  20.986  1.00  0.00           C  
ATOM   3920  C   ILE A2101      29.979  -5.922  20.701  1.00  0.00           C  
ATOM   3921  O   ILE A2101      30.865  -5.467  19.974  1.00  0.00           O  
ATOM   3922  CB  ILE A2101      28.970  -8.121  19.954  1.00  0.00           C  
ATOM   3923  CG1 ILE A2101      28.932  -9.633  20.197  1.00  0.00           C  
ATOM   3924  CG2 ILE A2101      29.419  -7.825  18.523  1.00  0.00           C  
ATOM   3925  CD1 ILE A2101      27.856 -10.366  19.417  1.00  0.00           C  
ATOM   3926  N   ALA A2102      29.058  -5.163  21.294  1.00  0.00           N  
ATOM   3927  CA  ALA A2102      29.020  -3.707  21.146  1.00  0.00           C  
ATOM   3928  C   ALA A2102      30.209  -3.012  21.812  1.00  0.00           C  
ATOM   3929  O   ALA A2102      30.616  -1.930  21.383  1.00  0.00           O  
ATOM   3930  CB  ALA A2102      27.706  -3.151  21.681  1.00  0.00           C  
ATOM   3931  N   ASN A2103      30.757  -3.633  22.857  1.00  0.00           N  
ATOM   3932  CA  ASN A2103      31.930  -3.102  23.553  1.00  0.00           C  
ATOM   3933  C   ASN A2103      33.219  -3.649  22.956  1.00  0.00           C  
ATOM   3934  O   ASN A2103      33.497  -4.847  23.053  1.00  0.00           O  
ATOM   3935  CB  ASN A2103      31.869  -3.417  25.052  1.00  0.00           C  
ATOM   3936  CG  ASN A2103      30.549  -3.012  25.691  1.00  0.00           C  
ATOM   3937  OD1 ASN A2103      29.825  -2.160  25.175  1.00  0.00           O  
ATOM   3938  ND2 ASN A2103      30.233  -3.628  26.823  1.00  0.00           N  
ATOM   3939  N   ARG A2104      34.003  -2.765  22.342  1.00  0.00           N  
ATOM   3940  CA  ARG A2104      35.235  -3.157  21.657  1.00  0.00           C  
ATOM   3941  C   ARG A2104      36.312  -3.652  22.617  1.00  0.00           C  
ATOM   3942  O   ARG A2104      36.325  -3.278  23.792  1.00  0.00           O  
ATOM   3943  CB  ARG A2104      35.780  -2.006  20.806  1.00  0.00           C  
ATOM   3944  CG  ARG A2104      34.891  -1.627  19.634  1.00  0.00           C  
ATOM   3945  CD  ARG A2104      35.710  -1.360  18.382  1.00  0.00           C  
ATOM   3946  NE  ARG A2104      34.886  -0.874  17.277  1.00  0.00           N  
ATOM   3947  CZ  ARG A2104      34.140  -1.642  16.486  1.00  0.00           C  
ATOM   3948  NH1 ARG A2104      34.088  -2.956  16.667  1.00  0.00           N  
ATOM   3949  NH2 ARG A2104      33.433  -1.092  15.508  1.00  0.00           N  
ATOM   3950  N   ILE A2105      37.203  -4.497  22.102  1.00  0.00           N  
ATOM   3951  CA  ILE A2105      38.336  -5.021  22.867  1.00  0.00           C  
ATOM   3952  C   ILE A2105      39.204  -3.879  23.411  1.00  0.00           C  
ATOM   3953  O   ILE A2105      39.545  -2.945  22.685  1.00  0.00           O  
ATOM   3954  CB  ILE A2105      39.167  -6.062  22.043  1.00  0.00           C  
ATOM   3955  CG1 ILE A2105      40.226  -6.744  22.919  1.00  0.00           C  
ATOM   3956  CG2 ILE A2105      39.779  -5.437  20.781  1.00  0.00           C  
ATOM   3957  CD1 ILE A2105      40.771  -8.041  22.343  1.00  0.00           C  
ATOM   3958  N   LYS A2107      39.523  -3.949  24.700  1.00  0.00           N  
ATOM   3959  CA  LYS A2107      40.234  -2.871  25.384  1.00  0.00           C  
ATOM   3960  C   LYS A2107      41.743  -2.956  25.156  1.00  0.00           C  
ATOM   3961  O   LYS A2107      42.345  -4.006  25.386  1.00  0.00           O  
ATOM   3962  CB  LYS A2107      39.916  -2.884  26.883  1.00  0.00           C  
ATOM   3963  CG  LYS A2107      38.447  -2.653  27.209  1.00  0.00           C  
ATOM   3964  CD  LYS A2107      38.159  -2.872  28.689  1.00  0.00           C  
ATOM   3965  CE  LYS A2107      36.662  -2.809  28.984  1.00  0.00           C  
ATOM   3966  NZ  LYS A2107      35.923  -4.004  28.479  1.00  0.00           N  
ATOM   3967  N   PRO A2108      42.357  -1.851  24.690  1.00  0.00           N  
ATOM   3968  CA  PRO A2108      43.810  -1.794  24.531  1.00  0.00           C  
ATOM   3969  C   PRO A2108      44.521  -1.893  25.878  1.00  0.00           C  
ATOM   3970  O   PRO A2108      44.051  -1.332  26.870  1.00  0.00           O  
ATOM   3971  CB  PRO A2108      44.045  -0.413  23.909  1.00  0.00           C  
ATOM   3972  CG  PRO A2108      42.734  -0.025  23.318  1.00  0.00           C  
ATOM   3973  CD  PRO A2108      41.711  -0.611  24.227  1.00  0.00           C  
ATOM   3974  N   GLY A2109      45.639  -2.612  25.904  1.00  0.00           N  
ATOM   3975  CA  GLY A2109      46.411  -2.802  27.129  1.00  0.00           C  
ATOM   3976  C   GLY A2109      45.959  -3.989  27.960  1.00  0.00           C  
ATOM   3977  O   GLY A2109      46.486  -4.225  29.049  1.00  0.00           O  
ATOM   3978  N   THR A2110      44.977  -4.731  27.450  1.00  0.00           N  
ATOM   3979  CA  THR A2110      44.486  -5.937  28.111  1.00  0.00           C  
ATOM   3980  C   THR A2110      45.496  -7.066  27.933  1.00  0.00           C  
ATOM   3981  O   THR A2110      45.913  -7.366  26.811  1.00  0.00           O  
ATOM   3982  CB  THR A2110      43.098  -6.363  27.570  1.00  0.00           C  
ATOM   3983  OG1 THR A2110      42.166  -5.288  27.741  1.00  0.00           O  
ATOM   3984  CG2 THR A2110      42.576  -7.595  28.301  1.00  0.00           C  
ATOM   3985  N   SER A2111      45.885  -7.674  29.052  1.00  0.00           N  
ATOM   3986  CA  SER A2111      46.888  -8.736  29.072  1.00  0.00           C  
ATOM   3987  C   SER A2111      46.414  -9.978  28.318  1.00  0.00           C  
ATOM   3988  O   SER A2111      45.279 -10.425  28.496  1.00  0.00           O  
ATOM   3989  CB  SER A2111      47.248  -9.095  30.517  1.00  0.00           C  
ATOM   3990  OG  SER A2111      48.376  -9.951  30.568  1.00  0.00           O  
ATOM   3991  N   LEU A2113      47.289 -10.518  27.473  1.00  0.00           N  
ATOM   3992  CA  LEU A2113      46.975 -11.706  26.682  1.00  0.00           C  
ATOM   3993  C   LEU A2113      47.931 -12.854  27.000  1.00  0.00           C  
ATOM   3994  O   LEU A2113      49.150 -12.673  26.949  1.00  0.00           O  
ATOM   3995  CB  LEU A2113      47.012 -11.394  25.181  1.00  0.00           C  
ATOM   3996  CG  LEU A2113      46.144 -10.266  24.608  1.00  0.00           C  
ATOM   3997  CD1 LEU A2113      46.222 -10.269  23.088  1.00  0.00           C  
ATOM   3998  CD2 LEU A2113      44.697 -10.374  25.062  1.00  0.00           C  
ATOM   3999  N   PRO A2121      47.381 -14.038  27.332  1.00  0.00           N  
ATOM   4000  CA  PRO A2121      48.211 -15.210  27.613  1.00  0.00           C  
ATOM   4001  C   PRO A2121      48.805 -15.799  26.337  1.00  0.00           C  
ATOM   4002  O   PRO A2121      48.309 -15.520  25.242  1.00  0.00           O  
ATOM   4003  CB  PRO A2121      47.224 -16.192  28.251  1.00  0.00           C  
ATOM   4004  CG  PRO A2121      45.903 -15.813  27.693  1.00  0.00           C  
ATOM   4005  CD  PRO A2121      45.943 -14.327  27.491  1.00  0.00           C  
ATOM   4006  N   ALA A2122      49.855 -16.606  26.487  1.00  0.00           N  
ATOM   4007  CA  ALA A2122      50.566 -17.203  25.354  1.00  0.00           C  
ATOM   4008  C   ALA A2122      49.622 -17.923  24.385  1.00  0.00           C  
ATOM   4009  O   ALA A2122      48.945 -18.879  24.773  1.00  0.00           O  
ATOM   4010  CB  ALA A2122      51.662 -18.146  25.845  1.00  0.00           C  
ATOM   4011  N   PRO A2123      49.568 -17.454  23.124  1.00  0.00           N  
ATOM   4012  CA  PRO A2123      48.686 -18.043  22.117  1.00  0.00           C  
ATOM   4013  C   PRO A2123      49.166 -19.409  21.629  1.00  0.00           C  
ATOM   4014  O   PRO A2123      50.362 -19.609  21.408  1.00  0.00           O  
ATOM   4015  CB  PRO A2123      48.728 -17.024  20.975  1.00  0.00           C  
ATOM   4016  CG  PRO A2123      50.030 -16.338  21.125  1.00  0.00           C  
ATOM   4017  CD  PRO A2123      50.309 -16.293  22.596  1.00  0.00           C  
ATOM   4018  N   SER A2124      48.222 -20.333  21.475  1.00  0.00           N  
ATOM   4019  CA  SER A2124      48.497 -21.671  20.958  1.00  0.00           C  
ATOM   4020  C   SER A2124      47.362 -22.117  20.040  1.00  0.00           C  
ATOM   4021  O   SER A2124      46.236 -21.628  20.156  1.00  0.00           O  
ATOM   4022  CB  SER A2124      48.687 -22.668  22.107  1.00  0.00           C  
ATOM   4023  OG  SER A2124      47.582 -22.652  22.995  1.00  0.00           O  
ATOM   4024  N   GLY A2130      47.669 -23.036  19.126  1.00  0.00           N  
ATOM   4025  CA  GLY A2130      46.692 -23.540  18.161  1.00  0.00           C  
ATOM   4026  C   GLY A2130      45.474 -24.166  18.814  1.00  0.00           C  
ATOM   4027  O   GLY A2130      45.601 -24.983  19.729  1.00  0.00           O  
ATOM   4028  N   ILE A2131      44.293 -23.771  18.345  1.00  0.00           N  
ATOM   4029  CA  ILE A2131      43.027 -24.277  18.877  1.00  0.00           C  
ATOM   4030  C   ILE A2131      42.325 -25.164  17.847  1.00  0.00           C  
ATOM   4031  O   ILE A2131      41.616 -26.106  18.209  1.00  0.00           O  
ATOM   4032  CB  ILE A2131      42.099 -23.120  19.337  1.00  0.00           C  
ATOM   4033  CG1 ILE A2131      42.799 -22.275  20.408  1.00  0.00           C  
ATOM   4034  CG2 ILE A2131      40.772 -23.656  19.879  1.00  0.00           C  
ATOM   4035  CD1 ILE A2131      42.191 -20.910  20.619  1.00  0.00           C  
ATOM   4036  N   PHE A2132      42.533 -24.858  16.569  1.00  0.00           N  
ATOM   4037  CA  PHE A2132      41.994 -25.666  15.481  1.00  0.00           C  
ATOM   4038  C   PHE A2132      43.128 -26.351  14.720  1.00  0.00           C  
ATOM   4039  O   PHE A2132      43.712 -25.759  13.810  1.00  0.00           O  
ATOM   4040  CB  PHE A2132      41.137 -24.813  14.539  1.00  0.00           C  
ATOM   4041  CG  PHE A2132      39.950 -24.182  15.206  1.00  0.00           C  
ATOM   4042  CD1 PHE A2132      40.009 -22.867  15.658  1.00  0.00           C  
ATOM   4043  CD2 PHE A2132      38.772 -24.901  15.388  1.00  0.00           C  
ATOM   4044  CE1 PHE A2132      38.913 -22.278  16.281  1.00  0.00           C  
ATOM   4045  CE2 PHE A2132      37.671 -24.321  16.009  1.00  0.00           C  
ATOM   4046  CZ  PHE A2132      37.742 -23.006  16.455  1.00  0.00           C  
ATOM   4047  N   PRO A2133      43.450 -27.603  15.101  1.00  0.00           N  
ATOM   4048  CA  PRO A2133      44.539 -28.333  14.457  1.00  0.00           C  
ATOM   4049  C   PRO A2133      44.081 -29.111  13.224  1.00  0.00           C  
ATOM   4050  O   PRO A2133      42.919 -29.519  13.139  1.00  0.00           O  
ATOM   4051  CB  PRO A2133      45.010 -29.291  15.554  1.00  0.00           C  
ATOM   4052  CG  PRO A2133      43.808 -29.498  16.440  1.00  0.00           C  
ATOM   4053  CD  PRO A2133      42.813 -28.397  16.170  1.00  0.00           C  
ATOM   4054  N   ARG A2134      44.999 -29.305  12.280  1.00  0.00           N  
ATOM   4055  CA  ARG A2134      44.721 -30.058  11.059  1.00  0.00           C  
ATOM   4056  C   ARG A2134      44.683 -31.561  11.321  1.00  0.00           C  
ATOM   4057  O   ARG A2134      45.222 -32.038  12.323  1.00  0.00           O  
ATOM   4058  CB  ARG A2134      45.766 -29.740   9.986  1.00  0.00           C  
ATOM   4059  CG  ARG A2134      45.552 -28.407   9.296  1.00  0.00           C  
ATOM   4060  CD  ARG A2134      46.781 -27.973   8.519  1.00  0.00           C  
ATOM   4061  NE  ARG A2134      46.633 -26.618   7.989  1.00  0.00           N  
ATOM   4062  CZ  ARG A2134      46.928 -25.503   8.657  1.00  0.00           C  
ATOM   4063  NH1 ARG A2134      47.396 -25.559   9.899  1.00  0.00           N  
ATOM   4064  NH2 ARG A2134      46.754 -24.325   8.077  1.00  0.00           N  
ATOM   4065  N   TYR A2260      44.041 -32.298  10.418  1.00  0.00           N  
ATOM   4066  CA  TYR A2260      43.988 -33.754  10.510  1.00  0.00           C  
ATOM   4067  C   TYR A2260      45.021 -34.406   9.591  1.00  0.00           C  
ATOM   4068  O   TYR A2260      45.149 -34.041   8.421  1.00  0.00           O  
ATOM   4069  CB  TYR A2260      42.578 -34.270  10.198  1.00  0.00           C  
ATOM   4070  CG  TYR A2260      42.427 -35.767  10.366  1.00  0.00           C  
ATOM   4071  CD1 TYR A2260      42.310 -36.336  11.635  1.00  0.00           C  
ATOM   4072  CD2 TYR A2260      42.406 -36.614   9.258  1.00  0.00           C  
ATOM   4073  CE1 TYR A2260      42.176 -37.712  11.796  1.00  0.00           C  
ATOM   4074  CE2 TYR A2260      42.273 -37.991   9.407  1.00  0.00           C  
ATOM   4075  CZ  TYR A2260      42.157 -38.531  10.679  1.00  0.00           C  
ATOM   4076  OH  TYR A2260      42.025 -39.890  10.836  1.00  0.00           O  
HETATM 4077  N   MET A 600      10.457 -41.765  20.155  1.00  0.00           N  
HETATM 4078  CA  MET A 600      10.155 -41.044  18.921  1.00  0.00           C  
HETATM 4079  C   MET A 600      11.146 -41.395  17.813  1.00  0.00           C  
HETATM 4080  O   MET A 600      10.896 -41.137  16.633  1.00  0.00           O  
HETATM 4081  CB  MET A 600      10.152 -39.532  19.161  1.00  0.00           C  
HETATM 4082  CG  MET A 600       9.104 -39.052  20.148  1.00  0.00           C  
HETATM 4083  SD  MET A 600       8.965 -37.259  20.150  1.00  0.00           S  
HETATM 4084  CE  MET A 600       7.739 -37.018  21.433  1.00  0.00           C  
HETATM 4085  OXT MET A 600      12.222 -41.942  18.070  1.00  0.00           O  
TER
END
