# Supplementary material for: Backbone Brackets and Arginine Tweezers delineate Class I and Class II aminoacyl tRNA synthetases
Source: PLoS Comput Biol. 2018 Apr 16;14(4):e1006101. doi: 10.1371/journal.pcbi.1006101 (PMC5919687; doi:10.1371/journal.pcbi.1006101)
Supplement: S12 File — All structures of Class II aaRS with residues renumbered according to the MSA. (GZ) [file pcbi.1006101.s024.tar.gz]

Archive with 523 entries (523 files):
- 1adj_A_renum.pdb
- 1adj_B_renum.pdb
- 1adj_C_renum.pdb
- 1adj_D_renum.pdb
- 1ady_A_renum.pdb
- 1ady_B_renum.pdb
- 1ady_C_renum.pdb
- 1ady_D_renum.pdb
- 1asy_A_renum.pdb
- 1asy_B_renum.pdb
- 1asz_A_renum.pdb
- 1asz_B_renum.pdb
- 1ati_A_renum.pdb
- 1ati_B_renum.pdb
- 1b7y_A_renum.pdb
- 1b8a_A_renum.pdb
- 1b8a_B_renum.pdb
- 1b70_A_renum.pdb
- 1b76_A_renum.pdb
- 1b76_B_renum.pdb
- 1bbu_A_renum.pdb
- 1bbw_A_renum.pdb
- 1c0a_A_renum.pdb
- 1e1o_A_renum.pdb
- 1e1t_A_renum.pdb
- 1e22_A_renum.pdb
- 1e24_A_renum.pdb
- 1efw_A_renum.pdb
- 1efw_B_renum.pdb
- 1eiy_A_renum.pdb
- 1eov_A_renum.pdb
- 1eqr_A_renum.pdb
- 1eqr_B_renum.pdb
- 1eqr_C_renum.pdb
- 1evk_A_renum.pdb
- 1evk_B_renum.pdb
- 1evl_A_renum.pdb
- 1evl_B_renum.pdb
- 1evl_C_renum.pdb
- 1evl_D_renum.pdb
- 1fyf_A_renum.pdb
- 1fyf_B_renum.pdb
- 1g51_A_renum.pdb
- 1g51_B_renum.pdb
- 1ggm_A_renum.pdb
- 1ggm_B_renum.pdb
- 1h4q_A_renum.pdb
- 1h4q_B_renum.pdb
- 1h4s_A_renum.pdb
- 1h4s_B_renum.pdb
- 1h4t_A_renum.pdb
- 1h4t_B_renum.pdb
- 1h4t_C_renum.pdb
- 1h4t_D_renum.pdb
- 1h4v_B_renum.pdb
- 1hc7_A_renum.pdb
- 1hc7_B_renum.pdb
- 1hc7_C_renum.pdb
- 1hc7_D_renum.pdb
- 1htt_A_renum.pdb
- 1htt_B_renum.pdb
- 1htt_C_renum.pdb
- 1htt_D_renum.pdb
- 1il2_A_renum.pdb
- 1il2_B_renum.pdb
- 1jjc_A_renum.pdb
- 1kmm_A_renum.pdb
- 1kmm_B_renum.pdb
- 1kmm_C_renum.pdb
- 1kmm_D_renum.pdb
- 1kmn_A_renum.pdb
- 1kmn_B_renum.pdb
- 1kmn_C_renum.pdb
- 1kmn_D_renum.pdb
- 1kog_A_renum.pdb
- 1kog_B_renum.pdb
- 1kog_C_renum.pdb
- 1kog_D_renum.pdb
- 1kog_E_renum.pdb
- 1kog_F_renum.pdb
- 1kog_G_renum.pdb
- 1kog_H_renum.pdb
- 1l0w_A_renum.pdb
- 1l0w_B_renum.pdb
- 1lyl_A_renum.pdb
- 1lyl_B_renum.pdb
- 1lyl_C_renum.pdb
- 1n9w_A_renum.pdb
- 1n9w_B_renum.pdb
- 1nj1_A_renum.pdb
- 1nj2_A_renum.pdb
- 1nj5_A_renum.pdb
- 1nj6_A_renum.pdb
- 1nj8_A_renum.pdb
- 1nj8_B_renum.pdb
- 1nj8_C_renum.pdb
- 1nj8_D_renum.pdb
- 1nyq_A_renum.pdb
- 1nyq_B_renum.pdb
- 1nyr_A_renum.pdb
- 1nyr_B_renum.pdb
- 1pys_A_renum.pdb
- 1qe0_A_renum.pdb
- 1qe0_B_renum.pdb
- 1qf6_A_renum.pdb
- 1riq_A_renum.pdb
- 1ser_A_renum.pdb
- 1ser_B_renum.pdb
- 1ses_A_renum.pdb
- 1ses_B_renum.pdb
- 1set_A_renum.pdb
- 1set_B_renum.pdb
- 1sry_A_renum.pdb
- 1sry_B_renum.pdb
- 1wle_A_renum.pdb
- 1wle_B_renum.pdb
- 1wu7_A_renum.pdb
- 1wu7_B_renum.pdb
- 1wyd_A_renum.pdb
- 1wyd_B_renum.pdb
- 1x54_A_renum.pdb
- 1x55_A_renum.pdb
- 1x56_A_renum.pdb
- 1yfr_A_renum.pdb
- 1yfr_B_renum.pdb
- 1yfs_A_renum.pdb
- 1yfs_B_renum.pdb
- 1yft_A_renum.pdb
- 1ygb_A_renum.pdb
- 2akw_A_renum.pdb
- 2aly_A_renum.pdb
- 2amc_A_renum.pdb
- 2cim_A_renum.pdb
- 2cim_B_renum.pdb
- 2cj9_A_renum.pdb
- 2cj9_B_renum.pdb
- 2cja_A_renum.pdb
- 2cja_B_renum.pdb
- 2dq0_A_renum.pdb
- 2dq0_B_renum.pdb
- 2dq3_A_renum.pdb
- 2dq3_B_renum.pdb
- 2du3_A_renum.pdb
- 2du3_B_renum.pdb
- 2du4_A_renum.pdb
- 2du4_B_renum.pdb
- 2du5_A_renum.pdb
- 2du5_B_renum.pdb
- 2du6_A_renum.pdb
- 2du6_B_renum.pdb
- 2du7_A_renum.pdb
- 2du7_B_renum.pdb
- 2du7_C_renum.pdb
- 2du7_D_renum.pdb
- 2e3c_A_renum.pdb
- 2el9_A_renum.pdb
- 2el9_B_renum.pdb
- 2el9_C_renum.pdb
- 2el9_D_renum.pdb
- 2i4l_A_renum.pdb
- 2i4l_B_renum.pdb
- 2i4l_C_renum.pdb
- 2i4m_A_renum.pdb
- 2i4m_B_renum.pdb
- 2i4m_C_renum.pdb
- 2i4n_A_renum.pdb
- 2i4n_B_renum.pdb
- 2i4n_C_renum.pdb
- 2i4o_A_renum.pdb
- 2i4o_B_renum.pdb
- 2i4o_C_renum.pdb
- 2iy5_A_renum.pdb
- 2j3l_A_renum.pdb
- 2j3l_B_renum.pdb
- 2j3m_A_renum.pdb
- 2j3m_B_renum.pdb
- 2odr_A_renum.pdb
- 2odr_B_renum.pdb
- 2odr_C_renum.pdb
- 2odr_D_renum.pdb
- 2pme_A_renum.pdb
- 2pmf_A_renum.pdb
- 2q5h_A_renum.pdb
- 2q5i_A_renum.pdb
- 2q7e_A_renum.pdb
- 2q7g_A_renum.pdb
- 2q7h_A_renum.pdb
- 2xgt_A_renum.pdb
- 2xti_A_renum.pdb
- 2xti_B_renum.pdb
- 2zce_A_renum.pdb
- 2zim_A_renum.pdb
- 2zin_A_renum.pdb
- 2zio_A_renum.pdb
- 2zni_A_renum.pdb
- 2zni_B_renum.pdb
- 2zr2_A_renum.pdb
- 2zr2_B_renum.pdb
- 2zr3_A_renum.pdb
- 2zr3_B_renum.pdb
- 2zt5_A_renum.pdb
- 2zt6_A_renum.pdb
- 2zt7_A_renum.pdb
- 2zt8_A_renum.pdb
- 2ztg_A_renum.pdb
- 2zxf_A_renum.pdb
- 2zze_A_renum.pdb
- 2zze_B_renum.pdb
- 2zzf_A_renum.pdb
- 2zzg_A_renum.pdb
- 2zzg_B_renum.pdb
- 3a74_A_renum.pdb
- 3a74_B_renum.pdb
- 3a74_C_renum.pdb
- 3a74_D_renum.pdb
- 3bju_A_renum.pdb
- 3bju_B_renum.pdb
- 3bju_C_renum.pdb
- 3bju_D_renum.pdb
- 3cmq_A_renum.pdb
- 3e9h_A_renum.pdb
- 3e9h_B_renum.pdb
- 3e9h_C_renum.pdb
- 3e9h_D_renum.pdb
- 3e9i_A_renum.pdb
- 3e9i_B_renum.pdb
- 3e9i_C_renum.pdb
- 3e9i_D_renum.pdb
- 3hfv_A_renum.pdb
- 3hfz_A_renum.pdb
- 3hri_A_renum.pdb
- 3hri_B_renum.pdb
- 3hri_C_renum.pdb
- 3hri_D_renum.pdb
- 3hri_E_renum.pdb
- 3hri_F_renum.pdb
- 3hrk_A_renum.pdb
- 3hrk_B_renum.pdb
- 3htz_A_renum.pdb
- 3hxu_A_renum.pdb
- 3hxv_A_renum.pdb
- 3hxw_A_renum.pdb
- 3hxx_A_renum.pdb
- 3hxy_A_renum.pdb
- 3hxz_A_renum.pdb
- 3hxz_B_renum.pdb
- 3hxz_C_renum.pdb
- 3hxz_D_renum.pdb
- 3hy0_A_renum.pdb
- 3hy0_B_renum.pdb
- 3hy1_A_renum.pdb
- 3hy1_B_renum.pdb
- 3i7f_A_renum.pdb
- 3i7f_B_renum.pdb
- 3ial_A_renum.pdb
- 3ial_B_renum.pdb
- 3l4g_A_renum.pdb
- 3l4g_C_renum.pdb
- 3l4g_E_renum.pdb
- 3l4g_G_renum.pdb
- 3l4g_I_renum.pdb
- 3l4g_K_renum.pdb
- 3l4g_M_renum.pdb
- 3l4g_O_renum.pdb
- 3lc0_A_renum.pdb
- 3lsq_A_renum.pdb
- 3lsq_B_renum.pdb
- 3lss_A_renum.pdb
- 3lss_B_renum.pdb
- 3m4p_A_renum.pdb
- 3m4p_B_renum.pdb
- 3m4p_C_renum.pdb
- 3m4p_D_renum.pdb
- 3m4q_A_renum.pdb
- 3m4q_B_renum.pdb
- 3nel_A_renum.pdb
- 3nel_B_renum.pdb
- 3nem_A_renum.pdb
- 3nem_B_renum.pdb
- 3nen_A_renum.pdb
- 3nen_B_renum.pdb
- 3net_A_renum.pdb
- 3net_B_renum.pdb
- 3pco_A_renum.pdb
- 3pco_C_renum.pdb
- 3qne_A_renum.pdb
- 3qo5_A_renum.pdb
- 3qo7_A_renum.pdb
- 3qo8_A_renum.pdb
- 3qtc_A_renum.pdb
- 3rac_A_renum.pdb
- 3rf1_A_renum.pdb
- 3rf1_B_renum.pdb
- 3rgl_A_renum.pdb
- 3rgl_B_renum.pdb
- 3teg_A_renum.pdb
- 3teh_A_renum.pdb
- 3tup_A_renum.pdb
- 3ufg_A_renum.pdb
- 3ufg_B_renum.pdb
[truncated: 223 more entries]
