# Supplementary material for: Backbone Brackets and Arginine Tweezers delineate Class I and Class II aminoacyl tRNA synthetases
Source: PLoS Comput Biol. 2018 Apr 16;14(4):e1006101. doi: 10.1371/journal.pcbi.1006101 (PMC5919687; doi:10.1371/journal.pcbi.1006101)
Supplement: S12 File — All structures of Class II aaRS with residues renumbered according to the MSA. (GZ) [file pcbi.1006101.s024.tar.gz › 1adj_A_renum.pdb]

ATOM      1  N   THR A 311      63.706  43.164  44.373  1.00  0.00           N  
ATOM      2  CA  THR A 311      62.806  44.301  44.723  1.00  0.00           C  
ATOM      3  C   THR A 311      61.385  44.084  44.192  1.00  0.00           C  
ATOM      4  O   THR A 311      60.443  43.919  44.968  1.00  0.00           O  
ATOM      5  CB  THR A 311      63.350  45.635  44.155  1.00  0.00           C  
ATOM      6  OG1 THR A 311      64.732  45.770  44.505  1.00  0.00           O  
ATOM      7  CG2 THR A 311      62.569  46.820  44.716  1.00  0.00           C  
ATOM      8  N   ALA A 312      61.255  44.058  42.866  1.00  0.00           N  
ATOM      9  CA  ALA A 312      59.965  43.891  42.197  1.00  0.00           C  
ATOM     10  C   ALA A 312      59.158  42.650  42.565  1.00  0.00           C  
ATOM     11  O   ALA A 312      59.704  41.585  42.845  1.00  0.00           O  
ATOM     12  CB  ALA A 312      60.144  43.966  40.683  1.00  0.00           C  
ATOM     13  N   ARG A 313      57.844  42.827  42.544  1.00  0.00           N  
ATOM     14  CA  ARG A 313      56.872  41.788  42.845  1.00  0.00           C  
ATOM     15  C   ARG A 313      55.897  41.816  41.675  1.00  0.00           C  
ATOM     16  O   ARG A 313      56.030  42.646  40.767  1.00  0.00           O  
ATOM     17  CB  ARG A 313      56.096  42.145  44.119  1.00  0.00           C  
ATOM     18  CG  ARG A 313      56.895  42.087  45.402  1.00  0.00           C  
ATOM     19  CD  ARG A 313      56.992  40.659  45.904  1.00  0.00           C  
ATOM     20  NE  ARG A 313      58.114  40.455  46.821  1.00  0.00           N  
ATOM     21  CZ  ARG A 313      59.372  40.256  46.431  1.00  0.00           C  
ATOM     22  NH1 ARG A 313      59.680  40.237  45.138  1.00  0.00           N  
ATOM     23  NH2 ARG A 313      60.322  40.049  47.335  1.00  0.00           N  
ATOM     24  N   ALA A 314      54.932  40.902  41.684  1.00  0.00           N  
ATOM     25  CA  ALA A 314      53.911  40.874  40.644  1.00  0.00           C  
ATOM     26  C   ALA A 314      52.951  41.982  41.080  1.00  0.00           C  
ATOM     27  O   ALA A 314      52.554  42.034  42.253  1.00  0.00           O  
ATOM     28  CB  ALA A 314      53.205  39.521  40.623  1.00  0.00           C  
ATOM     29  N   VAL A 315      52.640  42.901  40.170  1.00  0.00           N  
ATOM     30  CA  VAL A 315      51.753  44.019  40.489  1.00  0.00           C  
ATOM     31  C   VAL A 315      50.449  43.570  41.157  1.00  0.00           C  
ATOM     32  O   VAL A 315      49.860  42.556  40.782  1.00  0.00           O  
ATOM     33  CB  VAL A 315      51.439  44.882  39.239  1.00  0.00           C  
ATOM     34  CG1 VAL A 315      52.719  45.477  38.669  1.00  0.00           C  
ATOM     35  CG2 VAL A 315      50.738  44.059  38.186  1.00  0.00           C  
ATOM     36  N   ARG A 316      50.023  44.312  42.173  1.00  0.00           N  
ATOM     37  CA  ARG A 316      48.798  43.990  42.904  1.00  0.00           C  
ATOM     38  C   ARG A 316      47.639  43.784  41.928  1.00  0.00           C  
ATOM     39  O   ARG A 316      47.454  44.568  40.992  1.00  0.00           O  
ATOM     40  CB  ARG A 316      48.463  45.112  43.900  1.00  0.00           C  
ATOM     41  CG  ARG A 316      47.348  44.795  44.906  1.00  0.00           C  
ATOM     42  CD  ARG A 316      47.689  43.602  45.801  1.00  0.00           C  
ATOM     43  NE  ARG A 316      47.323  42.326  45.186  1.00  0.00           N  
ATOM     44  CZ  ARG A 316      47.799  41.141  45.562  1.00  0.00           C  
ATOM     45  NH1 ARG A 316      48.674  41.050  46.555  1.00  0.00           N  
ATOM     46  NH2 ARG A 316      47.385  40.039  44.954  1.00  0.00           N  
ATOM     47  N   GLY A 317      46.895  42.702  42.129  1.00  0.00           N  
ATOM     48  CA  GLY A 317      45.775  42.401  41.258  1.00  0.00           C  
ATOM     49  C   GLY A 317      46.109  41.381  40.184  1.00  0.00           C  
ATOM     50  O   GLY A 317      45.224  40.948  39.439  1.00  0.00           O  
ATOM     51  N   THR A 318      47.390  41.041  40.063  1.00  0.00           N  
ATOM     52  CA  THR A 318      47.849  40.055  39.092  1.00  0.00           C  
ATOM     53  C   THR A 318      48.676  39.048  39.874  1.00  0.00           C  
ATOM     54  O   THR A 318      49.088  39.331  40.997  1.00  0.00           O  
ATOM     55  CB  THR A 318      48.740  40.684  37.997  1.00  0.00           C  
ATOM     56  OG1 THR A 318      50.003  41.048  38.555  1.00  0.00           O  
ATOM     57  CG2 THR A 318      48.087  41.923  37.405  1.00  0.00           C  
ATOM     58  N   LYS A 319      48.892  37.869  39.307  1.00  0.00           N  
ATOM     59  CA  LYS A 319      49.682  36.853  39.984  1.00  0.00           C  
ATOM     60  C   LYS A 319      50.169  35.792  39.019  1.00  0.00           C  
ATOM     61  O   LYS A 319      49.655  35.663  37.909  1.00  0.00           O  
ATOM     62  CB  LYS A 319      48.888  36.207  41.118  1.00  0.00           C  
ATOM     63  CG  LYS A 319      47.661  35.442  40.677  1.00  0.00           C  
ATOM     64  CD  LYS A 319      46.918  34.870  41.871  1.00  0.00           C  
ATOM     65  CE  LYS A 319      47.801  33.915  42.662  1.00  0.00           C  
ATOM     66  NZ  LYS A 319      47.070  33.280  43.796  1.00  0.00           N  
ATOM     67  N   ASP A 320      51.212  35.083  39.428  1.00  0.00           N  
ATOM     68  CA  ASP A 320      51.782  34.027  38.610  1.00  0.00           C  
ATOM     69  C   ASP A 320      50.927  32.786  38.794  1.00  0.00           C  
ATOM     70  O   ASP A 320      50.556  32.438  39.926  1.00  0.00           O  
ATOM     71  CB  ASP A 320      53.227  33.730  39.032  1.00  0.00           C  
ATOM     72  CG  ASP A 320      54.142  34.921  38.842  1.00  0.00           C  
ATOM     73  OD1 ASP A 320      54.072  35.562  37.773  1.00  0.00           O  
ATOM     74  OD2 ASP A 320      54.932  35.216  39.760  1.00  0.00           O  
ATOM     75  N   LEU A 321      50.579  32.148  37.686  1.00  0.00           N  
ATOM     76  CA  LEU A 321      49.780  30.940  37.744  1.00  0.00           C  
ATOM     77  C   LEU A 321      50.660  29.722  37.546  1.00  0.00           C  
ATOM     78  O   LEU A 321      51.359  29.612  36.539  1.00  0.00           O  
ATOM     79  CB  LEU A 321      48.689  30.966  36.677  1.00  0.00           C  
ATOM     80  CG  LEU A 321      47.543  31.953  36.896  1.00  0.00           C  
ATOM     81  CD1 LEU A 321      46.666  32.009  35.653  1.00  0.00           C  
ATOM     82  CD2 LEU A 321      46.736  31.539  38.111  1.00  0.00           C  
ATOM     83  N   PHE A 322      50.676  28.843  38.540  1.00  0.00           N  
ATOM     84  CA  PHE A 322      51.446  27.609  38.466  1.00  0.00           C  
ATOM     85  C   PHE A 322      50.880  26.671  39.504  1.00  0.00           C  
ATOM     86  O   PHE A 322      50.023  27.071  40.302  1.00  0.00           O  
ATOM     87  CB  PHE A 322      52.945  27.846  38.702  1.00  0.00           C  
ATOM     88  CG  PHE A 322      53.283  28.364  40.073  1.00  0.00           C  
ATOM     89  CD1 PHE A 322      53.248  29.737  40.345  1.00  0.00           C  
ATOM     90  CD2 PHE A 322      53.675  27.485  41.087  1.00  0.00           C  
ATOM     91  CE1 PHE A 322      53.605  30.225  41.607  1.00  0.00           C  
ATOM     92  CE2 PHE A 322      54.034  27.962  42.357  1.00  0.00           C  
ATOM     93  CZ  PHE A 322      54.000  29.332  42.617  1.00  0.00           C  
ATOM     94  N   GLY A 323      51.312  25.415  39.458  1.00  0.00           N  
ATOM     95  CA  GLY A 323      50.833  24.431  40.416  1.00  0.00           C  
ATOM     96  C   GLY A 323      49.356  24.120  40.277  1.00  0.00           C  
ATOM     97  O   GLY A 323      48.764  24.319  39.211  1.00  0.00           O  
ATOM     98  N   LYS A 324      48.754  23.644  41.364  1.00  0.00           N  
ATOM     99  CA  LYS A 324      47.332  23.293  41.369  1.00  0.00           C  
ATOM    100  C   LYS A 324      46.419  24.397  40.855  1.00  0.00           C  
ATOM    101  O   LYS A 324      45.511  24.138  40.074  1.00  0.00           O  
ATOM    102  CB  LYS A 324      46.893  22.836  42.758  1.00  0.00           C  
ATOM    103  CG  LYS A 324      47.308  21.397  43.058  1.00  0.00           C  
ATOM    104  CD  LYS A 324      46.822  20.943  44.417  1.00  0.00           C  
ATOM    105  CE  LYS A 324      47.097  19.468  44.636  1.00  0.00           C  
ATOM    106  NZ  LYS A 324      46.735  19.049  46.024  1.00  0.00           N  
ATOM    107  N   GLU A 325      46.706  25.634  41.233  1.00  0.00           N  
ATOM    108  CA  GLU A 325      45.902  26.761  40.795  1.00  0.00           C  
ATOM    109  C   GLU A 325      45.831  26.843  39.275  1.00  0.00           C  
ATOM    110  O   GLU A 325      44.751  27.006  38.709  1.00  0.00           O  
ATOM    111  CB  GLU A 325      46.463  28.058  41.368  1.00  0.00           C  
ATOM    112  CG  GLU A 325      45.643  29.284  41.039  1.00  0.00           C  
ATOM    113  CD  GLU A 325      46.147  30.554  41.719  1.00  0.00           C  
ATOM    114  OE1 GLU A 325      47.150  30.493  42.470  1.00  0.00           O  
ATOM    115  OE2 GLU A 325      45.527  31.623  41.500  1.00  0.00           O  
ATOM    116  N   LEU A 332      46.976  26.692  38.618  1.00  0.00           N  
ATOM    117  CA  LEU A 332      47.042  26.756  37.159  1.00  0.00           C  
ATOM    118  C   LEU A 332      46.266  25.586  36.571  1.00  0.00           C  
ATOM    119  O   LEU A 332      45.496  25.757  35.635  1.00  0.00           O  
ATOM    120  CB  LEU A 332      48.503  26.703  36.677  1.00  0.00           C  
ATOM    121  CG  LEU A 332      48.923  27.211  35.287  1.00  0.00           C  
ATOM    122  CD1 LEU A 332      49.625  26.099  34.552  1.00  0.00           C  
ATOM    123  CD2 LEU A 332      47.746  27.733  34.474  1.00  0.00           C  
ATOM    124  N   ARG A 333      46.457  24.406  37.148  1.00  0.00           N  
ATOM    125  CA  ARG A 333      45.782  23.205  36.688  1.00  0.00           C  
ATOM    126  C   ARG A 333      44.258  23.286  36.768  1.00  0.00           C  
ATOM    127  O   ARG A 333      43.556  22.779  35.882  1.00  0.00           O  
ATOM    128  CB  ARG A 333      46.301  21.994  37.451  1.00  0.00           C  
ATOM    129  CG  ARG A 333      47.679  21.575  37.009  1.00  0.00           C  
ATOM    130  CD  ARG A 333      48.333  20.665  38.012  1.00  0.00           C  
ATOM    131  NE  ARG A 333      47.573  19.444  38.259  1.00  0.00           N  
ATOM    132  CZ  ARG A 333      47.632  18.757  39.396  1.00  0.00           C  
ATOM    133  NH1 ARG A 333      48.412  19.175  40.389  1.00  0.00           N  
ATOM    134  NH2 ARG A 333      46.924  17.647  39.538  1.00  0.00           N  
ATOM    135  N   MET A 334      43.738  23.931  37.810  1.00  0.00           N  
ATOM    136  CA  MET A 334      42.291  24.073  37.943  1.00  0.00           C  
ATOM    137  C   MET A 334      41.772  24.941  36.791  1.00  0.00           C  
ATOM    138  O   MET A 334      40.755  24.616  36.174  1.00  0.00           O  
ATOM    139  CB  MET A 334      41.913  24.693  39.289  1.00  0.00           C  
ATOM    140  CG  MET A 334      40.438  24.532  39.650  1.00  0.00           C  
ATOM    141  SD  MET A 334      39.979  22.799  39.812  1.00  0.00           S  
ATOM    142  CE  MET A 334      40.129  22.545  41.596  1.00  0.00           C  
ATOM    143  N   HIS A 335      42.490  26.022  36.481  1.00  0.00           N  
ATOM    144  CA  HIS A 335      42.107  26.915  35.383  1.00  0.00           C  
ATOM    145  C   HIS A 335      42.026  26.150  34.067  1.00  0.00           C  
ATOM    146  O   HIS A 335      41.126  26.367  33.257  1.00  0.00           O  
ATOM    147  CB  HIS A 335      43.130  28.038  35.215  1.00  0.00           C  
ATOM    148  CG  HIS A 335      42.990  29.142  36.212  1.00  0.00           C  
ATOM    149  ND1 HIS A 335      43.182  30.468  35.881  1.00  0.00           N  
ATOM    150  CD2 HIS A 335      42.689  29.123  37.531  1.00  0.00           C  
ATOM    151  CE1 HIS A 335      43.009  31.216  36.956  1.00  0.00           C  
ATOM    152  NE2 HIS A 335      42.708  30.425  37.971  1.00  0.00           N  
ATOM    153  N   GLN A 336      42.988  25.261  33.859  1.00  0.00           N  
ATOM    154  CA  GLN A 336      43.048  24.473  32.647  1.00  0.00           C  
ATOM    155  C   GLN A 336      41.890  23.493  32.571  1.00  0.00           C  
ATOM    156  O   GLN A 336      41.301  23.311  31.501  1.00  0.00           O  
ATOM    157  CB  GLN A 336      44.411  23.785  32.540  1.00  0.00           C  
ATOM    158  CG  GLN A 336      45.554  24.813  32.461  1.00  0.00           C  
ATOM    159  CD  GLN A 336      46.938  24.203  32.428  1.00  0.00           C  
ATOM    160  OE1 GLN A 336      47.254  23.288  33.189  1.00  0.00           O  
ATOM    161  NE2 GLN A 336      47.787  24.739  31.567  1.00  0.00           N  
ATOM    162  N   ARG A 337      41.532  22.891  33.705  1.00  0.00           N  
ATOM    163  CA  ARG A 337      40.407  21.959  33.735  1.00  0.00           C  
ATOM    164  C   ARG A 337      39.134  22.727  33.384  1.00  0.00           C  
ATOM    165  O   ARG A 337      38.337  22.277  32.547  1.00  0.00           O  
ATOM    166  CB  ARG A 337      40.262  21.313  35.110  1.00  0.00           C  
ATOM    167  CG  ARG A 337      41.109  20.077  35.297  1.00  0.00           C  
ATOM    168  CD  ARG A 337      40.700  19.308  36.541  1.00  0.00           C  
ATOM    169  NE  ARG A 337      41.521  18.115  36.755  1.00  0.00           N  
ATOM    170  CZ  ARG A 337      41.280  17.188  37.682  1.00  0.00           C  
ATOM    171  NH1 ARG A 337      40.235  17.298  38.496  1.00  0.00           N  
ATOM    172  NH2 ARG A 337      42.098  16.155  37.813  1.00  0.00           N  
ATOM    173  N   ILE A 338      38.977  23.903  33.991  1.00  0.00           N  
ATOM    174  CA  ILE A 338      37.822  24.759  33.755  1.00  0.00           C  
ATOM    175  C   ILE A 338      37.684  25.128  32.279  1.00  0.00           C  
ATOM    176  O   ILE A 338      36.614  24.952  31.693  1.00  0.00           O  
ATOM    177  CB  ILE A 338      37.904  26.024  34.622  1.00  0.00           C  
ATOM    178  CG1 ILE A 338      37.796  25.630  36.095  1.00  0.00           C  
ATOM    179  CG2 ILE A 338      36.821  27.009  34.234  1.00  0.00           C  
ATOM    180  CD1 ILE A 338      38.058  26.756  37.060  1.00  0.00           C  
ATOM    181  N   VAL A 339      38.769  25.596  31.667  1.00  0.00           N  
ATOM    182  CA  VAL A 339      38.737  25.966  30.255  1.00  0.00           C  
ATOM    183  C   VAL A 339      38.524  24.741  29.374  1.00  0.00           C  
ATOM    184  O   VAL A 339      37.844  24.819  28.350  1.00  0.00           O  
ATOM    185  CB  VAL A 339      40.032  26.676  29.820  1.00  0.00           C  
ATOM    186  CG1 VAL A 339      39.997  26.991  28.328  1.00  0.00           C  
ATOM    187  CG2 VAL A 339      40.214  27.949  30.616  1.00  0.00           C  
ATOM    188  N   ALA A 340      39.096  23.612  29.779  1.00  0.00           N  
ATOM    189  CA  ALA A 340      38.969  22.365  29.029  1.00  0.00           C  
ATOM    190  C   ALA A 340      37.504  21.940  28.921  1.00  0.00           C  
ATOM    191  O   ALA A 340      37.035  21.554  27.841  1.00  0.00           O  
ATOM    192  CB  ALA A 340      39.789  21.269  29.693  1.00  0.00           C  
ATOM    193  N   THR A 341      36.796  22.019  30.047  1.00  0.00           N  
ATOM    194  CA  THR A 341      35.378  21.665  30.123  1.00  0.00           C  
ATOM    195  C   THR A 341      34.547  22.640  29.275  1.00  0.00           C  
ATOM    196  O   THR A 341      33.729  22.225  28.445  1.00  0.00           O  
ATOM    197  CB  THR A 341      34.895  21.699  31.593  1.00  0.00           C  
ATOM    198  OG1 THR A 341      35.607  20.709  32.351  1.00  0.00           O  
ATOM    199  CG2 THR A 341      33.398  21.443  31.681  1.00  0.00           C  
ATOM    200  N   ALA A 342      34.799  23.934  29.465  1.00  0.00           N  
ATOM    201  CA  ALA A 342      34.099  24.965  28.720  1.00  0.00           C  
ATOM    202  C   ALA A 342      34.267  24.704  27.231  1.00  0.00           C  
ATOM    203  O   ALA A 342      33.304  24.803  26.473  1.00  0.00           O  
ATOM    204  CB  ALA A 342      34.632  26.335  29.085  1.00  0.00           C  
ATOM    205  N   ARG A 343      35.476  24.322  26.827  1.00  0.00           N  
ATOM    206  CA  ARG A 343      35.774  24.036  25.426  1.00  0.00           C  
ATOM    207  C   ARG A 343      34.889  22.905  24.902  1.00  0.00           C  
ATOM    208  O   ARG A 343      34.309  22.997  23.820  1.00  0.00           O  
ATOM    209  CB  ARG A 343      37.263  23.671  25.254  1.00  0.00           C  
ATOM    210  CG  ARG A 343      37.616  23.093  23.879  1.00  0.00           C  
ATOM    211  CD  ARG A 343      39.097  22.783  23.728  1.00  0.00           C  
ATOM    212  NE  ARG A 343      39.864  23.964  23.335  1.00  0.00           N  
ATOM    213  CZ  ARG A 343      40.817  24.525  24.075  1.00  0.00           C  
ATOM    214  NH1 ARG A 343      41.136  24.015  25.265  1.00  0.00           N  
ATOM    215  NH2 ARG A 343      41.448  25.608  23.628  1.00  0.00           N  
ATOM    216  N   LYS A 344      34.764  21.848  25.689  1.00  0.00           N  
ATOM    217  CA  LYS A 344      33.959  20.713  25.286  1.00  0.00           C  
ATOM    218  C   LYS A 344      32.481  21.065  25.100  1.00  0.00           C  
ATOM    219  O   LYS A 344      31.917  20.805  24.040  1.00  0.00           O  
ATOM    220  CB  LYS A 344      34.097  19.568  26.291  1.00  0.00           C  
ATOM    221  CG  LYS A 344      33.370  18.300  25.854  1.00  0.00           C  
ATOM    222  CD  LYS A 344      33.492  17.173  26.869  1.00  0.00           C  
ATOM    223  CE  LYS A 344      32.780  15.924  26.370  1.00  0.00           C  
ATOM    224  NZ  LYS A 344      33.237  15.529  25.003  1.00  0.00           N  
ATOM    225  N   VAL A 345      31.863  21.679  26.106  1.00  0.00           N  
ATOM    226  CA  VAL A 345      30.444  22.016  26.012  1.00  0.00           C  
ATOM    227  C   VAL A 345      30.152  23.027  24.911  1.00  0.00           C  
ATOM    228  O   VAL A 345      29.236  22.833  24.108  1.00  0.00           O  
ATOM    229  CB  VAL A 345      29.840  22.511  27.371  1.00  0.00           C  
ATOM    230  CG1 VAL A 345      30.207  21.567  28.506  1.00  0.00           C  
ATOM    231  CG2 VAL A 345      30.294  23.903  27.692  1.00  0.00           C  
ATOM    232  N   LEU A 347      30.968  24.075  24.844  1.00  0.00           N  
ATOM    233  CA  LEU A 347      30.802  25.126  23.854  1.00  0.00           C  
ATOM    234  C   LEU A 347      31.001  24.635  22.427  1.00  0.00           C  
ATOM    235  O   LEU A 347      30.203  24.947  21.543  1.00  0.00           O  
ATOM    236  CB  LEU A 347      31.758  26.274  24.148  1.00  0.00           C  
ATOM    237  CG  LEU A 347      31.236  27.430  24.991  1.00  0.00           C  
ATOM    238  CD1 LEU A 347      30.288  26.944  26.055  1.00  0.00           C  
ATOM    239  CD2 LEU A 347      32.419  28.175  25.598  1.00  0.00           C  
ATOM    240  N   GLU A 348      32.053  23.858  22.194  1.00  0.00           N  
ATOM    241  CA  GLU A 348      32.308  23.358  20.856  1.00  0.00           C  
ATOM    242  C   GLU A 348      31.299  22.311  20.395  1.00  0.00           C  
ATOM    243  O   GLU A 348      31.082  22.137  19.192  1.00  0.00           O  
ATOM    244  CB  GLU A 348      33.738  22.854  20.737  1.00  0.00           C  
ATOM    245  CG  GLU A 348      34.741  23.978  20.920  1.00  0.00           C  
ATOM    246  CD  GLU A 348      36.134  23.644  20.435  1.00  0.00           C  
ATOM    247  OE1 GLU A 348      36.510  22.449  20.425  1.00  0.00           O  
ATOM    248  OE2 GLU A 348      36.857  24.595  20.068  1.00  0.00           O  
ATOM    249  N   ALA A 349      30.648  21.646  21.347  1.00  0.00           N  
ATOM    250  CA  ALA A 349      29.636  20.643  21.021  1.00  0.00           C  
ATOM    251  C   ALA A 349      28.408  21.368  20.469  1.00  0.00           C  
ATOM    252  O   ALA A 349      27.667  20.818  19.652  1.00  0.00           O  
ATOM    253  CB  ALA A 349      29.268  19.831  22.254  1.00  0.00           C  
ATOM    254  N   ALA A 352      28.219  22.615  20.902  1.00  0.00           N  
ATOM    255  CA  ALA A 352      27.100  23.439  20.455  1.00  0.00           C  
ATOM    256  C   ALA A 352      27.433  24.143  19.150  1.00  0.00           C  
ATOM    257  O   ALA A 352      26.646  24.949  18.659  1.00  0.00           O  
ATOM    258  CB  ALA A 352      26.734  24.455  21.509  1.00  0.00           C  
ATOM    259  N   GLY A 361      28.615  23.855  18.610  1.00  0.00           N  
ATOM    260  CA  GLY A 361      29.033  24.453  17.354  1.00  0.00           C  
ATOM    261  C   GLY A 361      29.882  25.712  17.449  1.00  0.00           C  
ATOM    262  O   GLY A 361      30.133  26.367  16.439  1.00  0.00           O  
ATOM    263  N   ALA A 362      30.348  26.053  18.644  1.00  0.00           N  
ATOM    264  CA  ALA A 362      31.165  27.248  18.806  1.00  0.00           C  
ATOM    265  C   ALA A 362      32.569  27.068  18.239  1.00  0.00           C  
ATOM    266  O   ALA A 362      33.189  26.015  18.413  1.00  0.00           O  
ATOM    267  CB  ALA A 362      31.238  27.635  20.266  1.00  0.00           C  
ATOM    268  N   LEU A 363      33.048  28.093  17.541  1.00  0.00           N  
ATOM    269  CA  LEU A 363      34.385  28.107  16.949  1.00  0.00           C  
ATOM    270  C   LEU A 363      35.313  28.942  17.856  1.00  0.00           C  
ATOM    271  O   LEU A 363      34.935  30.025  18.302  1.00  0.00           O  
ATOM    272  CB  LEU A 363      34.322  28.737  15.552  1.00  0.00           C  
ATOM    273  CG  LEU A 363      35.653  29.056  14.852  1.00  0.00           C  
ATOM    274  CD1 LEU A 363      36.134  27.856  14.023  1.00  0.00           C  
ATOM    275  CD2 LEU A 363      35.491  30.286  13.965  1.00  0.00           C  
ATOM    276  N   GLU A 364      36.505  28.434  18.163  1.00  0.00           N  
ATOM    277  CA  GLU A 364      37.429  29.176  19.016  1.00  0.00           C  
ATOM    278  C   GLU A 364      38.054  30.333  18.238  1.00  0.00           C  
ATOM    279  O   GLU A 364      38.615  30.137  17.159  1.00  0.00           O  
ATOM    280  CB  GLU A 364      38.512  28.251  19.576  1.00  0.00           C  
ATOM    281  CG  GLU A 364      39.478  28.947  20.542  1.00  0.00           C  
ATOM    282  CD  GLU A 364      40.458  27.996  21.235  1.00  0.00           C  
ATOM    283  OE1 GLU A 364      40.599  26.825  20.814  1.00  0.00           O  
ATOM    284  OE2 GLU A 364      41.101  28.425  22.216  1.00  0.00           O  
ATOM    285  N   LEU A 365      37.937  31.538  18.784  1.00  0.00           N  
ATOM    286  CA  LEU A 365      38.461  32.751  18.155  1.00  0.00           C  
ATOM    287  C   LEU A 365      39.116  33.561  19.255  1.00  0.00           C  
ATOM    288  O   LEU A 365      38.460  33.955  20.219  1.00  0.00           O  
ATOM    289  CB  LEU A 365      37.309  33.559  17.547  1.00  0.00           C  
ATOM    290  CG  LEU A 365      37.403  34.904  16.801  1.00  0.00           C  
ATOM    291  CD1 LEU A 365      38.136  35.974  17.587  1.00  0.00           C  
ATOM    292  CD2 LEU A 365      38.014  34.715  15.459  1.00  0.00           C  
ATOM    293  N   VAL A 366      40.412  33.809  19.116  1.00  0.00           N  
ATOM    294  CA  VAL A 366      41.150  34.577  20.113  1.00  0.00           C  
ATOM    295  C   VAL A 366      41.497  35.952  19.556  1.00  0.00           C  
ATOM    296  O   VAL A 366      42.164  36.057  18.534  1.00  0.00           O  
ATOM    297  CB  VAL A 366      42.441  33.851  20.541  1.00  0.00           C  
ATOM    298  CG1 VAL A 366      43.093  34.588  21.687  1.00  0.00           C  
ATOM    299  CG2 VAL A 366      42.127  32.420  20.951  1.00  0.00           C  
ATOM    300  N   THR A 368      40.991  36.996  20.199  1.00  0.00           N  
ATOM    301  CA  THR A 368      41.249  38.361  19.766  1.00  0.00           C  
ATOM    302  C   THR A 368      42.489  38.901  20.479  1.00  0.00           C  
ATOM    303  O   THR A 368      42.875  38.380  21.530  1.00  0.00           O  
ATOM    304  CB  THR A 368      40.043  39.282  20.067  1.00  0.00           C  
ATOM    305  OG1 THR A 368      39.724  39.228  21.464  1.00  0.00           O  
ATOM    306  CG2 THR A 368      38.841  38.852  19.269  1.00  0.00           C  
ATOM    307  N   PRO A 370      43.132  39.946  19.917  1.00  0.00           N  
ATOM    308  CA  PRO A 370      44.331  40.557  20.501  1.00  0.00           C  
ATOM    309  C   PRO A 370      44.105  41.036  21.932  1.00  0.00           C  
ATOM    310  O   PRO A 370      42.972  41.240  22.349  1.00  0.00           O  
ATOM    311  CB  PRO A 370      44.593  41.729  19.569  1.00  0.00           C  
ATOM    312  CG  PRO A 370      44.124  41.214  18.256  1.00  0.00           C  
ATOM    313  CD  PRO A 370      42.817  40.581  18.624  1.00  0.00           C  
ATOM    314  N   ILE A 371      45.190  41.225  22.671  1.00  0.00           N  
ATOM    315  CA  ILE A 371      45.127  41.673  24.058  1.00  0.00           C  
ATOM    316  C   ILE A 371      44.632  43.118  24.158  1.00  0.00           C  
ATOM    317  O   ILE A 371      44.109  43.533  25.194  1.00  0.00           O  
ATOM    318  CB  ILE A 371      46.508  41.503  24.739  1.00  0.00           C  
ATOM    319  CG1 ILE A 371      46.819  40.013  24.909  1.00  0.00           C  
ATOM    320  CG2 ILE A 371      46.559  42.209  26.087  1.00  0.00           C  
ATOM    321  CD1 ILE A 371      46.000  39.323  25.970  1.00  0.00           C  
ATOM    322  N   PHE A 372      44.801  43.889  23.089  1.00  0.00           N  
ATOM    323  CA  PHE A 372      44.341  45.274  23.078  1.00  0.00           C  
ATOM    324  C   PHE A 372      43.658  45.627  21.764  1.00  0.00           C  
ATOM    325  O   PHE A 372      43.905  45.000  20.725  1.00  0.00           O  
ATOM    326  CB  PHE A 372      45.466  46.283  23.428  1.00  0.00           C  
ATOM    327  CG  PHE A 372      46.751  46.081  22.667  1.00  0.00           C  
ATOM    328  CD1 PHE A 372      46.821  46.321  21.297  1.00  0.00           C  
ATOM    329  CD2 PHE A 372      47.896  45.651  23.328  1.00  0.00           C  
ATOM    330  CE1 PHE A 372      48.013  46.136  20.593  1.00  0.00           C  
ATOM    331  CE2 PHE A 372      49.101  45.461  22.634  1.00  0.00           C  
ATOM    332  CZ  PHE A 372      49.157  45.705  21.263  1.00  0.00           C  
ATOM    333  N   GLU A 373      42.756  46.599  21.839  1.00  0.00           N  
ATOM    334  CA  GLU A 373      42.004  47.070  20.682  1.00  0.00           C  
ATOM    335  C   GLU A 373      42.107  48.593  20.663  1.00  0.00           C  
ATOM    336  O   GLU A 373      42.611  49.194  21.623  1.00  0.00           O  
ATOM    337  CB  GLU A 373      40.521  46.699  20.833  1.00  0.00           C  
ATOM    338  CG  GLU A 373      40.200  45.210  20.877  1.00  0.00           C  
ATOM    339  CD  GLU A 373      39.993  44.594  19.496  1.00  0.00           C  
ATOM    340  OE1 GLU A 373      39.877  45.348  18.501  1.00  0.00           O  
ATOM    341  OE2 GLU A 373      39.933  43.346  19.410  1.00  0.00           O  
ATOM    342  N   GLU A 374      41.648  49.215  19.576  1.00  0.00           N  
ATOM    343  CA  GLU A 374      41.640  50.671  19.496  1.00  0.00           C  
ATOM    344  C   GLU A 374      40.721  51.048  20.638  1.00  0.00           C  
ATOM    345  O   GLU A 374      39.641  50.467  20.768  1.00  0.00           O  
ATOM    346  CB  GLU A 374      40.992  51.155  18.208  1.00  0.00           C  
ATOM    347  CG  GLU A 374      41.743  50.832  16.943  1.00  0.00           C  
ATOM    348  CD  GLU A 374      41.094  51.463  15.723  1.00  0.00           C  
ATOM    349  OE1 GLU A 374      40.677  52.642  15.807  1.00  0.00           O  
ATOM    350  OE2 GLU A 374      40.999  50.781  14.679  1.00  0.00           O  
ATOM    351  N   THR A 375      41.121  52.022  21.446  1.00  0.00           N  
ATOM    352  CA  THR A 375      40.326  52.443  22.594  1.00  0.00           C  
ATOM    353  C   THR A 375      38.836  52.652  22.286  1.00  0.00           C  
ATOM    354  O   THR A 375      37.979  52.399  23.135  1.00  0.00           O  
ATOM    355  CB  THR A 375      40.915  53.710  23.226  1.00  0.00           C  
ATOM    356  OG1 THR A 375      40.398  53.872  24.551  1.00  0.00           O  
ATOM    357  CG2 THR A 375      40.577  54.937  22.391  1.00  0.00           C  
ATOM    358  N   GLN A 376      38.528  53.071  21.060  1.00  0.00           N  
ATOM    359  CA  GLN A 376      37.143  53.310  20.656  1.00  0.00           C  
ATOM    360  C   GLN A 376      36.248  52.068  20.708  1.00  0.00           C  
ATOM    361  O   GLN A 376      35.079  52.176  21.071  1.00  0.00           O  
ATOM    362  CB  GLN A 376      37.079  53.942  19.262  1.00  0.00           C  
ATOM    363  CG  GLN A 376      37.578  53.053  18.132  1.00  0.00           C  
ATOM    364  CD  GLN A 376      37.377  53.674  16.761  1.00  0.00           C  
ATOM    365  OE1 GLN A 376      36.981  54.829  16.645  1.00  0.00           O  
ATOM    366  NE2 GLN A 376      37.647  52.907  15.714  1.00  0.00           N  
ATOM    367  N   VAL A 377      36.796  50.896  20.393  1.00  0.00           N  
ATOM    368  CA  VAL A 377      36.022  49.647  20.392  1.00  0.00           C  
ATOM    369  C   VAL A 377      35.349  49.453  21.759  1.00  0.00           C  
ATOM    370  O   VAL A 377      34.193  49.026  21.828  1.00  0.00           O  
ATOM    371  CB  VAL A 377      36.950  48.465  20.088  1.00  0.00           C  
ATOM    372  CG1 VAL A 377      36.220  47.122  20.059  1.00  0.00           C  
ATOM    373  CG2 VAL A 377      37.654  48.586  18.736  1.00  0.00           C  
ATOM    374  N   PHE A 378      36.037  49.807  22.830  1.00  0.00           N  
ATOM    375  CA  PHE A 378      35.472  49.651  24.161  1.00  0.00           C  
ATOM    376  C   PHE A 378      34.663  50.868  24.602  1.00  0.00           C  
ATOM    377  O   PHE A 378      33.699  50.726  25.352  1.00  0.00           O  
ATOM    378  CB  PHE A 378      36.568  49.324  25.177  1.00  0.00           C  
ATOM    379  CG  PHE A 378      37.352  48.093  24.833  1.00  0.00           C  
ATOM    380  CD1 PHE A 378      36.702  46.881  24.607  1.00  0.00           C  
ATOM    381  CD2 PHE A 378      38.737  48.149  24.690  1.00  0.00           C  
ATOM    382  CE1 PHE A 378      37.417  45.741  24.239  1.00  0.00           C  
ATOM    383  CE2 PHE A 378      39.465  47.012  24.323  1.00  0.00           C  
ATOM    384  CZ  PHE A 378      38.802  45.807  24.096  1.00  0.00           C  
ATOM    385  N   GLU A 388      35.046  52.056  24.135  1.00  0.00           N  
ATOM    386  CA  GLU A 388      34.332  53.284  24.489  1.00  0.00           C  
ATOM    387  C   GLU A 388      32.916  53.217  23.935  1.00  0.00           C  
ATOM    388  O   GLU A 388      31.933  53.263  24.679  1.00  0.00           O  
ATOM    389  CB  GLU A 388      35.030  54.519  23.903  1.00  0.00           C  
ATOM    390  CG  GLU A 388      36.372  54.883  24.532  1.00  0.00           C  
ATOM    391  CD  GLU A 388      37.018  56.099  23.872  1.00  0.00           C  
ATOM    392  OE1 GLU A 388      37.032  56.172  22.621  1.00  0.00           O  
ATOM    393  OE2 GLU A 388      37.516  56.982  24.604  1.00  0.00           O  
ATOM    394  N   LYS A 389      32.830  53.100  22.616  1.00  0.00           N  
ATOM    395  CA  LYS A 389      31.556  53.030  21.917  1.00  0.00           C  
ATOM    396  C   LYS A 389      30.811  51.756  22.269  1.00  0.00           C  
ATOM    397  O   LYS A 389      29.624  51.791  22.571  1.00  0.00           O  
ATOM    398  CB  LYS A 389      31.786  53.118  20.408  1.00  0.00           C  
ATOM    399  CG  LYS A 389      32.519  54.385  20.015  1.00  0.00           C  
ATOM    400  CD  LYS A 389      32.769  54.489  18.531  1.00  0.00           C  
ATOM    401  CE  LYS A 389      33.548  55.766  18.230  1.00  0.00           C  
ATOM    402  NZ  LYS A 389      33.775  55.975  16.772  1.00  0.00           N  
ATOM    403  N   GLY A 396      31.532  50.642  22.279  1.00  0.00           N  
ATOM    404  CA  GLY A 396      30.927  49.364  22.592  1.00  0.00           C  
ATOM    405  C   GLY A 396      30.327  49.245  23.980  1.00  0.00           C  
ATOM    406  O   GLY A 396      29.117  49.072  24.131  1.00  0.00           O  
ATOM    407  N   VAL A 478      31.170  49.347  25.000  1.00  0.00           N  
ATOM    408  CA  VAL A 478      30.720  49.218  26.384  1.00  0.00           C  
ATOM    409  C   VAL A 478      29.835  50.388  26.848  1.00  0.00           C  
ATOM    410  O   VAL A 478      29.116  50.274  27.851  1.00  0.00           O  
ATOM    411  CB  VAL A 478      31.934  49.020  27.335  1.00  0.00           C  
ATOM    412  CG1 VAL A 478      31.477  48.611  28.724  1.00  0.00           C  
ATOM    413  CG2 VAL A 478      32.867  47.962  26.771  1.00  0.00           C  
ATOM    414  N   GLY A 479      29.854  51.486  26.094  1.00  0.00           N  
ATOM    415  CA  GLY A 479      29.053  52.649  26.436  1.00  0.00           C  
ATOM    416  C   GLY A 479      29.834  53.638  27.273  1.00  0.00           C  
ATOM    417  O   GLY A 479      30.258  53.316  28.383  1.00  0.00           O  
ATOM    418  N   ALA A 488      29.961  54.863  26.771  1.00  0.00           N  
ATOM    419  CA  ALA A 488      30.712  55.922  27.451  1.00  0.00           C  
ATOM    420  C   ALA A 488      30.227  56.329  28.849  1.00  0.00           C  
ATOM    421  O   ALA A 488      30.863  57.149  29.513  1.00  0.00           O  
ATOM    422  CB  ALA A 488      30.803  57.150  26.551  1.00  0.00           C  
ATOM    423  N   ALA A 489      29.127  55.738  29.310  1.00  0.00           N  
ATOM    424  CA  ALA A 489      28.572  56.068  30.621  1.00  0.00           C  
ATOM    425  C   ALA A 489      28.893  55.048  31.708  1.00  0.00           C  
ATOM    426  O   ALA A 489      28.590  55.265  32.880  1.00  0.00           O  
ATOM    427  CB  ALA A 489      27.065  56.243  30.513  1.00  0.00           C  
ATOM    428  N   THR A 490      29.507  53.935  31.325  1.00  0.00           N  
ATOM    429  CA  THR A 490      29.828  52.887  32.288  1.00  0.00           C  
ATOM    430  C   THR A 490      31.114  53.109  33.081  1.00  0.00           C  
ATOM    431  O   THR A 490      32.062  53.731  32.594  1.00  0.00           O  
ATOM    432  CB  THR A 490      29.874  51.496  31.608  1.00  0.00           C  
ATOM    433  OG1 THR A 490      30.062  50.480  32.603  1.00  0.00           O  
ATOM    434  CG2 THR A 490      30.992  51.428  30.600  1.00  0.00           C  
ATOM    435  N   ASP A 491      31.144  52.557  34.294  1.00  0.00           N  
ATOM    436  CA  ASP A 491      32.299  52.654  35.186  1.00  0.00           C  
ATOM    437  C   ASP A 491      33.566  52.136  34.515  1.00  0.00           C  
ATOM    438  O   ASP A 491      34.641  52.728  34.651  1.00  0.00           O  
ATOM    439  CB  ASP A 491      32.051  51.848  36.461  1.00  0.00           C  
ATOM    440  CG  ASP A 491      31.016  52.483  37.357  1.00  0.00           C  
ATOM    441  OD1 ASP A 491      29.890  52.751  36.877  1.00  0.00           O  
ATOM    442  OD2 ASP A 491      31.332  52.715  38.545  1.00  0.00           O  
ATOM    443  N   ILE A 492      33.422  51.025  33.796  1.00  0.00           N  
ATOM    444  CA  ILE A 492      34.526  50.393  33.081  1.00  0.00           C  
ATOM    445  C   ILE A 492      35.222  51.388  32.151  1.00  0.00           C  
ATOM    446  O   ILE A 492      36.408  51.668  32.312  1.00  0.00           O  
ATOM    447  CB  ILE A 492      34.031  49.176  32.256  1.00  0.00           C  
ATOM    448  CG1 ILE A 492      33.410  48.129  33.188  1.00  0.00           C  
ATOM    449  CG2 ILE A 492      35.180  48.568  31.461  1.00  0.00           C  
ATOM    450  CD1 ILE A 492      32.783  46.950  32.471  1.00  0.00           C  
ATOM    451  N   VAL A 493      34.469  51.953  31.215  1.00  0.00           N  
ATOM    452  CA  VAL A 493      35.019  52.907  30.260  1.00  0.00           C  
ATOM    453  C   VAL A 493      35.557  54.182  30.913  1.00  0.00           C  
ATOM    454  O   VAL A 493      36.673  54.624  30.620  1.00  0.00           O  
ATOM    455  CB  VAL A 493      33.968  53.302  29.196  1.00  0.00           C  
ATOM    456  CG1 VAL A 493      34.542  54.332  28.234  1.00  0.00           C  
ATOM    457  CG2 VAL A 493      33.511  52.077  28.429  1.00  0.00           C  
ATOM    458  N   ARG A 494      34.774  54.749  31.822  1.00  0.00           N  
ATOM    459  CA  ARG A 494      35.147  55.990  32.486  1.00  0.00           C  
ATOM    460  C   ARG A 494      36.367  55.978  33.397  1.00  0.00           C  
ATOM    461  O   ARG A 494      37.094  56.972  33.447  1.00  0.00           O  
ATOM    462  CB  ARG A 494      33.946  56.562  33.247  1.00  0.00           C  
ATOM    463  CG  ARG A 494      32.864  57.189  32.361  1.00  0.00           C  
ATOM    464  CD  ARG A 494      31.630  57.585  33.173  1.00  0.00           C  
ATOM    465  NE  ARG A 494      31.957  58.480  34.283  1.00  0.00           N  
ATOM    466  CZ  ARG A 494      31.819  58.164  35.569  1.00  0.00           C  
ATOM    467  NH1 ARG A 494      31.356  56.969  35.921  1.00  0.00           N  
ATOM    468  NH2 ARG A 494      32.167  59.038  36.507  1.00  0.00           N  
ATOM    469  N   LYS A 495      36.619  54.877  34.100  1.00  0.00           N  
ATOM    470  CA  LYS A 495      37.752  54.859  35.023  1.00  0.00           C  
ATOM    471  C   LYS A 495      38.373  53.507  35.344  1.00  0.00           C  
ATOM    472  O   LYS A 495      39.134  53.403  36.309  1.00  0.00           O  
ATOM    473  CB  LYS A 495      37.332  55.515  36.345  1.00  0.00           C  
ATOM    474  CG  LYS A 495      36.145  54.822  37.021  1.00  0.00           C  
ATOM    475  CD  LYS A 495      35.890  55.344  38.434  1.00  0.00           C  
ATOM    476  CE  LYS A 495      34.824  54.506  39.141  1.00  0.00           C  
ATOM    477  NZ  LYS A 495      34.707  54.822  40.595  1.00  0.00           N  
ATOM    478  N   GLU A 496      38.082  52.480  34.553  1.00  0.00           N  
ATOM    479  CA  GLU A 496      38.631  51.153  34.836  1.00  0.00           C  
ATOM    480  C   GLU A 496      39.346  50.452  33.680  1.00  0.00           C  
ATOM    481  O   GLU A 496      39.569  49.245  33.729  1.00  0.00           O  
ATOM    482  CB  GLU A 496      37.534  50.235  35.388  1.00  0.00           C  
ATOM    483  CG  GLU A 496      36.900  50.704  36.697  1.00  0.00           C  
ATOM    484  CD  GLU A 496      35.908  49.697  37.284  1.00  0.00           C  
ATOM    485  OE1 GLU A 496      35.581  48.690  36.613  1.00  0.00           O  
ATOM    486  OE2 GLU A 496      35.457  49.912  38.430  1.00  0.00           O  
ATOM    487  N   MET A 497      39.742  51.196  32.658  1.00  0.00           N  
ATOM    488  CA  MET A 497      40.428  50.584  31.530  1.00  0.00           C  
ATOM    489  C   MET A 497      41.892  50.986  31.462  1.00  0.00           C  
ATOM    490  O   MET A 497      42.226  52.160  31.638  1.00  0.00           O  
ATOM    491  CB  MET A 497      39.763  50.980  30.219  1.00  0.00           C  
ATOM    492  CG  MET A 497      38.329  50.551  30.076  1.00  0.00           C  
ATOM    493  SD  MET A 497      37.764  50.856  28.397  1.00  0.00           S  
ATOM    494  CE  MET A 497      38.120  52.637  28.206  1.00  0.00           C  
ATOM    495  N   PHE A 498      42.764  50.011  31.218  1.00  0.00           N  
ATOM    496  CA  PHE A 498      44.189  50.292  31.085  1.00  0.00           C  
ATOM    497  C   PHE A 498      44.374  50.764  29.656  1.00  0.00           C  
ATOM    498  O   PHE A 498      44.466  49.958  28.733  1.00  0.00           O  
ATOM    499  CB  PHE A 498      45.024  49.037  31.322  1.00  0.00           C  
ATOM    500  CG  PHE A 498      45.118  48.633  32.756  1.00  0.00           C  
ATOM    501  CD1 PHE A 498      45.703  49.481  33.683  1.00  0.00           C  
ATOM    502  CD2 PHE A 498      44.644  47.399  33.180  1.00  0.00           C  
ATOM    503  CE1 PHE A 498      45.818  49.106  35.018  1.00  0.00           C  
ATOM    504  CE2 PHE A 498      44.753  47.014  34.510  1.00  0.00           C  
ATOM    505  CZ  PHE A 498      45.343  47.871  35.433  1.00  0.00           C  
ATOM    506  N   THR A 499      44.344  52.070  29.462  1.00  0.00           N  
ATOM    507  CA  THR A 499      44.506  52.628  28.136  1.00  0.00           C  
ATOM    508  C   THR A 499      45.831  53.394  28.059  1.00  0.00           C  
ATOM    509  O   THR A 499      46.278  53.983  29.048  1.00  0.00           O  
ATOM    510  CB  THR A 499      43.269  53.496  27.751  1.00  0.00           C  
ATOM    511  OG1 THR A 499      43.556  54.285  26.590  1.00  0.00           O  
ATOM    512  CG2 THR A 499      42.833  54.385  28.909  1.00  0.00           C  
ATOM    513  N   PHE A 500      46.484  53.327  26.903  1.00  0.00           N  
ATOM    514  CA  PHE A 500      47.768  53.985  26.687  1.00  0.00           C  
ATOM    515  C   PHE A 500      47.872  54.398  25.224  1.00  0.00           C  
ATOM    516  O   PHE A 500      47.023  54.046  24.409  1.00  0.00           O  
ATOM    517  CB  PHE A 500      48.916  53.025  27.041  1.00  0.00           C  
ATOM    518  CG  PHE A 500      48.852  51.705  26.319  1.00  0.00           C  
ATOM    519  CD1 PHE A 500      49.423  51.558  25.061  1.00  0.00           C  
ATOM    520  CD2 PHE A 500      48.183  50.623  26.881  1.00  0.00           C  
ATOM    521  CE1 PHE A 500      49.327  50.360  24.371  1.00  0.00           C  
ATOM    522  CE2 PHE A 500      48.082  49.423  26.200  1.00  0.00           C  
ATOM    523  CZ  PHE A 500      48.654  49.290  24.942  1.00  0.00           C  
ATOM    524  N   GLN A 501      48.930  55.111  24.871  1.00  0.00           N  
ATOM    525  CA  GLN A 501      49.078  55.530  23.490  1.00  0.00           C  
ATOM    526  C   GLN A 501      50.153  54.804  22.702  1.00  0.00           C  
ATOM    527  O   GLN A 501      51.287  54.625  23.154  1.00  0.00           O  
ATOM    528  CB  GLN A 501      49.302  57.032  23.391  1.00  0.00           C  
ATOM    529  CG  GLN A 501      48.065  57.862  23.605  1.00  0.00           C  
ATOM    530  CD  GLN A 501      48.376  59.335  23.552  1.00  0.00           C  
ATOM    531  OE1 GLN A 501      48.590  59.972  24.583  1.00  0.00           O  
ATOM    532  NE2 GLN A 501      48.439  59.881  22.347  1.00  0.00           N  
ATOM    533  N   ASP A 502      49.744  54.384  21.513  1.00  0.00           N  
ATOM    534  CA  ASP A 502      50.565  53.693  20.531  1.00  0.00           C  
ATOM    535  C   ASP A 502      51.833  54.518  20.371  1.00  0.00           C  
ATOM    536  O   ASP A 502      51.791  55.746  20.469  1.00  0.00           O  
ATOM    537  CB  ASP A 502      49.782  53.687  19.207  1.00  0.00           C  
ATOM    538  CG  ASP A 502      50.427  52.857  18.115  1.00  0.00           C  
ATOM    539  OD1 ASP A 502      51.654  52.938  17.912  1.00  0.00           O  
ATOM    540  OD2 ASP A 502      49.675  52.152  17.413  1.00  0.00           O  
ATOM    541  N   ARG A 503      52.958  53.843  20.156  1.00  0.00           N  
ATOM    542  CA  ARG A 503      54.234  54.520  19.948  1.00  0.00           C  
ATOM    543  C   ARG A 503      54.068  55.205  18.594  1.00  0.00           C  
ATOM    544  O   ARG A 503      54.586  54.736  17.578  1.00  0.00           O  
ATOM    545  CB  ARG A 503      55.373  53.495  19.891  1.00  0.00           C  
ATOM    546  CG  ARG A 503      56.738  54.083  19.623  1.00  0.00           C  
ATOM    547  CD  ARG A 503      57.692  53.020  19.133  1.00  0.00           C  
ATOM    548  NE  ARG A 503      59.008  53.576  18.843  1.00  0.00           N  
ATOM    549  CZ  ARG A 503      59.692  53.340  17.728  1.00  0.00           C  
ATOM    550  NH1 ARG A 503      59.193  52.554  16.786  1.00  0.00           N  
ATOM    551  NH2 ARG A 503      60.879  53.899  17.552  1.00  0.00           N  
ATOM    552  N   GLY A 651      53.293  56.287  18.589  1.00  0.00           N  
ATOM    553  CA  GLY A 651      53.021  57.011  17.367  1.00  0.00           C  
ATOM    554  C   GLY A 651      51.570  57.440  17.195  1.00  0.00           C  
ATOM    555  O   GLY A 651      51.041  57.380  16.085  1.00  0.00           O  
ATOM    556  N   GLY A 652      50.895  57.803  18.284  1.00  0.00           N  
ATOM    557  CA  GLY A 652      49.527  58.280  18.155  1.00  0.00           C  
ATOM    558  C   GLY A 652      48.356  57.511  18.736  1.00  0.00           C  
ATOM    559  O   GLY A 652      47.978  57.733  19.890  1.00  0.00           O  
ATOM    560  N   ARG A 653      47.750  56.666  17.903  1.00  0.00           N  
ATOM    561  CA  ARG A 653      46.587  55.852  18.256  1.00  0.00           C  
ATOM    562  C   ARG A 653      46.432  55.492  19.726  1.00  0.00           C  
ATOM    563  O   ARG A 653      47.398  55.182  20.410  1.00  0.00           O  
ATOM    564  CB  ARG A 653      46.559  54.569  17.422  1.00  0.00           C  
ATOM    565  CG  ARG A 653      45.664  54.624  16.196  1.00  0.00           C  
ATOM    566  CD  ARG A 653      46.170  55.613  15.157  1.00  0.00           C  
ATOM    567  NE  ARG A 653      45.212  55.783  14.063  1.00  0.00           N  
ATOM    568  CZ  ARG A 653      45.393  55.348  12.816  1.00  0.00           C  
ATOM    569  NH1 ARG A 653      46.505  54.703  12.478  1.00  0.00           N  
ATOM    570  NH2 ARG A 653      44.456  55.570  11.898  1.00  0.00           N  
ATOM    571  N   SER A 654      45.196  55.534  20.204  1.00  0.00           N  
ATOM    572  CA  SER A 654      44.908  55.197  21.590  1.00  0.00           C  
ATOM    573  C   SER A 654      44.512  53.718  21.612  1.00  0.00           C  
ATOM    574  O   SER A 654      43.597  53.303  20.890  1.00  0.00           O  
ATOM    575  CB  SER A 654      43.769  56.084  22.112  1.00  0.00           C  
ATOM    576  OG  SER A 654      43.869  56.327  23.508  1.00  0.00           O  
ATOM    577  N   LEU A 655      45.268  52.924  22.367  1.00  0.00           N  
ATOM    578  CA  LEU A 655      45.029  51.490  22.502  1.00  0.00           C  
ATOM    579  C   LEU A 655      44.606  51.182  23.932  1.00  0.00           C  
ATOM    580  O   LEU A 655      45.063  51.837  24.874  1.00  0.00           O  
ATOM    581  CB  LEU A 655      46.304  50.707  22.164  1.00  0.00           C  
ATOM    582  CG  LEU A 655      46.630  50.313  20.715  1.00  0.00           C  
ATOM    583  CD1 LEU A 655      45.895  51.171  19.695  1.00  0.00           C  
ATOM    584  CD2 LEU A 655      48.130  50.389  20.514  1.00  0.00           C  
ATOM    585  N   THR A 656      43.755  50.175  24.103  1.00  0.00           N  
ATOM    586  CA  THR A 656      43.286  49.812  25.431  1.00  0.00           C  
ATOM    587  C   THR A 656      43.300  48.315  25.677  1.00  0.00           C  
ATOM    588  O   THR A 656      42.935  47.519  24.806  1.00  0.00           O  
ATOM    589  CB  THR A 656      41.868  50.357  25.683  1.00  0.00           C  
ATOM    590  OG1 THR A 656      41.891  51.787  25.605  1.00  0.00           O  
ATOM    591  CG2 THR A 656      41.368  49.956  27.053  1.00  0.00           C  
ATOM    592  N   LEU A 657      43.791  47.945  26.855  1.00  0.00           N  
ATOM    593  CA  LEU A 657      43.850  46.558  27.289  1.00  0.00           C  
ATOM    594  C   LEU A 657      42.412  46.085  27.469  1.00  0.00           C  
ATOM    595  O   LEU A 657      41.647  46.648  28.266  1.00  0.00           O  
ATOM    596  CB  LEU A 657      44.604  46.450  28.620  1.00  0.00           C  
ATOM    597  CG  LEU A 657      46.072  46.019  28.608  1.00  0.00           C  
ATOM    598  CD1 LEU A 657      46.832  46.704  27.494  1.00  0.00           C  
ATOM    599  CD2 LEU A 657      46.705  46.302  29.963  1.00  0.00           C  
ATOM    600  N   ARG A 658      42.049  45.080  26.682  1.00  0.00           N  
ATOM    601  CA  ARG A 658      40.719  44.472  26.691  1.00  0.00           C  
ATOM    602  C   ARG A 658      40.185  44.188  28.099  1.00  0.00           C  
ATOM    603  O   ARG A 658      40.772  43.417  28.868  1.00  0.00           O  
ATOM    604  CB  ARG A 658      40.743  43.196  25.826  1.00  0.00           C  
ATOM    605  CG  ARG A 658      39.820  42.093  26.271  1.00  0.00           C  
ATOM    606  CD  ARG A 658      40.595  40.809  26.527  1.00  0.00           C  
ATOM    607  NE  ARG A 658      40.945  40.121  25.290  1.00  0.00           N  
ATOM    608  CZ  ARG A 658      41.571  38.951  25.230  1.00  0.00           C  
ATOM    609  NH1 ARG A 658      41.921  38.324  26.337  1.00  0.00           N  
ATOM    610  NH2 ARG A 658      41.845  38.408  24.054  1.00  0.00           N  
ATOM    611  N   PRO A 659      39.092  44.867  28.474  1.00  0.00           N  
ATOM    612  CA  PRO A 659      38.449  44.713  29.785  1.00  0.00           C  
ATOM    613  C   PRO A 659      37.307  43.698  29.761  1.00  0.00           C  
ATOM    614  O   PRO A 659      36.836  43.257  30.808  1.00  0.00           O  
ATOM    615  CB  PRO A 659      37.912  46.112  30.049  1.00  0.00           C  
ATOM    616  CG  PRO A 659      37.448  46.519  28.692  1.00  0.00           C  
ATOM    617  CD  PRO A 659      38.554  46.040  27.763  1.00  0.00           C  
ATOM    618  N   GLU A 660      36.893  43.315  28.555  1.00  0.00           N  
ATOM    619  CA  GLU A 660      35.790  42.389  28.343  1.00  0.00           C  
ATOM    620  C   GLU A 660      35.871  41.884  26.900  1.00  0.00           C  
ATOM    621  O   GLU A 660      36.452  42.555  26.042  1.00  0.00           O  
ATOM    622  CB  GLU A 660      34.480  43.128  28.647  1.00  0.00           C  
ATOM    623  CG  GLU A 660      33.257  42.747  27.836  1.00  0.00           C  
ATOM    624  CD  GLU A 660      33.120  43.547  26.558  1.00  0.00           C  
ATOM    625  OE1 GLU A 660      33.747  44.620  26.424  1.00  0.00           O  
ATOM    626  OE2 GLU A 660      32.372  43.099  25.679  1.00  0.00           O  
ATOM    627  N   GLY A 661      35.258  40.734  26.620  1.00  0.00           N  
ATOM    628  CA  GLY A 661      35.344  40.151  25.287  1.00  0.00           C  
ATOM    629  C   GLY A 661      34.319  40.393  24.194  1.00  0.00           C  
ATOM    630  O   GLY A 661      34.675  40.360  23.014  1.00  0.00           O  
ATOM    631  N   THR A 662      33.064  40.645  24.550  1.00  0.00           N  
ATOM    632  CA  THR A 662      31.997  40.844  23.557  1.00  0.00           C  
ATOM    633  C   THR A 662      32.264  41.852  22.424  1.00  0.00           C  
ATOM    634  O   THR A 662      32.153  41.514  21.240  1.00  0.00           O  
ATOM    635  CB  THR A 662      30.671  41.193  24.254  1.00  0.00           C  
ATOM    636  OG1 THR A 662      30.503  40.348  25.400  1.00  0.00           O  
ATOM    637  CG2 THR A 662      29.505  41.000  23.302  1.00  0.00           C  
ATOM    638  N   ALA A 663      32.614  43.084  22.778  1.00  0.00           N  
ATOM    639  CA  ALA A 663      32.883  44.104  21.771  1.00  0.00           C  
ATOM    640  C   ALA A 663      33.955  43.628  20.788  1.00  0.00           C  
ATOM    641  O   ALA A 663      33.784  43.752  19.578  1.00  0.00           O  
ATOM    642  CB  ALA A 663      33.305  45.410  22.440  1.00  0.00           C  
ATOM    643  N   ALA A 664      35.024  43.027  21.311  1.00  0.00           N  
ATOM    644  CA  ALA A 664      36.117  42.526  20.482  1.00  0.00           C  
ATOM    645  C   ALA A 664      35.618  41.446  19.530  1.00  0.00           C  
ATOM    646  O   ALA A 664      35.964  41.434  18.343  1.00  0.00           O  
ATOM    647  CB  ALA A 664      37.235  41.987  21.353  1.00  0.00           C  
ATOM    648  N   MET A 665      34.784  40.555  20.056  1.00  0.00           N  
ATOM    649  CA  MET A 665      34.213  39.474  19.263  1.00  0.00           C  
ATOM    650  C   MET A 665      33.402  40.057  18.116  1.00  0.00           C  
ATOM    651  O   MET A 665      33.534  39.622  16.969  1.00  0.00           O  
ATOM    652  CB  MET A 665      33.324  38.586  20.131  1.00  0.00           C  
ATOM    653  CG  MET A 665      34.059  37.863  21.250  1.00  0.00           C  
ATOM    654  SD  MET A 665      35.042  36.483  20.651  1.00  0.00           S  
ATOM    655  CE  MET A 665      34.198  35.100  21.466  1.00  0.00           C  
ATOM    656  N   VAL A 666      32.587  41.063  18.419  1.00  0.00           N  
ATOM    657  CA  VAL A 666      31.760  41.706  17.401  1.00  0.00           C  
ATOM    658  C   VAL A 666      32.643  42.422  16.382  1.00  0.00           C  
ATOM    659  O   VAL A 666      32.346  42.425  15.180  1.00  0.00           O  
ATOM    660  CB  VAL A 666      30.764  42.706  18.033  1.00  0.00           C  
ATOM    661  CG1 VAL A 666      29.888  43.324  16.960  1.00  0.00           C  
ATOM    662  CG2 VAL A 666      29.899  42.002  19.071  1.00  0.00           C  
ATOM    663  N   ARG A 667      33.742  42.999  16.871  1.00  0.00           N  
ATOM    664  CA  ARG A 667      34.709  43.713  16.031  1.00  0.00           C  
ATOM    665  C   ARG A 667      35.313  42.706  15.060  1.00  0.00           C  
ATOM    666  O   ARG A 667      35.442  42.978  13.864  1.00  0.00           O  
ATOM    667  CB  ARG A 667      35.796  44.341  16.911  1.00  0.00           C  
ATOM    668  CG  ARG A 667      36.734  45.341  16.213  1.00  0.00           C  
ATOM    669  CD  ARG A 667      37.932  44.664  15.536  1.00  0.00           C  
ATOM    670  NE  ARG A 667      38.674  43.810  16.460  1.00  0.00           N  
ATOM    671  CZ  ARG A 667      39.199  42.636  16.128  1.00  0.00           C  
ATOM    672  NH1 ARG A 667      39.075  42.171  14.894  1.00  0.00           N  
ATOM    673  NH2 ARG A 667      39.798  41.902  17.045  1.00  0.00           N  
ATOM    674  N   ALA A 668      35.636  41.525  15.580  1.00  0.00           N  
ATOM    675  CA  ALA A 668      36.199  40.452  14.772  1.00  0.00           C  
ATOM    676  C   ALA A 668      35.173  39.987  13.738  1.00  0.00           C  
ATOM    677  O   ALA A 668      35.504  39.812  12.562  1.00  0.00           O  
ATOM    678  CB  ALA A 668      36.617  39.290  15.658  1.00  0.00           C  
ATOM    679  N   TYR A 669      33.934  39.792  14.186  1.00  0.00           N  
ATOM    680  CA  TYR A 669      32.836  39.353  13.325  1.00  0.00           C  
ATOM    681  C   TYR A 669      32.720  40.298  12.138  1.00  0.00           C  
ATOM    682  O   TYR A 669      32.664  39.867  10.981  1.00  0.00           O  
ATOM    683  CB  TYR A 669      31.520  39.348  14.117  1.00  0.00           C  
ATOM    684  CG  TYR A 669      30.302  38.885  13.342  1.00  0.00           C  
ATOM    685  CD1 TYR A 669      29.619  39.753  12.494  1.00  0.00           C  
ATOM    686  CD2 TYR A 669      29.824  37.583  13.470  1.00  0.00           C  
ATOM    687  CE1 TYR A 669      28.493  39.341  11.794  1.00  0.00           C  
ATOM    688  CE2 TYR A 669      28.692  37.159  12.774  1.00  0.00           C  
ATOM    689  CZ  TYR A 669      28.034  38.044  11.939  1.00  0.00           C  
ATOM    690  OH  TYR A 669      26.915  37.642  11.252  1.00  0.00           O  
ATOM    691  N   LEU A 670      32.671  41.588  12.440  1.00  0.00           N  
ATOM    692  CA  LEU A 670      32.572  42.621  11.421  1.00  0.00           C  
ATOM    693  C   LEU A 670      33.764  42.561  10.465  1.00  0.00           C  
ATOM    694  O   LEU A 670      33.596  42.349   9.259  1.00  0.00           O  
ATOM    695  CB  LEU A 670      32.506  43.998  12.090  1.00  0.00           C  
ATOM    696  CG  LEU A 670      31.151  44.677  12.300  1.00  0.00           C  
ATOM    697  CD1 LEU A 670      30.061  43.667  12.571  1.00  0.00           C  
ATOM    698  CD2 LEU A 670      31.266  45.677  13.442  1.00  0.00           C  
ATOM    699  N   GLU A 671      34.965  42.681  11.023  1.00  0.00           N  
ATOM    700  CA  GLU A 671      36.196  42.666  10.242  1.00  0.00           C  
ATOM    701  C   GLU A 671      36.388  41.480   9.299  1.00  0.00           C  
ATOM    702  O   GLU A 671      36.811  41.650   8.161  1.00  0.00           O  
ATOM    703  CB  GLU A 671      37.405  42.777  11.168  1.00  0.00           C  
ATOM    704  CG  GLU A 671      38.733  42.705  10.434  1.00  0.00           C  
ATOM    705  CD  GLU A 671      39.926  42.946  11.327  1.00  0.00           C  
ATOM    706  OE1 GLU A 671      39.730  43.264  12.518  1.00  0.00           O  
ATOM    707  OE2 GLU A 671      41.065  42.827  10.829  1.00  0.00           O  
ATOM    708  N   HIS A 672      36.090  40.278   9.769  1.00  0.00           N  
ATOM    709  CA  HIS A 672      36.269  39.090   8.943  1.00  0.00           C  
ATOM    710  C   HIS A 672      35.094  38.750   8.036  1.00  0.00           C  
ATOM    711  O   HIS A 672      35.071  37.683   7.418  1.00  0.00           O  
ATOM    712  CB  HIS A 672      36.632  37.900   9.822  1.00  0.00           C  
ATOM    713  CG  HIS A 672      37.900  38.101  10.583  1.00  0.00           C  
ATOM    714  ND1 HIS A 672      39.129  38.158   9.965  1.00  0.00           N  
ATOM    715  CD2 HIS A 672      38.127  38.333  11.899  1.00  0.00           C  
ATOM    716  CE1 HIS A 672      40.059  38.421  10.866  1.00  0.00           C  
ATOM    717  NE2 HIS A 672      39.475  38.532  12.046  1.00  0.00           N  
ATOM    718  N   GLY A 675      34.134  39.666   7.941  1.00  0.00           N  
ATOM    719  CA  GLY A 675      32.975  39.437   7.100  1.00  0.00           C  
ATOM    720  C   GLY A 675      32.261  38.144   7.444  1.00  0.00           C  
ATOM    721  O   GLY A 675      31.788  37.436   6.556  1.00  0.00           O  
ATOM    722  N   MET A 677      32.174  37.826   8.730  1.00  0.00           N  
ATOM    723  CA  MET A 677      31.503  36.602   9.147  1.00  0.00           C  
ATOM    724  C   MET A 677      30.013  36.638   8.810  1.00  0.00           C  
ATOM    725  O   MET A 677      29.329  35.611   8.852  1.00  0.00           O  
ATOM    726  CB  MET A 677      31.703  36.364  10.636  1.00  0.00           C  
ATOM    727  CG  MET A 677      33.143  36.280  11.038  1.00  0.00           C  
ATOM    728  SD  MET A 677      33.271  35.781  12.735  1.00  0.00           S  
ATOM    729  CE  MET A 677      35.014  35.459  12.865  1.00  0.00           C  
ATOM    730  N   LYS A 678      29.520  37.823   8.462  1.00  0.00           N  
ATOM    731  CA  LYS A 678      28.125  37.993   8.096  1.00  0.00           C  
ATOM    732  C   LYS A 678      27.750  37.107   6.905  1.00  0.00           C  
ATOM    733  O   LYS A 678      26.573  36.810   6.704  1.00  0.00           O  
ATOM    734  CB  LYS A 678      27.832  39.461   7.779  1.00  0.00           C  
ATOM    735  CG  LYS A 678      28.591  40.024   6.588  1.00  0.00           C  
ATOM    736  CD  LYS A 678      28.347  41.520   6.462  1.00  0.00           C  
ATOM    737  CE  LYS A 678      29.211  42.148   5.381  1.00  0.00           C  
ATOM    738  NZ  LYS A 678      29.205  43.631   5.508  1.00  0.00           N  
ATOM    739  N   VAL A 681      28.745  36.689   6.119  1.00  0.00           N  
ATOM    740  CA  VAL A 681      28.491  35.832   4.962  1.00  0.00           C  
ATOM    741  C   VAL A 681      28.697  34.345   5.236  1.00  0.00           C  
ATOM    742  O   VAL A 681      28.688  33.533   4.314  1.00  0.00           O  
ATOM    743  CB  VAL A 681      29.301  36.259   3.721  1.00  0.00           C  
ATOM    744  CG1 VAL A 681      28.894  37.662   3.284  1.00  0.00           C  
ATOM    745  CG2 VAL A 681      30.785  36.185   4.005  1.00  0.00           C  
ATOM    746  N   TRP A 683      28.924  34.005   6.501  1.00  0.00           N  
ATOM    747  CA  TRP A 683      29.086  32.614   6.919  1.00  0.00           C  
ATOM    748  C   TRP A 683      27.678  32.175   7.284  1.00  0.00           C  
ATOM    749  O   TRP A 683      26.808  33.017   7.506  1.00  0.00           O  
ATOM    750  CB  TRP A 683      29.927  32.513   8.197  1.00  0.00           C  
ATOM    751  CG  TRP A 683      31.383  32.851   8.075  1.00  0.00           C  
ATOM    752  CD1 TRP A 683      32.040  33.304   6.967  1.00  0.00           C  
ATOM    753  CD2 TRP A 683      32.366  32.758   9.114  1.00  0.00           C  
ATOM    754  NE1 TRP A 683      33.370  33.502   7.253  1.00  0.00           N  
ATOM    755  CE2 TRP A 683      33.597  33.175   8.563  1.00  0.00           C  
ATOM    756  CE3 TRP A 683      32.324  32.362  10.458  1.00  0.00           C  
ATOM    757  CZ2 TRP A 683      34.780  33.207   9.313  1.00  0.00           C  
ATOM    758  CZ3 TRP A 683      33.497  32.393  11.201  1.00  0.00           C  
ATOM    759  CH2 TRP A 683      34.709  32.814  10.626  1.00  0.00           C  
ATOM    760  N   PRO A 684      27.422  30.860   7.343  1.00  0.00           N  
ATOM    761  CA  PRO A 684      26.062  30.453   7.710  1.00  0.00           C  
ATOM    762  C   PRO A 684      25.765  30.901   9.150  1.00  0.00           C  
ATOM    763  O   PRO A 684      26.570  30.681  10.060  1.00  0.00           O  
ATOM    764  CB  PRO A 684      26.107  28.926   7.550  1.00  0.00           C  
ATOM    765  CG  PRO A 684      27.567  28.588   7.736  1.00  0.00           C  
ATOM    766  CD  PRO A 684      28.251  29.696   6.988  1.00  0.00           C  
ATOM    767  N   GLN A 685      24.643  31.592   9.330  1.00  0.00           N  
ATOM    768  CA  GLN A 685      24.236  32.104  10.639  1.00  0.00           C  
ATOM    769  C   GLN A 685      23.416  31.086  11.441  1.00  0.00           C  
ATOM    770  O   GLN A 685      22.770  30.215  10.862  1.00  0.00           O  
ATOM    771  CB  GLN A 685      23.413  33.382  10.452  1.00  0.00           C  
ATOM    772  CG  GLN A 685      24.064  34.416   9.561  1.00  0.00           C  
ATOM    773  CD  GLN A 685      25.352  34.944  10.134  1.00  0.00           C  
ATOM    774  OE1 GLN A 685      25.424  35.284  11.311  1.00  0.00           O  
ATOM    775  NE2 GLN A 685      26.380  35.018   9.306  1.00  0.00           N  
ATOM    776  N   PRO A 686      23.450  31.169  12.783  1.00  0.00           N  
ATOM    777  CA  PRO A 686      24.219  32.165  13.534  1.00  0.00           C  
ATOM    778  C   PRO A 686      25.663  31.698  13.730  1.00  0.00           C  
ATOM    779  O   PRO A 686      25.949  30.498  13.722  1.00  0.00           O  
ATOM    780  CB  PRO A 686      23.464  32.244  14.859  1.00  0.00           C  
ATOM    781  CG  PRO A 686      23.037  30.831  15.070  1.00  0.00           C  
ATOM    782  CD  PRO A 686      22.593  30.374  13.684  1.00  0.00           C  
ATOM    783  N   VAL A 687      26.572  32.653  13.880  1.00  0.00           N  
ATOM    784  CA  VAL A 687      27.979  32.354  14.084  1.00  0.00           C  
ATOM    785  C   VAL A 687      28.269  32.289  15.580  1.00  0.00           C  
ATOM    786  O   VAL A 687      28.108  33.285  16.287  1.00  0.00           O  
ATOM    787  CB  VAL A 687      28.859  33.433  13.426  1.00  0.00           C  
ATOM    788  CG1 VAL A 687      30.312  33.201  13.756  1.00  0.00           C  
ATOM    789  CG2 VAL A 687      28.656  33.424  11.920  1.00  0.00           C  
ATOM    790  N   ARG A 688      28.655  31.115  16.071  1.00  0.00           N  
ATOM    791  CA  ARG A 688      28.967  30.948  17.491  1.00  0.00           C  
ATOM    792  C   ARG A 688      30.483  30.983  17.689  1.00  0.00           C  
ATOM    793  O   ARG A 688      31.211  30.228  17.046  1.00  0.00           O  
ATOM    794  CB  ARG A 688      28.394  29.627  18.007  1.00  0.00           C  
ATOM    795  CG  ARG A 688      26.885  29.568  18.006  1.00  0.00           C  
ATOM    796  CD  ARG A 688      26.404  28.167  18.314  1.00  0.00           C  
ATOM    797  NE  ARG A 688      24.948  28.078  18.430  1.00  0.00           N  
ATOM    798  CZ  ARG A 688      24.107  27.995  17.400  1.00  0.00           C  
ATOM    799  NH1 ARG A 688      24.559  27.990  16.153  1.00  0.00           N  
ATOM    800  NH2 ARG A 688      22.807  27.878  17.621  1.00  0.00           N  
ATOM    801  N   LEU A 689      30.953  31.852  18.580  1.00  0.00           N  
ATOM    802  CA  LEU A 689      32.381  32.006  18.854  1.00  0.00           C  
ATOM    803  C   LEU A 689      32.668  31.877  20.340  1.00  0.00           C  
ATOM    804  O   LEU A 689      31.862  32.288  21.171  1.00  0.00           O  
ATOM    805  CB  LEU A 689      32.857  33.387  18.408  1.00  0.00           C  
ATOM    806  CG  LEU A 689      32.606  33.848  16.974  1.00  0.00           C  
ATOM    807  CD1 LEU A 689      32.997  35.314  16.833  1.00  0.00           C  
ATOM    808  CD2 LEU A 689      33.384  32.987  16.001  1.00  0.00           C  
ATOM    809  N   TRP A 690      33.830  31.336  20.677  1.00  0.00           N  
ATOM    810  CA  TRP A 690      34.205  31.205  22.076  1.00  0.00           C  
ATOM    811  C   TRP A 690      35.709  31.377  22.239  1.00  0.00           C  
ATOM    812  O   TRP A 690      36.475  31.133  21.303  1.00  0.00           O  
ATOM    813  CB  TRP A 690      33.772  29.846  22.642  1.00  0.00           C  
ATOM    814  CG  TRP A 690      34.755  28.751  22.405  1.00  0.00           C  
ATOM    815  CD1 TRP A 690      34.849  27.959  21.302  1.00  0.00           C  
ATOM    816  CD2 TRP A 690      35.809  28.340  23.287  1.00  0.00           C  
ATOM    817  NE1 TRP A 690      35.900  27.080  21.432  1.00  0.00           N  
ATOM    818  CE2 TRP A 690      36.501  27.290  22.646  1.00  0.00           C  
ATOM    819  CE3 TRP A 690      36.236  28.755  24.558  1.00  0.00           C  
ATOM    820  CZ2 TRP A 690      37.594  26.650  23.231  1.00  0.00           C  
ATOM    821  CZ3 TRP A 690      37.327  28.116  25.142  1.00  0.00           C  
ATOM    822  CH2 TRP A 690      37.990  27.075  24.475  1.00  0.00           C  
ATOM    823  N   MET A 691      36.126  31.795  23.425  1.00  0.00           N  
ATOM    824  CA  MET A 691      37.536  31.966  23.712  1.00  0.00           C  
ATOM    825  C   MET A 691      37.715  32.006  25.216  1.00  0.00           C  
ATOM    826  O   MET A 691      36.739  32.157  25.953  1.00  0.00           O  
ATOM    827  CB  MET A 691      38.077  33.253  23.092  1.00  0.00           C  
ATOM    828  CG  MET A 691      37.949  34.477  23.973  1.00  0.00           C  
ATOM    829  SD  MET A 691      39.032  35.793  23.417  1.00  0.00           S  
ATOM    830  CE  MET A 691      37.860  36.881  22.562  1.00  0.00           C  
ATOM    831  N   ALA A 692      38.950  31.831  25.667  1.00  0.00           N  
ATOM    832  CA  ALA A 692      39.271  31.878  27.084  1.00  0.00           C  
ATOM    833  C   ALA A 692      40.563  32.658  27.129  1.00  0.00           C  
ATOM    834  O   ALA A 692      41.504  32.334  26.400  1.00  0.00           O  
ATOM    835  CB  ALA A 692      39.474  30.478  27.638  1.00  0.00           C  
ATOM    836  N   GLY A 693      40.598  33.716  27.929  1.00  0.00           N  
ATOM    837  CA  GLY A 693      41.803  34.518  28.010  1.00  0.00           C  
ATOM    838  C   GLY A 693      41.762  35.554  29.104  1.00  0.00           C  
ATOM    839  O   GLY A 693      40.773  35.656  29.832  1.00  0.00           O  
ATOM    840  N   PRO A 695      42.858  36.299  29.291  1.00  0.00           N  
ATOM    841  CA  PRO A 695      42.947  37.340  30.318  1.00  0.00           C  
ATOM    842  C   PRO A 695      42.171  38.607  29.966  1.00  0.00           C  
ATOM    843  O   PRO A 695      42.087  38.995  28.803  1.00  0.00           O  
ATOM    844  CB  PRO A 695      44.450  37.600  30.395  1.00  0.00           C  
ATOM    845  CG  PRO A 695      44.899  37.361  28.981  1.00  0.00           C  
ATOM    846  CD  PRO A 695      44.153  36.108  28.613  1.00  0.00           C  
ATOM    847  N   MET A 696      41.597  39.236  30.981  1.00  0.00           N  
ATOM    848  CA  MET A 696      40.836  40.468  30.815  1.00  0.00           C  
ATOM    849  C   MET A 696      41.464  41.416  31.821  1.00  0.00           C  
ATOM    850  O   MET A 696      41.903  40.977  32.896  1.00  0.00           O  
ATOM    851  CB  MET A 696      39.362  40.234  31.143  1.00  0.00           C  
ATOM    852  CG  MET A 696      38.643  39.309  30.181  1.00  0.00           C  
ATOM    853  SD  MET A 696      38.558  39.989  28.509  1.00  0.00           S  
ATOM    854  CE  MET A 696      38.034  38.544  27.578  1.00  0.00           C  
ATOM    855  N   PHE A 697      41.512  42.702  31.492  1.00  0.00           N  
ATOM    856  CA  PHE A 697      42.150  43.671  32.378  1.00  0.00           C  
ATOM    857  C   PHE A 697      41.255  44.828  32.782  1.00  0.00           C  
ATOM    858  O   PHE A 697      40.627  45.473  31.939  1.00  0.00           O  
ATOM    859  CB  PHE A 697      43.426  44.218  31.720  1.00  0.00           C  
ATOM    860  CG  PHE A 697      44.204  43.178  30.983  1.00  0.00           C  
ATOM    861  CD1 PHE A 697      45.138  42.388  31.649  1.00  0.00           C  
ATOM    862  CD2 PHE A 697      43.934  42.918  29.640  1.00  0.00           C  
ATOM    863  CE1 PHE A 697      45.783  41.349  30.991  1.00  0.00           C  
ATOM    864  CE2 PHE A 697      44.576  41.878  28.968  1.00  0.00           C  
ATOM    865  CZ  PHE A 697      45.500  41.089  29.645  1.00  0.00           C  
ATOM    866  N   ARG A 698      41.258  45.123  34.073  1.00  0.00           N  
ATOM    867  CA  ARG A 698      40.467  46.210  34.608  1.00  0.00           C  
ATOM    868  C   ARG A 698      41.229  47.006  35.657  1.00  0.00           C  
ATOM    869  O   ARG A 698      41.622  46.477  36.691  1.00  0.00           O  
ATOM    870  CB  ARG A 698      39.153  45.686  35.187  1.00  0.00           C  
ATOM    871  CG  ARG A 698      37.944  46.151  34.388  1.00  0.00           C  
ATOM    872  CD  ARG A 698      37.369  45.048  33.531  1.00  0.00           C  
ATOM    873  NE  ARG A 698      36.397  44.273  34.292  1.00  0.00           N  
ATOM    874  CZ  ARG A 698      35.217  43.883  33.825  1.00  0.00           C  
ATOM    875  NH1 ARG A 698      34.857  44.188  32.587  1.00  0.00           N  
ATOM    876  NH2 ARG A 698      34.383  43.218  34.612  1.00  0.00           N  
ATOM    877  N   ALA A 699      41.445  48.283  35.372  1.00  0.00           N  
ATOM    878  CA  ALA A 699      42.152  49.179  36.278  1.00  0.00           C  
ATOM    879  C   ALA A 699      41.304  49.500  37.497  1.00  0.00           C  
ATOM    880  O   ALA A 699      40.473  50.406  37.460  1.00  0.00           O  
ATOM    881  CB  ALA A 699      42.530  50.467  35.551  1.00  0.00           C  
ATOM    882  N   GLU A 700      41.493  48.747  38.571  1.00  0.00           N  
ATOM    883  CA  GLU A 700      40.732  48.982  39.787  1.00  0.00           C  
ATOM    884  C   GLU A 700      41.589  49.557  40.900  1.00  0.00           C  
ATOM    885  O   GLU A 700      42.784  49.262  40.990  1.00  0.00           O  
ATOM    886  CB  GLU A 700      40.030  47.707  40.234  1.00  0.00           C  
ATOM    887  CG  GLU A 700      38.889  47.323  39.303  1.00  0.00           C  
ATOM    888  CD  GLU A 700      38.107  46.120  39.785  1.00  0.00           C  
ATOM    889  OE1 GLU A 700      37.840  46.026  41.002  1.00  0.00           O  
ATOM    890  OE2 GLU A 700      37.753  45.269  38.941  1.00  0.00           O  
ATOM    891  N   ARG A 703      40.976  50.400  41.727  1.00  0.00           N  
ATOM    892  CA  ARG A 703      41.675  51.052  42.828  1.00  0.00           C  
ATOM    893  C   ARG A 703      42.416  50.076  43.732  1.00  0.00           C  
ATOM    894  O   ARG A 703      41.814  49.190  44.348  1.00  0.00           O  
ATOM    895  CB  ARG A 703      40.722  51.937  43.641  1.00  0.00           C  
ATOM    896  CG  ARG A 703      41.410  52.745  44.743  1.00  0.00           C  
ATOM    897  CD  ARG A 703      40.583  53.953  45.166  1.00  0.00           C  
ATOM    898  NE  ARG A 703      40.438  54.924  44.078  1.00  0.00           N  
ATOM    899  CZ  ARG A 703      40.502  56.247  44.227  1.00  0.00           C  
ATOM    900  NH1 ARG A 703      40.709  56.781  45.426  1.00  0.00           N  
ATOM    901  NH2 ARG A 703      40.362  57.040  43.172  1.00  0.00           N  
ATOM    902  N   PRO A 718      43.746  50.232  43.811  1.00  0.00           N  
ATOM    903  CA  PRO A 718      44.640  49.401  44.618  1.00  0.00           C  
ATOM    904  C   PRO A 718      44.327  49.399  46.114  1.00  0.00           C  
ATOM    905  O   PRO A 718      44.280  50.444  46.769  1.00  0.00           O  
ATOM    906  CB  PRO A 718      46.022  49.989  44.315  1.00  0.00           C  
ATOM    907  CG  PRO A 718      45.721  51.426  43.977  1.00  0.00           C  
ATOM    908  CD  PRO A 718      44.510  51.278  43.105  1.00  0.00           C  
ATOM    909  N   GLN A 719      44.080  48.192  46.610  1.00  0.00           N  
ATOM    910  CA  GLN A 719      43.769  47.879  48.006  1.00  0.00           C  
ATOM    911  C   GLN A 719      43.182  46.474  47.909  1.00  0.00           C  
ATOM    912  O   GLN A 719      42.074  46.205  48.385  1.00  0.00           O  
ATOM    913  CB  GLN A 719      42.747  48.856  48.612  1.00  0.00           C  
ATOM    914  CG  GLN A 719      41.404  48.926  47.900  1.00  0.00           C  
ATOM    915  CD  GLN A 719      40.367  49.652  48.725  1.00  0.00           C  
ATOM    916  OE1 GLN A 719      39.609  49.035  49.473  1.00  0.00           O  
ATOM    917  NE2 GLN A 719      40.337  50.972  48.609  1.00  0.00           N  
ATOM    918  N   LYS A 720      43.963  45.576  47.304  1.00  0.00           N  
ATOM    919  CA  LYS A 720      43.561  44.191  47.059  1.00  0.00           C  
ATOM    920  C   LYS A 720      42.468  44.274  45.994  1.00  0.00           C  
ATOM    921  O   LYS A 720      42.751  44.120  44.804  1.00  0.00           O  
ATOM    922  CB  LYS A 720      43.032  43.507  48.330  1.00  0.00           C  
ATOM    923  CG  LYS A 720      44.034  43.408  49.472  1.00  0.00           C  
ATOM    924  CD  LYS A 720      43.415  42.743  50.700  1.00  0.00           C  
ATOM    925  CE  LYS A 720      42.225  43.531  51.243  1.00  0.00           C  
ATOM    926  NZ  LYS A 720      42.591  44.912  51.682  1.00  0.00           N  
ATOM    927  N   GLY A 721      41.241  44.575  46.430  1.00  0.00           N  
ATOM    928  CA  GLY A 721      40.103  44.715  45.532  1.00  0.00           C  
ATOM    929  C   GLY A 721      39.846  43.599  44.532  1.00  0.00           C  
ATOM    930  O   GLY A 721      39.048  43.775  43.608  1.00  0.00           O  
ATOM    931  N   ARG A 722      40.510  42.460  44.723  1.00  0.00           N  
ATOM    932  CA  ARG A 722      40.387  41.281  43.866  1.00  0.00           C  
ATOM    933  C   ARG A 722      41.346  41.163  42.667  1.00  0.00           C  
ATOM    934  O   ARG A 722      42.495  40.757  42.863  1.00  0.00           O  
ATOM    935  CB  ARG A 722      38.934  41.024  43.441  1.00  0.00           C  
ATOM    936  CG  ARG A 722      37.999  40.590  44.569  1.00  0.00           C  
ATOM    937  CD  ARG A 722      38.498  39.335  45.279  1.00  0.00           C  
ATOM    938  NE  ARG A 722      39.214  39.651  46.514  1.00  0.00           N  
ATOM    939  CZ  ARG A 722      38.950  39.100  47.697  1.00  0.00           C  
ATOM    940  NH1 ARG A 722      37.987  38.193  47.816  1.00  0.00           N  
ATOM    941  NH2 ARG A 722      39.630  39.476  48.773  1.00  0.00           N  
ATOM    942  N   TYR A 723      40.921  41.530  41.451  1.00  0.00           N  
ATOM    943  CA  TYR A 723      41.798  41.357  40.287  1.00  0.00           C  
ATOM    944  C   TYR A 723      41.856  42.453  39.241  1.00  0.00           C  
ATOM    945  O   TYR A 723      40.825  42.941  38.788  1.00  0.00           O  
ATOM    946  CB  TYR A 723      41.439  40.069  39.545  1.00  0.00           C  
ATOM    947  CG  TYR A 723      41.752  38.791  40.277  1.00  0.00           C  
ATOM    948  CD1 TYR A 723      43.036  38.253  40.255  1.00  0.00           C  
ATOM    949  CD2 TYR A 723      40.756  38.098  40.968  1.00  0.00           C  
ATOM    950  CE1 TYR A 723      43.325  37.055  40.902  1.00  0.00           C  
ATOM    951  CE2 TYR A 723      41.033  36.898  41.619  1.00  0.00           C  
ATOM    952  CZ  TYR A 723      42.321  36.382  41.581  1.00  0.00           C  
ATOM    953  OH  TYR A 723      42.604  35.189  42.211  1.00  0.00           O  
ATOM    954  N   ARG A 724      43.073  42.787  38.818  1.00  0.00           N  
ATOM    955  CA  ARG A 724      43.288  43.774  37.762  1.00  0.00           C  
ATOM    956  C   ARG A 724      43.506  43.005  36.456  1.00  0.00           C  
ATOM    957  O   ARG A 724      43.328  43.536  35.357  1.00  0.00           O  
ATOM    958  CB  ARG A 724      44.449  44.708  38.092  1.00  0.00           C  
ATOM    959  CG  ARG A 724      43.988  45.985  38.786  1.00  0.00           C  
ATOM    960  CD  ARG A 724      44.806  46.324  40.022  1.00  0.00           C  
ATOM    961  NE  ARG A 724      46.192  46.667  39.704  1.00  0.00           N  
ATOM    962  CZ  ARG A 724      46.569  47.756  39.037  1.00  0.00           C  
ATOM    963  NH1 ARG A 724      45.668  48.631  38.604  1.00  0.00           N  
ATOM    964  NH2 ARG A 724      47.856  47.971  38.803  1.00  0.00           N  
ATOM    965  N   GLN A 725      43.906  41.744  36.597  1.00  0.00           N  
ATOM    966  CA  GLN A 725      44.071  40.843  35.464  1.00  0.00           C  
ATOM    967  C   GLN A 725      43.415  39.540  35.890  1.00  0.00           C  
ATOM    968  O   GLN A 725      43.900  38.861  36.805  1.00  0.00           O  
ATOM    969  CB  GLN A 725      45.532  40.553  35.106  1.00  0.00           C  
ATOM    970  CG  GLN A 725      45.608  39.617  33.899  1.00  0.00           C  
ATOM    971  CD  GLN A 725      46.990  39.084  33.600  1.00  0.00           C  
ATOM    972  OE1 GLN A 725      47.905  39.834  33.277  1.00  0.00           O  
ATOM    973  NE2 GLN A 725      47.141  37.773  33.677  1.00  0.00           N  
ATOM    974  N   PHE A 726      42.292  39.217  35.263  1.00  0.00           N  
ATOM    975  CA  PHE A 726      41.578  37.987  35.569  1.00  0.00           C  
ATOM    976  C   PHE A 726      41.376  37.257  34.247  1.00  0.00           C  
ATOM    977  O   PHE A 726      41.778  37.757  33.194  1.00  0.00           O  
ATOM    978  CB  PHE A 726      40.241  38.277  36.274  1.00  0.00           C  
ATOM    979  CG  PHE A 726      39.330  39.197  35.505  1.00  0.00           C  
ATOM    980  CD1 PHE A 726      39.574  40.569  35.466  1.00  0.00           C  
ATOM    981  CD2 PHE A 726      38.245  38.693  34.802  1.00  0.00           C  
ATOM    982  CE1 PHE A 726      38.754  41.422  34.732  1.00  0.00           C  
ATOM    983  CE2 PHE A 726      37.417  39.541  34.065  1.00  0.00           C  
ATOM    984  CZ  PHE A 726      37.674  40.908  34.031  1.00  0.00           C  
ATOM    985  N   HIS A 728      40.795  36.064  34.296  1.00  0.00           N  
ATOM    986  CA  HIS A 728      40.580  35.285  33.081  1.00  0.00           C  
ATOM    987  C   HIS A 728      39.141  34.821  32.961  1.00  0.00           C  
ATOM    988  O   HIS A 728      38.547  34.362  33.939  1.00  0.00           O  
ATOM    989  CB  HIS A 728      41.506  34.070  33.065  1.00  0.00           C  
ATOM    990  CG  HIS A 728      42.956  34.421  33.164  1.00  0.00           C  
ATOM    991  ND1 HIS A 728      43.558  34.765  34.355  1.00  0.00           N  
ATOM    992  CD2 HIS A 728      43.914  34.525  32.213  1.00  0.00           C  
ATOM    993  CE1 HIS A 728      44.824  35.070  34.133  1.00  0.00           C  
ATOM    994  NE2 HIS A 728      45.066  34.932  32.842  1.00  0.00           N  
ATOM    995  N   GLN A 730      38.591  34.908  31.758  1.00  0.00           N  
ATOM    996  CA  GLN A 730      37.225  34.480  31.555  1.00  0.00           C  
ATOM    997  C   GLN A 730      37.003  33.699  30.272  1.00  0.00           C  
ATOM    998  O   GLN A 730      37.786  33.815  29.317  1.00  0.00           O  
ATOM    999  CB  GLN A 730      36.261  35.677  31.628  1.00  0.00           C  
ATOM   1000  CG  GLN A 730      36.272  36.637  30.442  1.00  0.00           C  
ATOM   1001  CD  GLN A 730      35.306  37.807  30.635  1.00  0.00           C  
ATOM   1002  OE1 GLN A 730      35.026  38.216  31.766  1.00  0.00           O  
ATOM   1003  NE2 GLN A 730      34.793  38.347  29.530  1.00  0.00           N  
ATOM   1004  N   VAL A 731      35.996  32.825  30.314  1.00  0.00           N  
ATOM   1005  CA  VAL A 731      35.589  32.027  29.164  1.00  0.00           C  
ATOM   1006  C   VAL A 731      34.465  32.875  28.595  1.00  0.00           C  
ATOM   1007  O   VAL A 731      33.584  33.312  29.337  1.00  0.00           O  
ATOM   1008  CB  VAL A 731      35.055  30.645  29.582  1.00  0.00           C  
ATOM   1009  CG1 VAL A 731      34.415  29.942  28.397  1.00  0.00           C  
ATOM   1010  CG2 VAL A 731      36.190  29.800  30.136  1.00  0.00           C  
ATOM   1011  N   ASN A 732      34.507  33.122  27.295  1.00  0.00           N  
ATOM   1012  CA  ASN A 732      33.530  33.974  26.643  1.00  0.00           C  
ATOM   1013  C   ASN A 732      32.857  33.243  25.490  1.00  0.00           C  
ATOM   1014  O   ASN A 732      33.539  32.659  24.646  1.00  0.00           O  
ATOM   1015  CB  ASN A 732      34.256  35.219  26.135  1.00  0.00           C  
ATOM   1016  CG  ASN A 732      33.320  36.293  25.639  1.00  0.00           C  
ATOM   1017  OD1 ASN A 732      32.940  37.199  26.392  1.00  0.00           O  
ATOM   1018  ND2 ASN A 732      33.010  36.256  24.347  1.00  0.00           N  
ATOM   1019  N   TYR A 733      31.523  33.242  25.489  1.00  0.00           N  
ATOM   1020  CA  TYR A 733      30.731  32.605  24.440  1.00  0.00           C  
ATOM   1021  C   TYR A 733      29.902  33.678  23.755  1.00  0.00           C  
ATOM   1022  O   TYR A 733      29.341  34.550  24.425  1.00  0.00           O  
ATOM   1023  CB  TYR A 733      29.801  31.543  25.016  1.00  0.00           C  
ATOM   1024  CG  TYR A 733      28.770  31.045  24.027  1.00  0.00           C  
ATOM   1025  CD1 TYR A 733      29.137  30.208  22.974  1.00  0.00           C  
ATOM   1026  CD2 TYR A 733      27.430  31.423  24.134  1.00  0.00           C  
ATOM   1027  CE1 TYR A 733      28.199  29.757  22.050  1.00  0.00           C  
ATOM   1028  CE2 TYR A 733      26.483  30.978  23.214  1.00  0.00           C  
ATOM   1029  CZ  TYR A 733      26.880  30.142  22.173  1.00  0.00           C  
ATOM   1030  OH  TYR A 733      25.962  29.682  21.256  1.00  0.00           O  
ATOM   1031  N   GLU A 734      29.711  33.528  22.448  1.00  0.00           N  
ATOM   1032  CA  GLU A 734      28.987  34.509  21.661  1.00  0.00           C  
ATOM   1033  C   GLU A 734      28.217  33.836  20.515  1.00  0.00           C  
ATOM   1034  O   GLU A 734      28.740  32.952  19.839  1.00  0.00           O  
ATOM   1035  CB  GLU A 734      30.025  35.490  21.096  1.00  0.00           C  
ATOM   1036  CG  GLU A 734      29.816  36.964  21.397  1.00  0.00           C  
ATOM   1037  CD  GLU A 734      29.668  37.284  22.869  1.00  0.00           C  
ATOM   1038  OE1 GLU A 734      28.525  37.250  23.360  1.00  0.00           O  
ATOM   1039  OE2 GLU A 734      30.674  37.612  23.526  1.00  0.00           O  
ATOM   1040  N   ALA A 735      26.962  34.225  20.326  1.00  0.00           N  
ATOM   1041  CA  ALA A 735      26.133  33.699  19.236  1.00  0.00           C  
ATOM   1042  C   ALA A 735      25.666  34.938  18.489  1.00  0.00           C  
ATOM   1043  O   ALA A 735      24.874  35.733  19.011  1.00  0.00           O  
ATOM   1044  CB  ALA A 735      24.954  32.923  19.776  1.00  0.00           C  
ATOM   1045  N   LEU A 736      26.172  35.121  17.278  1.00  0.00           N  
ATOM   1046  CA  LEU A 736      25.848  36.307  16.500  1.00  0.00           C  
ATOM   1047  C   LEU A 736      25.078  36.050  15.214  1.00  0.00           C  
ATOM   1048  O   LEU A 736      25.193  34.982  14.612  1.00  0.00           O  
ATOM   1049  CB  LEU A 736      27.140  37.050  16.169  1.00  0.00           C  
ATOM   1050  CG  LEU A 736      27.970  37.494  17.369  1.00  0.00           C  
ATOM   1051  CD1 LEU A 736      29.421  37.638  16.984  1.00  0.00           C  
ATOM   1052  CD2 LEU A 736      27.424  38.796  17.907  1.00  0.00           C  
ATOM   1053  N   GLY A 737      24.287  37.042  14.810  1.00  0.00           N  
ATOM   1054  CA  GLY A 737      23.521  36.944  13.582  1.00  0.00           C  
ATOM   1055  C   GLY A 737      22.068  36.527  13.654  1.00  0.00           C  
ATOM   1056  O   GLY A 737      21.489  36.226  12.613  1.00  0.00           O  
ATOM   1057  N   SER A 738      21.463  36.516  14.842  1.00  0.00           N  
ATOM   1058  CA  SER A 738      20.053  36.125  14.961  1.00  0.00           C  
ATOM   1059  C   SER A 738      19.325  36.667  16.190  1.00  0.00           C  
ATOM   1060  O   SER A 738      19.878  36.746  17.287  1.00  0.00           O  
ATOM   1061  CB  SER A 738      19.902  34.601  14.898  1.00  0.00           C  
ATOM   1062  OG  SER A 738      18.539  34.216  14.978  1.00  0.00           O  
ATOM   1063  N   GLU A 739      18.067  37.033  15.983  1.00  0.00           N  
ATOM   1064  CA  GLU A 739      17.233  37.582  17.037  1.00  0.00           C  
ATOM   1065  C   GLU A 739      16.479  36.484  17.782  1.00  0.00           C  
ATOM   1066  O   GLU A 739      15.935  36.714  18.865  1.00  0.00           O  
ATOM   1067  CB  GLU A 739      16.253  38.587  16.420  1.00  0.00           C  
ATOM   1068  CG  GLU A 739      15.256  39.227  17.389  1.00  0.00           C  
ATOM   1069  CD  GLU A 739      15.905  40.164  18.401  1.00  0.00           C  
ATOM   1070  OE1 GLU A 739      16.064  41.366  18.086  1.00  0.00           O  
ATOM   1071  OE2 GLU A 739      16.235  39.705  19.517  1.00  0.00           O  
ATOM   1072  N   ASN A 783      16.484  35.283  17.217  1.00  0.00           N  
ATOM   1073  CA  ASN A 783      15.772  34.146  17.793  1.00  0.00           C  
ATOM   1074  C   ASN A 783      16.037  33.882  19.281  1.00  0.00           C  
ATOM   1075  O   ASN A 783      17.176  33.677  19.696  1.00  0.00           O  
ATOM   1076  CB  ASN A 783      16.069  32.893  16.977  1.00  0.00           C  
ATOM   1077  CG  ASN A 783      15.035  31.811  17.171  1.00  0.00           C  
ATOM   1078  OD1 ASN A 783      14.689  31.448  18.305  1.00  0.00           O  
ATOM   1079  ND2 ASN A 783      14.532  31.282  16.063  1.00  0.00           N  
ATOM   1080  N   PRO A 787      14.974  33.864  20.107  1.00  0.00           N  
ATOM   1081  CA  PRO A 787      15.099  33.622  21.550  1.00  0.00           C  
ATOM   1082  C   PRO A 787      15.623  32.236  21.919  1.00  0.00           C  
ATOM   1083  O   PRO A 787      15.908  31.979  23.084  1.00  0.00           O  
ATOM   1084  CB  PRO A 787      13.683  33.864  22.065  1.00  0.00           C  
ATOM   1085  CG  PRO A 787      12.830  33.493  20.891  1.00  0.00           C  
ATOM   1086  CD  PRO A 787      13.569  34.128  19.746  1.00  0.00           C  
ATOM   1087  N   ILE A 788      15.737  31.344  20.935  1.00  0.00           N  
ATOM   1088  CA  ILE A 788      16.272  30.006  21.175  1.00  0.00           C  
ATOM   1089  C   ILE A 788      17.745  30.154  21.562  1.00  0.00           C  
ATOM   1090  O   ILE A 788      18.234  29.472  22.464  1.00  0.00           O  
ATOM   1091  CB  ILE A 788      16.141  29.113  19.922  1.00  0.00           C  
ATOM   1092  CG1 ILE A 788      14.722  28.552  19.826  1.00  0.00           C  
ATOM   1093  CG2 ILE A 788      17.143  27.976  19.959  1.00  0.00           C  
ATOM   1094  CD1 ILE A 788      14.486  27.663  18.616  1.00  0.00           C  
ATOM   1095  N   LEU A 789      18.426  31.096  20.914  1.00  0.00           N  
ATOM   1096  CA  LEU A 789      19.834  31.364  21.181  1.00  0.00           C  
ATOM   1097  C   LEU A 789      20.049  31.887  22.597  1.00  0.00           C  
ATOM   1098  O   LEU A 789      21.045  31.561  23.238  1.00  0.00           O  
ATOM   1099  CB  LEU A 789      20.368  32.365  20.169  1.00  0.00           C  
ATOM   1100  CG  LEU A 789      20.222  31.882  18.733  1.00  0.00           C  
ATOM   1101  CD1 LEU A 789      20.605  32.989  17.793  1.00  0.00           C  
ATOM   1102  CD2 LEU A 789      21.071  30.650  18.508  1.00  0.00           C  
ATOM   1103  N   ASP A 790      19.114  32.696  23.083  1.00  0.00           N  
ATOM   1104  CA  ASP A 790      19.204  33.242  24.436  1.00  0.00           C  
ATOM   1105  C   ASP A 790      19.103  32.084  25.435  1.00  0.00           C  
ATOM   1106  O   ASP A 790      19.870  31.996  26.396  1.00  0.00           O  
ATOM   1107  CB  ASP A 790      18.077  34.252  24.693  1.00  0.00           C  
ATOM   1108  CG  ASP A 790      18.059  35.394  23.681  1.00  0.00           C  
ATOM   1109  OD1 ASP A 790      17.955  35.133  22.460  1.00  0.00           O  
ATOM   1110  OD2 ASP A 790      18.127  36.562  24.112  1.00  0.00           O  
ATOM   1111  N   ALA A 791      18.149  31.192  25.192  1.00  0.00           N  
ATOM   1112  CA  ALA A 791      17.957  30.030  26.055  1.00  0.00           C  
ATOM   1113  C   ALA A 791      19.221  29.176  25.998  1.00  0.00           C  
ATOM   1114  O   ALA A 791      19.750  28.778  27.032  1.00  0.00           O  
ATOM   1115  CB  ALA A 791      16.736  29.222  25.603  1.00  0.00           C  
ATOM   1116  N   GLU A 792      19.723  28.951  24.787  1.00  0.00           N  
ATOM   1117  CA  GLU A 792      20.928  28.155  24.565  1.00  0.00           C  
ATOM   1118  C   GLU A 792      22.110  28.749  25.318  1.00  0.00           C  
ATOM   1119  O   GLU A 792      22.843  28.039  26.009  1.00  0.00           O  
ATOM   1120  CB  GLU A 792      21.256  28.095  23.073  1.00  0.00           C  
ATOM   1121  CG  GLU A 792      22.410  27.179  22.717  1.00  0.00           C  
ATOM   1122  CD  GLU A 792      22.613  27.074  21.213  1.00  0.00           C  
ATOM   1123  OE1 GLU A 792      22.793  28.131  20.563  1.00  0.00           O  
ATOM   1124  OE2 GLU A 792      22.585  25.939  20.674  1.00  0.00           O  
ATOM   1125  N   ALA A 793      22.289  30.056  25.190  1.00  0.00           N  
ATOM   1126  CA  ALA A 793      23.368  30.741  25.876  1.00  0.00           C  
ATOM   1127  C   ALA A 793      23.275  30.489  27.375  1.00  0.00           C  
ATOM   1128  O   ALA A 793      24.276  30.178  28.016  1.00  0.00           O  
ATOM   1129  CB  ALA A 793      23.310  32.214  25.588  1.00  0.00           C  
ATOM   1130  N   VAL A 794      22.067  30.574  27.923  1.00  0.00           N  
ATOM   1131  CA  VAL A 794      21.865  30.353  29.356  1.00  0.00           C  
ATOM   1132  C   VAL A 794      22.166  28.906  29.741  1.00  0.00           C  
ATOM   1133  O   VAL A 794      22.806  28.644  30.754  1.00  0.00           O  
ATOM   1134  CB  VAL A 794      20.426  30.709  29.803  1.00  0.00           C  
ATOM   1135  CG1 VAL A 794      20.265  30.480  31.291  1.00  0.00           C  
ATOM   1136  CG2 VAL A 794      20.107  32.154  29.459  1.00  0.00           C  
ATOM   1137  N   VAL A 795      21.731  27.971  28.913  1.00  0.00           N  
ATOM   1138  CA  VAL A 795      21.958  26.560  29.186  1.00  0.00           C  
ATOM   1139  C   VAL A 795      23.439  26.213  29.077  1.00  0.00           C  
ATOM   1140  O   VAL A 795      23.953  25.416  29.864  1.00  0.00           O  
ATOM   1141  CB  VAL A 795      21.167  25.660  28.218  1.00  0.00           C  
ATOM   1142  CG1 VAL A 795      21.256  24.208  28.644  1.00  0.00           C  
ATOM   1143  CG2 VAL A 795      19.729  26.090  28.178  1.00  0.00           C  
ATOM   1144  N   LEU A 796      24.126  26.809  28.107  1.00  0.00           N  
ATOM   1145  CA  LEU A 796      25.546  26.541  27.915  1.00  0.00           C  
ATOM   1146  C   LEU A 796      26.347  27.001  29.129  1.00  0.00           C  
ATOM   1147  O   LEU A 796      27.177  26.250  29.648  1.00  0.00           O  
ATOM   1148  CB  LEU A 796      26.057  27.196  26.631  1.00  0.00           C  
ATOM   1149  CG  LEU A 796      25.514  26.583  25.332  1.00  0.00           C  
ATOM   1150  CD1 LEU A 796      25.928  27.421  24.146  1.00  0.00           C  
ATOM   1151  CD2 LEU A 796      25.991  25.151  25.165  1.00  0.00           C  
ATOM   1152  N   LEU A 797      26.075  28.212  29.608  1.00  0.00           N  
ATOM   1153  CA  LEU A 797      26.769  28.726  30.785  1.00  0.00           C  
ATOM   1154  C   LEU A 797      26.495  27.809  31.973  1.00  0.00           C  
ATOM   1155  O   LEU A 797      27.407  27.439  32.715  1.00  0.00           O  
ATOM   1156  CB  LEU A 797      26.295  30.144  31.121  1.00  0.00           C  
ATOM   1157  CG  LEU A 797      26.727  30.710  32.476  1.00  0.00           C  
ATOM   1158  CD1 LEU A 797      28.238  30.636  32.607  1.00  0.00           C  
ATOM   1159  CD2 LEU A 797      26.237  32.144  32.636  1.00  0.00           C  
ATOM   1160  N   TYR A 798      25.227  27.453  32.140  1.00  0.00           N  
ATOM   1161  CA  TYR A 798      24.791  26.584  33.226  1.00  0.00           C  
ATOM   1162  C   TYR A 798      25.521  25.242  33.163  1.00  0.00           C  
ATOM   1163  O   TYR A 798      26.067  24.766  34.162  1.00  0.00           O  
ATOM   1164  CB  TYR A 798      23.272  26.377  33.129  1.00  0.00           C  
ATOM   1165  CG  TYR A 798      22.669  25.546  34.238  1.00  0.00           C  
ATOM   1166  CD1 TYR A 798      22.679  25.997  35.560  1.00  0.00           C  
ATOM   1167  CD2 TYR A 798      22.079  24.306  33.965  1.00  0.00           C  
ATOM   1168  CE1 TYR A 798      22.115  25.236  36.587  1.00  0.00           C  
ATOM   1169  CE2 TYR A 798      21.514  23.534  34.984  1.00  0.00           C  
ATOM   1170  CZ  TYR A 798      21.535  24.004  36.292  1.00  0.00           C  
ATOM   1171  OH  TYR A 798      20.989  23.245  37.307  1.00  0.00           O  
ATOM   1172  N   GLU A 799      25.564  24.659  31.972  1.00  0.00           N  
ATOM   1173  CA  GLU A 799      26.222  23.379  31.767  1.00  0.00           C  
ATOM   1174  C   GLU A 799      27.743  23.405  31.961  1.00  0.00           C  
ATOM   1175  O   GLU A 799      28.310  22.436  32.458  1.00  0.00           O  
ATOM   1176  CB  GLU A 799      25.839  22.797  30.408  1.00  0.00           C  
ATOM   1177  CG  GLU A 799      24.455  22.191  30.401  1.00  0.00           C  
ATOM   1178  CD  GLU A 799      24.298  21.101  31.458  1.00  0.00           C  
ATOM   1179  OE1 GLU A 799      25.050  20.101  31.399  1.00  0.00           O  
ATOM   1180  OE2 GLU A 799      23.430  21.247  32.350  1.00  0.00           O  
ATOM   1181  N   CYS A 800      28.406  24.499  31.584  1.00  0.00           N  
ATOM   1182  CA  CYS A 800      29.854  24.605  31.776  1.00  0.00           C  
ATOM   1183  C   CYS A 800      30.191  24.402  33.252  1.00  0.00           C  
ATOM   1184  O   CYS A 800      31.156  23.720  33.601  1.00  0.00           O  
ATOM   1185  CB  CYS A 800      30.360  25.985  31.359  1.00  0.00           C  
ATOM   1186  SG  CYS A 800      30.531  26.240  29.608  1.00  0.00           S  
ATOM   1187  N   LEU A 801      29.375  25.000  34.111  1.00  0.00           N  
ATOM   1188  CA  LEU A 801      29.555  24.927  35.552  1.00  0.00           C  
ATOM   1189  C   LEU A 801      29.073  23.590  36.080  1.00  0.00           C  
ATOM   1190  O   LEU A 801      29.704  22.986  36.939  1.00  0.00           O  
ATOM   1191  CB  LEU A 801      28.775  26.063  36.212  1.00  0.00           C  
ATOM   1192  CG  LEU A 801      29.139  27.449  35.660  1.00  0.00           C  
ATOM   1193  CD1 LEU A 801      28.128  28.494  36.108  1.00  0.00           C  
ATOM   1194  CD2 LEU A 801      30.555  27.819  36.086  1.00  0.00           C  
ATOM   1195  N   LYS A 802      27.956  23.128  35.538  1.00  0.00           N  
ATOM   1196  CA  LYS A 802      27.350  21.864  35.940  1.00  0.00           C  
ATOM   1197  C   LYS A 802      28.310  20.692  35.672  1.00  0.00           C  
ATOM   1198  O   LYS A 802      28.491  19.817  36.520  1.00  0.00           O  
ATOM   1199  CB  LYS A 802      26.035  21.673  35.175  1.00  0.00           C  
ATOM   1200  CG  LYS A 802      24.973  20.879  35.901  1.00  0.00           C  
ATOM   1201  CD  LYS A 802      24.453  21.631  37.108  1.00  0.00           C  
ATOM   1202  CE  LYS A 802      23.365  20.823  37.807  1.00  0.00           C  
ATOM   1203  NZ  LYS A 802      22.875  21.479  39.060  1.00  0.00           N  
ATOM   1204  N   GLU A 803      28.960  20.710  34.511  1.00  0.00           N  
ATOM   1205  CA  GLU A 803      29.907  19.670  34.112  1.00  0.00           C  
ATOM   1206  C   GLU A 803      31.154  19.647  34.989  1.00  0.00           C  
ATOM   1207  O   GLU A 803      31.824  18.621  35.093  1.00  0.00           O  
ATOM   1208  CB  GLU A 803      30.344  19.872  32.661  1.00  0.00           C  
ATOM   1209  CG  GLU A 803      29.295  19.550  31.601  1.00  0.00           C  
ATOM   1210  CD  GLU A 803      29.119  18.054  31.344  1.00  0.00           C  
ATOM   1211  OE1 GLU A 803      29.938  17.247  31.843  1.00  0.00           O  
ATOM   1212  OE2 GLU A 803      28.159  17.685  30.630  1.00  0.00           O  
ATOM   1213  N   LEU A 807      31.499  20.793  35.565  1.00  0.00           N  
ATOM   1214  CA  LEU A 807      32.658  20.888  36.439  1.00  0.00           C  
ATOM   1215  C   LEU A 807      32.406  20.165  37.759  1.00  0.00           C  
ATOM   1216  O   LEU A 807      33.345  19.864  38.499  1.00  0.00           O  
ATOM   1217  CB  LEU A 807      32.995  22.354  36.710  1.00  0.00           C  
ATOM   1218  CG  LEU A 807      33.580  23.125  35.529  1.00  0.00           C  
ATOM   1219  CD1 LEU A 807      33.749  24.583  35.899  1.00  0.00           C  
ATOM   1220  CD2 LEU A 807      34.915  22.515  35.136  1.00  0.00           C  
ATOM   1221  N   GLY A 808      31.131  19.903  38.050  1.00  0.00           N  
ATOM   1222  CA  GLY A 808      30.753  19.229  39.279  1.00  0.00           C  
ATOM   1223  C   GLY A 808      29.991  20.124  40.236  1.00  0.00           C  
ATOM   1224  O   GLY A 808      29.501  19.663  41.266  1.00  0.00           O  
ATOM   1225  N   LEU A 809      29.908  21.411  39.918  1.00  0.00           N  
ATOM   1226  CA  LEU A 809      29.194  22.350  40.764  1.00  0.00           C  
ATOM   1227  C   LEU A 809      27.719  21.971  40.789  1.00  0.00           C  
ATOM   1228  O   LEU A 809      27.148  21.557  39.771  1.00  0.00           O  
ATOM   1229  CB  LEU A 809      29.371  23.777  40.252  1.00  0.00           C  
ATOM   1230  CG  LEU A 809      30.803  24.307  40.296  1.00  0.00           C  
ATOM   1231  CD1 LEU A 809      30.867  25.705  39.698  1.00  0.00           C  
ATOM   1232  CD2 LEU A 809      31.281  24.316  41.730  1.00  0.00           C  
ATOM   1233  N   ARG A1153      27.119  22.076  41.969  1.00  0.00           N  
ATOM   1234  CA  ARG A1153      25.718  21.732  42.153  1.00  0.00           C  
ATOM   1235  C   ARG A1153      24.917  22.896  42.717  1.00  0.00           C  
ATOM   1236  O   ARG A1153      23.763  23.090  42.352  1.00  0.00           O  
ATOM   1237  CB  ARG A1153      25.598  20.520  43.076  1.00  0.00           C  
ATOM   1238  CG  ARG A1153      26.149  19.227  42.488  1.00  0.00           C  
ATOM   1239  CD  ARG A1153      25.068  18.399  41.810  1.00  0.00           C  
ATOM   1240  NE  ARG A1153      23.972  18.064  42.729  1.00  0.00           N  
ATOM   1241  CZ  ARG A1153      24.075  17.273  43.802  1.00  0.00           C  
ATOM   1242  NH1 ARG A1153      25.234  16.706  44.123  1.00  0.00           N  
ATOM   1243  NH2 ARG A1153      23.010  17.059  44.569  1.00  0.00           N  
ATOM   1244  N   ARG A1154      25.539  23.681  43.587  1.00  0.00           N  
ATOM   1245  CA  ARG A1154      24.866  24.815  44.200  1.00  0.00           C  
ATOM   1246  C   ARG A1154      24.930  26.132  43.432  1.00  0.00           C  
ATOM   1247  O   ARG A1154      25.518  27.107  43.903  1.00  0.00           O  
ATOM   1248  CB  ARG A1154      25.354  24.998  45.638  1.00  0.00           C  
ATOM   1249  CG  ARG A1154      24.773  23.969  46.590  1.00  0.00           C  
ATOM   1250  CD  ARG A1154      25.814  23.035  47.146  1.00  0.00           C  
ATOM   1251  NE  ARG A1154      26.630  23.677  48.170  1.00  0.00           N  
ATOM   1252  CZ  ARG A1154      27.687  23.108  48.743  1.00  0.00           C  
ATOM   1253  NH1 ARG A1154      28.063  21.884  48.397  1.00  0.00           N  
ATOM   1254  NH2 ARG A1154      28.373  23.763  49.667  1.00  0.00           N  
ATOM   1255  N   LEU A1155      24.319  26.154  42.253  1.00  0.00           N  
ATOM   1256  CA  LEU A1155      24.281  27.355  41.426  1.00  0.00           C  
ATOM   1257  C   LEU A1155      22.903  28.007  41.530  1.00  0.00           C  
ATOM   1258  O   LEU A1155      21.909  27.338  41.801  1.00  0.00           O  
ATOM   1259  CB  LEU A1155      24.551  27.026  39.953  1.00  0.00           C  
ATOM   1260  CG  LEU A1155      25.816  26.305  39.501  1.00  0.00           C  
ATOM   1261  CD1 LEU A1155      27.018  26.807  40.277  1.00  0.00           C  
ATOM   1262  CD2 LEU A1155      25.637  24.818  39.685  1.00  0.00           C  
ATOM   1263  N   LYS A1156      22.849  29.311  41.288  1.00  0.00           N  
ATOM   1264  CA  LYS A1156      21.600  30.060  41.328  1.00  0.00           C  
ATOM   1265  C   LYS A1156      21.481  30.860  40.036  1.00  0.00           C  
ATOM   1266  O   LYS A1156      22.129  31.896  39.886  1.00  0.00           O  
ATOM   1267  CB  LYS A1156      21.578  31.012  42.532  1.00  0.00           C  
ATOM   1268  CG  LYS A1156      21.473  30.325  43.890  1.00  0.00           C  
ATOM   1269  CD  LYS A1156      20.113  29.647  44.082  1.00  0.00           C  
ATOM   1270  CE  LYS A1156      20.026  28.904  45.418  1.00  0.00           C  
ATOM   1271  NZ  LYS A1156      20.993  27.766  45.505  1.00  0.00           N  
ATOM   1272  N   VAL A1157      20.697  30.350  39.090  1.00  0.00           N  
ATOM   1273  CA  VAL A1157      20.493  31.025  37.812  1.00  0.00           C  
ATOM   1274  C   VAL A1157      19.470  32.135  37.982  1.00  0.00           C  
ATOM   1275  O   VAL A1157      18.434  31.947  38.619  1.00  0.00           O  
ATOM   1276  CB  VAL A1157      19.971  30.052  36.732  1.00  0.00           C  
ATOM   1277  CG1 VAL A1157      19.869  30.763  35.374  1.00  0.00           C  
ATOM   1278  CG2 VAL A1157      20.873  28.835  36.645  1.00  0.00           C  
ATOM   1279  N   LYS A1158      19.762  33.288  37.398  1.00  0.00           N  
ATOM   1280  CA  LYS A1158      18.877  34.438  37.473  1.00  0.00           C  
ATOM   1281  C   LYS A1158      18.660  34.975  36.073  1.00  0.00           C  
ATOM   1282  O   LYS A1158      19.619  35.182  35.330  1.00  0.00           O  
ATOM   1283  CB  LYS A1158      19.486  35.511  38.373  1.00  0.00           C  
ATOM   1284  CG  LYS A1158      19.701  35.032  39.790  1.00  0.00           C  
ATOM   1285  CD  LYS A1158      20.150  36.142  40.704  1.00  0.00           C  
ATOM   1286  CE  LYS A1158      20.394  35.612  42.114  1.00  0.00           C  
ATOM   1287  NZ  LYS A1158      19.189  34.942  42.704  1.00  0.00           N  
ATOM   1288  N   LEU A1159      17.397  35.171  35.710  1.00  0.00           N  
ATOM   1289  CA  LEU A1159      17.037  35.663  34.385  1.00  0.00           C  
ATOM   1290  C   LEU A1159      16.217  36.939  34.507  1.00  0.00           C  
ATOM   1291  O   LEU A1159      15.565  37.171  35.526  1.00  0.00           O  
ATOM   1292  CB  LEU A1159      16.229  34.598  33.641  1.00  0.00           C  
ATOM   1293  CG  LEU A1159      15.677  34.932  32.256  1.00  0.00           C  
ATOM   1294  CD1 LEU A1159      16.813  35.272  31.316  1.00  0.00           C  
ATOM   1295  CD2 LEU A1159      14.884  33.754  31.720  1.00  0.00           C  
ATOM   1296  N   SER A1160      16.260  37.771  33.474  1.00  0.00           N  
ATOM   1297  CA  SER A1160      15.507  39.015  33.463  1.00  0.00           C  
ATOM   1298  C   SER A1160      15.607  39.617  32.074  1.00  0.00           C  
ATOM   1299  O   SER A1160      16.035  38.953  31.133  1.00  0.00           O  
ATOM   1300  CB  SER A1160      16.073  39.976  34.500  1.00  0.00           C  
ATOM   1301  OG  SER A1160      15.220  41.088  34.701  1.00  0.00           O  
ATOM   1302  N   SER A1161      15.193  40.863  31.935  1.00  0.00           N  
ATOM   1303  CA  SER A1161      15.256  41.532  30.651  1.00  0.00           C  
ATOM   1304  C   SER A1161      15.421  43.015  30.907  1.00  0.00           C  
ATOM   1305  O   SER A1161      15.095  43.509  31.989  1.00  0.00           O  
ATOM   1306  CB  SER A1161      13.989  41.266  29.827  1.00  0.00           C  
ATOM   1307  OG  SER A1161      14.080  41.809  28.512  1.00  0.00           O  
ATOM   1308  N   VAL A1162      16.001  43.703  29.935  1.00  0.00           N  
ATOM   1309  CA  VAL A1162      16.213  45.136  30.034  1.00  0.00           C  
ATOM   1310  C   VAL A1162      15.380  45.813  28.949  1.00  0.00           C  
ATOM   1311  O   VAL A1162      15.491  47.013  28.713  1.00  0.00           O  
ATOM   1312  CB  VAL A1162      17.724  45.504  29.909  1.00  0.00           C  
ATOM   1313  CG1 VAL A1162      18.511  44.899  31.075  1.00  0.00           C  
ATOM   1314  CG2 VAL A1162      18.294  45.019  28.577  1.00  0.00           C  
ATOM   1315  N   GLY A1163      14.554  45.020  28.278  1.00  0.00           N  
ATOM   1316  CA  GLY A1163      13.686  45.558  27.248  1.00  0.00           C  
ATOM   1317  C   GLY A1163      14.364  46.025  25.983  1.00  0.00           C  
ATOM   1318  O   GLY A1163      15.393  45.489  25.600  1.00  0.00           O  
ATOM   1319  N   ASP A1189      13.730  46.975  25.298  1.00  0.00           N  
ATOM   1320  CA  ASP A1189      14.228  47.539  24.047  1.00  0.00           C  
ATOM   1321  C   ASP A1189      14.706  48.946  24.362  1.00  0.00           C  
ATOM   1322  O   ASP A1189      14.367  49.484  25.414  1.00  0.00           O  
ATOM   1323  CB  ASP A1189      13.095  47.609  23.016  1.00  0.00           C  
ATOM   1324  CG  ASP A1189      12.618  46.240  22.568  1.00  0.00           C  
ATOM   1325  OD1 ASP A1189      13.463  45.434  22.130  1.00  0.00           O  
ATOM   1326  OD2 ASP A1189      11.396  45.975  22.639  1.00  0.00           O  
ATOM   1327  N   PRO A1190      15.458  49.580  23.446  1.00  0.00           N  
ATOM   1328  CA  PRO A1190      15.945  50.941  23.694  1.00  0.00           C  
ATOM   1329  C   PRO A1190      14.849  51.898  24.182  1.00  0.00           C  
ATOM   1330  O   PRO A1190      15.089  52.727  25.061  1.00  0.00           O  
ATOM   1331  CB  PRO A1190      16.523  51.356  22.334  1.00  0.00           C  
ATOM   1332  CG  PRO A1190      15.860  50.415  21.344  1.00  0.00           C  
ATOM   1333  CD  PRO A1190      15.857  49.127  22.103  1.00  0.00           C  
ATOM   1334  N   GLU A1191      13.639  51.735  23.650  1.00  0.00           N  
ATOM   1335  CA  GLU A1191      12.499  52.564  24.034  1.00  0.00           C  
ATOM   1336  C   GLU A1191      12.132  52.323  25.501  1.00  0.00           C  
ATOM   1337  O   GLU A1191      12.009  53.268  26.284  1.00  0.00           O  
ATOM   1338  CB  GLU A1191      11.288  52.260  23.145  1.00  0.00           C  
ATOM   1339  CG  GLU A1191      11.475  52.533  21.650  1.00  0.00           C  
ATOM   1340  CD  GLU A1191      12.220  51.420  20.909  1.00  0.00           C  
ATOM   1341  OE1 GLU A1191      12.183  50.251  21.358  1.00  0.00           O  
ATOM   1342  OE2 GLU A1191      12.836  51.715  19.861  1.00  0.00           O  
ATOM   1343  N   ASP A1192      11.991  51.050  25.867  1.00  0.00           N  
ATOM   1344  CA  ASP A1192      11.632  50.654  27.229  1.00  0.00           C  
ATOM   1345  C   ASP A1192      12.724  51.087  28.201  1.00  0.00           C  
ATOM   1346  O   ASP A1192      12.448  51.531  29.316  1.00  0.00           O  
ATOM   1347  CB  ASP A1192      11.440  49.133  27.311  1.00  0.00           C  
ATOM   1348  CG  ASP A1192      10.460  48.604  26.275  1.00  0.00           C  
ATOM   1349  OD1 ASP A1192       9.484  49.311  25.947  1.00  0.00           O  
ATOM   1350  OD2 ASP A1192      10.665  47.472  25.791  1.00  0.00           O  
ATOM   1351  N   ARG A1193      13.967  50.955  27.754  1.00  0.00           N  
ATOM   1352  CA  ARG A1193      15.143  51.323  28.533  1.00  0.00           C  
ATOM   1353  C   ARG A1193      15.078  52.824  28.823  1.00  0.00           C  
ATOM   1354  O   ARG A1193      15.282  53.267  29.958  1.00  0.00           O  
ATOM   1355  CB  ARG A1193      16.397  50.986  27.716  1.00  0.00           C  
ATOM   1356  CG  ARG A1193      17.727  51.077  28.443  1.00  0.00           C  
ATOM   1357  CD  ARG A1193      18.870  50.692  27.504  1.00  0.00           C  
ATOM   1358  NE  ARG A1193      20.183  50.733  28.147  1.00  0.00           N  
ATOM   1359  CZ  ARG A1193      20.764  49.691  28.737  1.00  0.00           C  
ATOM   1360  NH1 ARG A1193      20.154  48.514  28.778  1.00  0.00           N  
ATOM   1361  NH2 ARG A1193      21.970  49.816  29.270  1.00  0.00           N  
ATOM   1362  N   ALA A1194      14.741  53.594  27.792  1.00  0.00           N  
ATOM   1363  CA  ALA A1194      14.629  55.042  27.906  1.00  0.00           C  
ATOM   1364  C   ALA A1194      13.564  55.441  28.924  1.00  0.00           C  
ATOM   1365  O   ALA A1194      13.836  56.216  29.848  1.00  0.00           O  
ATOM   1366  CB  ALA A1194      14.312  55.653  26.545  1.00  0.00           C  
ATOM   1367  N   ARG A1195      12.363  54.889  28.770  1.00  0.00           N  
ATOM   1368  CA  ARG A1195      11.259  55.193  29.670  1.00  0.00           C  
ATOM   1369  C   ARG A1195      11.547  54.842  31.124  1.00  0.00           C  
ATOM   1370  O   ARG A1195      11.170  55.589  32.031  1.00  0.00           O  
ATOM   1371  CB  ARG A1195       9.976  54.519  29.185  1.00  0.00           C  
ATOM   1372  CG  ARG A1195       9.587  55.011  27.815  1.00  0.00           C  
ATOM   1373  CD  ARG A1195       8.305  54.413  27.296  1.00  0.00           C  
ATOM   1374  NE  ARG A1195       8.027  54.940  25.962  1.00  0.00           N  
ATOM   1375  CZ  ARG A1195       8.194  54.264  24.829  1.00  0.00           C  
ATOM   1376  NH1 ARG A1195       8.637  53.015  24.857  1.00  0.00           N  
ATOM   1377  NH2 ARG A1195       7.941  54.850  23.662  1.00  0.00           N  
ATOM   1378  N   TYR A1196      12.225  53.724  31.353  1.00  0.00           N  
ATOM   1379  CA  TYR A1196      12.553  53.337  32.715  1.00  0.00           C  
ATOM   1380  C   TYR A1196      13.524  54.354  33.305  1.00  0.00           C  
ATOM   1381  O   TYR A1196      13.409  54.718  34.477  1.00  0.00           O  
ATOM   1382  CB  TYR A1196      13.161  51.936  32.767  1.00  0.00           C  
ATOM   1383  CG  TYR A1196      13.362  51.421  34.181  1.00  0.00           C  
ATOM   1384  CD1 TYR A1196      12.306  51.381  35.085  1.00  0.00           C  
ATOM   1385  CD2 TYR A1196      14.609  50.983  34.616  1.00  0.00           C  
ATOM   1386  CE1 TYR A1196      12.481  50.918  36.384  1.00  0.00           C  
ATOM   1387  CE2 TYR A1196      14.795  50.518  35.916  1.00  0.00           C  
ATOM   1388  CZ  TYR A1196      13.725  50.489  36.794  1.00  0.00           C  
ATOM   1389  OH  TYR A1196      13.901  50.027  38.079  1.00  0.00           O  
ATOM   1390  N   ASN A1197      14.472  54.819  32.491  1.00  0.00           N  
ATOM   1391  CA  ASN A1197      15.448  55.814  32.939  1.00  0.00           C  
ATOM   1392  C   ASN A1197      14.725  57.091  33.343  1.00  0.00           C  
ATOM   1393  O   ASN A1197      14.980  57.641  34.419  1.00  0.00           O  
ATOM   1394  CB  ASN A1197      16.470  56.117  31.842  1.00  0.00           C  
ATOM   1395  CG  ASN A1197      17.607  55.117  31.811  1.00  0.00           C  
ATOM   1396  OD1 ASN A1197      18.086  54.665  32.860  1.00  0.00           O  
ATOM   1397  ND2 ASN A1197      18.063  54.777  30.610  1.00  0.00           N  
ATOM   1398  N   ALA A1212      13.805  57.541  32.488  1.00  0.00           N  
ATOM   1399  CA  ALA A1212      13.005  58.741  32.753  1.00  0.00           C  
ATOM   1400  C   ALA A1212      12.287  58.586  34.097  1.00  0.00           C  
ATOM   1401  O   ALA A1212      12.333  59.480  34.944  1.00  0.00           O  
ATOM   1402  CB  ALA A1212      11.990  58.955  31.638  1.00  0.00           C  
ATOM   1403  N   TYR A1213      11.653  57.431  34.288  1.00  0.00           N  
ATOM   1404  CA  TYR A1213      10.937  57.110  35.520  1.00  0.00           C  
ATOM   1405  C   TYR A1213      11.861  57.259  36.728  1.00  0.00           C  
ATOM   1406  O   TYR A1213      11.501  57.897  37.722  1.00  0.00           O  
ATOM   1407  CB  TYR A1213      10.397  55.673  35.438  1.00  0.00           C  
ATOM   1408  CG  TYR A1213      10.094  55.019  36.774  1.00  0.00           C  
ATOM   1409  CD1 TYR A1213       8.946  55.351  37.490  1.00  0.00           C  
ATOM   1410  CD2 TYR A1213      10.963  54.071  37.328  1.00  0.00           C  
ATOM   1411  CE1 TYR A1213       8.668  54.761  38.721  1.00  0.00           C  
ATOM   1412  CE2 TYR A1213      10.692  53.476  38.561  1.00  0.00           C  
ATOM   1413  CZ  TYR A1213       9.541  53.830  39.250  1.00  0.00           C  
ATOM   1414  OH  TYR A1213       9.260  53.266  40.472  1.00  0.00           O  
ATOM   1415  N   LEU A1214      13.051  56.669  36.629  1.00  0.00           N  
ATOM   1416  CA  LEU A1214      14.044  56.717  37.700  1.00  0.00           C  
ATOM   1417  C   LEU A1214      14.428  58.149  38.048  1.00  0.00           C  
ATOM   1418  O   LEU A1214      14.562  58.490  39.223  1.00  0.00           O  
ATOM   1419  CB  LEU A1214      15.288  55.912  37.310  1.00  0.00           C  
ATOM   1420  CG  LEU A1214      15.113  54.391  37.244  1.00  0.00           C  
ATOM   1421  CD1 LEU A1214      16.262  53.769  36.488  1.00  0.00           C  
ATOM   1422  CD2 LEU A1214      15.008  53.815  38.644  1.00  0.00           C  
ATOM   1423  N   ARG A1215      14.600  58.987  37.028  1.00  0.00           N  
ATOM   1424  CA  ARG A1215      14.949  60.384  37.254  1.00  0.00           C  
ATOM   1425  C   ARG A1215      13.813  61.081  37.986  1.00  0.00           C  
ATOM   1426  O   ARG A1215      14.034  61.703  39.018  1.00  0.00           O  
ATOM   1427  CB  ARG A1215      15.249  61.102  35.935  1.00  0.00           C  
ATOM   1428  CG  ARG A1215      16.557  60.670  35.294  1.00  0.00           C  
ATOM   1429  CD  ARG A1215      16.819  61.365  33.961  1.00  0.00           C  
ATOM   1430  NE  ARG A1215      18.004  60.822  33.289  1.00  0.00           N  
ATOM   1431  CZ  ARG A1215      17.975  60.139  32.145  1.00  0.00           C  
ATOM   1432  NH1 ARG A1215      16.819  59.913  31.528  1.00  0.00           N  
ATOM   1433  NH2 ARG A1215      19.099  59.652  31.630  1.00  0.00           N  
ATOM   1434  N   GLU A1222      12.590  60.911  37.491  1.00  0.00           N  
ATOM   1435  CA  GLU A1222      11.415  61.531  38.099  1.00  0.00           C  
ATOM   1436  C   GLU A1222      11.207  61.158  39.564  1.00  0.00           C  
ATOM   1437  O   GLU A1222      10.849  62.006  40.377  1.00  0.00           O  
ATOM   1438  CB  GLU A1222      10.163  61.202  37.287  1.00  0.00           C  
ATOM   1439  CG  GLU A1222      10.147  61.867  35.912  1.00  0.00           C  
ATOM   1440  CD  GLU A1222       9.033  61.364  35.002  1.00  0.00           C  
ATOM   1441  OE1 GLU A1222       8.137  60.632  35.477  1.00  0.00           O  
ATOM   1442  OE2 GLU A1222       9.059  61.706  33.799  1.00  0.00           O  
ATOM   1443  N   VAL A1223      11.455  59.900  39.906  1.00  0.00           N  
ATOM   1444  CA  VAL A1223      11.283  59.438  41.281  1.00  0.00           C  
ATOM   1445  C   VAL A1223      12.470  59.789  42.181  1.00  0.00           C  
ATOM   1446  O   VAL A1223      12.293  60.137  43.356  1.00  0.00           O  
ATOM   1447  CB  VAL A1223      11.070  57.914  41.320  1.00  0.00           C  
ATOM   1448  CG1 VAL A1223      10.833  57.442  42.744  1.00  0.00           C  
ATOM   1449  CG2 VAL A1223       9.909  57.537  40.438  1.00  0.00           C  
ATOM   1450  N   LEU A1224      13.673  59.719  41.619  1.00  0.00           N  
ATOM   1451  CA  LEU A1224      14.894  59.983  42.368  1.00  0.00           C  
ATOM   1452  C   LEU A1224      15.358  61.434  42.481  1.00  0.00           C  
ATOM   1453  O   LEU A1224      15.766  61.858  43.563  1.00  0.00           O  
ATOM   1454  CB  LEU A1224      16.031  59.108  41.829  1.00  0.00           C  
ATOM   1455  CG  LEU A1224      15.836  57.592  41.968  1.00  0.00           C  
ATOM   1456  CD1 LEU A1224      16.818  56.852  41.079  1.00  0.00           C  
ATOM   1457  CD2 LEU A1224      15.987  57.167  43.421  1.00  0.00           C  
ATOM   1458  N   SER A1225      15.271  62.203  41.396  1.00  0.00           N  
ATOM   1459  CA  SER A1225      15.722  63.599  41.407  1.00  0.00           C  
ATOM   1460  C   SER A1225      15.264  64.468  42.590  1.00  0.00           C  
ATOM   1461  O   SER A1225      16.084  65.167  43.186  1.00  0.00           O  
ATOM   1462  CB  SER A1225      15.455  64.297  40.066  1.00  0.00           C  
ATOM   1463  OG  SER A1225      14.075  64.371  39.765  1.00  0.00           O  
ATOM   1464  N   PRO A1226      13.966  64.430  42.964  1.00  0.00           N  
ATOM   1465  CA  PRO A1226      13.569  65.269  44.102  1.00  0.00           C  
ATOM   1466  C   PRO A1226      14.192  64.787  45.421  1.00  0.00           C  
ATOM   1467  O   PRO A1226      14.174  65.492  46.429  1.00  0.00           O  
ATOM   1468  CB  PRO A1226      12.046  65.143  44.102  1.00  0.00           C  
ATOM   1469  CG  PRO A1226      11.818  63.791  43.529  1.00  0.00           C  
ATOM   1470  CD  PRO A1226      12.788  63.764  42.383  1.00  0.00           C  
ATOM   1471  N   HIS A1238      14.731  63.572  45.406  1.00  0.00           N  
ATOM   1472  CA  HIS A1238      15.381  62.991  46.578  1.00  0.00           C  
ATOM   1473  C   HIS A1238      16.882  62.849  46.289  1.00  0.00           C  
ATOM   1474  O   HIS A1238      17.597  62.127  46.986  1.00  0.00           O  
ATOM   1475  CB  HIS A1238      14.775  61.620  46.900  1.00  0.00           C  
ATOM   1476  CG  HIS A1238      13.312  61.662  47.215  1.00  0.00           C  
ATOM   1477  ND1 HIS A1238      12.338  61.423  46.270  1.00  0.00           N  
ATOM   1478  CD2 HIS A1238      12.657  61.925  48.370  1.00  0.00           C  
ATOM   1479  CE1 HIS A1238      11.146  61.540  46.827  1.00  0.00           C  
ATOM   1480  NE2 HIS A1238      11.313  61.845  48.102  1.00  0.00           N  
ATOM   1481  N   ARG A1239      17.347  63.585  45.282  1.00  0.00           N  
ATOM   1482  CA  ARG A1239      18.740  63.583  44.833  1.00  0.00           C  
ATOM   1483  C   ARG A1239      19.748  63.702  45.970  1.00  0.00           C  
ATOM   1484  O   ARG A1239      20.770  63.021  45.984  1.00  0.00           O  
ATOM   1485  CB  ARG A1239      18.951  64.736  43.843  1.00  0.00           C  
ATOM   1486  CG  ARG A1239      20.299  64.773  43.152  1.00  0.00           C  
ATOM   1487  CD  ARG A1239      20.341  65.902  42.130  1.00  0.00           C  
ATOM   1488  NE  ARG A1239      21.591  65.924  41.369  1.00  0.00           N  
ATOM   1489  CZ  ARG A1239      21.816  66.700  40.309  1.00  0.00           C  
ATOM   1490  NH1 ARG A1239      20.879  67.532  39.867  1.00  0.00           N  
ATOM   1491  NH2 ARG A1239      22.983  66.640  39.681  1.00  0.00           N  
ATOM   1492  N   GLU A1240      19.428  64.541  46.943  1.00  0.00           N  
ATOM   1493  CA  GLU A1240      20.307  64.779  48.077  1.00  0.00           C  
ATOM   1494  C   GLU A1240      20.557  63.591  49.007  1.00  0.00           C  
ATOM   1495  O   GLU A1240      21.417  63.665  49.882  1.00  0.00           O  
ATOM   1496  CB  GLU A1240      19.786  65.963  48.879  1.00  0.00           C  
ATOM   1497  CG  GLU A1240      19.626  67.241  48.077  1.00  0.00           C  
ATOM   1498  CD  GLU A1240      19.147  68.399  48.930  1.00  0.00           C  
ATOM   1499  OE1 GLU A1240      18.012  68.325  49.456  1.00  0.00           O  
ATOM   1500  OE2 GLU A1240      19.907  69.382  49.076  1.00  0.00           O  
ATOM   1501  N   ALA A1241      19.813  62.504  48.833  1.00  0.00           N  
ATOM   1502  CA  ALA A1241      19.997  61.329  49.682  1.00  0.00           C  
ATOM   1503  C   ALA A1241      20.788  60.229  48.973  1.00  0.00           C  
ATOM   1504  O   ALA A1241      20.913  59.116  49.486  1.00  0.00           O  
ATOM   1505  CB  ALA A1241      18.645  60.797  50.150  1.00  0.00           C  
ATOM   1506  N   LEU A1242      21.337  60.554  47.807  1.00  0.00           N  
ATOM   1507  CA  LEU A1242      22.102  59.595  47.018  1.00  0.00           C  
ATOM   1508  C   LEU A1242      23.598  59.672  47.279  1.00  0.00           C  
ATOM   1509  O   LEU A1242      24.110  60.709  47.697  1.00  0.00           O  
ATOM   1510  CB  LEU A1242      21.857  59.829  45.528  1.00  0.00           C  
ATOM   1511  CG  LEU A1242      20.416  59.748  45.025  1.00  0.00           C  
ATOM   1512  CD1 LEU A1242      20.372  60.101  43.552  1.00  0.00           C  
ATOM   1513  CD2 LEU A1242      19.859  58.356  45.266  1.00  0.00           C  
ATOM   1514  N   SER A1243      24.293  58.564  47.033  1.00  0.00           N  
ATOM   1515  CA  SER A1243      25.741  58.509  47.206  1.00  0.00           C  
ATOM   1516  C   SER A1243      26.329  59.326  46.063  1.00  0.00           C  
ATOM   1517  O   SER A1243      25.773  59.329  44.962  1.00  0.00           O  
ATOM   1518  CB  SER A1243      26.240  57.062  47.110  1.00  0.00           C  
ATOM   1519  OG  SER A1243      25.688  56.243  48.130  1.00  0.00           O  
ATOM   1520  N   GLU A1244      27.439  60.015  46.320  1.00  0.00           N  
ATOM   1521  CA  GLU A1244      28.097  60.837  45.300  1.00  0.00           C  
ATOM   1522  C   GLU A1244      28.160  60.110  43.957  1.00  0.00           C  
ATOM   1523  O   GLU A1244      27.842  60.680  42.913  1.00  0.00           O  
ATOM   1524  CB  GLU A1244      29.507  61.232  45.755  1.00  0.00           C  
ATOM   1525  CG  GLU A1244      29.640  62.672  46.252  1.00  0.00           C  
ATOM   1526  CD  GLU A1244      28.793  62.977  47.479  1.00  0.00           C  
ATOM   1527  OE1 GLU A1244      28.864  62.215  48.468  1.00  0.00           O  
ATOM   1528  OE2 GLU A1244      28.065  63.994  47.457  1.00  0.00           O  
ATOM   1529  N   ASP A1245      28.526  58.833  44.008  1.00  0.00           N  
ATOM   1530  CA  ASP A1245      28.617  57.989  42.820  1.00  0.00           C  
ATOM   1531  C   ASP A1245      27.272  57.961  42.087  1.00  0.00           C  
ATOM   1532  O   ASP A1245      27.198  58.240  40.886  1.00  0.00           O  
ATOM   1533  CB  ASP A1245      29.033  56.566  43.237  1.00  0.00           C  
ATOM   1534  CG  ASP A1245      28.879  55.546  42.116  1.00  0.00           C  
ATOM   1535  OD1 ASP A1245      29.412  55.779  41.010  1.00  0.00           O  
ATOM   1536  OD2 ASP A1245      28.227  54.505  42.350  1.00  0.00           O  
ATOM   1537  N   SER A1246      26.214  57.663  42.835  1.00  0.00           N  
ATOM   1538  CA  SER A1246      24.860  57.577  42.299  1.00  0.00           C  
ATOM   1539  C   SER A1246      24.370  58.894  41.688  1.00  0.00           C  
ATOM   1540  O   SER A1246      23.682  58.890  40.663  1.00  0.00           O  
ATOM   1541  CB  SER A1246      23.909  57.121  43.406  1.00  0.00           C  
ATOM   1542  OG  SER A1246      24.410  55.966  44.059  1.00  0.00           O  
ATOM   1543  N   LYS A1247      24.741  60.013  42.307  1.00  0.00           N  
ATOM   1544  CA  LYS A1247      24.342  61.336  41.828  1.00  0.00           C  
ATOM   1545  C   LYS A1247      24.837  61.604  40.408  1.00  0.00           C  
ATOM   1546  O   LYS A1247      24.209  62.350  39.652  1.00  0.00           O  
ATOM   1547  CB  LYS A1247      24.841  62.424  42.784  1.00  0.00           C  
ATOM   1548  CG  LYS A1247      24.192  62.375  44.157  1.00  0.00           C  
ATOM   1549  CD  LYS A1247      24.721  63.471  45.064  1.00  0.00           C  
ATOM   1550  CE  LYS A1247      23.988  63.476  46.397  1.00  0.00           C  
ATOM   1551  NZ  LYS A1247      24.500  64.518  47.332  1.00  0.00           N  
ATOM   1552  N   GLU A1248      25.970  61.001  40.056  1.00  0.00           N  
ATOM   1553  CA  GLU A1248      26.534  61.146  38.718  1.00  0.00           C  
ATOM   1554  C   GLU A1248      25.760  60.238  37.772  1.00  0.00           C  
ATOM   1555  O   GLU A1248      25.339  60.655  36.690  1.00  0.00           O  
ATOM   1556  CB  GLU A1248      28.002  60.727  38.696  1.00  0.00           C  
ATOM   1557  CG  GLU A1248      28.923  61.570  39.543  1.00  0.00           C  
ATOM   1558  CD  GLU A1248      30.368  61.148  39.382  1.00  0.00           C  
ATOM   1559  OE1 GLU A1248      30.747  60.089  39.929  1.00  0.00           O  
ATOM   1560  OE2 GLU A1248      31.119  61.867  38.690  1.00  0.00           O  
ATOM   1561  N   ARG A1249      25.572  58.991  38.198  1.00  0.00           N  
ATOM   1562  CA  ARG A1249      24.852  57.992  37.415  1.00  0.00           C  
ATOM   1563  C   ARG A1249      23.426  58.425  37.111  1.00  0.00           C  
ATOM   1564  O   ARG A1249      22.831  57.983  36.130  1.00  0.00           O  
ATOM   1565  CB  ARG A1249      24.851  56.650  38.146  1.00  0.00           C  
ATOM   1566  CG  ARG A1249      26.225  56.005  38.220  1.00  0.00           C  
ATOM   1567  CD  ARG A1249      26.197  54.731  39.034  1.00  0.00           C  
ATOM   1568  NE  ARG A1249      27.461  54.004  38.952  1.00  0.00           N  
ATOM   1569  CZ  ARG A1249      27.669  52.810  39.497  1.00  0.00           C  
ATOM   1570  NH1 ARG A1249      26.704  52.200  40.168  1.00  0.00           N  
ATOM   1571  NH2 ARG A1249      28.847  52.224  39.375  1.00  0.00           N  
ATOM   1572  N   LEU A1250      22.893  59.310  37.945  1.00  0.00           N  
ATOM   1573  CA  LEU A1250      21.542  59.822  37.770  1.00  0.00           C  
ATOM   1574  C   LEU A1250      21.445  60.648  36.485  1.00  0.00           C  
ATOM   1575  O   LEU A1250      20.355  60.833  35.938  1.00  0.00           O  
ATOM   1576  CB  LEU A1250      21.149  60.673  38.977  1.00  0.00           C  
ATOM   1577  CG  LEU A1250      19.659  60.947  39.177  1.00  0.00           C  
ATOM   1578  CD1 LEU A1250      18.927  59.635  39.396  1.00  0.00           C  
ATOM   1579  CD2 LEU A1250      19.459  61.871  40.365  1.00  0.00           C  
ATOM   1580  N   GLU A1257      22.590  61.135  36.010  1.00  0.00           N  
ATOM   1581  CA  GLU A1257      22.657  61.939  34.792  1.00  0.00           C  
ATOM   1582  C   GLU A1257      22.572  61.099  33.523  1.00  0.00           C  
ATOM   1583  O   GLU A1257      21.745  61.364  32.646  1.00  0.00           O  
ATOM   1584  CB  GLU A1257      23.937  62.777  34.776  1.00  0.00           C  
ATOM   1585  CG  GLU A1257      23.907  63.964  35.726  1.00  0.00           C  
ATOM   1586  CD  GLU A1257      22.820  64.965  35.366  1.00  0.00           C  
ATOM   1587  OE1 GLU A1257      22.882  65.545  34.259  1.00  0.00           O  
ATOM   1588  OE2 GLU A1257      21.901  65.165  36.188  1.00  0.00           O  
ATOM   1589  N   GLU A1258      23.453  60.111  33.408  1.00  0.00           N  
ATOM   1590  CA  GLU A1258      23.456  59.234  32.244  1.00  0.00           C  
ATOM   1591  C   GLU A1258      23.333  57.784  32.663  1.00  0.00           C  
ATOM   1592  O   GLU A1258      24.185  57.261  33.376  1.00  0.00           O  
ATOM   1593  CB  GLU A1258      24.719  59.421  31.405  1.00  0.00           C  
ATOM   1594  CG  GLU A1258      24.745  60.710  30.604  1.00  0.00           C  
ATOM   1595  CD  GLU A1258      25.530  60.576  29.312  1.00  0.00           C  
ATOM   1596  OE1 GLU A1258      26.697  60.124  29.356  1.00  0.00           O  
ATOM   1597  OE2 GLU A1258      24.969  60.918  28.248  1.00  0.00           O  
ATOM   1598  N   ASN A1265      22.258  57.146  32.213  1.00  0.00           N  
ATOM   1599  CA  ASN A1265      21.990  55.748  32.522  1.00  0.00           C  
ATOM   1600  C   ASN A1265      21.735  55.541  34.022  1.00  0.00           C  
ATOM   1601  O   ASN A1265      22.476  54.824  34.701  1.00  0.00           O  
ATOM   1602  CB  ASN A1265      23.152  54.874  32.036  1.00  0.00           C  
ATOM   1603  CG  ASN A1265      22.816  53.405  32.046  1.00  0.00           C  
ATOM   1604  OD1 ASN A1265      21.733  53.004  31.622  1.00  0.00           O  
ATOM   1605  ND2 ASN A1265      23.743  52.589  32.526  1.00  0.00           N  
ATOM   1606  N   PRO A1266      20.658  56.157  34.549  1.00  0.00           N  
ATOM   1607  CA  PRO A1266      20.270  56.066  35.960  1.00  0.00           C  
ATOM   1608  C   PRO A1266      20.130  54.648  36.511  1.00  0.00           C  
ATOM   1609  O   PRO A1266      20.312  54.435  37.706  1.00  0.00           O  
ATOM   1610  CB  PRO A1266      18.938  56.808  35.987  1.00  0.00           C  
ATOM   1611  CG  PRO A1266      19.140  57.856  34.966  1.00  0.00           C  
ATOM   1612  CD  PRO A1266      19.765  57.085  33.836  1.00  0.00           C  
ATOM   1613  N   MET A1267      19.824  53.681  35.648  1.00  0.00           N  
ATOM   1614  CA  MET A1267      19.662  52.285  36.069  1.00  0.00           C  
ATOM   1615  C   MET A1267      20.778  51.751  36.960  1.00  0.00           C  
ATOM   1616  O   MET A1267      20.536  50.913  37.832  1.00  0.00           O  
ATOM   1617  CB  MET A1267      19.526  51.374  34.856  1.00  0.00           C  
ATOM   1618  CG  MET A1267      18.189  51.465  34.181  1.00  0.00           C  
ATOM   1619  SD  MET A1267      18.104  50.385  32.760  1.00  0.00           S  
ATOM   1620  CE  MET A1267      18.676  51.477  31.511  1.00  0.00           C  
ATOM   1621  N   ARG A1268      21.994  52.240  36.741  1.00  0.00           N  
ATOM   1622  CA  ARG A1268      23.152  51.814  37.520  1.00  0.00           C  
ATOM   1623  C   ARG A1268      22.951  52.035  39.012  1.00  0.00           C  
ATOM   1624  O   ARG A1268      23.430  51.251  39.834  1.00  0.00           O  
ATOM   1625  CB  ARG A1268      24.396  52.565  37.067  1.00  0.00           C  
ATOM   1626  CG  ARG A1268      24.768  52.308  35.636  1.00  0.00           C  
ATOM   1627  CD  ARG A1268      26.121  52.910  35.298  1.00  0.00           C  
ATOM   1628  NE  ARG A1268      26.609  52.385  34.029  1.00  0.00           N  
ATOM   1629  CZ  ARG A1268      26.908  51.105  33.816  1.00  0.00           C  
ATOM   1630  NH1 ARG A1268      26.785  50.211  34.792  1.00  0.00           N  
ATOM   1631  NH2 ARG A1268      27.275  50.706  32.608  1.00  0.00           N  
ATOM   1632  N   ILE A1269      22.227  53.097  39.353  1.00  0.00           N  
ATOM   1633  CA  ILE A1269      21.956  53.431  40.742  1.00  0.00           C  
ATOM   1634  C   ILE A1269      21.263  52.264  41.443  1.00  0.00           C  
ATOM   1635  O   ILE A1269      21.311  52.149  42.666  1.00  0.00           O  
ATOM   1636  CB  ILE A1269      21.096  54.709  40.850  1.00  0.00           C  
ATOM   1637  CG1 ILE A1269      21.122  55.245  42.281  1.00  0.00           C  
ATOM   1638  CG2 ILE A1269      19.658  54.424  40.442  1.00  0.00           C  
ATOM   1639  CD1 ILE A1269      20.374  56.545  42.448  1.00  0.00           C  
ATOM   1640  N   LEU A1270      20.618  51.402  40.664  1.00  0.00           N  
ATOM   1641  CA  LEU A1270      19.945  50.235  41.215  1.00  0.00           C  
ATOM   1642  C   LEU A1270      21.011  49.254  41.693  1.00  0.00           C  
ATOM   1643  O   LEU A1270      21.012  48.834  42.854  1.00  0.00           O  
ATOM   1644  CB  LEU A1270      19.069  49.570  40.149  1.00  0.00           C  
ATOM   1645  CG  LEU A1270      17.841  50.329  39.639  1.00  0.00           C  
ATOM   1646  CD1 LEU A1270      17.277  49.632  38.414  1.00  0.00           C  
ATOM   1647  CD2 LEU A1270      16.791  50.428  40.736  1.00  0.00           C  
ATOM   1648  N   ASP A1271      21.955  48.950  40.804  1.00  0.00           N  
ATOM   1649  CA  ASP A1271      23.040  48.016  41.096  1.00  0.00           C  
ATOM   1650  C   ASP A1271      24.241  48.621  41.825  1.00  0.00           C  
ATOM   1651  O   ASP A1271      25.351  48.098  41.728  1.00  0.00           O  
ATOM   1652  CB  ASP A1271      23.514  47.339  39.800  1.00  0.00           C  
ATOM   1653  CG  ASP A1271      22.953  45.933  39.626  1.00  0.00           C  
ATOM   1654  OD1 ASP A1271      21.932  45.593  40.263  1.00  0.00           O  
ATOM   1655  OD2 ASP A1271      23.541  45.159  38.844  1.00  0.00           O  
ATOM   1656  N   SER A1272      24.032  49.704  42.565  1.00  0.00           N  
ATOM   1657  CA  SER A1272      25.137  50.327  43.283  1.00  0.00           C  
ATOM   1658  C   SER A1272      25.257  49.798  44.709  1.00  0.00           C  
ATOM   1659  O   SER A1272      24.376  49.087  45.195  1.00  0.00           O  
ATOM   1660  CB  SER A1272      25.014  51.858  43.271  1.00  0.00           C  
ATOM   1661  OG  SER A1272      23.835  52.312  43.912  1.00  0.00           O  
ATOM   1662  N   LYS A1273      26.374  50.115  45.354  1.00  0.00           N  
ATOM   1663  CA  LYS A1273      26.636  49.680  46.721  1.00  0.00           C  
ATOM   1664  C   LYS A1273      26.156  50.722  47.740  1.00  0.00           C  
ATOM   1665  O   LYS A1273      25.333  51.583  47.420  1.00  0.00           O  
ATOM   1666  CB  LYS A1273      28.136  49.405  46.900  1.00  0.00           C  
ATOM   1667  CG  LYS A1273      28.687  48.285  46.023  1.00  0.00           C  
ATOM   1668  CD  LYS A1273      28.065  46.941  46.386  1.00  0.00           C  
ATOM   1669  CE  LYS A1273      28.673  45.791  45.591  1.00  0.00           C  
ATOM   1670  NZ  LYS A1273      28.439  45.920  44.126  1.00  0.00           N  
ATOM   1671  N   SER A1274      26.685  50.636  48.961  1.00  0.00           N  
ATOM   1672  CA  SER A1274      26.350  51.548  50.056  1.00  0.00           C  
ATOM   1673  C   SER A1274      24.905  51.399  50.517  1.00  0.00           C  
ATOM   1674  O   SER A1274      24.014  51.040  49.747  1.00  0.00           O  
ATOM   1675  CB  SER A1274      26.646  53.010  49.677  1.00  0.00           C  
ATOM   1676  OG  SER A1274      26.516  53.879  50.796  1.00  0.00           O  
ATOM   1677  N   GLU A1275      24.686  51.669  51.795  1.00  0.00           N  
ATOM   1678  CA  GLU A1275      23.359  51.568  52.374  1.00  0.00           C  
ATOM   1679  C   GLU A1275      22.529  52.784  51.982  1.00  0.00           C  
ATOM   1680  O   GLU A1275      21.308  52.686  51.816  1.00  0.00           O  
ATOM   1681  CB  GLU A1275      23.465  51.469  53.897  1.00  0.00           C  
ATOM   1682  CG  GLU A1275      22.577  50.401  54.501  1.00  0.00           C  
ATOM   1683  CD  GLU A1275      22.862  49.026  53.932  1.00  0.00           C  
ATOM   1684  OE1 GLU A1275      23.840  48.388  54.380  1.00  0.00           O  
ATOM   1685  OE2 GLU A1275      22.110  48.588  53.033  1.00  0.00           O  
ATOM   1686  N   ARG A1276      23.231  53.899  51.758  1.00  0.00           N  
ATOM   1687  CA  ARG A1276      22.641  55.187  51.396  1.00  0.00           C  
ATOM   1688  C   ARG A1276      21.699  55.127  50.194  1.00  0.00           C  
ATOM   1689  O   ARG A1276      20.736  55.886  50.110  1.00  0.00           O  
ATOM   1690  CB  ARG A1276      23.743  56.220  51.131  1.00  0.00           C  
ATOM   1691  CG  ARG A1276      23.233  57.650  51.143  1.00  0.00           C  
ATOM   1692  CD  ARG A1276      24.128  58.623  50.386  1.00  0.00           C  
ATOM   1693  NE  ARG A1276      25.429  58.871  51.007  1.00  0.00           N  
ATOM   1694  CZ  ARG A1276      26.055  60.048  50.981  1.00  0.00           C  
ATOM   1695  NH1 ARG A1276      25.489  61.096  50.396  1.00  0.00           N  
ATOM   1696  NH2 ARG A1276      27.240  60.188  51.564  1.00  0.00           N  
ATOM   1697  N   ASP A1281      22.001  54.248  49.251  1.00  0.00           N  
ATOM   1698  CA  ASP A1281      21.180  54.076  48.060  1.00  0.00           C  
ATOM   1699  C   ASP A1281      20.088  53.029  48.270  1.00  0.00           C  
ATOM   1700  O   ASP A1281      18.907  53.295  48.045  1.00  0.00           O  
ATOM   1701  CB  ASP A1281      22.065  53.670  46.878  1.00  0.00           C  
ATOM   1702  CG  ASP A1281      23.218  54.637  46.649  1.00  0.00           C  
ATOM   1703  OD1 ASP A1281      23.008  55.863  46.773  1.00  0.00           O  
ATOM   1704  OD2 ASP A1281      24.337  54.171  46.346  1.00  0.00           O  
ATOM   1705  N   GLN A1282      20.490  51.851  48.736  1.00  0.00           N  
ATOM   1706  CA  GLN A1282      19.571  50.739  48.963  1.00  0.00           C  
ATOM   1707  C   GLN A1282      18.350  51.056  49.819  1.00  0.00           C  
ATOM   1708  O   GLN A1282      17.220  50.752  49.430  1.00  0.00           O  
ATOM   1709  CB  GLN A1282      20.325  49.539  49.542  1.00  0.00           C  
ATOM   1710  CG  GLN A1282      21.442  49.014  48.640  1.00  0.00           C  
ATOM   1711  CD  GLN A1282      20.971  48.732  47.217  1.00  0.00           C  
ATOM   1712  OE1 GLN A1282      19.791  48.477  46.981  1.00  0.00           O  
ATOM   1713  NE2 GLN A1282      21.894  48.777  46.266  1.00  0.00           N  
ATOM   1714  N   ALA A1283      18.571  51.669  50.975  1.00  0.00           N  
ATOM   1715  CA  ALA A1283      17.469  52.010  51.868  1.00  0.00           C  
ATOM   1716  C   ALA A1283      16.490  52.979  51.204  1.00  0.00           C  
ATOM   1717  O   ALA A1283      15.271  52.826  51.328  1.00  0.00           O  
ATOM   1718  CB  ALA A1283      18.001  52.595  53.163  1.00  0.00           C  
ATOM   1719  N   LEU A1284      17.028  53.966  50.492  1.00  0.00           N  
ATOM   1720  CA  LEU A1284      16.206  54.954  49.798  1.00  0.00           C  
ATOM   1721  C   LEU A1284      15.332  54.279  48.747  1.00  0.00           C  
ATOM   1722  O   LEU A1284      14.116  54.472  48.723  1.00  0.00           O  
ATOM   1723  CB  LEU A1284      17.084  56.020  49.133  1.00  0.00           C  
ATOM   1724  CG  LEU A1284      16.364  57.061  48.271  1.00  0.00           C  
ATOM   1725  CD1 LEU A1284      15.349  57.837  49.101  1.00  0.00           C  
ATOM   1726  CD2 LEU A1284      17.378  57.998  47.657  1.00  0.00           C  
ATOM   1727  N   LEU A1285      15.958  53.479  47.890  1.00  0.00           N  
ATOM   1728  CA  LEU A1285      15.246  52.768  46.838  1.00  0.00           C  
ATOM   1729  C   LEU A1285      14.097  51.964  47.433  1.00  0.00           C  
ATOM   1730  O   LEU A1285      12.994  51.944  46.882  1.00  0.00           O  
ATOM   1731  CB  LEU A1285      16.206  51.848  46.079  1.00  0.00           C  
ATOM   1732  CG  LEU A1285      17.328  52.523  45.281  1.00  0.00           C  
ATOM   1733  CD1 LEU A1285      18.330  51.489  44.809  1.00  0.00           C  
ATOM   1734  CD2 LEU A1285      16.750  53.281  44.099  1.00  0.00           C  
ATOM   1735  N   LYS A1286      14.353  51.337  48.580  1.00  0.00           N  
ATOM   1736  CA  LYS A1286      13.346  50.541  49.269  1.00  0.00           C  
ATOM   1737  C   LYS A1286      12.146  51.375  49.697  1.00  0.00           C  
ATOM   1738  O   LYS A1286      11.014  51.070  49.313  1.00  0.00           O  
ATOM   1739  CB  LYS A1286      13.938  49.833  50.492  1.00  0.00           C  
ATOM   1740  CG  LYS A1286      14.710  48.563  50.173  1.00  0.00           C  
ATOM   1741  CD  LYS A1286      14.994  47.775  51.444  1.00  0.00           C  
ATOM   1742  CE  LYS A1286      15.520  46.384  51.130  1.00  0.00           C  
ATOM   1743  NZ  LYS A1286      15.650  45.556  52.361  1.00  0.00           N  
ATOM   1744  N   GLU A1287      12.382  52.442  50.458  1.00  0.00           N  
ATOM   1745  CA  GLU A1287      11.267  53.264  50.913  1.00  0.00           C  
ATOM   1746  C   GLU A1287      10.541  53.985  49.773  1.00  0.00           C  
ATOM   1747  O   GLU A1287       9.325  54.148  49.824  1.00  0.00           O  
ATOM   1748  CB  GLU A1287      11.681  54.238  52.025  1.00  0.00           C  
ATOM   1749  CG  GLU A1287      12.479  55.447  51.571  1.00  0.00           C  
ATOM   1750  CD  GLU A1287      12.514  56.553  52.621  1.00  0.00           C  
ATOM   1751  OE1 GLU A1287      11.446  56.871  53.193  1.00  0.00           O  
ATOM   1752  OE2 GLU A1287      13.608  57.115  52.866  1.00  0.00           O  
ATOM   1753  N   LEU A1316      11.266  54.371  48.727  1.00  0.00           N  
ATOM   1754  CA  LEU A1316      10.641  55.050  47.597  1.00  0.00           C  
ATOM   1755  C   LEU A1316       9.760  54.120  46.776  1.00  0.00           C  
ATOM   1756  O   LEU A1316       8.954  54.578  45.965  1.00  0.00           O  
ATOM   1757  CB  LEU A1316      11.691  55.688  46.688  1.00  0.00           C  
ATOM   1758  CG  LEU A1316      12.184  57.092  47.046  1.00  0.00           C  
ATOM   1759  CD1 LEU A1316      13.180  57.555  45.995  1.00  0.00           C  
ATOM   1760  CD2 LEU A1316      11.013  58.062  47.129  1.00  0.00           C  
ATOM   1761  N   GLY A1317       9.926  52.816  46.977  1.00  0.00           N  
ATOM   1762  CA  GLY A1317       9.138  51.843  46.242  1.00  0.00           C  
ATOM   1763  C   GLY A1317       9.439  51.877  44.755  1.00  0.00           C  
ATOM   1764  O   GLY A1317       8.523  51.903  43.926  1.00  0.00           O  
ATOM   1765  N   VAL A1318      10.727  51.899  44.417  1.00  0.00           N  
ATOM   1766  CA  VAL A1318      11.156  51.928  43.023  1.00  0.00           C  
ATOM   1767  C   VAL A1318      10.775  50.608  42.362  1.00  0.00           C  
ATOM   1768  O   VAL A1318      11.135  49.529  42.833  1.00  0.00           O  
ATOM   1769  CB  VAL A1318      12.673  52.163  42.903  1.00  0.00           C  
ATOM   1770  CG1 VAL A1318      13.078  52.274  41.442  1.00  0.00           C  
ATOM   1771  CG2 VAL A1318      13.064  53.421  43.659  1.00  0.00           C  
ATOM   1772  N   ARG A1319      10.028  50.719  41.273  1.00  0.00           N  
ATOM   1773  CA  ARG A1319       9.531  49.584  40.515  1.00  0.00           C  
ATOM   1774  C   ARG A1319      10.582  48.983  39.574  1.00  0.00           C  
ATOM   1775  O   ARG A1319      11.336  49.714  38.927  1.00  0.00           O  
ATOM   1776  CB  ARG A1319       8.302  50.047  39.734  1.00  0.00           C  
ATOM   1777  CG  ARG A1319       7.604  48.989  38.920  1.00  0.00           C  
ATOM   1778  CD  ARG A1319       6.272  49.513  38.393  1.00  0.00           C  
ATOM   1779  NE  ARG A1319       5.128  48.938  39.095  1.00  0.00           N  
ATOM   1780  CZ  ARG A1319       4.731  49.285  40.317  1.00  0.00           C  
ATOM   1781  NH1 ARG A1319       5.375  50.219  41.005  1.00  0.00           N  
ATOM   1782  NH2 ARG A1319       3.679  48.690  40.856  1.00  0.00           N  
ATOM   1783  N   PRO A1320      10.652  47.638  39.504  1.00  0.00           N  
ATOM   1784  CA  PRO A1320      11.571  46.844  38.678  1.00  0.00           C  
ATOM   1785  C   PRO A1320      11.516  47.161  37.189  1.00  0.00           C  
ATOM   1786  O   PRO A1320      10.445  47.456  36.650  1.00  0.00           O  
ATOM   1787  CB  PRO A1320      11.075  45.420  38.913  1.00  0.00           C  
ATOM   1788  CG  PRO A1320      10.586  45.467  40.307  1.00  0.00           C  
ATOM   1789  CD  PRO A1320       9.809  46.748  40.321  1.00  0.00           C  
ATOM   1790  N   MET A1321      12.659  47.014  36.519  1.00  0.00           N  
ATOM   1791  CA  MET A1321      12.760  47.245  35.078  1.00  0.00           C  
ATOM   1792  C   MET A1321      11.772  46.328  34.340  1.00  0.00           C  
ATOM   1793  O   MET A1321      11.274  46.680  33.268  1.00  0.00           O  
ATOM   1794  CB  MET A1321      14.198  46.991  34.606  1.00  0.00           C  
ATOM   1795  CG  MET A1321      14.400  46.950  33.095  1.00  0.00           C  
ATOM   1796  SD  MET A1321      13.911  48.442  32.247  1.00  0.00           S  
ATOM   1797  CE  MET A1321      13.001  47.800  30.825  1.00  0.00           C  
ATOM   1798  N   LEU A1322      11.466  45.174  34.937  1.00  0.00           N  
ATOM   1799  CA  LEU A1322      10.528  44.215  34.357  1.00  0.00           C  
ATOM   1800  C   LEU A1322       9.153  44.816  34.046  1.00  0.00           C  
ATOM   1801  O   LEU A1322       8.584  44.557  32.986  1.00  0.00           O  
ATOM   1802  CB  LEU A1322      10.341  43.016  35.286  1.00  0.00           C  
ATOM   1803  CG  LEU A1322      11.051  41.703  34.950  1.00  0.00           C  
ATOM   1804  CD1 LEU A1322      10.669  40.656  35.976  1.00  0.00           C  
ATOM   1805  CD2 LEU A1322      10.664  41.223  33.566  1.00  0.00           C  
ATOM   1806  N   ASP A1325       8.589  45.606  34.949  1.00  0.00           N  
ATOM   1807  CA  ASP A1325       7.273  46.175  34.670  1.00  0.00           C  
ATOM   1808  C   ASP A1325       7.251  47.161  33.508  1.00  0.00           C  
ATOM   1809  O   ASP A1325       6.181  47.472  32.986  1.00  0.00           O  
ATOM   1810  CB  ASP A1325       6.676  46.809  35.922  1.00  0.00           C  
ATOM   1811  CG  ASP A1325       6.253  45.775  36.948  1.00  0.00           C  
ATOM   1812  OD1 ASP A1325       5.634  44.762  36.559  1.00  0.00           O  
ATOM   1813  OD2 ASP A1325       6.540  45.969  38.146  1.00  0.00           O  
ATOM   1814  N   PHE A1326       8.425  47.620  33.076  1.00  0.00           N  
ATOM   1815  CA  PHE A1326       8.491  48.579  31.979  1.00  0.00           C  
ATOM   1816  C   PHE A1326       8.791  47.970  30.621  1.00  0.00           C  
ATOM   1817  O   PHE A1326       9.058  48.697  29.657  1.00  0.00           O  
ATOM   1818  CB  PHE A1326       9.502  49.681  32.284  1.00  0.00           C  
ATOM   1819  CG  PHE A1326       9.125  50.544  33.452  1.00  0.00           C  
ATOM   1820  CD1 PHE A1326       9.162  50.041  34.750  1.00  0.00           C  
ATOM   1821  CD2 PHE A1326       8.724  51.864  33.256  1.00  0.00           C  
ATOM   1822  CE1 PHE A1326       8.801  50.841  35.835  1.00  0.00           C  
ATOM   1823  CE2 PHE A1326       8.362  52.670  34.333  1.00  0.00           C  
ATOM   1824  CZ  PHE A1326       8.400  52.159  35.625  1.00  0.00           C  
ATOM   1825  N   LEU A1330       8.746  46.647  30.533  1.00  0.00           N  
ATOM   1826  CA  LEU A1330       9.017  45.987  29.267  1.00  0.00           C  
ATOM   1827  C   LEU A1330       7.889  46.272  28.289  1.00  0.00           C  
ATOM   1828  O   LEU A1330       6.735  46.362  28.687  1.00  0.00           O  
ATOM   1829  CB  LEU A1330       9.141  44.476  29.462  1.00  0.00           C  
ATOM   1830  CG  LEU A1330      10.260  43.991  30.370  1.00  0.00           C  
ATOM   1831  CD1 LEU A1330      10.252  42.487  30.394  1.00  0.00           C  
ATOM   1832  CD2 LEU A1330      11.581  44.508  29.867  1.00  0.00           C  
ATOM   1833  N   GLY A1334       8.229  46.455  27.018  1.00  0.00           N  
ATOM   1834  CA  GLY A1334       7.209  46.685  26.013  1.00  0.00           C  
ATOM   1835  C   GLY A1334       6.619  45.336  25.649  1.00  0.00           C  
ATOM   1836  O   GLY A1334       7.045  44.310  26.183  1.00  0.00           O  
ATOM   1837  N   GLU A1335       5.757  45.312  24.640  1.00  0.00           N  
ATOM   1838  CA  GLU A1335       5.129  44.068  24.213  1.00  0.00           C  
ATOM   1839  C   GLU A1335       6.103  43.063  23.605  1.00  0.00           C  
ATOM   1840  O   GLU A1335       6.208  41.935  24.086  1.00  0.00           O  
ATOM   1841  CB  GLU A1335       3.979  44.347  23.235  1.00  0.00           C  
ATOM   1842  CG  GLU A1335       3.300  43.085  22.687  1.00  0.00           C  
ATOM   1843  CD  GLU A1335       2.841  42.109  23.785  1.00  0.00           C  
ATOM   1844  OE1 GLU A1335       1.902  42.451  24.544  1.00  0.00           O  
ATOM   1845  OE2 GLU A1335       3.415  40.994  23.883  1.00  0.00           O  
ATOM   1846  N   GLU A1336       6.820  43.478  22.563  1.00  0.00           N  
ATOM   1847  CA  GLU A1336       7.777  42.610  21.876  1.00  0.00           C  
ATOM   1848  C   GLU A1336       8.881  42.066  22.786  1.00  0.00           C  
ATOM   1849  O   GLU A1336       9.247  40.895  22.685  1.00  0.00           O  
ATOM   1850  CB  GLU A1336       8.365  43.333  20.671  1.00  0.00           C  
ATOM   1851  CG  GLU A1336       7.299  43.783  19.681  1.00  0.00           C  
ATOM   1852  CD  GLU A1336       7.869  44.351  18.389  1.00  0.00           C  
ATOM   1853  OE1 GLU A1336       8.966  44.958  18.416  1.00  0.00           O  
ATOM   1854  OE2 GLU A1336       7.205  44.195  17.339  1.00  0.00           O  
ATOM   1855  N   ALA A1384       9.383  42.903  23.689  1.00  0.00           N  
ATOM   1856  CA  ALA A1384      10.412  42.488  24.631  1.00  0.00           C  
ATOM   1857  C   ALA A1384       9.832  41.422  25.556  1.00  0.00           C  
ATOM   1858  O   ALA A1384      10.464  40.388  25.792  1.00  0.00           O  
ATOM   1859  CB  ALA A1384      10.894  43.672  25.441  1.00  0.00           C  
ATOM   1860  N   ARG A1385       8.610  41.670  26.034  1.00  0.00           N  
ATOM   1861  CA  ARG A1385       7.882  40.764  26.932  1.00  0.00           C  
ATOM   1862  C   ARG A1385       7.632  39.409  26.270  1.00  0.00           C  
ATOM   1863  O   ARG A1385       7.678  38.366  26.919  1.00  0.00           O  
ATOM   1864  CB  ARG A1385       6.541  41.400  27.334  1.00  0.00           C  
ATOM   1865  CG  ARG A1385       5.693  40.595  28.321  1.00  0.00           C  
ATOM   1866  CD  ARG A1385       6.082  40.834  29.784  1.00  0.00           C  
ATOM   1867  NE  ARG A1385       5.707  42.168  30.264  1.00  0.00           N  
ATOM   1868  CZ  ARG A1385       5.700  42.533  31.545  1.00  0.00           C  
ATOM   1869  NH1 ARG A1385       6.044  41.666  32.494  1.00  0.00           N  
ATOM   1870  NH2 ARG A1385       5.371  43.774  31.881  1.00  0.00           N  
ATOM   1871  N   ALA A1386       7.371  39.442  24.972  1.00  0.00           N  
ATOM   1872  CA  ALA A1386       7.110  38.243  24.190  1.00  0.00           C  
ATOM   1873  C   ALA A1386       8.378  37.415  24.086  1.00  0.00           C  
ATOM   1874  O   ALA A1386       8.379  36.212  24.366  1.00  0.00           O  
ATOM   1875  CB  ALA A1386       6.627  38.630  22.801  1.00  0.00           C  
ATOM   1876  N   HIS A1387       9.463  38.086  23.707  1.00  0.00           N  
ATOM   1877  CA  HIS A1387      10.771  37.466  23.546  1.00  0.00           C  
ATOM   1878  C   HIS A1387      11.214  36.792  24.839  1.00  0.00           C  
ATOM   1879  O   HIS A1387      11.655  35.643  24.822  1.00  0.00           O  
ATOM   1880  CB  HIS A1387      11.793  38.531  23.127  1.00  0.00           C  
ATOM   1881  CG  HIS A1387      13.071  37.976  22.581  1.00  0.00           C  
ATOM   1882  ND1 HIS A1387      14.130  37.609  23.385  1.00  0.00           N  
ATOM   1883  CD2 HIS A1387      13.464  37.741  21.307  1.00  0.00           C  
ATOM   1884  CE1 HIS A1387      15.119  37.171  22.628  1.00  0.00           C  
ATOM   1885  NE2 HIS A1387      14.741  37.242  21.363  1.00  0.00           N  
ATOM   1886  N   LEU A1388      11.096  37.501  25.957  1.00  0.00           N  
ATOM   1887  CA  LEU A1388      11.491  36.942  27.246  1.00  0.00           C  
ATOM   1888  C   LEU A1388      10.669  35.706  27.606  1.00  0.00           C  
ATOM   1889  O   LEU A1388      11.199  34.743  28.163  1.00  0.00           O  
ATOM   1890  CB  LEU A1388      11.368  37.985  28.355  1.00  0.00           C  
ATOM   1891  CG  LEU A1388      11.636  37.498  29.783  1.00  0.00           C  
ATOM   1892  CD1 LEU A1388      13.062  36.976  29.926  1.00  0.00           C  
ATOM   1893  CD2 LEU A1388      11.387  38.632  30.760  1.00  0.00           C  
ATOM   1894  N   LYS A1389       9.382  35.722  27.271  1.00  0.00           N  
ATOM   1895  CA  LYS A1389       8.527  34.592  27.583  1.00  0.00           C  
ATOM   1896  C   LYS A1389       8.998  33.373  26.808  1.00  0.00           C  
ATOM   1897  O   LYS A1389       9.004  32.262  27.332  1.00  0.00           O  
ATOM   1898  CB  LYS A1389       7.060  34.911  27.276  1.00  0.00           C  
ATOM   1899  CG  LYS A1389       6.070  34.117  28.129  1.00  0.00           C  
ATOM   1900  CD  LYS A1389       6.247  34.424  29.629  1.00  0.00           C  
ATOM   1901  CE  LYS A1389       5.431  33.480  30.538  1.00  0.00           C  
ATOM   1902  NZ  LYS A1389       5.936  32.063  30.585  1.00  0.00           N  
ATOM   1903  N   GLU A1390       9.431  33.593  25.572  1.00  0.00           N  
ATOM   1904  CA  GLU A1390       9.934  32.512  24.721  1.00  0.00           C  
ATOM   1905  C   GLU A1390      11.140  31.861  25.373  1.00  0.00           C  
ATOM   1906  O   GLU A1390      11.286  30.637  25.364  1.00  0.00           O  
ATOM   1907  CB  GLU A1390      10.343  33.052  23.352  1.00  0.00           C  
ATOM   1908  CG  GLU A1390       9.191  33.343  22.425  1.00  0.00           C  
ATOM   1909  CD  GLU A1390       8.449  32.083  22.049  1.00  0.00           C  
ATOM   1910  OE1 GLU A1390       7.640  31.629  22.868  1.00  0.00           O  
ATOM   1911  OE2 GLU A1390       8.700  31.529  20.957  1.00  0.00           O  
ATOM   1912  N   VAL A1391      12.011  32.695  25.926  1.00  0.00           N  
ATOM   1913  CA  VAL A1391      13.212  32.229  26.591  1.00  0.00           C  
ATOM   1914  C   VAL A1391      12.833  31.376  27.806  1.00  0.00           C  
ATOM   1915  O   VAL A1391      13.386  30.291  28.006  1.00  0.00           O  
ATOM   1916  CB  VAL A1391      14.113  33.430  27.020  1.00  0.00           C  
ATOM   1917  CG1 VAL A1391      15.375  32.934  27.706  1.00  0.00           C  
ATOM   1918  CG2 VAL A1391      14.474  34.277  25.807  1.00  0.00           C  
ATOM   1919  N   GLU A1392      11.867  31.843  28.594  1.00  0.00           N  
ATOM   1920  CA  GLU A1392      11.429  31.101  29.774  1.00  0.00           C  
ATOM   1921  C   GLU A1392      10.800  29.777  29.356  1.00  0.00           C  
ATOM   1922  O   GLU A1392      10.970  28.758  30.019  1.00  0.00           O  
ATOM   1923  CB  GLU A1392      10.420  31.910  30.580  1.00  0.00           C  
ATOM   1924  CG  GLU A1392      10.943  33.226  31.096  1.00  0.00           C  
ATOM   1925  CD  GLU A1392       9.974  33.914  32.044  1.00  0.00           C  
ATOM   1926  OE1 GLU A1392      10.003  33.590  33.249  1.00  0.00           O  
ATOM   1927  OE2 GLU A1392       9.194  34.784  31.594  1.00  0.00           O  
ATOM   1928  N   ARG A1393      10.084  29.794  28.240  1.00  0.00           N  
ATOM   1929  CA  ARG A1393       9.438  28.599  27.731  1.00  0.00           C  
ATOM   1930  C   ARG A1393      10.505  27.541  27.490  1.00  0.00           C  
ATOM   1931  O   ARG A1393      10.380  26.406  27.961  1.00  0.00           O  
ATOM   1932  CB  ARG A1393       8.716  28.910  26.421  1.00  0.00           C  
ATOM   1933  CG  ARG A1393       7.517  28.046  26.174  1.00  0.00           C  
ATOM   1934  CD  ARG A1393       6.923  28.304  24.809  1.00  0.00           C  
ATOM   1935  NE  ARG A1393       7.390  27.356  23.802  1.00  0.00           N  
ATOM   1936  CZ  ARG A1393       7.814  27.696  22.589  1.00  0.00           C  
ATOM   1937  NH1 ARG A1393       7.848  28.969  22.218  1.00  0.00           N  
ATOM   1938  NH2 ARG A1393       8.162  26.753  21.726  1.00  0.00           N  
ATOM   1939  N   HIS A1394      11.577  27.942  26.805  1.00  0.00           N  
ATOM   1940  CA  HIS A1394      12.687  27.043  26.478  1.00  0.00           C  
ATOM   1941  C   HIS A1394      13.426  26.530  27.702  1.00  0.00           C  
ATOM   1942  O   HIS A1394      13.716  25.337  27.794  1.00  0.00           O  
ATOM   1943  CB  HIS A1394      13.681  27.723  25.539  1.00  0.00           C  
ATOM   1944  CG  HIS A1394      13.089  28.147  24.229  1.00  0.00           C  
ATOM   1945  ND1 HIS A1394      12.137  27.403  23.564  1.00  0.00           N  
ATOM   1946  CD2 HIS A1394      13.310  29.243  23.466  1.00  0.00           C  
ATOM   1947  CE1 HIS A1394      11.796  28.024  22.448  1.00  0.00           C  
ATOM   1948  NE2 HIS A1394      12.492  29.143  22.366  1.00  0.00           N  
ATOM   1949  N   LEU A1395      13.720  27.417  28.648  1.00  0.00           N  
ATOM   1950  CA  LEU A1395      14.432  27.019  29.861  1.00  0.00           C  
ATOM   1951  C   LEU A1395      13.643  26.035  30.705  1.00  0.00           C  
ATOM   1952  O   LEU A1395      14.201  25.063  31.218  1.00  0.00           O  
ATOM   1953  CB  LEU A1395      14.817  28.236  30.691  1.00  0.00           C  
ATOM   1954  CG  LEU A1395      15.881  29.118  30.041  1.00  0.00           C  
ATOM   1955  CD1 LEU A1395      16.204  30.288  30.955  1.00  0.00           C  
ATOM   1956  CD2 LEU A1395      17.131  28.288  29.754  1.00  0.00           C  
ATOM   1957  N   GLU A1396      12.346  26.285  30.845  1.00  0.00           N  
ATOM   1958  CA  GLU A1396      11.468  25.401  31.605  1.00  0.00           C  
ATOM   1959  C   GLU A1396      11.466  24.016  30.946  1.00  0.00           C  
ATOM   1960  O   GLU A1396      11.616  22.997  31.622  1.00  0.00           O  
ATOM   1961  CB  GLU A1396      10.052  26.006  31.669  1.00  0.00           C  
ATOM   1962  CG  GLU A1396       8.883  25.012  31.698  1.00  0.00           C  
ATOM   1963  CD  GLU A1396       8.028  25.096  30.435  1.00  0.00           C  
ATOM   1964  OE1 GLU A1396       7.334  26.126  30.248  1.00  0.00           O  
ATOM   1965  OE2 GLU A1396       8.056  24.139  29.627  1.00  0.00           O  
ATOM   1966  N   ARG A1397      11.353  23.993  29.620  1.00  0.00           N  
ATOM   1967  CA  ARG A1397      11.349  22.744  28.871  1.00  0.00           C  
ATOM   1968  C   ARG A1397      12.662  21.994  29.081  1.00  0.00           C  
ATOM   1969  O   ARG A1397      12.669  20.769  29.218  1.00  0.00           O  
ATOM   1970  CB  ARG A1397      11.108  23.015  27.381  1.00  0.00           C  
ATOM   1971  CG  ARG A1397      11.307  21.811  26.480  1.00  0.00           C  
ATOM   1972  CD  ARG A1397      10.396  20.658  26.830  1.00  0.00           C  
ATOM   1973  NE  ARG A1397      10.853  19.434  26.181  1.00  0.00           N  
ATOM   1974  CZ  ARG A1397      10.553  19.084  24.932  1.00  0.00           C  
ATOM   1975  NH1 ARG A1397       9.778  19.858  24.180  1.00  0.00           N  
ATOM   1976  NH2 ARG A1397      11.069  17.973  24.416  1.00  0.00           N  
ATOM   1977  N   LEU A1398      13.768  22.731  29.112  1.00  0.00           N  
ATOM   1978  CA  LEU A1398      15.079  22.128  29.321  1.00  0.00           C  
ATOM   1979  C   LEU A1398      15.328  21.882  30.808  1.00  0.00           C  
ATOM   1980  O   LEU A1398      16.401  21.440  31.199  1.00  0.00           O  
ATOM   1981  CB  LEU A1398      16.187  23.006  28.722  1.00  0.00           C  
ATOM   1982  CG  LEU A1398      16.177  23.137  27.195  1.00  0.00           C  
ATOM   1983  CD1 LEU A1398      17.138  24.214  26.767  1.00  0.00           C  
ATOM   1984  CD2 LEU A1398      16.515  21.823  26.537  1.00  0.00           C  
ATOM   1985  N   SER A1400      14.337  22.196  31.632  1.00  0.00           N  
ATOM   1986  CA  SER A1400      14.415  21.996  33.077  1.00  0.00           C  
ATOM   1987  C   SER A1400      15.555  22.735  33.776  1.00  0.00           C  
ATOM   1988  O   SER A1400      16.118  22.241  34.759  1.00  0.00           O  
ATOM   1989  CB  SER A1400      14.473  20.495  33.409  1.00  0.00           C  
ATOM   1990  OG  SER A1400      13.293  19.823  32.989  1.00  0.00           O  
ATOM   1991  N   VAL A1401      15.891  23.921  33.280  1.00  0.00           N  
ATOM   1992  CA  VAL A1401      16.951  24.725  33.887  1.00  0.00           C  
ATOM   1993  C   VAL A1401      16.316  25.548  35.008  1.00  0.00           C  
ATOM   1994  O   VAL A1401      15.543  26.470  34.745  1.00  0.00           O  
ATOM   1995  CB  VAL A1401      17.590  25.685  32.860  1.00  0.00           C  
ATOM   1996  CG1 VAL A1401      18.735  26.447  33.490  1.00  0.00           C  
ATOM   1997  CG2 VAL A1401      18.073  24.921  31.656  1.00  0.00           C  
ATOM   1998  N   PRO A1402      16.604  25.205  36.274  1.00  0.00           N  
ATOM   1999  CA  PRO A1402      16.024  25.952  37.400  1.00  0.00           C  
ATOM   2000  C   PRO A1402      16.516  27.396  37.467  1.00  0.00           C  
ATOM   2001  O   PRO A1402      17.712  27.655  37.624  1.00  0.00           O  
ATOM   2002  CB  PRO A1402      16.470  25.138  38.615  1.00  0.00           C  
ATOM   2003  CG  PRO A1402      17.786  24.570  38.171  1.00  0.00           C  
ATOM   2004  CD  PRO A1402      17.502  24.140  36.753  1.00  0.00           C  
ATOM   2005  N   TYR A1416      15.597  28.342  37.335  1.00  0.00           N  
ATOM   2006  CA  TYR A1416      15.973  29.744  37.380  1.00  0.00           C  
ATOM   2007  C   TYR A1416      15.005  30.553  38.221  1.00  0.00           C  
ATOM   2008  O   TYR A1416      13.967  30.055  38.659  1.00  0.00           O  
ATOM   2009  CB  TYR A1416      16.057  30.326  35.965  1.00  0.00           C  
ATOM   2010  CG  TYR A1416      14.728  30.485  35.272  1.00  0.00           C  
ATOM   2011  CD1 TYR A1416      14.147  29.425  34.580  1.00  0.00           C  
ATOM   2012  CD2 TYR A1416      14.038  31.696  35.325  1.00  0.00           C  
ATOM   2013  CE1 TYR A1416      12.903  29.567  33.959  1.00  0.00           C  
ATOM   2014  CE2 TYR A1416      12.796  31.852  34.708  1.00  0.00           C  
ATOM   2015  CZ  TYR A1416      12.234  30.783  34.029  1.00  0.00           C  
ATOM   2016  OH  TYR A1416      11.002  30.922  33.433  1.00  0.00           O  
ATOM   2017  N   GLU A1428      15.364  31.806  38.447  1.00  0.00           N  
ATOM   2018  CA  GLU A1428      14.550  32.722  39.219  1.00  0.00           C  
ATOM   2019  C   GLU A1428      14.473  33.967  38.369  1.00  0.00           C  
ATOM   2020  O   GLU A1428      15.489  34.411  37.840  1.00  0.00           O  
ATOM   2021  CB  GLU A1428      15.243  33.065  40.529  1.00  0.00           C  
ATOM   2022  CG  GLU A1428      14.295  33.354  41.665  1.00  0.00           C  
ATOM   2023  CD  GLU A1428      13.699  32.082  42.252  1.00  0.00           C  
ATOM   2024  OE1 GLU A1428      12.749  31.525  41.650  1.00  0.00           O  
ATOM   2025  OE2 GLU A1428      14.187  31.638  43.318  1.00  0.00           O  
ATOM   2026  N   LEU A1429      13.277  34.508  38.187  1.00  0.00           N  
ATOM   2027  CA  LEU A1429      13.140  35.707  37.379  1.00  0.00           C  
ATOM   2028  C   LEU A1429      13.388  36.897  38.291  1.00  0.00           C  
ATOM   2029  O   LEU A1429      12.720  37.060  39.308  1.00  0.00           O  
ATOM   2030  CB  LEU A1429      11.752  35.773  36.748  1.00  0.00           C  
ATOM   2031  CG  LEU A1429      11.606  36.632  35.492  1.00  0.00           C  
ATOM   2032  CD1 LEU A1429      12.495  36.099  34.378  1.00  0.00           C  
ATOM   2033  CD2 LEU A1429      10.160  36.613  35.044  1.00  0.00           C  
ATOM   2034  N   GLU A1430      14.425  37.662  37.979  1.00  0.00           N  
ATOM   2035  CA  GLU A1430      14.779  38.835  38.764  1.00  0.00           C  
ATOM   2036  C   GLU A1430      14.050  40.083  38.309  1.00  0.00           C  
ATOM   2037  O   GLU A1430      13.945  40.357  37.110  1.00  0.00           O  
ATOM   2038  CB  GLU A1430      16.284  39.084  38.723  1.00  0.00           C  
ATOM   2039  CG  GLU A1430      17.070  38.237  39.702  1.00  0.00           C  
ATOM   2040  CD  GLU A1430      16.679  38.503  41.143  1.00  0.00           C  
ATOM   2041  OE1 GLU A1430      16.913  39.631  41.632  1.00  0.00           O  
ATOM   2042  OE2 GLU A1430      16.131  37.583  41.784  1.00  0.00           O  
ATOM   2043  N   PRO A1431      13.586  40.889  39.270  1.00  0.00           N  
ATOM   2044  CA  PRO A1431      12.860  42.133  39.014  1.00  0.00           C  
ATOM   2045  C   PRO A1431      13.638  43.077  38.111  1.00  0.00           C  
ATOM   2046  O   PRO A1431      13.091  43.671  37.183  1.00  0.00           O  
ATOM   2047  CB  PRO A1431      12.697  42.717  40.416  1.00  0.00           C  
ATOM   2048  CG  PRO A1431      13.874  42.151  41.173  1.00  0.00           C  
ATOM   2049  CD  PRO A1431      13.843  40.729  40.710  1.00  0.00           C  
ATOM   2050  N   ALA A1432      14.905  43.268  38.428  1.00  0.00           N  
ATOM   2051  CA  ALA A1432      15.740  44.144  37.640  1.00  0.00           C  
ATOM   2052  C   ALA A1432      17.138  43.599  37.742  1.00  0.00           C  
ATOM   2053  O   ALA A1432      17.731  43.581  38.824  1.00  0.00           O  
ATOM   2054  CB  ALA A1432      15.682  45.563  38.183  1.00  0.00           C  
ATOM   2055  N   LEU A1433      17.618  43.042  36.640  1.00  0.00           N  
ATOM   2056  CA  LEU A1433      18.959  42.500  36.615  1.00  0.00           C  
ATOM   2057  C   LEU A1433      19.787  43.480  35.817  1.00  0.00           C  
ATOM   2058  O   LEU A1433      19.944  43.336  34.607  1.00  0.00           O  
ATOM   2059  CB  LEU A1433      18.990  41.120  35.955  1.00  0.00           C  
ATOM   2060  CG  LEU A1433      19.768  40.025  36.688  1.00  0.00           C  
ATOM   2061  CD1 LEU A1433      19.841  38.794  35.813  1.00  0.00           C  
ATOM   2062  CD2 LEU A1433      21.162  40.504  37.047  1.00  0.00           C  
ATOM   2063  N   VAL A1434      20.208  44.550  36.473  1.00  0.00           N  
ATOM   2064  CA  VAL A1434      21.036  45.533  35.803  1.00  0.00           C  
ATOM   2065  C   VAL A1434      22.370  44.832  35.600  1.00  0.00           C  
ATOM   2066  O   VAL A1434      22.858  44.130  36.491  1.00  0.00           O  
ATOM   2067  CB  VAL A1434      21.226  46.804  36.659  1.00  0.00           C  
ATOM   2068  CG1 VAL A1434      22.252  47.735  36.018  1.00  0.00           C  
ATOM   2069  CG2 VAL A1434      19.896  47.519  36.826  1.00  0.00           C  
ATOM   2070  N   ARG A1435      22.908  44.938  34.397  1.00  0.00           N  
ATOM   2071  CA  ARG A1435      24.179  44.310  34.108  1.00  0.00           C  
ATOM   2072  C   ARG A1435      25.230  45.420  34.065  1.00  0.00           C  
ATOM   2073  O   ARG A1435      24.878  46.603  34.027  1.00  0.00           O  
ATOM   2074  CB  ARG A1435      24.096  43.553  32.790  1.00  0.00           C  
ATOM   2075  CG  ARG A1435      25.047  42.392  32.717  1.00  0.00           C  
ATOM   2076  CD  ARG A1435      24.604  41.217  33.562  1.00  0.00           C  
ATOM   2077  NE  ARG A1435      25.761  40.465  34.047  1.00  0.00           N  
ATOM   2078  CZ  ARG A1435      26.697  39.915  33.275  1.00  0.00           C  
ATOM   2079  NH1 ARG A1435      26.637  40.009  31.954  1.00  0.00           N  
ATOM   2080  NH2 ARG A1435      27.726  39.296  33.833  1.00  0.00           N  
ATOM   2081  N   GLY A1436      26.507  45.048  34.071  1.00  0.00           N  
ATOM   2082  CA  GLY A1436      27.568  46.044  34.072  1.00  0.00           C  
ATOM   2083  C   GLY A1436      27.951  46.730  32.770  1.00  0.00           C  
ATOM   2084  O   GLY A1436      28.924  47.486  32.744  1.00  0.00           O  
ATOM   2085  N   LEU A1437      27.201  46.496  31.697  1.00  0.00           N  
ATOM   2086  CA  LEU A1437      27.520  47.102  30.407  1.00  0.00           C  
ATOM   2087  C   LEU A1437      26.284  47.719  29.751  1.00  0.00           C  
ATOM   2088  O   LEU A1437      25.168  47.254  29.968  1.00  0.00           O  
ATOM   2089  CB  LEU A1437      28.171  46.062  29.490  1.00  0.00           C  
ATOM   2090  CG  LEU A1437      29.362  45.341  30.129  1.00  0.00           C  
ATOM   2091  CD1 LEU A1437      28.896  44.130  30.906  1.00  0.00           C  
ATOM   2092  CD2 LEU A1437      30.336  44.916  29.070  1.00  0.00           C  
ATOM   2093  N   ASP A1438      26.493  48.750  28.934  1.00  0.00           N  
ATOM   2094  CA  ASP A1438      25.397  49.458  28.267  1.00  0.00           C  
ATOM   2095  C   ASP A1438      24.898  48.932  26.926  1.00  0.00           C  
ATOM   2096  O   ASP A1438      23.859  49.379  26.448  1.00  0.00           O  
ATOM   2097  CB  ASP A1438      25.735  50.945  28.115  1.00  0.00           C  
ATOM   2098  CG  ASP A1438      25.617  51.713  29.417  1.00  0.00           C  
ATOM   2099  OD1 ASP A1438      25.171  51.120  30.429  1.00  0.00           O  
ATOM   2100  OD2 ASP A1438      25.967  52.918  29.416  1.00  0.00           O  
ATOM   2101  N   TYR A1443      25.629  48.015  26.303  1.00  0.00           N  
ATOM   2102  CA  TYR A1443      25.211  47.467  25.008  1.00  0.00           C  
ATOM   2103  C   TYR A1443      24.070  46.437  25.079  1.00  0.00           C  
ATOM   2104  O   TYR A1443      23.529  46.027  24.046  1.00  0.00           O  
ATOM   2105  CB  TYR A1443      26.417  46.874  24.262  1.00  0.00           C  
ATOM   2106  CG  TYR A1443      27.190  45.795  25.005  1.00  0.00           C  
ATOM   2107  CD1 TYR A1443      26.536  44.713  25.596  1.00  0.00           C  
ATOM   2108  CD2 TYR A1443      28.580  45.845  25.086  1.00  0.00           C  
ATOM   2109  CE1 TYR A1443      27.242  43.710  26.241  1.00  0.00           C  
ATOM   2110  CE2 TYR A1443      29.295  44.847  25.727  1.00  0.00           C  
ATOM   2111  CZ  TYR A1443      28.621  43.778  26.303  1.00  0.00           C  
ATOM   2112  OH  TYR A1443      29.329  42.764  26.908  1.00  0.00           O  
ATOM   2113  N   TYR A1444      23.722  46.024  26.297  1.00  0.00           N  
ATOM   2114  CA  TYR A1444      22.671  45.037  26.528  1.00  0.00           C  
ATOM   2115  C   TYR A1444      21.274  45.487  26.165  1.00  0.00           C  
ATOM   2116  O   TYR A1444      20.864  46.600  26.467  1.00  0.00           O  
ATOM   2117  CB  TYR A1444      22.660  44.586  27.983  1.00  0.00           C  
ATOM   2118  CG  TYR A1444      23.752  43.617  28.331  1.00  0.00           C  
ATOM   2119  CD1 TYR A1444      23.912  42.430  27.625  1.00  0.00           C  
ATOM   2120  CD2 TYR A1444      24.618  43.881  29.380  1.00  0.00           C  
ATOM   2121  CE1 TYR A1444      24.905  41.532  27.958  1.00  0.00           C  
ATOM   2122  CE2 TYR A1444      25.612  42.995  29.719  1.00  0.00           C  
ATOM   2123  CZ  TYR A1444      25.753  41.822  29.011  1.00  0.00           C  
ATOM   2124  OH  TYR A1444      26.740  40.944  29.378  1.00  0.00           O  
ATOM   2125  N   VAL A1448      20.523  44.572  25.580  1.00  0.00           N  
ATOM   2126  CA  VAL A1448      19.157  44.827  25.179  1.00  0.00           C  
ATOM   2127  C   VAL A1448      18.416  43.497  25.343  1.00  0.00           C  
ATOM   2128  O   VAL A1448      18.927  42.449  24.963  1.00  0.00           O  
ATOM   2129  CB  VAL A1448      19.094  45.338  23.716  1.00  0.00           C  
ATOM   2130  CG1 VAL A1448      19.573  44.282  22.754  1.00  0.00           C  
ATOM   2131  CG2 VAL A1448      17.685  45.751  23.363  1.00  0.00           C  
ATOM   2132  N   ARG A1456      17.248  43.538  25.970  1.00  0.00           N  
ATOM   2133  CA  ARG A1456      16.437  42.352  26.199  1.00  0.00           C  
ATOM   2134  C   ARG A1456      17.012  41.396  27.245  1.00  0.00           C  
ATOM   2135  O   ARG A1456      17.282  41.827  28.362  1.00  0.00           O  
ATOM   2136  CB  ARG A1456      16.107  41.647  24.880  1.00  0.00           C  
ATOM   2137  CG  ARG A1456      15.197  42.478  23.998  1.00  0.00           C  
ATOM   2138  CD  ARG A1456      14.729  41.746  22.748  1.00  0.00           C  
ATOM   2139  NE  ARG A1456      13.749  42.552  22.024  1.00  0.00           N  
ATOM   2140  CZ  ARG A1456      13.050  42.143  20.970  1.00  0.00           C  
ATOM   2141  NH1 ARG A1456      13.207  40.921  20.487  1.00  0.00           N  
ATOM   2142  NH2 ARG A1456      12.173  42.961  20.404  1.00  0.00           N  
ATOM   2143  N   THR A1457      17.203  40.122  26.898  1.00  0.00           N  
ATOM   2144  CA  THR A1457      17.691  39.120  27.849  1.00  0.00           C  
ATOM   2145  C   THR A1457      18.965  39.485  28.609  1.00  0.00           C  
ATOM   2146  O   THR A1457      19.923  40.009  28.036  1.00  0.00           O  
ATOM   2147  CB  THR A1457      17.920  37.745  27.174  1.00  0.00           C  
ATOM   2148  OG1 THR A1457      16.830  37.446  26.292  1.00  0.00           O  
ATOM   2149  CG2 THR A1457      18.003  36.650  28.230  1.00  0.00           C  
ATOM   2150  N   ALA A1458      18.958  39.180  29.902  1.00  0.00           N  
ATOM   2151  CA  ALA A1458      20.084  39.420  30.795  1.00  0.00           C  
ATOM   2152  C   ALA A1458      20.014  38.301  31.812  1.00  0.00           C  
ATOM   2153  O   ALA A1458      18.937  38.009  32.340  1.00  0.00           O  
ATOM   2154  CB  ALA A1458      19.937  40.749  31.487  1.00  0.00           C  
ATOM   2155  N   PHE A1459      21.142  37.645  32.056  1.00  0.00           N  
ATOM   2156  CA  PHE A1459      21.186  36.539  33.008  1.00  0.00           C  
ATOM   2157  C   PHE A1459      22.517  36.470  33.740  1.00  0.00           C  
ATOM   2158  O   PHE A1459      23.512  37.030  33.277  1.00  0.00           O  
ATOM   2159  CB  PHE A1459      20.901  35.206  32.308  1.00  0.00           C  
ATOM   2160  CG  PHE A1459      21.827  34.903  31.165  1.00  0.00           C  
ATOM   2161  CD1 PHE A1459      21.594  35.440  29.904  1.00  0.00           C  
ATOM   2162  CD2 PHE A1459      22.910  34.045  31.342  1.00  0.00           C  
ATOM   2163  CE1 PHE A1459      22.420  35.127  28.832  1.00  0.00           C  
ATOM   2164  CE2 PHE A1459      23.750  33.721  30.270  1.00  0.00           C  
ATOM   2165  CZ  PHE A1459      23.501  34.265  29.013  1.00  0.00           C  
ATOM   2166  N   GLU A1460      22.513  35.792  34.887  1.00  0.00           N  
ATOM   2167  CA  GLU A1460      23.694  35.620  35.726  1.00  0.00           C  
ATOM   2168  C   GLU A1460      23.541  34.358  36.561  1.00  0.00           C  
ATOM   2169  O   GLU A1460      22.428  34.003  36.953  1.00  0.00           O  
ATOM   2170  CB  GLU A1460      23.844  36.792  36.690  1.00  0.00           C  
ATOM   2171  CG  GLU A1460      24.236  38.106  36.046  1.00  0.00           C  
ATOM   2172  CD  GLU A1460      24.350  39.260  37.045  1.00  0.00           C  
ATOM   2173  OE1 GLU A1460      24.230  39.024  38.266  1.00  0.00           O  
ATOM   2174  OE2 GLU A1460      24.550  40.413  36.606  1.00  0.00           O  
ATOM   2175  N   VAL A1461      24.647  33.669  36.814  1.00  0.00           N  
ATOM   2176  CA  VAL A1461      24.621  32.466  37.641  1.00  0.00           C  
ATOM   2177  C   VAL A1461      25.489  32.787  38.850  1.00  0.00           C  
ATOM   2178  O   VAL A1461      26.634  33.220  38.692  1.00  0.00           O  
ATOM   2179  CB  VAL A1461      25.176  31.230  36.906  1.00  0.00           C  
ATOM   2180  CG1 VAL A1461      25.050  29.999  37.793  1.00  0.00           C  
ATOM   2181  CG2 VAL A1461      24.433  31.017  35.602  1.00  0.00           C  
ATOM   2182  N   HIS A1462      24.917  32.669  40.046  1.00  0.00           N  
ATOM   2183  CA  HIS A1462      25.637  32.977  41.278  1.00  0.00           C  
ATOM   2184  C   HIS A1462      25.884  31.767  42.152  1.00  0.00           C  
ATOM   2185  O   HIS A1462      25.217  30.743  42.017  1.00  0.00           O  
ATOM   2186  CB  HIS A1462      24.878  34.007  42.106  1.00  0.00           C  
ATOM   2187  CG  HIS A1462      24.681  35.319  41.417  1.00  0.00           C  
ATOM   2188  ND1 HIS A1462      25.150  36.508  41.932  1.00  0.00           N  
ATOM   2189  CD2 HIS A1462      24.050  35.633  40.262  1.00  0.00           C  
ATOM   2190  CE1 HIS A1462      24.815  37.499  41.125  1.00  0.00           C  
ATOM   2191  NE2 HIS A1462      24.147  36.994  40.105  1.00  0.00           N  
ATOM   2192  N   HIS A1463      26.811  31.921  43.090  1.00  0.00           N  
ATOM   2193  CA  HIS A1463      27.173  30.866  44.021  1.00  0.00           C  
ATOM   2194  C   HIS A1463      27.414  31.567  45.346  1.00  0.00           C  
ATOM   2195  O   HIS A1463      28.412  32.258  45.517  1.00  0.00           O  
ATOM   2196  CB  HIS A1463      28.447  30.165  43.551  1.00  0.00           C  
ATOM   2197  CG  HIS A1463      28.738  28.890  44.274  1.00  0.00           C  
ATOM   2198  ND1 HIS A1463      29.386  28.856  45.490  1.00  0.00           N  
ATOM   2199  CD2 HIS A1463      28.471  27.601  43.953  1.00  0.00           C  
ATOM   2200  CE1 HIS A1463      29.503  27.600  45.888  1.00  0.00           C  
ATOM   2201  NE2 HIS A1463      28.956  26.819  44.973  1.00  0.00           N  
ATOM   2202  N   GLU A1476      26.515  31.358  46.294  1.00  0.00           N  
ATOM   2203  CA  GLU A1476      26.594  32.012  47.597  1.00  0.00           C  
ATOM   2204  C   GLU A1476      27.615  31.431  48.581  1.00  0.00           C  
ATOM   2205  O   GLU A1476      27.297  31.205  49.740  1.00  0.00           O  
ATOM   2206  CB  GLU A1476      25.205  32.043  48.245  1.00  0.00           C  
ATOM   2207  CG  GLU A1476      24.033  31.878  47.272  1.00  0.00           C  
ATOM   2208  CD  GLU A1476      23.559  30.432  47.143  1.00  0.00           C  
ATOM   2209  OE1 GLU A1476      24.320  29.571  46.638  1.00  0.00           O  
ATOM   2210  OE2 GLU A1476      22.411  30.158  47.552  1.00  0.00           O  
ATOM   2211  N   GLU A1683      28.847  31.218  48.129  1.00  0.00           N  
ATOM   2212  CA  GLU A1683      29.907  30.675  48.987  1.00  0.00           C  
ATOM   2213  C   GLU A1683      31.273  31.207  48.538  1.00  0.00           C  
ATOM   2214  O   GLU A1683      32.284  30.505  48.570  1.00  0.00           O  
ATOM   2215  CB  GLU A1683      29.894  29.139  48.968  1.00  0.00           C  
ATOM   2216  CG  GLU A1683      28.710  28.506  49.688  1.00  0.00           C  
ATOM   2217  CD  GLU A1683      28.694  26.990  49.599  1.00  0.00           C  
ATOM   2218  OE1 GLU A1683      29.632  26.348  50.115  1.00  0.00           O  
ATOM   2219  OE2 GLU A1683      27.732  26.437  49.028  1.00  0.00           O  
ATOM   2220  N   ILE A1689      31.269  32.459  48.101  1.00  0.00           N  
ATOM   2221  CA  ILE A1689      32.457  33.157  47.623  1.00  0.00           C  
ATOM   2222  C   ILE A1689      32.503  34.502  48.359  1.00  0.00           C  
ATOM   2223  O   ILE A1689      33.501  35.217  48.323  1.00  0.00           O  
ATOM   2224  CB  ILE A1689      32.331  33.426  46.096  1.00  0.00           C  
ATOM   2225  CG1 ILE A1689      32.271  32.111  45.327  1.00  0.00           C  
ATOM   2226  CG2 ILE A1689      33.474  34.296  45.585  1.00  0.00           C  
ATOM   2227  CD1 ILE A1689      31.929  32.306  43.883  1.00  0.00           C  
ATOM   2228  N   GLY A1690      31.431  34.804  49.081  1.00  0.00           N  
ATOM   2229  CA  GLY A1690      31.348  36.063  49.790  1.00  0.00           C  
ATOM   2230  C   GLY A1690      30.721  37.026  48.809  1.00  0.00           C  
ATOM   2231  O   GLY A1690      29.904  36.605  47.984  1.00  0.00           O  
ATOM   2232  N   ALA A1692      31.047  38.311  48.915  1.00  0.00           N  
ATOM   2233  CA  ALA A1692      30.519  39.292  47.978  1.00  0.00           C  
ATOM   2234  C   ALA A1692      31.117  38.860  46.644  1.00  0.00           C  
ATOM   2235  O   ALA A1692      32.156  38.192  46.620  1.00  0.00           O  
ATOM   2236  CB  ALA A1692      30.983  40.691  48.350  1.00  0.00           C  
ATOM   2237  N   GLN A1693      30.500  39.269  45.543  1.00  0.00           N  
ATOM   2238  CA  GLN A1693      30.964  38.865  44.216  1.00  0.00           C  
ATOM   2239  C   GLN A1693      30.709  37.361  44.093  1.00  0.00           C  
ATOM   2240  O   GLN A1693      31.637  36.543  44.059  1.00  0.00           O  
ATOM   2241  CB  GLN A1693      32.450  39.192  44.007  1.00  0.00           C  
ATOM   2242  CG  GLN A1693      32.739  40.666  43.759  1.00  0.00           C  
ATOM   2243  CD  GLN A1693      32.390  41.542  44.944  1.00  0.00           C  
ATOM   2244  OE1 GLN A1693      31.222  41.871  45.167  1.00  0.00           O  
ATOM   2245  NE2 GLN A1693      33.399  41.915  45.719  1.00  0.00           N  
ATOM   2246  N   SER A1700      29.422  37.023  44.081  1.00  0.00           N  
ATOM   2247  CA  SER A1700      28.951  35.650  43.978  1.00  0.00           C  
ATOM   2248  C   SER A1700      28.658  35.271  42.535  1.00  0.00           C  
ATOM   2249  O   SER A1700      28.312  34.127  42.244  1.00  0.00           O  
ATOM   2250  CB  SER A1700      27.676  35.499  44.797  1.00  0.00           C  
ATOM   2251  OG  SER A1700      26.699  36.424  44.351  1.00  0.00           O  
ATOM   2252  N   ALA A1701      28.718  36.253  41.645  1.00  0.00           N  
ATOM   2253  CA  ALA A1701      28.451  36.006  40.243  1.00  0.00           C  
ATOM   2254  C   ALA A1701      29.592  35.195  39.666  1.00  0.00           C  
ATOM   2255  O   ALA A1701      30.735  35.630  39.696  1.00  0.00           O  
ATOM   2256  CB  ALA A1701      28.309  37.324  39.494  1.00  0.00           C  
ATOM   2257  N   LEU A1702      29.300  33.970  39.250  1.00  0.00           N  
ATOM   2258  CA  LEU A1702      30.318  33.139  38.634  1.00  0.00           C  
ATOM   2259  C   LEU A1702      30.458  33.646  37.209  1.00  0.00           C  
ATOM   2260  O   LEU A1702      31.553  33.659  36.642  1.00  0.00           O  
ATOM   2261  CB  LEU A1702      29.885  31.679  38.610  1.00  0.00           C  
ATOM   2262  CG  LEU A1702      29.757  31.026  39.982  1.00  0.00           C  
ATOM   2263  CD1 LEU A1702      29.354  29.571  39.826  1.00  0.00           C  
ATOM   2264  CD2 LEU A1702      31.086  31.138  40.718  1.00  0.00           C  
ATOM   2265  N   GLY A1703      29.335  34.074  36.643  1.00  0.00           N  
ATOM   2266  CA  GLY A1703      29.328  34.583  35.288  1.00  0.00           C  
ATOM   2267  C   GLY A1703      27.952  35.066  34.892  1.00  0.00           C  
ATOM   2268  O   GLY A1703      26.985  34.888  35.640  1.00  0.00           O  
ATOM   2269  N   GLY A1704      27.860  35.652  33.704  1.00  0.00           N  
ATOM   2270  CA  GLY A1704      26.597  36.164  33.225  1.00  0.00           C  
ATOM   2271  C   GLY A1704      26.675  36.552  31.769  1.00  0.00           C  
ATOM   2272  O   GLY A1704      27.678  36.297  31.108  1.00  0.00           O  
ATOM   2273  N   GLY A1705      25.607  37.159  31.267  1.00  0.00           N  
ATOM   2274  CA  GLY A1705      25.571  37.559  29.878  1.00  0.00           C  
ATOM   2275  C   GLY A1705      24.202  38.079  29.510  1.00  0.00           C  
ATOM   2276  O   GLY A1705      23.377  38.340  30.390  1.00  0.00           O  
ATOM   2277  N   GLY A1706      23.958  38.208  28.212  1.00  0.00           N  
ATOM   2278  CA  GLY A1706      22.686  38.709  27.741  1.00  0.00           C  
ATOM   2279  C   GLY A1706      22.733  39.051  26.268  1.00  0.00           C  
ATOM   2280  O   GLY A1706      23.741  38.798  25.590  1.00  0.00           O  
ATOM   2281  N   ARG A1707      21.640  39.612  25.763  1.00  0.00           N  
ATOM   2282  CA  ARG A1707      21.557  39.969  24.359  1.00  0.00           C  
ATOM   2283  C   ARG A1707      22.120  41.375  24.176  1.00  0.00           C  
ATOM   2284  O   ARG A1707      22.132  42.167  25.122  1.00  0.00           O  
ATOM   2285  CB  ARG A1707      20.108  39.865  23.901  1.00  0.00           C  
ATOM   2286  CG  ARG A1707      19.908  40.049  22.419  1.00  0.00           C  
ATOM   2287  CD  ARG A1707      18.571  39.494  21.993  1.00  0.00           C  
ATOM   2288  NE  ARG A1707      18.630  38.074  21.642  1.00  0.00           N  
ATOM   2289  CZ  ARG A1707      19.116  37.625  20.490  1.00  0.00           C  
ATOM   2290  NH1 ARG A1707      19.598  38.482  19.591  1.00  0.00           N  
ATOM   2291  NH2 ARG A1707      19.046  36.335  20.196  1.00  0.00           N  
ATOM   2292  N   TYR A1708      22.597  41.688  22.976  1.00  0.00           N  
ATOM   2293  CA  TYR A1708      23.193  42.995  22.731  1.00  0.00           C  
ATOM   2294  C   TYR A1708      23.127  43.420  21.268  1.00  0.00           C  
ATOM   2295  O   TYR A1708      24.145  43.705  20.632  1.00  0.00           O  
ATOM   2296  CB  TYR A1708      24.655  42.998  23.218  1.00  0.00           C  
ATOM   2297  CG  TYR A1708      25.460  41.836  22.680  1.00  0.00           C  
ATOM   2298  CD1 TYR A1708      26.017  41.883  21.396  1.00  0.00           C  
ATOM   2299  CD2 TYR A1708      25.597  40.658  23.422  1.00  0.00           C  
ATOM   2300  CE1 TYR A1708      26.680  40.791  20.856  1.00  0.00           C  
ATOM   2301  CE2 TYR A1708      26.261  39.551  22.893  1.00  0.00           C  
ATOM   2302  CZ  TYR A1708      26.794  39.627  21.606  1.00  0.00           C  
ATOM   2303  OH  TYR A1708      27.398  38.529  21.050  1.00  0.00           O  
ATOM   2304  N   ASP A1709      21.925  43.446  20.719  1.00  0.00           N  
ATOM   2305  CA  ASP A1709      21.752  43.872  19.335  1.00  0.00           C  
ATOM   2306  C   ASP A1709      22.081  45.372  19.292  1.00  0.00           C  
ATOM   2307  O   ASP A1709      21.863  46.089  20.275  1.00  0.00           O  
ATOM   2308  CB  ASP A1709      20.304  43.621  18.887  1.00  0.00           C  
ATOM   2309  CG  ASP A1709      19.862  42.160  19.072  1.00  0.00           C  
ATOM   2310  OD1 ASP A1709      20.562  41.367  19.746  1.00  0.00           O  
ATOM   2311  OD2 ASP A1709      18.796  41.799  18.535  1.00  0.00           O  
ATOM   2312  N   GLY A1710      22.657  45.839  18.192  1.00  0.00           N  
ATOM   2313  CA  GLY A1710      22.979  47.252  18.109  1.00  0.00           C  
ATOM   2314  C   GLY A1710      24.427  47.570  18.418  1.00  0.00           C  
ATOM   2315  O   GLY A1710      24.923  48.632  18.025  1.00  0.00           O  
ATOM   2316  N   LEU A1725      25.112  46.655  19.107  1.00  0.00           N  
ATOM   2317  CA  LEU A1725      26.528  46.832  19.445  1.00  0.00           C  
ATOM   2318  C   LEU A1725      27.364  46.949  18.171  1.00  0.00           C  
ATOM   2319  O   LEU A1725      28.226  47.828  18.055  1.00  0.00           O  
ATOM   2320  CB  LEU A1725      27.031  45.664  20.301  1.00  0.00           C  
ATOM   2321  CG  LEU A1725      28.525  45.609  20.613  1.00  0.00           C  
ATOM   2322  CD1 LEU A1725      28.979  46.901  21.251  1.00  0.00           C  
ATOM   2323  CD2 LEU A1725      28.809  44.448  21.529  1.00  0.00           C  
ATOM   2324  N   SER A1726      27.086  46.081  17.204  1.00  0.00           N  
ATOM   2325  CA  SER A1726      27.805  46.106  15.940  1.00  0.00           C  
ATOM   2326  C   SER A1726      27.676  47.477  15.285  1.00  0.00           C  
ATOM   2327  O   SER A1726      28.645  48.015  14.741  1.00  0.00           O  
ATOM   2328  CB  SER A1726      27.261  45.026  15.009  1.00  0.00           C  
ATOM   2329  OG  SER A1726      25.852  45.121  14.909  1.00  0.00           O  
ATOM   2330  N   GLU A1761      26.478  48.049  15.364  1.00  0.00           N  
ATOM   2331  CA  GLU A1761      26.213  49.361  14.785  1.00  0.00           C  
ATOM   2332  C   GLU A1761      27.023  50.441  15.495  1.00  0.00           C  
ATOM   2333  O   GLU A1761      27.537  51.355  14.854  1.00  0.00           O  
ATOM   2334  CB  GLU A1761      24.715  49.659  14.822  1.00  0.00           C  
ATOM   2335  CG  GLU A1761      23.937  48.810  13.826  1.00  0.00           C  
ATOM   2336  CD  GLU A1761      22.470  48.648  14.178  1.00  0.00           C  
ATOM   2337  OE1 GLU A1761      22.154  47.773  15.016  1.00  0.00           O  
ATOM   2338  OE2 GLU A1761      21.632  49.372  13.594  1.00  0.00           O  
ATOM   2339  N   LEU A1765      27.181  50.307  16.808  1.00  0.00           N  
ATOM   2340  CA  LEU A1765      27.962  51.267  17.574  1.00  0.00           C  
ATOM   2341  C   LEU A1765      29.416  51.249  17.097  1.00  0.00           C  
ATOM   2342  O   LEU A1765      30.124  52.255  17.193  1.00  0.00           O  
ATOM   2343  CB  LEU A1765      27.893  50.945  19.065  1.00  0.00           C  
ATOM   2344  CG  LEU A1765      26.523  51.145  19.713  1.00  0.00           C  
ATOM   2345  CD1 LEU A1765      26.544  50.662  21.163  1.00  0.00           C  
ATOM   2346  CD2 LEU A1765      26.150  52.618  19.631  1.00  0.00           C  
ATOM   2347  N   LEU A1767      29.852  50.102  16.582  1.00  0.00           N  
ATOM   2348  CA  LEU A1767      31.214  49.950  16.065  1.00  0.00           C  
ATOM   2349  C   LEU A1767      31.254  50.257  14.562  1.00  0.00           C  
ATOM   2350  O   LEU A1767      32.240  49.955  13.870  1.00  0.00           O  
ATOM   2351  CB  LEU A1767      31.741  48.534  16.327  1.00  0.00           C  
ATOM   2352  CG  LEU A1767      31.693  48.043  17.777  1.00  0.00           C  
ATOM   2353  CD1 LEU A1767      32.129  46.594  17.835  1.00  0.00           C  
ATOM   2354  CD2 LEU A1767      32.560  48.911  18.672  1.00  0.00           C  
ATOM   2355  N   GLY A1768      30.165  50.835  14.062  1.00  0.00           N  
ATOM   2356  CA  GLY A1768      30.072  51.206  12.662  1.00  0.00           C  
ATOM   2357  C   GLY A1768      29.733  50.100  11.685  1.00  0.00           C  
ATOM   2358  O   GLY A1768      30.070  50.194  10.505  1.00  0.00           O  
ATOM   2359  N   GLY A1770      29.078  49.050  12.158  1.00  0.00           N  
ATOM   2360  CA  GLY A1770      28.726  47.964  11.265  1.00  0.00           C  
ATOM   2361  C   GLY A1770      27.229  47.872  11.067  1.00  0.00           C  
ATOM   2362  O   GLY A1770      26.477  48.708  11.583  1.00  0.00           O  
ATOM   2363  N   PRO A1771      26.766  46.886  10.283  1.00  0.00           N  
ATOM   2364  CA  PRO A1771      25.338  46.679  10.013  1.00  0.00           C  
ATOM   2365  C   PRO A1771      24.690  46.158  11.290  1.00  0.00           C  
ATOM   2366  O   PRO A1771      25.373  45.972  12.299  1.00  0.00           O  
ATOM   2367  CB  PRO A1771      25.345  45.578   8.943  1.00  0.00           C  
ATOM   2368  CG  PRO A1771      26.703  45.704   8.302  1.00  0.00           C  
ATOM   2369  CD  PRO A1771      27.586  45.953   9.492  1.00  0.00           C  
ATOM   2370  N   ARG A1772      23.384  45.916  11.260  1.00  0.00           N  
ATOM   2371  CA  ARG A1772      22.723  45.382  12.439  1.00  0.00           C  
ATOM   2372  C   ARG A1772      23.058  43.903  12.518  1.00  0.00           C  
ATOM   2373  O   ARG A1772      22.888  43.163  11.547  1.00  0.00           O  
ATOM   2374  CB  ARG A1772      21.203  45.557  12.375  1.00  0.00           C  
ATOM   2375  CG  ARG A1772      20.515  45.064  13.638  1.00  0.00           C  
ATOM   2376  CD  ARG A1772      19.041  45.401  13.699  1.00  0.00           C  
ATOM   2377  NE  ARG A1772      18.530  45.232  15.061  1.00  0.00           N  
ATOM   2378  CZ  ARG A1772      18.731  46.098  16.056  1.00  0.00           C  
ATOM   2379  NH1 ARG A1772      19.428  47.211  15.853  1.00  0.00           N  
ATOM   2380  NH2 ARG A1772      18.260  45.839  17.270  1.00  0.00           N  
ATOM   2381  N   VAL A1773      23.611  43.495  13.651  1.00  0.00           N  
ATOM   2382  CA  VAL A1773      23.954  42.103  13.873  1.00  0.00           C  
ATOM   2383  C   VAL A1773      23.511  41.770  15.290  1.00  0.00           C  
ATOM   2384  O   VAL A1773      24.037  42.315  16.264  1.00  0.00           O  
ATOM   2385  CB  VAL A1773      25.468  41.846  13.741  1.00  0.00           C  
ATOM   2386  CG1 VAL A1773      25.764  40.368  13.956  1.00  0.00           C  
ATOM   2387  CG2 VAL A1773      25.970  42.295  12.376  1.00  0.00           C  
ATOM   2388  N   PRO A1774      22.444  40.971  15.416  1.00  0.00           N  
ATOM   2389  CA  PRO A1774      21.934  40.582  16.732  1.00  0.00           C  
ATOM   2390  C   PRO A1774      22.925  39.621  17.392  1.00  0.00           C  
ATOM   2391  O   PRO A1774      23.698  38.949  16.693  1.00  0.00           O  
ATOM   2392  CB  PRO A1774      20.625  39.862  16.389  1.00  0.00           C  
ATOM   2393  CG  PRO A1774      20.233  40.438  15.056  1.00  0.00           C  
ATOM   2394  CD  PRO A1774      21.544  40.511  14.344  1.00  0.00           C  
ATOM   2395  N   GLY A1775      22.888  39.529  18.721  1.00  0.00           N  
ATOM   2396  CA  GLY A1775      23.785  38.622  19.404  1.00  0.00           C  
ATOM   2397  C   GLY A1775      23.491  38.429  20.873  1.00  0.00           C  
ATOM   2398  O   GLY A1775      22.925  39.302  21.531  1.00  0.00           O  
ATOM   2399  N   VAL A1776      23.846  37.254  21.375  1.00  0.00           N  
ATOM   2400  CA  VAL A1776      23.682  36.905  22.782  1.00  0.00           C  
ATOM   2401  C   VAL A1776      24.946  36.156  23.150  1.00  0.00           C  
ATOM   2402  O   VAL A1776      25.607  35.575  22.290  1.00  0.00           O  
ATOM   2403  CB  VAL A1776      22.544  35.879  23.053  1.00  0.00           C  
ATOM   2404  CG1 VAL A1776      21.581  36.426  24.070  1.00  0.00           C  
ATOM   2405  CG2 VAL A1776      21.868  35.431  21.779  1.00  0.00           C  
ATOM   2406  N   GLY A1777      25.253  36.110  24.433  1.00  0.00           N  
ATOM   2407  CA  GLY A1777      26.421  35.380  24.864  1.00  0.00           C  
ATOM   2408  C   GLY A1777      26.581  35.500  26.356  1.00  0.00           C  
ATOM   2409  O   GLY A1777      25.724  36.060  27.041  1.00  0.00           O  
ATOM   2410  N   PHE A1778      27.681  34.978  26.864  1.00  0.00           N  
ATOM   2411  CA  PHE A1778      27.958  35.054  28.281  1.00  0.00           C  
ATOM   2412  C   PHE A1778      29.458  34.972  28.466  1.00  0.00           C  
ATOM   2413  O   PHE A1778      30.206  34.804  27.499  1.00  0.00           O  
ATOM   2414  CB  PHE A1778      27.275  33.911  29.028  1.00  0.00           C  
ATOM   2415  CG  PHE A1778      27.827  32.556  28.701  1.00  0.00           C  
ATOM   2416  CD1 PHE A1778      28.946  32.062  29.368  1.00  0.00           C  
ATOM   2417  CD2 PHE A1778      27.226  31.764  27.735  1.00  0.00           C  
ATOM   2418  CE1 PHE A1778      29.455  30.799  29.078  1.00  0.00           C  
ATOM   2419  CE2 PHE A1778      27.726  30.494  27.437  1.00  0.00           C  
ATOM   2420  CZ  PHE A1778      28.844  30.011  28.109  1.00  0.00           C  
ATOM   2421  N   ALA A1779      29.888  35.088  29.711  1.00  0.00           N  
ATOM   2422  CA  ALA A1779      31.296  35.002  30.058  1.00  0.00           C  
ATOM   2423  C   ALA A1779      31.320  34.680  31.528  1.00  0.00           C  
ATOM   2424  O   ALA A1779      30.390  35.028  32.250  1.00  0.00           O  
ATOM   2425  CB  ALA A1779      31.991  36.325  29.808  1.00  0.00           C  
ATOM   2426  N   PHE A1782      32.316  33.928  31.963  1.00  0.00           N  
ATOM   2427  CA  PHE A1782      32.411  33.620  33.377  1.00  0.00           C  
ATOM   2428  C   PHE A1782      33.856  33.716  33.854  1.00  0.00           C  
ATOM   2429  O   PHE A1782      34.794  33.432  33.097  1.00  0.00           O  
ATOM   2430  CB  PHE A1782      31.773  32.261  33.711  1.00  0.00           C  
ATOM   2431  CG  PHE A1782      32.505  31.070  33.167  1.00  0.00           C  
ATOM   2432  CD1 PHE A1782      33.667  30.609  33.778  1.00  0.00           C  
ATOM   2433  CD2 PHE A1782      31.985  30.353  32.098  1.00  0.00           C  
ATOM   2434  CE1 PHE A1782      34.297  29.451  33.342  1.00  0.00           C  
ATOM   2435  CE2 PHE A1782      32.606  29.184  31.648  1.00  0.00           C  
ATOM   2436  CZ  PHE A1782      33.764  28.731  32.274  1.00  0.00           C  
ATOM   2437  N   GLY A1783      34.032  34.184  35.083  1.00  0.00           N  
ATOM   2438  CA  GLY A1783      35.361  34.313  35.637  1.00  0.00           C  
ATOM   2439  C   GLY A1783      35.930  32.978  36.074  1.00  0.00           C  
ATOM   2440  O   GLY A1783      35.380  32.308  36.955  1.00  0.00           O  
ATOM   2441  N   VAL A1784      37.045  32.591  35.464  1.00  0.00           N  
ATOM   2442  CA  VAL A1784      37.705  31.341  35.807  1.00  0.00           C  
ATOM   2443  C   VAL A1784      38.094  31.319  37.292  1.00  0.00           C  
ATOM   2444  O   VAL A1784      37.884  30.312  37.981  1.00  0.00           O  
ATOM   2445  CB  VAL A1784      38.940  31.114  34.924  1.00  0.00           C  
ATOM   2446  CG1 VAL A1784      39.596  29.812  35.283  1.00  0.00           C  
ATOM   2447  CG2 VAL A1784      38.534  31.091  33.461  1.00  0.00           C  
ATOM   2448  N   GLU A1785      38.610  32.438  37.800  1.00  0.00           N  
ATOM   2449  CA  GLU A1785      38.995  32.515  39.211  1.00  0.00           C  
ATOM   2450  C   GLU A1785      37.779  32.298  40.111  1.00  0.00           C  
ATOM   2451  O   GLU A1785      37.850  31.540  41.079  1.00  0.00           O  
ATOM   2452  CB  GLU A1785      39.650  33.858  39.549  1.00  0.00           C  
ATOM   2453  CG  GLU A1785      40.998  34.107  38.880  1.00  0.00           C  
ATOM   2454  CD  GLU A1785      40.889  34.627  37.447  1.00  0.00           C  
ATOM   2455  OE1 GLU A1785      39.763  34.853  36.946  1.00  0.00           O  
ATOM   2456  OE2 GLU A1785      41.946  34.827  36.813  1.00  0.00           O  
ATOM   2457  N   ARG A1786      36.667  32.958  39.777  1.00  0.00           N  
ATOM   2458  CA  ARG A1786      35.412  32.835  40.532  1.00  0.00           C  
ATOM   2459  C   ARG A1786      34.976  31.371  40.542  1.00  0.00           C  
ATOM   2460  O   ARG A1786      34.669  30.808  41.593  1.00  0.00           O  
ATOM   2461  CB  ARG A1786      34.315  33.680  39.882  1.00  0.00           C  
ATOM   2462  CG  ARG A1786      34.508  35.176  39.984  1.00  0.00           C  
ATOM   2463  CD  ARG A1786      34.086  35.694  41.351  1.00  0.00           C  
ATOM   2464  NE  ARG A1786      34.214  37.150  41.458  1.00  0.00           N  
ATOM   2465  CZ  ARG A1786      33.443  38.028  40.822  1.00  0.00           C  
ATOM   2466  NH1 ARG A1786      32.469  37.620  40.023  1.00  0.00           N  
ATOM   2467  NH2 ARG A1786      33.657  39.325  40.974  1.00  0.00           N  
ATOM   2468  N   VAL A1787      34.981  30.752  39.365  1.00  0.00           N  
ATOM   2469  CA  VAL A1787      34.593  29.360  39.230  1.00  0.00           C  
ATOM   2470  C   VAL A1787      35.506  28.461  40.057  1.00  0.00           C  
ATOM   2471  O   VAL A1787      35.048  27.487  40.656  1.00  0.00           O  
ATOM   2472  CB  VAL A1787      34.614  28.940  37.756  1.00  0.00           C  
ATOM   2473  CG1 VAL A1787      34.359  27.441  37.617  1.00  0.00           C  
ATOM   2474  CG2 VAL A1787      33.570  29.732  36.994  1.00  0.00           C  
ATOM   2475  N   ALA A1788      36.792  28.798  40.102  1.00  0.00           N  
ATOM   2476  CA  ALA A1788      37.762  28.024  40.871  1.00  0.00           C  
ATOM   2477  C   ALA A1788      37.411  28.067  42.363  1.00  0.00           C  
ATOM   2478  O   ALA A1788      37.474  27.047  43.052  1.00  0.00           O  
ATOM   2479  CB  ALA A1788      39.161  28.566  40.640  1.00  0.00           C  
ATOM   2480  N   LEU A1789      37.037  29.252  42.845  1.00  0.00           N  
ATOM   2481  CA  LEU A1789      36.646  29.449  44.239  1.00  0.00           C  
ATOM   2482  C   LEU A1789      35.419  28.602  44.540  1.00  0.00           C  
ATOM   2483  O   LEU A1789      35.355  27.937  45.582  1.00  0.00           O  
ATOM   2484  CB  LEU A1789      36.298  30.912  44.506  1.00  0.00           C  
ATOM   2485  CG  LEU A1789      37.443  31.902  44.668  1.00  0.00           C  
ATOM   2486  CD1 LEU A1789      36.870  33.280  44.925  1.00  0.00           C  
ATOM   2487  CD2 LEU A1789      38.348  31.468  45.823  1.00  0.00           C  
ATOM   2488  N   ALA A1790      34.451  28.636  43.623  1.00  0.00           N  
ATOM   2489  CA  ALA A1790      33.219  27.875  43.765  1.00  0.00           C  
ATOM   2490  C   ALA A1790      33.545  26.391  43.870  1.00  0.00           C  
ATOM   2491  O   ALA A1790      32.993  25.683  44.714  1.00  0.00           O  
ATOM   2492  CB  ALA A1790      32.300  28.137  42.581  1.00  0.00           C  
ATOM   2493  N   LEU A1791      34.452  25.926  43.019  1.00  0.00           N  
ATOM   2494  CA  LEU A1791      34.857  24.528  43.027  1.00  0.00           C  
ATOM   2495  C   LEU A1791      35.485  24.165  44.367  1.00  0.00           C  
ATOM   2496  O   LEU A1791      35.151  23.142  44.959  1.00  0.00           O  
ATOM   2497  CB  LEU A1791      35.835  24.256  41.889  1.00  0.00           C  
ATOM   2498  CG  LEU A1791      35.176  24.051  40.533  1.00  0.00           C  
ATOM   2499  CD1 LEU A1791      36.206  24.149  39.427  1.00  0.00           C  
ATOM   2500  CD2 LEU A1791      34.488  22.696  40.522  1.00  0.00           C  
ATOM   2501  N   GLU A1792      36.372  25.027  44.849  1.00  0.00           N  
ATOM   2502  CA  GLU A1792      37.047  24.814  46.122  1.00  0.00           C  
ATOM   2503  C   GLU A1792      36.016  24.737  47.241  1.00  0.00           C  
ATOM   2504  O   GLU A1792      36.053  23.833  48.083  1.00  0.00           O  
ATOM   2505  CB  GLU A1792      38.017  25.963  46.388  1.00  0.00           C  
ATOM   2506  CG  GLU A1792      38.807  25.841  47.681  1.00  0.00           C  
ATOM   2507  CD  GLU A1792      39.742  27.018  47.888  1.00  0.00           C  
ATOM   2508  OE1 GLU A1792      39.250  28.120  48.232  1.00  0.00           O  
ATOM   2509  OE2 GLU A1792      40.965  26.845  47.687  1.00  0.00           O  
ATOM   2510  N   ALA A1793      35.079  25.679  47.223  1.00  0.00           N  
ATOM   2511  CA  ALA A1793      34.013  25.741  48.215  1.00  0.00           C  
ATOM   2512  C   ALA A1793      33.210  24.450  48.230  1.00  0.00           C  
ATOM   2513  O   ALA A1793      32.813  23.979  49.288  1.00  0.00           O  
ATOM   2514  CB  ALA A1793      33.094  26.920  47.932  1.00  0.00           C  
ATOM   2515  N   GLU A1794      32.985  23.863  47.063  1.00  0.00           N  
ATOM   2516  CA  GLU A1794      32.231  22.629  47.013  1.00  0.00           C  
ATOM   2517  C   GLU A1794      33.110  21.406  47.246  1.00  0.00           C  
ATOM   2518  O   GLU A1794      32.706  20.266  46.974  1.00  0.00           O  
ATOM   2519  CB  GLU A1794      31.442  22.535  45.712  1.00  0.00           C  
ATOM   2520  CG  GLU A1794      30.342  23.592  45.618  1.00  0.00           C  
ATOM   2521  CD  GLU A1794      29.244  23.248  44.617  1.00  0.00           C  
ATOM   2522  OE1 GLU A1794      29.016  22.044  44.341  1.00  0.00           O  
ATOM   2523  OE2 GLU A1794      28.596  24.192  44.113  1.00  0.00           O  
ATOM   2524  N   GLY A1795      34.315  21.656  47.757  1.00  0.00           N  
ATOM   2525  CA  GLY A1795      35.258  20.589  48.069  1.00  0.00           C  
ATOM   2526  C   GLY A1795      35.977  19.873  46.937  1.00  0.00           C  
ATOM   2527  O   GLY A1795      36.550  18.804  47.153  1.00  0.00           O  
ATOM   2528  N   PHE A1796      35.957  20.441  45.737  1.00  0.00           N  
ATOM   2529  CA  PHE A1796      36.631  19.825  44.596  1.00  0.00           C  
ATOM   2530  C   PHE A1796      38.110  20.116  44.637  1.00  0.00           C  
ATOM   2531  O   PHE A1796      38.533  21.272  44.568  1.00  0.00           O  
ATOM   2532  CB  PHE A1796      36.046  20.324  43.280  1.00  0.00           C  
ATOM   2533  CG  PHE A1796      34.707  19.743  42.972  1.00  0.00           C  
ATOM   2534  CD1 PHE A1796      34.607  18.505  42.343  1.00  0.00           C  
ATOM   2535  CD2 PHE A1796      33.546  20.412  43.339  1.00  0.00           C  
ATOM   2536  CE1 PHE A1796      33.366  17.937  42.086  1.00  0.00           C  
ATOM   2537  CE2 PHE A1796      32.304  19.856  43.088  1.00  0.00           C  
ATOM   2538  CZ  PHE A1796      32.211  18.615  42.459  1.00  0.00           C  
ATOM   2539  N   GLY A1797      38.897  19.062  44.778  1.00  0.00           N  
ATOM   2540  CA  GLY A1797      40.331  19.238  44.836  1.00  0.00           C  
ATOM   2541  C   GLY A1797      41.033  18.736  43.597  1.00  0.00           C  
ATOM   2542  O   GLY A1797      40.414  18.279  42.634  1.00  0.00           O  
ATOM   2543  N   LEU A1798      42.350  18.823  43.635  1.00  0.00           N  
ATOM   2544  CA  LEU A1798      43.181  18.376  42.537  1.00  0.00           C  
ATOM   2545  C   LEU A1798      44.132  17.355  43.136  1.00  0.00           C  
ATOM   2546  O   LEU A1798      44.560  17.484  44.289  1.00  0.00           O  
ATOM   2547  CB  LEU A1798      43.934  19.567  41.942  1.00  0.00           C  
ATOM   2548  CG  LEU A1798      43.766  19.836  40.445  1.00  0.00           C  
ATOM   2549  CD1 LEU A1798      42.381  19.472  39.963  1.00  0.00           C  
ATOM   2550  CD2 LEU A1798      44.045  21.297  40.186  1.00  0.00           C  
ATOM   2551  N   PRO A1799      44.419  16.288  42.386  1.00  0.00           N  
ATOM   2552  CA  PRO A1799      45.314  15.266  42.896  1.00  0.00           C  
ATOM   2553  C   PRO A1799      46.757  15.579  42.764  1.00  0.00           C  
ATOM   2554  O   PRO A1799      47.180  16.622  42.235  1.00  0.00           O  
ATOM   2555  CB  PRO A1799      44.990  14.073  42.015  1.00  0.00           C  
ATOM   2556  CG  PRO A1799      44.773  14.719  40.698  1.00  0.00           C  
ATOM   2557  CD  PRO A1799      43.891  15.899  41.070  1.00  0.00           C  
ATOM   2558  N   GLU A1800      47.455  14.469  42.881  1.00  0.00           N  
ATOM   2559  CA  GLU A1800      48.861  14.601  42.846  1.00  0.00           C  
ATOM   2560  C   GLU A1800      49.532  14.711  41.514  1.00  0.00           C  
ATOM   2561  O   GLU A1800      49.297  13.932  40.589  1.00  0.00           O  
ATOM   2562  CB  GLU A1800      49.523  13.592  43.768  1.00  0.00           C  
ATOM   2563  CG  GLU A1800      49.136  13.821  45.229  1.00  0.00           C  
ATOM   2564  CD  GLU A1800      49.056  15.308  45.602  1.00  0.00           C  
ATOM   2565  OE1 GLU A1800      50.042  16.048  45.360  1.00  0.00           O  
ATOM   2566  OE2 GLU A1800      47.998  15.735  46.130  1.00  0.00           O  
ATOM   2567  N   GLU A1801      50.332  15.761  41.433  1.00  0.00           N  
ATOM   2568  CA  GLU A1801      51.119  16.070  40.265  1.00  0.00           C  
ATOM   2569  C   GLU A1801      51.999  14.854  40.022  1.00  0.00           C  
ATOM   2570  O   GLU A1801      52.626  14.350  40.955  1.00  0.00           O  
ATOM   2571  CB  GLU A1801      51.999  17.279  40.575  1.00  0.00           C  
ATOM   2572  CG  GLU A1801      52.682  17.895  39.370  1.00  0.00           C  
ATOM   2573  CD  GLU A1801      51.724  18.700  38.513  1.00  0.00           C  
ATOM   2574  OE1 GLU A1801      51.449  19.867  38.877  1.00  0.00           O  
ATOM   2575  OE2 GLU A1801      51.248  18.166  37.484  1.00  0.00           O  
ATOM   2576  N   LYS A1802      52.003  14.351  38.792  1.00  0.00           N  
ATOM   2577  CA  LYS A1802      52.821  13.192  38.463  1.00  0.00           C  
ATOM   2578  C   LYS A1802      54.294  13.532  38.585  1.00  0.00           C  
ATOM   2579  O   LYS A1802      54.705  14.655  38.287  1.00  0.00           O  
ATOM   2580  CB  LYS A1802      52.546  12.702  37.042  1.00  0.00           C  
ATOM   2581  CG  LYS A1802      51.381  11.740  36.920  1.00  0.00           C  
ATOM   2582  CD  LYS A1802      51.371  11.068  35.552  1.00  0.00           C  
ATOM   2583  CE  LYS A1802      52.584  10.168  35.362  1.00  0.00           C  
ATOM   2584  NZ  LYS A1802      52.567   9.511  34.026  1.00  0.00           N  
ATOM   2585  N   GLY A1803      55.077  12.566  39.049  1.00  0.00           N  
ATOM   2586  CA  GLY A1803      56.501  12.778  39.171  1.00  0.00           C  
ATOM   2587  C   GLY A1803      57.167  12.184  37.950  1.00  0.00           C  
ATOM   2588  O   GLY A1803      56.476  11.696  37.049  1.00  0.00           O  
ATOM   2589  N   PRO A1804      58.505  12.245  37.858  1.00  0.00           N  
ATOM   2590  CA  PRO A1804      59.205  11.681  36.701  1.00  0.00           C  
ATOM   2591  C   PRO A1804      59.172  10.156  36.707  1.00  0.00           C  
ATOM   2592  O   PRO A1804      59.108   9.527  37.763  1.00  0.00           O  
ATOM   2593  CB  PRO A1804      60.628  12.207  36.883  1.00  0.00           C  
ATOM   2594  CG  PRO A1804      60.755  12.333  38.378  1.00  0.00           C  
ATOM   2595  CD  PRO A1804      59.441  12.948  38.754  1.00  0.00           C  
ATOM   2596  N   ASP A1805      59.207   9.557  35.527  1.00  0.00           N  
ATOM   2597  CA  ASP A1805      59.207   8.106  35.429  1.00  0.00           C  
ATOM   2598  C   ASP A1805      60.521   7.594  36.005  1.00  0.00           C  
ATOM   2599  O   ASP A1805      60.556   6.585  36.716  1.00  0.00           O  
ATOM   2600  CB  ASP A1805      59.072   7.673  33.970  1.00  0.00           C  
ATOM   2601  CG  ASP A1805      57.801   8.187  33.327  1.00  0.00           C  
ATOM   2602  OD1 ASP A1805      56.779   8.286  34.040  1.00  0.00           O  
ATOM   2603  OD2 ASP A1805      57.822   8.500  32.117  1.00  0.00           O  
ATOM   2604  N   LEU A1806      61.589   8.340  35.747  1.00  0.00           N  
ATOM   2605  CA  LEU A1806      62.914   7.981  36.224  1.00  0.00           C  
ATOM   2606  C   LEU A1806      63.686   9.195  36.715  1.00  0.00           C  
ATOM   2607  O   LEU A1806      63.609  10.273  36.121  1.00  0.00           O  
ATOM   2608  CB  LEU A1806      63.713   7.325  35.099  1.00  0.00           C  
ATOM   2609  CG  LEU A1806      65.172   7.009  35.402  1.00  0.00           C  
ATOM   2610  CD1 LEU A1806      65.247   5.867  36.397  1.00  0.00           C  
ATOM   2611  CD2 LEU A1806      65.874   6.647  34.116  1.00  0.00           C  
ATOM   2612  N   TYR A1807      64.396   9.013  37.822  1.00  0.00           N  
ATOM   2613  CA  TYR A1807      65.241  10.053  38.387  1.00  0.00           C  
ATOM   2614  C   TYR A1807      66.637   9.452  38.538  1.00  0.00           C  
ATOM   2615  O   TYR A1807      66.864   8.566  39.368  1.00  0.00           O  
ATOM   2616  CB  TYR A1807      64.728  10.526  39.743  1.00  0.00           C  
ATOM   2617  CG  TYR A1807      65.570  11.639  40.332  1.00  0.00           C  
ATOM   2618  CD1 TYR A1807      65.509  12.931  39.814  1.00  0.00           C  
ATOM   2619  CD2 TYR A1807      66.428  11.401  41.405  1.00  0.00           C  
ATOM   2620  CE1 TYR A1807      66.279  13.958  40.348  1.00  0.00           C  
ATOM   2621  CE2 TYR A1807      67.203  12.425  41.950  1.00  0.00           C  
ATOM   2622  CZ  TYR A1807      67.121  13.701  41.417  1.00  0.00           C  
ATOM   2623  OH  TYR A1807      67.862  14.729  41.960  1.00  0.00           O  
ATOM   2624  N   LEU A1808      67.544   9.888  37.675  1.00  0.00           N  
ATOM   2625  CA  LEU A1808      68.915   9.409  37.686  1.00  0.00           C  
ATOM   2626  C   LEU A1808      69.744  10.141  38.725  1.00  0.00           C  
ATOM   2627  O   LEU A1808      69.761  11.371  38.774  1.00  0.00           O  
ATOM   2628  CB  LEU A1808      69.530   9.576  36.304  1.00  0.00           C  
ATOM   2629  CG  LEU A1808      68.913   8.705  35.214  1.00  0.00           C  
ATOM   2630  CD1 LEU A1808      69.276   9.230  33.841  1.00  0.00           C  
ATOM   2631  CD2 LEU A1808      69.391   7.285  35.393  1.00  0.00           C  
ATOM   2632  N   ILE A1809      70.411   9.370  39.570  1.00  0.00           N  
ATOM   2633  CA  ILE A1809      71.252   9.915  40.620  1.00  0.00           C  
ATOM   2634  C   ILE A1809      72.695   9.486  40.346  1.00  0.00           C  
ATOM   2635  O   ILE A1809      72.996   8.283  40.277  1.00  0.00           O  
ATOM   2636  CB  ILE A1809      70.767   9.472  42.042  1.00  0.00           C  
ATOM   2637  CG1 ILE A1809      71.958   9.334  42.988  1.00  0.00           C  
ATOM   2638  CG2 ILE A1809      69.910   8.208  41.976  1.00  0.00           C  
ATOM   2639  CD1 ILE A1809      71.644   8.634  44.276  1.00  0.00           C  
ATOM   2640  N   PRO A1810      73.585  10.470  40.087  1.00  0.00           N  
ATOM   2641  CA  PRO A1810      75.009  10.242  39.804  1.00  0.00           C  
ATOM   2642  C   PRO A1810      75.759   9.979  41.102  1.00  0.00           C  
ATOM   2643  O   PRO A1810      75.556  10.681  42.098  1.00  0.00           O  
ATOM   2644  CB  PRO A1810      75.461  11.572  39.192  1.00  0.00           C  
ATOM   2645  CG  PRO A1810      74.175  12.309  38.871  1.00  0.00           C  
ATOM   2646  CD  PRO A1810      73.273  11.901  39.982  1.00  0.00           C  
ATOM   2647  N   LEU A1811      76.627   8.976  41.093  1.00  0.00           N  
ATOM   2648  CA  LEU A1811      77.392   8.636  42.286  1.00  0.00           C  
ATOM   2649  C   LEU A1811      78.816   9.217  42.251  1.00  0.00           C  
ATOM   2650  O   LEU A1811      79.490   9.307  43.280  1.00  0.00           O  
ATOM   2651  CB  LEU A1811      77.396   7.117  42.478  1.00  0.00           C  
ATOM   2652  CG  LEU A1811      75.985   6.517  42.563  1.00  0.00           C  
ATOM   2653  CD1 LEU A1811      76.054   5.003  42.653  1.00  0.00           C  
ATOM   2654  CD2 LEU A1811      75.227   7.101  43.756  1.00  0.00           C  
ATOM   2655  N   THR A1812      79.247   9.640  41.064  1.00  0.00           N  
ATOM   2656  CA  THR A1812      80.563  10.237  40.856  1.00  0.00           C  
ATOM   2657  C   THR A1812      80.342  11.486  39.998  1.00  0.00           C  
ATOM   2658  O   THR A1812      79.293  11.627  39.368  1.00  0.00           O  
ATOM   2659  CB  THR A1812      81.513   9.274  40.104  1.00  0.00           C  
ATOM   2660  OG1 THR A1812      81.070   9.108  38.748  1.00  0.00           O  
ATOM   2661  CG2 THR A1812      81.550   7.912  40.792  1.00  0.00           C  
ATOM   2662  N   GLU A1813      81.315  12.390  39.968  1.00  0.00           N  
ATOM   2663  CA  GLU A1813      81.176  13.610  39.181  1.00  0.00           C  
ATOM   2664  C   GLU A1813      81.081  13.293  37.692  1.00  0.00           C  
ATOM   2665  O   GLU A1813      80.296  13.908  36.973  1.00  0.00           O  
ATOM   2666  CB  GLU A1813      82.337  14.573  39.452  1.00  0.00           C  
ATOM   2667  CG  GLU A1813      82.156  15.976  38.863  1.00  0.00           C  
ATOM   2668  CD  GLU A1813      81.073  16.799  39.565  1.00  0.00           C  
ATOM   2669  OE1 GLU A1813      81.141  16.946  40.811  1.00  0.00           O  
ATOM   2670  OE2 GLU A1813      80.166  17.318  38.866  1.00  0.00           O  
ATOM   2671  N   GLU A1814      81.846  12.308  37.237  1.00  0.00           N  
ATOM   2672  CA  GLU A1814      81.829  11.927  35.827  1.00  0.00           C  
ATOM   2673  C   GLU A1814      80.439  11.466  35.411  1.00  0.00           C  
ATOM   2674  O   GLU A1814      80.035  11.612  34.251  1.00  0.00           O  
ATOM   2675  CB  GLU A1814      82.836  10.799  35.555  1.00  0.00           C  
ATOM   2676  CG  GLU A1814      82.843  10.297  34.098  1.00  0.00           C  
ATOM   2677  CD  GLU A1814      83.832   9.159  33.840  1.00  0.00           C  
ATOM   2678  OE1 GLU A1814      85.042   9.333  34.119  1.00  0.00           O  
ATOM   2679  OE2 GLU A1814      83.402   8.100  33.330  1.00  0.00           O  
ATOM   2680  N   ALA A1815      79.706  10.927  36.378  1.00  0.00           N  
ATOM   2681  CA  ALA A1815      78.365  10.406  36.139  1.00  0.00           C  
ATOM   2682  C   ALA A1815      77.271  11.440  35.901  1.00  0.00           C  
ATOM   2683  O   ALA A1815      76.327  11.159  35.166  1.00  0.00           O  
ATOM   2684  CB  ALA A1815      77.960   9.471  37.268  1.00  0.00           C  
ATOM   2685  N   VAL A1816      77.395  12.629  36.490  1.00  0.00           N  
ATOM   2686  CA  VAL A1816      76.367  13.658  36.316  1.00  0.00           C  
ATOM   2687  C   VAL A1816      76.081  13.934  34.840  1.00  0.00           C  
ATOM   2688  O   VAL A1816      74.925  13.938  34.420  1.00  0.00           O  
ATOM   2689  CB  VAL A1816      76.679  15.001  37.067  1.00  0.00           C  
ATOM   2690  CG1 VAL A1816      76.960  14.746  38.534  1.00  0.00           C  
ATOM   2691  CG2 VAL A1816      77.838  15.727  36.428  1.00  0.00           C  
ATOM   2692  N   ALA A1817      77.131  14.092  34.040  1.00  0.00           N  
ATOM   2693  CA  ALA A1817      76.952  14.357  32.615  1.00  0.00           C  
ATOM   2694  C   ALA A1817      76.367  13.135  31.934  1.00  0.00           C  
ATOM   2695  O   ALA A1817      75.522  13.260  31.050  1.00  0.00           O  
ATOM   2696  CB  ALA A1817      78.273  14.733  31.965  1.00  0.00           C  
ATOM   2697  N   GLU A1818      76.817  11.956  32.349  1.00  0.00           N  
ATOM   2698  CA  GLU A1818      76.322  10.717  31.766  1.00  0.00           C  
ATOM   2699  C   GLU A1818      74.838  10.554  32.051  1.00  0.00           C  
ATOM   2700  O   GLU A1818      74.084  10.092  31.190  1.00  0.00           O  
ATOM   2701  CB  GLU A1818      77.113   9.514  32.279  1.00  0.00           C  
ATOM   2702  CG  GLU A1818      78.565   9.474  31.780  1.00  0.00           C  
ATOM   2703  CD  GLU A1818      78.688   9.442  30.259  1.00  0.00           C  
ATOM   2704  OE1 GLU A1818      78.002   8.620  29.614  1.00  0.00           O  
ATOM   2705  OE2 GLU A1818      79.482  10.238  29.706  1.00  0.00           O  
ATOM   2706  N   ALA A1819      74.418  10.979  33.241  1.00  0.00           N  
ATOM   2707  CA  ALA A1819      73.014  10.909  33.632  1.00  0.00           C  
ATOM   2708  C   ALA A1819      72.233  11.808  32.682  1.00  0.00           C  
ATOM   2709  O   ALA A1819      71.184  11.423  32.170  1.00  0.00           O  
ATOM   2710  CB  ALA A1819      72.835  11.377  35.062  1.00  0.00           C  
ATOM   2711  N   PHE A1820      72.763  12.999  32.432  1.00  0.00           N  
ATOM   2712  CA  PHE A1820      72.126  13.935  31.530  1.00  0.00           C  
ATOM   2713  C   PHE A1820      71.985  13.309  30.146  1.00  0.00           C  
ATOM   2714  O   PHE A1820      70.914  13.361  29.544  1.00  0.00           O  
ATOM   2715  CB  PHE A1820      72.934  15.232  31.462  1.00  0.00           C  
ATOM   2716  CG  PHE A1820      72.557  16.126  30.315  1.00  0.00           C  
ATOM   2717  CD1 PHE A1820      71.233  16.485  30.096  1.00  0.00           C  
ATOM   2718  CD2 PHE A1820      73.535  16.600  29.441  1.00  0.00           C  
ATOM   2719  CE1 PHE A1820      70.886  17.299  29.022  1.00  0.00           C  
ATOM   2720  CE2 PHE A1820      73.199  17.416  28.363  1.00  0.00           C  
ATOM   2721  CZ  PHE A1820      71.870  17.765  28.155  1.00  0.00           C  
ATOM   2722  N   TYR A1821      73.049  12.684  29.657  1.00  0.00           N  
ATOM   2723  CA  TYR A1821      73.016  12.061  28.338  1.00  0.00           C  
ATOM   2724  C   TYR A1821      71.983  10.954  28.277  1.00  0.00           C  
ATOM   2725  O   TYR A1821      71.247  10.841  27.297  1.00  0.00           O  
ATOM   2726  CB  TYR A1821      74.380  11.483  27.970  1.00  0.00           C  
ATOM   2727  CG  TYR A1821      75.507  12.482  27.963  1.00  0.00           C  
ATOM   2728  CD1 TYR A1821      75.304  13.799  27.560  1.00  0.00           C  
ATOM   2729  CD2 TYR A1821      76.789  12.101  28.352  1.00  0.00           C  
ATOM   2730  CE1 TYR A1821      76.358  14.712  27.545  1.00  0.00           C  
ATOM   2731  CE2 TYR A1821      77.843  12.996  28.342  1.00  0.00           C  
ATOM   2732  CZ  TYR A1821      77.627  14.295  27.941  1.00  0.00           C  
ATOM   2733  OH  TYR A1821      78.689  15.167  27.949  1.00  0.00           O  
ATOM   2734  N   LEU A1822      71.956  10.119  29.312  1.00  0.00           N  
ATOM   2735  CA  LEU A1822      71.010   9.008  29.375  1.00  0.00           C  
ATOM   2736  C   LEU A1822      69.582   9.542  29.397  1.00  0.00           C  
ATOM   2737  O   LEU A1822      68.718   9.065  28.655  1.00  0.00           O  
ATOM   2738  CB  LEU A1822      71.265   8.151  30.612  1.00  0.00           C  
ATOM   2739  CG  LEU A1822      70.325   6.951  30.750  1.00  0.00           C  
ATOM   2740  CD1 LEU A1822      70.460   6.012  29.555  1.00  0.00           C  
ATOM   2741  CD2 LEU A1822      70.632   6.233  32.044  1.00  0.00           C  
ATOM   2742  N   ALA A1830      69.351  10.552  30.232  1.00  0.00           N  
ATOM   2743  CA  ALA A1830      68.042  11.178  30.342  1.00  0.00           C  
ATOM   2744  C   ALA A1830      67.589  11.629  28.955  1.00  0.00           C  
ATOM   2745  O   ALA A1830      66.469  11.334  28.538  1.00  0.00           O  
ATOM   2746  CB  ALA A1830      68.099  12.365  31.295  1.00  0.00           C  
ATOM   2747  N   GLU A1831      68.482  12.286  28.220  1.00  0.00           N  
ATOM   2748  CA  GLU A1831      68.168  12.761  26.879  1.00  0.00           C  
ATOM   2749  C   GLU A1831      67.803  11.644  25.907  1.00  0.00           C  
ATOM   2750  O   GLU A1831      66.997  11.855  25.000  1.00  0.00           O  
ATOM   2751  CB  GLU A1831      69.318  13.594  26.313  1.00  0.00           C  
ATOM   2752  CG  GLU A1831      69.118  15.089  26.472  1.00  0.00           C  
ATOM   2753  CD  GLU A1831      67.855  15.575  25.783  1.00  0.00           C  
ATOM   2754  OE1 GLU A1831      67.713  15.333  24.566  1.00  0.00           O  
ATOM   2755  OE2 GLU A1831      66.998  16.187  26.458  1.00  0.00           O  
ATOM   2756  N   ALA A1832      68.384  10.461  26.093  1.00  0.00           N  
ATOM   2757  CA  ALA A1832      68.097   9.325  25.223  1.00  0.00           C  
ATOM   2758  C   ALA A1832      66.697   8.780  25.485  1.00  0.00           C  
ATOM   2759  O   ALA A1832      66.052   8.230  24.587  1.00  0.00           O  
ATOM   2760  CB  ALA A1832      69.130   8.230  25.429  1.00  0.00           C  
ATOM   2761  N   LEU A1833      66.239   8.941  26.722  1.00  0.00           N  
ATOM   2762  CA  LEU A1833      64.927   8.469  27.146  1.00  0.00           C  
ATOM   2763  C   LEU A1833      63.771   9.419  26.819  1.00  0.00           C  
ATOM   2764  O   LEU A1833      62.637   8.972  26.627  1.00  0.00           O  
ATOM   2765  CB  LEU A1833      64.944   8.190  28.644  1.00  0.00           C  
ATOM   2766  CG  LEU A1833      66.032   7.232  29.105  1.00  0.00           C  
ATOM   2767  CD1 LEU A1833      66.033   7.133  30.617  1.00  0.00           C  
ATOM   2768  CD2 LEU A1833      65.814   5.876  28.476  1.00  0.00           C  
ATOM   2769  N   ARG A1834      64.046  10.722  26.781  1.00  0.00           N  
ATOM   2770  CA  ARG A1834      63.018  11.729  26.482  1.00  0.00           C  
ATOM   2771  C   ARG A1834      62.767  11.869  24.985  1.00  0.00           C  
ATOM   2772  O   ARG A1834      63.660  11.614  24.177  1.00  0.00           O  
ATOM   2773  CB  ARG A1834      63.445  13.096  26.988  1.00  0.00           C  
ATOM   2774  CG  ARG A1834      63.810  13.178  28.436  1.00  0.00           C  
ATOM   2775  CD  ARG A1834      64.728  14.361  28.547  1.00  0.00           C  
ATOM   2776  NE  ARG A1834      65.063  14.723  29.915  1.00  0.00           N  
ATOM   2777  CZ  ARG A1834      65.923  15.689  30.216  1.00  0.00           C  
ATOM   2778  NH1 ARG A1834      66.521  16.358  29.238  1.00  0.00           N  
ATOM   2779  NH2 ARG A1834      66.147  16.018  31.480  1.00  0.00           N  
ATOM   2780  N   PRO A1835      61.567  12.339  24.595  1.00  0.00           N  
ATOM   2781  CA  PRO A1835      60.466  12.735  25.478  1.00  0.00           C  
ATOM   2782  C   PRO A1835      59.448  11.615  25.754  1.00  0.00           C  
ATOM   2783  O   PRO A1835      58.491  11.824  26.494  1.00  0.00           O  
ATOM   2784  CB  PRO A1835      59.832  13.879  24.705  1.00  0.00           C  
ATOM   2785  CG  PRO A1835      59.916  13.384  23.306  1.00  0.00           C  
ATOM   2786  CD  PRO A1835      61.312  12.799  23.215  1.00  0.00           C  
ATOM   2787  N   ARG A1836      59.650  10.442  25.158  1.00  0.00           N  
ATOM   2788  CA  ARG A1836      58.740   9.314  25.352  1.00  0.00           C  
ATOM   2789  C   ARG A1836      58.637   8.948  26.832  1.00  0.00           C  
ATOM   2790  O   ARG A1836      57.609   8.448  27.293  1.00  0.00           O  
ATOM   2791  CB  ARG A1836      59.221   8.097  24.559  1.00  0.00           C  
ATOM   2792  CG  ARG A1836      58.200   6.970  24.466  1.00  0.00           C  
ATOM   2793  CD  ARG A1836      57.019   7.358  23.571  1.00  0.00           C  
ATOM   2794  NE  ARG A1836      55.951   6.356  23.589  1.00  0.00           N  
ATOM   2795  CZ  ARG A1836      54.982   6.269  22.679  1.00  0.00           C  
ATOM   2796  NH1 ARG A1836      54.944   7.122  21.661  1.00  0.00           N  
ATOM   2797  NH2 ARG A1836      54.035   5.342  22.801  1.00  0.00           N  
ATOM   2798  N   LEU A1837      59.714   9.199  27.566  1.00  0.00           N  
ATOM   2799  CA  LEU A1837      59.791   8.909  28.990  1.00  0.00           C  
ATOM   2800  C   LEU A1837      60.198  10.199  29.683  1.00  0.00           C  
ATOM   2801  O   LEU A1837      60.948  10.996  29.119  1.00  0.00           O  
ATOM   2802  CB  LEU A1837      60.863   7.846  29.229  1.00  0.00           C  
ATOM   2803  CG  LEU A1837      60.508   6.530  29.909  1.00  0.00           C  
ATOM   2804  CD1 LEU A1837      59.121   6.086  29.534  1.00  0.00           C  
ATOM   2805  CD2 LEU A1837      61.532   5.492  29.505  1.00  0.00           C  
ATOM   2806  N   ARG A1838      59.657  10.440  30.871  1.00  0.00           N  
ATOM   2807  CA  ARG A1838      60.007  11.638  31.615  1.00  0.00           C  
ATOM   2808  C   ARG A1838      61.159  11.259  32.521  1.00  0.00           C  
ATOM   2809  O   ARG A1838      60.962  10.570  33.533  1.00  0.00           O  
ATOM   2810  CB  ARG A1838      58.836  12.148  32.441  1.00  0.00           C  
ATOM   2811  CG  ARG A1838      59.219  13.324  33.314  1.00  0.00           C  
ATOM   2812  CD  ARG A1838      58.024  13.932  33.996  1.00  0.00           C  
ATOM   2813  NE  ARG A1838      58.430  14.896  35.012  1.00  0.00           N  
ATOM   2814  CZ  ARG A1838      57.614  15.404  35.931  1.00  0.00           C  
ATOM   2815  NH1 ARG A1838      56.334  15.046  35.953  1.00  0.00           N  
ATOM   2816  NH2 ARG A1838      58.087  16.220  36.868  1.00  0.00           N  
ATOM   2817  N   ALA A1839      62.355  11.716  32.149  1.00  0.00           N  
ATOM   2818  CA  ALA A1839      63.577  11.414  32.879  1.00  0.00           C  
ATOM   2819  C   ALA A1839      64.256  12.662  33.411  1.00  0.00           C  
ATOM   2820  O   ALA A1839      64.491  13.621  32.671  1.00  0.00           O  
ATOM   2821  CB  ALA A1839      64.536  10.640  31.980  1.00  0.00           C  
ATOM   2822  N   GLU A1840      64.571  12.637  34.697  1.00  0.00           N  
ATOM   2823  CA  GLU A1840      65.242  13.744  35.361  1.00  0.00           C  
ATOM   2824  C   GLU A1840      66.500  13.203  36.040  1.00  0.00           C  
ATOM   2825  O   GLU A1840      66.662  11.992  36.171  1.00  0.00           O  
ATOM   2826  CB  GLU A1840      64.312  14.388  36.386  1.00  0.00           C  
ATOM   2827  CG  GLU A1840      63.215  15.236  35.768  1.00  0.00           C  
ATOM   2828  CD  GLU A1840      62.158  15.649  36.775  1.00  0.00           C  
ATOM   2829  OE1 GLU A1840      62.515  16.111  37.881  1.00  0.00           O  
ATOM   2830  OE2 GLU A1840      60.961  15.507  36.461  1.00  0.00           O  
ATOM   2831  N   TYR A1841      67.375  14.090  36.498  1.00  0.00           N  
ATOM   2832  CA  TYR A1841      68.622  13.666  37.129  1.00  0.00           C  
ATOM   2833  C   TYR A1841      69.159  14.737  38.071  1.00  0.00           C  
ATOM   2834  O   TYR A1841      68.761  15.903  37.988  1.00  0.00           O  
ATOM   2835  CB  TYR A1841      69.670  13.394  36.045  1.00  0.00           C  
ATOM   2836  CG  TYR A1841      69.844  14.567  35.115  1.00  0.00           C  
ATOM   2837  CD1 TYR A1841      70.694  15.616  35.438  1.00  0.00           C  
ATOM   2838  CD2 TYR A1841      69.089  14.671  33.955  1.00  0.00           C  
ATOM   2839  CE1 TYR A1841      70.780  16.747  34.632  1.00  0.00           C  
ATOM   2840  CE2 TYR A1841      69.170  15.798  33.140  1.00  0.00           C  
ATOM   2841  CZ  TYR A1841      70.012  16.832  33.486  1.00  0.00           C  
ATOM   2842  OH  TYR A1841      70.069  17.959  32.701  1.00  0.00           O  
ATOM   2843  N   ALA A1842      70.067  14.336  38.956  1.00  0.00           N  
ATOM   2844  CA  ALA A1842      70.691  15.259  39.900  1.00  0.00           C  
ATOM   2845  C   ALA A1842      71.900  15.875  39.196  1.00  0.00           C  
ATOM   2846  O   ALA A1842      72.551  15.207  38.386  1.00  0.00           O  
ATOM   2847  CB  ALA A1842      71.122  14.518  41.147  1.00  0.00           C  
ATOM   2848  N   LEU A1843      72.181  17.148  39.481  1.00  0.00           N  
ATOM   2849  CA  LEU A1843      73.312  17.854  38.863  1.00  0.00           C  
ATOM   2850  C   LEU A1843      74.629  17.762  39.632  1.00  0.00           C  
ATOM   2851  O   LEU A1843      75.605  18.433  39.286  1.00  0.00           O  
ATOM   2852  CB  LEU A1843      72.973  19.326  38.639  1.00  0.00           C  
ATOM   2853  CG  LEU A1843      72.251  19.681  37.343  1.00  0.00           C  
ATOM   2854  CD1 LEU A1843      72.067  21.183  37.292  1.00  0.00           C  
ATOM   2855  CD2 LEU A1843      73.054  19.219  36.136  1.00  0.00           C  
ATOM   2856  N   ALA A1844      74.657  16.928  40.664  1.00  0.00           N  
ATOM   2857  CA  ALA A1844      75.842  16.758  41.483  1.00  0.00           C  
ATOM   2858  C   ALA A1844      75.808  15.364  42.061  1.00  0.00           C  
ATOM   2859  O   ALA A1844      74.736  14.799  42.251  1.00  0.00           O  
ATOM   2860  CB  ALA A1844      75.847  17.779  42.603  1.00  0.00           C  
ATOM   2861  N   PRO A1845      76.984  14.772  42.312  1.00  0.00           N  
ATOM   2862  CA  PRO A1845      77.057  13.420  42.876  1.00  0.00           C  
ATOM   2863  C   PRO A1845      76.494  13.398  44.290  1.00  0.00           C  
ATOM   2864  O   PRO A1845      76.489  14.422  44.972  1.00  0.00           O  
ATOM   2865  CB  PRO A1845      78.563  13.141  42.887  1.00  0.00           C  
ATOM   2866  CG  PRO A1845      79.089  14.019  41.788  1.00  0.00           C  
ATOM   2867  CD  PRO A1845      78.329  15.281  42.001  1.00  0.00           C  
ATOM   2868  N   ARG A1847      75.998  12.245  44.721  1.00  0.00           N  
ATOM   2869  CA  ARG A1847      75.463  12.110  46.074  1.00  0.00           C  
ATOM   2870  C   ARG A1847      75.393  10.652  46.503  1.00  0.00           C  
ATOM   2871  O   ARG A1847      75.477   9.745  45.670  1.00  0.00           O  
ATOM   2872  CB  ARG A1847      74.087  12.765  46.190  1.00  0.00           C  
ATOM   2873  CG  ARG A1847      73.056  12.255  45.194  1.00  0.00           C  
ATOM   2874  CD  ARG A1847      72.522  13.390  44.338  1.00  0.00           C  
ATOM   2875  NE  ARG A1847      72.115  14.536  45.148  1.00  0.00           N  
ATOM   2876  CZ  ARG A1847      72.184  15.803  44.749  1.00  0.00           C  
ATOM   2877  NH1 ARG A1847      72.641  16.100  43.542  1.00  0.00           N  
ATOM   2878  NH2 ARG A1847      71.828  16.778  45.574  1.00  0.00           N  
ATOM   2879  N   LYS A1848      75.275  10.435  47.810  1.00  0.00           N  
ATOM   2880  CA  LYS A1848      75.195   9.088  48.353  1.00  0.00           C  
ATOM   2881  C   LYS A1848      73.875   8.463  47.944  1.00  0.00           C  
ATOM   2882  O   LYS A1848      72.837   9.134  47.948  1.00  0.00           O  
ATOM   2883  CB  LYS A1848      75.320   9.108  49.873  1.00  0.00           C  
ATOM   2884  CG  LYS A1848      76.644   9.650  50.346  1.00  0.00           C  
ATOM   2885  CD  LYS A1848      77.049   9.038  51.671  1.00  0.00           C  
ATOM   2886  CE  LYS A1848      78.477   9.430  52.031  1.00  0.00           C  
ATOM   2887  NZ  LYS A1848      79.022   8.597  53.142  1.00  0.00           N  
ATOM   2888  N   PRO A1849      73.885   7.155  47.639  1.00  0.00           N  
ATOM   2889  CA  PRO A1849      72.694   6.412  47.221  1.00  0.00           C  
ATOM   2890  C   PRO A1849      71.436   6.760  48.016  1.00  0.00           C  
ATOM   2891  O   PRO A1849      70.413   7.128  47.444  1.00  0.00           O  
ATOM   2892  CB  PRO A1849      73.118   4.962  47.432  1.00  0.00           C  
ATOM   2893  CG  PRO A1849      74.561   4.999  47.086  1.00  0.00           C  
ATOM   2894  CD  PRO A1849      75.028   6.240  47.810  1.00  0.00           C  
ATOM   2895  N   ALA A1850      71.531   6.674  49.337  1.00  0.00           N  
ATOM   2896  CA  ALA A1850      70.407   6.965  50.221  1.00  0.00           C  
ATOM   2897  C   ALA A1850      69.824   8.354  50.011  1.00  0.00           C  
ATOM   2898  O   ALA A1850      68.606   8.527  49.971  1.00  0.00           O  
ATOM   2899  CB  ALA A1850      70.836   6.806  51.663  1.00  0.00           C  
ATOM   2900  N   LYS A1851      70.707   9.340  49.883  1.00  0.00           N  
ATOM   2901  CA  LYS A1851      70.304  10.730  49.685  1.00  0.00           C  
ATOM   2902  C   LYS A1851      69.580  10.894  48.359  1.00  0.00           C  
ATOM   2903  O   LYS A1851      68.476  11.437  48.307  1.00  0.00           O  
ATOM   2904  CB  LYS A1851      71.527  11.652  49.740  1.00  0.00           C  
ATOM   2905  CG  LYS A1851      72.305  11.542  51.048  1.00  0.00           C  
ATOM   2906  CD  LYS A1851      73.482  12.511  51.113  1.00  0.00           C  
ATOM   2907  CE  LYS A1851      74.184  12.423  52.466  1.00  0.00           C  
ATOM   2908  NZ  LYS A1851      75.256  13.443  52.609  1.00  0.00           N  
ATOM   2909  N   GLY A1852      70.190  10.387  47.293  1.00  0.00           N  
ATOM   2910  CA  GLY A1852      69.580  10.484  45.982  1.00  0.00           C  
ATOM   2911  C   GLY A1852      68.255   9.753  45.924  1.00  0.00           C  
ATOM   2912  O   GLY A1852      67.343  10.160  45.201  1.00  0.00           O  
ATOM   2913  N   LEU A1853      68.151   8.665  46.679  1.00  0.00           N  
ATOM   2914  CA  LEU A1853      66.926   7.882  46.727  1.00  0.00           C  
ATOM   2915  C   LEU A1853      65.829   8.708  47.401  1.00  0.00           C  
ATOM   2916  O   LEU A1853      64.676   8.696  46.975  1.00  0.00           O  
ATOM   2917  CB  LEU A1853      67.155   6.587  47.503  1.00  0.00           C  
ATOM   2918  CG  LEU A1853      66.120   5.510  47.187  1.00  0.00           C  
ATOM   2919  CD1 LEU A1853      66.354   5.023  45.768  1.00  0.00           C  
ATOM   2920  CD2 LEU A1853      66.229   4.363  48.176  1.00  0.00           C  
ATOM   2921  N   GLU A1854      66.195   9.438  48.446  1.00  0.00           N  
ATOM   2922  CA  GLU A1854      65.244  10.283  49.159  1.00  0.00           C  
ATOM   2923  C   GLU A1854      64.741  11.384  48.222  1.00  0.00           C  
ATOM   2924  O   GLU A1854      63.559  11.728  48.229  1.00  0.00           O  
ATOM   2925  CB  GLU A1854      65.912  10.903  50.385  1.00  0.00           C  
ATOM   2926  CG  GLU A1854      65.004  11.790  51.207  1.00  0.00           C  
ATOM   2927  CD  GLU A1854      65.774  12.622  52.209  1.00  0.00           C  
ATOM   2928  OE1 GLU A1854      66.216  13.735  51.845  1.00  0.00           O  
ATOM   2929  OE2 GLU A1854      65.947  12.166  53.357  1.00  0.00           O  
ATOM   2930  N   GLU A1855      65.647  11.933  47.416  1.00  0.00           N  
ATOM   2931  CA  GLU A1855      65.295  12.984  46.462  1.00  0.00           C  
ATOM   2932  C   GLU A1855      64.357  12.463  45.381  1.00  0.00           C  
ATOM   2933  O   GLU A1855      63.485  13.195  44.908  1.00  0.00           O  
ATOM   2934  CB  GLU A1855      66.546  13.561  45.808  1.00  0.00           C  
ATOM   2935  CG  GLU A1855      67.406  14.365  46.748  1.00  0.00           C  
ATOM   2936  CD  GLU A1855      68.689  14.849  46.105  1.00  0.00           C  
ATOM   2937  OE1 GLU A1855      68.898  14.594  44.897  1.00  0.00           O  
ATOM   2938  OE2 GLU A1855      69.495  15.488  46.817  1.00  0.00           O  
ATOM   2939  N   ALA A1856      64.561  11.212  44.970  1.00  0.00           N  
ATOM   2940  CA  ALA A1856      63.722  10.591  43.950  1.00  0.00           C  
ATOM   2941  C   ALA A1856      62.316  10.473  44.520  1.00  0.00           C  
ATOM   2942  O   ALA A1856      61.331  10.761  43.841  1.00  0.00           O  
ATOM   2943  CB  ALA A1856      64.265   9.215  43.573  1.00  0.00           C  
ATOM   2944  N   LEU A1857      62.243  10.069  45.785  1.00  0.00           N  
ATOM   2945  CA  LEU A1857      60.978   9.914  46.493  1.00  0.00           C  
ATOM   2946  C   LEU A1857      60.290  11.265  46.628  1.00  0.00           C  
ATOM   2947  O   LEU A1857      59.104  11.388  46.361  1.00  0.00           O  
ATOM   2948  CB  LEU A1857      61.222   9.306  47.882  1.00  0.00           C  
ATOM   2949  CG  LEU A1857      60.703   7.890  48.174  1.00  0.00           C  
ATOM   2950  CD1 LEU A1857      60.999   6.950  47.039  1.00  0.00           C  
ATOM   2951  CD2 LEU A1857      61.341   7.374  49.438  1.00  0.00           C  
ATOM   2952  N   LYS A1860      61.042  12.280  47.031  1.00  0.00           N  
ATOM   2953  CA  LYS A1860      60.512  13.629  47.189  1.00  0.00           C  
ATOM   2954  C   LYS A1860      59.882  14.075  45.866  1.00  0.00           C  
ATOM   2955  O   LYS A1860      58.806  14.670  45.849  1.00  0.00           O  
ATOM   2956  CB  LYS A1860      61.659  14.573  47.557  1.00  0.00           C  
ATOM   2957  CG  LYS A1860      61.302  15.747  48.461  1.00  0.00           C  
ATOM   2958  CD  LYS A1860      62.555  16.589  48.786  1.00  0.00           C  
ATOM   2959  CE  LYS A1860      63.734  15.707  49.244  1.00  0.00           C  
ATOM   2960  NZ  LYS A1860      64.963  16.457  49.627  1.00  0.00           N  
ATOM   2961  N   ARG A1861      60.546  13.749  44.758  1.00  0.00           N  
ATOM   2962  CA  ARG A1861      60.078  14.123  43.423  1.00  0.00           C  
ATOM   2963  C   ARG A1861      58.956  13.241  42.875  1.00  0.00           C  
ATOM   2964  O   ARG A1861      58.483  13.460  41.758  1.00  0.00           O  
ATOM   2965  CB  ARG A1861      61.244  14.121  42.429  1.00  0.00           C  
ATOM   2966  CG  ARG A1861      62.182  15.314  42.526  1.00  0.00           C  
ATOM   2967  CD  ARG A1861      63.223  15.240  41.411  1.00  0.00           C  
ATOM   2968  NE  ARG A1861      64.011  16.461  41.256  1.00  0.00           N  
ATOM   2969  CZ  ARG A1861      64.805  16.973  42.191  1.00  0.00           C  
ATOM   2970  NH1 ARG A1861      64.925  16.377  43.375  1.00  0.00           N  
ATOM   2971  NH2 ARG A1861      65.496  18.079  41.933  1.00  0.00           N  
ATOM   2972  N   GLY A1862      58.552  12.233  43.641  1.00  0.00           N  
ATOM   2973  CA  GLY A1862      57.492  11.340  43.204  1.00  0.00           C  
ATOM   2974  C   GLY A1862      57.867  10.471  42.016  1.00  0.00           C  
ATOM   2975  O   GLY A1862      57.004  10.048  41.249  1.00  0.00           O  
ATOM   2976  N   ALA A1863      59.155  10.192  41.870  1.00  0.00           N  
ATOM   2977  CA  ALA A1863      59.648   9.373  40.770  1.00  0.00           C  
ATOM   2978  C   ALA A1863      59.214   7.915  40.893  1.00  0.00           C  
ATOM   2979  O   ALA A1863      59.130   7.371  41.997  1.00  0.00           O  
ATOM   2980  CB  ALA A1863      61.164   9.468  40.696  1.00  0.00           C  
ATOM   2981  N   ALA A1864      58.944   7.284  39.755  1.00  0.00           N  
ATOM   2982  CA  ALA A1864      58.520   5.886  39.738  1.00  0.00           C  
ATOM   2983  C   ALA A1864      59.733   5.012  39.965  1.00  0.00           C  
ATOM   2984  O   ALA A1864      59.712   4.084  40.782  1.00  0.00           O  
ATOM   2985  CB  ALA A1864      57.871   5.542  38.405  1.00  0.00           C  
ATOM   2986  N   PHE A1865      60.792   5.321  39.229  1.00  0.00           N  
ATOM   2987  CA  PHE A1865      62.042   4.589  39.325  1.00  0.00           C  
ATOM   2988  C   PHE A1865      63.203   5.508  39.663  1.00  0.00           C  
ATOM   2989  O   PHE A1865      63.231   6.678  39.264  1.00  0.00           O  
ATOM   2990  CB  PHE A1865      62.366   3.912  37.995  1.00  0.00           C  
ATOM   2991  CG  PHE A1865      61.585   2.673  37.736  1.00  0.00           C  
ATOM   2992  CD1 PHE A1865      60.339   2.738  37.135  1.00  0.00           C  
ATOM   2993  CD2 PHE A1865      62.116   1.428  38.056  1.00  0.00           C  
ATOM   2994  CE1 PHE A1865      59.629   1.578  36.850  1.00  0.00           C  
ATOM   2995  CE2 PHE A1865      61.417   0.259  37.776  1.00  0.00           C  
ATOM   2996  CZ  PHE A1865      60.171   0.333  37.172  1.00  0.00           C  
ATOM   2997  N   ALA A1866      64.156   4.964  40.408  1.00  0.00           N  
ATOM   2998  CA  ALA A1866      65.370   5.684  40.756  1.00  0.00           C  
ATOM   2999  C   ALA A1866      66.427   4.996  39.894  1.00  0.00           C  
ATOM   3000  O   ALA A1866      66.332   3.789  39.650  1.00  0.00           O  
ATOM   3001  CB  ALA A1866      65.688   5.515  42.227  1.00  0.00           C  
ATOM   3002  N   GLY A1867      67.383   5.756  39.376  1.00  0.00           N  
ATOM   3003  CA  GLY A1867      68.411   5.158  38.546  1.00  0.00           C  
ATOM   3004  C   GLY A1867      69.770   5.542  39.078  1.00  0.00           C  
ATOM   3005  O   GLY A1867      70.034   6.726  39.276  1.00  0.00           O  
ATOM   3006  N   PHE A1878      70.624   4.558  39.335  1.00  0.00           N  
ATOM   3007  CA  PHE A1878      71.959   4.824  39.861  1.00  0.00           C  
ATOM   3008  C   PHE A1878      73.034   4.749  38.796  1.00  0.00           C  
ATOM   3009  O   PHE A1878      73.039   3.829  37.972  1.00  0.00           O  
ATOM   3010  CB  PHE A1878      72.304   3.837  40.967  1.00  0.00           C  
ATOM   3011  CG  PHE A1878      71.430   3.954  42.174  1.00  0.00           C  
ATOM   3012  CD1 PHE A1878      71.652   4.956  43.107  1.00  0.00           C  
ATOM   3013  CD2 PHE A1878      70.390   3.057  42.386  1.00  0.00           C  
ATOM   3014  CE1 PHE A1878      70.851   5.062  44.238  1.00  0.00           C  
ATOM   3015  CE2 PHE A1878      69.586   3.156  43.513  1.00  0.00           C  
ATOM   3016  CZ  PHE A1878      69.817   4.160  44.440  1.00  0.00           C  
ATOM   3017  N   LEU A1879      73.931   5.729  38.807  1.00  0.00           N  
ATOM   3018  CA  LEU A1879      75.047   5.760  37.870  1.00  0.00           C  
ATOM   3019  C   LEU A1879      76.350   5.978  38.619  1.00  0.00           C  
ATOM   3020  O   LEU A1879      76.722   7.111  38.937  1.00  0.00           O  
ATOM   3021  CB  LEU A1879      74.864   6.845  36.814  1.00  0.00           C  
ATOM   3022  CG  LEU A1879      74.038   6.433  35.599  1.00  0.00           C  
ATOM   3023  CD1 LEU A1879      74.025   7.571  34.598  1.00  0.00           C  
ATOM   3024  CD2 LEU A1879      74.632   5.184  34.970  1.00  0.00           C  
ATOM   3025  N   GLY A1880      76.980   4.873  38.992  1.00  0.00           N  
ATOM   3026  CA  GLY A1880      78.248   4.933  39.690  1.00  0.00           C  
ATOM   3027  C   GLY A1880      79.326   4.413  38.760  1.00  0.00           C  
ATOM   3028  O   GLY A1880      79.057   4.098  37.594  1.00  0.00           O  
ATOM   3029  N   GLU A1881      80.536   4.277  39.284  1.00  0.00           N  
ATOM   3030  CA  GLU A1881      81.663   3.797  38.498  1.00  0.00           C  
ATOM   3031  C   GLU A1881      81.366   2.462  37.790  1.00  0.00           C  
ATOM   3032  O   GLU A1881      81.563   2.342  36.580  1.00  0.00           O  
ATOM   3033  CB  GLU A1881      82.893   3.674  39.412  1.00  0.00           C  
ATOM   3034  CG  GLU A1881      84.245   3.597  38.702  1.00  0.00           C  
ATOM   3035  CD  GLU A1881      84.609   4.867  37.939  1.00  0.00           C  
ATOM   3036  OE1 GLU A1881      84.634   5.960  38.549  1.00  0.00           O  
ATOM   3037  OE2 GLU A1881      84.883   4.769  36.724  1.00  0.00           O  
ATOM   3038  N   ASP A1882      80.830   1.492  38.529  1.00  0.00           N  
ATOM   3039  CA  ASP A1882      80.534   0.176  37.970  1.00  0.00           C  
ATOM   3040  C   ASP A1882      79.679   0.211  36.714  1.00  0.00           C  
ATOM   3041  O   ASP A1882      80.104  -0.270  35.660  1.00  0.00           O  
ATOM   3042  CB  ASP A1882      79.879  -0.725  39.019  1.00  0.00           C  
ATOM   3043  CG  ASP A1882      80.783  -0.987  40.209  1.00  0.00           C  
ATOM   3044  OD1 ASP A1882      81.933  -1.438  40.004  1.00  0.00           O  
ATOM   3045  OD2 ASP A1882      80.343  -0.738  41.352  1.00  0.00           O  
ATOM   3046  N   GLU A1883      78.480   0.782  36.821  1.00  0.00           N  
ATOM   3047  CA  GLU A1883      77.578   0.861  35.673  1.00  0.00           C  
ATOM   3048  C   GLU A1883      78.128   1.728  34.545  1.00  0.00           C  
ATOM   3049  O   GLU A1883      77.863   1.454  33.373  1.00  0.00           O  
ATOM   3050  CB  GLU A1883      76.169   1.299  36.081  1.00  0.00           C  
ATOM   3051  CG  GLU A1883      76.100   2.275  37.238  1.00  0.00           C  
ATOM   3052  CD  GLU A1883      76.095   1.586  38.596  1.00  0.00           C  
ATOM   3053  OE1 GLU A1883      75.234   0.712  38.812  1.00  0.00           O  
ATOM   3054  OE2 GLU A1883      76.943   1.926  39.451  1.00  0.00           O  
ATOM   3055  N   LEU A1884      78.928   2.738  34.884  1.00  0.00           N  
ATOM   3056  CA  LEU A1884      79.526   3.595  33.859  1.00  0.00           C  
ATOM   3057  C   LEU A1884      80.468   2.791  32.982  1.00  0.00           C  
ATOM   3058  O   LEU A1884      80.431   2.887  31.758  1.00  0.00           O  
ATOM   3059  CB  LEU A1884      80.297   4.762  34.480  1.00  0.00           C  
ATOM   3060  CG  LEU A1884      79.475   5.974  34.916  1.00  0.00           C  
ATOM   3061  CD1 LEU A1884      80.409   7.095  35.349  1.00  0.00           C  
ATOM   3062  CD2 LEU A1884      78.587   6.433  33.768  1.00  0.00           C  
ATOM   3063  N   ARG A1885      81.299   1.979  33.616  1.00  0.00           N  
ATOM   3064  CA  ARG A1885      82.245   1.171  32.877  1.00  0.00           C  
ATOM   3065  C   ARG A1885      81.593  -0.044  32.224  1.00  0.00           C  
ATOM   3066  O   ARG A1885      82.081  -0.536  31.209  1.00  0.00           O  
ATOM   3067  CB  ARG A1885      83.421   0.772  33.768  1.00  0.00           C  
ATOM   3068  CG  ARG A1885      84.100   1.966  34.425  1.00  0.00           C  
ATOM   3069  CD  ARG A1885      85.487   1.613  34.914  1.00  0.00           C  
ATOM   3070  NE  ARG A1885      85.742   2.058  36.284  1.00  0.00           N  
ATOM   3071  CZ  ARG A1885      86.842   1.766  36.978  1.00  0.00           C  
ATOM   3072  NH1 ARG A1885      87.800   1.022  36.437  1.00  0.00           N  
ATOM   3073  NH2 ARG A1885      86.996   2.228  38.213  1.00  0.00           N  
ATOM   3074  N   ALA A1886      80.486  -0.520  32.784  1.00  0.00           N  
ATOM   3075  CA  ALA A1886      79.786  -1.669  32.209  1.00  0.00           C  
ATOM   3076  C   ALA A1886      78.728  -1.266  31.174  1.00  0.00           C  
ATOM   3077  O   ALA A1886      78.175  -2.124  30.480  1.00  0.00           O  
ATOM   3078  CB  ALA A1886      79.150  -2.505  33.311  1.00  0.00           C  
ATOM   3079  N   GLY A1887      78.443   0.033  31.082  1.00  0.00           N  
ATOM   3080  CA  GLY A1887      77.451   0.518  30.135  1.00  0.00           C  
ATOM   3081  C   GLY A1887      76.058   0.107  30.564  1.00  0.00           C  
ATOM   3082  O   GLY A1887      75.170  -0.114  29.730  1.00  0.00           O  
ATOM   3083  N   GLU A1888      75.868   0.045  31.878  1.00  0.00           N  
ATOM   3084  CA  GLU A1888      74.602  -0.352  32.471  1.00  0.00           C  
ATOM   3085  C   GLU A1888      74.052   0.731  33.392  1.00  0.00           C  
ATOM   3086  O   GLU A1888      74.664   1.782  33.568  1.00  0.00           O  
ATOM   3087  CB  GLU A1888      74.790  -1.656  33.256  1.00  0.00           C  
ATOM   3088  CG  GLU A1888      75.368  -2.806  32.428  1.00  0.00           C  
ATOM   3089  CD  GLU A1888      75.650  -4.059  33.247  1.00  0.00           C  
ATOM   3090  OE1 GLU A1888      76.111  -3.933  34.404  1.00  0.00           O  
ATOM   3091  OE2 GLU A1888      75.421  -5.174  32.728  1.00  0.00           O  
ATOM   3092  N   VAL A1889      72.880   0.469  33.957  1.00  0.00           N  
ATOM   3093  CA  VAL A1889      72.217   1.386  34.875  1.00  0.00           C  
ATOM   3094  C   VAL A1889      71.514   0.535  35.930  1.00  0.00           C  
ATOM   3095  O   VAL A1889      70.967  -0.527  35.614  1.00  0.00           O  
ATOM   3096  CB  VAL A1889      71.129   2.217  34.162  1.00  0.00           C  
ATOM   3097  CG1 VAL A1889      70.601   3.301  35.096  1.00  0.00           C  
ATOM   3098  CG2 VAL A1889      71.666   2.811  32.875  1.00  0.00           C  
ATOM   3099  N   THR A1890      71.548   0.978  37.181  1.00  0.00           N  
ATOM   3100  CA  THR A1890      70.881   0.245  38.247  1.00  0.00           C  
ATOM   3101  C   THR A1890      69.547   0.914  38.554  1.00  0.00           C  
ATOM   3102  O   THR A1890      69.508   1.989  39.150  1.00  0.00           O  
ATOM   3103  CB  THR A1890      71.745   0.193  39.516  1.00  0.00           C  
ATOM   3104  OG1 THR A1890      72.950  -0.522  39.234  1.00  0.00           O  
ATOM   3105  CG2 THR A1890      71.011  -0.516  40.638  1.00  0.00           C  
ATOM   3106  N   LEU A1891      68.460   0.303  38.095  1.00  0.00           N  
ATOM   3107  CA  LEU A1891      67.124   0.837  38.321  1.00  0.00           C  
ATOM   3108  C   LEU A1891      66.498   0.270  39.587  1.00  0.00           C  
ATOM   3109  O   LEU A1891      66.779  -0.864  39.975  1.00  0.00           O  
ATOM   3110  CB  LEU A1891      66.231   0.545  37.117  1.00  0.00           C  
ATOM   3111  CG  LEU A1891      66.685   1.187  35.808  1.00  0.00           C  
ATOM   3112  CD1 LEU A1891      65.731   0.794  34.696  1.00  0.00           C  
ATOM   3113  CD2 LEU A1891      66.735   2.695  35.968  1.00  0.00           C  
ATOM   3114  N   LYS A1892      65.628   1.048  40.214  1.00  0.00           N  
ATOM   3115  CA  LYS A1892      64.974   0.618  41.436  1.00  0.00           C  
ATOM   3116  C   LYS A1892      63.573   1.193  41.485  1.00  0.00           C  
ATOM   3117  O   LYS A1892      63.417   2.420  41.535  1.00  0.00           O  
ATOM   3118  CB  LYS A1892      65.769   1.122  42.643  1.00  0.00           C  
ATOM   3119  CG  LYS A1892      65.304   0.619  44.008  1.00  0.00           C  
ATOM   3120  CD  LYS A1892      66.013   1.390  45.104  1.00  0.00           C  
ATOM   3121  CE  LYS A1892      65.895   0.727  46.452  1.00  0.00           C  
ATOM   3122  NZ  LYS A1892      66.699  -0.523  46.519  1.00  0.00           N  
ATOM   3123  N   ARG A1893      62.555   0.332  41.404  1.00  0.00           N  
ATOM   3124  CA  ARG A1893      61.185   0.823  41.494  1.00  0.00           C  
ATOM   3125  C   ARG A1893      61.012   1.213  42.949  1.00  0.00           C  
ATOM   3126  O   ARG A1893      61.133   0.376  43.840  1.00  0.00           O  
ATOM   3127  CB  ARG A1893      60.146  -0.225  41.108  1.00  0.00           C  
ATOM   3128  CG  ARG A1893      58.733   0.321  41.271  1.00  0.00           C  
ATOM   3129  CD  ARG A1893      57.655  -0.690  40.933  1.00  0.00           C  
ATOM   3130  NE  ARG A1893      57.371  -0.762  39.502  1.00  0.00           N  
ATOM   3131  CZ  ARG A1893      57.549  -1.851  38.759  1.00  0.00           C  
ATOM   3132  NH1 ARG A1893      58.016  -2.969  39.306  1.00  0.00           N  
ATOM   3133  NH2 ARG A1893      57.244  -1.829  37.467  1.00  0.00           N  
ATOM   3134  N   LEU A1894      60.753   2.491  43.184  1.00  0.00           N  
ATOM   3135  CA  LEU A1894      60.608   3.006  44.535  1.00  0.00           C  
ATOM   3136  C   LEU A1894      59.437   2.392  45.293  1.00  0.00           C  
ATOM   3137  O   LEU A1894      59.468   2.285  46.522  1.00  0.00           O  
ATOM   3138  CB  LEU A1894      60.524   4.532  44.490  1.00  0.00           C  
ATOM   3139  CG  LEU A1894      61.735   5.121  43.763  1.00  0.00           C  
ATOM   3140  CD1 LEU A1894      61.632   6.619  43.698  1.00  0.00           C  
ATOM   3141  CD2 LEU A1894      63.015   4.693  44.461  1.00  0.00           C  
ATOM   3142  N   ALA A1895      58.458   1.914  44.529  1.00  0.00           N  
ATOM   3143  CA  ALA A1895      57.264   1.279  45.067  1.00  0.00           C  
ATOM   3144  C   ALA A1895      57.519  -0.108  45.680  1.00  0.00           C  
ATOM   3145  O   ALA A1895      57.260  -0.326  46.862  1.00  0.00           O  
ATOM   3146  CB  ALA A1895      56.214   1.182  43.979  1.00  0.00           C  
ATOM   3147  N   THR A1896      57.999  -1.053  44.877  1.00  0.00           N  
ATOM   3148  CA  THR A1896      58.260  -2.402  45.373  1.00  0.00           C  
ATOM   3149  C   THR A1896      59.700  -2.654  45.818  1.00  0.00           C  
ATOM   3150  O   THR A1896      60.013  -3.728  46.335  1.00  0.00           O  
ATOM   3151  CB  THR A1896      57.869  -3.467  44.329  1.00  0.00           C  
ATOM   3152  OG1 THR A1896      58.579  -3.242  43.105  1.00  0.00           O  
ATOM   3153  CG2 THR A1896      56.391  -3.408  44.053  1.00  0.00           C  
ATOM   3154  N   GLY A1898      60.575  -1.672  45.617  1.00  0.00           N  
ATOM   3155  CA  GLY A1898      61.969  -1.827  45.996  1.00  0.00           C  
ATOM   3156  C   GLY A1898      62.728  -2.738  45.044  1.00  0.00           C  
ATOM   3157  O   GLY A1898      63.922  -2.981  45.225  1.00  0.00           O  
ATOM   3158  N   GLU A1899      62.037  -3.220  44.014  1.00  0.00           N  
ATOM   3159  CA  GLU A1899      62.611  -4.115  43.011  1.00  0.00           C  
ATOM   3160  C   GLU A1899      63.772  -3.460  42.267  1.00  0.00           C  
ATOM   3161  O   GLU A1899      63.586  -2.476  41.544  1.00  0.00           O  
ATOM   3162  CB  GLU A1899      61.520  -4.536  42.025  1.00  0.00           C  
ATOM   3163  CG  GLU A1899      61.972  -5.477  40.919  1.00  0.00           C  
ATOM   3164  CD  GLU A1899      60.845  -5.839  39.955  1.00  0.00           C  
ATOM   3165  OE1 GLU A1899      59.668  -5.522  40.254  1.00  0.00           O  
ATOM   3166  OE2 GLU A1899      61.137  -6.451  38.902  1.00  0.00           O  
ATOM   3167  N   GLN A1900      64.969  -4.007  42.452  1.00  0.00           N  
ATOM   3168  CA  GLN A1900      66.155  -3.469  41.803  1.00  0.00           C  
ATOM   3169  C   GLN A1900      66.611  -4.330  40.641  1.00  0.00           C  
ATOM   3170  O   GLN A1900      66.664  -5.554  40.744  1.00  0.00           O  
ATOM   3171  CB  GLN A1900      67.283  -3.315  42.809  1.00  0.00           C  
ATOM   3172  CG  GLN A1900      68.433  -2.508  42.292  1.00  0.00           C  
ATOM   3173  CD  GLN A1900      69.279  -1.981  43.409  1.00  0.00           C  
ATOM   3174  OE1 GLN A1900      68.851  -1.115  44.168  1.00  0.00           O  
ATOM   3175  NE2 GLN A1900      70.481  -2.517  43.541  1.00  0.00           N  
ATOM   3176  N   VAL A1901      66.981  -3.673  39.549  1.00  0.00           N  
ATOM   3177  CA  VAL A1901      67.418  -4.352  38.341  1.00  0.00           C  
ATOM   3178  C   VAL A1901      68.626  -3.642  37.758  1.00  0.00           C  
ATOM   3179  O   VAL A1901      68.690  -2.418  37.750  1.00  0.00           O  
ATOM   3180  CB  VAL A1901      66.290  -4.353  37.277  1.00  0.00           C  
ATOM   3181  CG1 VAL A1901      66.780  -4.946  35.977  1.00  0.00           C  
ATOM   3182  CG2 VAL A1901      65.085  -5.143  37.778  1.00  0.00           C  
ATOM   3183  N   ARG A1902      69.599  -4.421  37.308  1.00  0.00           N  
ATOM   3184  CA  ARG A1902      70.809  -3.895  36.688  1.00  0.00           C  
ATOM   3185  C   ARG A1902      70.718  -4.335  35.233  1.00  0.00           C  
ATOM   3186  O   ARG A1902      70.697  -5.533  34.948  1.00  0.00           O  
ATOM   3187  CB  ARG A1902      72.041  -4.515  37.340  1.00  0.00           C  
ATOM   3188  CG  ARG A1902      73.314  -4.406  36.521  1.00  0.00           C  
ATOM   3189  CD  ARG A1902      74.097  -3.160  36.850  1.00  0.00           C  
ATOM   3190  NE  ARG A1902      74.748  -3.249  38.156  1.00  0.00           N  
ATOM   3191  CZ  ARG A1902      76.013  -2.902  38.388  1.00  0.00           C  
ATOM   3192  NH1 ARG A1902      76.776  -2.445  37.399  1.00  0.00           N  
ATOM   3193  NH2 ARG A1902      76.511  -2.989  39.617  1.00  0.00           N  
ATOM   3194  N   LEU A1903      70.621  -3.381  34.316  1.00  0.00           N  
ATOM   3195  CA  LEU A1903      70.508  -3.717  32.900  1.00  0.00           C  
ATOM   3196  C   LEU A1903      71.284  -2.742  32.030  1.00  0.00           C  
ATOM   3197  O   LEU A1903      71.723  -1.697  32.506  1.00  0.00           O  
ATOM   3198  CB  LEU A1903      69.030  -3.792  32.467  1.00  0.00           C  
ATOM   3199  CG  LEU A1903      68.073  -2.599  32.595  1.00  0.00           C  
ATOM   3200  CD1 LEU A1903      66.702  -2.995  32.077  1.00  0.00           C  
ATOM   3201  CD2 LEU A1903      67.957  -2.145  34.040  1.00  0.00           C  
ATOM   3202  N   SER A1904      71.493  -3.107  30.768  1.00  0.00           N  
ATOM   3203  CA  SER A1904      72.226  -2.251  29.847  1.00  0.00           C  
ATOM   3204  C   SER A1904      71.398  -1.038  29.433  1.00  0.00           C  
ATOM   3205  O   SER A1904      70.167  -1.099  29.364  1.00  0.00           O  
ATOM   3206  CB  SER A1904      72.651  -3.045  28.612  1.00  0.00           C  
ATOM   3207  OG  SER A1904      71.524  -3.519  27.895  1.00  0.00           O  
ATOM   3208  N   ARG A1905      72.089   0.058  29.143  1.00  0.00           N  
ATOM   3209  CA  ARG A1905      71.452   1.299  28.729  1.00  0.00           C  
ATOM   3210  C   ARG A1905      70.356   1.082  27.690  1.00  0.00           C  
ATOM   3211  O   ARG A1905      69.321   1.753  27.732  1.00  0.00           O  
ATOM   3212  CB  ARG A1905      72.506   2.264  28.190  1.00  0.00           C  
ATOM   3213  CG  ARG A1905      73.340   2.951  29.257  1.00  0.00           C  
ATOM   3214  CD  ARG A1905      74.353   3.894  28.607  1.00  0.00           C  
ATOM   3215  NE  ARG A1905      74.597   5.096  29.407  1.00  0.00           N  
ATOM   3216  CZ  ARG A1905      74.524   6.340  28.935  1.00  0.00           C  
ATOM   3217  NH1 ARG A1905      74.214   6.563  27.660  1.00  0.00           N  
ATOM   3218  NH2 ARG A1905      74.756   7.370  29.742  1.00  0.00           N  
ATOM   3219  N   GLU A1906      70.567   0.099  26.808  1.00  0.00           N  
ATOM   3220  CA  GLU A1906      69.612  -0.235  25.746  1.00  0.00           C  
ATOM   3221  C   GLU A1906      68.338  -0.826  26.316  1.00  0.00           C  
ATOM   3222  O   GLU A1906      67.243  -0.521  25.850  1.00  0.00           O  
ATOM   3223  CB  GLU A1906      70.182  -1.266  24.765  1.00  0.00           C  
ATOM   3224  CG  GLU A1906      71.579  -1.001  24.248  1.00  0.00           C  
ATOM   3225  CD  GLU A1906      72.638  -1.759  25.028  1.00  0.00           C  
ATOM   3226  OE1 GLU A1906      72.841  -2.965  24.748  1.00  0.00           O  
ATOM   3227  OE2 GLU A1906      73.262  -1.149  25.924  1.00  0.00           O  
ATOM   3228  N   GLU A1907      68.495  -1.702  27.303  1.00  0.00           N  
ATOM   3229  CA  GLU A1907      67.364  -2.371  27.939  1.00  0.00           C  
ATOM   3230  C   GLU A1907      66.479  -1.450  28.809  1.00  0.00           C  
ATOM   3231  O   GLU A1907      65.342  -1.816  29.140  1.00  0.00           O  
ATOM   3232  CB  GLU A1907      67.871  -3.577  28.763  1.00  0.00           C  
ATOM   3233  CG  GLU A1907      68.682  -4.612  27.956  1.00  0.00           C  
ATOM   3234  CD  GLU A1907      69.072  -5.875  28.748  1.00  0.00           C  
ATOM   3235  OE1 GLU A1907      68.188  -6.719  29.011  1.00  0.00           O  
ATOM   3236  OE2 GLU A1907      70.270  -6.048  29.071  1.00  0.00           O  
ATOM   3237  N   VAL A1909      66.967  -0.242  29.111  1.00  0.00           N  
ATOM   3238  CA  VAL A1909      66.256   0.715  29.965  1.00  0.00           C  
ATOM   3239  C   VAL A1909      64.936   1.299  29.436  1.00  0.00           C  
ATOM   3240  O   VAL A1909      63.924   1.269  30.140  1.00  0.00           O  
ATOM   3241  CB  VAL A1909      67.197   1.864  30.425  1.00  0.00           C  
ATOM   3242  CG1 VAL A1909      66.470   2.808  31.382  1.00  0.00           C  
ATOM   3243  CG2 VAL A1909      68.433   1.288  31.095  1.00  0.00           C  
ATOM   3244  N   PRO A1910      64.928   1.855  28.210  1.00  0.00           N  
ATOM   3245  CA  PRO A1910      63.683   2.424  27.683  1.00  0.00           C  
ATOM   3246  C   PRO A1910      62.542   1.408  27.668  1.00  0.00           C  
ATOM   3247  O   PRO A1910      61.434   1.687  28.139  1.00  0.00           O  
ATOM   3248  CB  PRO A1910      64.076   2.841  26.267  1.00  0.00           C  
ATOM   3249  CG  PRO A1910      65.508   3.196  26.412  1.00  0.00           C  
ATOM   3250  CD  PRO A1910      66.034   2.066  27.260  1.00  0.00           C  
ATOM   3251  N   GLY A1913      62.838   0.222  27.150  1.00  0.00           N  
ATOM   3252  CA  GLY A1913      61.849  -0.832  27.064  1.00  0.00           C  
ATOM   3253  C   GLY A1913      61.358  -1.300  28.417  1.00  0.00           C  
ATOM   3254  O   GLY A1913      60.151  -1.385  28.645  1.00  0.00           O  
ATOM   3255  N   TYR A1914      62.284  -1.591  29.321  1.00  0.00           N  
ATOM   3256  CA  TYR A1914      61.933  -2.055  30.659  1.00  0.00           C  
ATOM   3257  C   TYR A1914      61.024  -1.062  31.378  1.00  0.00           C  
ATOM   3258  O   TYR A1914      60.014  -1.448  31.971  1.00  0.00           O  
ATOM   3259  CB  TYR A1914      63.199  -2.288  31.483  1.00  0.00           C  
ATOM   3260  CG  TYR A1914      62.946  -2.708  32.912  1.00  0.00           C  
ATOM   3261  CD1 TYR A1914      62.776  -1.758  33.921  1.00  0.00           C  
ATOM   3262  CD2 TYR A1914      62.899  -4.057  33.265  1.00  0.00           C  
ATOM   3263  CE1 TYR A1914      62.567  -2.142  35.253  1.00  0.00           C  
ATOM   3264  CE2 TYR A1914      62.692  -4.455  34.592  1.00  0.00           C  
ATOM   3265  CZ  TYR A1914      62.528  -3.493  35.582  1.00  0.00           C  
ATOM   3266  OH  TYR A1914      62.337  -3.878  36.895  1.00  0.00           O  
ATOM   3267  N   LEU A1915      61.389   0.213  31.338  1.00  0.00           N  
ATOM   3268  CA  LEU A1915      60.602   1.250  31.990  1.00  0.00           C  
ATOM   3269  C   LEU A1915      59.219   1.377  31.362  1.00  0.00           C  
ATOM   3270  O   LEU A1915      58.220   1.454  32.078  1.00  0.00           O  
ATOM   3271  CB  LEU A1915      61.334   2.595  31.939  1.00  0.00           C  
ATOM   3272  CG  LEU A1915      62.591   2.744  32.799  1.00  0.00           C  
ATOM   3273  CD1 LEU A1915      63.275   4.060  32.496  1.00  0.00           C  
ATOM   3274  CD2 LEU A1915      62.225   2.663  34.262  1.00  0.00           C  
ATOM   3275  N   LEU A1916      59.160   1.370  30.033  1.00  0.00           N  
ATOM   3276  CA  LEU A1916      57.888   1.495  29.319  1.00  0.00           C  
ATOM   3277  C   LEU A1916      56.915   0.363  29.599  1.00  0.00           C  
ATOM   3278  O   LEU A1916      55.726   0.600  29.800  1.00  0.00           O  
ATOM   3279  CB  LEU A1916      58.115   1.623  27.816  1.00  0.00           C  
ATOM   3280  CG  LEU A1916      58.416   3.048  27.365  1.00  0.00           C  
ATOM   3281  CD1 LEU A1916      58.858   3.026  25.929  1.00  0.00           C  
ATOM   3282  CD2 LEU A1916      57.192   3.931  27.550  1.00  0.00           C  
ATOM   3283  N   GLN A1917      57.418  -0.865  29.612  1.00  0.00           N  
ATOM   3284  CA  GLN A1917      56.566  -2.016  29.876  1.00  0.00           C  
ATOM   3285  C   GLN A1917      56.188  -2.085  31.354  1.00  0.00           C  
ATOM   3286  O   GLN A1917      55.141  -2.623  31.710  1.00  0.00           O  
ATOM   3287  CB  GLN A1917      57.243  -3.317  29.407  1.00  0.00           C  
ATOM   3288  CG  GLN A1917      58.558  -3.679  30.101  1.00  0.00           C  
ATOM   3289  CD  GLN A1917      58.361  -4.446  31.402  1.00  0.00           C  
ATOM   3290  OE1 GLN A1917      57.654  -5.453  31.440  1.00  0.00           O  
ATOM   3291  NE2 GLN A1917      58.992  -3.977  32.471  1.00  0.00           N  
ATOM   3292  N   ALA A1918      57.032  -1.518  32.209  1.00  0.00           N  
ATOM   3293  CA  ALA A1918      56.780  -1.522  33.644  1.00  0.00           C  
ATOM   3294  C   ALA A1918      55.847  -0.399  34.093  1.00  0.00           C  
ATOM   3295  O   ALA A1918      55.359  -0.413  35.223  1.00  0.00           O  
ATOM   3296  CB  ALA A1918      58.094  -1.439  34.401  1.00  0.00           C  
ATOM   3297  N   LEU A1929      55.598   0.567  33.214  1.00  0.00           N  
ATOM   3298  CA  LEU A1929      54.742   1.706  33.544  1.00  0.00           C  
ATOM   3299  C   LEU A1929      53.612   1.972  32.550  1.00  0.00           C  
ATOM   3300  O   LEU A1929      52.706   2.755  32.840  1.00  0.00           O  
ATOM   3301  CB  LEU A1929      55.598   2.973  33.675  1.00  0.00           C  
ATOM   3302  CG  LEU A1929      56.654   3.008  34.782  1.00  0.00           C  
ATOM   3303  CD1 LEU A1929      57.575   4.188  34.581  1.00  0.00           C  
ATOM   3304  CD2 LEU A1929      55.983   3.076  36.142  1.00  0.00           C  
ATOM   3305  N   GLY A1957      53.688   1.359  31.373  1.00  0.00           N  
ATOM   3306  CA  GLY A1957      52.668   1.566  30.360  1.00  0.00           C  
ATOM   3307  C   GLY A1957      51.562   0.526  30.373  1.00  0.00           C  
ATOM   3308  O   GLY A1957      50.990   0.266  29.290  1.00  0.00           O  
ATOM   3309  OXT GLY A1957      51.268  -0.028  31.458  1.00  0.00           O  
HETATM 3310  N   HIS A 423      30.876  40.859  27.950  1.00  0.00           N  
HETATM 3311  CA  HIS A 423      30.126  40.334  29.087  1.00  0.00           C  
HETATM 3312  C   HIS A 423      30.907  40.448  30.391  1.00  0.00           C  
HETATM 3313  O   HIS A 423      32.027  40.991  30.341  1.00  0.00           O  
HETATM 3314  CB  HIS A 423      29.712  38.879  28.826  1.00  0.00           C  
HETATM 3315  CG  HIS A 423      28.804  38.722  27.649  1.00  0.00           C  
HETATM 3316  ND1 HIS A 423      27.675  39.492  27.479  1.00  0.00           N  
HETATM 3317  CD2 HIS A 423      28.887  37.932  26.553  1.00  0.00           C  
HETATM 3318  CE1 HIS A 423      27.104  39.189  26.330  1.00  0.00           C  
HETATM 3319  NE2 HIS A 423      27.819  38.245  25.749  1.00  0.00           N  
HETATM 3320  OXT HIS A 423      30.388  40.026  31.451  1.00  0.00           O  
TER
END
