# Supplementary material for: Backbone Brackets and Arginine Tweezers delineate Class I and Class II aminoacyl tRNA synthetases
Source: PLoS Comput Biol. 2018 Apr 16;14(4):e1006101. doi: 10.1371/journal.pcbi.1006101 (PMC5919687; doi:10.1371/journal.pcbi.1006101)
Supplement: S12 File — All structures of Class II aaRS with residues renumbered according to the MSA. (GZ) [file pcbi.1006101.s024.tar.gz › 1adj_B_renum.pdb]

ATOM      1  N   THR B 311      33.713  50.219  11.627  1.00  0.00           N  
ATOM      2  CA  THR B 311      34.897  51.114  11.444  1.00  0.00           C  
ATOM      3  C   THR B 311      36.190  50.437  11.903  1.00  0.00           C  
ATOM      4  O   THR B 311      37.071  50.161  11.092  1.00  0.00           O  
ATOM      5  CB  THR B 311      34.728  52.445  12.233  1.00  0.00           C  
ATOM      6  OG1 THR B 311      33.451  53.024  11.930  1.00  0.00           O  
ATOM      7  CG2 THR B 311      35.831  53.433  11.864  1.00  0.00           C  
ATOM      8  N   ALA B 312      36.273  50.153  13.202  1.00  0.00           N  
ATOM      9  CA  ALA B 312      37.450  49.535  13.810  1.00  0.00           C  
ATOM     10  C   ALA B 312      37.898  48.198  13.222  1.00  0.00           C  
ATOM     11  O   ALA B 312      37.085  47.383  12.778  1.00  0.00           O  
ATOM     12  CB  ALA B 312      37.254  49.402  15.323  1.00  0.00           C  
ATOM     13  N   ARG B 313      39.213  48.004  13.242  1.00  0.00           N  
ATOM     14  CA  ARG B 313      39.880  46.802  12.756  1.00  0.00           C  
ATOM     15  C   ARG B 313      40.792  46.371  13.895  1.00  0.00           C  
ATOM     16  O   ARG B 313      40.869  47.041  14.934  1.00  0.00           O  
ATOM     17  CB  ARG B 313      40.761  47.134  11.543  1.00  0.00           C  
ATOM     18  CG  ARG B 313      40.018  47.501  10.276  1.00  0.00           C  
ATOM     19  CD  ARG B 313      39.534  46.255   9.555  1.00  0.00           C  
ATOM     20  NE  ARG B 313      38.415  46.526   8.651  1.00  0.00           N  
ATOM     21  CZ  ARG B 313      37.142  46.638   9.036  1.00  0.00           C  
ATOM     22  NH1 ARG B 313      36.811  46.506  10.315  1.00  0.00           N  
ATOM     23  NH2 ARG B 313      36.192  46.863   8.137  1.00  0.00           N  
ATOM     24  N   ALA B 314      41.467  45.243  13.714  1.00  0.00           N  
ATOM     25  CA  ALA B 314      42.416  44.764  14.714  1.00  0.00           C  
ATOM     26  C   ALA B 314      43.655  45.613  14.446  1.00  0.00           C  
ATOM     27  O   ALA B 314      44.086  45.728  13.293  1.00  0.00           O  
ATOM     28  CB  ALA B 314      42.724  43.286  14.502  1.00  0.00           C  
ATOM     29  N   VAL B 315      44.190  46.243  15.490  1.00  0.00           N  
ATOM     30  CA  VAL B 315      45.353  47.114  15.345  1.00  0.00           C  
ATOM     31  C   VAL B 315      46.494  46.448  14.577  1.00  0.00           C  
ATOM     32  O   VAL B 315      46.751  45.256  14.750  1.00  0.00           O  
ATOM     33  CB  VAL B 315      45.853  47.627  16.713  1.00  0.00           C  
ATOM     34  CG1 VAL B 315      44.767  48.437  17.396  1.00  0.00           C  
ATOM     35  CG2 VAL B 315      46.265  46.478  17.593  1.00  0.00           C  
ATOM     36  N   ARG B 316      47.140  47.210  13.698  1.00  0.00           N  
ATOM     37  CA  ARG B 316      48.248  46.697  12.891  1.00  0.00           C  
ATOM     38  C   ARG B 316      49.283  46.010  13.782  1.00  0.00           C  
ATOM     39  O   ARG B 316      49.655  46.535  14.831  1.00  0.00           O  
ATOM     40  CB  ARG B 316      48.902  47.836  12.092  1.00  0.00           C  
ATOM     41  CG  ARG B 316      49.904  47.396  11.012  1.00  0.00           C  
ATOM     42  CD  ARG B 316      49.272  46.498   9.934  1.00  0.00           C  
ATOM     43  NE  ARG B 316      49.269  45.082  10.311  1.00  0.00           N  
ATOM     44  CZ  ARG B 316      48.494  44.151   9.758  1.00  0.00           C  
ATOM     45  NH1 ARG B 316      47.637  44.467   8.793  1.00  0.00           N  
ATOM     46  NH2 ARG B 316      48.583  42.894  10.167  1.00  0.00           N  
ATOM     47  N   GLY B 317      49.701  44.814  13.380  1.00  0.00           N  
ATOM     48  CA  GLY B 317      50.671  44.071  14.161  1.00  0.00           C  
ATOM     49  C   GLY B 317      50.042  43.033  15.073  1.00  0.00           C  
ATOM     50  O   GLY B 317      50.751  42.288  15.746  1.00  0.00           O  
ATOM     51  N   THR B 318      48.715  43.024  15.145  1.00  0.00           N  
ATOM     52  CA  THR B 318      47.983  42.064  15.961  1.00  0.00           C  
ATOM     53  C   THR B 318      46.926  41.475  15.047  1.00  0.00           C  
ATOM     54  O   THR B 318      46.597  42.068  14.016  1.00  0.00           O  
ATOM     55  CB  THR B 318      47.260  42.727  17.163  1.00  0.00           C  
ATOM     56  OG1 THR B 318      46.160  43.516  16.694  1.00  0.00           O  
ATOM     57  CG2 THR B 318      48.210  43.604  17.968  1.00  0.00           C  
ATOM     58  N   LYS B 319      46.397  40.314  15.412  1.00  0.00           N  
ATOM     59  CA  LYS B 319      45.365  39.679  14.603  1.00  0.00           C  
ATOM     60  C   LYS B 319      44.577  38.653  15.395  1.00  0.00           C  
ATOM     61  O   LYS B 319      45.002  38.206  16.459  1.00  0.00           O  
ATOM     62  CB  LYS B 319      45.973  39.032  13.357  1.00  0.00           C  
ATOM     63  CG  LYS B 319      46.941  37.905  13.638  1.00  0.00           C  
ATOM     64  CD  LYS B 319      47.536  37.358  12.349  1.00  0.00           C  
ATOM     65  CE  LYS B 319      46.453  36.828  11.425  1.00  0.00           C  
ATOM     66  NZ  LYS B 319      47.026  36.230  10.186  1.00  0.00           N  
ATOM     67  N   ASP B 320      43.390  38.338  14.899  1.00  0.00           N  
ATOM     68  CA  ASP B 320      42.539  37.353  15.542  1.00  0.00           C  
ATOM     69  C   ASP B 320      43.023  35.969  15.124  1.00  0.00           C  
ATOM     70  O   ASP B 320      43.290  35.718  13.939  1.00  0.00           O  
ATOM     71  CB  ASP B 320      41.081  37.543  15.113  1.00  0.00           C  
ATOM     72  CG  ASP B 320      40.524  38.895  15.512  1.00  0.00           C  
ATOM     73  OD1 ASP B 320      40.726  39.294  16.675  1.00  0.00           O  
ATOM     74  OD2 ASP B 320      39.876  39.552  14.668  1.00  0.00           O  
ATOM     75  N   LEU B 321      43.162  35.086  16.103  1.00  0.00           N  
ATOM     76  CA  LEU B 321      43.596  33.729  15.841  1.00  0.00           C  
ATOM     77  C   LEU B 321      42.413  32.786  15.858  1.00  0.00           C  
ATOM     78  O   LEU B 321      41.700  32.685  16.859  1.00  0.00           O  
ATOM     79  CB  LEU B 321      44.624  33.285  16.880  1.00  0.00           C  
ATOM     80  CG  LEU B 321      46.009  33.927  16.784  1.00  0.00           C  
ATOM     81  CD1 LEU B 321      46.837  33.518  17.978  1.00  0.00           C  
ATOM     82  CD2 LEU B 321      46.687  33.514  15.489  1.00  0.00           C  
ATOM     83  N   PHE B 322      42.189  32.119  14.736  1.00  0.00           N  
ATOM     84  CA  PHE B 322      41.109  31.156  14.604  1.00  0.00           C  
ATOM     85  C   PHE B 322      41.420  30.269  13.410  1.00  0.00           C  
ATOM     86  O   PHE B 322      42.362  30.535  12.663  1.00  0.00           O  
ATOM     87  CB  PHE B 322      39.743  31.853  14.441  1.00  0.00           C  
ATOM     88  CG  PHE B 322      39.599  32.661  13.175  1.00  0.00           C  
ATOM     89  CD1 PHE B 322      40.015  33.990  13.131  1.00  0.00           C  
ATOM     90  CD2 PHE B 322      39.000  32.110  12.046  1.00  0.00           C  
ATOM     91  CE1 PHE B 322      39.832  34.756  11.984  1.00  0.00           C  
ATOM     92  CE2 PHE B 322      38.810  32.865  10.892  1.00  0.00           C  
ATOM     93  CZ  PHE B 322      39.226  34.190  10.861  1.00  0.00           C  
ATOM     94  N   GLY B 323      40.661  29.194  13.258  1.00  0.00           N  
ATOM     95  CA  GLY B 323      40.869  28.293  12.142  1.00  0.00           C  
ATOM     96  C   GLY B 323      42.199  27.575  12.188  1.00  0.00           C  
ATOM     97  O   GLY B 323      42.808  27.418  13.252  1.00  0.00           O  
ATOM     98  N   LYS B 324      42.664  27.159  11.018  1.00  0.00           N  
ATOM     99  CA  LYS B 324      43.920  26.436  10.915  1.00  0.00           C  
ATOM    100  C   LYS B 324      45.088  27.137  11.598  1.00  0.00           C  
ATOM    101  O   LYS B 324      45.863  26.510  12.320  1.00  0.00           O  
ATOM    102  CB  LYS B 324      44.238  26.133   9.452  1.00  0.00           C  
ATOM    103  CG  LYS B 324      43.484  24.935   8.927  1.00  0.00           C  
ATOM    104  CD  LYS B 324      43.885  24.592   7.511  1.00  0.00           C  
ATOM    105  CE  LYS B 324      43.235  23.283   7.061  1.00  0.00           C  
ATOM    106  NZ  LYS B 324      43.490  22.993   5.619  1.00  0.00           N  
ATOM    107  N   GLU B 325      45.174  28.447  11.423  1.00  0.00           N  
ATOM    108  CA  GLU B 325      46.249  29.216  12.029  1.00  0.00           C  
ATOM    109  C   GLU B 325      46.305  29.017  13.548  1.00  0.00           C  
ATOM    110  O   GLU B 325      47.378  28.774  14.107  1.00  0.00           O  
ATOM    111  CB  GLU B 325      46.090  30.697  11.683  1.00  0.00           C  
ATOM    112  CG  GLU B 325      47.215  31.574  12.186  1.00  0.00           C  
ATOM    113  CD  GLU B 325      47.091  33.012  11.738  1.00  0.00           C  
ATOM    114  OE1 GLU B 325      46.141  33.339  10.992  1.00  0.00           O  
ATOM    115  OE2 GLU B 325      47.959  33.823  12.127  1.00  0.00           O  
ATOM    116  N   LEU B 332      45.149  29.087  14.206  1.00  0.00           N  
ATOM    117  CA  LEU B 332      45.071  28.920  15.661  1.00  0.00           C  
ATOM    118  C   LEU B 332      45.479  27.504  16.026  1.00  0.00           C  
ATOM    119  O   LEU B 332      46.231  27.291  16.980  1.00  0.00           O  
ATOM    120  CB  LEU B 332      43.643  29.179  16.155  1.00  0.00           C  
ATOM    121  CG  LEU B 332      43.346  29.537  17.618  1.00  0.00           C  
ATOM    122  CD1 LEU B 332      42.331  28.569  18.160  1.00  0.00           C  
ATOM    123  CD2 LEU B 332      44.604  29.556  18.482  1.00  0.00           C  
ATOM    124  N   ARG B 333      44.990  26.542  15.249  1.00  0.00           N  
ATOM    125  CA  ARG B 333      45.297  25.138  15.478  1.00  0.00           C  
ATOM    126  C   ARG B 333      46.781  24.817  15.384  1.00  0.00           C  
ATOM    127  O   ARG B 333      47.292  24.018  16.171  1.00  0.00           O  
ATOM    128  CB  ARG B 333      44.486  24.264  14.530  1.00  0.00           C  
ATOM    129  CG  ARG B 333      43.027  24.156  14.942  1.00  0.00           C  
ATOM    130  CD  ARG B 333      42.154  23.638  13.820  1.00  0.00           C  
ATOM    131  NE  ARG B 333      42.573  22.325  13.344  1.00  0.00           N  
ATOM    132  CZ  ARG B 333      42.348  21.879  12.112  1.00  0.00           C  
ATOM    133  NH1 ARG B 333      41.710  22.643  11.232  1.00  0.00           N  
ATOM    134  NH2 ARG B 333      42.767  20.674  11.757  1.00  0.00           N  
ATOM    135  N   MET B 334      47.482  25.466  14.456  1.00  0.00           N  
ATOM    136  CA  MET B 334      48.914  25.232  14.314  1.00  0.00           C  
ATOM    137  C   MET B 334      49.611  25.713  15.577  1.00  0.00           C  
ATOM    138  O   MET B 334      50.462  25.019  16.119  1.00  0.00           O  
ATOM    139  CB  MET B 334      49.482  25.942  13.086  1.00  0.00           C  
ATOM    140  CG  MET B 334      50.845  25.402  12.641  1.00  0.00           C  
ATOM    141  SD  MET B 334      50.819  23.629  12.154  1.00  0.00           S  
ATOM    142  CE  MET B 334      50.642  23.761  10.404  1.00  0.00           C  
ATOM    143  N   HIS B 335      49.204  26.875  16.074  1.00  0.00           N  
ATOM    144  CA  HIS B 335      49.790  27.428  17.292  1.00  0.00           C  
ATOM    145  C   HIS B 335      49.631  26.463  18.450  1.00  0.00           C  
ATOM    146  O   HIS B 335      50.536  26.292  19.263  1.00  0.00           O  
ATOM    147  CB  HIS B 335      49.104  28.739  17.672  1.00  0.00           C  
ATOM    148  CG  HIS B 335      49.552  29.915  16.871  1.00  0.00           C  
ATOM    149  ND1 HIS B 335      49.708  31.170  17.420  1.00  0.00           N  
ATOM    150  CD2 HIS B 335      49.888  30.030  15.562  1.00  0.00           C  
ATOM    151  CE1 HIS B 335      50.121  32.007  16.485  1.00  0.00           C  
ATOM    152  NE2 HIS B 335      50.238  31.339  15.350  1.00  0.00           N  
ATOM    153  N   GLN B 336      48.460  25.850  18.530  1.00  0.00           N  
ATOM    154  CA  GLN B 336      48.163  24.926  19.603  1.00  0.00           C  
ATOM    155  C   GLN B 336      49.011  23.673  19.500  1.00  0.00           C  
ATOM    156  O   GLN B 336      49.509  23.184  20.517  1.00  0.00           O  
ATOM    157  CB  GLN B 336      46.660  24.631  19.630  1.00  0.00           C  
ATOM    158  CG  GLN B 336      45.847  25.900  19.912  1.00  0.00           C  
ATOM    159  CD  GLN B 336      44.344  25.708  19.880  1.00  0.00           C  
ATOM    160  OE1 GLN B 336      43.798  25.081  18.974  1.00  0.00           O  
ATOM    161  NE2 GLN B 336      43.659  26.299  20.848  1.00  0.00           N  
ATOM    162  N   ARG B 337      49.221  23.184  18.278  1.00  0.00           N  
ATOM    163  CA  ARG B 337      50.051  21.998  18.065  1.00  0.00           C  
ATOM    164  C   ARG B 337      51.475  22.304  18.518  1.00  0.00           C  
ATOM    165  O   ARG B 337      52.091  21.523  19.249  1.00  0.00           O  
ATOM    166  CB  ARG B 337      50.055  21.579  16.593  1.00  0.00           C  
ATOM    167  CG  ARG B 337      48.905  20.660  16.212  1.00  0.00           C  
ATOM    168  CD  ARG B 337      49.123  20.013  14.863  1.00  0.00           C  
ATOM    169  NE  ARG B 337      47.997  19.163  14.484  1.00  0.00           N  
ATOM    170  CZ  ARG B 337      47.979  18.374  13.412  1.00  0.00           C  
ATOM    171  NH1 ARG B 337      49.033  18.318  12.605  1.00  0.00           N  
ATOM    172  NH2 ARG B 337      46.903  17.655  13.129  1.00  0.00           N  
ATOM    173  N   ILE B 338      51.973  23.466  18.101  1.00  0.00           N  
ATOM    174  CA  ILE B 338      53.309  23.935  18.454  1.00  0.00           C  
ATOM    175  C   ILE B 338      53.484  24.001  19.975  1.00  0.00           C  
ATOM    176  O   ILE B 338      54.415  23.406  20.516  1.00  0.00           O  
ATOM    177  CB  ILE B 338      53.589  25.310  17.807  1.00  0.00           C  
ATOM    178  CG1 ILE B 338      53.624  25.152  16.285  1.00  0.00           C  
ATOM    179  CG2 ILE B 338      54.885  25.899  18.334  1.00  0.00           C  
ATOM    180  CD1 ILE B 338      53.649  26.453  15.523  1.00  0.00           C  
ATOM    181  N   VAL B 339      52.571  24.670  20.674  1.00  0.00           N  
ATOM    182  CA  VAL B 339      52.668  24.752  22.130  1.00  0.00           C  
ATOM    183  C   VAL B 339      52.514  23.378  22.791  1.00  0.00           C  
ATOM    184  O   VAL B 339      53.144  23.093  23.808  1.00  0.00           O  
ATOM    185  CB  VAL B 339      51.619  25.708  22.708  1.00  0.00           C  
ATOM    186  CG1 VAL B 339      51.710  25.748  24.232  1.00  0.00           C  
ATOM    187  CG2 VAL B 339      51.809  27.082  22.122  1.00  0.00           C  
ATOM    188  N   ALA B 340      51.678  22.529  22.206  1.00  0.00           N  
ATOM    189  CA  ALA B 340      51.435  21.193  22.741  1.00  0.00           C  
ATOM    190  C   ALA B 340      52.712  20.373  22.742  1.00  0.00           C  
ATOM    191  O   ALA B 340      53.016  19.697  23.728  1.00  0.00           O  
ATOM    192  CB  ALA B 340      50.370  20.488  21.930  1.00  0.00           C  
ATOM    193  N   THR B 341      53.448  20.441  21.633  1.00  0.00           N  
ATOM    194  CA  THR B 341      54.710  19.722  21.468  1.00  0.00           C  
ATOM    195  C   THR B 341      55.757  20.270  22.445  1.00  0.00           C  
ATOM    196  O   THR B 341      56.404  19.508  23.175  1.00  0.00           O  
ATOM    197  CB  THR B 341      55.213  19.859  20.019  1.00  0.00           C  
ATOM    198  OG1 THR B 341      54.286  19.221  19.131  1.00  0.00           O  
ATOM    199  CG2 THR B 341      56.577  19.233  19.853  1.00  0.00           C  
ATOM    200  N   ALA B 342      55.898  21.597  22.467  1.00  0.00           N  
ATOM    201  CA  ALA B 342      56.833  22.262  23.364  1.00  0.00           C  
ATOM    202  C   ALA B 342      56.541  21.829  24.801  1.00  0.00           C  
ATOM    203  O   ALA B 342      57.459  21.544  25.561  1.00  0.00           O  
ATOM    204  CB  ALA B 342      56.714  23.758  23.228  1.00  0.00           C  
ATOM    205  N   ARG B 343      55.261  21.740  25.153  1.00  0.00           N  
ATOM    206  CA  ARG B 343      54.855  21.318  26.494  1.00  0.00           C  
ATOM    207  C   ARG B 343      55.383  19.916  26.803  1.00  0.00           C  
ATOM    208  O   ARG B 343      55.927  19.665  27.883  1.00  0.00           O  
ATOM    209  CB  ARG B 343      53.318  21.333  26.632  1.00  0.00           C  
ATOM    210  CG  ARG B 343      52.781  20.642  27.903  1.00  0.00           C  
ATOM    211  CD  ARG B 343      51.257  20.731  28.053  1.00  0.00           C  
ATOM    212  NE  ARG B 343      50.828  21.999  28.649  1.00  0.00           N  
ATOM    213  CZ  ARG B 343      50.090  22.925  28.030  1.00  0.00           C  
ATOM    214  NH1 ARG B 343      49.680  22.736  26.774  1.00  0.00           N  
ATOM    215  NH2 ARG B 343      49.779  24.058  28.661  1.00  0.00           N  
ATOM    216  N   LYS B 344      55.247  19.014  25.842  1.00  0.00           N  
ATOM    217  CA  LYS B 344      55.698  17.646  26.031  1.00  0.00           C  
ATOM    218  C   LYS B 344      57.216  17.528  26.245  1.00  0.00           C  
ATOM    219  O   LYS B 344      57.663  16.944  27.243  1.00  0.00           O  
ATOM    220  CB  LYS B 344      55.255  16.764  24.858  1.00  0.00           C  
ATOM    221  CG  LYS B 344      55.612  15.301  25.049  1.00  0.00           C  
ATOM    222  CD  LYS B 344      55.199  14.441  23.875  1.00  0.00           C  
ATOM    223  CE  LYS B 344      55.529  12.972  24.153  1.00  0.00           C  
ATOM    224  NZ  LYS B 344      54.929  12.490  25.443  1.00  0.00           N  
ATOM    225  N   VAL B 345      58.004  18.109  25.340  1.00  0.00           N  
ATOM    226  CA  VAL B 345      59.455  18.020  25.458  1.00  0.00           C  
ATOM    227  C   VAL B 345      59.978  18.721  26.703  1.00  0.00           C  
ATOM    228  O   VAL B 345      60.780  18.152  27.444  1.00  0.00           O  
ATOM    229  CB  VAL B 345      60.206  18.548  24.194  1.00  0.00           C  
ATOM    230  CG1 VAL B 345      59.596  17.972  22.927  1.00  0.00           C  
ATOM    231  CG2 VAL B 345      60.199  20.044  24.141  1.00  0.00           C  
ATOM    232  N   LEU B 347      59.470  19.922  26.967  1.00  0.00           N  
ATOM    233  CA  LEU B 347      59.893  20.712  28.115  1.00  0.00           C  
ATOM    234  C   LEU B 347      59.545  20.066  29.440  1.00  0.00           C  
ATOM    235  O   LEU B 347      60.391  19.992  30.337  1.00  0.00           O  
ATOM    236  CB  LEU B 347      59.301  22.115  28.036  1.00  0.00           C  
ATOM    237  CG  LEU B 347      60.136  23.209  27.363  1.00  0.00           C  
ATOM    238  CD1 LEU B 347      60.963  22.678  26.212  1.00  0.00           C  
ATOM    239  CD2 LEU B 347      59.206  24.322  26.895  1.00  0.00           C  
ATOM    240  N   GLU B 348      58.318  19.565  29.559  1.00  0.00           N  
ATOM    241  CA  GLU B 348      57.890  18.930  30.800  1.00  0.00           C  
ATOM    242  C   GLU B 348      58.559  17.580  31.054  1.00  0.00           C  
ATOM    243  O   GLU B 348      58.698  17.154  32.205  1.00  0.00           O  
ATOM    244  CB  GLU B 348      56.370  18.835  30.860  1.00  0.00           C  
ATOM    245  CG  GLU B 348      55.721  20.211  30.898  1.00  0.00           C  
ATOM    246  CD  GLU B 348      54.282  20.193  31.356  1.00  0.00           C  
ATOM    247  OE1 GLU B 348      53.608  19.160  31.166  1.00  0.00           O  
ATOM    248  OE2 GLU B 348      53.825  21.220  31.902  1.00  0.00           O  
ATOM    249  N   ALA B 349      59.020  16.935  29.987  1.00  0.00           N  
ATOM    250  CA  ALA B 349      59.714  15.659  30.119  1.00  0.00           C  
ATOM    251  C   ALA B 349      61.075  15.920  30.755  1.00  0.00           C  
ATOM    252  O   ALA B 349      61.631  15.044  31.418  1.00  0.00           O  
ATOM    253  CB  ALA B 349      59.887  14.999  28.758  1.00  0.00           C  
ATOM    254  N   ALA B 352      61.599  17.131  30.545  1.00  0.00           N  
ATOM    255  CA  ALA B 352      62.888  17.534  31.097  1.00  0.00           C  
ATOM    256  C   ALA B 352      62.739  18.068  32.516  1.00  0.00           C  
ATOM    257  O   ALA B 352      63.713  18.514  33.122  1.00  0.00           O  
ATOM    258  CB  ALA B 352      63.546  18.574  30.206  1.00  0.00           C  
ATOM    259  N   GLY B 361      61.514  18.049  33.029  1.00  0.00           N  
ATOM    260  CA  GLY B 361      61.266  18.509  34.380  1.00  0.00           C  
ATOM    261  C   GLY B 361      60.795  19.938  34.513  1.00  0.00           C  
ATOM    262  O   GLY B 361      60.732  20.454  35.622  1.00  0.00           O  
ATOM    263  N   ALA B 362      60.458  20.585  33.403  1.00  0.00           N  
ATOM    264  CA  ALA B 362      59.995  21.969  33.455  1.00  0.00           C  
ATOM    265  C   ALA B 362      58.577  22.093  34.025  1.00  0.00           C  
ATOM    266  O   ALA B 362      57.693  21.302  33.703  1.00  0.00           O  
ATOM    267  CB  ALA B 362      60.064  22.600  32.073  1.00  0.00           C  
ATOM    268  N   LEU B 363      58.381  23.084  34.885  1.00  0.00           N  
ATOM    269  CA  LEU B 363      57.096  23.358  35.508  1.00  0.00           C  
ATOM    270  C   LEU B 363      56.473  24.547  34.773  1.00  0.00           C  
ATOM    271  O   LEU B 363      57.168  25.531  34.503  1.00  0.00           O  
ATOM    272  CB  LEU B 363      57.316  23.732  36.976  1.00  0.00           C  
ATOM    273  CG  LEU B 363      56.113  24.285  37.751  1.00  0.00           C  
ATOM    274  CD1 LEU B 363      55.285  23.143  38.356  1.00  0.00           C  
ATOM    275  CD2 LEU B 363      56.601  25.232  38.847  1.00  0.00           C  
ATOM    276  N   GLU B 364      55.185  24.461  34.432  1.00  0.00           N  
ATOM    277  CA  GLU B 364      54.513  25.563  33.736  1.00  0.00           C  
ATOM    278  C   GLU B 364      54.213  26.703  34.710  1.00  0.00           C  
ATOM    279  O   GLU B 364      53.591  26.493  35.753  1.00  0.00           O  
ATOM    280  CB  GLU B 364      53.228  25.085  33.055  1.00  0.00           C  
ATOM    281  CG  GLU B 364      52.522  26.173  32.247  1.00  0.00           C  
ATOM    282  CD  GLU B 364      51.351  25.658  31.414  1.00  0.00           C  
ATOM    283  OE1 GLU B 364      50.880  24.515  31.641  1.00  0.00           O  
ATOM    284  OE2 GLU B 364      50.904  26.411  30.517  1.00  0.00           O  
ATOM    285  N   LEU B 365      54.676  27.899  34.362  1.00  0.00           N  
ATOM    286  CA  LEU B 365      54.506  29.098  35.181  1.00  0.00           C  
ATOM    287  C   LEU B 365      54.124  30.228  34.235  1.00  0.00           C  
ATOM    288  O   LEU B 365      54.889  30.579  33.336  1.00  0.00           O  
ATOM    289  CB  LEU B 365      55.834  29.438  35.882  1.00  0.00           C  
ATOM    290  CG  LEU B 365      56.101  30.606  36.850  1.00  0.00           C  
ATOM    291  CD1 LEU B 365      55.693  31.961  36.277  1.00  0.00           C  
ATOM    292  CD2 LEU B 365      55.422  30.370  38.161  1.00  0.00           C  
ATOM    293  N   VAL B 366      52.938  30.790  34.437  1.00  0.00           N  
ATOM    294  CA  VAL B 366      52.454  31.881  33.606  1.00  0.00           C  
ATOM    295  C   VAL B 366      52.482  33.185  34.398  1.00  0.00           C  
ATOM    296  O   VAL B 366      51.834  33.300  35.438  1.00  0.00           O  
ATOM    297  CB  VAL B 366      51.015  31.612  33.110  1.00  0.00           C  
ATOM    298  CG1 VAL B 366      50.589  32.692  32.121  1.00  0.00           C  
ATOM    299  CG2 VAL B 366      50.935  30.240  32.456  1.00  0.00           C  
ATOM    300  N   THR B 368      53.273  34.142  33.925  1.00  0.00           N  
ATOM    301  CA  THR B 368      53.388  35.434  34.589  1.00  0.00           C  
ATOM    302  C   THR B 368      52.364  36.405  34.001  1.00  0.00           C  
ATOM    303  O   THR B 368      51.869  36.193  32.893  1.00  0.00           O  
ATOM    304  CB  THR B 368      54.809  36.020  34.415  1.00  0.00           C  
ATOM    305  OG1 THR B 368      55.124  36.108  33.019  1.00  0.00           O  
ATOM    306  CG2 THR B 368      55.834  35.146  35.105  1.00  0.00           C  
ATOM    307  N   PRO B 370      52.023  37.473  34.742  1.00  0.00           N  
ATOM    308  CA  PRO B 370      51.057  38.481  34.292  1.00  0.00           C  
ATOM    309  C   PRO B 370      51.440  39.113  32.955  1.00  0.00           C  
ATOM    310  O   PRO B 370      52.596  39.063  32.546  1.00  0.00           O  
ATOM    311  CB  PRO B 370      51.104  39.510  35.414  1.00  0.00           C  
ATOM    312  CG  PRO B 370      51.376  38.665  36.620  1.00  0.00           C  
ATOM    313  CD  PRO B 370      52.456  37.748  36.125  1.00  0.00           C  
ATOM    314  N   ILE B 371      50.464  39.718  32.290  1.00  0.00           N  
ATOM    315  CA  ILE B 371      50.677  40.355  30.998  1.00  0.00           C  
ATOM    316  C   ILE B 371      51.558  41.602  31.133  1.00  0.00           C  
ATOM    317  O   ILE B 371      52.210  42.026  30.173  1.00  0.00           O  
ATOM    318  CB  ILE B 371      49.308  40.688  30.336  1.00  0.00           C  
ATOM    319  CG1 ILE B 371      48.602  39.391  29.923  1.00  0.00           C  
ATOM    320  CG2 ILE B 371      49.478  41.608  29.125  1.00  0.00           C  
ATOM    321  CD1 ILE B 371      49.220  38.691  28.734  1.00  0.00           C  
ATOM    322  N   PHE B 372      51.566  42.202  32.318  1.00  0.00           N  
ATOM    323  CA  PHE B 372      52.394  43.382  32.548  1.00  0.00           C  
ATOM    324  C   PHE B 372      53.116  43.315  33.885  1.00  0.00           C  
ATOM    325  O   PHE B 372      52.685  42.620  34.811  1.00  0.00           O  
ATOM    326  CB  PHE B 372      51.597  44.695  32.402  1.00  0.00           C  
ATOM    327  CG  PHE B 372      50.287  44.721  33.149  1.00  0.00           C  
ATOM    328  CD1 PHE B 372      50.253  44.732  34.539  1.00  0.00           C  
ATOM    329  CD2 PHE B 372      49.081  44.755  32.455  1.00  0.00           C  
ATOM    330  CE1 PHE B 372      49.035  44.776  35.227  1.00  0.00           C  
ATOM    331  CE2 PHE B 372      47.858  44.799  33.133  1.00  0.00           C  
ATOM    332  CZ  PHE B 372      47.837  44.809  34.521  1.00  0.00           C  
ATOM    333  N   GLU B 373      54.251  43.996  33.952  1.00  0.00           N  
ATOM    334  CA  GLU B 373      55.064  44.039  35.162  1.00  0.00           C  
ATOM    335  C   GLU B 373      55.376  45.511  35.430  1.00  0.00           C  
ATOM    336  O   GLU B 373      55.066  46.375  34.594  1.00  0.00           O  
ATOM    337  CB  GLU B 373      56.392  43.310  34.914  1.00  0.00           C  
ATOM    338  CG  GLU B 373      56.293  41.824  34.610  1.00  0.00           C  
ATOM    339  CD  GLU B 373      56.286  40.962  35.859  1.00  0.00           C  
ATOM    340  OE1 GLU B 373      56.600  41.475  36.959  1.00  0.00           O  
ATOM    341  OE2 GLU B 373      55.972  39.759  35.738  1.00  0.00           O  
ATOM    342  N   GLU B 374      55.962  45.803  36.592  1.00  0.00           N  
ATOM    343  CA  GLU B 374      56.369  47.172  36.900  1.00  0.00           C  
ATOM    344  C   GLU B 374      57.391  47.467  35.810  1.00  0.00           C  
ATOM    345  O   GLU B 374      58.277  46.646  35.552  1.00  0.00           O  
ATOM    346  CB  GLU B 374      57.086  47.254  38.245  1.00  0.00           C  
ATOM    347  CG  GLU B 374      56.250  46.940  39.463  1.00  0.00           C  
ATOM    348  CD  GLU B 374      57.031  47.139  40.754  1.00  0.00           C  
ATOM    349  OE1 GLU B 374      57.764  48.154  40.862  1.00  0.00           O  
ATOM    350  OE2 GLU B 374      56.913  46.282  41.660  1.00  0.00           O  
ATOM    351  N   THR B 375      57.291  48.632  35.188  1.00  0.00           N  
ATOM    352  CA  THR B 375      58.195  48.997  34.110  1.00  0.00           C  
ATOM    353  C   THR B 375      59.679  48.738  34.425  1.00  0.00           C  
ATOM    354  O   THR B 375      60.460  48.400  33.534  1.00  0.00           O  
ATOM    355  CB  THR B 375      57.972  50.466  33.705  1.00  0.00           C  
ATOM    356  OG1 THR B 375      58.535  50.703  32.409  1.00  0.00           O  
ATOM    357  CG2 THR B 375      58.614  51.406  34.725  1.00  0.00           C  
ATOM    358  N   GLN B 376      60.052  48.834  35.699  1.00  0.00           N  
ATOM    359  CA  GLN B 376      61.439  48.621  36.105  1.00  0.00           C  
ATOM    360  C   GLN B 376      61.970  47.214  35.824  1.00  0.00           C  
ATOM    361  O   GLN B 376      63.132  47.059  35.449  1.00  0.00           O  
ATOM    362  CB  GLN B 376      61.639  48.977  37.581  1.00  0.00           C  
ATOM    363  CG  GLN B 376      60.883  48.096  38.560  1.00  0.00           C  
ATOM    364  CD  GLN B 376      61.233  48.393  40.009  1.00  0.00           C  
ATOM    365  OE1 GLN B 376      61.952  49.345  40.302  1.00  0.00           O  
ATOM    366  NE2 GLN B 376      60.726  47.575  40.924  1.00  0.00           N  
ATOM    367  N   VAL B 377      61.121  46.200  35.964  1.00  0.00           N  
ATOM    368  CA  VAL B 377      61.530  44.808  35.737  1.00  0.00           C  
ATOM    369  C   VAL B 377      62.172  44.676  34.349  1.00  0.00           C  
ATOM    370  O   VAL B 377      63.194  43.996  34.193  1.00  0.00           O  
ATOM    371  CB  VAL B 377      60.310  43.886  35.845  1.00  0.00           C  
ATOM    372  CG1 VAL B 377      60.651  42.411  35.630  1.00  0.00           C  
ATOM    373  CG2 VAL B 377      59.620  43.960  37.208  1.00  0.00           C  
ATOM    374  N   PHE B 378      61.622  45.372  33.365  1.00  0.00           N  
ATOM    375  CA  PHE B 378      62.144  45.302  32.010  1.00  0.00           C  
ATOM    376  C   PHE B 378      63.271  46.293  31.760  1.00  0.00           C  
ATOM    377  O   PHE B 378      64.187  46.004  30.991  1.00  0.00           O  
ATOM    378  CB  PHE B 378      61.014  45.472  30.987  1.00  0.00           C  
ATOM    379  CG  PHE B 378      59.913  44.454  31.136  1.00  0.00           C  
ATOM    380  CD1 PHE B 378      60.202  43.090  31.145  1.00  0.00           C  
ATOM    381  CD2 PHE B 378      58.595  44.857  31.316  1.00  0.00           C  
ATOM    382  CE1 PHE B 378      59.197  42.147  31.334  1.00  0.00           C  
ATOM    383  CE2 PHE B 378      57.582  43.919  31.507  1.00  0.00           C  
ATOM    384  CZ  PHE B 378      57.884  42.563  31.517  1.00  0.00           C  
ATOM    385  N   GLU B 388      63.212  47.452  32.411  1.00  0.00           N  
ATOM    386  CA  GLU B 388      64.249  48.476  32.257  1.00  0.00           C  
ATOM    387  C   GLU B 388      65.575  47.929  32.764  1.00  0.00           C  
ATOM    388  O   GLU B 388      66.548  47.824  32.013  1.00  0.00           O  
ATOM    389  CB  GLU B 388      63.906  49.733  33.063  1.00  0.00           C  
ATOM    390  CG  GLU B 388      62.749  50.556  32.525  1.00  0.00           C  
ATOM    391  CD  GLU B 388      62.443  51.776  33.392  1.00  0.00           C  
ATOM    392  OE1 GLU B 388      62.430  51.639  34.638  1.00  0.00           O  
ATOM    393  OE2 GLU B 388      62.208  52.870  32.829  1.00  0.00           O  
ATOM    394  N   LYS B 389      65.596  47.586  34.048  1.00  0.00           N  
ATOM    395  CA  LYS B 389      66.776  47.043  34.697  1.00  0.00           C  
ATOM    396  C   LYS B 389      67.150  45.684  34.122  1.00  0.00           C  
ATOM    397  O   LYS B 389      68.314  45.434  33.811  1.00  0.00           O  
ATOM    398  CB  LYS B 389      66.535  46.930  36.201  1.00  0.00           C  
ATOM    399  CG  LYS B 389      66.180  48.258  36.822  1.00  0.00           C  
ATOM    400  CD  LYS B 389      65.939  48.172  38.313  1.00  0.00           C  
ATOM    401  CE  LYS B 389      65.538  49.547  38.846  1.00  0.00           C  
ATOM    402  NZ  LYS B 389      65.337  49.563  40.322  1.00  0.00           N  
ATOM    403  N   GLY B 396      66.151  44.828  33.942  1.00  0.00           N  
ATOM    404  CA  GLY B 396      66.399  43.505  33.409  1.00  0.00           C  
ATOM    405  C   GLY B 396      66.973  43.461  32.003  1.00  0.00           C  
ATOM    406  O   GLY B 396      68.089  42.979  31.794  1.00  0.00           O  
ATOM    407  N   VAL B 478      66.217  43.971  31.036  1.00  0.00           N  
ATOM    408  CA  VAL B 478      66.648  43.955  29.639  1.00  0.00           C  
ATOM    409  C   VAL B 478      67.830  44.893  29.360  1.00  0.00           C  
ATOM    410  O   VAL B 478      68.515  44.753  28.339  1.00  0.00           O  
ATOM    411  CB  VAL B 478      65.455  44.257  28.694  1.00  0.00           C  
ATOM    412  CG1 VAL B 478      65.822  43.976  27.248  1.00  0.00           C  
ATOM    413  CG2 VAL B 478      64.257  43.410  29.092  1.00  0.00           C  
ATOM    414  N   GLY B 479      68.099  45.806  30.290  1.00  0.00           N  
ATOM    415  CA  GLY B 479      69.201  46.738  30.128  1.00  0.00           C  
ATOM    416  C   GLY B 479      68.734  48.025  29.483  1.00  0.00           C  
ATOM    417  O   GLY B 479      68.253  48.016  28.348  1.00  0.00           O  
ATOM    418  N   ALA B 488      68.939  49.140  30.178  1.00  0.00           N  
ATOM    419  CA  ALA B 488      68.515  50.455  29.695  1.00  0.00           C  
ATOM    420  C   ALA B 488      69.128  50.941  28.376  1.00  0.00           C  
ATOM    421  O   ALA B 488      68.757  52.004  27.880  1.00  0.00           O  
ATOM    422  CB  ALA B 488      68.728  51.494  30.783  1.00  0.00           C  
ATOM    423  N   ALA B 489      70.040  50.163  27.799  1.00  0.00           N  
ATOM    424  CA  ALA B 489      70.699  50.543  26.550  1.00  0.00           C  
ATOM    425  C   ALA B 489      70.139  49.848  25.315  1.00  0.00           C  
ATOM    426  O   ALA B 489      70.525  50.165  24.193  1.00  0.00           O  
ATOM    427  CB  ALA B 489      72.190  50.272  26.653  1.00  0.00           C  
ATOM    428  N   THR B 490      69.242  48.891  25.517  1.00  0.00           N  
ATOM    429  CA  THR B 490      68.670  48.148  24.400  1.00  0.00           C  
ATOM    430  C   THR B 490      67.509  48.841  23.687  1.00  0.00           C  
ATOM    431  O   THR B 490      66.752  49.602  24.295  1.00  0.00           O  
ATOM    432  CB  THR B 490      68.231  46.733  24.839  1.00  0.00           C  
ATOM    433  OG1 THR B 490      67.771  46.002  23.695  1.00  0.00           O  
ATOM    434  CG2 THR B 490      67.115  46.813  25.862  1.00  0.00           C  
ATOM    435  N   ASP B 491      67.358  48.529  22.400  1.00  0.00           N  
ATOM    436  CA  ASP B 491      66.297  49.085  21.564  1.00  0.00           C  
ATOM    437  C   ASP B 491      64.918  48.832  22.169  1.00  0.00           C  
ATOM    438  O   ASP B 491      64.052  49.713  22.161  1.00  0.00           O  
ATOM    439  CB  ASP B 491      66.350  48.466  20.166  1.00  0.00           C  
ATOM    440  CG  ASP B 491      67.549  48.926  19.367  1.00  0.00           C  
ATOM    441  OD1 ASP B 491      68.689  48.787  19.857  1.00  0.00           O  
ATOM    442  OD2 ASP B 491      67.348  49.418  18.238  1.00  0.00           O  
ATOM    443  N   ILE B 492      64.727  47.620  22.686  1.00  0.00           N  
ATOM    444  CA  ILE B 492      63.472  47.209  23.307  1.00  0.00           C  
ATOM    445  C   ILE B 492      63.050  48.190  24.402  1.00  0.00           C  
ATOM    446  O   ILE B 492      61.986  48.804  24.315  1.00  0.00           O  
ATOM    447  CB  ILE B 492      63.595  45.788  23.907  1.00  0.00           C  
ATOM    448  CG1 ILE B 492      63.913  44.782  22.801  1.00  0.00           C  
ATOM    449  CG2 ILE B 492      62.319  45.396  24.626  1.00  0.00           C  
ATOM    450  CD1 ILE B 492      64.175  43.380  23.309  1.00  0.00           C  
ATOM    451  N   VAL B 493      63.912  48.368  25.401  1.00  0.00           N  
ATOM    452  CA  VAL B 493      63.633  49.266  26.521  1.00  0.00           C  
ATOM    453  C   VAL B 493      63.483  50.727  26.102  1.00  0.00           C  
ATOM    454  O   VAL B 493      62.530  51.402  26.486  1.00  0.00           O  
ATOM    455  CB  VAL B 493      64.737  49.175  27.609  1.00  0.00           C  
ATOM    456  CG1 VAL B 493      64.448  50.147  28.747  1.00  0.00           C  
ATOM    457  CG2 VAL B 493      64.828  47.756  28.150  1.00  0.00           C  
ATOM    458  N   ARG B 494      64.414  51.198  25.288  1.00  0.00           N  
ATOM    459  CA  ARG B 494      64.409  52.581  24.843  1.00  0.00           C  
ATOM    460  C   ARG B 494      63.254  53.049  23.963  1.00  0.00           C  
ATOM    461  O   ARG B 494      62.816  54.195  24.092  1.00  0.00           O  
ATOM    462  CB  ARG B 494      65.737  52.920  24.164  1.00  0.00           C  
ATOM    463  CG  ARG B 494      66.914  53.076  25.120  1.00  0.00           C  
ATOM    464  CD  ARG B 494      68.232  53.247  24.361  1.00  0.00           C  
ATOM    465  NE  ARG B 494      68.211  54.374  23.427  1.00  0.00           N  
ATOM    466  CZ  ARG B 494      68.282  54.255  22.102  1.00  0.00           C  
ATOM    467  NH1 ARG B 494      68.380  53.055  21.540  1.00  0.00           N  
ATOM    468  NH2 ARG B 494      68.231  55.338  21.337  1.00  0.00           N  
ATOM    469  N   LYS B 495      62.745  52.193  23.083  1.00  0.00           N  
ATOM    470  CA  LYS B 495      61.668  52.634  22.199  1.00  0.00           C  
ATOM    471  C   LYS B 495      60.692  51.577  21.676  1.00  0.00           C  
ATOM    472  O   LYS B 495      59.948  51.849  20.733  1.00  0.00           O  
ATOM    473  CB  LYS B 495      62.281  53.361  20.999  1.00  0.00           C  
ATOM    474  CG  LYS B 495      63.242  52.494  20.201  1.00  0.00           C  
ATOM    475  CD  LYS B 495      63.660  53.153  18.901  1.00  0.00           C  
ATOM    476  CE  LYS B 495      64.460  52.188  18.035  1.00  0.00           C  
ATOM    477  NZ  LYS B 495      64.703  52.713  16.660  1.00  0.00           N  
ATOM    478  N   GLU B 496      60.665  50.392  22.280  1.00  0.00           N  
ATOM    479  CA  GLU B 496      59.777  49.339  21.793  1.00  0.00           C  
ATOM    480  C   GLU B 496      58.872  48.679  22.828  1.00  0.00           C  
ATOM    481  O   GLU B 496      58.329  47.609  22.579  1.00  0.00           O  
ATOM    482  CB  GLU B 496      60.592  48.263  21.073  1.00  0.00           C  
ATOM    483  CG  GLU B 496      61.360  48.760  19.854  1.00  0.00           C  
ATOM    484  CD  GLU B 496      62.066  47.646  19.093  1.00  0.00           C  
ATOM    485  OE1 GLU B 496      62.105  46.494  19.584  1.00  0.00           O  
ATOM    486  OE2 GLU B 496      62.586  47.926  17.993  1.00  0.00           O  
ATOM    487  N   MET B 497      58.674  49.319  23.970  1.00  0.00           N  
ATOM    488  CA  MET B 497      57.823  48.748  25.001  1.00  0.00           C  
ATOM    489  C   MET B 497      56.517  49.517  25.164  1.00  0.00           C  
ATOM    490  O   MET B 497      56.514  50.747  25.193  1.00  0.00           O  
ATOM    491  CB  MET B 497      58.540  48.745  26.345  1.00  0.00           C  
ATOM    492  CG  MET B 497      59.806  47.937  26.398  1.00  0.00           C  
ATOM    493  SD  MET B 497      60.364  47.813  28.115  1.00  0.00           S  
ATOM    494  CE  MET B 497      60.508  49.526  28.557  1.00  0.00           C  
ATOM    495  N   PHE B 498      55.408  48.792  25.279  1.00  0.00           N  
ATOM    496  CA  PHE B 498      54.112  49.425  25.485  1.00  0.00           C  
ATOM    497  C   PHE B 498      54.022  49.672  26.979  1.00  0.00           C  
ATOM    498  O   PHE B 498      53.680  48.773  27.746  1.00  0.00           O  
ATOM    499  CB  PHE B 498      52.972  48.507  25.053  1.00  0.00           C  
ATOM    500  CG  PHE B 498      52.805  48.401  23.568  1.00  0.00           C  
ATOM    501  CD1 PHE B 498      52.508  49.523  22.810  1.00  0.00           C  
ATOM    502  CD2 PHE B 498      52.928  47.172  22.929  1.00  0.00           C  
ATOM    503  CE1 PHE B 498      52.333  49.425  21.435  1.00  0.00           C  
ATOM    504  CE2 PHE B 498      52.756  47.062  21.557  1.00  0.00           C  
ATOM    505  CZ  PHE B 498      52.457  48.193  20.806  1.00  0.00           C  
ATOM    506  N   THR B 499      54.417  50.864  27.396  1.00  0.00           N  
ATOM    507  CA  THR B 499      54.384  51.224  28.803  1.00  0.00           C  
ATOM    508  C   THR B 499      53.321  52.308  29.024  1.00  0.00           C  
ATOM    509  O   THR B 499      53.091  53.163  28.160  1.00  0.00           O  
ATOM    510  CB  THR B 499      55.799  51.655  29.294  1.00  0.00           C  
ATOM    511  OG1 THR B 499      55.710  52.273  30.584  1.00  0.00           O  
ATOM    512  CG2 THR B 499      56.468  52.594  28.296  1.00  0.00           C  
ATOM    513  N   PHE B 500      52.626  52.221  30.150  1.00  0.00           N  
ATOM    514  CA  PHE B 500      51.567  53.163  30.487  1.00  0.00           C  
ATOM    515  C   PHE B 500      51.536  53.345  31.993  1.00  0.00           C  
ATOM    516  O   PHE B 500      52.210  52.621  32.741  1.00  0.00           O  
ATOM    517  CB  PHE B 500      50.211  52.634  30.011  1.00  0.00           C  
ATOM    518  CG  PHE B 500      49.893  51.253  30.509  1.00  0.00           C  
ATOM    519  CD1 PHE B 500      49.265  51.064  31.734  1.00  0.00           C  
ATOM    520  CD2 PHE B 500      50.261  50.137  29.774  1.00  0.00           C  
ATOM    521  CE1 PHE B 500      49.015  49.781  32.220  1.00  0.00           C  
ATOM    522  CE2 PHE B 500      50.016  48.855  30.252  1.00  0.00           C  
ATOM    523  CZ  PHE B 500      49.393  48.677  31.476  1.00  0.00           C  
ATOM    524  N   GLN B 501      50.712  54.279  32.442  1.00  0.00           N  
ATOM    525  CA  GLN B 501      50.627  54.537  33.861  1.00  0.00           C  
ATOM    526  C   GLN B 501      49.331  54.040  34.481  1.00  0.00           C  
ATOM    527  O   GLN B 501      48.264  54.105  33.863  1.00  0.00           O  
ATOM    528  CB  GLN B 501      50.801  56.024  34.134  1.00  0.00           C  
ATOM    529  CG  GLN B 501      51.654  56.289  35.342  1.00  0.00           C  
ATOM    530  CD  GLN B 501      51.418  57.658  35.918  1.00  0.00           C  
ATOM    531  OE1 GLN B 501      51.767  58.675  35.310  1.00  0.00           O  
ATOM    532  NE2 GLN B 501      50.805  57.699  37.095  1.00  0.00           N  
ATOM    533  N   ASP B 502      49.455  53.493  35.684  1.00  0.00           N  
ATOM    534  CA  ASP B 502      48.320  53.001  36.447  1.00  0.00           C  
ATOM    535  C   ASP B 502      47.603  54.250  36.965  1.00  0.00           C  
ATOM    536  O   ASP B 502      48.237  55.276  37.244  1.00  0.00           O  
ATOM    537  CB  ASP B 502      48.828  52.115  37.597  1.00  0.00           C  
ATOM    538  CG  ASP B 502      47.784  51.862  38.675  1.00  0.00           C  
ATOM    539  OD1 ASP B 502      46.646  51.460  38.346  1.00  0.00           O  
ATOM    540  OD2 ASP B 502      48.119  52.045  39.864  1.00  0.00           O  
ATOM    541  N   ARG B 503      46.277  54.188  37.024  1.00  0.00           N  
ATOM    542  CA  ARG B 503      45.469  55.313  37.489  1.00  0.00           C  
ATOM    543  C   ARG B 503      45.958  55.736  38.876  1.00  0.00           C  
ATOM    544  O   ARG B 503      45.888  54.961  39.838  1.00  0.00           O  
ATOM    545  CB  ARG B 503      43.985  54.920  37.530  1.00  0.00           C  
ATOM    546  CG  ARG B 503      43.422  54.326  36.220  1.00  0.00           C  
ATOM    547  CD  ARG B 503      43.407  55.327  35.056  1.00  0.00           C  
ATOM    548  NE  ARG B 503      44.663  55.370  34.301  1.00  0.00           N  
ATOM    549  CZ  ARG B 503      45.336  56.486  34.011  1.00  0.00           C  
ATOM    550  NH1 ARG B 503      44.887  57.670  34.414  1.00  0.00           N  
ATOM    551  NH2 ARG B 503      46.447  56.421  33.285  1.00  0.00           N  
ATOM    552  N   GLY B 651      46.499  56.948  38.956  1.00  0.00           N  
ATOM    553  CA  GLY B 651      47.018  57.444  40.217  1.00  0.00           C  
ATOM    554  C   GLY B 651      48.539  57.485  40.214  1.00  0.00           C  
ATOM    555  O   GLY B 651      49.130  58.556  40.376  1.00  0.00           O  
ATOM    556  N   GLY B 652      49.175  56.335  40.003  1.00  0.00           N  
ATOM    557  CA  GLY B 652      50.628  56.275  39.985  1.00  0.00           C  
ATOM    558  C   GLY B 652      51.141  54.954  39.444  1.00  0.00           C  
ATOM    559  O   GLY B 652      50.380  54.203  38.845  1.00  0.00           O  
ATOM    560  N   ARG B 653      52.421  54.666  39.677  1.00  0.00           N  
ATOM    561  CA  ARG B 653      53.080  53.431  39.220  1.00  0.00           C  
ATOM    562  C   ARG B 653      53.092  53.254  37.692  1.00  0.00           C  
ATOM    563  O   ARG B 653      52.081  53.474  37.017  1.00  0.00           O  
ATOM    564  CB  ARG B 653      52.484  52.187  39.903  1.00  0.00           C  
ATOM    565  CG  ARG B 653      52.805  52.043  41.395  1.00  0.00           C  
ATOM    566  CD  ARG B 653      52.151  50.787  41.977  1.00  0.00           C  
ATOM    567  NE  ARG B 653      52.357  50.634  43.420  1.00  0.00           N  
ATOM    568  CZ  ARG B 653      51.585  49.897  44.221  1.00  0.00           C  
ATOM    569  NH1 ARG B 653      50.539  49.235  43.736  1.00  0.00           N  
ATOM    570  NH2 ARG B 653      51.871  49.800  45.514  1.00  0.00           N  
ATOM    571  N   SER B 654      54.258  52.904  37.148  1.00  0.00           N  
ATOM    572  CA  SER B 654      54.409  52.700  35.710  1.00  0.00           C  
ATOM    573  C   SER B 654      54.420  51.196  35.432  1.00  0.00           C  
ATOM    574  O   SER B 654      55.166  50.435  36.066  1.00  0.00           O  
ATOM    575  CB  SER B 654      55.697  53.367  35.210  1.00  0.00           C  
ATOM    576  OG  SER B 654      55.790  53.364  33.794  1.00  0.00           O  
ATOM    577  N   LEU B 655      53.543  50.775  34.528  1.00  0.00           N  
ATOM    578  CA  LEU B 655      53.410  49.376  34.145  1.00  0.00           C  
ATOM    579  C   LEU B 655      53.769  49.209  32.674  1.00  0.00           C  
ATOM    580  O   LEU B 655      53.539  50.111  31.859  1.00  0.00           O  
ATOM    581  CB  LEU B 655      51.976  48.898  34.383  1.00  0.00           C  
ATOM    582  CG  LEU B 655      51.531  48.388  35.758  1.00  0.00           C  
ATOM    583  CD1 LEU B 655      52.446  48.828  36.889  1.00  0.00           C  
ATOM    584  CD2 LEU B 655      50.112  48.851  35.996  1.00  0.00           C  
ATOM    585  N   THR B 656      54.309  48.046  32.329  1.00  0.00           N  
ATOM    586  CA  THR B 656      54.702  47.794  30.954  1.00  0.00           C  
ATOM    587  C   THR B 656      54.275  46.412  30.467  1.00  0.00           C  
ATOM    588  O   THR B 656      54.362  45.413  31.196  1.00  0.00           O  
ATOM    589  CB  THR B 656      56.240  47.982  30.772  1.00  0.00           C  
ATOM    590  OG1 THR B 656      56.598  49.339  31.071  1.00  0.00           O  
ATOM    591  CG2 THR B 656      56.661  47.679  29.343  1.00  0.00           C  
ATOM    592  N   LEU B 657      53.743  46.393  29.250  1.00  0.00           N  
ATOM    593  CA  LEU B 657      53.309  45.173  28.591  1.00  0.00           C  
ATOM    594  C   LEU B 657      54.555  44.341  28.302  1.00  0.00           C  
ATOM    595  O   LEU B 657      55.462  44.785  27.584  1.00  0.00           O  
ATOM    596  CB  LEU B 657      52.598  45.524  27.282  1.00  0.00           C  
ATOM    597  CG  LEU B 657      51.068  45.488  27.251  1.00  0.00           C  
ATOM    598  CD1 LEU B 657      50.483  46.140  28.481  1.00  0.00           C  
ATOM    599  CD2 LEU B 657      50.570  46.155  25.974  1.00  0.00           C  
ATOM    600  N   ARG B 658      54.604  43.157  28.900  1.00  0.00           N  
ATOM    601  CA  ARG B 658      55.722  42.232  28.756  1.00  0.00           C  
ATOM    602  C   ARG B 658      56.205  42.055  27.315  1.00  0.00           C  
ATOM    603  O   ARG B 658      55.455  41.621  26.441  1.00  0.00           O  
ATOM    604  CB  ARG B 658      55.340  40.894  29.395  1.00  0.00           C  
ATOM    605  CG  ARG B 658      55.948  39.677  28.769  1.00  0.00           C  
ATOM    606  CD  ARG B 658      54.854  38.705  28.330  1.00  0.00           C  
ATOM    607  NE  ARG B 658      54.293  37.951  29.449  1.00  0.00           N  
ATOM    608  CZ  ARG B 658      53.387  36.984  29.325  1.00  0.00           C  
ATOM    609  NH1 ARG B 658      52.927  36.643  28.131  1.00  0.00           N  
ATOM    610  NH2 ARG B 658      52.961  36.338  30.399  1.00  0.00           N  
ATOM    611  N   PRO B 659      57.458  42.459  27.041  1.00  0.00           N  
ATOM    612  CA  PRO B 659      58.069  42.355  25.710  1.00  0.00           C  
ATOM    613  C   PRO B 659      58.890  41.079  25.542  1.00  0.00           C  
ATOM    614  O   PRO B 659      59.258  40.716  24.426  1.00  0.00           O  
ATOM    615  CB  PRO B 659      58.975  43.574  25.675  1.00  0.00           C  
ATOM    616  CG  PRO B 659      59.504  43.593  27.070  1.00  0.00           C  
ATOM    617  CD  PRO B 659      58.287  43.298  27.927  1.00  0.00           C  
ATOM    618  N   GLU B 660      59.150  40.399  26.657  1.00  0.00           N  
ATOM    619  CA  GLU B 660      59.942  39.178  26.680  1.00  0.00           C  
ATOM    620  C   GLU B 660      59.688  38.469  28.021  1.00  0.00           C  
ATOM    621  O   GLU B 660      59.263  39.108  28.986  1.00  0.00           O  
ATOM    622  CB  GLU B 660      61.419  39.555  26.459  1.00  0.00           C  
ATOM    623  CG  GLU B 660      62.472  38.729  27.184  1.00  0.00           C  
ATOM    624  CD  GLU B 660      62.787  39.247  28.581  1.00  0.00           C  
ATOM    625  OE1 GLU B 660      62.492  40.422  28.887  1.00  0.00           O  
ATOM    626  OE2 GLU B 660      63.341  38.472  29.377  1.00  0.00           O  
ATOM    627  N   GLY B 661      59.967  37.169  28.095  1.00  0.00           N  
ATOM    628  CA  GLY B 661      59.691  36.431  29.317  1.00  0.00           C  
ATOM    629  C   GLY B 661      60.722  36.204  30.410  1.00  0.00           C  
ATOM    630  O   GLY B 661      60.356  36.087  31.580  1.00  0.00           O  
ATOM    631  N   THR B 662      62.001  36.143  30.061  1.00  0.00           N  
ATOM    632  CA  THR B 662      63.054  35.884  31.050  1.00  0.00           C  
ATOM    633  C   THR B 662      63.041  36.725  32.340  1.00  0.00           C  
ATOM    634  O   THR B 662      63.026  36.175  33.448  1.00  0.00           O  
ATOM    635  CB  THR B 662      64.434  35.969  30.390  1.00  0.00           C  
ATOM    636  OG1 THR B 662      64.381  35.301  29.124  1.00  0.00           O  
ATOM    637  CG2 THR B 662      65.483  35.315  31.272  1.00  0.00           C  
ATOM    638  N   ALA B 663      63.051  38.047  32.204  1.00  0.00           N  
ATOM    639  CA  ALA B 663      63.054  38.918  33.373  1.00  0.00           C  
ATOM    640  C   ALA B 663      61.870  38.610  34.291  1.00  0.00           C  
ATOM    641  O   ALA B 663      62.042  38.497  35.506  1.00  0.00           O  
ATOM    642  CB  ALA B 663      63.043  40.379  32.944  1.00  0.00           C  
ATOM    643  N   ALA B 664      60.688  38.423  33.700  1.00  0.00           N  
ATOM    644  CA  ALA B 664      59.478  38.106  34.462  1.00  0.00           C  
ATOM    645  C   ALA B 664      59.641  36.781  35.205  1.00  0.00           C  
ATOM    646  O   ALA B 664      59.267  36.660  36.379  1.00  0.00           O  
ATOM    647  CB  ALA B 664      58.282  38.040  33.537  1.00  0.00           C  
ATOM    648  N   MET B 665      60.207  35.792  34.516  1.00  0.00           N  
ATOM    649  CA  MET B 665      60.438  34.480  35.106  1.00  0.00           C  
ATOM    650  C   MET B 665      61.353  34.616  36.322  1.00  0.00           C  
ATOM    651  O   MET B 665      61.076  34.055  37.381  1.00  0.00           O  
ATOM    652  CB  MET B 665      61.071  33.546  34.079  1.00  0.00           C  
ATOM    653  CG  MET B 665      60.193  33.251  32.878  1.00  0.00           C  
ATOM    654  SD  MET B 665      58.868  32.094  33.270  1.00  0.00           S  
ATOM    655  CE  MET B 665      59.328  30.686  32.232  1.00  0.00           C  
ATOM    656  N   VAL B 666      62.427  35.389  36.174  1.00  0.00           N  
ATOM    657  CA  VAL B 666      63.372  35.606  37.263  1.00  0.00           C  
ATOM    658  C   VAL B 666      62.679  36.361  38.401  1.00  0.00           C  
ATOM    659  O   VAL B 666      62.884  36.053  39.582  1.00  0.00           O  
ATOM    660  CB  VAL B 666      64.623  36.382  36.776  1.00  0.00           C  
ATOM    661  CG1 VAL B 666      65.615  36.570  37.915  1.00  0.00           C  
ATOM    662  CG2 VAL B 666      65.293  35.630  35.639  1.00  0.00           C  
ATOM    663  N   ARG B 667      61.824  37.313  38.035  1.00  0.00           N  
ATOM    664  CA  ARG B 667      61.067  38.105  39.006  1.00  0.00           C  
ATOM    665  C   ARG B 667      60.188  37.148  39.811  1.00  0.00           C  
ATOM    666  O   ARG B 667      60.110  37.237  41.036  1.00  0.00           O  
ATOM    667  CB  ARG B 667      60.213  39.143  38.265  1.00  0.00           C  
ATOM    668  CG  ARG B 667      59.569  40.231  39.130  1.00  0.00           C  
ATOM    669  CD  ARG B 667      58.216  39.796  39.721  1.00  0.00           C  
ATOM    670  NE  ARG B 667      57.271  39.344  38.694  1.00  0.00           N  
ATOM    671  CZ  ARG B 667      56.448  38.311  38.837  1.00  0.00           C  
ATOM    672  NH1 ARG B 667      56.434  37.611  39.964  1.00  0.00           N  
ATOM    673  NH2 ARG B 667      55.674  37.943  37.832  1.00  0.00           N  
ATOM    674  N   ALA B 668      59.573  36.199  39.115  1.00  0.00           N  
ATOM    675  CA  ALA B 668      58.716  35.213  39.752  1.00  0.00           C  
ATOM    676  C   ALA B 668      59.546  34.317  40.670  1.00  0.00           C  
ATOM    677  O   ALA B 668      59.159  34.045  41.811  1.00  0.00           O  
ATOM    678  CB  ALA B 668      58.010  34.380  38.696  1.00  0.00           C  
ATOM    679  N   TYR B 669      60.693  33.874  40.164  1.00  0.00           N  
ATOM    680  CA  TYR B 669      61.602  33.005  40.907  1.00  0.00           C  
ATOM    681  C   TYR B 669      61.942  33.656  42.235  1.00  0.00           C  
ATOM    682  O   TYR B 669      61.858  33.028  43.296  1.00  0.00           O  
ATOM    683  CB  TYR B 669      62.880  32.779  40.091  1.00  0.00           C  
ATOM    684  CG  TYR B 669      63.909  31.878  40.746  1.00  0.00           C  
ATOM    685  CD1 TYR B 669      64.785  32.372  41.711  1.00  0.00           C  
ATOM    686  CD2 TYR B 669      64.022  30.533  40.385  1.00  0.00           C  
ATOM    687  CE1 TYR B 669      65.746  31.553  42.301  1.00  0.00           C  
ATOM    688  CE2 TYR B 669      64.983  29.705  40.971  1.00  0.00           C  
ATOM    689  CZ  TYR B 669      65.839  30.224  41.927  1.00  0.00           C  
ATOM    690  OH  TYR B 669      66.784  29.422  42.520  1.00  0.00           O  
ATOM    691  N   LEU B 670      62.337  34.918  42.155  1.00  0.00           N  
ATOM    692  CA  LEU B 670      62.692  35.698  43.327  1.00  0.00           C  
ATOM    693  C   LEU B 670      61.503  35.799  44.287  1.00  0.00           C  
ATOM    694  O   LEU B 670      61.570  35.343  45.435  1.00  0.00           O  
ATOM    695  CB  LEU B 670      63.143  37.102  42.891  1.00  0.00           C  
ATOM    696  CG  LEU B 670      64.640  37.413  42.753  1.00  0.00           C  
ATOM    697  CD1 LEU B 670      65.429  36.212  42.288  1.00  0.00           C  
ATOM    698  CD2 LEU B 670      64.827  38.563  41.797  1.00  0.00           C  
ATOM    699  N   GLU B 671      60.396  36.333  43.783  1.00  0.00           N  
ATOM    700  CA  GLU B 671      59.191  36.533  44.581  1.00  0.00           C  
ATOM    701  C   GLU B 671      58.660  35.312  45.312  1.00  0.00           C  
ATOM    702  O   GLU B 671      58.265  35.403  46.470  1.00  0.00           O  
ATOM    703  CB  GLU B 671      58.081  37.124  43.717  1.00  0.00           C  
ATOM    704  CG  GLU B 671      56.762  37.283  44.449  1.00  0.00           C  
ATOM    705  CD  GLU B 671      55.704  38.011  43.637  1.00  0.00           C  
ATOM    706  OE1 GLU B 671      56.005  38.467  42.513  1.00  0.00           O  
ATOM    707  OE2 GLU B 671      54.564  38.134  44.134  1.00  0.00           O  
ATOM    708  N   HIS B 672      58.646  34.170  44.641  1.00  0.00           N  
ATOM    709  CA  HIS B 672      58.127  32.956  45.254  1.00  0.00           C  
ATOM    710  C   HIS B 672      59.148  32.170  46.058  1.00  0.00           C  
ATOM    711  O   HIS B 672      58.882  31.043  46.468  1.00  0.00           O  
ATOM    712  CB  HIS B 672      57.469  32.075  44.195  1.00  0.00           C  
ATOM    713  CG  HIS B 672      56.313  32.738  43.512  1.00  0.00           C  
ATOM    714  ND1 HIS B 672      55.137  33.038  44.168  1.00  0.00           N  
ATOM    715  CD2 HIS B 672      56.177  33.223  42.256  1.00  0.00           C  
ATOM    716  CE1 HIS B 672      54.331  33.685  43.346  1.00  0.00           C  
ATOM    717  NE2 HIS B 672      54.936  33.811  42.179  1.00  0.00           N  
ATOM    718  N   GLY B 675      60.309  32.772  46.297  1.00  0.00           N  
ATOM    719  CA  GLY B 675      61.341  32.102  47.065  1.00  0.00           C  
ATOM    720  C   GLY B 675      61.708  30.756  46.477  1.00  0.00           C  
ATOM    721  O   GLY B 675      61.946  29.786  47.204  1.00  0.00           O  
ATOM    722  N   MET B 677      61.799  30.710  45.152  1.00  0.00           N  
ATOM    723  CA  MET B 677      62.144  29.478  44.458  1.00  0.00           C  
ATOM    724  C   MET B 677      63.559  29.035  44.766  1.00  0.00           C  
ATOM    725  O   MET B 677      63.918  27.879  44.547  1.00  0.00           O  
ATOM    726  CB  MET B 677      61.953  29.634  42.955  1.00  0.00           C  
ATOM    727  CG  MET B 677      60.526  29.431  42.522  1.00  0.00           C  
ATOM    728  SD  MET B 677      60.319  29.594  40.759  1.00  0.00           S  
ATOM    729  CE  MET B 677      58.651  30.296  40.678  1.00  0.00           C  
ATOM    730  N   LYS B 678      64.353  29.956  45.300  1.00  0.00           N  
ATOM    731  CA  LYS B 678      65.730  29.664  45.663  1.00  0.00           C  
ATOM    732  C   LYS B 678      65.774  28.495  46.638  1.00  0.00           C  
ATOM    733  O   LYS B 678      66.770  27.789  46.728  1.00  0.00           O  
ATOM    734  CB  LYS B 678      66.393  30.903  46.281  1.00  0.00           C  
ATOM    735  CG  LYS B 678      65.666  31.487  47.492  1.00  0.00           C  
ATOM    736  CD  LYS B 678      66.381  32.722  48.034  1.00  0.00           C  
ATOM    737  CE  LYS B 678      65.734  33.222  49.322  1.00  0.00           C  
ATOM    738  NZ  LYS B 678      66.482  34.358  49.946  1.00  0.00           N  
ATOM    739  N   VAL B 681      64.658  28.254  47.313  1.00  0.00           N  
ATOM    740  CA  VAL B 681      64.577  27.180  48.292  1.00  0.00           C  
ATOM    741  C   VAL B 681      64.144  25.811  47.752  1.00  0.00           C  
ATOM    742  O   VAL B 681      64.283  24.799  48.444  1.00  0.00           O  
ATOM    743  CB  VAL B 681      63.662  27.587  49.452  1.00  0.00           C  
ATOM    744  CG1 VAL B 681      64.100  28.940  50.010  1.00  0.00           C  
ATOM    745  CG2 VAL B 681      62.206  27.627  48.998  1.00  0.00           C  
ATOM    746  N   TRP B 683      63.579  25.778  46.548  1.00  0.00           N  
ATOM    747  CA  TRP B 683      63.151  24.509  45.955  1.00  0.00           C  
ATOM    748  C   TRP B 683      64.423  23.789  45.514  1.00  0.00           C  
ATOM    749  O   TRP B 683      65.503  24.390  45.479  1.00  0.00           O  
ATOM    750  CB  TRP B 683      62.272  24.735  44.706  1.00  0.00           C  
ATOM    751  CG  TRP B 683      61.005  25.548  44.908  1.00  0.00           C  
ATOM    752  CD1 TRP B 683      60.544  26.090  46.081  1.00  0.00           C  
ATOM    753  CD2 TRP B 683      60.076  25.955  43.889  1.00  0.00           C  
ATOM    754  NE1 TRP B 683      59.397  26.816  45.851  1.00  0.00           N  
ATOM    755  CE2 TRP B 683      59.087  26.753  44.519  1.00  0.00           C  
ATOM    756  CE3 TRP B 683      59.986  25.732  42.509  1.00  0.00           C  
ATOM    757  CZ2 TRP B 683      58.022  27.325  43.812  1.00  0.00           C  
ATOM    758  CZ3 TRP B 683      58.924  26.304  41.805  1.00  0.00           C  
ATOM    759  CH2 TRP B 683      57.959  27.094  42.461  1.00  0.00           C  
ATOM    760  N   PRO B 684      64.336  22.475  45.249  1.00  0.00           N  
ATOM    761  CA  PRO B 684      65.541  21.768  44.807  1.00  0.00           C  
ATOM    762  C   PRO B 684      65.979  22.344  43.449  1.00  0.00           C  
ATOM    763  O   PRO B 684      65.165  22.494  42.528  1.00  0.00           O  
ATOM    764  CB  PRO B 684      65.069  20.315  44.704  1.00  0.00           C  
ATOM    765  CG  PRO B 684      63.580  20.428  44.500  1.00  0.00           C  
ATOM    766  CD  PRO B 684      63.219  21.535  45.447  1.00  0.00           C  
ATOM    767  N   GLN B 685      67.250  22.728  43.363  1.00  0.00           N  
ATOM    768  CA  GLN B 685      67.819  23.324  42.155  1.00  0.00           C  
ATOM    769  C   GLN B 685      68.345  22.273  41.173  1.00  0.00           C  
ATOM    770  O   GLN B 685      68.707  21.167  41.579  1.00  0.00           O  
ATOM    771  CB  GLN B 685      68.960  24.273  42.542  1.00  0.00           C  
ATOM    772  CG  GLN B 685      68.605  25.292  43.615  1.00  0.00           C  
ATOM    773  CD  GLN B 685      67.529  26.257  43.173  1.00  0.00           C  
ATOM    774  OE1 GLN B 685      67.585  26.808  42.068  1.00  0.00           O  
ATOM    775  NE2 GLN B 685      66.536  26.466  44.029  1.00  0.00           N  
ATOM    776  N   PRO B 686      68.366  22.592  39.862  1.00  0.00           N  
ATOM    777  CA  PRO B 686      67.919  23.872  39.300  1.00  0.00           C  
ATOM    778  C   PRO B 686      66.405  23.861  39.053  1.00  0.00           C  
ATOM    779  O   PRO B 686      65.804  22.803  38.841  1.00  0.00           O  
ATOM    780  CB  PRO B 686      68.698  23.952  37.991  1.00  0.00           C  
ATOM    781  CG  PRO B 686      68.721  22.531  37.547  1.00  0.00           C  
ATOM    782  CD  PRO B 686      69.001  21.758  38.823  1.00  0.00           C  
ATOM    783  N   VAL B 687      65.795  25.036  39.104  1.00  0.00           N  
ATOM    784  CA  VAL B 687      64.364  25.165  38.885  1.00  0.00           C  
ATOM    785  C   VAL B 687      64.105  25.434  37.411  1.00  0.00           C  
ATOM    786  O   VAL B 687      64.537  26.451  36.887  1.00  0.00           O  
ATOM    787  CB  VAL B 687      63.788  26.316  39.729  1.00  0.00           C  
ATOM    788  CG1 VAL B 687      62.339  26.526  39.408  1.00  0.00           C  
ATOM    789  CG2 VAL B 687      63.949  26.009  41.212  1.00  0.00           C  
ATOM    790  N   ARG B 688      63.440  24.504  36.734  1.00  0.00           N  
ATOM    791  CA  ARG B 688      63.116  24.662  35.315  1.00  0.00           C  
ATOM    792  C   ARG B 688      61.669  25.137  35.157  1.00  0.00           C  
ATOM    793  O   ARG B 688      60.751  24.501  35.675  1.00  0.00           O  
ATOM    794  CB  ARG B 688      63.314  23.343  34.570  1.00  0.00           C  
ATOM    795  CG  ARG B 688      64.748  22.866  34.524  1.00  0.00           C  
ATOM    796  CD  ARG B 688      64.813  21.463  33.979  1.00  0.00           C  
ATOM    797  NE  ARG B 688      66.182  20.988  33.805  1.00  0.00           N  
ATOM    798  CZ  ARG B 688      66.950  20.511  34.782  1.00  0.00           C  
ATOM    799  NH1 ARG B 688      66.493  20.440  36.029  1.00  0.00           N  
ATOM    800  NH2 ARG B 688      68.177  20.087  34.508  1.00  0.00           N  
ATOM    801  N   LEU B 689      61.475  26.254  34.456  1.00  0.00           N  
ATOM    802  CA  LEU B 689      60.150  26.836  34.235  1.00  0.00           C  
ATOM    803  C   LEU B 689      59.885  27.042  32.749  1.00  0.00           C  
ATOM    804  O   LEU B 689      60.807  27.342  31.979  1.00  0.00           O  
ATOM    805  CB  LEU B 689      60.053  28.203  34.911  1.00  0.00           C  
ATOM    806  CG  LEU B 689      60.400  28.332  36.388  1.00  0.00           C  
ATOM    807  CD1 LEU B 689      60.410  29.799  36.781  1.00  0.00           C  
ATOM    808  CD2 LEU B 689      59.402  27.557  37.225  1.00  0.00           C  
ATOM    809  N   TRP B 690      58.624  26.928  32.348  1.00  0.00           N  
ATOM    810  CA  TRP B 690      58.263  27.130  30.949  1.00  0.00           C  
ATOM    811  C   TRP B 690      56.865  27.723  30.854  1.00  0.00           C  
ATOM    812  O   TRP B 690      56.032  27.546  31.754  1.00  0.00           O  
ATOM    813  CB  TRP B 690      58.329  25.813  30.159  1.00  0.00           C  
ATOM    814  CG  TRP B 690      57.076  24.984  30.228  1.00  0.00           C  
ATOM    815  CD1 TRP B 690      56.747  24.070  31.185  1.00  0.00           C  
ATOM    816  CD2 TRP B 690      55.968  25.032  29.318  1.00  0.00           C  
ATOM    817  NE1 TRP B 690      55.498  23.549  30.938  1.00  0.00           N  
ATOM    818  CE2 TRP B 690      54.997  24.123  29.796  1.00  0.00           C  
ATOM    819  CE3 TRP B 690      55.701  25.757  28.146  1.00  0.00           C  
ATOM    820  CZ2 TRP B 690      53.774  23.918  29.145  1.00  0.00           C  
ATOM    821  CZ3 TRP B 690      54.481  25.553  27.494  1.00  0.00           C  
ATOM    822  CH2 TRP B 690      53.534  24.640  28.000  1.00  0.00           C  
ATOM    823  N   MET B 691      56.609  28.423  29.761  1.00  0.00           N  
ATOM    824  CA  MET B 691      55.307  29.015  29.534  1.00  0.00           C  
ATOM    825  C   MET B 691      55.182  29.350  28.060  1.00  0.00           C  
ATOM    826  O   MET B 691      56.165  29.354  27.331  1.00  0.00           O  
ATOM    827  CB  MET B 691      55.123  30.285  30.375  1.00  0.00           C  
ATOM    828  CG  MET B 691      55.599  31.571  29.712  1.00  0.00           C  
ATOM    829  SD  MET B 691      54.904  33.022  30.515  1.00  0.00           S  
ATOM    830  CE  MET B 691      56.313  33.572  31.500  1.00  0.00           C  
ATOM    831  N   ALA B 692      53.962  29.609  27.621  1.00  0.00           N  
ATOM    832  CA  ALA B 692      53.695  29.973  26.239  1.00  0.00           C  
ATOM    833  C   ALA B 692      52.658  31.079  26.351  1.00  0.00           C  
ATOM    834  O   ALA B 692      51.634  30.907  27.020  1.00  0.00           O  
ATOM    835  CB  ALA B 692      53.127  28.790  25.479  1.00  0.00           C  
ATOM    836  N   GLY B 693      52.943  32.230  25.755  1.00  0.00           N  
ATOM    837  CA  GLY B 693      52.011  33.333  25.839  1.00  0.00           C  
ATOM    838  C   GLY B 693      52.370  34.477  24.925  1.00  0.00           C  
ATOM    839  O   GLY B 693      53.376  34.426  24.205  1.00  0.00           O  
ATOM    840  N   PRO B 695      51.524  35.510  24.891  1.00  0.00           N  
ATOM    841  CA  PRO B 695      51.741  36.688  24.054  1.00  0.00           C  
ATOM    842  C   PRO B 695      52.826  37.619  24.602  1.00  0.00           C  
ATOM    843  O   PRO B 695      53.001  37.742  25.814  1.00  0.00           O  
ATOM    844  CB  PRO B 695      50.361  37.339  24.041  1.00  0.00           C  
ATOM    845  CG  PRO B 695      49.838  37.009  25.405  1.00  0.00           C  
ATOM    846  CD  PRO B 695      50.212  35.571  25.561  1.00  0.00           C  
ATOM    847  N   MET B 696      53.575  38.238  23.697  1.00  0.00           N  
ATOM    848  CA  MET B 696      54.644  39.167  24.052  1.00  0.00           C  
ATOM    849  C   MET B 696      54.322  40.394  23.224  1.00  0.00           C  
ATOM    850  O   MET B 696      53.829  40.263  22.093  1.00  0.00           O  
ATOM    851  CB  MET B 696      56.013  38.607  23.648  1.00  0.00           C  
ATOM    852  CG  MET B 696      56.451  37.367  24.408  1.00  0.00           C  
ATOM    853  SD  MET B 696      56.689  37.689  26.175  1.00  0.00           S  
ATOM    854  CE  MET B 696      56.769  36.016  26.854  1.00  0.00           C  
ATOM    855  N   PHE B 697      54.617  41.579  23.757  1.00  0.00           N  
ATOM    856  CA  PHE B 697      54.288  42.819  23.054  1.00  0.00           C  
ATOM    857  C   PHE B 697      55.483  43.724  22.838  1.00  0.00           C  
ATOM    858  O   PHE B 697      56.258  43.990  23.760  1.00  0.00           O  
ATOM    859  CB  PHE B 697      53.194  43.577  23.821  1.00  0.00           C  
ATOM    860  CG  PHE B 697      52.140  42.678  24.396  1.00  0.00           C  
ATOM    861  CD1 PHE B 697      52.312  42.104  25.652  1.00  0.00           C  
ATOM    862  CD2 PHE B 697      51.026  42.326  23.647  1.00  0.00           C  
ATOM    863  CE1 PHE B 697      51.396  41.184  26.151  1.00  0.00           C  
ATOM    864  CE2 PHE B 697      50.097  41.401  24.139  1.00  0.00           C  
ATOM    865  CZ  PHE B 697      50.286  40.829  25.392  1.00  0.00           C  
ATOM    866  N   ARG B 698      55.596  44.223  21.615  1.00  0.00           N  
ATOM    867  CA  ARG B 698      56.668  45.120  21.242  1.00  0.00           C  
ATOM    868  C   ARG B 698      56.172  46.267  20.365  1.00  0.00           C  
ATOM    869  O   ARG B 698      55.648  46.052  19.273  1.00  0.00           O  
ATOM    870  CB  ARG B 698      57.790  44.348  20.545  1.00  0.00           C  
ATOM    871  CG  ARG B 698      59.056  44.329  21.373  1.00  0.00           C  
ATOM    872  CD  ARG B 698      59.286  42.999  22.022  1.00  0.00           C  
ATOM    873  NE  ARG B 698      60.055  42.150  21.129  1.00  0.00           N  
ATOM    874  CZ  ARG B 698      61.065  41.379  21.515  1.00  0.00           C  
ATOM    875  NH1 ARG B 698      61.428  41.342  22.787  1.00  0.00           N  
ATOM    876  NH2 ARG B 698      61.725  40.652  20.625  1.00  0.00           N  
ATOM    877  N   ALA B 699      56.322  47.488  20.864  1.00  0.00           N  
ATOM    878  CA  ALA B 699      55.903  48.681  20.142  1.00  0.00           C  
ATOM    879  C   ALA B 699      56.834  48.960  18.975  1.00  0.00           C  
ATOM    880  O   ALA B 699      57.878  49.575  19.144  1.00  0.00           O  
ATOM    881  CB  ALA B 699      55.878  49.870  21.082  1.00  0.00           C  
ATOM    882  N   GLU B 700      56.472  48.485  17.794  1.00  0.00           N  
ATOM    883  CA  GLU B 700      57.303  48.707  16.623  1.00  0.00           C  
ATOM    884  C   GLU B 700      56.654  49.672  15.645  1.00  0.00           C  
ATOM    885  O   GLU B 700      55.428  49.736  15.542  1.00  0.00           O  
ATOM    886  CB  GLU B 700      57.651  47.382  15.948  1.00  0.00           C  
ATOM    887  CG  GLU B 700      58.612  46.538  16.772  1.00  0.00           C  
ATOM    888  CD  GLU B 700      59.030  45.261  16.072  1.00  0.00           C  
ATOM    889  OE1 GLU B 700      59.268  45.297  14.846  1.00  0.00           O  
ATOM    890  OE2 GLU B 700      59.126  44.217  16.753  1.00  0.00           O  
ATOM    891  N   ARG B 703      57.491  50.429  14.940  1.00  0.00           N  
ATOM    892  CA  ARG B 703      57.022  51.421  13.979  1.00  0.00           C  
ATOM    893  C   ARG B 703      56.070  50.849  12.937  1.00  0.00           C  
ATOM    894  O   ARG B 703      56.426  49.952  12.164  1.00  0.00           O  
ATOM    895  CB  ARG B 703      58.199  52.134  13.304  1.00  0.00           C  
ATOM    896  CG  ARG B 703      57.782  53.263  12.363  1.00  0.00           C  
ATOM    897  CD  ARG B 703      58.919  54.246  12.124  1.00  0.00           C  
ATOM    898  NE  ARG B 703      59.305  54.940  13.352  1.00  0.00           N  
ATOM    899  CZ  ARG B 703      59.619  56.231  13.422  1.00  0.00           C  
ATOM    900  NH1 ARG B 703      59.596  56.990  12.332  1.00  0.00           N  
ATOM    901  NH2 ARG B 703      59.954  56.767  14.589  1.00  0.00           N  
ATOM    902  N   PRO B 718      54.834  51.372  12.915  1.00  0.00           N  
ATOM    903  CA  PRO B 718      53.769  50.966  11.997  1.00  0.00           C  
ATOM    904  C   PRO B 718      54.109  51.127  10.516  1.00  0.00           C  
ATOM    905  O   PRO B 718      54.470  52.211  10.046  1.00  0.00           O  
ATOM    906  CB  PRO B 718      52.588  51.846  12.427  1.00  0.00           C  
ATOM    907  CG  PRO B 718      53.255  53.066  13.000  1.00  0.00           C  
ATOM    908  CD  PRO B 718      54.367  52.451  13.805  1.00  0.00           C  
ATOM    909  N   GLN B 719      54.018  50.003   9.815  1.00  0.00           N  
ATOM    910  CA  GLN B 719      54.266  49.857   8.380  1.00  0.00           C  
ATOM    911  C   GLN B 719      54.430  48.354   8.249  1.00  0.00           C  
ATOM    912  O   GLN B 719      55.403  47.857   7.672  1.00  0.00           O  
ATOM    913  CB  GLN B 719      55.539  50.588   7.927  1.00  0.00           C  
ATOM    914  CG  GLN B 719      56.827  50.164   8.613  1.00  0.00           C  
ATOM    915  CD  GLN B 719      58.044  50.702   7.900  1.00  0.00           C  
ATOM    916  OE1 GLN B 719      58.619  50.036   7.041  1.00  0.00           O  
ATOM    917  NE2 GLN B 719      58.432  51.926   8.234  1.00  0.00           N  
ATOM    918  N   LYS B 720      53.443  47.650   8.806  1.00  0.00           N  
ATOM    919  CA  LYS B 720      53.415  46.196   8.866  1.00  0.00           C  
ATOM    920  C   LYS B 720      54.581  45.770   9.763  1.00  0.00           C  
ATOM    921  O   LYS B 720      54.362  45.410  10.922  1.00  0.00           O  
ATOM    922  CB  LYS B 720      53.502  45.558   7.473  1.00  0.00           C  
ATOM    923  CG  LYS B 720      52.279  45.800   6.596  1.00  0.00           C  
ATOM    924  CD  LYS B 720      52.344  44.989   5.303  1.00  0.00           C  
ATOM    925  CE  LYS B 720      53.508  45.411   4.407  1.00  0.00           C  
ATOM    926  NZ  LYS B 720      53.379  46.808   3.899  1.00  0.00           N  
ATOM    927  N   GLY B 721      55.812  45.929   9.267  1.00  0.00           N  
ATOM    928  CA  GLY B 721      57.001  45.567  10.023  1.00  0.00           C  
ATOM    929  C   GLY B 721      56.972  44.074  10.235  1.00  0.00           C  
ATOM    930  O   GLY B 721      57.608  43.311   9.513  1.00  0.00           O  
ATOM    931  N   ARG B 722      56.194  43.670  11.228  1.00  0.00           N  
ATOM    932  CA  ARG B 722      55.998  42.278  11.561  1.00  0.00           C  
ATOM    933  C   ARG B 722      54.851  42.153  12.560  1.00  0.00           C  
ATOM    934  O   ARG B 722      53.681  42.256  12.185  1.00  0.00           O  
ATOM    935  CB  ARG B 722      57.291  41.635  12.082  1.00  0.00           C  
ATOM    936  CG  ARG B 722      58.045  40.849  11.007  1.00  0.00           C  
ATOM    937  CD  ARG B 722      57.141  39.775  10.397  1.00  0.00           C  
ATOM    938  NE  ARG B 722      57.661  39.210   9.152  1.00  0.00           N  
ATOM    939  CZ  ARG B 722      57.344  39.652   7.935  1.00  0.00           C  
ATOM    940  NH1 ARG B 722      56.508  40.675   7.787  1.00  0.00           N  
ATOM    941  NH2 ARG B 722      57.847  39.055   6.859  1.00  0.00           N  
ATOM    942  N   TYR B 723      55.184  42.009  13.834  1.00  0.00           N  
ATOM    943  CA  TYR B 723      54.180  41.849  14.874  1.00  0.00           C  
ATOM    944  C   TYR B 723      54.396  42.730  16.091  1.00  0.00           C  
ATOM    945  O   TYR B 723      55.513  42.855  16.582  1.00  0.00           O  
ATOM    946  CB  TYR B 723      54.166  40.397  15.363  1.00  0.00           C  
ATOM    947  CG  TYR B 723      53.537  39.400  14.422  1.00  0.00           C  
ATOM    948  CD1 TYR B 723      52.154  39.233  14.387  1.00  0.00           C  
ATOM    949  CD2 TYR B 723      54.321  38.590  13.603  1.00  0.00           C  
ATOM    950  CE1 TYR B 723      51.563  38.278  13.566  1.00  0.00           C  
ATOM    951  CE2 TYR B 723      53.743  37.633  12.775  1.00  0.00           C  
ATOM    952  CZ  TYR B 723      52.361  37.479  12.763  1.00  0.00           C  
ATOM    953  OH  TYR B 723      51.771  36.516  11.971  1.00  0.00           O  
ATOM    954  N   ARG B 724      53.312  43.310  16.593  1.00  0.00           N  
ATOM    955  CA  ARG B 724      53.367  44.123  17.801  1.00  0.00           C  
ATOM    956  C   ARG B 724      52.917  43.231  18.957  1.00  0.00           C  
ATOM    957  O   ARG B 724      53.198  43.502  20.124  1.00  0.00           O  
ATOM    958  CB  ARG B 724      52.514  45.378  17.667  1.00  0.00           C  
ATOM    959  CG  ARG B 724      53.321  46.573  17.191  1.00  0.00           C  
ATOM    960  CD  ARG B 724      52.657  47.317  16.044  1.00  0.00           C  
ATOM    961  NE  ARG B 724      51.406  47.960  16.440  1.00  0.00           N  
ATOM    962  CZ  ARG B 724      51.317  48.983  17.281  1.00  0.00           C  
ATOM    963  NH1 ARG B 724      52.405  49.497  17.833  1.00  0.00           N  
ATOM    964  NH2 ARG B 724      50.131  49.497  17.567  1.00  0.00           N  
ATOM    965  N   GLN B 725      52.187  42.173  18.613  1.00  0.00           N  
ATOM    966  CA  GLN B 725      51.751  41.171  19.582  1.00  0.00           C  
ATOM    967  C   GLN B 725      52.037  39.834  18.932  1.00  0.00           C  
ATOM    968  O   GLN B 725      51.418  39.492  17.923  1.00  0.00           O  
ATOM    969  CB  GLN B 725      50.253  41.230  19.909  1.00  0.00           C  
ATOM    970  CG  GLN B 725      49.889  40.153  20.950  1.00  0.00           C  
ATOM    971  CD  GLN B 725      48.405  39.987  21.204  1.00  0.00           C  
ATOM    972  OE1 GLN B 725      47.734  40.899  21.673  1.00  0.00           O  
ATOM    973  NE2 GLN B 725      47.893  38.805  20.921  1.00  0.00           N  
ATOM    974  N   PHE B 726      53.012  39.113  19.469  1.00  0.00           N  
ATOM    975  CA  PHE B 726      53.371  37.802  18.948  1.00  0.00           C  
ATOM    976  C   PHE B 726      53.333  36.834  20.127  1.00  0.00           C  
ATOM    977  O   PHE B 726      53.064  37.248  21.256  1.00  0.00           O  
ATOM    978  CB  PHE B 726      54.745  37.828  18.271  1.00  0.00           C  
ATOM    979  CG  PHE B 726      55.854  38.320  19.159  1.00  0.00           C  
ATOM    980  CD1 PHE B 726      55.975  39.676  19.457  1.00  0.00           C  
ATOM    981  CD2 PHE B 726      56.753  37.426  19.733  1.00  0.00           C  
ATOM    982  CE1 PHE B 726      56.970  40.130  20.319  1.00  0.00           C  
ATOM    983  CE2 PHE B 726      57.749  37.874  20.596  1.00  0.00           C  
ATOM    984  CZ  PHE B 726      57.856  39.225  20.890  1.00  0.00           C  
ATOM    985  N   HIS B 728      53.560  35.549  19.877  1.00  0.00           N  
ATOM    986  CA  HIS B 728      53.504  34.563  20.951  1.00  0.00           C  
ATOM    987  C   HIS B 728      54.745  33.719  20.956  1.00  0.00           C  
ATOM    988  O   HIS B 728      55.203  33.302  19.886  1.00  0.00           O  
ATOM    989  CB  HIS B 728      52.289  33.651  20.769  1.00  0.00           C  
ATOM    990  CG  HIS B 728      50.988  34.382  20.771  1.00  0.00           C  
ATOM    991  ND1 HIS B 728      50.521  35.068  19.670  1.00  0.00           N  
ATOM    992  CD2 HIS B 728      50.087  34.597  21.761  1.00  0.00           C  
ATOM    993  CE1 HIS B 728      49.393  35.680  19.983  1.00  0.00           C  
ATOM    994  NE2 HIS B 728      49.109  35.409  21.246  1.00  0.00           N  
ATOM    995  N   GLN B 730      55.269  33.435  22.146  1.00  0.00           N  
ATOM    996  CA  GLN B 730      56.466  32.621  22.240  1.00  0.00           C  
ATOM    997  C   GLN B 730      56.450  31.608  23.367  1.00  0.00           C  
ATOM    998  O   GLN B 730      55.737  31.778  24.361  1.00  0.00           O  
ATOM    999  CB  GLN B 730      57.721  33.507  22.333  1.00  0.00           C  
ATOM   1000  CG  GLN B 730      57.948  34.236  23.657  1.00  0.00           C  
ATOM   1001  CD  GLN B 730      59.212  35.097  23.637  1.00  0.00           C  
ATOM   1002  OE1 GLN B 730      59.630  35.574  22.581  1.00  0.00           O  
ATOM   1003  NE2 GLN B 730      59.832  35.281  24.801  1.00  0.00           N  
ATOM   1004  N   VAL B 731      57.157  30.505  23.142  1.00  0.00           N  
ATOM   1005  CA  VAL B 731      57.319  29.456  24.141  1.00  0.00           C  
ATOM   1006  C   VAL B 731      58.630  29.859  24.819  1.00  0.00           C  
ATOM   1007  O   VAL B 731      59.615  30.164  24.143  1.00  0.00           O  
ATOM   1008  CB  VAL B 731      57.465  28.072  23.491  1.00  0.00           C  
ATOM   1009  CG1 VAL B 731      57.889  27.033  24.526  1.00  0.00           C  
ATOM   1010  CG2 VAL B 731      56.149  27.675  22.834  1.00  0.00           C  
ATOM   1011  N   ASN B 732      58.635  29.878  26.142  1.00  0.00           N  
ATOM   1012  CA  ASN B 732      59.792  30.309  26.905  1.00  0.00           C  
ATOM   1013  C   ASN B 732      60.206  29.243  27.911  1.00  0.00           C  
ATOM   1014  O   ASN B 732      59.374  28.749  28.677  1.00  0.00           O  
ATOM   1015  CB  ASN B 732      59.418  31.606  27.626  1.00  0.00           C  
ATOM   1016  CG  ASN B 732      60.598  32.290  28.279  1.00  0.00           C  
ATOM   1017  OD1 ASN B 732      61.223  33.176  27.682  1.00  0.00           O  
ATOM   1018  ND2 ASN B 732      60.861  31.948  29.538  1.00  0.00           N  
ATOM   1019  N   TYR B 733      61.484  28.874  27.888  1.00  0.00           N  
ATOM   1020  CA  TYR B 733      62.038  27.875  28.800  1.00  0.00           C  
ATOM   1021  C   TYR B 733      63.114  28.541  29.640  1.00  0.00           C  
ATOM   1022  O   TYR B 733      63.924  29.314  29.121  1.00  0.00           O  
ATOM   1023  CB  TYR B 733      62.652  26.713  28.028  1.00  0.00           C  
ATOM   1024  CG  TYR B 733      63.488  25.795  28.897  1.00  0.00           C  
ATOM   1025  CD1 TYR B 733      62.883  24.938  29.816  1.00  0.00           C  
ATOM   1026  CD2 TYR B 733      64.883  25.783  28.800  1.00  0.00           C  
ATOM   1027  CE1 TYR B 733      63.644  24.094  30.618  1.00  0.00           C  
ATOM   1028  CE2 TYR B 733      65.652  24.939  29.600  1.00  0.00           C  
ATOM   1029  CZ  TYR B 733      65.027  24.099  30.506  1.00  0.00           C  
ATOM   1030  OH  TYR B 733      65.773  23.276  31.313  1.00  0.00           O  
ATOM   1031  N   GLU B 734      63.208  28.140  30.900  1.00  0.00           N  
ATOM   1032  CA  GLU B 734      64.158  28.751  31.812  1.00  0.00           C  
ATOM   1033  C   GLU B 734      64.683  27.732  32.819  1.00  0.00           C  
ATOM   1034  O   GLU B 734      63.911  26.959  33.367  1.00  0.00           O  
ATOM   1035  CB  GLU B 734      63.422  29.876  32.556  1.00  0.00           C  
ATOM   1036  CG  GLU B 734      64.037  31.268  32.509  1.00  0.00           C  
ATOM   1037  CD  GLU B 734      64.320  31.771  31.105  1.00  0.00           C  
ATOM   1038  OE1 GLU B 734      65.423  31.488  30.596  1.00  0.00           O  
ATOM   1039  OE2 GLU B 734      63.469  32.475  30.526  1.00  0.00           O  
ATOM   1040  N   ALA B 735      65.997  27.703  33.025  1.00  0.00           N  
ATOM   1041  CA  ALA B 735      66.632  26.796  33.994  1.00  0.00           C  
ATOM   1042  C   ALA B 735      67.412  27.718  34.924  1.00  0.00           C  
ATOM   1043  O   ALA B 735      68.407  28.338  34.521  1.00  0.00           O  
ATOM   1044  CB  ALA B 735      67.561  25.816  33.296  1.00  0.00           C  
ATOM   1045  N   LEU B 736      66.947  27.824  36.161  1.00  0.00           N  
ATOM   1046  CA  LEU B 736      67.559  28.721  37.128  1.00  0.00           C  
ATOM   1047  C   LEU B 736      68.201  28.053  38.332  1.00  0.00           C  
ATOM   1048  O   LEU B 736      67.780  26.971  38.757  1.00  0.00           O  
ATOM   1049  CB  LEU B 736      66.507  29.724  37.606  1.00  0.00           C  
ATOM   1050  CG  LEU B 736      65.864  30.577  36.513  1.00  0.00           C  
ATOM   1051  CD1 LEU B 736      64.502  31.043  36.957  1.00  0.00           C  
ATOM   1052  CD2 LEU B 736      66.758  31.756  36.175  1.00  0.00           C  
ATOM   1053  N   GLY B 737      69.220  28.718  38.875  1.00  0.00           N  
ATOM   1054  CA  GLY B 737      69.910  28.221  40.050  1.00  0.00           C  
ATOM   1055  C   GLY B 737      71.197  27.432  39.876  1.00  0.00           C  
ATOM   1056  O   GLY B 737      71.639  26.796  40.829  1.00  0.00           O  
ATOM   1057  N   SER B 738      71.806  27.453  38.694  1.00  0.00           N  
ATOM   1058  CA  SER B 738      73.050  26.714  38.493  1.00  0.00           C  
ATOM   1059  C   SER B 738      73.917  27.227  37.350  1.00  0.00           C  
ATOM   1060  O   SER B 738      73.426  27.637  36.297  1.00  0.00           O  
ATOM   1061  CB  SER B 738      72.775  25.221  38.319  1.00  0.00           C  
ATOM   1062  OG  SER B 738      73.982  24.502  38.121  1.00  0.00           O  
ATOM   1063  N   GLU B 739      75.223  27.198  37.581  1.00  0.00           N  
ATOM   1064  CA  GLU B 739      76.207  27.660  36.607  1.00  0.00           C  
ATOM   1065  C   GLU B 739      76.649  26.536  35.671  1.00  0.00           C  
ATOM   1066  O   GLU B 739      77.264  26.793  34.631  1.00  0.00           O  
ATOM   1067  CB  GLU B 739      77.421  28.236  37.356  1.00  0.00           C  
ATOM   1068  CG  GLU B 739      78.581  28.716  36.485  1.00  0.00           C  
ATOM   1069  CD  GLU B 739      78.253  29.947  35.654  1.00  0.00           C  
ATOM   1070  OE1 GLU B 739      78.421  31.080  36.166  1.00  0.00           O  
ATOM   1071  OE2 GLU B 739      77.859  29.783  34.479  1.00  0.00           O  
ATOM   1072  N   ASN B 783      76.294  25.300  36.021  1.00  0.00           N  
ATOM   1073  CA  ASN B 783      76.677  24.114  35.255  1.00  0.00           C  
ATOM   1074  C   ASN B 783      76.380  24.175  33.757  1.00  0.00           C  
ATOM   1075  O   ASN B 783      75.232  24.326  33.343  1.00  0.00           O  
ATOM   1076  CB  ASN B 783      76.031  22.875  35.863  1.00  0.00           C  
ATOM   1077  CG  ASN B 783      76.741  21.586  35.467  1.00  0.00           C  
ATOM   1078  OD1 ASN B 783      76.976  21.320  34.280  1.00  0.00           O  
ATOM   1079  ND2 ASN B 783      77.081  20.772  36.463  1.00  0.00           N  
ATOM   1080  N   PRO B 787      77.420  24.023  32.921  1.00  0.00           N  
ATOM   1081  CA  PRO B 787      77.269  24.064  31.463  1.00  0.00           C  
ATOM   1082  C   PRO B 787      76.376  22.963  30.877  1.00  0.00           C  
ATOM   1083  O   PRO B 787      76.035  22.993  29.687  1.00  0.00           O  
ATOM   1084  CB  PRO B 787      78.720  23.988  30.964  1.00  0.00           C  
ATOM   1085  CG  PRO B 787      79.410  23.222  32.047  1.00  0.00           C  
ATOM   1086  CD  PRO B 787      78.835  23.830  33.294  1.00  0.00           C  
ATOM   1087  N   ILE B 788      76.010  21.988  31.704  1.00  0.00           N  
ATOM   1088  CA  ILE B 788      75.130  20.909  31.254  1.00  0.00           C  
ATOM   1089  C   ILE B 788      73.764  21.517  30.926  1.00  0.00           C  
ATOM   1090  O   ILE B 788      73.125  21.159  29.937  1.00  0.00           O  
ATOM   1091  CB  ILE B 788      74.977  19.807  32.342  1.00  0.00           C  
ATOM   1092  CG1 ILE B 788      76.198  18.877  32.324  1.00  0.00           C  
ATOM   1093  CG2 ILE B 788      73.680  19.023  32.146  1.00  0.00           C  
ATOM   1094  CD1 ILE B 788      76.160  17.788  33.373  1.00  0.00           C  
ATOM   1095  N   LEU B 789      73.362  22.492  31.730  1.00  0.00           N  
ATOM   1096  CA  LEU B 789      72.095  23.164  31.545  1.00  0.00           C  
ATOM   1097  C   LEU B 789      72.072  23.952  30.240  1.00  0.00           C  
ATOM   1098  O   LEU B 789      71.044  24.020  29.571  1.00  0.00           O  
ATOM   1099  CB  LEU B 789      71.829  24.084  32.729  1.00  0.00           C  
ATOM   1100  CG  LEU B 789      71.798  23.342  34.069  1.00  0.00           C  
ATOM   1101  CD1 LEU B 789      71.698  24.326  35.208  1.00  0.00           C  
ATOM   1102  CD2 LEU B 789      70.626  22.380  34.108  1.00  0.00           C  
ATOM   1103  N   ASP B 790      73.207  24.533  29.873  1.00  0.00           N  
ATOM   1104  CA  ASP B 790      73.303  25.306  28.639  1.00  0.00           C  
ATOM   1105  C   ASP B 790      73.115  24.353  27.460  1.00  0.00           C  
ATOM   1106  O   ASP B 790      72.384  24.644  26.512  1.00  0.00           O  
ATOM   1107  CB  ASP B 790      74.671  25.995  28.543  1.00  0.00           C  
ATOM   1108  CG  ASP B 790      74.952  26.928  29.723  1.00  0.00           C  
ATOM   1109  OD1 ASP B 790      74.965  26.464  30.887  1.00  0.00           O  
ATOM   1110  OD2 ASP B 790      75.174  28.134  29.480  1.00  0.00           O  
ATOM   1111  N   ALA B 791      73.777  23.203  27.530  1.00  0.00           N  
ATOM   1112  CA  ALA B 791      73.663  22.203  26.480  1.00  0.00           C  
ATOM   1113  C   ALA B 791      72.214  21.743  26.411  1.00  0.00           C  
ATOM   1114  O   ALA B 791      71.631  21.693  25.334  1.00  0.00           O  
ATOM   1115  CB  ALA B 791      74.568  21.030  26.775  1.00  0.00           C  
ATOM   1116  N   GLU B 792      71.635  21.446  27.576  1.00  0.00           N  
ATOM   1117  CA  GLU B 792      70.247  20.993  27.694  1.00  0.00           C  
ATOM   1118  C   GLU B 792      69.289  21.990  27.077  1.00  0.00           C  
ATOM   1119  O   GLU B 792      68.404  21.618  26.315  1.00  0.00           O  
ATOM   1120  CB  GLU B 792      69.884  20.793  29.167  1.00  0.00           C  
ATOM   1121  CG  GLU B 792      68.513  20.165  29.408  1.00  0.00           C  
ATOM   1122  CD  GLU B 792      68.263  19.869  30.883  1.00  0.00           C  
ATOM   1123  OE1 GLU B 792      68.355  20.808  31.702  1.00  0.00           O  
ATOM   1124  OE2 GLU B 792      67.980  18.700  31.228  1.00  0.00           O  
ATOM   1125  N   ALA B 793      69.476  23.258  27.412  1.00  0.00           N  
ATOM   1126  CA  ALA B 793      68.640  24.317  26.888  1.00  0.00           C  
ATOM   1127  C   ALA B 793      68.691  24.314  25.368  1.00  0.00           C  
ATOM   1128  O   ALA B 793      67.664  24.432  24.699  1.00  0.00           O  
ATOM   1129  CB  ALA B 793      69.095  25.654  27.430  1.00  0.00           C  
ATOM   1130  N   VAL B 794      69.885  24.151  24.818  1.00  0.00           N  
ATOM   1131  CA  VAL B 794      70.048  24.139  23.369  1.00  0.00           C  
ATOM   1132  C   VAL B 794      69.377  22.914  22.758  1.00  0.00           C  
ATOM   1133  O   VAL B 794      68.733  23.015  21.723  1.00  0.00           O  
ATOM   1134  CB  VAL B 794      71.544  24.154  22.960  1.00  0.00           C  
ATOM   1135  CG1 VAL B 794      71.673  24.168  21.441  1.00  0.00           C  
ATOM   1136  CG2 VAL B 794      72.250  25.358  23.561  1.00  0.00           C  
ATOM   1137  N   VAL B 795      69.512  21.765  23.413  1.00  0.00           N  
ATOM   1138  CA  VAL B 795      68.926  20.529  22.913  1.00  0.00           C  
ATOM   1139  C   VAL B 795      67.405  20.581  22.987  1.00  0.00           C  
ATOM   1140  O   VAL B 795      66.723  20.105  22.081  1.00  0.00           O  
ATOM   1141  CB  VAL B 795      69.425  19.302  23.694  1.00  0.00           C  
ATOM   1142  CG1 VAL B 795      68.958  18.033  23.016  1.00  0.00           C  
ATOM   1143  CG2 VAL B 795      70.925  19.315  23.777  1.00  0.00           C  
ATOM   1144  N   LEU B 796      66.877  21.163  24.062  1.00  0.00           N  
ATOM   1145  CA  LEU B 796      65.437  21.282  24.241  1.00  0.00           C  
ATOM   1146  C   LEU B 796      64.832  22.143  23.138  1.00  0.00           C  
ATOM   1147  O   LEU B 796      63.848  21.753  22.517  1.00  0.00           O  
ATOM   1148  CB  LEU B 796      65.113  21.855  25.616  1.00  0.00           C  
ATOM   1149  CG  LEU B 796      65.427  20.907  26.781  1.00  0.00           C  
ATOM   1150  CD1 LEU B 796      65.198  21.612  28.101  1.00  0.00           C  
ATOM   1151  CD2 LEU B 796      64.578  19.645  26.696  1.00  0.00           C  
ATOM   1152  N   LEU B 797      65.437  23.292  22.861  1.00  0.00           N  
ATOM   1153  CA  LEU B 797      64.945  24.164  21.802  1.00  0.00           C  
ATOM   1154  C   LEU B 797      64.977  23.423  20.466  1.00  0.00           C  
ATOM   1155  O   LEU B 797      64.021  23.454  19.693  1.00  0.00           O  
ATOM   1156  CB  LEU B 797      65.811  25.426  21.707  1.00  0.00           C  
ATOM   1157  CG  LEU B 797      65.579  26.317  20.478  1.00  0.00           C  
ATOM   1158  CD1 LEU B 797      64.105  26.693  20.360  1.00  0.00           C  
ATOM   1159  CD2 LEU B 797      66.453  27.565  20.557  1.00  0.00           C  
ATOM   1160  N   TYR B 798      66.094  22.756  20.215  1.00  0.00           N  
ATOM   1161  CA  TYR B 798      66.311  22.001  18.989  1.00  0.00           C  
ATOM   1162  C   TYR B 798      65.247  20.917  18.842  1.00  0.00           C  
ATOM   1163  O   TYR B 798      64.629  20.778  17.787  1.00  0.00           O  
ATOM   1164  CB  TYR B 798      67.718  21.377  19.016  1.00  0.00           C  
ATOM   1165  CG  TYR B 798      68.107  20.613  17.769  1.00  0.00           C  
ATOM   1166  CD1 TYR B 798      68.232  21.255  16.539  1.00  0.00           C  
ATOM   1167  CD2 TYR B 798      68.355  19.244  17.823  1.00  0.00           C  
ATOM   1168  CE1 TYR B 798      68.591  20.555  15.394  1.00  0.00           C  
ATOM   1169  CE2 TYR B 798      68.717  18.530  16.682  1.00  0.00           C  
ATOM   1170  CZ  TYR B 798      68.834  19.191  15.473  1.00  0.00           C  
ATOM   1171  OH  TYR B 798      69.194  18.485  14.345  1.00  0.00           O  
ATOM   1172  N   GLU B 799      65.013  20.177  19.920  1.00  0.00           N  
ATOM   1173  CA  GLU B 799      64.023  19.112  19.924  1.00  0.00           C  
ATOM   1174  C   GLU B 799      62.580  19.581  19.774  1.00  0.00           C  
ATOM   1175  O   GLU B 799      61.789  18.903  19.136  1.00  0.00           O  
ATOM   1176  CB  GLU B 799      64.194  18.238  21.158  1.00  0.00           C  
ATOM   1177  CG  GLU B 799      65.375  17.287  21.033  1.00  0.00           C  
ATOM   1178  CD  GLU B 799      65.262  16.373  19.814  1.00  0.00           C  
ATOM   1179  OE1 GLU B 799      64.276  15.609  19.723  1.00  0.00           O  
ATOM   1180  OE2 GLU B 799      66.156  16.415  18.946  1.00  0.00           O  
ATOM   1181  N   CYS B 800      62.236  20.734  20.344  1.00  0.00           N  
ATOM   1182  CA  CYS B 800      60.883  21.274  20.216  1.00  0.00           C  
ATOM   1183  C   CYS B 800      60.531  21.423  18.734  1.00  0.00           C  
ATOM   1184  O   CYS B 800      59.426  21.089  18.303  1.00  0.00           O  
ATOM   1185  CB  CYS B 800      60.785  22.647  20.878  1.00  0.00           C  
ATOM   1186  SG  CYS B 800      60.691  22.657  22.675  1.00  0.00           S  
ATOM   1187  N   LEU B 801      61.492  21.912  17.960  1.00  0.00           N  
ATOM   1188  CA  LEU B 801      61.323  22.129  16.531  1.00  0.00           C  
ATOM   1189  C   LEU B 801      61.439  20.822  15.772  1.00  0.00           C  
ATOM   1190  O   LEU B 801      60.710  20.574  14.821  1.00  0.00           O  
ATOM   1191  CB  LEU B 801      62.390  23.110  16.043  1.00  0.00           C  
ATOM   1192  CG  LEU B 801      62.427  24.415  16.842  1.00  0.00           C  
ATOM   1193  CD1 LEU B 801      63.697  25.202  16.558  1.00  0.00           C  
ATOM   1194  CD2 LEU B 801      61.195  25.223  16.517  1.00  0.00           C  
ATOM   1195  N   LYS B 802      62.371  19.988  16.209  1.00  0.00           N  
ATOM   1196  CA  LYS B 802      62.628  18.700  15.583  1.00  0.00           C  
ATOM   1197  C   LYS B 802      61.385  17.814  15.662  1.00  0.00           C  
ATOM   1198  O   LYS B 802      61.009  17.186  14.676  1.00  0.00           O  
ATOM   1199  CB  LYS B 802      63.821  18.030  16.275  1.00  0.00           C  
ATOM   1200  CG  LYS B 802      64.654  17.106  15.400  1.00  0.00           C  
ATOM   1201  CD  LYS B 802      65.398  17.864  14.323  1.00  0.00           C  
ATOM   1202  CE  LYS B 802      66.234  16.910  13.486  1.00  0.00           C  
ATOM   1203  NZ  LYS B 802      66.885  17.597  12.336  1.00  0.00           N  
ATOM   1204  N   GLU B 803      60.736  17.800  16.827  1.00  0.00           N  
ATOM   1205  CA  GLU B 803      59.524  17.010  17.067  1.00  0.00           C  
ATOM   1206  C   GLU B 803      58.350  17.472  16.218  1.00  0.00           C  
ATOM   1207  O   GLU B 803      57.447  16.701  15.946  1.00  0.00           O  
ATOM   1208  CB  GLU B 803      59.116  17.084  18.541  1.00  0.00           C  
ATOM   1209  CG  GLU B 803      60.012  16.315  19.515  1.00  0.00           C  
ATOM   1210  CD  GLU B 803      59.787  14.807  19.499  1.00  0.00           C  
ATOM   1211  OE1 GLU B 803      58.791  14.348  18.898  1.00  0.00           O  
ATOM   1212  OE2 GLU B 803      60.608  14.081  20.101  1.00  0.00           O  
ATOM   1213  N   LEU B 807      58.337  18.747  15.851  1.00  0.00           N  
ATOM   1214  CA  LEU B 807      57.270  19.300  15.030  1.00  0.00           C  
ATOM   1215  C   LEU B 807      57.354  18.776  13.607  1.00  0.00           C  
ATOM   1216  O   LEU B 807      56.398  18.890  12.840  1.00  0.00           O  
ATOM   1217  CB  LEU B 807      57.343  20.826  15.014  1.00  0.00           C  
ATOM   1218  CG  LEU B 807      56.972  21.513  16.326  1.00  0.00           C  
ATOM   1219  CD1 LEU B 807      57.203  23.007  16.212  1.00  0.00           C  
ATOM   1220  CD2 LEU B 807      55.523  21.218  16.662  1.00  0.00           C  
ATOM   1221  N   GLY B 808      58.502  18.208  13.259  1.00  0.00           N  
ATOM   1222  CA  GLY B 808      58.696  17.678  11.924  1.00  0.00           C  
ATOM   1223  C   GLY B 808      59.705  18.477  11.118  1.00  0.00           C  
ATOM   1224  O   GLY B 808      60.074  18.082  10.009  1.00  0.00           O  
ATOM   1225  N   LEU B 809      60.145  19.610  11.659  1.00  0.00           N  
ATOM   1226  CA  LEU B 809      61.111  20.450  10.967  1.00  0.00           C  
ATOM   1227  C   LEU B 809      62.422  19.691  10.835  1.00  0.00           C  
ATOM   1228  O   LEU B 809      62.836  18.976  11.751  1.00  0.00           O  
ATOM   1229  CB  LEU B 809      61.326  21.760  11.724  1.00  0.00           C  
ATOM   1230  CG  LEU B 809      60.106  22.669  11.790  1.00  0.00           C  
ATOM   1231  CD1 LEU B 809      60.447  23.891  12.591  1.00  0.00           C  
ATOM   1232  CD2 LEU B 809      59.666  23.051  10.393  1.00  0.00           C  
ATOM   1233  N   ARG B1153      63.051  19.823   9.675  1.00  0.00           N  
ATOM   1234  CA  ARG B1153      64.310  19.142   9.404  1.00  0.00           C  
ATOM   1235  C   ARG B1153      65.423  20.113   9.028  1.00  0.00           C  
ATOM   1236  O   ARG B1153      66.578  19.910   9.403  1.00  0.00           O  
ATOM   1237  CB  ARG B1153      64.114  18.121   8.284  1.00  0.00           C  
ATOM   1238  CG  ARG B1153      63.220  16.947   8.653  1.00  0.00           C  
ATOM   1239  CD  ARG B1153      64.021  15.761   9.168  1.00  0.00           C  
ATOM   1240  NE  ARG B1153      65.006  15.289   8.191  1.00  0.00           N  
ATOM   1241  CZ  ARG B1153      64.715  14.749   7.006  1.00  0.00           C  
ATOM   1242  NH1 ARG B1153      63.451  14.589   6.617  1.00  0.00           N  
ATOM   1243  NH2 ARG B1153      65.698  14.378   6.193  1.00  0.00           N  
ATOM   1244  N   ARG B1154      65.066  21.177   8.312  1.00  0.00           N  
ATOM   1245  CA  ARG B1154      66.036  22.174   7.871  1.00  0.00           C  
ATOM   1246  C   ARG B1154      66.307  23.318   8.848  1.00  0.00           C  
ATOM   1247  O   ARG B1154      66.009  24.483   8.552  1.00  0.00           O  
ATOM   1248  CB  ARG B1154      65.646  22.722   6.496  1.00  0.00           C  
ATOM   1249  CG  ARG B1154      65.958  21.752   5.370  1.00  0.00           C  
ATOM   1250  CD  ARG B1154      64.711  21.235   4.698  1.00  0.00           C  
ATOM   1251  NE  ARG B1154      64.123  22.238   3.811  1.00  0.00           N  
ATOM   1252  CZ  ARG B1154      62.961  22.090   3.171  1.00  0.00           C  
ATOM   1253  NH1 ARG B1154      62.240  20.979   3.315  1.00  0.00           N  
ATOM   1254  NH2 ARG B1154      62.521  23.054   2.372  1.00  0.00           N  
ATOM   1255  N   LEU B1155      66.870  22.976  10.006  1.00  0.00           N  
ATOM   1256  CA  LEU B1155      67.215  23.957  11.030  1.00  0.00           C  
ATOM   1257  C   LEU B1155      68.719  24.210  11.008  1.00  0.00           C  
ATOM   1258  O   LEU B1155      69.495  23.342  10.604  1.00  0.00           O  
ATOM   1259  CB  LEU B1155      66.830  23.467  12.432  1.00  0.00           C  
ATOM   1260  CG  LEU B1155      65.397  23.058  12.779  1.00  0.00           C  
ATOM   1261  CD1 LEU B1155      64.396  23.999  12.120  1.00  0.00           C  
ATOM   1262  CD2 LEU B1155      65.161  21.632  12.338  1.00  0.00           C  
ATOM   1263  N   LYS B1156      69.124  25.393  11.462  1.00  0.00           N  
ATOM   1264  CA  LYS B1156      70.536  25.769  11.521  1.00  0.00           C  
ATOM   1265  C   LYS B1156      70.841  26.283  12.925  1.00  0.00           C  
ATOM   1266  O   LYS B1156      70.496  27.417  13.270  1.00  0.00           O  
ATOM   1267  CB  LYS B1156      70.858  26.854  10.484  1.00  0.00           C  
ATOM   1268  CG  LYS B1156      70.797  26.393   9.034  1.00  0.00           C  
ATOM   1269  CD  LYS B1156      71.920  25.420   8.700  1.00  0.00           C  
ATOM   1270  CE  LYS B1156      71.836  24.921   7.260  1.00  0.00           C  
ATOM   1271  NZ  LYS B1156      70.596  24.126   7.011  1.00  0.00           N  
ATOM   1272  N   VAL B1157      71.440  25.429  13.748  1.00  0.00           N  
ATOM   1273  CA  VAL B1157      71.780  25.800  15.111  1.00  0.00           C  
ATOM   1274  C   VAL B1157      73.076  26.588  15.108  1.00  0.00           C  
ATOM   1275  O   VAL B1157      74.037  26.222  14.428  1.00  0.00           O  
ATOM   1276  CB  VAL B1157      71.970  24.563  16.008  1.00  0.00           C  
ATOM   1277  CG1 VAL B1157      72.211  24.987  17.451  1.00  0.00           C  
ATOM   1278  CG2 VAL B1157      70.761  23.660  15.920  1.00  0.00           C  
ATOM   1279  N   LYS B1158      73.098  27.675  15.868  1.00  0.00           N  
ATOM   1280  CA  LYS B1158      74.272  28.529  15.972  1.00  0.00           C  
ATOM   1281  C   LYS B1158      74.586  28.743  17.445  1.00  0.00           C  
ATOM   1282  O   LYS B1158      73.694  29.061  18.242  1.00  0.00           O  
ATOM   1283  CB  LYS B1158      74.022  29.860  15.274  1.00  0.00           C  
ATOM   1284  CG  LYS B1158      73.715  29.698  13.802  1.00  0.00           C  
ATOM   1285  CD  LYS B1158      73.591  31.029  13.095  1.00  0.00           C  
ATOM   1286  CE  LYS B1158      73.236  30.831  11.621  1.00  0.00           C  
ATOM   1287  NZ  LYS B1158      74.200  29.938  10.900  1.00  0.00           N  
ATOM   1288  N   LEU B1159      75.846  28.518  17.808  1.00  0.00           N  
ATOM   1289  CA  LEU B1159      76.297  28.666  19.188  1.00  0.00           C  
ATOM   1290  C   LEU B1159      77.433  29.672  19.262  1.00  0.00           C  
ATOM   1291  O   LEU B1159      78.146  29.886  18.283  1.00  0.00           O  
ATOM   1292  CB  LEU B1159      76.773  27.317  19.729  1.00  0.00           C  
ATOM   1293  CG  LEU B1159      77.352  27.263  21.141  1.00  0.00           C  
ATOM   1294  CD1 LEU B1159      76.333  27.733  22.153  1.00  0.00           C  
ATOM   1295  CD2 LEU B1159      77.779  25.843  21.443  1.00  0.00           C  
ATOM   1296  N   SER B1160      77.598  30.288  20.423  1.00  0.00           N  
ATOM   1297  CA  SER B1160      78.654  31.260  20.620  1.00  0.00           C  
ATOM   1298  C   SER B1160      78.676  31.639  22.092  1.00  0.00           C  
ATOM   1299  O   SER B1160      78.048  30.979  22.921  1.00  0.00           O  
ATOM   1300  CB  SER B1160      78.405  32.495  19.754  1.00  0.00           C  
ATOM   1301  OG  SER B1160      79.547  33.334  19.712  1.00  0.00           O  
ATOM   1302  N   SER B1161      79.419  32.684  22.425  1.00  0.00           N  
ATOM   1303  CA  SER B1161      79.503  33.135  23.801  1.00  0.00           C  
ATOM   1304  C   SER B1161      79.765  34.629  23.798  1.00  0.00           C  
ATOM   1305  O   SER B1161      80.249  35.192  22.811  1.00  0.00           O  
ATOM   1306  CB  SER B1161      80.613  32.397  24.548  1.00  0.00           C  
ATOM   1307  OG  SER B1161      80.627  32.727  25.930  1.00  0.00           O  
ATOM   1308  N   VAL B1162      79.366  35.280  24.880  1.00  0.00           N  
ATOM   1309  CA  VAL B1162      79.555  36.713  25.022  1.00  0.00           C  
ATOM   1310  C   VAL B1162      80.504  36.944  26.186  1.00  0.00           C  
ATOM   1311  O   VAL B1162      80.705  38.070  26.640  1.00  0.00           O  
ATOM   1312  CB  VAL B1162      78.200  37.448  25.254  1.00  0.00           C  
ATOM   1313  CG1 VAL B1162      77.293  37.287  24.028  1.00  0.00           C  
ATOM   1314  CG2 VAL B1162      77.500  36.921  26.502  1.00  0.00           C  
ATOM   1315  N   GLY B1163      81.094  35.847  26.648  1.00  0.00           N  
ATOM   1316  CA  GLY B1163      82.034  35.900  27.742  1.00  0.00           C  
ATOM   1317  C   GLY B1163      81.306  36.300  28.987  1.00  0.00           C  
ATOM   1318  O   GLY B1163      80.286  35.784  29.341  1.00  0.00           O  
ATOM   1319  N   ASP B1189      81.644  37.423  29.495  1.00  0.00           N  
ATOM   1320  CA  ASP B1189      81.007  37.830  30.707  1.00  0.00           C  
ATOM   1321  C   ASP B1189      80.923  39.320  30.584  1.00  0.00           C  
ATOM   1322  O   ASP B1189      81.538  39.896  29.686  1.00  0.00           O  
ATOM   1323  CB  ASP B1189      81.897  37.428  31.881  1.00  0.00           C  
ATOM   1324  CG  ASP B1189      81.949  35.916  32.100  1.00  0.00           C  
ATOM   1325  OD1 ASP B1189      80.879  35.295  32.271  1.00  0.00           O  
ATOM   1326  OD2 ASP B1189      83.061  35.345  32.130  1.00  0.00           O  
ATOM   1327  N   PRO B1190      80.190  39.981  31.492  1.00  0.00           N  
ATOM   1328  CA  PRO B1190      80.077  41.442  31.421  1.00  0.00           C  
ATOM   1329  C   PRO B1190      81.436  42.132  31.260  1.00  0.00           C  
ATOM   1330  O   PRO B1190      81.557  43.112  30.523  1.00  0.00           O  
ATOM   1331  CB  PRO B1190      79.388  41.798  32.748  1.00  0.00           C  
ATOM   1332  CG  PRO B1190      79.633  40.576  33.630  1.00  0.00           C  
ATOM   1333  CD  PRO B1190      79.471  39.457  32.662  1.00  0.00           C  
ATOM   1334  N   GLU B1191      82.461  41.574  31.902  1.00  0.00           N  
ATOM   1335  CA  GLU B1191      83.820  42.114  31.828  1.00  0.00           C  
ATOM   1336  C   GLU B1191      84.367  41.996  30.406  1.00  0.00           C  
ATOM   1337  O   GLU B1191      84.848  42.973  29.834  1.00  0.00           O  
ATOM   1338  CB  GLU B1191      84.750  41.370  32.790  1.00  0.00           C  
ATOM   1339  CG  GLU B1191      84.376  41.470  34.271  1.00  0.00           C  
ATOM   1340  CD  GLU B1191      83.274  40.505  34.697  1.00  0.00           C  
ATOM   1341  OE1 GLU B1191      83.103  39.446  34.052  1.00  0.00           O  
ATOM   1342  OE2 GLU B1191      82.582  40.802  35.695  1.00  0.00           O  
ATOM   1343  N   ASP B1192      84.267  40.799  29.837  1.00  0.00           N  
ATOM   1344  CA  ASP B1192      84.743  40.532  28.480  1.00  0.00           C  
ATOM   1345  C   ASP B1192      83.964  41.370  27.473  1.00  0.00           C  
ATOM   1346  O   ASP B1192      84.525  41.877  26.498  1.00  0.00           O  
ATOM   1347  CB  ASP B1192      84.578  39.045  28.142  1.00  0.00           C  
ATOM   1348  CG  ASP B1192      85.208  38.126  29.186  1.00  0.00           C  
ATOM   1349  OD1 ASP B1192      86.246  38.496  29.770  1.00  0.00           O  
ATOM   1350  OD2 ASP B1192      84.664  37.026  29.428  1.00  0.00           O  
ATOM   1351  N   ARG B1193      82.665  41.506  27.726  1.00  0.00           N  
ATOM   1352  CA  ARG B1193      81.759  42.278  26.881  1.00  0.00           C  
ATOM   1353  C   ARG B1193      82.231  43.737  26.876  1.00  0.00           C  
ATOM   1354  O   ARG B1193      82.335  44.376  25.820  1.00  0.00           O  
ATOM   1355  CB  ARG B1193      80.337  42.164  27.450  1.00  0.00           C  
ATOM   1356  CG  ARG B1193      79.215  42.717  26.588  1.00  0.00           C  
ATOM   1357  CD  ARG B1193      77.869  42.509  27.280  1.00  0.00           C  
ATOM   1358  NE  ARG B1193      76.729  42.984  26.491  1.00  0.00           N  
ATOM   1359  CZ  ARG B1193      76.021  42.229  25.651  1.00  0.00           C  
ATOM   1360  NH1 ARG B1193      76.329  40.952  25.476  1.00  0.00           N  
ATOM   1361  NH2 ARG B1193      74.989  42.746  24.995  1.00  0.00           N  
ATOM   1362  N   ALA B1194      82.565  44.235  28.064  1.00  0.00           N  
ATOM   1363  CA  ALA B1194      83.033  45.602  28.234  1.00  0.00           C  
ATOM   1364  C   ALA B1194      84.316  45.848  27.453  1.00  0.00           C  
ATOM   1365  O   ALA B1194      84.398  46.782  26.652  1.00  0.00           O  
ATOM   1366  CB  ALA B1194      83.248  45.900  29.709  1.00  0.00           C  
ATOM   1367  N   ARG B1195      85.304  44.985  27.661  1.00  0.00           N  
ATOM   1368  CA  ARG B1195      86.587  45.115  26.977  1.00  0.00           C  
ATOM   1369  C   ARG B1195      86.476  45.061  25.455  1.00  0.00           C  
ATOM   1370  O   ARG B1195      87.174  45.798  24.752  1.00  0.00           O  
ATOM   1371  CB  ARG B1195      87.575  44.070  27.499  1.00  0.00           C  
ATOM   1372  CG  ARG B1195      87.830  44.238  28.978  1.00  0.00           C  
ATOM   1373  CD  ARG B1195      88.834  43.265  29.535  1.00  0.00           C  
ATOM   1374  NE  ARG B1195      89.003  43.497  30.968  1.00  0.00           N  
ATOM   1375  CZ  ARG B1195      88.474  42.739  31.927  1.00  0.00           C  
ATOM   1376  NH1 ARG B1195      87.737  41.675  31.621  1.00  0.00           N  
ATOM   1377  NH2 ARG B1195      88.655  43.063  33.200  1.00  0.00           N  
ATOM   1378  N   TYR B1196      85.595  44.209  24.942  1.00  0.00           N  
ATOM   1379  CA  TYR B1196      85.423  44.119  23.501  1.00  0.00           C  
ATOM   1380  C   TYR B1196      84.840  45.429  22.983  1.00  0.00           C  
ATOM   1381  O   TYR B1196      85.236  45.911  21.918  1.00  0.00           O  
ATOM   1382  CB  TYR B1196      84.519  42.948  23.120  1.00  0.00           C  
ATOM   1383  CG  TYR B1196      84.450  42.706  21.627  1.00  0.00           C  
ATOM   1384  CD1 TYR B1196      85.608  42.513  20.878  1.00  0.00           C  
ATOM   1385  CD2 TYR B1196      83.230  42.681  20.960  1.00  0.00           C  
ATOM   1386  CE1 TYR B1196      85.551  42.300  19.499  1.00  0.00           C  
ATOM   1387  CE2 TYR B1196      83.165  42.471  19.583  1.00  0.00           C  
ATOM   1388  CZ  TYR B1196      84.326  42.282  18.861  1.00  0.00           C  
ATOM   1389  OH  TYR B1196      84.253  42.073  17.507  1.00  0.00           O  
ATOM   1390  N   ASN B1197      83.910  46.007  23.741  1.00  0.00           N  
ATOM   1391  CA  ASN B1197      83.293  47.277  23.358  1.00  0.00           C  
ATOM   1392  C   ASN B1197      84.355  48.368  23.291  1.00  0.00           C  
ATOM   1393  O   ASN B1197      84.425  49.120  22.314  1.00  0.00           O  
ATOM   1394  CB  ASN B1197      82.196  47.676  24.348  1.00  0.00           C  
ATOM   1395  CG  ASN B1197      80.866  47.005  24.050  1.00  0.00           C  
ATOM   1396  OD1 ASN B1197      80.481  46.848  22.889  1.00  0.00           O  
ATOM   1397  ND2 ASN B1197      80.147  46.629  25.097  1.00  0.00           N  
ATOM   1398  N   ALA B1212      85.197  48.425  24.323  1.00  0.00           N  
ATOM   1399  CA  ALA B1212      86.287  49.397  24.393  1.00  0.00           C  
ATOM   1400  C   ALA B1212      87.160  49.247  23.148  1.00  0.00           C  
ATOM   1401  O   ALA B1212      87.466  50.233  22.472  1.00  0.00           O  
ATOM   1402  CB  ALA B1212      87.111  49.172  25.657  1.00  0.00           C  
ATOM   1403  N   TYR B1213      87.517  48.003  22.834  1.00  0.00           N  
ATOM   1404  CA  TYR B1213      88.332  47.680  21.667  1.00  0.00           C  
ATOM   1405  C   TYR B1213      87.701  48.238  20.392  1.00  0.00           C  
ATOM   1406  O   TYR B1213      88.370  48.886  19.580  1.00  0.00           O  
ATOM   1407  CB  TYR B1213      88.496  46.157  21.558  1.00  0.00           C  
ATOM   1408  CG  TYR B1213      88.869  45.648  20.178  1.00  0.00           C  
ATOM   1409  CD1 TYR B1213      90.174  45.758  19.697  1.00  0.00           C  
ATOM   1410  CD2 TYR B1213      87.914  45.057  19.349  1.00  0.00           C  
ATOM   1411  CE1 TYR B1213      90.514  45.293  18.427  1.00  0.00           C  
ATOM   1412  CE2 TYR B1213      88.246  44.590  18.082  1.00  0.00           C  
ATOM   1413  CZ  TYR B1213      89.545  44.713  17.628  1.00  0.00           C  
ATOM   1414  OH  TYR B1213      89.877  44.279  16.366  1.00  0.00           O  
ATOM   1415  N   LEU B1214      86.408  47.987  20.234  1.00  0.00           N  
ATOM   1416  CA  LEU B1214      85.662  48.450  19.071  1.00  0.00           C  
ATOM   1417  C   LEU B1214      85.695  49.965  18.941  1.00  0.00           C  
ATOM   1418  O   LEU B1214      85.846  50.495  17.839  1.00  0.00           O  
ATOM   1419  CB  LEU B1214      84.218  47.957  19.142  1.00  0.00           C  
ATOM   1420  CG  LEU B1214      84.012  46.449  18.953  1.00  0.00           C  
ATOM   1421  CD1 LEU B1214      82.635  46.050  19.424  1.00  0.00           C  
ATOM   1422  CD2 LEU B1214      84.220  46.061  17.493  1.00  0.00           C  
ATOM   1423  N   ARG B1215      85.558  50.664  20.064  1.00  0.00           N  
ATOM   1424  CA  ARG B1215      85.599  52.122  20.050  1.00  0.00           C  
ATOM   1425  C   ARG B1215      86.981  52.595  19.614  1.00  0.00           C  
ATOM   1426  O   ARG B1215      87.098  53.399  18.695  1.00  0.00           O  
ATOM   1427  CB  ARG B1215      85.252  52.698  21.425  1.00  0.00           C  
ATOM   1428  CG  ARG B1215      83.789  52.534  21.801  1.00  0.00           C  
ATOM   1429  CD  ARG B1215      83.479  53.073  23.193  1.00  0.00           C  
ATOM   1430  NE  ARG B1215      82.101  52.770  23.595  1.00  0.00           N  
ATOM   1431  CZ  ARG B1215      81.769  51.948  24.589  1.00  0.00           C  
ATOM   1432  NH1 ARG B1215      82.706  51.337  25.304  1.00  0.00           N  
ATOM   1433  NH2 ARG B1215      80.492  51.710  24.854  1.00  0.00           N  
ATOM   1434  N   GLU B1222      88.023  52.040  20.223  1.00  0.00           N  
ATOM   1435  CA  GLU B1222      89.395  52.414  19.900  1.00  0.00           C  
ATOM   1436  C   GLU B1222      89.760  52.217  18.431  1.00  0.00           C  
ATOM   1437  O   GLU B1222      90.456  53.045  17.843  1.00  0.00           O  
ATOM   1438  CB  GLU B1222      90.368  51.647  20.794  1.00  0.00           C  
ATOM   1439  CG  GLU B1222      90.303  52.072  22.258  1.00  0.00           C  
ATOM   1440  CD  GLU B1222      91.086  51.159  23.194  1.00  0.00           C  
ATOM   1441  OE1 GLU B1222      91.849  50.288  22.709  1.00  0.00           O  
ATOM   1442  OE2 GLU B1222      90.938  51.319  24.428  1.00  0.00           O  
ATOM   1443  N   VAL B1223      89.274  51.134  17.837  1.00  0.00           N  
ATOM   1444  CA  VAL B1223      89.563  50.838  16.441  1.00  0.00           C  
ATOM   1445  C   VAL B1223      88.675  51.616  15.472  1.00  0.00           C  
ATOM   1446  O   VAL B1223      89.129  52.076  14.417  1.00  0.00           O  
ATOM   1447  CB  VAL B1223      89.405  49.328  16.156  1.00  0.00           C  
ATOM   1448  CG1 VAL B1223      89.762  49.014  14.705  1.00  0.00           C  
ATOM   1449  CG2 VAL B1223      90.277  48.528  17.100  1.00  0.00           C  
ATOM   1450  N   LEU B1224      87.413  51.785  15.849  1.00  0.00           N  
ATOM   1451  CA  LEU B1224      86.440  52.466  15.006  1.00  0.00           C  
ATOM   1452  C   LEU B1224      86.359  53.992  15.098  1.00  0.00           C  
ATOM   1453  O   LEU B1224      86.248  54.662  14.070  1.00  0.00           O  
ATOM   1454  CB  LEU B1224      85.053  51.850  15.222  1.00  0.00           C  
ATOM   1455  CG  LEU B1224      84.902  50.375  14.835  1.00  0.00           C  
ATOM   1456  CD1 LEU B1224      83.637  49.800  15.435  1.00  0.00           C  
ATOM   1457  CD2 LEU B1224      84.908  50.221  13.324  1.00  0.00           C  
ATOM   1458  N   SER B1225      86.445  54.548  16.307  1.00  0.00           N  
ATOM   1459  CA  SER B1225      86.346  56.000  16.492  1.00  0.00           C  
ATOM   1460  C   SER B1225      87.193  56.876  15.559  1.00  0.00           C  
ATOM   1461  O   SER B1225      86.676  57.831  14.988  1.00  0.00           O  
ATOM   1462  CB  SER B1225      86.536  56.404  17.965  1.00  0.00           C  
ATOM   1463  OG  SER B1225      87.819  56.065  18.454  1.00  0.00           O  
ATOM   1464  N   PRO B1226      88.491  56.559  15.368  1.00  0.00           N  
ATOM   1465  CA  PRO B1226      89.265  57.419  14.462  1.00  0.00           C  
ATOM   1466  C   PRO B1226      88.785  57.312  13.009  1.00  0.00           C  
ATOM   1467  O   PRO B1226      89.154  58.122  12.164  1.00  0.00           O  
ATOM   1468  CB  PRO B1226      90.691  56.899  14.635  1.00  0.00           C  
ATOM   1469  CG  PRO B1226      90.488  55.459  14.979  1.00  0.00           C  
ATOM   1470  CD  PRO B1226      89.356  55.527  15.965  1.00  0.00           C  
ATOM   1471  N   HIS B1238      87.974  56.295  12.725  1.00  0.00           N  
ATOM   1472  CA  HIS B1238      87.423  56.078  11.391  1.00  0.00           C  
ATOM   1473  C   HIS B1238      85.910  56.299  11.446  1.00  0.00           C  
ATOM   1474  O   HIS B1238      85.178  55.909  10.535  1.00  0.00           O  
ATOM   1475  CB  HIS B1238      87.731  54.655  10.910  1.00  0.00           C  
ATOM   1476  CG  HIS B1238      89.195  54.356  10.803  1.00  0.00           C  
ATOM   1477  ND1 HIS B1238      89.908  53.746  11.814  1.00  0.00           N  
ATOM   1478  CD2 HIS B1238      90.079  54.593   9.808  1.00  0.00           C  
ATOM   1479  CE1 HIS B1238      91.169  53.622  11.444  1.00  0.00           C  
ATOM   1480  NE2 HIS B1238      91.301  54.127  10.233  1.00  0.00           N  
ATOM   1481  N   ARG B1239      85.468  56.969  12.507  1.00  0.00           N  
ATOM   1482  CA  ARG B1239      84.060  57.271  12.760  1.00  0.00           C  
ATOM   1483  C   ARG B1239      83.322  57.811  11.541  1.00  0.00           C  
ATOM   1484  O   ARG B1239      82.185  57.429  11.269  1.00  0.00           O  
ATOM   1485  CB  ARG B1239      83.962  58.282  13.908  1.00  0.00           C  
ATOM   1486  CG  ARG B1239      82.561  58.575  14.413  1.00  0.00           C  
ATOM   1487  CD  ARG B1239      82.612  59.517  15.613  1.00  0.00           C  
ATOM   1488  NE  ARG B1239      81.290  59.752  16.197  1.00  0.00           N  
ATOM   1489  CZ  ARG B1239      81.075  60.400  17.340  1.00  0.00           C  
ATOM   1490  NH1 ARG B1239      82.093  60.888  18.041  1.00  0.00           N  
ATOM   1491  NH2 ARG B1239      79.835  60.562  17.785  1.00  0.00           N  
ATOM   1492  N   GLU B1240      83.996  58.666  10.785  1.00  0.00           N  
ATOM   1493  CA  GLU B1240      83.411  59.287   9.605  1.00  0.00           C  
ATOM   1494  C   GLU B1240      83.050  58.352   8.450  1.00  0.00           C  
ATOM   1495  O   GLU B1240      82.407  58.776   7.491  1.00  0.00           O  
ATOM   1496  CB  GLU B1240      84.324  60.396   9.099  1.00  0.00           C  
ATOM   1497  CG  GLU B1240      84.631  61.454  10.137  1.00  0.00           C  
ATOM   1498  CD  GLU B1240      85.511  62.556   9.589  1.00  0.00           C  
ATOM   1499  OE1 GLU B1240      86.670  62.264   9.217  1.00  0.00           O  
ATOM   1500  OE2 GLU B1240      85.039  63.712   9.524  1.00  0.00           O  
ATOM   1501  N   ALA B1241      83.469  57.093   8.521  1.00  0.00           N  
ATOM   1502  CA  ALA B1241      83.156  56.145   7.455  1.00  0.00           C  
ATOM   1503  C   ALA B1241      82.013  55.202   7.843  1.00  0.00           C  
ATOM   1504  O   ALA B1241      81.709  54.248   7.124  1.00  0.00           O  
ATOM   1505  CB  ALA B1241      84.399  55.352   7.078  1.00  0.00           C  
ATOM   1506  N   LEU B1242      81.366  55.488   8.969  1.00  0.00           N  
ATOM   1507  CA  LEU B1242      80.267  54.662   9.460  1.00  0.00           C  
ATOM   1508  C   LEU B1242      78.896  55.170   9.018  1.00  0.00           C  
ATOM   1509  O   LEU B1242      78.724  56.356   8.731  1.00  0.00           O  
ATOM   1510  CB  LEU B1242      80.299  54.605  10.989  1.00  0.00           C  
ATOM   1511  CG  LEU B1242      81.570  54.083  11.651  1.00  0.00           C  
ATOM   1512  CD1 LEU B1242      81.437  54.196  13.159  1.00  0.00           C  
ATOM   1513  CD2 LEU B1242      81.815  52.648  11.232  1.00  0.00           C  
ATOM   1514  N   SER B1243      77.925  54.262   8.965  1.00  0.00           N  
ATOM   1515  CA  SER B1243      76.559  54.617   8.599  1.00  0.00           C  
ATOM   1516  C   SER B1243      75.998  55.389   9.790  1.00  0.00           C  
ATOM   1517  O   SER B1243      76.340  55.085  10.938  1.00  0.00           O  
ATOM   1518  CB  SER B1243      75.719  53.356   8.363  1.00  0.00           C  
ATOM   1519  OG  SER B1243      76.223  52.578   7.290  1.00  0.00           O  
ATOM   1520  N   GLU B1244      75.146  56.376   9.522  1.00  0.00           N  
ATOM   1521  CA  GLU B1244      74.544  57.187  10.581  1.00  0.00           C  
ATOM   1522  C   GLU B1244      74.080  56.314  11.747  1.00  0.00           C  
ATOM   1523  O   GLU B1244      74.346  56.624  12.911  1.00  0.00           O  
ATOM   1524  CB  GLU B1244      73.367  58.001  10.033  1.00  0.00           C  
ATOM   1525  CG  GLU B1244      73.667  59.481   9.792  1.00  0.00           C  
ATOM   1526  CD  GLU B1244      74.763  59.721   8.762  1.00  0.00           C  
ATOM   1527  OE1 GLU B1244      74.686  59.150   7.650  1.00  0.00           O  
ATOM   1528  OE2 GLU B1244      75.697  60.496   9.064  1.00  0.00           O  
ATOM   1529  N   ASP B1245      73.434  55.198  11.416  1.00  0.00           N  
ATOM   1530  CA  ASP B1245      72.939  54.246  12.409  1.00  0.00           C  
ATOM   1531  C   ASP B1245      74.088  53.756  13.298  1.00  0.00           C  
ATOM   1532  O   ASP B1245      74.016  53.822  14.531  1.00  0.00           O  
ATOM   1533  CB  ASP B1245      72.273  53.061  11.690  1.00  0.00           C  
ATOM   1534  CG  ASP B1245      71.985  51.887  12.617  1.00  0.00           C  
ATOM   1535  OD1 ASP B1245      71.342  52.092  13.672  1.00  0.00           O  
ATOM   1536  OD2 ASP B1245      72.403  50.755  12.284  1.00  0.00           O  
ATOM   1537  N   SER B1246      75.159  53.305  12.652  1.00  0.00           N  
ATOM   1538  CA  SER B1246      76.339  52.790  13.333  1.00  0.00           C  
ATOM   1539  C   SER B1246      77.015  53.829  14.231  1.00  0.00           C  
ATOM   1540  O   SER B1246      77.494  53.498  15.320  1.00  0.00           O  
ATOM   1541  CB  SER B1246      77.326  52.267  12.294  1.00  0.00           C  
ATOM   1542  OG  SER B1246      76.676  51.394  11.383  1.00  0.00           O  
ATOM   1543  N   LYS B1247      77.034  55.083  13.784  1.00  0.00           N  
ATOM   1544  CA  LYS B1247      77.646  56.170  14.546  1.00  0.00           C  
ATOM   1545  C   LYS B1247      76.990  56.353  15.914  1.00  0.00           C  
ATOM   1546  O   LYS B1247      77.636  56.790  16.872  1.00  0.00           O  
ATOM   1547  CB  LYS B1247      77.592  57.474  13.750  1.00  0.00           C  
ATOM   1548  CG  LYS B1247      78.440  57.453  12.489  1.00  0.00           C  
ATOM   1549  CD  LYS B1247      78.348  58.765  11.731  1.00  0.00           C  
ATOM   1550  CE  LYS B1247      79.277  58.769  10.531  1.00  0.00           C  
ATOM   1551  NZ  LYS B1247      79.195  60.029   9.747  1.00  0.00           N  
ATOM   1552  N   GLU B1248      75.705  56.026  15.998  1.00  0.00           N  
ATOM   1553  CA  GLU B1248      74.973  56.123  17.255  1.00  0.00           C  
ATOM   1554  C   GLU B1248      75.334  54.916  18.112  1.00  0.00           C  
ATOM   1555  O   GLU B1248      75.646  55.047  19.299  1.00  0.00           O  
ATOM   1556  CB  GLU B1248      73.466  56.108  17.010  1.00  0.00           C  
ATOM   1557  CG  GLU B1248      72.929  57.277  16.217  1.00  0.00           C  
ATOM   1558  CD  GLU B1248      71.417  57.233  16.111  1.00  0.00           C  
ATOM   1559  OE1 GLU B1248      70.896  56.400  15.337  1.00  0.00           O  
ATOM   1560  OE2 GLU B1248      70.752  58.018  16.820  1.00  0.00           O  
ATOM   1561  N   ARG B1249      75.287  53.739  17.492  1.00  0.00           N  
ATOM   1562  CA  ARG B1249      75.599  52.484  18.166  1.00  0.00           C  
ATOM   1563  C   ARG B1249      77.013  52.475  18.730  1.00  0.00           C  
ATOM   1564  O   ARG B1249      77.306  51.753  19.683  1.00  0.00           O  
ATOM   1565  CB  ARG B1249      75.402  51.309  17.206  1.00  0.00           C  
ATOM   1566  CG  ARG B1249      73.949  51.071  16.839  1.00  0.00           C  
ATOM   1567  CD  ARG B1249      73.810  49.962  15.824  1.00  0.00           C  
ATOM   1568  NE  ARG B1249      72.415  49.586  15.615  1.00  0.00           N  
ATOM   1569  CZ  ARG B1249      72.019  48.581  14.840  1.00  0.00           C  
ATOM   1570  NH1 ARG B1249      72.911  47.840  14.193  1.00  0.00           N  
ATOM   1571  NH2 ARG B1249      70.726  48.318  14.703  1.00  0.00           N  
ATOM   1572  N   LEU B1250      77.877  53.301  18.151  1.00  0.00           N  
ATOM   1573  CA  LEU B1250      79.259  53.406  18.592  1.00  0.00           C  
ATOM   1574  C   LEU B1250      79.325  53.983  20.008  1.00  0.00           C  
ATOM   1575  O   LEU B1250      80.309  53.787  20.722  1.00  0.00           O  
ATOM   1576  CB  LEU B1250      80.044  54.288  17.621  1.00  0.00           C  
ATOM   1577  CG  LEU B1250      81.567  54.185  17.666  1.00  0.00           C  
ATOM   1578  CD1 LEU B1250      81.989  52.773  17.305  1.00  0.00           C  
ATOM   1579  CD2 LEU B1250      82.184  55.185  16.704  1.00  0.00           C  
ATOM   1580  N   GLU B1257      78.267  54.681  20.409  1.00  0.00           N  
ATOM   1581  CA  GLU B1257      78.188  55.286  21.734  1.00  0.00           C  
ATOM   1582  C   GLU B1257      77.850  54.277  22.825  1.00  0.00           C  
ATOM   1583  O   GLU B1257      78.552  54.181  23.832  1.00  0.00           O  
ATOM   1584  CB  GLU B1257      77.161  56.421  21.739  1.00  0.00           C  
ATOM   1585  CG  GLU B1257      77.633  57.681  21.035  1.00  0.00           C  
ATOM   1586  CD  GLU B1257      78.849  58.295  21.710  1.00  0.00           C  
ATOM   1587  OE1 GLU B1257      78.738  58.707  22.888  1.00  0.00           O  
ATOM   1588  OE2 GLU B1257      79.918  58.358  21.065  1.00  0.00           O  
ATOM   1589  N   GLU B1258      76.751  53.554  22.643  1.00  0.00           N  
ATOM   1590  CA  GLU B1258      76.339  52.556  23.618  1.00  0.00           C  
ATOM   1591  C   GLU B1258      76.182  51.204  22.958  1.00  0.00           C  
ATOM   1592  O   GLU B1258      75.369  51.035  22.052  1.00  0.00           O  
ATOM   1593  CB  GLU B1258      75.032  52.948  24.302  1.00  0.00           C  
ATOM   1594  CG  GLU B1258      75.175  54.064  25.316  1.00  0.00           C  
ATOM   1595  CD  GLU B1258      74.169  53.956  26.447  1.00  0.00           C  
ATOM   1596  OE1 GLU B1258      72.955  53.841  26.166  1.00  0.00           O  
ATOM   1597  OE2 GLU B1258      74.597  53.978  27.623  1.00  0.00           O  
ATOM   1598  N   ASN B1265      76.973  50.245  23.422  1.00  0.00           N  
ATOM   1599  CA  ASN B1265      76.948  48.884  22.895  1.00  0.00           C  
ATOM   1600  C   ASN B1265      77.403  48.838  21.426  1.00  0.00           C  
ATOM   1601  O   ASN B1265      76.641  48.450  20.533  1.00  0.00           O  
ATOM   1602  CB  ASN B1265      75.544  48.287  23.055  1.00  0.00           C  
ATOM   1603  CG  ASN B1265      75.518  46.794  22.820  1.00  0.00           C  
ATOM   1604  OD1 ASN B1265      76.387  46.067  23.297  1.00  0.00           O  
ATOM   1605  ND2 ASN B1265      74.520  46.329  22.084  1.00  0.00           N  
ATOM   1606  N   PRO B1266      78.668  49.217  21.165  1.00  0.00           N  
ATOM   1607  CA  PRO B1266      79.257  49.233  19.824  1.00  0.00           C  
ATOM   1608  C   PRO B1266      79.146  47.924  19.047  1.00  0.00           C  
ATOM   1609  O   PRO B1266      79.124  47.945  17.820  1.00  0.00           O  
ATOM   1610  CB  PRO B1266      80.714  49.589  20.106  1.00  0.00           C  
ATOM   1611  CG  PRO B1266      80.600  50.498  21.274  1.00  0.00           C  
ATOM   1612  CD  PRO B1266      79.625  49.759  22.149  1.00  0.00           C  
ATOM   1613  N   MET B1267      79.056  46.795  19.752  1.00  0.00           N  
ATOM   1614  CA  MET B1267      78.956  45.477  19.109  1.00  0.00           C  
ATOM   1615  C   MET B1267      77.922  45.387  17.997  1.00  0.00           C  
ATOM   1616  O   MET B1267      78.104  44.648  17.030  1.00  0.00           O  
ATOM   1617  CB  MET B1267      78.665  44.392  20.139  1.00  0.00           C  
ATOM   1618  CG  MET B1267      79.845  44.022  20.982  1.00  0.00           C  
ATOM   1619  SD  MET B1267      79.393  42.766  22.151  1.00  0.00           S  
ATOM   1620  CE  MET B1267      78.942  43.785  23.534  1.00  0.00           C  
ATOM   1621  N   ARG B1268      76.840  46.144  18.139  1.00  0.00           N  
ATOM   1622  CA  ARG B1268      75.767  46.155  17.153  1.00  0.00           C  
ATOM   1623  C   ARG B1268      76.267  46.532  15.772  1.00  0.00           C  
ATOM   1624  O   ARG B1268      75.755  46.044  14.766  1.00  0.00           O  
ATOM   1625  CB  ARG B1268      74.678  47.134  17.570  1.00  0.00           C  
ATOM   1626  CG  ARG B1268      74.013  46.782  18.874  1.00  0.00           C  
ATOM   1627  CD  ARG B1268      72.806  47.666  19.140  1.00  0.00           C  
ATOM   1628  NE  ARG B1268      71.996  47.113  20.220  1.00  0.00           N  
ATOM   1629  CZ  ARG B1268      71.366  45.944  20.154  1.00  0.00           C  
ATOM   1630  NH1 ARG B1268      71.436  45.197  19.057  1.00  0.00           N  
ATOM   1631  NH2 ARG B1268      70.704  45.497  21.210  1.00  0.00           N  
ATOM   1632  N   ILE B1269      77.273  47.399  15.730  1.00  0.00           N  
ATOM   1633  CA  ILE B1269      77.851  47.847  14.470  1.00  0.00           C  
ATOM   1634  C   ILE B1269      78.358  46.651  13.660  1.00  0.00           C  
ATOM   1635  O   ILE B1269      78.498  46.732  12.441  1.00  0.00           O  
ATOM   1636  CB  ILE B1269      78.992  48.857  14.709  1.00  0.00           C  
ATOM   1637  CG1 ILE B1269      79.342  49.572  13.409  1.00  0.00           C  
ATOM   1638  CG2 ILE B1269      80.227  48.155  15.249  1.00  0.00           C  
ATOM   1639  CD1 ILE B1269      80.394  50.633  13.584  1.00  0.00           C  
ATOM   1640  N   LEU B1270      78.633  45.544  14.347  1.00  0.00           N  
ATOM   1641  CA  LEU B1270      79.095  44.331  13.689  1.00  0.00           C  
ATOM   1642  C   LEU B1270      77.928  43.745  12.904  1.00  0.00           C  
ATOM   1643  O   LEU B1270      78.032  43.512  11.701  1.00  0.00           O  
ATOM   1644  CB  LEU B1270      79.583  43.310  14.722  1.00  0.00           C  
ATOM   1645  CG  LEU B1270      80.848  43.639  15.519  1.00  0.00           C  
ATOM   1646  CD1 LEU B1270      81.012  42.647  16.655  1.00  0.00           C  
ATOM   1647  CD2 LEU B1270      82.066  43.621  14.606  1.00  0.00           C  
ATOM   1648  N   ASP B1271      76.797  43.578  13.587  1.00  0.00           N  
ATOM   1649  CA  ASP B1271      75.585  43.012  12.992  1.00  0.00           C  
ATOM   1650  C   ASP B1271      74.709  44.011  12.239  1.00  0.00           C  
ATOM   1651  O   ASP B1271      73.506  43.791  12.100  1.00  0.00           O  
ATOM   1652  CB  ASP B1271      74.745  42.306  14.068  1.00  0.00           C  
ATOM   1653  CG  ASP B1271      74.921  40.789  14.062  1.00  0.00           C  
ATOM   1654  OD1 ASP B1271      75.924  40.287  13.511  1.00  0.00           O  
ATOM   1655  OD2 ASP B1271      74.045  40.089  14.612  1.00  0.00           O  
ATOM   1656  N   SER B1272      75.297  45.097  11.746  1.00  0.00           N  
ATOM   1657  CA  SER B1272      74.516  46.088  11.013  1.00  0.00           C  
ATOM   1658  C   SER B1272      74.522  45.821   9.506  1.00  0.00           C  
ATOM   1659  O   SER B1272      75.280  44.984   9.011  1.00  0.00           O  
ATOM   1660  CB  SER B1272      74.994  47.515  11.324  1.00  0.00           C  
ATOM   1661  OG  SER B1272      76.340  47.729  10.935  1.00  0.00           O  
ATOM   1662  N   LYS B1273      73.639  46.511   8.791  1.00  0.00           N  
ATOM   1663  CA  LYS B1273      73.522  46.361   7.346  1.00  0.00           C  
ATOM   1664  C   LYS B1273      74.403  47.375   6.608  1.00  0.00           C  
ATOM   1665  O   LYS B1273      75.341  47.931   7.184  1.00  0.00           O  
ATOM   1666  CB  LYS B1273      72.053  46.521   6.929  1.00  0.00           C  
ATOM   1667  CG  LYS B1273      71.109  45.468   7.506  1.00  0.00           C  
ATOM   1668  CD  LYS B1273      71.445  44.071   6.988  1.00  0.00           C  
ATOM   1669  CE  LYS B1273      70.446  43.026   7.473  1.00  0.00           C  
ATOM   1670  NZ  LYS B1273      70.449  42.873   8.954  1.00  0.00           N  
ATOM   1671  N   SER B1274      74.085  47.608   5.335  1.00  0.00           N  
ATOM   1672  CA  SER B1274      74.811  48.547   4.480  1.00  0.00           C  
ATOM   1673  C   SER B1274      76.234  48.094   4.189  1.00  0.00           C  
ATOM   1674  O   SER B1274      76.866  47.405   4.989  1.00  0.00           O  
ATOM   1675  CB  SER B1274      74.815  49.962   5.078  1.00  0.00           C  
ATOM   1676  OG  SER B1274      75.350  50.909   4.162  1.00  0.00           O  
ATOM   1677  N   GLU B1275      76.729  48.489   3.025  1.00  0.00           N  
ATOM   1678  CA  GLU B1275      78.072  48.126   2.610  1.00  0.00           C  
ATOM   1679  C   GLU B1275      79.114  48.982   3.315  1.00  0.00           C  
ATOM   1680  O   GLU B1275      80.215  48.516   3.607  1.00  0.00           O  
ATOM   1681  CB  GLU B1275      78.210  48.272   1.095  1.00  0.00           C  
ATOM   1682  CG  GLU B1275      78.913  47.099   0.431  1.00  0.00           C  
ATOM   1683  CD  GLU B1275      78.214  45.775   0.699  1.00  0.00           C  
ATOM   1684  OE1 GLU B1275      77.201  45.488   0.024  1.00  0.00           O  
ATOM   1685  OE2 GLU B1275      78.674  45.028   1.591  1.00  0.00           O  
ATOM   1686  N   ARG B1276      78.768  50.231   3.597  1.00  0.00           N  
ATOM   1687  CA  ARG B1276      79.691  51.143   4.267  1.00  0.00           C  
ATOM   1688  C   ARG B1276      80.347  50.477   5.472  1.00  0.00           C  
ATOM   1689  O   ARG B1276      81.573  50.388   5.561  1.00  0.00           O  
ATOM   1690  CB  ARG B1276      78.948  52.392   4.747  1.00  0.00           C  
ATOM   1691  CG  ARG B1276      78.239  53.175   3.663  1.00  0.00           C  
ATOM   1692  CD  ARG B1276      77.480  54.326   4.282  1.00  0.00           C  
ATOM   1693  NE  ARG B1276      76.868  55.188   3.278  1.00  0.00           N  
ATOM   1694  CZ  ARG B1276      76.313  56.367   3.544  1.00  0.00           C  
ATOM   1695  NH1 ARG B1276      76.286  56.837   4.786  1.00  0.00           N  
ATOM   1696  NH2 ARG B1276      75.792  57.088   2.561  1.00  0.00           N  
ATOM   1697  N   ASP B1281      79.517  49.928   6.350  1.00  0.00           N  
ATOM   1698  CA  ASP B1281      80.019  49.304   7.561  1.00  0.00           C  
ATOM   1699  C   ASP B1281      80.848  48.052   7.300  1.00  0.00           C  
ATOM   1700  O   ASP B1281      82.003  47.969   7.712  1.00  0.00           O  
ATOM   1701  CB  ASP B1281      78.859  48.978   8.509  1.00  0.00           C  
ATOM   1702  CG  ASP B1281      77.953  50.174   8.763  1.00  0.00           C  
ATOM   1703  OD1 ASP B1281      78.472  51.303   8.894  1.00  0.00           O  
ATOM   1704  OD2 ASP B1281      76.718  49.981   8.827  1.00  0.00           O  
ATOM   1705  N   GLN B1282      80.264  47.102   6.577  1.00  0.00           N  
ATOM   1706  CA  GLN B1282      80.914  45.829   6.275  1.00  0.00           C  
ATOM   1707  C   GLN B1282      82.303  45.930   5.660  1.00  0.00           C  
ATOM   1708  O   GLN B1282      83.242  45.286   6.129  1.00  0.00           O  
ATOM   1709  CB  GLN B1282      80.007  44.960   5.394  1.00  0.00           C  
ATOM   1710  CG  GLN B1282      78.656  44.627   6.030  1.00  0.00           C  
ATOM   1711  CD  GLN B1282      78.789  44.030   7.426  1.00  0.00           C  
ATOM   1712  OE1 GLN B1282      79.815  43.441   7.768  1.00  0.00           O  
ATOM   1713  NE2 GLN B1282      77.750  44.185   8.237  1.00  0.00           N  
ATOM   1714  N   ALA B1283      82.436  46.739   4.616  1.00  0.00           N  
ATOM   1715  CA  ALA B1283      83.721  46.906   3.949  1.00  0.00           C  
ATOM   1716  C   ALA B1283      84.773  47.478   4.902  1.00  0.00           C  
ATOM   1717  O   ALA B1283      85.925  47.029   4.910  1.00  0.00           O  
ATOM   1718  CB  ALA B1283      83.564  47.800   2.731  1.00  0.00           C  
ATOM   1719  N   LEU B1284      84.371  48.458   5.709  1.00  0.00           N  
ATOM   1720  CA  LEU B1284      85.275  49.087   6.672  1.00  0.00           C  
ATOM   1721  C   LEU B1284      85.774  48.066   7.689  1.00  0.00           C  
ATOM   1722  O   LEU B1284      86.978  47.937   7.910  1.00  0.00           O  
ATOM   1723  CB  LEU B1284      84.572  50.238   7.398  1.00  0.00           C  
ATOM   1724  CG  LEU B1284      85.363  50.913   8.523  1.00  0.00           C  
ATOM   1725  CD1 LEU B1284      86.663  51.499   7.989  1.00  0.00           C  
ATOM   1726  CD2 LEU B1284      84.519  51.993   9.163  1.00  0.00           C  
ATOM   1727  N   LEU B1285      84.838  47.343   8.299  1.00  0.00           N  
ATOM   1728  CA  LEU B1285      85.167  46.321   9.291  1.00  0.00           C  
ATOM   1729  C   LEU B1285      86.182  45.334   8.709  1.00  0.00           C  
ATOM   1730  O   LEU B1285      87.142  44.947   9.384  1.00  0.00           O  
ATOM   1731  CB  LEU B1285      83.897  45.585   9.738  1.00  0.00           C  
ATOM   1732  CG  LEU B1285      82.846  46.405  10.492  1.00  0.00           C  
ATOM   1733  CD1 LEU B1285      81.560  45.610  10.637  1.00  0.00           C  
ATOM   1734  CD2 LEU B1285      83.378  46.807  11.851  1.00  0.00           C  
ATOM   1735  N   LYS B1286      85.982  44.963   7.445  1.00  0.00           N  
ATOM   1736  CA  LYS B1286      86.875  44.036   6.759  1.00  0.00           C  
ATOM   1737  C   LYS B1286      88.294  44.576   6.659  1.00  0.00           C  
ATOM   1738  O   LYS B1286      89.233  43.934   7.125  1.00  0.00           O  
ATOM   1739  CB  LYS B1286      86.349  43.695   5.360  1.00  0.00           C  
ATOM   1740  CG  LYS B1286      85.245  42.642   5.337  1.00  0.00           C  
ATOM   1741  CD  LYS B1286      84.995  42.147   3.918  1.00  0.00           C  
ATOM   1742  CE  LYS B1286      84.111  40.914   3.904  1.00  0.00           C  
ATOM   1743  NZ  LYS B1286      84.005  40.343   2.537  1.00  0.00           N  
ATOM   1744  N   GLU B1287      88.449  45.768   6.090  1.00  0.00           N  
ATOM   1745  CA  GLU B1287      89.777  46.370   5.939  1.00  0.00           C  
ATOM   1746  C   GLU B1287      90.461  46.648   7.276  1.00  0.00           C  
ATOM   1747  O   GLU B1287      91.671  46.487   7.406  1.00  0.00           O  
ATOM   1748  CB  GLU B1287      89.702  47.674   5.138  1.00  0.00           C  
ATOM   1749  CG  GLU B1287      91.063  48.334   4.936  1.00  0.00           C  
ATOM   1750  CD  GLU B1287      90.973  49.819   4.646  1.00  0.00           C  
ATOM   1751  OE1 GLU B1287      90.205  50.523   5.342  1.00  0.00           O  
ATOM   1752  OE2 GLU B1287      91.686  50.285   3.730  1.00  0.00           O  
ATOM   1753  N   LEU B1316      89.687  47.081   8.264  1.00  0.00           N  
ATOM   1754  CA  LEU B1316      90.249  47.385   9.575  1.00  0.00           C  
ATOM   1755  C   LEU B1316      90.726  46.145  10.314  1.00  0.00           C  
ATOM   1756  O   LEU B1316      91.458  46.252  11.297  1.00  0.00           O  
ATOM   1757  CB  LEU B1316      89.239  48.138  10.443  1.00  0.00           C  
ATOM   1758  CG  LEU B1316      89.156  49.656  10.280  1.00  0.00           C  
ATOM   1759  CD1 LEU B1316      88.128  50.220  11.254  1.00  0.00           C  
ATOM   1760  CD2 LEU B1316      90.520  50.274  10.531  1.00  0.00           C  
ATOM   1761  N   GLY B1317      90.285  44.976   9.857  1.00  0.00           N  
ATOM   1762  CA  GLY B1317      90.677  43.736  10.497  1.00  0.00           C  
ATOM   1763  C   GLY B1317      90.141  43.644  11.913  1.00  0.00           C  
ATOM   1764  O   GLY B1317      90.878  43.319  12.848  1.00  0.00           O  
ATOM   1765  N   VAL B1318      88.859  43.955  12.076  1.00  0.00           N  
ATOM   1766  CA  VAL B1318      88.216  43.900  13.383  1.00  0.00           C  
ATOM   1767  C   VAL B1318      88.143  42.444  13.821  1.00  0.00           C  
ATOM   1768  O   VAL B1318      87.609  41.590  13.111  1.00  0.00           O  
ATOM   1769  CB  VAL B1318      86.801  44.501  13.337  1.00  0.00           C  
ATOM   1770  CG1 VAL B1318      86.178  44.501  14.725  1.00  0.00           C  
ATOM   1771  CG2 VAL B1318      86.862  45.910  12.781  1.00  0.00           C  
ATOM   1772  N   ARG B1319      88.715  42.155  14.976  1.00  0.00           N  
ATOM   1773  CA  ARG B1319      88.717  40.795  15.460  1.00  0.00           C  
ATOM   1774  C   ARG B1319      87.437  40.431  16.193  1.00  0.00           C  
ATOM   1775  O   ARG B1319      86.820  41.273  16.849  1.00  0.00           O  
ATOM   1776  CB  ARG B1319      89.960  40.523  16.303  1.00  0.00           C  
ATOM   1777  CG  ARG B1319      91.258  40.676  15.509  1.00  0.00           C  
ATOM   1778  CD  ARG B1319      92.352  39.853  16.122  1.00  0.00           C  
ATOM   1779  NE  ARG B1319      92.270  39.891  17.576  1.00  0.00           N  
ATOM   1780  CZ  ARG B1319      92.511  38.850  18.364  1.00  0.00           C  
ATOM   1781  NH1 ARG B1319      92.852  37.680  17.841  1.00  0.00           N  
ATOM   1782  NH2 ARG B1319      92.423  38.981  19.678  1.00  0.00           N  
ATOM   1783  N   PRO B1320      87.016  39.157  16.064  1.00  0.00           N  
ATOM   1784  CA  PRO B1320      85.829  38.513  16.637  1.00  0.00           C  
ATOM   1785  C   PRO B1320      85.707  38.589  18.151  1.00  0.00           C  
ATOM   1786  O   PRO B1320      86.704  38.510  18.872  1.00  0.00           O  
ATOM   1787  CB  PRO B1320      86.003  37.060  16.206  1.00  0.00           C  
ATOM   1788  CG  PRO B1320      86.716  37.175  14.916  1.00  0.00           C  
ATOM   1789  CD  PRO B1320      87.765  38.191  15.242  1.00  0.00           C  
ATOM   1790  N   MET B1321      84.467  38.657  18.625  1.00  0.00           N  
ATOM   1791  CA  MET B1321      84.182  38.698  20.055  1.00  0.00           C  
ATOM   1792  C   MET B1321      84.777  37.459  20.740  1.00  0.00           C  
ATOM   1793  O   MET B1321      85.158  37.506  21.913  1.00  0.00           O  
ATOM   1794  CB  MET B1321      82.669  38.767  20.281  1.00  0.00           C  
ATOM   1795  CG  MET B1321      82.221  38.569  21.720  1.00  0.00           C  
ATOM   1796  SD  MET B1321      82.916  39.751  22.881  1.00  0.00           S  
ATOM   1797  CE  MET B1321      83.361  38.702  24.267  1.00  0.00           C  
ATOM   1798  N   LEU B1322      84.881  36.362  19.992  1.00  0.00           N  
ATOM   1799  CA  LEU B1322      85.448  35.118  20.508  1.00  0.00           C  
ATOM   1800  C   LEU B1322      86.856  35.317  21.068  1.00  0.00           C  
ATOM   1801  O   LEU B1322      87.206  34.778  22.121  1.00  0.00           O  
ATOM   1802  CB  LEU B1322      85.506  34.069  19.397  1.00  0.00           C  
ATOM   1803  CG  LEU B1322      84.461  32.952  19.392  1.00  0.00           C  
ATOM   1804  CD1 LEU B1322      84.750  32.002  18.252  1.00  0.00           C  
ATOM   1805  CD2 LEU B1322      84.482  32.196  20.704  1.00  0.00           C  
ATOM   1806  N   ASP B1325      87.638  36.132  20.373  1.00  0.00           N  
ATOM   1807  CA  ASP B1325      89.011  36.398  20.761  1.00  0.00           C  
ATOM   1808  C   ASP B1325      89.147  37.179  22.062  1.00  0.00           C  
ATOM   1809  O   ASP B1325      90.263  37.371  22.552  1.00  0.00           O  
ATOM   1810  CB  ASP B1325      89.736  37.140  19.633  1.00  0.00           C  
ATOM   1811  CG  ASP B1325      89.727  36.374  18.308  1.00  0.00           C  
ATOM   1812  OD1 ASP B1325      89.327  35.189  18.271  1.00  0.00           O  
ATOM   1813  OD2 ASP B1325      90.124  36.971  17.286  1.00  0.00           O  
ATOM   1814  N   PHE B1326      88.023  37.623  22.624  1.00  0.00           N  
ATOM   1815  CA  PHE B1326      88.031  38.398  23.862  1.00  0.00           C  
ATOM   1816  C   PHE B1326      87.366  37.700  25.039  1.00  0.00           C  
ATOM   1817  O   PHE B1326      87.107  38.321  26.073  1.00  0.00           O  
ATOM   1818  CB  PHE B1326      87.381  39.771  23.642  1.00  0.00           C  
ATOM   1819  CG  PHE B1326      88.154  40.670  22.714  1.00  0.00           C  
ATOM   1820  CD1 PHE B1326      88.221  40.393  21.353  1.00  0.00           C  
ATOM   1821  CD2 PHE B1326      88.822  41.788  23.204  1.00  0.00           C  
ATOM   1822  CE1 PHE B1326      88.943  41.211  20.492  1.00  0.00           C  
ATOM   1823  CE2 PHE B1326      89.548  42.614  22.351  1.00  0.00           C  
ATOM   1824  CZ  PHE B1326      89.608  42.324  20.992  1.00  0.00           C  
ATOM   1825  N   LEU B1330      87.089  36.413  24.899  1.00  0.00           N  
ATOM   1826  CA  LEU B1330      86.463  35.681  25.985  1.00  0.00           C  
ATOM   1827  C   LEU B1330      87.444  35.505  27.134  1.00  0.00           C  
ATOM   1828  O   LEU B1330      88.637  35.341  26.908  1.00  0.00           O  
ATOM   1829  CB  LEU B1330      86.011  34.305  25.505  1.00  0.00           C  
ATOM   1830  CG  LEU B1330      84.984  34.265  24.381  1.00  0.00           C  
ATOM   1831  CD1 LEU B1330      84.629  32.832  24.070  1.00  0.00           C  
ATOM   1832  CD2 LEU B1330      83.758  35.027  24.793  1.00  0.00           C  
ATOM   1833  N   GLY B1334      86.952  35.587  28.368  1.00  0.00           N  
ATOM   1834  CA  GLY B1334      87.814  35.372  29.528  1.00  0.00           C  
ATOM   1835  C   GLY B1334      88.096  33.869  29.554  1.00  0.00           C  
ATOM   1836  O   GLY B1334      87.363  33.126  28.920  1.00  0.00           O  
ATOM   1837  N   GLU B1335      89.213  33.394  30.106  1.00  0.00           N  
ATOM   1838  CA  GLU B1335      89.471  31.937  30.078  1.00  0.00           C  
ATOM   1839  C   GLU B1335      88.331  31.096  30.643  1.00  0.00           C  
ATOM   1840  O   GLU B1335      87.860  30.180  29.974  1.00  0.00           O  
ATOM   1841  CB  GLU B1335      90.807  31.542  30.736  1.00  0.00           C  
ATOM   1842  CG  GLU B1335      91.053  30.010  30.893  1.00  0.00           C  
ATOM   1843  CD  GLU B1335      91.254  29.250  29.572  1.00  0.00           C  
ATOM   1844  OE1 GLU B1335      92.330  29.389  28.955  1.00  0.00           O  
ATOM   1845  OE2 GLU B1335      90.356  28.479  29.165  1.00  0.00           O  
ATOM   1846  N   GLU B1336      87.904  31.376  31.871  1.00  0.00           N  
ATOM   1847  CA  GLU B1336      86.790  30.645  32.467  1.00  0.00           C  
ATOM   1848  C   GLU B1336      85.590  30.585  31.511  1.00  0.00           C  
ATOM   1849  O   GLU B1336      84.915  29.561  31.420  1.00  0.00           O  
ATOM   1850  CB  GLU B1336      86.395  31.284  33.790  1.00  0.00           C  
ATOM   1851  CG  GLU B1336      87.520  31.243  34.814  1.00  0.00           C  
ATOM   1852  CD  GLU B1336      87.101  31.723  36.198  1.00  0.00           C  
ATOM   1853  OE1 GLU B1336      86.208  32.598  36.295  1.00  0.00           O  
ATOM   1854  OE2 GLU B1336      87.678  31.224  37.193  1.00  0.00           O  
ATOM   1855  N   ALA B1384      85.365  31.663  30.766  1.00  0.00           N  
ATOM   1856  CA  ALA B1384      84.276  31.710  29.797  1.00  0.00           C  
ATOM   1857  C   ALA B1384      84.503  30.684  28.686  1.00  0.00           C  
ATOM   1858  O   ALA B1384      83.600  29.924  28.338  1.00  0.00           O  
ATOM   1859  CB  ALA B1384      84.155  33.102  29.202  1.00  0.00           C  
ATOM   1860  N   ARG B1385      85.701  30.663  28.122  1.00  0.00           N  
ATOM   1861  CA  ARG B1385      86.000  29.715  27.061  1.00  0.00           C  
ATOM   1862  C   ARG B1385      85.925  28.274  27.583  1.00  0.00           C  
ATOM   1863  O   ARG B1385      85.511  27.370  26.857  1.00  0.00           O  
ATOM   1864  CB  ARG B1385      87.380  29.997  26.463  1.00  0.00           C  
ATOM   1865  CG  ARG B1385      87.726  29.152  25.242  1.00  0.00           C  
ATOM   1866  CD  ARG B1385      87.073  29.683  23.980  1.00  0.00           C  
ATOM   1867  NE  ARG B1385      88.078  30.111  23.003  1.00  0.00           N  
ATOM   1868  CZ  ARG B1385      88.556  31.352  22.889  1.00  0.00           C  
ATOM   1869  NH1 ARG B1385      88.128  32.325  23.685  1.00  0.00           N  
ATOM   1870  NH2 ARG B1385      89.481  31.620  21.978  1.00  0.00           N  
ATOM   1871  N   ALA B1386      86.316  28.059  28.836  1.00  0.00           N  
ATOM   1872  CA  ALA B1386      86.269  26.722  29.427  1.00  0.00           C  
ATOM   1873  C   ALA B1386      84.829  26.256  29.420  1.00  0.00           C  
ATOM   1874  O   ALA B1386      84.515  25.176  28.921  1.00  0.00           O  
ATOM   1875  CB  ALA B1386      86.806  26.743  30.864  1.00  0.00           C  
ATOM   1876  N   HIS B1387      83.960  27.117  29.941  1.00  0.00           N  
ATOM   1877  CA  HIS B1387      82.528  26.863  30.032  1.00  0.00           C  
ATOM   1878  C   HIS B1387      81.956  26.554  28.654  1.00  0.00           C  
ATOM   1879  O   HIS B1387      81.265  25.554  28.478  1.00  0.00           O  
ATOM   1880  CB  HIS B1387      81.834  28.085  30.624  1.00  0.00           C  
ATOM   1881  CG  HIS B1387      80.444  27.820  31.107  1.00  0.00           C  
ATOM   1882  ND1 HIS B1387      79.340  27.924  30.286  1.00  0.00           N  
ATOM   1883  CD2 HIS B1387      79.978  27.473  32.328  1.00  0.00           C  
ATOM   1884  CE1 HIS B1387      78.254  27.651  30.987  1.00  0.00           C  
ATOM   1885  NE2 HIS B1387      78.610  27.375  32.228  1.00  0.00           N  
ATOM   1886  N   LEU B1388      82.249  27.403  27.676  1.00  0.00           N  
ATOM   1887  CA  LEU B1388      81.753  27.186  26.322  1.00  0.00           C  
ATOM   1888  C   LEU B1388      82.226  25.852  25.739  1.00  0.00           C  
ATOM   1889  O   LEU B1388      81.471  25.184  25.036  1.00  0.00           O  
ATOM   1890  CB  LEU B1388      82.174  28.338  25.409  1.00  0.00           C  
ATOM   1891  CG  LEU B1388      81.850  28.172  23.923  1.00  0.00           C  
ATOM   1892  CD1 LEU B1388      80.356  28.086  23.724  1.00  0.00           C  
ATOM   1893  CD2 LEU B1388      82.417  29.330  23.133  1.00  0.00           C  
ATOM   1894  N   LYS B1389      83.462  25.456  26.033  1.00  0.00           N  
ATOM   1895  CA  LYS B1389      83.985  24.197  25.509  1.00  0.00           C  
ATOM   1896  C   LYS B1389      83.189  23.038  26.088  1.00  0.00           C  
ATOM   1897  O   LYS B1389      82.904  22.069  25.382  1.00  0.00           O  
ATOM   1898  CB  LYS B1389      85.480  24.030  25.811  1.00  0.00           C  
ATOM   1899  CG  LYS B1389      86.205  23.116  24.824  1.00  0.00           C  
ATOM   1900  CD  LYS B1389      86.196  23.716  23.417  1.00  0.00           C  
ATOM   1901  CE  LYS B1389      86.769  22.757  22.366  1.00  0.00           C  
ATOM   1902  NZ  LYS B1389      85.894  21.570  22.107  1.00  0.00           N  
ATOM   1903  N   GLU B1390      82.797  23.165  27.355  1.00  0.00           N  
ATOM   1904  CA  GLU B1390      82.010  22.135  28.030  1.00  0.00           C  
ATOM   1905  C   GLU B1390      80.682  21.960  27.312  1.00  0.00           C  
ATOM   1906  O   GLU B1390      80.211  20.839  27.117  1.00  0.00           O  
ATOM   1907  CB  GLU B1390      81.739  22.523  29.480  1.00  0.00           C  
ATOM   1908  CG  GLU B1390      82.908  22.329  30.421  1.00  0.00           C  
ATOM   1909  CD  GLU B1390      83.279  20.867  30.583  1.00  0.00           C  
ATOM   1910  OE1 GLU B1390      84.009  20.338  29.713  1.00  0.00           O  
ATOM   1911  OE2 GLU B1390      82.838  20.245  31.579  1.00  0.00           O  
ATOM   1912  N   VAL B1391      80.086  23.078  26.925  1.00  0.00           N  
ATOM   1913  CA  VAL B1391      78.824  23.068  26.219  1.00  0.00           C  
ATOM   1914  C   VAL B1391      78.989  22.355  24.872  1.00  0.00           C  
ATOM   1915  O   VAL B1391      78.171  21.496  24.516  1.00  0.00           O  
ATOM   1916  CB  VAL B1391      78.297  24.504  26.017  1.00  0.00           C  
ATOM   1917  CG1 VAL B1391      76.966  24.482  25.285  1.00  0.00           C  
ATOM   1918  CG2 VAL B1391      78.149  25.195  27.361  1.00  0.00           C  
ATOM   1919  N   GLU B1392      80.065  22.666  24.151  1.00  0.00           N  
ATOM   1920  CA  GLU B1392      80.315  22.041  22.852  1.00  0.00           C  
ATOM   1921  C   GLU B1392      80.536  20.547  23.020  1.00  0.00           C  
ATOM   1922  O   GLU B1392      80.109  19.748  22.193  1.00  0.00           O  
ATOM   1923  CB  GLU B1392      81.538  22.655  22.175  1.00  0.00           C  
ATOM   1924  CG  GLU B1392      81.420  24.138  21.893  1.00  0.00           C  
ATOM   1925  CD  GLU B1392      82.566  24.661  21.051  1.00  0.00           C  
ATOM   1926  OE1 GLU B1392      82.491  24.533  19.811  1.00  0.00           O  
ATOM   1927  OE2 GLU B1392      83.540  25.201  21.621  1.00  0.00           O  
ATOM   1928  N   ARG B1393      81.203  20.175  24.103  1.00  0.00           N  
ATOM   1929  CA  ARG B1393      81.481  18.778  24.389  1.00  0.00           C  
ATOM   1930  C   ARG B1393      80.157  18.029  24.484  1.00  0.00           C  
ATOM   1931  O   ARG B1393      79.964  17.010  23.829  1.00  0.00           O  
ATOM   1932  CB  ARG B1393      82.242  18.657  25.709  1.00  0.00           C  
ATOM   1933  CG  ARG B1393      83.183  17.471  25.779  1.00  0.00           C  
ATOM   1934  CD  ARG B1393      83.796  17.318  27.170  1.00  0.00           C  
ATOM   1935  NE  ARG B1393      83.041  16.390  28.017  1.00  0.00           N  
ATOM   1936  CZ  ARG B1393      82.668  16.635  29.275  1.00  0.00           C  
ATOM   1937  NH1 ARG B1393      82.969  17.791  29.857  1.00  0.00           N  
ATOM   1938  NH2 ARG B1393      82.014  15.707  29.967  1.00  0.00           N  
ATOM   1939  N   HIS B1394      79.226  18.583  25.256  1.00  0.00           N  
ATOM   1940  CA  HIS B1394      77.907  17.986  25.454  1.00  0.00           C  
ATOM   1941  C   HIS B1394      77.090  17.899  24.174  1.00  0.00           C  
ATOM   1942  O   HIS B1394      76.485  16.860  23.888  1.00  0.00           O  
ATOM   1943  CB  HIS B1394      77.120  18.771  26.497  1.00  0.00           C  
ATOM   1944  CG  HIS B1394      77.759  18.791  27.849  1.00  0.00           C  
ATOM   1945  ND1 HIS B1394      78.474  17.726  28.348  1.00  0.00           N  
ATOM   1946  CD2 HIS B1394      77.792  19.748  28.809  1.00  0.00           C  
ATOM   1947  CE1 HIS B1394      78.919  18.023  29.557  1.00  0.00           C  
ATOM   1948  NE2 HIS B1394      78.521  19.245  29.860  1.00  0.00           N  
ATOM   1949  N   LEU B1395      77.061  18.984  23.406  1.00  0.00           N  
ATOM   1950  CA  LEU B1395      76.301  19.000  22.159  1.00  0.00           C  
ATOM   1951  C   LEU B1395      76.815  17.982  21.157  1.00  0.00           C  
ATOM   1952  O   LEU B1395      76.029  17.277  20.521  1.00  0.00           O  
ATOM   1953  CB  LEU B1395      76.292  20.400  21.542  1.00  0.00           C  
ATOM   1954  CG  LEU B1395      75.481  21.424  22.340  1.00  0.00           C  
ATOM   1955  CD1 LEU B1395      75.512  22.771  21.639  1.00  0.00           C  
ATOM   1956  CD2 LEU B1395      74.044  20.937  22.520  1.00  0.00           C  
ATOM   1957  N   GLU B1396      78.133  17.905  21.025  1.00  0.00           N  
ATOM   1958  CA  GLU B1396      78.768  16.963  20.114  1.00  0.00           C  
ATOM   1959  C   GLU B1396      78.378  15.540  20.523  1.00  0.00           C  
ATOM   1960  O   GLU B1396      77.994  14.726  19.674  1.00  0.00           O  
ATOM   1961  CB  GLU B1396      80.292  17.169  20.131  1.00  0.00           C  
ATOM   1962  CG  GLU B1396      81.149  15.916  19.897  1.00  0.00           C  
ATOM   1963  CD  GLU B1396      81.980  15.536  21.130  1.00  0.00           C  
ATOM   1964  OE1 GLU B1396      82.939  16.275  21.463  1.00  0.00           O  
ATOM   1965  OE2 GLU B1396      81.670  14.505  21.773  1.00  0.00           O  
ATOM   1966  N   ARG B1397      78.432  15.266  21.826  1.00  0.00           N  
ATOM   1967  CA  ARG B1397      78.071  13.954  22.360  1.00  0.00           C  
ATOM   1968  C   ARG B1397      76.604  13.630  22.067  1.00  0.00           C  
ATOM   1969  O   ARG B1397      76.263  12.490  21.751  1.00  0.00           O  
ATOM   1970  CB  ARG B1397      78.343  13.903  23.863  1.00  0.00           C  
ATOM   1971  CG  ARG B1397      77.805  12.672  24.558  1.00  0.00           C  
ATOM   1972  CD  ARG B1397      78.363  11.379  23.982  1.00  0.00           C  
ATOM   1973  NE  ARG B1397      77.573  10.231  24.424  1.00  0.00           N  
ATOM   1974  CZ  ARG B1397      77.738   9.606  25.589  1.00  0.00           C  
ATOM   1975  NH1 ARG B1397      78.682  10.006  26.445  1.00  0.00           N  
ATOM   1976  NH2 ARG B1397      76.929   8.601  25.917  1.00  0.00           N  
ATOM   1977  N   LEU B1398      75.740  14.635  22.175  1.00  0.00           N  
ATOM   1978  CA  LEU B1398      74.323  14.459  21.898  1.00  0.00           C  
ATOM   1979  C   LEU B1398      74.053  14.527  20.397  1.00  0.00           C  
ATOM   1980  O   LEU B1398      72.901  14.446  19.966  1.00  0.00           O  
ATOM   1981  CB  LEU B1398      73.505  15.524  22.630  1.00  0.00           C  
ATOM   1982  CG  LEU B1398      73.511  15.395  24.151  1.00  0.00           C  
ATOM   1983  CD1 LEU B1398      72.889  16.615  24.786  1.00  0.00           C  
ATOM   1984  CD2 LEU B1398      72.779  14.130  24.569  1.00  0.00           C  
ATOM   1985  N   SER B1400      75.111  14.703  19.608  1.00  0.00           N  
ATOM   1986  CA  SER B1400      75.020  14.782  18.149  1.00  0.00           C  
ATOM   1987  C   SER B1400      74.149  15.915  17.598  1.00  0.00           C  
ATOM   1988  O   SER B1400      73.507  15.767  16.556  1.00  0.00           O  
ATOM   1989  CB  SER B1400      74.568  13.438  17.567  1.00  0.00           C  
ATOM   1990  OG  SER B1400      75.513  12.418  17.851  1.00  0.00           O  
ATOM   1991  N   VAL B1401      74.144  17.051  18.287  1.00  0.00           N  
ATOM   1992  CA  VAL B1401      73.364  18.205  17.849  1.00  0.00           C  
ATOM   1993  C   VAL B1401      74.223  18.994  16.862  1.00  0.00           C  
ATOM   1994  O   VAL B1401      75.208  19.617  17.256  1.00  0.00           O  
ATOM   1995  CB  VAL B1401      72.993  19.124  19.037  1.00  0.00           C  
ATOM   1996  CG1 VAL B1401      72.117  20.263  18.570  1.00  0.00           C  
ATOM   1997  CG2 VAL B1401      72.286  18.330  20.113  1.00  0.00           C  
ATOM   1998  N   PRO B1402      73.883  18.955  15.565  1.00  0.00           N  
ATOM   1999  CA  PRO B1402      74.673  19.691  14.572  1.00  0.00           C  
ATOM   2000  C   PRO B1402      74.591  21.197  14.771  1.00  0.00           C  
ATOM   2001  O   PRO B1402      73.515  21.789  14.702  1.00  0.00           O  
ATOM   2002  CB  PRO B1402      74.050  19.251  13.248  1.00  0.00           C  
ATOM   2003  CG  PRO B1402      72.618  18.998  13.612  1.00  0.00           C  
ATOM   2004  CD  PRO B1402      72.745  18.267  14.930  1.00  0.00           C  
ATOM   2005  N   TYR B1416      75.732  21.820  15.025  1.00  0.00           N  
ATOM   2006  CA  TYR B1416      75.762  23.259  15.227  1.00  0.00           C  
ATOM   2007  C   TYR B1416      76.950  23.898  14.520  1.00  0.00           C  
ATOM   2008  O   TYR B1416      77.840  23.211  14.009  1.00  0.00           O  
ATOM   2009  CB  TYR B1416      75.801  23.595  16.721  1.00  0.00           C  
ATOM   2010  CG  TYR B1416      77.114  23.270  17.392  1.00  0.00           C  
ATOM   2011  CD1 TYR B1416      77.364  21.992  17.897  1.00  0.00           C  
ATOM   2012  CD2 TYR B1416      78.116  24.239  17.510  1.00  0.00           C  
ATOM   2013  CE1 TYR B1416      78.582  21.684  18.504  1.00  0.00           C  
ATOM   2014  CE2 TYR B1416      79.339  23.945  18.115  1.00  0.00           C  
ATOM   2015  CZ  TYR B1416      79.567  22.667  18.610  1.00  0.00           C  
ATOM   2016  OH  TYR B1416      80.774  22.373  19.205  1.00  0.00           O  
ATOM   2017  N   GLU B1428      76.949  25.222  14.501  1.00  0.00           N  
ATOM   2018  CA  GLU B1428      78.002  25.995  13.881  1.00  0.00           C  
ATOM   2019  C   GLU B1428      78.386  27.003  14.935  1.00  0.00           C  
ATOM   2020  O   GLU B1428      77.513  27.598  15.567  1.00  0.00           O  
ATOM   2021  CB  GLU B1428      77.457  26.738  12.668  1.00  0.00           C  
ATOM   2022  CG  GLU B1428      78.465  26.938  11.565  1.00  0.00           C  
ATOM   2023  CD  GLU B1428      78.701  25.667  10.766  1.00  0.00           C  
ATOM   2024  OE1 GLU B1428      79.440  24.777  11.252  1.00  0.00           O  
ATOM   2025  OE2 GLU B1428      78.136  25.556   9.652  1.00  0.00           O  
ATOM   2026  N   LEU B1429      79.678  27.157  15.182  1.00  0.00           N  
ATOM   2027  CA  LEU B1429      80.121  28.126  16.175  1.00  0.00           C  
ATOM   2028  C   LEU B1429      80.237  29.478  15.478  1.00  0.00           C  
ATOM   2029  O   LEU B1429      80.954  29.617  14.484  1.00  0.00           O  
ATOM   2030  CB  LEU B1429      81.459  27.706  16.771  1.00  0.00           C  
ATOM   2031  CG  LEU B1429      81.810  28.277  18.140  1.00  0.00           C  
ATOM   2032  CD1 LEU B1429      80.789  27.844  19.164  1.00  0.00           C  
ATOM   2033  CD2 LEU B1429      83.168  27.779  18.541  1.00  0.00           C  
ATOM   2034  N   GLU B1430      79.457  30.444  15.947  1.00  0.00           N  
ATOM   2035  CA  GLU B1430      79.455  31.773  15.363  1.00  0.00           C  
ATOM   2036  C   GLU B1430      80.491  32.672  15.995  1.00  0.00           C  
ATOM   2037  O   GLU B1430      80.662  32.681  17.215  1.00  0.00           O  
ATOM   2038  CB  GLU B1430      78.071  32.413  15.476  1.00  0.00           C  
ATOM   2039  CG  GLU B1430      77.111  31.997  14.379  1.00  0.00           C  
ATOM   2040  CD  GLU B1430      77.606  32.378  12.995  1.00  0.00           C  
ATOM   2041  OE1 GLU B1430      77.693  33.592  12.699  1.00  0.00           O  
ATOM   2042  OE2 GLU B1430      77.907  31.460  12.203  1.00  0.00           O  
ATOM   2043  N   PRO B1431      81.177  33.471  15.166  1.00  0.00           N  
ATOM   2044  CA  PRO B1431      82.212  34.404  15.616  1.00  0.00           C  
ATOM   2045  C   PRO B1431      81.675  35.311  16.720  1.00  0.00           C  
ATOM   2046  O   PRO B1431      82.391  35.654  17.663  1.00  0.00           O  
ATOM   2047  CB  PRO B1431      82.560  35.173  14.334  1.00  0.00           C  
ATOM   2048  CG  PRO B1431      81.301  35.069  13.502  1.00  0.00           C  
ATOM   2049  CD  PRO B1431      80.923  33.634  13.722  1.00  0.00           C  
ATOM   2050  N   ALA B1432      80.387  35.614  16.645  1.00  0.00           N  
ATOM   2051  CA  ALA B1432      79.728  36.449  17.637  1.00  0.00           C  
ATOM   2052  C   ALA B1432      78.222  36.415  17.403  1.00  0.00           C  
ATOM   2053  O   ALA B1432      77.764  36.455  16.256  1.00  0.00           O  
ATOM   2054  CB  ALA B1432      80.246  37.888  17.550  1.00  0.00           C  
ATOM   2055  N   LEU B1433      77.464  36.255  18.481  1.00  0.00           N  
ATOM   2056  CA  LEU B1433      76.010  36.245  18.402  1.00  0.00           C  
ATOM   2057  C   LEU B1433      75.495  37.446  19.169  1.00  0.00           C  
ATOM   2058  O   LEU B1433      75.504  37.452  20.401  1.00  0.00           O  
ATOM   2059  CB  LEU B1433      75.421  34.969  19.008  1.00  0.00           C  
ATOM   2060  CG  LEU B1433      75.234  33.751  18.106  1.00  0.00           C  
ATOM   2061  CD1 LEU B1433      74.486  32.689  18.875  1.00  0.00           C  
ATOM   2062  CD2 LEU B1433      74.467  34.121  16.859  1.00  0.00           C  
ATOM   2063  N   VAL B1434      75.099  38.487  18.446  1.00  0.00           N  
ATOM   2064  CA  VAL B1434      74.579  39.681  19.099  1.00  0.00           C  
ATOM   2065  C   VAL B1434      73.096  39.462  19.349  1.00  0.00           C  
ATOM   2066  O   VAL B1434      72.302  39.360  18.414  1.00  0.00           O  
ATOM   2067  CB  VAL B1434      74.800  40.970  18.260  1.00  0.00           C  
ATOM   2068  CG1 VAL B1434      74.258  42.183  19.009  1.00  0.00           C  
ATOM   2069  CG2 VAL B1434      76.286  41.169  17.973  1.00  0.00           C  
ATOM   2070  N   ARG B1435      72.751  39.301  20.618  1.00  0.00           N  
ATOM   2071  CA  ARG B1435      71.374  39.084  21.015  1.00  0.00           C  
ATOM   2072  C   ARG B1435      70.783  40.441  21.400  1.00  0.00           C  
ATOM   2073  O   ARG B1435      71.448  41.257  22.039  1.00  0.00           O  
ATOM   2074  CB  ARG B1435      71.325  38.102  22.185  1.00  0.00           C  
ATOM   2075  CG  ARG B1435      72.100  36.807  21.943  1.00  0.00           C  
ATOM   2076  CD  ARG B1435      71.221  35.563  22.067  1.00  0.00           C  
ATOM   2077  NE  ARG B1435      70.229  35.452  20.998  1.00  0.00           N  
ATOM   2078  CZ  ARG B1435      68.910  35.501  21.181  1.00  0.00           C  
ATOM   2079  NH1 ARG B1435      68.404  35.663  22.397  1.00  0.00           N  
ATOM   2080  NH2 ARG B1435      68.090  35.388  20.143  1.00  0.00           N  
ATOM   2081  N   GLY B1436      69.533  40.678  21.017  1.00  0.00           N  
ATOM   2082  CA  GLY B1436      68.889  41.950  21.303  1.00  0.00           C  
ATOM   2083  C   GLY B1436      68.662  42.362  22.747  1.00  0.00           C  
ATOM   2084  O   GLY B1436      68.115  43.432  22.989  1.00  0.00           O  
ATOM   2085  N   LEU B1437      69.051  41.536  23.707  1.00  0.00           N  
ATOM   2086  CA  LEU B1437      68.854  41.874  25.111  1.00  0.00           C  
ATOM   2087  C   LEU B1437      70.215  41.981  25.778  1.00  0.00           C  
ATOM   2088  O   LEU B1437      71.140  41.269  25.414  1.00  0.00           O  
ATOM   2089  CB  LEU B1437      67.974  40.829  25.799  1.00  0.00           C  
ATOM   2090  CG  LEU B1437      66.600  40.620  25.150  1.00  0.00           C  
ATOM   2091  CD1 LEU B1437      66.639  39.475  24.146  1.00  0.00           C  
ATOM   2092  CD2 LEU B1437      65.578  40.335  26.215  1.00  0.00           C  
ATOM   2093  N   ASP B1438      70.330  42.840  26.780  1.00  0.00           N  
ATOM   2094  CA  ASP B1438      71.617  43.053  27.430  1.00  0.00           C  
ATOM   2095  C   ASP B1438      71.943  42.283  28.704  1.00  0.00           C  
ATOM   2096  O   ASP B1438      72.973  42.540  29.320  1.00  0.00           O  
ATOM   2097  CB  ASP B1438      71.849  44.556  27.667  1.00  0.00           C  
ATOM   2098  CG  ASP B1438      72.094  45.346  26.368  1.00  0.00           C  
ATOM   2099  OD1 ASP B1438      72.325  44.730  25.299  1.00  0.00           O  
ATOM   2100  OD2 ASP B1438      72.069  46.597  26.427  1.00  0.00           O  
ATOM   2101  N   TYR B1443      71.106  41.332  29.098  1.00  0.00           N  
ATOM   2102  CA  TYR B1443      71.387  40.572  30.321  1.00  0.00           C  
ATOM   2103  C   TYR B1443      72.214  39.288  30.116  1.00  0.00           C  
ATOM   2104  O   TYR B1443      72.600  38.619  31.084  1.00  0.00           O  
ATOM   2105  CB  TYR B1443      70.084  40.270  31.089  1.00  0.00           C  
ATOM   2106  CG  TYR B1443      68.969  39.617  30.283  1.00  0.00           C  
ATOM   2107  CD1 TYR B1443      69.241  38.619  29.343  1.00  0.00           C  
ATOM   2108  CD2 TYR B1443      67.640  39.991  30.473  1.00  0.00           C  
ATOM   2109  CE1 TYR B1443      68.225  38.014  28.617  1.00  0.00           C  
ATOM   2110  CE2 TYR B1443      66.614  39.392  29.752  1.00  0.00           C  
ATOM   2111  CZ  TYR B1443      66.913  38.402  28.825  1.00  0.00           C  
ATOM   2112  OH  TYR B1443      65.899  37.795  28.115  1.00  0.00           O  
ATOM   2113  N   TYR B1444      72.493  38.969  28.855  1.00  0.00           N  
ATOM   2114  CA  TYR B1444      73.246  37.775  28.492  1.00  0.00           C  
ATOM   2115  C   TYR B1444      74.716  37.759  28.906  1.00  0.00           C  
ATOM   2116  O   TYR B1444      75.446  38.738  28.731  1.00  0.00           O  
ATOM   2117  CB  TYR B1444      73.162  37.542  26.986  1.00  0.00           C  
ATOM   2118  CG  TYR B1444      71.823  37.033  26.502  1.00  0.00           C  
ATOM   2119  CD1 TYR B1444      71.282  35.840  26.998  1.00  0.00           C  
ATOM   2120  CD2 TYR B1444      71.116  37.717  25.512  1.00  0.00           C  
ATOM   2121  CE1 TYR B1444      70.075  35.344  26.514  1.00  0.00           C  
ATOM   2122  CE2 TYR B1444      69.905  37.226  25.021  1.00  0.00           C  
ATOM   2123  CZ  TYR B1444      69.395  36.042  25.522  1.00  0.00           C  
ATOM   2124  OH  TYR B1444      68.226  35.545  25.005  1.00  0.00           O  
ATOM   2125  N   VAL B1448      75.154  36.609  29.399  1.00  0.00           N  
ATOM   2126  CA  VAL B1448      76.527  36.412  29.822  1.00  0.00           C  
ATOM   2127  C   VAL B1448      76.877  34.976  29.435  1.00  0.00           C  
ATOM   2128  O   VAL B1448      76.095  34.061  29.659  1.00  0.00           O  
ATOM   2129  CB  VAL B1448      76.684  36.642  31.354  1.00  0.00           C  
ATOM   2130  CG1 VAL B1448      75.903  35.622  32.141  1.00  0.00           C  
ATOM   2131  CG2 VAL B1448      78.124  36.578  31.747  1.00  0.00           C  
ATOM   2132  N   ARG B1456      78.019  34.798  28.789  1.00  0.00           N  
ATOM   2133  CA  ARG B1456      78.477  33.483  28.352  1.00  0.00           C  
ATOM   2134  C   ARG B1456      77.689  32.897  27.175  1.00  0.00           C  
ATOM   2135  O   ARG B1456      77.584  33.548  26.132  1.00  0.00           O  
ATOM   2136  CB  ARG B1456      78.589  32.507  29.533  1.00  0.00           C  
ATOM   2137  CG  ARG B1456      79.697  32.881  30.499  1.00  0.00           C  
ATOM   2138  CD  ARG B1456      79.902  31.870  31.611  1.00  0.00           C  
ATOM   2139  NE  ARG B1456      81.036  32.257  32.454  1.00  0.00           N  
ATOM   2140  CZ  ARG B1456      81.577  31.500  33.409  1.00  0.00           C  
ATOM   2141  NH1 ARG B1456      81.097  30.292  33.668  1.00  0.00           N  
ATOM   2142  NH2 ARG B1456      82.615  31.949  34.101  1.00  0.00           N  
ATOM   2143  N   THR B1457      77.147  31.689  27.320  1.00  0.00           N  
ATOM   2144  CA  THR B1457      76.429  31.036  26.226  1.00  0.00           C  
ATOM   2145  C   THR B1457      75.332  31.867  25.564  1.00  0.00           C  
ATOM   2146  O   THR B1457      74.556  32.559  26.229  1.00  0.00           O  
ATOM   2147  CB  THR B1457      75.824  29.676  26.666  1.00  0.00           C  
ATOM   2148  OG1 THR B1457      76.776  28.951  27.450  1.00  0.00           O  
ATOM   2149  CG2 THR B1457      75.480  28.831  25.450  1.00  0.00           C  
ATOM   2150  N   ALA B1458      75.286  31.773  24.241  1.00  0.00           N  
ATOM   2151  CA  ALA B1458      74.303  32.460  23.418  1.00  0.00           C  
ATOM   2152  C   ALA B1458      74.091  31.541  22.223  1.00  0.00           C  
ATOM   2153  O   ALA B1458      75.059  31.056  21.632  1.00  0.00           O  
ATOM   2154  CB  ALA B1458      74.837  33.806  22.960  1.00  0.00           C  
ATOM   2155  N   PHE B1459      72.833  31.263  21.896  1.00  0.00           N  
ATOM   2156  CA  PHE B1459      72.516  30.386  20.772  1.00  0.00           C  
ATOM   2157  C   PHE B1459      71.237  30.799  20.068  1.00  0.00           C  
ATOM   2158  O   PHE B1459      70.408  31.506  20.643  1.00  0.00           O  
ATOM   2159  CB  PHE B1459      72.405  28.939  21.238  1.00  0.00           C  
ATOM   2160  CG  PHE B1459      71.396  28.724  22.335  1.00  0.00           C  
ATOM   2161  CD1 PHE B1459      71.733  28.966  23.668  1.00  0.00           C  
ATOM   2162  CD2 PHE B1459      70.126  28.242  22.046  1.00  0.00           C  
ATOM   2163  CE1 PHE B1459      70.824  28.727  24.691  1.00  0.00           C  
ATOM   2164  CE2 PHE B1459      69.212  28.003  23.063  1.00  0.00           C  
ATOM   2165  CZ  PHE B1459      69.563  28.245  24.388  1.00  0.00           C  
ATOM   2166  N   GLU B1460      71.088  30.349  18.826  1.00  0.00           N  
ATOM   2167  CA  GLU B1460      69.924  30.660  18.009  1.00  0.00           C  
ATOM   2168  C   GLU B1460      69.737  29.567  16.983  1.00  0.00           C  
ATOM   2169  O   GLU B1460      70.712  28.993  16.519  1.00  0.00           O  
ATOM   2170  CB  GLU B1460      70.125  31.976  17.259  1.00  0.00           C  
ATOM   2171  CG  GLU B1460      70.102  33.217  18.127  1.00  0.00           C  
ATOM   2172  CD  GLU B1460      70.302  34.500  17.341  1.00  0.00           C  
ATOM   2173  OE1 GLU B1460      70.369  34.445  16.090  1.00  0.00           O  
ATOM   2174  OE2 GLU B1460      70.397  35.568  17.983  1.00  0.00           O  
ATOM   2175  N   VAL B1461      68.489  29.265  16.644  1.00  0.00           N  
ATOM   2176  CA  VAL B1461      68.193  28.255  15.631  1.00  0.00           C  
ATOM   2177  C   VAL B1461      67.463  28.988  14.523  1.00  0.00           C  
ATOM   2178  O   VAL B1461      66.502  29.720  14.772  1.00  0.00           O  
ATOM   2179  CB  VAL B1461      67.315  27.108  16.163  1.00  0.00           C  
ATOM   2180  CG1 VAL B1461      67.117  26.061  15.077  1.00  0.00           C  
ATOM   2181  CG2 VAL B1461      67.955  26.490  17.395  1.00  0.00           C  
ATOM   2182  N   HIS B1462      67.956  28.833  13.305  1.00  0.00           N  
ATOM   2183  CA  HIS B1462      67.373  29.514  12.161  1.00  0.00           C  
ATOM   2184  C   HIS B1462      66.739  28.569  11.177  1.00  0.00           C  
ATOM   2185  O   HIS B1462      66.905  27.355  11.250  1.00  0.00           O  
ATOM   2186  CB  HIS B1462      68.441  30.335  11.414  1.00  0.00           C  
ATOM   2187  CG  HIS B1462      69.052  31.417  12.240  1.00  0.00           C  
ATOM   2188  ND1 HIS B1462      68.804  32.752  12.017  1.00  0.00           N  
ATOM   2189  CD2 HIS B1462      69.848  31.357  13.333  1.00  0.00           C  
ATOM   2190  CE1 HIS B1462      69.416  33.469  12.943  1.00  0.00           C  
ATOM   2191  NE2 HIS B1462      70.057  32.646  13.754  1.00  0.00           N  
ATOM   2192  N   HIS B1463      66.063  29.169  10.214  1.00  0.00           N  
ATOM   2193  CA  HIS B1463      65.409  28.449   9.156  1.00  0.00           C  
ATOM   2194  C   HIS B1463      65.555  29.364   7.947  1.00  0.00           C  
ATOM   2195  O   HIS B1463      65.362  30.575   8.058  1.00  0.00           O  
ATOM   2196  CB  HIS B1463      63.938  28.226   9.500  1.00  0.00           C  
ATOM   2197  CG  HIS B1463      63.288  27.168   8.672  1.00  0.00           C  
ATOM   2198  ND1 HIS B1463      62.688  27.439   7.461  1.00  0.00           N  
ATOM   2199  CD2 HIS B1463      63.203  25.826   8.843  1.00  0.00           C  
ATOM   2200  CE1 HIS B1463      62.271  26.309   6.917  1.00  0.00           C  
ATOM   2201  NE2 HIS B1463      62.570  25.316   7.735  1.00  0.00           N  
ATOM   2202  N   GLU B1476      65.982  28.800   6.819  1.00  0.00           N  
ATOM   2203  CA  GLU B1476      66.150  29.582   5.595  1.00  0.00           C  
ATOM   2204  C   GLU B1476      64.805  30.104   5.109  1.00  0.00           C  
ATOM   2205  O   GLU B1476      64.612  31.312   4.977  1.00  0.00           O  
ATOM   2206  CB  GLU B1476      66.788  28.747   4.476  1.00  0.00           C  
ATOM   2207  CG  GLU B1476      68.242  28.336   4.700  1.00  0.00           C  
ATOM   2208  CD  GLU B1476      68.406  27.178   5.671  1.00  0.00           C  
ATOM   2209  OE1 GLU B1476      67.490  26.328   5.778  1.00  0.00           O  
ATOM   2210  OE2 GLU B1476      69.471  27.118   6.318  1.00  0.00           O  
ATOM   2211  N   GLU B1683      63.877  29.180   4.875  1.00  0.00           N  
ATOM   2212  CA  GLU B1683      62.533  29.494   4.387  1.00  0.00           C  
ATOM   2213  C   GLU B1683      61.701  30.435   5.281  1.00  0.00           C  
ATOM   2214  O   GLU B1683      60.774  29.991   5.957  1.00  0.00           O  
ATOM   2215  CB  GLU B1683      61.748  28.196   4.148  1.00  0.00           C  
ATOM   2216  CG  GLU B1683      62.291  27.249   3.073  1.00  0.00           C  
ATOM   2217  CD  GLU B1683      63.345  26.261   3.568  1.00  0.00           C  
ATOM   2218  OE1 GLU B1683      62.963  25.197   4.090  1.00  0.00           O  
ATOM   2219  OE2 GLU B1683      64.554  26.525   3.402  1.00  0.00           O  
ATOM   2220  N   ILE B1689      62.067  31.715   5.298  1.00  0.00           N  
ATOM   2221  CA  ILE B1689      61.387  32.775   6.060  1.00  0.00           C  
ATOM   2222  C   ILE B1689      61.898  34.100   5.482  1.00  0.00           C  
ATOM   2223  O   ILE B1689      61.174  35.097   5.438  1.00  0.00           O  
ATOM   2224  CB  ILE B1689      61.722  32.775   7.604  1.00  0.00           C  
ATOM   2225  CG1 ILE B1689      61.161  31.537   8.314  1.00  0.00           C  
ATOM   2226  CG2 ILE B1689      61.128  34.028   8.275  1.00  0.00           C  
ATOM   2227  CD1 ILE B1689      61.415  31.529   9.812  1.00  0.00           C  
ATOM   2228  N   GLY B1690      63.130  34.074   4.981  1.00  0.00           N  
ATOM   2229  CA  GLY B1690      63.742  35.269   4.439  1.00  0.00           C  
ATOM   2230  C   GLY B1690      64.452  35.874   5.631  1.00  0.00           C  
ATOM   2231  O   GLY B1690      65.002  35.130   6.453  1.00  0.00           O  
ATOM   2232  N   ALA B1692      64.468  37.202   5.733  1.00  0.00           N  
ATOM   2233  CA  ALA B1692      65.095  37.852   6.882  1.00  0.00           C  
ATOM   2234  C   ALA B1692      64.254  37.383   8.067  1.00  0.00           C  
ATOM   2235  O   ALA B1692      63.140  36.897   7.869  1.00  0.00           O  
ATOM   2236  CB  ALA B1692      65.033  39.361   6.741  1.00  0.00           C  
ATOM   2237  N   GLN B1693      64.743  37.562   9.290  1.00  0.00           N  
ATOM   2238  CA  GLN B1693      64.014  37.086  10.472  1.00  0.00           C  
ATOM   2239  C   GLN B1693      63.964  35.561  10.373  1.00  0.00           C  
ATOM   2240  O   GLN B1693      62.939  34.927  10.620  1.00  0.00           O  
ATOM   2241  CB  GLN B1693      62.588  37.659  10.538  1.00  0.00           C  
ATOM   2242  CG  GLN B1693      62.475  39.039  11.163  1.00  0.00           C  
ATOM   2243  CD  GLN B1693      63.057  40.129  10.296  1.00  0.00           C  
ATOM   2244  OE1 GLN B1693      64.142  40.645  10.568  1.00  0.00           O  
ATOM   2245  NE2 GLN B1693      62.335  40.493   9.243  1.00  0.00           N  
ATOM   2246  N   SER B1700      65.098  34.993   9.986  1.00  0.00           N  
ATOM   2247  CA  SER B1700      65.249  33.560   9.823  1.00  0.00           C  
ATOM   2248  C   SER B1700      65.334  32.844  11.167  1.00  0.00           C  
ATOM   2249  O   SER B1700      65.344  31.612  11.223  1.00  0.00           O  
ATOM   2250  CB  SER B1700      66.517  33.291   9.022  1.00  0.00           C  
ATOM   2251  OG  SER B1700      67.626  33.945   9.623  1.00  0.00           O  
ATOM   2252  N   ALA B1701      65.445  33.617  12.243  1.00  0.00           N  
ATOM   2253  CA  ALA B1701      65.549  33.057  13.581  1.00  0.00           C  
ATOM   2254  C   ALA B1701      64.208  32.543  14.081  1.00  0.00           C  
ATOM   2255  O   ALA B1701      63.242  33.301  14.164  1.00  0.00           O  
ATOM   2256  CB  ALA B1701      66.094  34.095  14.535  1.00  0.00           C  
ATOM   2257  N   LEU B1702      64.141  31.245  14.367  1.00  0.00           N  
ATOM   2258  CA  LEU B1702      62.921  30.646  14.883  1.00  0.00           C  
ATOM   2259  C   LEU B1702      62.899  30.917  16.372  1.00  0.00           C  
ATOM   2260  O   LEU B1702      61.845  31.156  16.958  1.00  0.00           O  
ATOM   2261  CB  LEU B1702      62.912  29.141  14.643  1.00  0.00           C  
ATOM   2262  CG  LEU B1702      62.898  28.703  13.182  1.00  0.00           C  
ATOM   2263  CD1 LEU B1702      62.885  27.180  13.096  1.00  0.00           C  
ATOM   2264  CD2 LEU B1702      61.687  29.296  12.488  1.00  0.00           C  
ATOM   2265  N   GLY B1703      64.079  30.891  16.977  1.00  0.00           N  
ATOM   2266  CA  GLY B1703      64.197  31.136  18.402  1.00  0.00           C  
ATOM   2267  C   GLY B1703      65.644  31.157  18.848  1.00  0.00           C  
ATOM   2268  O   GLY B1703      66.550  30.854  18.073  1.00  0.00           O  
ATOM   2269  N   GLY B1704      65.861  31.518  20.101  1.00  0.00           N  
ATOM   2270  CA  GLY B1704      67.202  31.578  20.630  1.00  0.00           C  
ATOM   2271  C   GLY B1704      67.199  31.749  22.132  1.00  0.00           C  
ATOM   2272  O   GLY B1704      66.147  31.686  22.767  1.00  0.00           O  
ATOM   2273  N   GLY B1705      68.382  31.947  22.703  1.00  0.00           N  
ATOM   2274  CA  GLY B1705      68.494  32.116  24.137  1.00  0.00           C  
ATOM   2275  C   GLY B1705      69.943  32.166  24.561  1.00  0.00           C  
ATOM   2276  O   GLY B1705      70.839  32.352  23.733  1.00  0.00           O  
ATOM   2277  N   GLY B1706      70.177  31.986  25.851  1.00  0.00           N  
ATOM   2278  CA  GLY B1706      71.528  32.021  26.361  1.00  0.00           C  
ATOM   2279  C   GLY B1706      71.539  32.104  27.873  1.00  0.00           C  
ATOM   2280  O   GLY B1706      70.483  32.021  28.519  1.00  0.00           O  
ATOM   2281  N   ARG B1707      72.730  32.250  28.442  1.00  0.00           N  
ATOM   2282  CA  ARG B1707      72.885  32.336  29.888  1.00  0.00           C  
ATOM   2283  C   ARG B1707      72.731  33.796  30.311  1.00  0.00           C  
ATOM   2284  O   ARG B1707      72.966  34.707  29.513  1.00  0.00           O  
ATOM   2285  CB  ARG B1707      74.240  31.757  30.292  1.00  0.00           C  
ATOM   2286  CG  ARG B1707      74.443  31.615  31.770  1.00  0.00           C  
ATOM   2287  CD  ARG B1707      75.563  30.652  32.042  1.00  0.00           C  
ATOM   2288  NE  ARG B1707      75.101  29.268  32.152  1.00  0.00           N  
ATOM   2289  CZ  ARG B1707      74.489  28.777  33.229  1.00  0.00           C  
ATOM   2290  NH1 ARG B1707      74.253  29.559  34.278  1.00  0.00           N  
ATOM   2291  NH2 ARG B1707      74.206  27.483  33.305  1.00  0.00           N  
ATOM   2292  N   TYR B1708      72.324  34.027  31.553  1.00  0.00           N  
ATOM   2293  CA  TYR B1708      72.102  35.391  32.026  1.00  0.00           C  
ATOM   2294  C   TYR B1708      72.254  35.533  33.535  1.00  0.00           C  
ATOM   2295  O   TYR B1708      71.341  35.982  34.228  1.00  0.00           O  
ATOM   2296  CB  TYR B1708      70.699  35.869  31.593  1.00  0.00           C  
ATOM   2297  CG  TYR B1708      69.592  34.891  31.946  1.00  0.00           C  
ATOM   2298  CD1 TYR B1708      69.042  34.867  33.222  1.00  0.00           C  
ATOM   2299  CD2 TYR B1708      69.163  33.936  31.029  1.00  0.00           C  
ATOM   2300  CE1 TYR B1708      68.110  33.919  33.585  1.00  0.00           C  
ATOM   2301  CE2 TYR B1708      68.229  32.982  31.381  1.00  0.00           C  
ATOM   2302  CZ  TYR B1708      67.711  32.979  32.663  1.00  0.00           C  
ATOM   2303  OH  TYR B1708      66.816  32.014  33.034  1.00  0.00           O  
ATOM   2304  N   ASP B1709      73.399  35.125  34.058  1.00  0.00           N  
ATOM   2305  CA  ASP B1709      73.643  35.249  35.489  1.00  0.00           C  
ATOM   2306  C   ASP B1709      73.747  36.750  35.794  1.00  0.00           C  
ATOM   2307  O   ASP B1709      74.200  37.530  34.950  1.00  0.00           O  
ATOM   2308  CB  ASP B1709      74.946  34.535  35.866  1.00  0.00           C  
ATOM   2309  CG  ASP B1709      74.974  33.071  35.424  1.00  0.00           C  
ATOM   2310  OD1 ASP B1709      74.100  32.642  34.641  1.00  0.00           O  
ATOM   2311  OD2 ASP B1709      75.884  32.344  35.862  1.00  0.00           O  
ATOM   2312  N   GLY B1710      73.288  37.166  36.968  1.00  0.00           N  
ATOM   2313  CA  GLY B1710      73.354  38.577  37.301  1.00  0.00           C  
ATOM   2314  C   GLY B1710      72.053  39.326  37.088  1.00  0.00           C  
ATOM   2315  O   GLY B1710      71.852  40.392  37.677  1.00  0.00           O  
ATOM   2316  N   LEU B1725      71.174  38.786  36.245  1.00  0.00           N  
ATOM   2317  CA  LEU B1725      69.872  39.403  35.981  1.00  0.00           C  
ATOM   2318  C   LEU B1725      69.069  39.519  37.282  1.00  0.00           C  
ATOM   2319  O   LEU B1725      68.493  40.568  37.571  1.00  0.00           O  
ATOM   2320  CB  LEU B1725      69.092  38.587  34.944  1.00  0.00           C  
ATOM   2321  CG  LEU B1725      67.641  38.982  34.649  1.00  0.00           C  
ATOM   2322  CD1 LEU B1725      67.577  40.429  34.243  1.00  0.00           C  
ATOM   2323  CD2 LEU B1725      67.067  38.103  33.550  1.00  0.00           C  
ATOM   2324  N   SER B1726      69.062  38.455  38.080  1.00  0.00           N  
ATOM   2325  CA  SER B1726      68.345  38.460  39.354  1.00  0.00           C  
ATOM   2326  C   SER B1726      68.830  39.612  40.226  1.00  0.00           C  
ATOM   2327  O   SER B1726      68.038  40.290  40.881  1.00  0.00           O  
ATOM   2328  CB  SER B1726      68.553  37.136  40.090  1.00  0.00           C  
ATOM   2329  OG  SER B1726      69.930  36.822  40.189  1.00  0.00           O  
ATOM   2330  N   GLU B1761      70.140  39.838  40.208  1.00  0.00           N  
ATOM   2331  CA  GLU B1761      70.749  40.905  40.985  1.00  0.00           C  
ATOM   2332  C   GLU B1761      70.296  42.262  40.485  1.00  0.00           C  
ATOM   2333  O   GLU B1761      70.056  43.165  41.282  1.00  0.00           O  
ATOM   2334  CB  GLU B1761      72.266  40.770  40.957  1.00  0.00           C  
ATOM   2335  CG  GLU B1761      72.739  39.574  41.769  1.00  0.00           C  
ATOM   2336  CD  GLU B1761      74.112  39.088  41.370  1.00  0.00           C  
ATOM   2337  OE1 GLU B1761      74.200  38.300  40.404  1.00  0.00           O  
ATOM   2338  OE2 GLU B1761      75.097  39.473  42.036  1.00  0.00           O  
ATOM   2339  N   LEU B1765      70.132  42.394  39.173  1.00  0.00           N  
ATOM   2340  CA  LEU B1765      69.664  43.647  38.595  1.00  0.00           C  
ATOM   2341  C   LEU B1765      68.248  43.957  39.096  1.00  0.00           C  
ATOM   2342  O   LEU B1765      67.847  45.117  39.183  1.00  0.00           O  
ATOM   2343  CB  LEU B1765      69.677  43.567  37.070  1.00  0.00           C  
ATOM   2344  CG  LEU B1765      71.060  43.486  36.422  1.00  0.00           C  
ATOM   2345  CD1 LEU B1765      70.939  43.287  34.917  1.00  0.00           C  
ATOM   2346  CD2 LEU B1765      71.829  44.758  36.725  1.00  0.00           C  
ATOM   2347  N   LEU B1767      67.494  42.911  39.427  1.00  0.00           N  
ATOM   2348  CA  LEU B1767      66.130  43.063  39.935  1.00  0.00           C  
ATOM   2349  C   LEU B1767      66.140  43.116  41.462  1.00  0.00           C  
ATOM   2350  O   LEU B1767      65.085  42.998  42.111  1.00  0.00           O  
ATOM   2351  CB  LEU B1767      65.243  41.906  39.461  1.00  0.00           C  
ATOM   2352  CG  LEU B1767      65.178  41.675  37.951  1.00  0.00           C  
ATOM   2353  CD1 LEU B1767      64.388  40.417  37.668  1.00  0.00           C  
ATOM   2354  CD2 LEU B1767      64.573  42.882  37.247  1.00  0.00           C  
ATOM   2355  N   GLY B1768      67.339  43.271  42.028  1.00  0.00           N  
ATOM   2356  CA  GLY B1768      67.510  43.364  43.470  1.00  0.00           C  
ATOM   2357  C   GLY B1768      67.510  42.060  44.246  1.00  0.00           C  
ATOM   2358  O   GLY B1768      67.188  42.046  45.437  1.00  0.00           O  
ATOM   2359  N   GLY B1770      67.850  40.961  43.590  1.00  0.00           N  
ATOM   2360  CA  GLY B1770      67.867  39.692  44.289  1.00  0.00           C  
ATOM   2361  C   GLY B1770      69.275  39.160  44.439  1.00  0.00           C  
ATOM   2362  O   GLY B1770      70.239  39.826  44.047  1.00  0.00           O  
ATOM   2363  N   PRO B1771      69.432  37.971  45.041  1.00  0.00           N  
ATOM   2364  CA  PRO B1771      70.743  37.344  45.237  1.00  0.00           C  
ATOM   2365  C   PRO B1771      71.257  36.890  43.874  1.00  0.00           C  
ATOM   2366  O   PRO B1771      70.586  37.086  42.856  1.00  0.00           O  
ATOM   2367  CB  PRO B1771      70.411  36.126  46.108  1.00  0.00           C  
ATOM   2368  CG  PRO B1771      69.126  36.508  46.793  1.00  0.00           C  
ATOM   2369  CD  PRO B1771      68.372  37.175  45.679  1.00  0.00           C  
ATOM   2370  N   ARG B1772      72.437  36.285  43.839  1.00  0.00           N  
ATOM   2371  CA  ARG B1772      72.954  35.807  42.572  1.00  0.00           C  
ATOM   2372  C   ARG B1772      72.229  34.517  42.254  1.00  0.00           C  
ATOM   2373  O   ARG B1772      72.156  33.617  43.097  1.00  0.00           O  
ATOM   2374  CB  ARG B1772      74.460  35.545  42.628  1.00  0.00           C  
ATOM   2375  CG  ARG B1772      75.015  35.091  41.283  1.00  0.00           C  
ATOM   2376  CD  ARG B1772      76.532  35.016  41.244  1.00  0.00           C  
ATOM   2377  NE  ARG B1772      77.014  34.944  39.863  1.00  0.00           N  
ATOM   2378  CZ  ARG B1772      77.087  35.988  39.034  1.00  0.00           C  
ATOM   2379  NH1 ARG B1772      76.719  37.201  39.438  1.00  0.00           N  
ATOM   2380  NH2 ARG B1772      77.495  35.813  37.781  1.00  0.00           N  
ATOM   2381  N   VAL B1773      71.629  34.466  41.070  1.00  0.00           N  
ATOM   2382  CA  VAL B1773      70.915  33.281  40.620  1.00  0.00           C  
ATOM   2383  C   VAL B1773      71.281  33.077  39.156  1.00  0.00           C  
ATOM   2384  O   VAL B1773      70.944  33.896  38.291  1.00  0.00           O  
ATOM   2385  CB  VAL B1773      69.363  33.423  40.742  1.00  0.00           C  
ATOM   2386  CG1 VAL B1773      68.685  32.138  40.278  1.00  0.00           C  
ATOM   2387  CG2 VAL B1773      68.948  33.755  42.182  1.00  0.00           C  
ATOM   2388  N   PRO B1774      72.086  32.045  38.877  1.00  0.00           N  
ATOM   2389  CA  PRO B1774      72.501  31.746  37.501  1.00  0.00           C  
ATOM   2390  C   PRO B1774      71.303  31.204  36.713  1.00  0.00           C  
ATOM   2391  O   PRO B1774      70.365  30.656  37.305  1.00  0.00           O  
ATOM   2392  CB  PRO B1774      73.565  30.654  37.692  1.00  0.00           C  
ATOM   2393  CG  PRO B1774      74.066  30.882  39.096  1.00  0.00           C  
ATOM   2394  CD  PRO B1774      72.804  31.194  39.844  1.00  0.00           C  
ATOM   2395  N   GLY B1775      71.340  31.336  35.391  1.00  0.00           N  
ATOM   2396  CA  GLY B1775      70.246  30.828  34.594  1.00  0.00           C  
ATOM   2397  C   GLY B1775      70.502  30.818  33.106  1.00  0.00           C  
ATOM   2398  O   GLY B1775      71.290  31.614  32.590  1.00  0.00           O  
ATOM   2399  N   VAL B1776      69.863  29.871  32.430  1.00  0.00           N  
ATOM   2400  CA  VAL B1776      69.947  29.723  30.978  1.00  0.00           C  
ATOM   2401  C   VAL B1776      68.536  29.429  30.518  1.00  0.00           C  
ATOM   2402  O   VAL B1776      67.708  28.939  31.292  1.00  0.00           O  
ATOM   2403  CB  VAL B1776      70.754  28.496  30.515  1.00  0.00           C  
ATOM   2404  CG1 VAL B1776      71.860  28.923  29.580  1.00  0.00           C  
ATOM   2405  CG2 VAL B1776      71.253  27.680  31.688  1.00  0.00           C  
ATOM   2406  N   GLY B1777      68.268  29.684  29.250  1.00  0.00           N  
ATOM   2407  CA  GLY B1777      66.947  29.410  28.741  1.00  0.00           C  
ATOM   2408  C   GLY B1777      66.876  29.819  27.302  1.00  0.00           C  
ATOM   2409  O   GLY B1777      67.889  30.211  26.710  1.00  0.00           O  
ATOM   2410  N   PHE B1778      65.683  29.714  26.737  1.00  0.00           N  
ATOM   2411  CA  PHE B1778      65.459  30.088  25.354  1.00  0.00           C  
ATOM   2412  C   PHE B1778      63.993  30.447  25.198  1.00  0.00           C  
ATOM   2413  O   PHE B1778      63.203  30.339  26.146  1.00  0.00           O  
ATOM   2414  CB  PHE B1778      65.826  28.938  24.410  1.00  0.00           C  
ATOM   2415  CG  PHE B1778      64.922  27.742  24.522  1.00  0.00           C  
ATOM   2416  CD1 PHE B1778      63.728  27.685  23.800  1.00  0.00           C  
ATOM   2417  CD2 PHE B1778      65.269  26.664  25.336  1.00  0.00           C  
ATOM   2418  CE1 PHE B1778      62.897  26.579  23.885  1.00  0.00           C  
ATOM   2419  CE2 PHE B1778      64.442  25.547  25.431  1.00  0.00           C  
ATOM   2420  CZ  PHE B1778      63.252  25.504  24.704  1.00  0.00           C  
ATOM   2421  N   ALA B1779      63.643  30.877  23.998  1.00  0.00           N  
ATOM   2422  CA  ALA B1779      62.282  31.233  23.667  1.00  0.00           C  
ATOM   2423  C   ALA B1779      62.208  31.158  22.161  1.00  0.00           C  
ATOM   2424  O   ALA B1779      63.224  31.304  21.484  1.00  0.00           O  
ATOM   2425  CB  ALA B1779      61.979  32.636  24.139  1.00  0.00           C  
ATOM   2426  N   PHE B1782      61.045  30.836  21.624  1.00  0.00           N  
ATOM   2427  CA  PHE B1782      60.913  30.798  20.181  1.00  0.00           C  
ATOM   2428  C   PHE B1782      59.571  31.357  19.772  1.00  0.00           C  
ATOM   2429  O   PHE B1782      58.592  31.221  20.499  1.00  0.00           O  
ATOM   2430  CB  PHE B1782      61.163  29.396  19.614  1.00  0.00           C  
ATOM   2431  CG  PHE B1782      60.112  28.368  19.960  1.00  0.00           C  
ATOM   2432  CD1 PHE B1782      58.879  28.358  19.313  1.00  0.00           C  
ATOM   2433  CD2 PHE B1782      60.395  27.356  20.868  1.00  0.00           C  
ATOM   2434  CE1 PHE B1782      57.957  27.362  19.556  1.00  0.00           C  
ATOM   2435  CE2 PHE B1782      59.473  26.354  21.117  1.00  0.00           C  
ATOM   2436  CZ  PHE B1782      58.248  26.357  20.455  1.00  0.00           C  
ATOM   2437  N   GLY B1783      59.544  32.035  18.634  1.00  0.00           N  
ATOM   2438  CA  GLY B1783      58.314  32.631  18.149  1.00  0.00           C  
ATOM   2439  C   GLY B1783      57.411  31.618  17.482  1.00  0.00           C  
ATOM   2440  O   GLY B1783      57.765  31.020  16.461  1.00  0.00           O  
ATOM   2441  N   VAL B1784      56.226  31.438  18.049  1.00  0.00           N  
ATOM   2442  CA  VAL B1784      55.265  30.495  17.511  1.00  0.00           C  
ATOM   2443  C   VAL B1784      54.938  30.822  16.062  1.00  0.00           C  
ATOM   2444  O   VAL B1784      54.916  29.935  15.220  1.00  0.00           O  
ATOM   2445  CB  VAL B1784      53.990  30.468  18.366  1.00  0.00           C  
ATOM   2446  CG1 VAL B1784      53.012  29.457  17.812  1.00  0.00           C  
ATOM   2447  CG2 VAL B1784      54.343  30.103  19.808  1.00  0.00           C  
ATOM   2448  N   GLU B1785      54.756  32.100  15.756  1.00  0.00           N  
ATOM   2449  CA  GLU B1785      54.439  32.509  14.390  1.00  0.00           C  
ATOM   2450  C   GLU B1785      55.569  32.127  13.445  1.00  0.00           C  
ATOM   2451  O   GLU B1785      55.324  31.632  12.345  1.00  0.00           O  
ATOM   2452  CB  GLU B1785      54.191  34.018  14.302  1.00  0.00           C  
ATOM   2453  CG  GLU B1785      52.949  34.523  15.030  1.00  0.00           C  
ATOM   2454  CD  GLU B1785      53.156  34.778  16.521  1.00  0.00           C  
ATOM   2455  OE1 GLU B1785      54.288  34.624  17.027  1.00  0.00           O  
ATOM   2456  OE2 GLU B1785      52.166  35.146  17.190  1.00  0.00           O  
ATOM   2457  N   ARG B1786      56.806  32.366  13.878  1.00  0.00           N  
ATOM   2458  CA  ARG B1786      57.989  32.046  13.080  1.00  0.00           C  
ATOM   2459  C   ARG B1786      57.999  30.548  12.806  1.00  0.00           C  
ATOM   2460  O   ARG B1786      58.149  30.107  11.664  1.00  0.00           O  
ATOM   2461  CB  ARG B1786      59.265  32.433  13.840  1.00  0.00           C  
ATOM   2462  CG  ARG B1786      59.517  33.929  13.991  1.00  0.00           C  
ATOM   2463  CD  ARG B1786      60.097  34.523  12.721  1.00  0.00           C  
ATOM   2464  NE  ARG B1786      60.367  35.951  12.861  1.00  0.00           N  
ATOM   2465  CZ  ARG B1786      61.324  36.466  13.632  1.00  0.00           C  
ATOM   2466  NH1 ARG B1786      62.114  35.670  14.340  1.00  0.00           N  
ATOM   2467  NH2 ARG B1786      61.486  37.784  13.706  1.00  0.00           N  
ATOM   2468  N   VAL B1787      57.807  29.768  13.863  1.00  0.00           N  
ATOM   2469  CA  VAL B1787      57.788  28.319  13.752  1.00  0.00           C  
ATOM   2470  C   VAL B1787      56.683  27.862  12.801  1.00  0.00           C  
ATOM   2471  O   VAL B1787      56.874  26.932  12.016  1.00  0.00           O  
ATOM   2472  CB  VAL B1787      57.607  27.672  15.133  1.00  0.00           C  
ATOM   2473  CG1 VAL B1787      57.467  26.174  15.007  1.00  0.00           C  
ATOM   2474  CG2 VAL B1787      58.786  28.017  16.009  1.00  0.00           C  
ATOM   2475  N   ALA B1788      55.544  28.545  12.840  1.00  0.00           N  
ATOM   2476  CA  ALA B1788      54.425  28.200  11.973  1.00  0.00           C  
ATOM   2477  C   ALA B1788      54.806  28.392  10.512  1.00  0.00           C  
ATOM   2478  O   ALA B1788      54.476  27.555   9.663  1.00  0.00           O  
ATOM   2479  CB  ALA B1788      53.214  29.036  12.318  1.00  0.00           C  
ATOM   2480  N   LEU B1789      55.512  29.488  10.231  1.00  0.00           N  
ATOM   2481  CA  LEU B1789      55.966  29.799   8.877  1.00  0.00           C  
ATOM   2482  C   LEU B1789      56.918  28.723   8.417  1.00  0.00           C  
ATOM   2483  O   LEU B1789      56.822  28.261   7.286  1.00  0.00           O  
ATOM   2484  CB  LEU B1789      56.695  31.136   8.838  1.00  0.00           C  
ATOM   2485  CG  LEU B1789      55.869  32.417   8.882  1.00  0.00           C  
ATOM   2486  CD1 LEU B1789      56.816  33.610   8.853  1.00  0.00           C  
ATOM   2487  CD2 LEU B1789      54.929  32.459   7.684  1.00  0.00           C  
ATOM   2488  N   ALA B1790      57.841  28.338   9.301  1.00  0.00           N  
ATOM   2489  CA  ALA B1790      58.822  27.301   9.000  1.00  0.00           C  
ATOM   2490  C   ALA B1790      58.097  25.996   8.658  1.00  0.00           C  
ATOM   2491  O   ALA B1790      58.445  25.315   7.684  1.00  0.00           O  
ATOM   2492  CB  ALA B1790      59.757  27.100  10.183  1.00  0.00           C  
ATOM   2493  N   LEU B1791      57.075  25.662   9.446  1.00  0.00           N  
ATOM   2494  CA  LEU B1791      56.296  24.448   9.213  1.00  0.00           C  
ATOM   2495  C   LEU B1791      55.627  24.507   7.849  1.00  0.00           C  
ATOM   2496  O   LEU B1791      55.687  23.551   7.079  1.00  0.00           O  
ATOM   2497  CB  LEU B1791      55.244  24.256  10.305  1.00  0.00           C  
ATOM   2498  CG  LEU B1791      55.785  23.655  11.600  1.00  0.00           C  
ATOM   2499  CD1 LEU B1791      54.795  23.830  12.732  1.00  0.00           C  
ATOM   2500  CD2 LEU B1791      56.097  22.196  11.383  1.00  0.00           C  
ATOM   2501  N   GLU B1792      55.011  25.643   7.544  1.00  0.00           N  
ATOM   2502  CA  GLU B1792      54.337  25.831   6.270  1.00  0.00           C  
ATOM   2503  C   GLU B1792      55.337  25.668   5.130  1.00  0.00           C  
ATOM   2504  O   GLU B1792      55.065  24.976   4.147  1.00  0.00           O  
ATOM   2505  CB  GLU B1792      53.711  27.218   6.223  1.00  0.00           C  
ATOM   2506  CG  GLU B1792      52.972  27.545   4.943  1.00  0.00           C  
ATOM   2507  CD  GLU B1792      52.400  28.950   4.968  1.00  0.00           C  
ATOM   2508  OE1 GLU B1792      53.178  29.917   4.810  1.00  0.00           O  
ATOM   2509  OE2 GLU B1792      51.174  29.089   5.166  1.00  0.00           O  
ATOM   2510  N   ALA B1793      56.507  26.281   5.290  1.00  0.00           N  
ATOM   2511  CA  ALA B1793      57.569  26.219   4.293  1.00  0.00           C  
ATOM   2512  C   ALA B1793      57.993  24.779   4.029  1.00  0.00           C  
ATOM   2513  O   ALA B1793      58.253  24.403   2.893  1.00  0.00           O  
ATOM   2514  CB  ALA B1793      58.757  27.042   4.750  1.00  0.00           C  
ATOM   2515  N   GLU B1794      58.032  23.964   5.072  1.00  0.00           N  
ATOM   2516  CA  GLU B1794      58.420  22.575   4.896  1.00  0.00           C  
ATOM   2517  C   GLU B1794      57.242  21.698   4.484  1.00  0.00           C  
ATOM   2518  O   GLU B1794      57.308  20.472   4.557  1.00  0.00           O  
ATOM   2519  CB  GLU B1794      59.117  22.046   6.149  1.00  0.00           C  
ATOM   2520  CG  GLU B1794      60.452  22.739   6.403  1.00  0.00           C  
ATOM   2521  CD  GLU B1794      61.384  21.946   7.294  1.00  0.00           C  
ATOM   2522  OE1 GLU B1794      61.254  20.699   7.358  1.00  0.00           O  
ATOM   2523  OE2 GLU B1794      62.264  22.573   7.923  1.00  0.00           O  
ATOM   2524  N   GLY B1795      56.160  22.346   4.061  1.00  0.00           N  
ATOM   2525  CA  GLY B1795      54.975  21.642   3.598  1.00  0.00           C  
ATOM   2526  C   GLY B1795      54.062  20.982   4.614  1.00  0.00           C  
ATOM   2527  O   GLY B1795      53.230  20.150   4.244  1.00  0.00           O  
ATOM   2528  N   PHE B1796      54.203  21.333   5.886  1.00  0.00           N  
ATOM   2529  CA  PHE B1796      53.359  20.749   6.922  1.00  0.00           C  
ATOM   2530  C   PHE B1796      52.014  21.440   6.957  1.00  0.00           C  
ATOM   2531  O   PHE B1796      51.924  22.640   7.215  1.00  0.00           O  
ATOM   2532  CB  PHE B1796      54.023  20.838   8.290  1.00  0.00           C  
ATOM   2533  CG  PHE B1796      55.145  19.872   8.471  1.00  0.00           C  
ATOM   2534  CD1 PHE B1796      54.892  18.574   8.893  1.00  0.00           C  
ATOM   2535  CD2 PHE B1796      56.457  20.251   8.199  1.00  0.00           C  
ATOM   2536  CE1 PHE B1796      55.925  17.663   9.041  1.00  0.00           C  
ATOM   2537  CE2 PHE B1796      57.498  19.351   8.342  1.00  0.00           C  
ATOM   2538  CZ  PHE B1796      57.234  18.051   8.764  1.00  0.00           C  
ATOM   2539  N   GLY B1797      50.969  20.678   6.681  1.00  0.00           N  
ATOM   2540  CA  GLY B1797      49.645  21.249   6.680  1.00  0.00           C  
ATOM   2541  C   GLY B1797      48.814  20.756   7.837  1.00  0.00           C  
ATOM   2542  O   GLY B1797      49.296  20.024   8.708  1.00  0.00           O  
ATOM   2543  N   LEU B1798      47.554  21.172   7.833  1.00  0.00           N  
ATOM   2544  CA  LEU B1798      46.586  20.802   8.852  1.00  0.00           C  
ATOM   2545  C   LEU B1798      45.370  20.258   8.102  1.00  0.00           C  
ATOM   2546  O   LEU B1798      45.081  20.699   6.995  1.00  0.00           O  
ATOM   2547  CB  LEU B1798      46.202  22.049   9.652  1.00  0.00           C  
ATOM   2548  CG  LEU B1798      46.396  22.021  11.168  1.00  0.00           C  
ATOM   2549  CD1 LEU B1798      47.619  21.219  11.542  1.00  0.00           C  
ATOM   2550  CD2 LEU B1798      46.505  23.435  11.691  1.00  0.00           C  
ATOM   2551  N   PRO B1799      44.704  19.229   8.640  1.00  0.00           N  
ATOM   2552  CA  PRO B1799      43.507  18.641   7.986  1.00  0.00           C  
ATOM   2553  C   PRO B1799      42.176  19.532   8.179  1.00  0.00           C  
ATOM   2554  O   PRO B1799      42.144  20.249   9.155  1.00  0.00           O  
ATOM   2555  CB  PRO B1799      43.446  17.249   8.647  1.00  0.00           C  
ATOM   2556  CG  PRO B1799      43.966  17.507  10.049  1.00  0.00           C  
ATOM   2557  CD  PRO B1799      45.143  18.436   9.812  1.00  0.00           C  
ATOM   2558  N   GLU B1800      41.195  19.647   7.213  1.00  0.00           N  
ATOM   2559  CA  GLU B1800      39.899  20.447   7.294  1.00  0.00           C  
ATOM   2560  C   GLU B1800      39.162  20.506   8.638  1.00  0.00           C  
ATOM   2561  O   GLU B1800      39.112  19.515   9.365  1.00  0.00           O  
ATOM   2562  CB  GLU B1800      38.865  19.990   6.228  1.00  0.00           C  
ATOM   2563  CG  GLU B1800      39.160  20.430   4.794  1.00  0.00           C  
ATOM   2564  CD  GLU B1800      39.556  21.900   4.694  1.00  0.00           C  
ATOM   2565  OE1 GLU B1800      38.770  22.768   5.139  1.00  0.00           O  
ATOM   2566  OE2 GLU B1800      40.660  22.182   4.178  1.00  0.00           O  
ATOM   2567  N   GLU B1801      38.558  21.662   8.929  1.00  0.00           N  
ATOM   2568  CA  GLU B1801      37.813  21.884  10.172  1.00  0.00           C  
ATOM   2569  C   GLU B1801      36.674  20.873  10.232  1.00  0.00           C  
ATOM   2570  O   GLU B1801      35.917  20.737   9.270  1.00  0.00           O  
ATOM   2571  CB  GLU B1801      37.231  23.307  10.192  1.00  0.00           C  
ATOM   2572  CG  GLU B1801      36.740  23.794  11.556  1.00  0.00           C  
ATOM   2573  CD  GLU B1801      37.880  24.161  12.497  1.00  0.00           C  
ATOM   2574  OE1 GLU B1801      38.406  25.291  12.381  1.00  0.00           O  
ATOM   2575  OE2 GLU B1801      38.249  23.322  13.350  1.00  0.00           O  
ATOM   2576  N   LYS B1802      36.586  20.131  11.331  1.00  0.00           N  
ATOM   2577  CA  LYS B1802      35.521  19.147  11.481  1.00  0.00           C  
ATOM   2578  C   LYS B1802      34.159  19.829  11.535  1.00  0.00           C  
ATOM   2579  O   LYS B1802      34.027  20.936  12.074  1.00  0.00           O  
ATOM   2580  CB  LYS B1802      35.713  18.318  12.751  1.00  0.00           C  
ATOM   2581  CG  LYS B1802      36.616  17.120  12.587  1.00  0.00           C  
ATOM   2582  CD  LYS B1802      36.498  16.181  13.783  1.00  0.00           C  
ATOM   2583  CE  LYS B1802      35.111  15.548  13.878  1.00  0.00           C  
ATOM   2584  NZ  LYS B1802      35.007  14.618  15.042  1.00  0.00           N  
ATOM   2585  N   GLY B1803      33.160  19.181  10.949  1.00  0.00           N  
ATOM   2586  CA  GLY B1803      31.820  19.729  10.974  1.00  0.00           C  
ATOM   2587  C   GLY B1803      31.050  19.050  12.092  1.00  0.00           C  
ATOM   2588  O   GLY B1803      31.626  18.234  12.824  1.00  0.00           O  
ATOM   2589  N   PRO B1804      29.766  19.393  12.288  1.00  0.00           N  
ATOM   2590  CA  PRO B1804      28.967  18.768  13.346  1.00  0.00           C  
ATOM   2591  C   PRO B1804      28.635  17.316  13.019  1.00  0.00           C  
ATOM   2592  O   PRO B1804      28.510  16.947  11.852  1.00  0.00           O  
ATOM   2593  CB  PRO B1804      27.708  19.631  13.374  1.00  0.00           C  
ATOM   2594  CG  PRO B1804      27.586  20.107  11.958  1.00  0.00           C  
ATOM   2595  CD  PRO B1804      29.008  20.468  11.623  1.00  0.00           C  
ATOM   2596  N   ASP B1805      28.499  16.489  14.047  1.00  0.00           N  
ATOM   2597  CA  ASP B1805      28.173  15.085  13.844  1.00  0.00           C  
ATOM   2598  C   ASP B1805      26.771  15.019  13.273  1.00  0.00           C  
ATOM   2599  O   ASP B1805      26.489  14.231  12.371  1.00  0.00           O  
ATOM   2600  CB  ASP B1805      28.232  14.322  15.167  1.00  0.00           C  
ATOM   2601  CG  ASP B1805      29.607  14.366  15.805  1.00  0.00           C  
ATOM   2602  OD1 ASP B1805      30.619  14.362  15.068  1.00  0.00           O  
ATOM   2603  OD2 ASP B1805      29.674  14.403  17.050  1.00  0.00           O  
ATOM   2604  N   LEU B1806      25.917  15.913  13.760  1.00  0.00           N  
ATOM   2605  CA  LEU B1806      24.531  15.980  13.320  1.00  0.00           C  
ATOM   2606  C   LEU B1806      24.046  17.412  13.155  1.00  0.00           C  
ATOM   2607  O   LEU B1806      24.359  18.288  13.972  1.00  0.00           O  
ATOM   2608  CB  LEU B1806      23.625  15.275  14.336  1.00  0.00           C  
ATOM   2609  CG  LEU B1806      22.123  15.351  14.068  1.00  0.00           C  
ATOM   2610  CD1 LEU B1806      21.771  14.506  12.850  1.00  0.00           C  
ATOM   2611  CD2 LEU B1806      21.367  14.892  15.297  1.00  0.00           C  
ATOM   2612  N   TYR B1807      23.305  17.639  12.079  1.00  0.00           N  
ATOM   2613  CA  TYR B1807      22.711  18.939  11.807  1.00  0.00           C  
ATOM   2614  C   TYR B1807      21.205  18.710  11.633  1.00  0.00           C  
ATOM   2615  O   TYR B1807      20.761  18.094  10.652  1.00  0.00           O  
ATOM   2616  CB  TYR B1807      23.291  19.571  10.545  1.00  0.00           C  
ATOM   2617  CG  TYR B1807      22.716  20.936  10.263  1.00  0.00           C  
ATOM   2618  CD1 TYR B1807      23.100  22.041  11.025  1.00  0.00           C  
ATOM   2619  CD2 TYR B1807      21.778  21.127   9.246  1.00  0.00           C  
ATOM   2620  CE1 TYR B1807      22.567  23.306  10.784  1.00  0.00           C  
ATOM   2621  CE2 TYR B1807      21.238  22.390   8.996  1.00  0.00           C  
ATOM   2622  CZ  TYR B1807      21.640  23.474   9.769  1.00  0.00           C  
ATOM   2623  OH  TYR B1807      21.130  24.729   9.521  1.00  0.00           O  
ATOM   2624  N   LEU B1808      20.437  19.140  12.629  1.00  0.00           N  
ATOM   2625  CA  LEU B1808      18.992  18.990  12.616  1.00  0.00           C  
ATOM   2626  C   LEU B1808      18.342  20.096  11.805  1.00  0.00           C  
ATOM   2627  O   LEU B1808      18.629  21.281  11.992  1.00  0.00           O  
ATOM   2628  CB  LEU B1808      18.450  18.992  14.043  1.00  0.00           C  
ATOM   2629  CG  LEU B1808      18.877  17.795  14.887  1.00  0.00           C  
ATOM   2630  CD1 LEU B1808      18.671  18.075  16.355  1.00  0.00           C  
ATOM   2631  CD2 LEU B1808      18.101  16.572  14.442  1.00  0.00           C  
ATOM   2632  N   ILE B1809      17.496  19.691  10.872  1.00  0.00           N  
ATOM   2633  CA  ILE B1809      16.772  20.615  10.023  1.00  0.00           C  
ATOM   2634  C   ILE B1809      15.265  20.479  10.301  1.00  0.00           C  
ATOM   2635  O   ILE B1809      14.673  19.409  10.108  1.00  0.00           O  
ATOM   2636  CB  ILE B1809      17.111  20.401   8.510  1.00  0.00           C  
ATOM   2637  CG1 ILE B1809      15.898  20.738   7.647  1.00  0.00           C  
ATOM   2638  CG2 ILE B1809      17.674  19.004   8.248  1.00  0.00           C  
ATOM   2639  CD1 ILE B1809      16.024  20.297   6.222  1.00  0.00           C  
ATOM   2640  N   PRO B1810      14.650  21.541  10.848  1.00  0.00           N  
ATOM   2641  CA  PRO B1810      13.220  21.584  11.177  1.00  0.00           C  
ATOM   2642  C   PRO B1810      12.397  21.781   9.904  1.00  0.00           C  
ATOM   2643  O   PRO B1810      12.724  22.636   9.071  1.00  0.00           O  
ATOM   2644  CB  PRO B1810      13.107  22.826  12.069  1.00  0.00           C  
ATOM   2645  CG  PRO B1810      14.534  23.159  12.458  1.00  0.00           C  
ATOM   2646  CD  PRO B1810      15.301  22.801  11.239  1.00  0.00           C  
ATOM   2647  N   LEU B1811      11.316  21.021   9.762  1.00  0.00           N  
ATOM   2648  CA  LEU B1811      10.471  21.137   8.580  1.00  0.00           C  
ATOM   2649  C   LEU B1811       9.230  21.995   8.838  1.00  0.00           C  
ATOM   2650  O   LEU B1811       8.577  22.455   7.899  1.00  0.00           O  
ATOM   2651  CB  LEU B1811      10.104  19.752   8.059  1.00  0.00           C  
ATOM   2652  CG  LEU B1811      11.340  18.901   7.747  1.00  0.00           C  
ATOM   2653  CD1 LEU B1811      10.939  17.505   7.345  1.00  0.00           C  
ATOM   2654  CD2 LEU B1811      12.163  19.546   6.651  1.00  0.00           C  
ATOM   2655  N   THR B1812       8.938  22.237  10.115  1.00  0.00           N  
ATOM   2656  CA  THR B1812       7.801  23.061  10.536  1.00  0.00           C  
ATOM   2657  C   THR B1812       8.325  24.024  11.610  1.00  0.00           C  
ATOM   2658  O   THR B1812       9.401  23.802  12.166  1.00  0.00           O  
ATOM   2659  CB  THR B1812       6.660  22.197  11.143  1.00  0.00           C  
ATOM   2660  OG1 THR B1812       7.080  21.638  12.396  1.00  0.00           O  
ATOM   2661  CG2 THR B1812       6.275  21.060  10.201  1.00  0.00           C  
ATOM   2662  N   GLU B1813       7.584  25.088  11.909  1.00  0.00           N  
ATOM   2663  CA  GLU B1813       8.032  26.047  12.923  1.00  0.00           C  
ATOM   2664  C   GLU B1813       8.121  25.412  14.311  1.00  0.00           C  
ATOM   2665  O   GLU B1813       9.073  25.650  15.050  1.00  0.00           O  
ATOM   2666  CB  GLU B1813       7.116  27.277  12.964  1.00  0.00           C  
ATOM   2667  CG  GLU B1813       7.638  28.457  13.802  1.00  0.00           C  
ATOM   2668  CD  GLU B1813       8.867  29.140  13.204  1.00  0.00           C  
ATOM   2669  OE1 GLU B1813       8.804  29.574  12.034  1.00  0.00           O  
ATOM   2670  OE2 GLU B1813       9.893  29.261  13.913  1.00  0.00           O  
ATOM   2671  N   GLU B1814       7.129  24.610  14.669  1.00  0.00           N  
ATOM   2672  CA  GLU B1814       7.119  23.943  15.964  1.00  0.00           C  
ATOM   2673  C   GLU B1814       8.387  23.100  16.132  1.00  0.00           C  
ATOM   2674  O   GLU B1814       8.928  22.984  17.236  1.00  0.00           O  
ATOM   2675  CB  GLU B1814       5.879  23.048  16.062  1.00  0.00           C  
ATOM   2676  CG  GLU B1814       5.678  22.339  17.406  1.00  0.00           C  
ATOM   2677  CD  GLU B1814       4.496  21.355  17.400  1.00  0.00           C  
ATOM   2678  OE1 GLU B1814       3.559  21.538  16.588  1.00  0.00           O  
ATOM   2679  OE2 GLU B1814       4.493  20.416  18.233  1.00  0.00           O  
ATOM   2680  N   ALA B1815       8.870  22.544  15.021  1.00  0.00           N  
ATOM   2681  CA  ALA B1815      10.060  21.696  15.025  1.00  0.00           C  
ATOM   2682  C   ALA B1815      11.372  22.389  15.373  1.00  0.00           C  
ATOM   2683  O   ALA B1815      12.260  21.745  15.926  1.00  0.00           O  
ATOM   2684  CB  ALA B1815      10.201  20.968  13.697  1.00  0.00           C  
ATOM   2685  N   VAL B1816      11.501  23.685  15.080  1.00  0.00           N  
ATOM   2686  CA  VAL B1816      12.750  24.389  15.375  1.00  0.00           C  
ATOM   2687  C   VAL B1816      13.135  24.264  16.843  1.00  0.00           C  
ATOM   2688  O   VAL B1816      14.271  23.913  17.165  1.00  0.00           O  
ATOM   2689  CB  VAL B1816      12.742  25.890  14.940  1.00  0.00           C  
ATOM   2690  CG1 VAL B1816      12.366  26.023  13.475  1.00  0.00           C  
ATOM   2691  CG2 VAL B1816      11.812  26.703  15.803  1.00  0.00           C  
ATOM   2692  N   ALA B1817      12.175  24.480  17.733  1.00  0.00           N  
ATOM   2693  CA  ALA B1817      12.441  24.379  19.160  1.00  0.00           C  
ATOM   2694  C   ALA B1817      12.736  22.931  19.529  1.00  0.00           C  
ATOM   2695  O   ALA B1817      13.607  22.656  20.350  1.00  0.00           O  
ATOM   2696  CB  ALA B1817      11.262  24.900  19.960  1.00  0.00           C  
ATOM   2697  N   GLU B1818      12.006  22.003  18.923  1.00  0.00           N  
ATOM   2698  CA  GLU B1818      12.215  20.587  19.195  1.00  0.00           C  
ATOM   2699  C   GLU B1818      13.612  20.164  18.778  1.00  0.00           C  
ATOM   2700  O   GLU B1818      14.243  19.368  19.467  1.00  0.00           O  
ATOM   2701  CB  GLU B1818      11.158  19.737  18.499  1.00  0.00           C  
ATOM   2702  CG  GLU B1818       9.761  19.924  19.077  1.00  0.00           C  
ATOM   2703  CD  GLU B1818       9.674  19.597  20.571  1.00  0.00           C  
ATOM   2704  OE1 GLU B1818      10.181  18.536  20.997  1.00  0.00           O  
ATOM   2705  OE2 GLU B1818       9.084  20.403  21.323  1.00  0.00           O  
ATOM   2706  N   ALA B1819      14.103  20.731  17.675  1.00  0.00           N  
ATOM   2707  CA  ALA B1819      15.449  20.446  17.173  1.00  0.00           C  
ATOM   2708  C   ALA B1819      16.454  20.915  18.230  1.00  0.00           C  
ATOM   2709  O   ALA B1819      17.404  20.200  18.570  1.00  0.00           O  
ATOM   2710  CB  ALA B1819      15.692  21.169  15.856  1.00  0.00           C  
ATOM   2711  N   PHE B1820      16.226  22.113  18.760  1.00  0.00           N  
ATOM   2712  CA  PHE B1820      17.080  22.664  19.794  1.00  0.00           C  
ATOM   2713  C   PHE B1820      17.099  21.734  21.011  1.00  0.00           C  
ATOM   2714  O   PHE B1820      18.169  21.409  21.529  1.00  0.00           O  
ATOM   2715  CB  PHE B1820      16.600  24.066  20.176  1.00  0.00           C  
ATOM   2716  CG  PHE B1820      17.191  24.583  21.454  1.00  0.00           C  
ATOM   2717  CD1 PHE B1820      18.572  24.586  21.651  1.00  0.00           C  
ATOM   2718  CD2 PHE B1820      16.365  25.051  22.477  1.00  0.00           C  
ATOM   2719  CE1 PHE B1820      19.126  25.047  22.855  1.00  0.00           C  
ATOM   2720  CE2 PHE B1820      16.905  25.516  23.684  1.00  0.00           C  
ATOM   2721  CZ  PHE B1820      18.293  25.511  23.872  1.00  0.00           C  
ATOM   2722  N   TYR B1821      15.926  21.271  21.439  1.00  0.00           N  
ATOM   2723  CA  TYR B1821      15.838  20.371  22.589  1.00  0.00           C  
ATOM   2724  C   TYR B1821      16.582  19.061  22.335  1.00  0.00           C  
ATOM   2725  O   TYR B1821      17.299  18.563  23.205  1.00  0.00           O  
ATOM   2726  CB  TYR B1821      14.382  20.050  22.915  1.00  0.00           C  
ATOM   2727  CG  TYR B1821      13.519  21.252  23.206  1.00  0.00           C  
ATOM   2728  CD1 TYR B1821      14.033  22.369  23.862  1.00  0.00           C  
ATOM   2729  CD2 TYR B1821      12.179  21.274  22.821  1.00  0.00           C  
ATOM   2730  CE1 TYR B1821      13.231  23.478  24.126  1.00  0.00           C  
ATOM   2731  CE2 TYR B1821      11.375  22.373  23.080  1.00  0.00           C  
ATOM   2732  CZ  TYR B1821      11.907  23.472  23.731  1.00  0.00           C  
ATOM   2733  OH  TYR B1821      11.116  24.570  23.979  1.00  0.00           O  
ATOM   2734  N   LEU B1822      16.384  18.491  21.152  1.00  0.00           N  
ATOM   2735  CA  LEU B1822      17.042  17.248  20.794  1.00  0.00           C  
ATOM   2736  C   LEU B1822      18.553  17.464  20.784  1.00  0.00           C  
ATOM   2737  O   LEU B1822      19.304  16.673  21.357  1.00  0.00           O  
ATOM   2738  CB  LEU B1822      16.563  16.764  19.425  1.00  0.00           C  
ATOM   2739  CG  LEU B1822      17.169  15.437  18.964  1.00  0.00           C  
ATOM   2740  CD1 LEU B1822      16.820  14.315  19.942  1.00  0.00           C  
ATOM   2741  CD2 LEU B1822      16.684  15.107  17.568  1.00  0.00           C  
ATOM   2742  N   ALA B1830      18.990  18.554  20.159  1.00  0.00           N  
ATOM   2743  CA  ALA B1830      20.405  18.880  20.089  1.00  0.00           C  
ATOM   2744  C   ALA B1830      20.982  18.893  21.503  1.00  0.00           C  
ATOM   2745  O   ALA B1830      21.999  18.259  21.778  1.00  0.00           O  
ATOM   2746  CB  ALA B1830      20.594  20.227  19.428  1.00  0.00           C  
ATOM   2747  N   GLU B1831      20.294  19.566  22.416  1.00  0.00           N  
ATOM   2748  CA  GLU B1831      20.741  19.640  23.797  1.00  0.00           C  
ATOM   2749  C   GLU B1831      20.856  18.287  24.483  1.00  0.00           C  
ATOM   2750  O   GLU B1831      21.712  18.099  25.337  1.00  0.00           O  
ATOM   2751  CB  GLU B1831      19.834  20.562  24.606  1.00  0.00           C  
ATOM   2752  CG  GLU B1831      20.375  21.967  24.738  1.00  0.00           C  
ATOM   2753  CD  GLU B1831      21.722  22.000  25.444  1.00  0.00           C  
ATOM   2754  OE1 GLU B1831      21.815  21.485  26.583  1.00  0.00           O  
ATOM   2755  OE2 GLU B1831      22.694  22.529  24.856  1.00  0.00           O  
ATOM   2756  N   ALA B1832      19.996  17.347  24.118  1.00  0.00           N  
ATOM   2757  CA  ALA B1832      20.040  16.022  24.723  1.00  0.00           C  
ATOM   2758  C   ALA B1832      21.265  15.248  24.251  1.00  0.00           C  
ATOM   2759  O   ALA B1832      21.776  14.385  24.968  1.00  0.00           O  
ATOM   2760  CB  ALA B1832      18.774  15.250  24.382  1.00  0.00           C  
ATOM   2761  N   LEU B1833      21.724  15.573  23.045  1.00  0.00           N  
ATOM   2762  CA  LEU B1833      22.872  14.914  22.436  1.00  0.00           C  
ATOM   2763  C   LEU B1833      24.232  15.477  22.864  1.00  0.00           C  
ATOM   2764  O   LEU B1833      25.233  14.762  22.875  1.00  0.00           O  
ATOM   2765  CB  LEU B1833      22.737  14.977  20.913  1.00  0.00           C  
ATOM   2766  CG  LEU B1833      21.435  14.417  20.338  1.00  0.00           C  
ATOM   2767  CD1 LEU B1833      21.390  14.648  18.843  1.00  0.00           C  
ATOM   2768  CD2 LEU B1833      21.325  12.940  20.650  1.00  0.00           C  
ATOM   2769  N   ARG B1834      24.273  16.763  23.192  1.00  0.00           N  
ATOM   2770  CA  ARG B1834      25.509  17.411  23.605  1.00  0.00           C  
ATOM   2771  C   ARG B1834      25.816  17.144  25.073  1.00  0.00           C  
ATOM   2772  O   ARG B1834      24.901  16.938  25.866  1.00  0.00           O  
ATOM   2773  CB  ARG B1834      25.389  18.910  23.427  1.00  0.00           C  
ATOM   2774  CG  ARG B1834      25.018  19.382  22.065  1.00  0.00           C  
ATOM   2775  CD  ARG B1834      24.414  20.740  22.273  1.00  0.00           C  
ATOM   2776  NE  ARG B1834      24.156  21.456  21.042  1.00  0.00           N  
ATOM   2777  CZ  ARG B1834      23.580  22.646  21.011  1.00  0.00           C  
ATOM   2778  NH1 ARG B1834      23.204  23.220  22.148  1.00  0.00           N  
ATOM   2779  NH2 ARG B1834      23.437  23.282  19.855  1.00  0.00           N  
ATOM   2780  N   PRO B1835      27.106  17.228  25.473  1.00  0.00           N  
ATOM   2781  CA  PRO B1835      28.252  17.559  24.620  1.00  0.00           C  
ATOM   2782  C   PRO B1835      28.974  16.342  24.057  1.00  0.00           C  
ATOM   2783  O   PRO B1835      29.946  16.493  23.322  1.00  0.00           O  
ATOM   2784  CB  PRO B1835      29.149  18.337  25.567  1.00  0.00           C  
ATOM   2785  CG  PRO B1835      28.988  17.575  26.826  1.00  0.00           C  
ATOM   2786  CD  PRO B1835      27.495  17.307  26.895  1.00  0.00           C  
ATOM   2787  N   ARG B1836      28.502  15.144  24.397  1.00  0.00           N  
ATOM   2788  CA  ARG B1836      29.120  13.912  23.905  1.00  0.00           C  
ATOM   2789  C   ARG B1836      29.107  13.859  22.370  1.00  0.00           C  
ATOM   2790  O   ARG B1836      29.983  13.255  21.744  1.00  0.00           O  
ATOM   2791  CB  ARG B1836      28.395  12.690  24.474  1.00  0.00           C  
ATOM   2792  CG  ARG B1836      29.121  11.374  24.249  1.00  0.00           C  
ATOM   2793  CD  ARG B1836      30.362  11.273  25.120  1.00  0.00           C  
ATOM   2794  NE  ARG B1836      31.167  10.091  24.810  1.00  0.00           N  
ATOM   2795  CZ  ARG B1836      32.109   9.598  25.611  1.00  0.00           C  
ATOM   2796  NH1 ARG B1836      32.363  10.176  26.782  1.00  0.00           N  
ATOM   2797  NH2 ARG B1836      32.822   8.543  25.228  1.00  0.00           N  
ATOM   2798  N   LEU B1837      28.108  14.504  21.780  1.00  0.00           N  
ATOM   2799  CA  LEU B1837      27.945  14.563  20.337  1.00  0.00           C  
ATOM   2800  C   LEU B1837      27.847  16.032  19.958  1.00  0.00           C  
ATOM   2801  O   LEU B1837      27.327  16.838  20.726  1.00  0.00           O  
ATOM   2802  CB  LEU B1837      26.646  13.860  19.954  1.00  0.00           C  
ATOM   2803  CG  LEU B1837      26.663  12.673  18.993  1.00  0.00           C  
ATOM   2804  CD1 LEU B1837      27.928  11.865  19.151  1.00  0.00           C  
ATOM   2805  CD2 LEU B1837      25.429  11.814  19.260  1.00  0.00           C  
ATOM   2806  N   ARG B1838      28.394  16.399  18.809  1.00  0.00           N  
ATOM   2807  CA  ARG B1838      28.305  17.781  18.368  1.00  0.00           C  
ATOM   2808  C   ARG B1838      27.068  17.880  17.494  1.00  0.00           C  
ATOM   2809  O   ARG B1838      27.063  17.404  16.351  1.00  0.00           O  
ATOM   2810  CB  ARG B1838      29.537  18.192  17.574  1.00  0.00           C  
ATOM   2811  CG  ARG B1838      29.419  19.592  16.988  1.00  0.00           C  
ATOM   2812  CD  ARG B1838      30.708  20.049  16.348  1.00  0.00           C  
ATOM   2813  NE  ARG B1838      30.515  21.270  15.576  1.00  0.00           N  
ATOM   2814  CZ  ARG B1838      31.410  21.768  14.728  1.00  0.00           C  
ATOM   2815  NH1 ARG B1838      32.571  21.157  14.548  1.00  0.00           N  
ATOM   2816  NH2 ARG B1838      31.126  22.851  14.016  1.00  0.00           N  
ATOM   2817  N   ALA B1839      26.019  18.482  18.045  1.00  0.00           N  
ATOM   2818  CA  ALA B1839      24.751  18.627  17.348  1.00  0.00           C  
ATOM   2819  C   ALA B1839      24.373  20.084  17.135  1.00  0.00           C  
ATOM   2820  O   ALA B1839      24.388  20.886  18.076  1.00  0.00           O  
ATOM   2821  CB  ALA B1839      23.664  17.919  18.126  1.00  0.00           C  
ATOM   2822  N   GLU B1840      24.030  20.414  15.894  1.00  0.00           N  
ATOM   2823  CA  GLU B1840      23.623  21.766  15.525  1.00  0.00           C  
ATOM   2824  C   GLU B1840      22.257  21.678  14.851  1.00  0.00           C  
ATOM   2825  O   GLU B1840      21.798  20.588  14.516  1.00  0.00           O  
ATOM   2826  CB  GLU B1840      24.657  22.407  14.595  1.00  0.00           C  
ATOM   2827  CG  GLU B1840      25.926  22.870  15.305  1.00  0.00           C  
ATOM   2828  CD  GLU B1840      27.056  23.224  14.341  1.00  0.00           C  
ATOM   2829  OE1 GLU B1840      26.819  23.994  13.377  1.00  0.00           O  
ATOM   2830  OE2 GLU B1840      28.186  22.727  14.556  1.00  0.00           O  
ATOM   2831  N   TYR B1841      21.611  22.819  14.638  1.00  0.00           N  
ATOM   2832  CA  TYR B1841      20.289  22.837  14.024  1.00  0.00           C  
ATOM   2833  C   TYR B1841      19.986  24.181  13.366  1.00  0.00           C  
ATOM   2834  O   TYR B1841      20.634  25.188  13.670  1.00  0.00           O  
ATOM   2835  CB  TYR B1841      19.240  22.567  15.103  1.00  0.00           C  
ATOM   2836  CG  TYR B1841      19.369  23.519  16.268  1.00  0.00           C  
ATOM   2837  CD1 TYR B1841      18.767  24.778  16.236  1.00  0.00           C  
ATOM   2838  CD2 TYR B1841      20.177  23.206  17.354  1.00  0.00           C  
ATOM   2839  CE1 TYR B1841      18.982  25.705  17.247  1.00  0.00           C  
ATOM   2840  CE2 TYR B1841      20.396  24.122  18.373  1.00  0.00           C  
ATOM   2841  CZ  TYR B1841      19.802  25.373  18.313  1.00  0.00           C  
ATOM   2842  OH  TYR B1841      20.050  26.296  19.305  1.00  0.00           O  
ATOM   2843  N   ALA B1842      18.994  24.187  12.477  1.00  0.00           N  
ATOM   2844  CA  ALA B1842      18.564  25.404  11.791  1.00  0.00           C  
ATOM   2845  C   ALA B1842      17.564  26.126  12.690  1.00  0.00           C  
ATOM   2846  O   ALA B1842      16.790  25.483  13.395  1.00  0.00           O  
ATOM   2847  CB  ALA B1842      17.926  25.063  10.468  1.00  0.00           C  
ATOM   2848  N   LEU B1843      17.590  27.456  12.683  1.00  0.00           N  
ATOM   2849  CA  LEU B1843      16.683  28.240  13.523  1.00  0.00           C  
ATOM   2850  C   LEU B1843      15.370  28.613  12.855  1.00  0.00           C  
ATOM   2851  O   LEU B1843      14.586  29.382  13.408  1.00  0.00           O  
ATOM   2852  CB  LEU B1843      17.372  29.508  14.034  1.00  0.00           C  
ATOM   2853  CG  LEU B1843      18.206  29.391  15.314  1.00  0.00           C  
ATOM   2854  CD1 LEU B1843      18.760  30.762  15.652  1.00  0.00           C  
ATOM   2855  CD2 LEU B1843      17.350  28.873  16.472  1.00  0.00           C  
ATOM   2856  N   ALA B1844      15.128  28.061  11.674  1.00  0.00           N  
ATOM   2857  CA  ALA B1844      13.908  28.342  10.929  1.00  0.00           C  
ATOM   2858  C   ALA B1844      13.590  27.129  10.066  1.00  0.00           C  
ATOM   2859  O   ALA B1844      14.487  26.379   9.687  1.00  0.00           O  
ATOM   2860  CB  ALA B1844      14.095  29.580  10.053  1.00  0.00           C  
ATOM   2861  N   PRO B1845      12.301  26.891   9.792  1.00  0.00           N  
ATOM   2862  CA  PRO B1845      11.897  25.749   8.969  1.00  0.00           C  
ATOM   2863  C   PRO B1845      12.400  25.924   7.544  1.00  0.00           C  
ATOM   2864  O   PRO B1845      12.605  27.055   7.088  1.00  0.00           O  
ATOM   2865  CB  PRO B1845      10.371  25.830   9.010  1.00  0.00           C  
ATOM   2866  CG  PRO B1845      10.088  26.550  10.293  1.00  0.00           C  
ATOM   2867  CD  PRO B1845      11.124  27.619  10.292  1.00  0.00           C  
ATOM   2868  N   ARG B1847      12.592  24.813   6.839  1.00  0.00           N  
ATOM   2869  CA  ARG B1847      13.052  24.863   5.455  1.00  0.00           C  
ATOM   2870  C   ARG B1847      12.768  23.556   4.745  1.00  0.00           C  
ATOM   2871  O   ARG B1847      12.503  22.539   5.384  1.00  0.00           O  
ATOM   2872  CB  ARG B1847      14.552  25.193   5.378  1.00  0.00           C  
ATOM   2873  CG  ARG B1847      15.472  24.255   6.159  1.00  0.00           C  
ATOM   2874  CD  ARG B1847      16.276  25.032   7.193  1.00  0.00           C  
ATOM   2875  NE  ARG B1847      16.889  26.229   6.616  1.00  0.00           N  
ATOM   2876  CZ  ARG B1847      17.126  27.359   7.282  1.00  0.00           C  
ATOM   2877  NH1 ARG B1847      16.807  27.470   8.565  1.00  0.00           N  
ATOM   2878  NH2 ARG B1847      17.670  28.396   6.658  1.00  0.00           N  
ATOM   2879  N   LYS B1848      12.760  23.607   3.416  1.00  0.00           N  
ATOM   2880  CA  LYS B1848      12.523  22.418   2.605  1.00  0.00           C  
ATOM   2881  C   LYS B1848      13.676  21.442   2.841  1.00  0.00           C  
ATOM   2882  O   LYS B1848      14.817  21.854   3.081  1.00  0.00           O  
ATOM   2883  CB  LYS B1848      12.483  22.789   1.115  1.00  0.00           C  
ATOM   2884  CG  LYS B1848      11.308  23.654   0.683  1.00  0.00           C  
ATOM   2885  CD  LYS B1848      10.052  22.817   0.448  1.00  0.00           C  
ATOM   2886  CE  LYS B1848       8.940  23.635  -0.208  1.00  0.00           C  
ATOM   2887  NZ  LYS B1848       9.293  24.102  -1.588  1.00  0.00           N  
ATOM   2888  N   PRO B1849      13.397  20.135   2.761  1.00  0.00           N  
ATOM   2889  CA  PRO B1849      14.390  19.074   2.956  1.00  0.00           C  
ATOM   2890  C   PRO B1849      15.679  19.287   2.155  1.00  0.00           C  
ATOM   2891  O   PRO B1849      16.776  19.262   2.715  1.00  0.00           O  
ATOM   2892  CB  PRO B1849      13.639  17.834   2.480  1.00  0.00           C  
ATOM   2893  CG  PRO B1849      12.249  18.121   2.933  1.00  0.00           C  
ATOM   2894  CD  PRO B1849      12.062  19.563   2.520  1.00  0.00           C  
ATOM   2895  N   ALA B1850      15.537  19.514   0.853  1.00  0.00           N  
ATOM   2896  CA  ALA B1850      16.681  19.729  -0.028  1.00  0.00           C  
ATOM   2897  C   ALA B1850      17.585  20.877   0.433  1.00  0.00           C  
ATOM   2898  O   ALA B1850      18.815  20.746   0.446  1.00  0.00           O  
ATOM   2899  CB  ALA B1850      16.193  19.982  -1.440  1.00  0.00           C  
ATOM   2900  N   LYS B1851      16.962  21.990   0.821  1.00  0.00           N  
ATOM   2901  CA  LYS B1851      17.680  23.177   1.285  1.00  0.00           C  
ATOM   2902  C   LYS B1851      18.450  22.885   2.561  1.00  0.00           C  
ATOM   2903  O   LYS B1851      19.650  23.156   2.649  1.00  0.00           O  
ATOM   2904  CB  LYS B1851      16.709  24.336   1.512  1.00  0.00           C  
ATOM   2905  CG  LYS B1851      15.915  24.697   0.265  1.00  0.00           C  
ATOM   2906  CD  LYS B1851      15.007  25.897   0.487  1.00  0.00           C  
ATOM   2907  CE  LYS B1851      14.277  26.273  -0.800  1.00  0.00           C  
ATOM   2908  NZ  LYS B1851      13.455  27.505  -0.639  1.00  0.00           N  
ATOM   2909  N   GLY B1852      17.764  22.304   3.537  1.00  0.00           N  
ATOM   2910  CA  GLY B1852      18.409  21.975   4.794  1.00  0.00           C  
ATOM   2911  C   GLY B1852      19.520  20.968   4.596  1.00  0.00           C  
ATOM   2912  O   GLY B1852      20.526  21.007   5.301  1.00  0.00           O  
ATOM   2913  N   LEU B1853      19.346  20.074   3.630  1.00  0.00           N  
ATOM   2914  CA  LEU B1853      20.348  19.062   3.337  1.00  0.00           C  
ATOM   2915  C   LEU B1853      21.569  19.769   2.755  1.00  0.00           C  
ATOM   2916  O   LEU B1853      22.722  19.419   3.047  1.00  0.00           O  
ATOM   2917  CB  LEU B1853      19.799  18.057   2.332  1.00  0.00           C  
ATOM   2918  CG  LEU B1853      20.561  16.738   2.346  1.00  0.00           C  
ATOM   2919  CD1 LEU B1853      20.243  16.015   3.643  1.00  0.00           C  
ATOM   2920  CD2 LEU B1853      20.177  15.894   1.145  1.00  0.00           C  
ATOM   2921  N   GLU B1854      21.288  20.780   1.942  1.00  0.00           N  
ATOM   2922  CA  GLU B1854      22.317  21.593   1.314  1.00  0.00           C  
ATOM   2923  C   GLU B1854      23.162  22.275   2.400  1.00  0.00           C  
ATOM   2924  O   GLU B1854      24.395  22.286   2.324  1.00  0.00           O  
ATOM   2925  CB  GLU B1854      21.651  22.636   0.415  1.00  0.00           C  
ATOM   2926  CG  GLU B1854      22.581  23.702  -0.104  1.00  0.00           C  
ATOM   2927  CD  GLU B1854      21.848  24.839  -0.784  1.00  0.00           C  
ATOM   2928  OE1 GLU B1854      20.995  24.554  -1.652  1.00  0.00           O  
ATOM   2929  OE2 GLU B1854      22.134  26.015  -0.455  1.00  0.00           O  
ATOM   2930  N   GLU B1855      22.490  22.799   3.424  1.00  0.00           N  
ATOM   2931  CA  GLU B1855      23.137  23.482   4.546  1.00  0.00           C  
ATOM   2932  C   GLU B1855      23.941  22.549   5.431  1.00  0.00           C  
ATOM   2933  O   GLU B1855      24.953  22.947   6.004  1.00  0.00           O  
ATOM   2934  CB  GLU B1855      22.101  24.191   5.396  1.00  0.00           C  
ATOM   2935  CG  GLU B1855      21.440  25.354   4.696  1.00  0.00           C  
ATOM   2936  CD  GLU B1855      20.324  25.968   5.513  1.00  0.00           C  
ATOM   2937  OE1 GLU B1855      20.082  25.515   6.661  1.00  0.00           O  
ATOM   2938  OE2 GLU B1855      19.683  26.909   4.996  1.00  0.00           O  
ATOM   2939  N   ALA B1856      23.460  21.323   5.583  1.00  0.00           N  
ATOM   2940  CA  ALA B1856      24.161  20.330   6.381  1.00  0.00           C  
ATOM   2941  C   ALA B1856      25.493  20.038   5.689  1.00  0.00           C  
ATOM   2942  O   ALA B1856      26.540  19.973   6.339  1.00  0.00           O  
ATOM   2943  CB  ALA B1856      23.331  19.064   6.488  1.00  0.00           C  
ATOM   2944  N   LEU B1857      25.439  19.893   4.366  1.00  0.00           N  
ATOM   2945  CA  LEU B1857      26.614  19.631   3.543  1.00  0.00           C  
ATOM   2946  C   LEU B1857      27.562  20.817   3.649  1.00  0.00           C  
ATOM   2947  O   LEU B1857      28.775  20.651   3.825  1.00  0.00           O  
ATOM   2948  CB  LEU B1857      26.190  19.439   2.085  1.00  0.00           C  
ATOM   2949  CG  LEU B1857      26.348  18.052   1.465  1.00  0.00           C  
ATOM   2950  CD1 LEU B1857      25.862  16.970   2.407  1.00  0.00           C  
ATOM   2951  CD2 LEU B1857      25.578  18.008   0.163  1.00  0.00           C  
ATOM   2952  N   LYS B1860      26.967  22.006   3.593  1.00  0.00           N  
ATOM   2953  CA  LYS B1860      27.662  23.287   3.677  1.00  0.00           C  
ATOM   2954  C   LYS B1860      28.400  23.466   5.005  1.00  0.00           C  
ATOM   2955  O   LYS B1860      29.328  24.267   5.108  1.00  0.00           O  
ATOM   2956  CB  LYS B1860      26.639  24.409   3.493  1.00  0.00           C  
ATOM   2957  CG  LYS B1860      27.175  25.819   3.575  1.00  0.00           C  
ATOM   2958  CD  LYS B1860      26.030  26.839   3.615  1.00  0.00           C  
ATOM   2959  CE  LYS B1860      25.137  26.733   2.381  1.00  0.00           C  
ATOM   2960  NZ  LYS B1860      24.115  27.816   2.297  1.00  0.00           N  
ATOM   2961  N   ARG B1861      27.965  22.728   6.021  1.00  0.00           N  
ATOM   2962  CA  ARG B1861      28.562  22.771   7.353  1.00  0.00           C  
ATOM   2963  C   ARG B1861      29.450  21.564   7.626  1.00  0.00           C  
ATOM   2964  O   ARG B1861      29.971  21.419   8.731  1.00  0.00           O  
ATOM   2965  CB  ARG B1861      27.469  22.817   8.418  1.00  0.00           C  
ATOM   2966  CG  ARG B1861      26.825  24.175   8.631  1.00  0.00           C  
ATOM   2967  CD  ARG B1861      25.826  24.098   9.778  1.00  0.00           C  
ATOM   2968  NE  ARG B1861      25.353  25.405  10.229  1.00  0.00           N  
ATOM   2969  CZ  ARG B1861      24.672  26.266   9.479  1.00  0.00           C  
ATOM   2970  NH1 ARG B1861      24.373  25.980   8.219  1.00  0.00           N  
ATOM   2971  NH2 ARG B1861      24.270  27.415  10.000  1.00  0.00           N  
ATOM   2972  N   GLY B1862      29.575  20.677   6.641  1.00  0.00           N  
ATOM   2973  CA  GLY B1862      30.399  19.488   6.793  1.00  0.00           C  
ATOM   2974  C   GLY B1862      29.872  18.490   7.800  1.00  0.00           C  
ATOM   2975  O   GLY B1862      30.640  17.738   8.405  1.00  0.00           O  
ATOM   2976  N   ALA B1863      28.557  18.476   7.972  1.00  0.00           N  
ATOM   2977  CA  ALA B1863      27.909  17.571   8.914  1.00  0.00           C  
ATOM   2978  C   ALA B1863      28.003  16.104   8.469  1.00  0.00           C  
ATOM   2979  O   ALA B1863      27.955  15.802   7.277  1.00  0.00           O  
ATOM   2980  CB  ALA B1863      26.447  17.984   9.108  1.00  0.00           C  
ATOM   2981  N   ALA B1864      28.165  15.198   9.427  1.00  0.00           N  
ATOM   2982  CA  ALA B1864      28.249  13.780   9.113  1.00  0.00           C  
ATOM   2983  C   ALA B1864      26.840  13.283   8.801  1.00  0.00           C  
ATOM   2984  O   ALA B1864      26.607  12.599   7.795  1.00  0.00           O  
ATOM   2985  CB  ALA B1864      28.833  13.006  10.288  1.00  0.00           C  
ATOM   2986  N   PHE B1865      25.899  13.646   9.667  1.00  0.00           N  
ATOM   2987  CA  PHE B1865      24.514  13.247   9.507  1.00  0.00           C  
ATOM   2988  C   PHE B1865      23.593  14.443   9.469  1.00  0.00           C  
ATOM   2989  O   PHE B1865      23.838  15.456  10.135  1.00  0.00           O  
ATOM   2990  CB  PHE B1865      24.068  12.371  10.673  1.00  0.00           C  
ATOM   2991  CG  PHE B1865      24.555  10.969  10.599  1.00  0.00           C  
ATOM   2992  CD1 PHE B1865      25.810  10.626  11.086  1.00  0.00           C  
ATOM   2993  CD2 PHE B1865      23.738   9.974  10.085  1.00  0.00           C  
ATOM   2994  CE1 PHE B1865      26.244   9.303  11.064  1.00  0.00           C  
ATOM   2995  CE2 PHE B1865      24.159   8.648  10.058  1.00  0.00           C  
ATOM   2996  CZ  PHE B1865      25.415   8.310  10.549  1.00  0.00           C  
ATOM   2997  N   ALA B1866      22.527  14.310   8.692  1.00  0.00           N  
ATOM   2998  CA  ALA B1866      21.502  15.337   8.589  1.00  0.00           C  
ATOM   2999  C   ALA B1866      20.351  14.729   9.376  1.00  0.00           C  
ATOM   3000  O   ALA B1866      20.194  13.509   9.378  1.00  0.00           O  
ATOM   3001  CB  ALA B1866      21.103  15.549   7.140  1.00  0.00           C  
ATOM   3002  N   GLY B1867      19.597  15.553  10.093  1.00  0.00           N  
ATOM   3003  CA  GLY B1867      18.479  15.040  10.871  1.00  0.00           C  
ATOM   3004  C   GLY B1867      17.220  15.811  10.537  1.00  0.00           C  
ATOM   3005  O   GLY B1867      17.211  17.036  10.631  1.00  0.00           O  
ATOM   3006  N   PHE B1878      16.169  15.116  10.120  1.00  0.00           N  
ATOM   3007  CA  PHE B1878      14.921  15.781   9.758  1.00  0.00           C  
ATOM   3008  C   PHE B1878      13.875  15.723  10.861  1.00  0.00           C  
ATOM   3009  O   PHE B1878      13.654  14.668  11.466  1.00  0.00           O  
ATOM   3010  CB  PHE B1878      14.325  15.154   8.496  1.00  0.00           C  
ATOM   3011  CG  PHE B1878      15.158  15.340   7.270  1.00  0.00           C  
ATOM   3012  CD1 PHE B1878      15.152  16.552   6.583  1.00  0.00           C  
ATOM   3013  CD2 PHE B1878      15.946  14.301   6.792  1.00  0.00           C  
ATOM   3014  CE1 PHE B1878      15.924  16.726   5.431  1.00  0.00           C  
ATOM   3015  CE2 PHE B1878      16.719  14.465   5.644  1.00  0.00           C  
ATOM   3016  CZ  PHE B1878      16.707  15.682   4.963  1.00  0.00           C  
ATOM   3017  N   LEU B1879      13.225  16.855  11.108  1.00  0.00           N  
ATOM   3018  CA  LEU B1879      12.170  16.929  12.110  1.00  0.00           C  
ATOM   3019  C   LEU B1879      10.940  17.598  11.527  1.00  0.00           C  
ATOM   3020  O   LEU B1879      10.829  18.827  11.517  1.00  0.00           O  
ATOM   3021  CB  LEU B1879      12.625  17.686  13.355  1.00  0.00           C  
ATOM   3022  CG  LEU B1879      13.370  16.853  14.395  1.00  0.00           C  
ATOM   3023  CD1 LEU B1879      13.686  17.711  15.604  1.00  0.00           C  
ATOM   3024  CD2 LEU B1879      12.508  15.662  14.793  1.00  0.00           C  
ATOM   3025  N   GLY B1880      10.055  16.780  10.971  1.00  0.00           N  
ATOM   3026  CA  GLY B1880       8.825  17.281  10.390  1.00  0.00           C  
ATOM   3027  C   GLY B1880       7.660  16.810  11.232  1.00  0.00           C  
ATOM   3028  O   GLY B1880       7.874  16.215  12.294  1.00  0.00           O  
ATOM   3029  N   GLU B1881       6.438  17.027  10.743  1.00  0.00           N  
ATOM   3030  CA  GLU B1881       5.224  16.623  11.457  1.00  0.00           C  
ATOM   3031  C   GLU B1881       5.192  15.167  11.889  1.00  0.00           C  
ATOM   3032  O   GLU B1881       4.878  14.856  13.038  1.00  0.00           O  
ATOM   3033  CB  GLU B1881       3.977  16.914  10.620  1.00  0.00           C  
ATOM   3034  CG  GLU B1881       3.461  18.339  10.755  1.00  0.00           C  
ATOM   3035  CD  GLU B1881       3.170  18.727  12.202  1.00  0.00           C  
ATOM   3036  OE1 GLU B1881       2.578  17.898  12.936  1.00  0.00           O  
ATOM   3037  OE2 GLU B1881       3.534  19.859  12.603  1.00  0.00           O  
ATOM   3038  N   ASP B1882       5.548  14.282  10.970  1.00  0.00           N  
ATOM   3039  CA  ASP B1882       5.541  12.854  11.240  1.00  0.00           C  
ATOM   3040  C   ASP B1882       6.410  12.438  12.413  1.00  0.00           C  
ATOM   3041  O   ASP B1882       5.917  11.862  13.380  1.00  0.00           O  
ATOM   3042  CB  ASP B1882       5.942  12.076   9.987  1.00  0.00           C  
ATOM   3043  CG  ASP B1882       4.984  12.303   8.830  1.00  0.00           C  
ATOM   3044  OD1 ASP B1882       3.759  12.114   9.017  1.00  0.00           O  
ATOM   3045  OD2 ASP B1882       5.456  12.674   7.733  1.00  0.00           O  
ATOM   3046  N   GLU B1883       7.701  12.735  12.339  1.00  0.00           N  
ATOM   3047  CA  GLU B1883       8.613  12.363  13.413  1.00  0.00           C  
ATOM   3048  C   GLU B1883       8.297  13.057  14.734  1.00  0.00           C  
ATOM   3049  O   GLU B1883       8.502  12.476  15.796  1.00  0.00           O  
ATOM   3050  CB  GLU B1883      10.081  12.556  13.007  1.00  0.00           C  
ATOM   3051  CG  GLU B1883      10.365  13.728  12.082  1.00  0.00           C  
ATOM   3052  CD  GLU B1883      10.191  13.375  10.615  1.00  0.00           C  
ATOM   3053  OE1 GLU B1883      10.831  12.400  10.170  1.00  0.00           O  
ATOM   3054  OE2 GLU B1883       9.422  14.072   9.909  1.00  0.00           O  
ATOM   3055  N   LEU B1884       7.764  14.275  14.677  1.00  0.00           N  
ATOM   3056  CA  LEU B1884       7.410  14.996  15.900  1.00  0.00           C  
ATOM   3057  C   LEU B1884       6.326  14.242  16.653  1.00  0.00           C  
ATOM   3058  O   LEU B1884       6.410  14.050  17.870  1.00  0.00           O  
ATOM   3059  CB  LEU B1884       6.916  16.410  15.590  1.00  0.00           C  
ATOM   3060  CG  LEU B1884       7.988  17.474  15.366  1.00  0.00           C  
ATOM   3061  CD1 LEU B1884       7.337  18.849  15.258  1.00  0.00           C  
ATOM   3062  CD2 LEU B1884       8.971  17.450  16.518  1.00  0.00           C  
ATOM   3063  N   ARG B1885       5.308  13.812  15.914  1.00  0.00           N  
ATOM   3064  CA  ARG B1885       4.203  13.064  16.491  1.00  0.00           C  
ATOM   3065  C   ARG B1885       4.597  11.641  16.887  1.00  0.00           C  
ATOM   3066  O   ARG B1885       4.105  11.110  17.879  1.00  0.00           O  
ATOM   3067  CB  ARG B1885       3.003  13.061  15.538  1.00  0.00           C  
ATOM   3068  CG  ARG B1885       2.046  14.222  15.800  1.00  0.00           C  
ATOM   3069  CD  ARG B1885       0.818  14.198  14.899  1.00  0.00           C  
ATOM   3070  NE  ARG B1885       1.006  15.028  13.713  1.00  0.00           N  
ATOM   3071  CZ  ARG B1885       0.625  14.684  12.486  1.00  0.00           C  
ATOM   3072  NH1 ARG B1885       0.025  13.515  12.273  1.00  0.00           N  
ATOM   3073  NH2 ARG B1885       0.854  15.510  11.468  1.00  0.00           N  
ATOM   3074  N   ALA B1886       5.521  11.044  16.145  1.00  0.00           N  
ATOM   3075  CA  ALA B1886       5.965   9.684  16.433  1.00  0.00           C  
ATOM   3076  C   ALA B1886       7.111   9.613  17.444  1.00  0.00           C  
ATOM   3077  O   ALA B1886       7.473   8.524  17.896  1.00  0.00           O  
ATOM   3078  CB  ALA B1886       6.362   8.988  15.145  1.00  0.00           C  
ATOM   3079  N   GLY B1887       7.686  10.765  17.790  1.00  0.00           N  
ATOM   3080  CA  GLY B1887       8.794  10.799  18.736  1.00  0.00           C  
ATOM   3081  C   GLY B1887      10.044  10.189  18.133  1.00  0.00           C  
ATOM   3082  O   GLY B1887      10.868   9.596  18.835  1.00  0.00           O  
ATOM   3083  N   GLU B1888      10.186  10.362  16.823  1.00  0.00           N  
ATOM   3084  CA  GLU B1888      11.315   9.828  16.071  1.00  0.00           C  
ATOM   3085  C   GLU B1888      12.082  10.938  15.356  1.00  0.00           C  
ATOM   3086  O   GLU B1888      11.721  12.119  15.440  1.00  0.00           O  
ATOM   3087  CB  GLU B1888      10.816   8.805  15.048  1.00  0.00           C  
ATOM   3088  CG  GLU B1888      10.005   7.667  15.657  1.00  0.00           C  
ATOM   3089  CD  GLU B1888       9.437   6.718  14.617  1.00  0.00           C  
ATOM   3090  OE1 GLU B1888       8.994   7.190  13.550  1.00  0.00           O  
ATOM   3091  OE2 GLU B1888       9.429   5.494  14.869  1.00  0.00           O  
ATOM   3092  N   VAL B1889      13.152  10.551  14.668  1.00  0.00           N  
ATOM   3093  CA  VAL B1889      13.985  11.488  13.923  1.00  0.00           C  
ATOM   3094  C   VAL B1889      14.437  10.767  12.669  1.00  0.00           C  
ATOM   3095  O   VAL B1889      14.728   9.577  12.718  1.00  0.00           O  
ATOM   3096  CB  VAL B1889      15.266  11.871  14.703  1.00  0.00           C  
ATOM   3097  CG1 VAL B1889      16.005  12.978  13.973  1.00  0.00           C  
ATOM   3098  CG2 VAL B1889      14.937  12.286  16.125  1.00  0.00           C  
ATOM   3099  N   THR B1890      14.485  11.468  11.546  1.00  0.00           N  
ATOM   3100  CA  THR B1890      14.936  10.842  10.312  1.00  0.00           C  
ATOM   3101  C   THR B1890      16.378  11.254  10.054  1.00  0.00           C  
ATOM   3102  O   THR B1890      16.645  12.404   9.706  1.00  0.00           O  
ATOM   3103  CB  THR B1890      14.050  11.237   9.121  1.00  0.00           C  
ATOM   3104  OG1 THR B1890      12.724  10.741   9.338  1.00  0.00           O  
ATOM   3105  CG2 THR B1890      14.592  10.647   7.829  1.00  0.00           C  
ATOM   3106  N   LEU B1891      17.302  10.326  10.278  1.00  0.00           N  
ATOM   3107  CA  LEU B1891      18.724  10.575  10.080  1.00  0.00           C  
ATOM   3108  C   LEU B1891      19.171  10.173   8.689  1.00  0.00           C  
ATOM   3109  O   LEU B1891      18.624   9.242   8.106  1.00  0.00           O  
ATOM   3110  CB  LEU B1891      19.545   9.824  11.126  1.00  0.00           C  
ATOM   3111  CG  LEU B1891      19.289  10.260  12.569  1.00  0.00           C  
ATOM   3112  CD1 LEU B1891      20.134   9.434  13.506  1.00  0.00           C  
ATOM   3113  CD2 LEU B1891      19.599  11.741  12.732  1.00  0.00           C  
ATOM   3114  N   LYS B1892      20.191  10.853   8.176  1.00  0.00           N  
ATOM   3115  CA  LYS B1892      20.704  10.576   6.842  1.00  0.00           C  
ATOM   3116  C   LYS B1892      22.202  10.827   6.811  1.00  0.00           C  
ATOM   3117  O   LYS B1892      22.641  11.962   7.007  1.00  0.00           O  
ATOM   3118  CB  LYS B1892      20.013  11.498   5.828  1.00  0.00           C  
ATOM   3119  CG  LYS B1892      20.310  11.211   4.360  1.00  0.00           C  
ATOM   3120  CD  LYS B1892      19.786  12.354   3.495  1.00  0.00           C  
ATOM   3121  CE  LYS B1892      19.721  11.993   2.020  1.00  0.00           C  
ATOM   3122  NZ  LYS B1892      18.643  10.999   1.744  1.00  0.00           N  
ATOM   3123  N   ARG B1893      22.994   9.773   6.628  1.00  0.00           N  
ATOM   3124  CA  ARG B1893      24.436   9.961   6.555  1.00  0.00           C  
ATOM   3125  C   ARG B1893      24.653  10.608   5.205  1.00  0.00           C  
ATOM   3126  O   ARG B1893      24.311  10.035   4.175  1.00  0.00           O  
ATOM   3127  CB  ARG B1893      25.212   8.647   6.630  1.00  0.00           C  
ATOM   3128  CG  ARG B1893      26.718   8.875   6.489  1.00  0.00           C  
ATOM   3129  CD  ARG B1893      27.530   7.597   6.522  1.00  0.00           C  
ATOM   3130  NE  ARG B1893      27.815   7.148   7.881  1.00  0.00           N  
ATOM   3131  CZ  ARG B1893      27.396   5.992   8.395  1.00  0.00           C  
ATOM   3132  NH1 ARG B1893      26.661   5.154   7.671  1.00  0.00           N  
ATOM   3133  NH2 ARG B1893      27.732   5.661   9.635  1.00  0.00           N  
ATOM   3134  N   LEU B1894      25.219  11.806   5.212  1.00  0.00           N  
ATOM   3135  CA  LEU B1894      25.443  12.556   3.983  1.00  0.00           C  
ATOM   3136  C   LEU B1894      26.411  11.932   2.981  1.00  0.00           C  
ATOM   3137  O   LEU B1894      26.241  12.097   1.777  1.00  0.00           O  
ATOM   3138  CB  LEU B1894      25.848  13.991   4.321  1.00  0.00           C  
ATOM   3139  CG  LEU B1894      24.826  14.673   5.239  1.00  0.00           C  
ATOM   3140  CD1 LEU B1894      25.269  16.073   5.603  1.00  0.00           C  
ATOM   3141  CD2 LEU B1894      23.477  14.715   4.560  1.00  0.00           C  
ATOM   3142  N   ALA B1895      27.414  11.209   3.468  1.00  0.00           N  
ATOM   3143  CA  ALA B1895      28.392  10.577   2.583  1.00  0.00           C  
ATOM   3144  C   ALA B1895      27.777   9.559   1.625  1.00  0.00           C  
ATOM   3145  O   ALA B1895      28.077   9.569   0.433  1.00  0.00           O  
ATOM   3146  CB  ALA B1895      29.502   9.920   3.400  1.00  0.00           C  
ATOM   3147  N   THR B1896      26.928   8.681   2.155  1.00  0.00           N  
ATOM   3148  CA  THR B1896      26.291   7.633   1.357  1.00  0.00           C  
ATOM   3149  C   THR B1896      24.815   7.868   1.035  1.00  0.00           C  
ATOM   3150  O   THR B1896      24.244   7.192   0.179  1.00  0.00           O  
ATOM   3151  CB  THR B1896      26.415   6.256   2.058  1.00  0.00           C  
ATOM   3152  OG1 THR B1896      25.901   6.346   3.394  1.00  0.00           O  
ATOM   3153  CG2 THR B1896      27.878   5.794   2.103  1.00  0.00           C  
ATOM   3154  N   GLY B1898      24.192   8.807   1.731  1.00  0.00           N  
ATOM   3155  CA  GLY B1898      22.785   9.068   1.501  1.00  0.00           C  
ATOM   3156  C   GLY B1898      21.873   8.107   2.256  1.00  0.00           C  
ATOM   3157  O   GLY B1898      20.653   8.281   2.228  1.00  0.00           O  
ATOM   3158  N   GLU B1899      22.452   7.107   2.933  1.00  0.00           N  
ATOM   3159  CA  GLU B1899      21.672   6.129   3.700  1.00  0.00           C  
ATOM   3160  C   GLU B1899      20.790   6.842   4.714  1.00  0.00           C  
ATOM   3161  O   GLU B1899      21.256   7.711   5.457  1.00  0.00           O  
ATOM   3162  CB  GLU B1899      22.574   5.130   4.433  1.00  0.00           C  
ATOM   3163  CG  GLU B1899      21.774   4.114   5.260  1.00  0.00           C  
ATOM   3164  CD  GLU B1899      22.630   3.121   6.029  1.00  0.00           C  
ATOM   3165  OE1 GLU B1899      23.790   2.874   5.629  1.00  0.00           O  
ATOM   3166  OE2 GLU B1899      22.129   2.574   7.037  1.00  0.00           O  
ATOM   3167  N   GLN B1900      19.545   6.398   4.808  1.00  0.00           N  
ATOM   3168  CA  GLN B1900      18.580   7.025   5.692  1.00  0.00           C  
ATOM   3169  C   GLN B1900      17.975   6.065   6.699  1.00  0.00           C  
ATOM   3170  O   GLN B1900      17.645   4.930   6.365  1.00  0.00           O  
ATOM   3171  CB  GLN B1900      17.487   7.654   4.841  1.00  0.00           C  
ATOM   3172  CG  GLN B1900      16.581   8.583   5.585  1.00  0.00           C  
ATOM   3173  CD  GLN B1900      15.848   9.509   4.643  1.00  0.00           C  
ATOM   3174  OE1 GLN B1900      16.447  10.385   4.019  1.00  0.00           O  
ATOM   3175  NE2 GLN B1900      14.547   9.310   4.516  1.00  0.00           N  
ATOM   3176  N   VAL B1901      17.797   6.543   7.925  1.00  0.00           N  
ATOM   3177  CA  VAL B1901      17.247   5.735   8.997  1.00  0.00           C  
ATOM   3178  C   VAL B1901      16.247   6.551   9.801  1.00  0.00           C  
ATOM   3179  O   VAL B1901      16.462   7.731  10.050  1.00  0.00           O  
ATOM   3180  CB  VAL B1901      18.371   5.241   9.947  1.00  0.00           C  
ATOM   3181  CG1 VAL B1901      17.782   4.501  11.140  1.00  0.00           C  
ATOM   3182  CG2 VAL B1901      19.340   4.332   9.197  1.00  0.00           C  
ATOM   3183  N   ARG B1902      15.134   5.922  10.153  1.00  0.00           N  
ATOM   3184  CA  ARG B1902      14.090   6.547  10.955  1.00  0.00           C  
ATOM   3185  C   ARG B1902      14.124   5.789  12.285  1.00  0.00           C  
ATOM   3186  O   ARG B1902      13.917   4.575  12.316  1.00  0.00           O  
ATOM   3187  CB  ARG B1902      12.723   6.378  10.269  1.00  0.00           C  
ATOM   3188  CG  ARG B1902      11.504   6.584  11.171  1.00  0.00           C  
ATOM   3189  CD  ARG B1902      11.027   8.018  11.171  1.00  0.00           C  
ATOM   3190  NE  ARG B1902      10.353   8.374   9.923  1.00  0.00           N  
ATOM   3191  CZ  ARG B1902       9.211   9.054   9.856  1.00  0.00           C  
ATOM   3192  NH1 ARG B1902       8.601   9.457  10.966  1.00  0.00           N  
ATOM   3193  NH2 ARG B1902       8.687   9.357   8.676  1.00  0.00           N  
ATOM   3194  N   LEU B1903      14.450   6.480  13.369  1.00  0.00           N  
ATOM   3195  CA  LEU B1903      14.510   5.830  14.670  1.00  0.00           C  
ATOM   3196  C   LEU B1903      14.006   6.738  15.783  1.00  0.00           C  
ATOM   3197  O   LEU B1903      13.814   7.938  15.576  1.00  0.00           O  
ATOM   3198  CB  LEU B1903      15.928   5.327  14.961  1.00  0.00           C  
ATOM   3199  CG  LEU B1903      17.122   6.282  15.009  1.00  0.00           C  
ATOM   3200  CD1 LEU B1903      18.370   5.480  15.341  1.00  0.00           C  
ATOM   3201  CD2 LEU B1903      17.310   6.999  13.685  1.00  0.00           C  
ATOM   3202  N   SER B1904      13.736   6.157  16.947  1.00  0.00           N  
ATOM   3203  CA  SER B1904      13.235   6.932  18.067  1.00  0.00           C  
ATOM   3204  C   SER B1904      14.332   7.808  18.648  1.00  0.00           C  
ATOM   3205  O   SER B1904      15.516   7.458  18.598  1.00  0.00           O  
ATOM   3206  CB  SER B1904      12.676   6.006  19.144  1.00  0.00           C  
ATOM   3207  OG  SER B1904      13.684   5.142  19.645  1.00  0.00           O  
ATOM   3208  N   ARG B1905      13.926   8.938  19.213  1.00  0.00           N  
ATOM   3209  CA  ARG B1905      14.846   9.890  19.822  1.00  0.00           C  
ATOM   3210  C   ARG B1905      15.901   9.244  20.729  1.00  0.00           C  
ATOM   3211  O   ARG B1905      17.060   9.645  20.712  1.00  0.00           O  
ATOM   3212  CB  ARG B1905      14.062  10.938  20.616  1.00  0.00           C  
ATOM   3213  CG  ARG B1905      13.418  12.034  19.785  1.00  0.00           C  
ATOM   3214  CD  ARG B1905      12.635  12.973  20.684  1.00  0.00           C  
ATOM   3215  NE  ARG B1905      12.622  14.341  20.173  1.00  0.00           N  
ATOM   3216  CZ  ARG B1905      12.993  15.406  20.884  1.00  0.00           C  
ATOM   3217  NH1 ARG B1905      13.405  15.260  22.141  1.00  0.00           N  
ATOM   3218  NH2 ARG B1905      12.972  16.619  20.339  1.00  0.00           N  
ATOM   3219  N   GLU B1906      15.507   8.219  21.480  1.00  0.00           N  
ATOM   3220  CA  GLU B1906      16.410   7.533  22.399  1.00  0.00           C  
ATOM   3221  C   GLU B1906      17.573   6.811  21.720  1.00  0.00           C  
ATOM   3222  O   GLU B1906      18.704   6.845  22.209  1.00  0.00           O  
ATOM   3223  CB  GLU B1906      15.639   6.527  23.255  1.00  0.00           C  
ATOM   3224  CG  GLU B1906      14.350   7.052  23.868  1.00  0.00           C  
ATOM   3225  CD  GLU B1906      13.130   6.786  23.001  1.00  0.00           C  
ATOM   3226  OE1 GLU B1906      12.693   5.618  22.933  1.00  0.00           O  
ATOM   3227  OE2 GLU B1906      12.604   7.743  22.394  1.00  0.00           O  
ATOM   3228  N   GLU B1907      17.298   6.141  20.606  1.00  0.00           N  
ATOM   3229  CA  GLU B1907      18.336   5.397  19.893  1.00  0.00           C  
ATOM   3230  C   GLU B1907      19.334   6.310  19.206  1.00  0.00           C  
ATOM   3231  O   GLU B1907      20.491   5.932  19.018  1.00  0.00           O  
ATOM   3232  CB  GLU B1907      17.717   4.490  18.837  1.00  0.00           C  
ATOM   3233  CG  GLU B1907      16.741   3.473  19.366  1.00  0.00           C  
ATOM   3234  CD  GLU B1907      15.947   2.819  18.254  1.00  0.00           C  
ATOM   3235  OE1 GLU B1907      15.005   3.464  17.741  1.00  0.00           O  
ATOM   3236  OE2 GLU B1907      16.266   1.666  17.888  1.00  0.00           O  
ATOM   3237  N   VAL B1909      18.888   7.510  18.839  1.00  0.00           N  
ATOM   3238  CA  VAL B1909      19.740   8.464  18.136  1.00  0.00           C  
ATOM   3239  C   VAL B1909      21.161   8.611  18.686  1.00  0.00           C  
ATOM   3240  O   VAL B1909      22.123   8.499  17.927  1.00  0.00           O  
ATOM   3241  CB  VAL B1909      19.080   9.855  18.006  1.00  0.00           C  
ATOM   3242  CG1 VAL B1909      19.979  10.784  17.202  1.00  0.00           C  
ATOM   3243  CG2 VAL B1909      17.725   9.735  17.333  1.00  0.00           C  
ATOM   3244  N   PRO B1910      21.320   8.859  20.001  1.00  0.00           N  
ATOM   3245  CA  PRO B1910      22.678   9.003  20.547  1.00  0.00           C  
ATOM   3246  C   PRO B1910      23.551   7.775  20.275  1.00  0.00           C  
ATOM   3247  O   PRO B1910      24.687   7.893  19.806  1.00  0.00           O  
ATOM   3248  CB  PRO B1910      22.425   9.173  22.043  1.00  0.00           C  
ATOM   3249  CG  PRO B1910      21.102   9.850  22.083  1.00  0.00           C  
ATOM   3250  CD  PRO B1910      20.313   9.096  21.050  1.00  0.00           C  
ATOM   3251  N   GLY B1913      22.998   6.598  20.554  1.00  0.00           N  
ATOM   3252  CA  GLY B1913      23.719   5.358  20.343  1.00  0.00           C  
ATOM   3253  C   GLY B1913      24.053   5.100  18.887  1.00  0.00           C  
ATOM   3254  O   GLY B1913      25.200   4.792  18.561  1.00  0.00           O  
ATOM   3255  N   TYR B1914      23.063   5.235  18.009  1.00  0.00           N  
ATOM   3256  CA  TYR B1914      23.261   5.008  16.581  1.00  0.00           C  
ATOM   3257  C   TYR B1914      24.361   5.898  16.021  1.00  0.00           C  
ATOM   3258  O   TYR B1914      25.236   5.430  15.293  1.00  0.00           O  
ATOM   3259  CB  TYR B1914      21.963   5.256  15.820  1.00  0.00           C  
ATOM   3260  CG  TYR B1914      22.083   5.106  14.318  1.00  0.00           C  
ATOM   3261  CD1 TYR B1914      22.445   6.192  13.516  1.00  0.00           C  
ATOM   3262  CD2 TYR B1914      21.817   3.885  13.694  1.00  0.00           C  
ATOM   3263  CE1 TYR B1914      22.535   6.067  12.129  1.00  0.00           C  
ATOM   3264  CE2 TYR B1914      21.905   3.747  12.306  1.00  0.00           C  
ATOM   3265  CZ  TYR B1914      22.262   4.842  11.530  1.00  0.00           C  
ATOM   3266  OH  TYR B1914      22.334   4.717  10.158  1.00  0.00           O  
ATOM   3267  N   LEU B1915      24.307   7.184  16.346  1.00  0.00           N  
ATOM   3268  CA  LEU B1915      25.309   8.132  15.871  1.00  0.00           C  
ATOM   3269  C   LEU B1915      26.699   7.809  16.413  1.00  0.00           C  
ATOM   3270  O   LEU B1915      27.675   7.822  15.665  1.00  0.00           O  
ATOM   3271  CB  LEU B1915      24.918   9.569  16.241  1.00  0.00           C  
ATOM   3272  CG  LEU B1915      23.713  10.196  15.531  1.00  0.00           C  
ATOM   3273  CD1 LEU B1915      23.365  11.526  16.163  1.00  0.00           C  
ATOM   3274  CD2 LEU B1915      24.015  10.376  14.062  1.00  0.00           C  
ATOM   3275  N   LEU B1916      26.781   7.497  17.705  1.00  0.00           N  
ATOM   3276  CA  LEU B1916      28.057   7.175  18.340  1.00  0.00           C  
ATOM   3277  C   LEU B1916      28.731   5.943  17.760  1.00  0.00           C  
ATOM   3278  O   LEU B1916      29.933   5.950  17.517  1.00  0.00           O  
ATOM   3279  CB  LEU B1916      27.890   7.015  19.850  1.00  0.00           C  
ATOM   3280  CG  LEU B1916      27.943   8.332  20.623  1.00  0.00           C  
ATOM   3281  CD1 LEU B1916      27.535   8.099  22.058  1.00  0.00           C  
ATOM   3282  CD2 LEU B1916      29.347   8.934  20.541  1.00  0.00           C  
ATOM   3283  N   GLN B1917      27.960   4.886  17.533  1.00  0.00           N  
ATOM   3284  CA  GLN B1917      28.517   3.663  16.971  1.00  0.00           C  
ATOM   3285  C   GLN B1917      28.842   3.840  15.490  1.00  0.00           C  
ATOM   3286  O   GLN B1917      29.735   3.187  14.960  1.00  0.00           O  
ATOM   3287  CB  GLN B1917      27.566   2.474  17.195  1.00  0.00           C  
ATOM   3288  CG  GLN B1917      26.186   2.585  16.538  1.00  0.00           C  
ATOM   3289  CD  GLN B1917      26.164   2.101  15.095  1.00  0.00           C  
ATOM   3290  OE1 GLN B1917      26.628   1.001  14.793  1.00  0.00           O  
ATOM   3291  NE2 GLN B1917      25.620   2.918  14.200  1.00  0.00           N  
ATOM   3292  N   ALA B1918      28.132   4.751  14.833  1.00  0.00           N  
ATOM   3293  CA  ALA B1918      28.342   5.009  13.414  1.00  0.00           C  
ATOM   3294  C   ALA B1918      29.503   5.967  13.143  1.00  0.00           C  
ATOM   3295  O   ALA B1918      29.957   6.086  12.004  1.00  0.00           O  
ATOM   3296  CB  ALA B1918      27.059   5.547  12.787  1.00  0.00           C  
ATOM   3297  N   LEU B1929      29.984   6.643  14.183  1.00  0.00           N  
ATOM   3298  CA  LEU B1929      31.073   7.606  14.032  1.00  0.00           C  
ATOM   3299  C   LEU B1929      32.254   7.384  14.974  1.00  0.00           C  
ATOM   3300  O   LEU B1929      33.321   7.969  14.777  1.00  0.00           O  
ATOM   3301  CB  LEU B1929      30.537   9.031  14.225  1.00  0.00           C  
ATOM   3302  CG  LEU B1929      29.496   9.547  13.231  1.00  0.00           C  
ATOM   3303  CD1 LEU B1929      28.883  10.836  13.731  1.00  0.00           C  
ATOM   3304  CD2 LEU B1929      30.129   9.749  11.870  1.00  0.00           C  
ATOM   3305  N   GLY B1957      32.059   6.569  16.006  1.00  0.00           N  
ATOM   3306  CA  GLY B1957      33.123   6.314  16.963  1.00  0.00           C  
ATOM   3307  C   GLY B1957      33.967   5.091  16.652  1.00  0.00           C  
ATOM   3308  O   GLY B1957      34.491   4.478  17.609  1.00  0.00           O  
ATOM   3309  OXT GLY B1957      34.104   4.737  15.459  1.00  0.00           O  
HETATM 3310  N   HIS B 423      63.577  36.113  26.243  1.00  0.00           N  
HETATM 3311  CA  HIS B 423      64.617  35.982  25.225  1.00  0.00           C  
HETATM 3312  C   HIS B 423      64.098  36.528  23.900  1.00  0.00           C  
HETATM 3313  O   HIS B 423      63.128  37.315  23.940  1.00  0.00           O  
HETATM 3314  CB  HIS B 423      65.026  34.514  25.055  1.00  0.00           C  
HETATM 3315  CG  HIS B 423      65.474  33.854  26.322  1.00  0.00           C  
HETATM 3316  ND1 HIS B 423      66.746  34.000  26.839  1.00  0.00           N  
HETATM 3317  CD2 HIS B 423      64.821  33.023  27.165  1.00  0.00           C  
HETATM 3318  CE1 HIS B 423      66.856  33.282  27.941  1.00  0.00           C  
HETATM 3319  NE2 HIS B 423      65.702  32.679  28.159  1.00  0.00           N  
HETATM 3320  OXT HIS B 423      64.650  36.165  22.836  1.00  0.00           O  
TER
END
