# Supplementary material for: Backbone Brackets and Arginine Tweezers delineate Class I and Class II aminoacyl tRNA synthetases
Source: PLoS Comput Biol. 2018 Apr 16;14(4):e1006101. doi: 10.1371/journal.pcbi.1006101 (PMC5919687; doi:10.1371/journal.pcbi.1006101)
Supplement: S12 File — All structures of Class II aaRS with residues renumbered according to the MSA. (GZ) [file pcbi.1006101.s024.tar.gz › 1adj_C_renum.pdb]

ATOM      1  N   THR C 311      33.333  70.855  44.558  1.00  0.00           N  
ATOM      2  CA  THR C 311      34.502  70.003  44.919  1.00  0.00           C  
ATOM      3  C   THR C 311      35.809  70.610  44.416  1.00  0.00           C  
ATOM      4  O   THR C 311      36.653  71.015  45.210  1.00  0.00           O  
ATOM      5  CB  THR C 311      34.363  68.580  44.323  1.00  0.00           C  
ATOM      6  OG1 THR C 311      33.068  68.050  44.638  1.00  0.00           O  
ATOM      7  CG2 THR C 311      35.451  67.658  44.877  1.00  0.00           C  
ATOM      8  N   ALA C 312      35.944  70.695  43.094  1.00  0.00           N  
ATOM      9  CA  ALA C 312      37.146  71.219  42.451  1.00  0.00           C  
ATOM     10  C   ALA C 312      37.568  72.632  42.840  1.00  0.00           C  
ATOM     11  O   ALA C 312      36.736  73.502  43.102  1.00  0.00           O  
ATOM     12  CB  ALA C 312      37.019  71.112  40.937  1.00  0.00           C  
ATOM     13  N   ARG C 313      38.882  72.827  42.854  1.00  0.00           N  
ATOM     14  CA  ARG C 313      39.523  74.094  43.183  1.00  0.00           C  
ATOM     15  C   ARG C 313      40.486  74.351  42.034  1.00  0.00           C  
ATOM     16  O   ARG C 313      40.598  73.528  41.114  1.00  0.00           O  
ATOM     17  CB  ARG C 313      40.349  73.953  44.472  1.00  0.00           C  
ATOM     18  CG  ARG C 313      39.550  73.769  45.747  1.00  0.00           C  
ATOM     19  CD  ARG C 313      39.053  75.105  46.261  1.00  0.00           C  
ATOM     20  NE  ARG C 313      37.899  74.964  47.150  1.00  0.00           N  
ATOM     21  CZ  ARG C 313      36.642  74.799  46.732  1.00  0.00           C  
ATOM     22  NH1 ARG C 313      36.365  74.750  45.431  1.00  0.00           N  
ATOM     23  NH2 ARG C 313      35.654  74.699  47.614  1.00  0.00           N  
ATOM     24  N   ALA C 314      41.164  75.494  42.076  1.00  0.00           N  
ATOM     25  CA  ALA C 314      42.158  75.822  41.061  1.00  0.00           C  
ATOM     26  C   ALA C 314      43.386  75.021  41.503  1.00  0.00           C  
ATOM     27  O   ALA C 314      43.772  75.070  42.676  1.00  0.00           O  
ATOM     28  CB  ALA C 314      42.452  77.318  41.065  1.00  0.00           C  
ATOM     29  N   VAL C 315      43.954  74.239  40.592  1.00  0.00           N  
ATOM     30  CA  VAL C 315      45.106  73.410  40.922  1.00  0.00           C  
ATOM     31  C   VAL C 315      46.210  74.194  41.634  1.00  0.00           C  
ATOM     32  O   VAL C 315      46.466  75.355  41.309  1.00  0.00           O  
ATOM     33  CB  VAL C 315      45.670  72.695  39.670  1.00  0.00           C  
ATOM     34  CG1 VAL C 315      44.616  71.786  39.065  1.00  0.00           C  
ATOM     35  CG2 VAL C 315      46.130  73.700  38.640  1.00  0.00           C  
ATOM     36  N   ARG C 316      46.828  73.569  42.635  1.00  0.00           N  
ATOM     37  CA  ARG C 316      47.903  74.202  43.401  1.00  0.00           C  
ATOM     38  C   ARG C 316      48.981  74.747  42.457  1.00  0.00           C  
ATOM     39  O   ARG C 316      49.410  74.065  41.520  1.00  0.00           O  
ATOM     40  CB  ARG C 316      48.516  73.198  44.393  1.00  0.00           C  
ATOM     41  CG  ARG C 316      49.474  73.798  45.434  1.00  0.00           C  
ATOM     42  CD  ARG C 316      48.797  74.847  46.330  1.00  0.00           C  
ATOM     43  NE  ARG C 316      48.817  76.194  45.750  1.00  0.00           N  
ATOM     44  CZ  ARG C 316      48.024  77.197  46.128  1.00  0.00           C  
ATOM     45  NH1 ARG C 316      47.127  77.024  47.092  1.00  0.00           N  
ATOM     46  NH2 ARG C 316      48.139  78.386  45.547  1.00  0.00           N  
ATOM     47  N   GLY C 317      49.379  75.995  42.688  1.00  0.00           N  
ATOM     48  CA  GLY C 317      50.387  76.620  41.853  1.00  0.00           C  
ATOM     49  C   GLY C 317      49.798  77.520  40.783  1.00  0.00           C  
ATOM     50  O   GLY C 317      50.536  78.185  40.057  1.00  0.00           O  
ATOM     51  N   THR C 318      48.477  77.501  40.647  1.00  0.00           N  
ATOM     52  CA  THR C 318      47.780  78.334  39.672  1.00  0.00           C  
ATOM     53  C   THR C 318      46.691  79.054  40.446  1.00  0.00           C  
ATOM     54  O   THR C 318      46.336  78.636  41.552  1.00  0.00           O  
ATOM     55  CB  THR C 318      47.111  77.493  38.537  1.00  0.00           C  
ATOM     56  OG1 THR C 318      45.978  76.782  39.050  1.00  0.00           O  
ATOM     57  CG2 THR C 318      48.098  76.494  37.936  1.00  0.00           C  
ATOM     58  N   LYS C 319      46.173  80.138  39.882  1.00  0.00           N  
ATOM     59  CA  LYS C 319      45.114  80.888  40.536  1.00  0.00           C  
ATOM     60  C   LYS C 319      44.369  81.791  39.567  1.00  0.00           C  
ATOM     61  O   LYS C 319      44.854  82.097  38.482  1.00  0.00           O  
ATOM     62  CB  LYS C 319      45.662  81.712  41.702  1.00  0.00           C  
ATOM     63  CG  LYS C 319      46.639  82.794  41.304  1.00  0.00           C  
ATOM     64  CD  LYS C 319      47.174  83.528  42.520  1.00  0.00           C  
ATOM     65  CE  LYS C 319      46.044  84.184  43.294  1.00  0.00           C  
ATOM     66  NZ  LYS C 319      46.567  84.971  44.438  1.00  0.00           N  
ATOM     67  N   ASP C 320      43.156  82.158  39.951  1.00  0.00           N  
ATOM     68  CA  ASP C 320      42.326  83.030  39.142  1.00  0.00           C  
ATOM     69  C   ASP C 320      42.789  84.453  39.366  1.00  0.00           C  
ATOM     70  O   ASP C 320      42.995  84.879  40.508  1.00  0.00           O  
ATOM     71  CB  ASP C 320      40.854  82.906  39.548  1.00  0.00           C  
ATOM     72  CG  ASP C 320      40.297  81.513  39.315  1.00  0.00           C  
ATOM     73  OD1 ASP C 320      40.553  80.947  38.237  1.00  0.00           O  
ATOM     74  OD2 ASP C 320      39.594  80.983  40.201  1.00  0.00           O  
ATOM     75  N   LEU C 321      42.974  85.177  38.274  1.00  0.00           N  
ATOM     76  CA  LEU C 321      43.401  86.558  38.362  1.00  0.00           C  
ATOM     77  C   LEU C 321      42.215  87.484  38.152  1.00  0.00           C  
ATOM     78  O   LEU C 321      41.547  87.426  37.119  1.00  0.00           O  
ATOM     79  CB  LEU C 321      44.489  86.863  37.323  1.00  0.00           C  
ATOM     80  CG  LEU C 321      45.871  86.248  37.546  1.00  0.00           C  
ATOM     81  CD1 LEU C 321      46.739  86.489  36.329  1.00  0.00           C  
ATOM     82  CD2 LEU C 321      46.508  86.840  38.799  1.00  0.00           C  
ATOM     83  N   PHE C 322      41.949  88.320  39.144  1.00  0.00           N  
ATOM     84  CA  PHE C 322      40.869  89.288  39.068  1.00  0.00           C  
ATOM     85  C   PHE C 322      41.125  90.338  40.125  1.00  0.00           C  
ATOM     86  O   PHE C 322      42.026  90.174  40.951  1.00  0.00           O  
ATOM     87  CB  PHE C 322      39.503  88.625  39.281  1.00  0.00           C  
ATOM     88  CG  PHE C 322      39.313  88.009  40.644  1.00  0.00           C  
ATOM     89  CD1 PHE C 322      39.720  86.703  40.898  1.00  0.00           C  
ATOM     90  CD2 PHE C 322      38.673  88.721  41.658  1.00  0.00           C  
ATOM     91  CE1 PHE C 322      39.487  86.112  42.143  1.00  0.00           C  
ATOM     92  CE2 PHE C 322      38.435  88.139  42.909  1.00  0.00           C  
ATOM     93  CZ  PHE C 322      38.841  86.833  43.150  1.00  0.00           C  
ATOM     94  N   GLY C 323      40.371  91.431  40.074  1.00  0.00           N  
ATOM     95  CA  GLY C 323      40.540  92.486  41.057  1.00  0.00           C  
ATOM     96  C   GLY C 323      41.877  93.200  40.973  1.00  0.00           C  
ATOM     97  O   GLY C 323      42.536  93.197  39.920  1.00  0.00           O  
ATOM     98  N   LYS C 324      42.293  93.792  42.091  1.00  0.00           N  
ATOM     99  CA  LYS C 324      43.550  94.530  42.143  1.00  0.00           C  
ATOM    100  C   LYS C 324      44.736  93.736  41.627  1.00  0.00           C  
ATOM    101  O   LYS C 324      45.538  94.259  40.861  1.00  0.00           O  
ATOM    102  CB  LYS C 324      43.817  95.052  43.553  1.00  0.00           C  
ATOM    103  CG  LYS C 324      43.036  96.307  43.869  1.00  0.00           C  
ATOM    104  CD  LYS C 324      43.386  96.849  45.228  1.00  0.00           C  
ATOM    105  CE  LYS C 324      42.718  98.188  45.450  1.00  0.00           C  
ATOM    106  NZ  LYS C 324      42.945  98.688  46.837  1.00  0.00           N  
ATOM    107  N   GLU C 325      44.813  92.463  42.001  1.00  0.00           N  
ATOM    108  CA  GLU C 325      45.901  91.600  41.558  1.00  0.00           C  
ATOM    109  C   GLU C 325      46.023  91.560  40.031  1.00  0.00           C  
ATOM    110  O   GLU C 325      47.123  91.701  39.487  1.00  0.00           O  
ATOM    111  CB  GLU C 325      45.711  90.185  42.108  1.00  0.00           C  
ATOM    112  CG  GLU C 325      46.854  89.240  41.782  1.00  0.00           C  
ATOM    113  CD  GLU C 325      46.717  87.877  42.444  1.00  0.00           C  
ATOM    114  OE1 GLU C 325      45.730  87.652  43.183  1.00  0.00           O  
ATOM    115  OE2 GLU C 325      47.610  87.026  42.224  1.00  0.00           O  
ATOM    116  N   LEU C 332      44.896  91.393  39.344  1.00  0.00           N  
ATOM    117  CA  LEU C 332      44.887  91.345  37.884  1.00  0.00           C  
ATOM    118  C   LEU C 332      45.321  92.703  37.328  1.00  0.00           C  
ATOM    119  O   LEU C 332      46.140  92.778  36.409  1.00  0.00           O  
ATOM    120  CB  LEU C 332      43.485  90.994  37.377  1.00  0.00           C  
ATOM    121  CG  LEU C 332      43.253  90.442  35.964  1.00  0.00           C  
ATOM    122  CD1 LEU C 332      42.264  91.334  35.232  1.00  0.00           C  
ATOM    123  CD2 LEU C 332      44.548  90.307  35.175  1.00  0.00           C  
ATOM    124  N   ARG C 333      44.797  93.772  37.920  1.00  0.00           N  
ATOM    125  CA  ARG C 333      45.124  95.125  37.488  1.00  0.00           C  
ATOM    126  C   ARG C 333      46.610  95.462  37.599  1.00  0.00           C  
ATOM    127  O   ARG C 333      47.157  96.148  36.734  1.00  0.00           O  
ATOM    128  CB  ARG C 333      44.276  96.137  38.248  1.00  0.00           C  
ATOM    129  CG  ARG C 333      42.840  96.162  37.776  1.00  0.00           C  
ATOM    130  CD  ARG C 333      41.935  96.828  38.779  1.00  0.00           C  
ATOM    131  NE  ARG C 333      42.327  98.205  39.057  1.00  0.00           N  
ATOM    132  CZ  ARG C 333      42.053  98.833  40.195  1.00  0.00           C  
ATOM    133  NH1 ARG C 333      41.395  98.196  41.161  1.00  0.00           N  
ATOM    134  NH2 ARG C 333      42.416 100.099  40.361  1.00  0.00           N  
ATOM    135  N   MET C 334      47.273  94.969  38.640  1.00  0.00           N  
ATOM    136  CA  MET C 334      48.697  95.232  38.803  1.00  0.00           C  
ATOM    137  C   MET C 334      49.448  94.566  37.657  1.00  0.00           C  
ATOM    138  O   MET C 334      50.347  95.169  37.067  1.00  0.00           O  
ATOM    139  CB  MET C 334      49.209  94.711  40.147  1.00  0.00           C  
ATOM    140  CG  MET C 334      50.548  95.312  40.575  1.00  0.00           C  
ATOM    141  SD  MET C 334      50.463  97.116  40.771  1.00  0.00           S  
ATOM    142  CE  MET C 334      50.286  97.263  42.533  1.00  0.00           C  
ATOM    143  N   HIS C 335      49.058  93.337  37.319  1.00  0.00           N  
ATOM    144  CA  HIS C 335      49.687  92.608  36.219  1.00  0.00           C  
ATOM    145  C   HIS C 335      49.576  93.386  34.920  1.00  0.00           C  
ATOM    146  O   HIS C 335      50.516  93.455  34.129  1.00  0.00           O  
ATOM    147  CB  HIS C 335      49.020  91.253  36.016  1.00  0.00           C  
ATOM    148  CG  HIS C 335      49.437  90.219  37.010  1.00  0.00           C  
ATOM    149  ND1 HIS C 335      49.614  88.896  36.669  1.00  0.00           N  
ATOM    150  CD2 HIS C 335      49.702  90.306  38.336  1.00  0.00           C  
ATOM    151  CE1 HIS C 335      49.972  88.212  37.741  1.00  0.00           C  
ATOM    152  NE2 HIS C 335      50.031  89.043  38.767  1.00  0.00           N  
ATOM    153  N   GLN C 336      48.410  93.971  34.704  1.00  0.00           N  
ATOM    154  CA  GLN C 336      48.166  94.738  33.499  1.00  0.00           C  
ATOM    155  C   GLN C 336      49.015  95.992  33.452  1.00  0.00           C  
ATOM    156  O   GLN C 336      49.559  96.320  32.403  1.00  0.00           O  
ATOM    157  CB  GLN C 336      46.670  95.033  33.362  1.00  0.00           C  
ATOM    158  CG  GLN C 336      45.859  93.731  33.251  1.00  0.00           C  
ATOM    159  CD  GLN C 336      44.363  93.927  33.205  1.00  0.00           C  
ATOM    160  OE1 GLN C 336      43.799  94.703  33.976  1.00  0.00           O  
ATOM    161  NE2 GLN C 336      43.703  93.190  32.320  1.00  0.00           N  
ATOM    162  N   ARG C 337      49.175  96.659  34.593  1.00  0.00           N  
ATOM    163  CA  ARG C 337      49.999  97.868  34.660  1.00  0.00           C  
ATOM    164  C   ARG C 337      51.439  97.494  34.336  1.00  0.00           C  
ATOM    165  O   ARG C 337      52.110  98.176  33.549  1.00  0.00           O  
ATOM    166  CB  ARG C 337      49.941  98.508  36.053  1.00  0.00           C  
ATOM    167  CG  ARG C 337      48.773  99.455  36.254  1.00  0.00           C  
ATOM    168  CD  ARG C 337      48.935 100.290  37.520  1.00  0.00           C  
ATOM    169  NE  ARG C 337      47.805 101.196  37.725  1.00  0.00           N  
ATOM    170  CZ  ARG C 337      47.756 102.153  38.651  1.00  0.00           C  
ATOM    171  NH1 ARG C 337      48.778 102.348  39.473  1.00  0.00           N  
ATOM    172  NH2 ARG C 337      46.670 102.901  38.781  1.00  0.00           N  
ATOM    173  N   ILE C 338      51.894  96.387  34.923  1.00  0.00           N  
ATOM    174  CA  ILE C 338      53.244  95.888  34.714  1.00  0.00           C  
ATOM    175  C   ILE C 338      53.490  95.592  33.238  1.00  0.00           C  
ATOM    176  O   ILE C 338      54.456  96.088  32.662  1.00  0.00           O  
ATOM    177  CB  ILE C 338      53.503  94.639  35.572  1.00  0.00           C  
ATOM    178  CG1 ILE C 338      53.458  95.021  37.053  1.00  0.00           C  
ATOM    179  CG2 ILE C 338      54.840  94.007  35.214  1.00  0.00           C  
ATOM    180  CD1 ILE C 338      53.484  93.850  37.989  1.00  0.00           C  
ATOM    181  N   VAL C 339      52.594  94.847  32.602  1.00  0.00           N  
ATOM    182  CA  VAL C 339      52.771  94.539  31.188  1.00  0.00           C  
ATOM    183  C   VAL C 339      52.642  95.786  30.315  1.00  0.00           C  
ATOM    184  O   VAL C 339      53.308  95.901  29.286  1.00  0.00           O  
ATOM    185  CB  VAL C 339      51.760  93.504  30.707  1.00  0.00           C  
ATOM    186  CG1 VAL C 339      51.942  93.256  29.219  1.00  0.00           C  
ATOM    187  CG2 VAL C 339      51.930  92.219  31.477  1.00  0.00           C  
ATOM    188  N   ALA C 340      51.786  96.721  30.727  1.00  0.00           N  
ATOM    189  CA  ALA C 340      51.575  97.966  29.982  1.00  0.00           C  
ATOM    190  C   ALA C 340      52.866  98.782  29.922  1.00  0.00           C  
ATOM    191  O   ALA C 340      53.231  99.305  28.864  1.00  0.00           O  
ATOM    192  CB  ALA C 340      50.474  98.783  30.625  1.00  0.00           C  
ATOM    193  N   THR C 341      53.547  98.882  31.063  1.00  0.00           N  
ATOM    194  CA  THR C 341      54.807  99.615  31.176  1.00  0.00           C  
ATOM    195  C   THR C 341      55.891  98.932  30.339  1.00  0.00           C  
ATOM    196  O   THR C 341      56.583  99.575  29.542  1.00  0.00           O  
ATOM    197  CB  THR C 341      55.246  99.679  32.648  1.00  0.00           C  
ATOM    198  OG1 THR C 341      54.267 100.405  33.401  1.00  0.00           O  
ATOM    199  CG2 THR C 341      56.599 100.356  32.787  1.00  0.00           C  
ATOM    200  N   ALA C 342      56.015  97.620  30.511  1.00  0.00           N  
ATOM    201  CA  ALA C 342      56.980  96.830  29.767  1.00  0.00           C  
ATOM    202  C   ALA C 342      56.770  97.056  28.269  1.00  0.00           C  
ATOM    203  O   ALA C 342      57.737  97.238  27.522  1.00  0.00           O  
ATOM    204  CB  ALA C 342      56.823  95.355  30.109  1.00  0.00           C  
ATOM    205  N   ARG C 343      55.505  97.085  27.846  1.00  0.00           N  
ATOM    206  CA  ARG C 343      55.155  97.300  26.443  1.00  0.00           C  
ATOM    207  C   ARG C 343      55.703  98.636  25.961  1.00  0.00           C  
ATOM    208  O   ARG C 343      56.321  98.722  24.898  1.00  0.00           O  
ATOM    209  CB  ARG C 343      53.630  97.261  26.249  1.00  0.00           C  
ATOM    210  CG  ARG C 343      53.151  97.734  24.871  1.00  0.00           C  
ATOM    211  CD  ARG C 343      51.640  97.617  24.677  1.00  0.00           C  
ATOM    212  NE  ARG C 343      51.239  96.270  24.262  1.00  0.00           N  
ATOM    213  CZ  ARG C 343      50.471  95.450  24.983  1.00  0.00           C  
ATOM    214  NH1 ARG C 343      50.005  95.834  26.170  1.00  0.00           N  
ATOM    215  NH2 ARG C 343      50.180  94.232  24.527  1.00  0.00           N  
ATOM    216  N   LYS C 344      55.515  99.669  26.769  1.00  0.00           N  
ATOM    217  CA  LYS C 344      55.982 100.991  26.404  1.00  0.00           C  
ATOM    218  C   LYS C 344      57.492 101.064  26.233  1.00  0.00           C  
ATOM    219  O   LYS C 344      57.971 101.472  25.169  1.00  0.00           O  
ATOM    220  CB  LYS C 344      55.513 102.037  27.418  1.00  0.00           C  
ATOM    221  CG  LYS C 344      55.868 103.459  27.014  1.00  0.00           C  
ATOM    222  CD  LYS C 344      55.424 104.486  28.041  1.00  0.00           C  
ATOM    223  CE  LYS C 344      55.767 105.901  27.564  1.00  0.00           C  
ATOM    224  NZ  LYS C 344      55.223 106.174  26.190  1.00  0.00           N  
ATOM    225  N   VAL C 345      58.241 100.630  27.247  1.00  0.00           N  
ATOM    226  CA  VAL C 345      59.703 100.702  27.181  1.00  0.00           C  
ATOM    227  C   VAL C 345      60.295  99.831  26.080  1.00  0.00           C  
ATOM    228  O   VAL C 345      61.136 100.288  25.299  1.00  0.00           O  
ATOM    229  CB  VAL C 345      60.394 100.389  28.551  1.00  0.00           C  
ATOM    230  CG1 VAL C 345      59.737 101.161  29.681  1.00  0.00           C  
ATOM    231  CG2 VAL C 345      60.371  98.928  28.847  1.00  0.00           C  
ATOM    232  N   LEU C 347      59.800  98.603  25.978  1.00  0.00           N  
ATOM    233  CA  LEU C 347      60.274  97.662  24.985  1.00  0.00           C  
ATOM    234  C   LEU C 347      59.975  98.100  23.559  1.00  0.00           C  
ATOM    235  O   LEU C 347      60.840  98.008  22.686  1.00  0.00           O  
ATOM    236  CB  LEU C 347      59.665  96.294  25.247  1.00  0.00           C  
ATOM    237  CG  LEU C 347      60.470  95.312  26.099  1.00  0.00           C  
ATOM    238  CD1 LEU C 347      61.256  96.018  27.177  1.00  0.00           C  
ATOM    239  CD2 LEU C 347      59.538  94.266  26.685  1.00  0.00           C  
ATOM    240  N   GLU C 348      58.759  98.585  23.315  1.00  0.00           N  
ATOM    241  CA  GLU C 348      58.388  99.018  21.967  1.00  0.00           C  
ATOM    242  C   GLU C 348      59.068 100.312  21.553  1.00  0.00           C  
ATOM    243  O   GLU C 348      59.246 100.567  20.360  1.00  0.00           O  
ATOM    244  CB  GLU C 348      56.878  99.097  21.805  1.00  0.00           C  
ATOM    245  CG  GLU C 348      56.238  97.737  21.942  1.00  0.00           C  
ATOM    246  CD  GLU C 348      54.813  97.683  21.448  1.00  0.00           C  
ATOM    247  OE1 GLU C 348      54.123  98.723  21.482  1.00  0.00           O  
ATOM    248  OE2 GLU C 348      54.381  96.587  21.028  1.00  0.00           O  
ATOM    249  N   ALA C 349      59.503 101.101  22.534  1.00  0.00           N  
ATOM    250  CA  ALA C 349      60.203 102.347  22.243  1.00  0.00           C  
ATOM    251  C   ALA C 349      61.585 101.999  21.700  1.00  0.00           C  
ATOM    252  O   ALA C 349      62.167 102.757  20.914  1.00  0.00           O  
ATOM    253  CB  ALA C 349      60.330 103.189  23.491  1.00  0.00           C  
ATOM    254  N   ALA C 352      62.096 100.840  22.118  1.00  0.00           N  
ATOM    255  CA  ALA C 352      63.403 100.360  21.688  1.00  0.00           C  
ATOM    256  C   ALA C 352      63.306  99.627  20.359  1.00  0.00           C  
ATOM    257  O   ALA C 352      64.309  99.107  19.854  1.00  0.00           O  
ATOM    258  CB  ALA C 352      64.006  99.458  22.748  1.00  0.00           C  
ATOM    259  N   GLY C 361      62.093  99.577  19.810  1.00  0.00           N  
ATOM    260  CA  GLY C 361      61.862  98.926  18.531  1.00  0.00           C  
ATOM    261  C   GLY C 361      61.413  97.477  18.594  1.00  0.00           C  
ATOM    262  O   GLY C 361      61.402  96.783  17.573  1.00  0.00           O  
ATOM    263  N   ALA C 362      61.042  97.003  19.775  1.00  0.00           N  
ATOM    264  CA  ALA C 362      60.603  95.621  19.906  1.00  0.00           C  
ATOM    265  C   ALA C 362      59.214  95.406  19.302  1.00  0.00           C  
ATOM    266  O   ALA C 362      58.326  96.244  19.464  1.00  0.00           O  
ATOM    267  CB  ALA C 362      60.617  95.203  21.362  1.00  0.00           C  
ATOM    268  N   LEU C 363      59.050  94.295  18.589  1.00  0.00           N  
ATOM    269  CA  LEU C 363      57.791  93.924  17.953  1.00  0.00           C  
ATOM    270  C   LEU C 363      57.123  92.856  18.818  1.00  0.00           C  
ATOM    271  O   LEU C 363      57.782  91.919  19.253  1.00  0.00           O  
ATOM    272  CB  LEU C 363      58.071  93.352  16.561  1.00  0.00           C  
ATOM    273  CG  LEU C 363      56.899  92.692  15.833  1.00  0.00           C  
ATOM    274  CD1 LEU C 363      56.111  93.729  15.023  1.00  0.00           C  
ATOM    275  CD2 LEU C 363      57.419  91.589  14.930  1.00  0.00           C  
ATOM    276  N   GLU C 364      55.831  92.998  19.090  1.00  0.00           N  
ATOM    277  CA  GLU C 364      55.127  92.012  19.910  1.00  0.00           C  
ATOM    278  C   GLU C 364      54.864  90.737  19.110  1.00  0.00           C  
ATOM    279  O   GLU C 364      54.265  90.782  18.038  1.00  0.00           O  
ATOM    280  CB  GLU C 364      53.813  92.583  20.464  1.00  0.00           C  
ATOM    281  CG  GLU C 364      53.066  91.628  21.409  1.00  0.00           C  
ATOM    282  CD  GLU C 364      51.871  92.262  22.105  1.00  0.00           C  
ATOM    283  OE1 GLU C 364      51.424  93.359  21.694  1.00  0.00           O  
ATOM    284  OE2 GLU C 364      51.380  91.655  23.081  1.00  0.00           O  
ATOM    285  N   LEU C 365      55.324  89.610  19.640  1.00  0.00           N  
ATOM    286  CA  LEU C 365      55.172  88.300  19.007  1.00  0.00           C  
ATOM    287  C   LEU C 365      54.743  87.319  20.101  1.00  0.00           C  
ATOM    288  O   LEU C 365      55.469  87.106  21.080  1.00  0.00           O  
ATOM    289  CB  LEU C 365      56.518  87.856  18.424  1.00  0.00           C  
ATOM    290  CG  LEU C 365      56.809  86.546  17.669  1.00  0.00           C  
ATOM    291  CD1 LEU C 365      56.385  85.308  18.428  1.00  0.00           C  
ATOM    292  CD2 LEU C 365      56.171  86.574  16.318  1.00  0.00           C  
ATOM    293  N   VAL C 366      53.567  86.725  19.935  1.00  0.00           N  
ATOM    294  CA  VAL C 366      53.050  85.773  20.901  1.00  0.00           C  
ATOM    295  C   VAL C 366      53.106  84.372  20.312  1.00  0.00           C  
ATOM    296  O   VAL C 366      52.511  84.111  19.270  1.00  0.00           O  
ATOM    297  CB  VAL C 366      51.598  86.106  21.291  1.00  0.00           C  
ATOM    298  CG1 VAL C 366      51.136  85.187  22.403  1.00  0.00           C  
ATOM    299  CG2 VAL C 366      51.500  87.554  21.736  1.00  0.00           C  
ATOM    300  N   THR C 368      53.865  83.492  20.956  1.00  0.00           N  
ATOM    301  CA  THR C 368      54.008  82.111  20.508  1.00  0.00           C  
ATOM    302  C   THR C 368      52.954  81.234  21.191  1.00  0.00           C  
ATOM    303  O   THR C 368      52.427  81.595  22.247  1.00  0.00           O  
ATOM    304  CB  THR C 368      55.423  81.554  20.838  1.00  0.00           C  
ATOM    305  OG1 THR C 368      55.679  81.666  22.246  1.00  0.00           O  
ATOM    306  CG2 THR C 368      56.492  82.316  20.072  1.00  0.00           C  
ATOM    307  N   PRO C 370      52.628  80.070  20.593  1.00  0.00           N  
ATOM    308  CA  PRO C 370      51.637  79.145  21.149  1.00  0.00           C  
ATOM    309  C   PRO C 370      51.956  78.730  22.588  1.00  0.00           C  
ATOM    310  O   PRO C 370      53.088  78.864  23.049  1.00  0.00           O  
ATOM    311  CB  PRO C 370      51.723  77.964  20.198  1.00  0.00           C  
ATOM    312  CG  PRO C 370      52.041  78.618  18.894  1.00  0.00           C  
ATOM    313  CD  PRO C 370      53.112  79.582  19.288  1.00  0.00           C  
ATOM    314  N   ILE C 371      50.955  78.212  23.287  1.00  0.00           N  
ATOM    315  CA  ILE C 371      51.114  77.781  24.669  1.00  0.00           C  
ATOM    316  C   ILE C 371      51.998  76.531  24.761  1.00  0.00           C  
ATOM    317  O   ILE C 371      52.614  76.263  25.801  1.00  0.00           O  
ATOM    318  CB  ILE C 371      49.721  77.544  25.313  1.00  0.00           C  
ATOM    319  CG1 ILE C 371      48.999  78.886  25.502  1.00  0.00           C  
ATOM    320  CG2 ILE C 371      49.837  76.810  26.649  1.00  0.00           C  
ATOM    321  CD1 ILE C 371      49.567  79.754  26.604  1.00  0.00           C  
ATOM    322  N   PHE C 372      52.057  75.760  23.680  1.00  0.00           N  
ATOM    323  CA  PHE C 372      52.890  74.568  23.661  1.00  0.00           C  
ATOM    324  C   PHE C 372      53.670  74.437  22.363  1.00  0.00           C  
ATOM    325  O   PHE C 372      53.277  74.987  21.327  1.00  0.00           O  
ATOM    326  CB  PHE C 372      52.086  73.295  23.963  1.00  0.00           C  
ATOM    327  CG  PHE C 372      50.811  73.157  23.177  1.00  0.00           C  
ATOM    328  CD1 PHE C 372      50.838  72.934  21.803  1.00  0.00           C  
ATOM    329  CD2 PHE C 372      49.576  73.208  23.824  1.00  0.00           C  
ATOM    330  CE1 PHE C 372      49.653  72.761  21.085  1.00  0.00           C  
ATOM    331  CE2 PHE C 372      48.388  73.036  23.118  1.00  0.00           C  
ATOM    332  CZ  PHE C 372      48.427  72.812  21.745  1.00  0.00           C  
ATOM    333  N   GLU C 373      54.802  73.743  22.445  1.00  0.00           N  
ATOM    334  CA  GLU C 373      55.690  73.524  21.302  1.00  0.00           C  
ATOM    335  C   GLU C 373      56.014  72.043  21.273  1.00  0.00           C  
ATOM    336  O   GLU C 373      55.676  71.316  22.213  1.00  0.00           O  
ATOM    337  CB  GLU C 373      57.010  74.289  21.499  1.00  0.00           C  
ATOM    338  CG  GLU C 373      56.903  75.810  21.571  1.00  0.00           C  
ATOM    339  CD  GLU C 373      56.953  76.479  20.209  1.00  0.00           C  
ATOM    340  OE1 GLU C 373      57.314  75.808  19.212  1.00  0.00           O  
ATOM    341  OE2 GLU C 373      56.646  77.687  20.137  1.00  0.00           O  
ATOM    342  N   GLU C 374      56.636  71.587  20.188  1.00  0.00           N  
ATOM    343  CA  GLU C 374      57.050  70.189  20.103  1.00  0.00           C  
ATOM    344  C   GLU C 374      58.016  70.070  21.270  1.00  0.00           C  
ATOM    345  O   GLU C 374      58.870  70.937  21.451  1.00  0.00           O  
ATOM    346  CB  GLU C 374      57.824  69.908  18.815  1.00  0.00           C  
ATOM    347  CG  GLU C 374      57.041  70.014  17.534  1.00  0.00           C  
ATOM    348  CD  GLU C 374      57.880  69.626  16.324  1.00  0.00           C  
ATOM    349  OE1 GLU C 374      58.614  68.618  16.406  1.00  0.00           O  
ATOM    350  OE2 GLU C 374      57.809  70.328  15.292  1.00  0.00           O  
ATOM    351  N   THR C 375      57.894  69.009  22.052  1.00  0.00           N  
ATOM    352  CA  THR C 375      58.754  68.809  23.211  1.00  0.00           C  
ATOM    353  C   THR C 375      60.252  69.031  22.932  1.00  0.00           C  
ATOM    354  O   THR C 375      60.986  69.508  23.802  1.00  0.00           O  
ATOM    355  CB  THR C 375      58.521  67.411  23.823  1.00  0.00           C  
ATOM    356  OG1 THR C 375      59.044  67.384  25.156  1.00  0.00           O  
ATOM    357  CG2 THR C 375      59.197  66.322  22.981  1.00  0.00           C  
ATOM    358  N   GLN C 376      60.687  68.733  21.708  1.00  0.00           N  
ATOM    359  CA  GLN C 376      62.084  68.891  21.320  1.00  0.00           C  
ATOM    360  C   GLN C 376      62.603  70.325  21.405  1.00  0.00           C  
ATOM    361  O   GLN C 376      63.747  70.538  21.797  1.00  0.00           O  
ATOM    362  CB  GLN C 376      62.331  68.327  19.918  1.00  0.00           C  
ATOM    363  CG  GLN C 376      61.644  69.076  18.790  1.00  0.00           C  
ATOM    364  CD  GLN C 376      62.040  68.553  17.422  1.00  0.00           C  
ATOM    365  OE1 GLN C 376      62.762  67.565  17.309  1.00  0.00           O  
ATOM    366  NE2 GLN C 376      61.574  69.220  16.375  1.00  0.00           N  
ATOM    367  N   VAL C 377      61.768  71.298  21.065  1.00  0.00           N  
ATOM    368  CA  VAL C 377      62.161  72.714  21.105  1.00  0.00           C  
ATOM    369  C   VAL C 377      62.734  73.053  22.488  1.00  0.00           C  
ATOM    370  O   VAL C 377      63.736  73.770  22.582  1.00  0.00           O  
ATOM    371  CB  VAL C 377      60.945  73.596  20.805  1.00  0.00           C  
ATOM    372  CG1 VAL C 377      61.270  75.090  20.818  1.00  0.00           C  
ATOM    373  CG2 VAL C 377      60.322  73.317  19.436  1.00  0.00           C  
ATOM    374  N   PHE C 378      62.148  72.508  23.547  1.00  0.00           N  
ATOM    375  CA  PHE C 378      62.619  72.788  24.902  1.00  0.00           C  
ATOM    376  C   PHE C 378      63.726  71.844  25.355  1.00  0.00           C  
ATOM    377  O   PHE C 378      64.605  72.240  26.114  1.00  0.00           O  
ATOM    378  CB  PHE C 378      61.451  72.781  25.891  1.00  0.00           C  
ATOM    379  CG  PHE C 378      60.357  73.756  25.535  1.00  0.00           C  
ATOM    380  CD1 PHE C 378      60.645  75.104  25.342  1.00  0.00           C  
ATOM    381  CD2 PHE C 378      59.046  73.321  25.354  1.00  0.00           C  
ATOM    382  CE1 PHE C 378      59.648  76.001  24.970  1.00  0.00           C  
ATOM    383  CE2 PHE C 378      58.044  74.210  24.982  1.00  0.00           C  
ATOM    384  CZ  PHE C 378      58.347  75.553  24.789  1.00  0.00           C  
ATOM    385  N   GLU C 388      63.691  70.603  24.880  1.00  0.00           N  
ATOM    386  CA  GLU C 388      64.713  69.620  25.234  1.00  0.00           C  
ATOM    387  C   GLU C 388      66.063  70.092  24.712  1.00  0.00           C  
ATOM    388  O   GLU C 388      67.003  70.313  25.481  1.00  0.00           O  
ATOM    389  CB  GLU C 388      64.406  68.257  24.609  1.00  0.00           C  
ATOM    390  CG  GLU C 388      63.213  67.526  25.197  1.00  0.00           C  
ATOM    391  CD  GLU C 388      62.942  66.187  24.507  1.00  0.00           C  
ATOM    392  OE1 GLU C 388      62.962  66.134  23.254  1.00  0.00           O  
ATOM    393  OE2 GLU C 388      62.701  65.187  25.219  1.00  0.00           O  
ATOM    394  N   LYS C 389      66.141  70.243  23.394  1.00  0.00           N  
ATOM    395  CA  LYS C 389      67.355  70.683  22.716  1.00  0.00           C  
ATOM    396  C   LYS C 389      67.714  72.115  23.094  1.00  0.00           C  
ATOM    397  O   LYS C 389      68.867  72.415  23.411  1.00  0.00           O  
ATOM    398  CB  LYS C 389      67.172  70.562  21.200  1.00  0.00           C  
ATOM    399  CG  LYS C 389      66.840  69.144  20.769  1.00  0.00           C  
ATOM    400  CD  LYS C 389      66.656  69.002  19.271  1.00  0.00           C  
ATOM    401  CE  LYS C 389      66.283  67.561  18.932  1.00  0.00           C  
ATOM    402  NZ  LYS C 389      66.147  67.332  17.471  1.00  0.00           N  
ATOM    403  N   GLY C 396      66.709  72.982  23.102  1.00  0.00           N  
ATOM    404  CA  GLY C 396      66.936  74.372  23.441  1.00  0.00           C  
ATOM    405  C   GLY C 396      67.454  74.631  24.847  1.00  0.00           C  
ATOM    406  O   GLY C 396      68.568  75.142  25.026  1.00  0.00           O  
ATOM    407  N   VAL C 478      66.652  74.275  25.849  1.00  0.00           N  
ATOM    408  CA  VAL C 478      67.019  74.503  27.243  1.00  0.00           C  
ATOM    409  C   VAL C 478      68.188  73.621  27.710  1.00  0.00           C  
ATOM    410  O   VAL C 478      68.848  73.927  28.714  1.00  0.00           O  
ATOM    411  CB  VAL C 478      65.780  74.344  28.168  1.00  0.00           C  
ATOM    412  CG1 VAL C 478      66.080  74.835  29.572  1.00  0.00           C  
ATOM    413  CG2 VAL C 478      64.608  75.122  27.599  1.00  0.00           C  
ATOM    414  N   GLY C 479      68.481  72.574  26.941  1.00  0.00           N  
ATOM    415  CA  GLY C 479      69.569  71.674  27.283  1.00  0.00           C  
ATOM    416  C   GLY C 479      69.076  70.489  28.092  1.00  0.00           C  
ATOM    417  O   GLY C 479      68.555  70.656  29.199  1.00  0.00           O  
ATOM    418  N   ALA C 488      69.302  69.284  27.574  1.00  0.00           N  
ATOM    419  CA  ALA C 488      68.860  68.051  28.231  1.00  0.00           C  
ATOM    420  C   ALA C 488      69.423  67.776  29.631  1.00  0.00           C  
ATOM    421  O   ALA C 488      69.040  66.793  30.265  1.00  0.00           O  
ATOM    422  CB  ALA C 488      69.121  66.854  27.316  1.00  0.00           C  
ATOM    423  N   ALA C 489      70.309  68.638  30.121  1.00  0.00           N  
ATOM    424  CA  ALA C 489      70.911  68.448  31.438  1.00  0.00           C  
ATOM    425  C   ALA C 489      70.296  69.312  32.531  1.00  0.00           C  
ATOM    426  O   ALA C 489      70.625  69.155  33.705  1.00  0.00           O  
ATOM    427  CB  ALA C 489      72.412  68.701  31.362  1.00  0.00           C  
ATOM    428  N   THR C 490      69.405  70.220  32.153  1.00  0.00           N  
ATOM    429  CA  THR C 490      68.785  71.119  33.122  1.00  0.00           C  
ATOM    430  C   THR C 490      67.599  70.527  33.884  1.00  0.00           C  
ATOM    431  O   THR C 490      66.887  69.654  33.376  1.00  0.00           O  
ATOM    432  CB  THR C 490      68.378  72.468  32.460  1.00  0.00           C  
ATOM    433  OG1 THR C 490      67.902  73.381  33.461  1.00  0.00           O  
ATOM    434  CG2 THR C 490      67.296  72.249  31.425  1.00  0.00           C  
ATOM    435  N   ASP C 491      67.389  71.035  35.099  1.00  0.00           N  
ATOM    436  CA  ASP C 491      66.295  70.607  35.972  1.00  0.00           C  
ATOM    437  C   ASP C 491      64.948  70.763  35.273  1.00  0.00           C  
ATOM    438  O   ASP C 491      64.087  69.881  35.362  1.00  0.00           O  
ATOM    439  CB  ASP C 491      66.286  71.434  37.262  1.00  0.00           C  
ATOM    440  CG  ASP C 491      67.452  71.112  38.175  1.00  0.00           C  
ATOM    441  OD1 ASP C 491      68.619  71.189  37.725  1.00  0.00           O  
ATOM    442  OD2 ASP C 491      67.195  70.789  39.353  1.00  0.00           O  
ATOM    443  N   ILE C 492      64.782  71.889  34.580  1.00  0.00           N  
ATOM    444  CA  ILE C 492      63.559  72.200  33.842  1.00  0.00           C  
ATOM    445  C   ILE C 492      63.185  71.060  32.888  1.00  0.00           C  
ATOM    446  O   ILE C 492      62.126  70.445  33.026  1.00  0.00           O  
ATOM    447  CB  ILE C 492      63.712  73.525  33.037  1.00  0.00           C  
ATOM    448  CG1 ILE C 492      63.997  74.691  33.988  1.00  0.00           C  
ATOM    449  CG2 ILE C 492      62.454  73.807  32.223  1.00  0.00           C  
ATOM    450  CD1 ILE C 492      64.272  76.007  33.289  1.00  0.00           C  
ATOM    451  N   VAL C 493      64.083  70.750  31.960  1.00  0.00           N  
ATOM    452  CA  VAL C 493      63.848  69.696  30.978  1.00  0.00           C  
ATOM    453  C   VAL C 493      63.676  68.316  31.607  1.00  0.00           C  
ATOM    454  O   VAL C 493      62.733  67.590  31.285  1.00  0.00           O  
ATOM    455  CB  VAL C 493      64.997  69.628  29.935  1.00  0.00           C  
ATOM    456  CG1 VAL C 493      64.762  68.491  28.951  1.00  0.00           C  
ATOM    457  CG2 VAL C 493      65.109  70.941  29.185  1.00  0.00           C  
ATOM    458  N   ARG C 494      64.569  67.980  32.528  1.00  0.00           N  
ATOM    459  CA  ARG C 494      64.549  66.677  33.179  1.00  0.00           C  
ATOM    460  C   ARG C 494      63.352  66.335  34.064  1.00  0.00           C  
ATOM    461  O   ARG C 494      62.912  65.182  34.078  1.00  0.00           O  
ATOM    462  CB  ARG C 494      65.849  66.456  33.960  1.00  0.00           C  
ATOM    463  CG  ARG C 494      67.065  66.161  33.085  1.00  0.00           C  
ATOM    464  CD  ARG C 494      68.350  66.108  33.912  1.00  0.00           C  
ATOM    465  NE  ARG C 494      68.272  65.133  35.002  1.00  0.00           N  
ATOM    466  CZ  ARG C 494      68.283  65.448  36.296  1.00  0.00           C  
ATOM    467  NH1 ARG C 494      68.374  66.719  36.673  1.00  0.00           N  
ATOM    468  NH2 ARG C 494      68.185  64.491  37.215  1.00  0.00           N  
ATOM    469  N   LYS C 495      62.797  67.312  34.775  1.00  0.00           N  
ATOM    470  CA  LYS C 495      61.686  66.995  35.664  1.00  0.00           C  
ATOM    471  C   LYS C 495      60.697  68.112  35.978  1.00  0.00           C  
ATOM    472  O   LYS C 495      59.903  67.984  36.916  1.00  0.00           O  
ATOM    473  CB  LYS C 495      62.249  66.463  36.985  1.00  0.00           C  
ATOM    474  CG  LYS C 495      63.185  67.445  37.685  1.00  0.00           C  
ATOM    475  CD  LYS C 495      63.539  66.991  39.092  1.00  0.00           C  
ATOM    476  CE  LYS C 495      64.323  68.066  39.831  1.00  0.00           C  
ATOM    477  NZ  LYS C 495      64.489  67.759  41.281  1.00  0.00           N  
ATOM    478  N   GLU C 496      60.706  69.188  35.199  1.00  0.00           N  
ATOM    479  CA  GLU C 496      59.802  70.299  35.488  1.00  0.00           C  
ATOM    480  C   GLU C 496      58.945  70.791  34.325  1.00  0.00           C  
ATOM    481  O   GLU C 496      58.407  71.897  34.378  1.00  0.00           O  
ATOM    482  CB  GLU C 496      60.587  71.480  36.078  1.00  0.00           C  
ATOM    483  CG  GLU C 496      61.298  71.185  37.400  1.00  0.00           C  
ATOM    484  CD  GLU C 496      61.962  72.411  38.017  1.00  0.00           C  
ATOM    485  OE1 GLU C 496      61.998  73.484  37.370  1.00  0.00           O  
ATOM    486  OE2 GLU C 496      62.447  72.296  39.163  1.00  0.00           O  
ATOM    487  N   MET C 497      58.785  69.978  33.291  1.00  0.00           N  
ATOM    488  CA  MET C 497      57.984  70.390  32.148  1.00  0.00           C  
ATOM    489  C   MET C 497      56.691  69.603  32.033  1.00  0.00           C  
ATOM    490  O   MET C 497      56.694  68.377  32.161  1.00  0.00           O  
ATOM    491  CB  MET C 497      58.763  70.217  30.850  1.00  0.00           C  
ATOM    492  CG  MET C 497      60.025  71.026  30.754  1.00  0.00           C  
ATOM    493  SD  MET C 497      60.703  70.914  29.103  1.00  0.00           S  
ATOM    494  CE  MET C 497      60.830  69.131  28.884  1.00  0.00           C  
ATOM    495  N   PHE C 498      55.587  70.305  31.792  1.00  0.00           N  
ATOM    496  CA  PHE C 498      54.301  69.645  31.621  1.00  0.00           C  
ATOM    497  C   PHE C 498      54.274  69.176  30.179  1.00  0.00           C  
ATOM    498  O   PHE C 498      53.979  69.947  29.269  1.00  0.00           O  
ATOM    499  CB  PHE C 498      53.149  70.614  31.869  1.00  0.00           C  
ATOM    500  CG  PHE C 498      52.921  70.933  33.313  1.00  0.00           C  
ATOM    501  CD1 PHE C 498      52.575  69.934  34.214  1.00  0.00           C  
ATOM    502  CD2 PHE C 498      53.021  72.241  33.768  1.00  0.00           C  
ATOM    503  CE1 PHE C 498      52.328  70.233  35.554  1.00  0.00           C  
ATOM    504  CE2 PHE C 498      52.776  72.553  35.106  1.00  0.00           C  
ATOM    505  CZ  PHE C 498      52.427  71.546  36.001  1.00  0.00           C  
ATOM    506  N   THR C 499      54.664  67.931  29.966  1.00  0.00           N  
ATOM    507  CA  THR C 499      54.692  67.369  28.631  1.00  0.00           C  
ATOM    508  C   THR C 499      53.647  66.257  28.522  1.00  0.00           C  
ATOM    509  O   THR C 499      53.377  65.543  29.491  1.00  0.00           O  
ATOM    510  CB  THR C 499      56.133  66.891  28.265  1.00  0.00           C  
ATOM    511  OG1 THR C 499      56.096  66.081  27.087  1.00  0.00           O  
ATOM    512  CG2 THR C 499      56.782  66.128  29.413  1.00  0.00           C  
ATOM    513  N   PHE C 500      53.017  66.165  27.356  1.00  0.00           N  
ATOM    514  CA  PHE C 500      51.971  65.175  27.089  1.00  0.00           C  
ATOM    515  C   PHE C 500      52.035  64.760  25.610  1.00  0.00           C  
ATOM    516  O   PHE C 500      52.715  65.398  24.814  1.00  0.00           O  
ATOM    517  CB  PHE C 500      50.588  65.769  27.428  1.00  0.00           C  
ATOM    518  CG  PHE C 500      50.291  67.069  26.729  1.00  0.00           C  
ATOM    519  CD1 PHE C 500      49.723  67.077  25.463  1.00  0.00           C  
ATOM    520  CD2 PHE C 500      50.611  68.283  27.322  1.00  0.00           C  
ATOM    521  CE1 PHE C 500      49.483  68.269  24.796  1.00  0.00           C  
ATOM    522  CE2 PHE C 500      50.373  69.483  26.660  1.00  0.00           C  
ATOM    523  CZ  PHE C 500      49.809  69.476  25.395  1.00  0.00           C  
ATOM    524  N   GLN C 501      51.347  63.697  25.222  1.00  0.00           N  
ATOM    525  CA  GLN C 501      51.409  63.274  23.828  1.00  0.00           C  
ATOM    526  C   GLN C 501      50.170  63.623  23.005  1.00  0.00           C  
ATOM    527  O   GLN C 501      49.038  63.507  23.469  1.00  0.00           O  
ATOM    528  CB  GLN C 501      51.725  61.779  23.733  1.00  0.00           C  
ATOM    529  CG  GLN C 501      52.216  61.337  22.357  1.00  0.00           C  
ATOM    530  CD  GLN C 501      52.693  59.899  22.335  1.00  0.00           C  
ATOM    531  OE1 GLN C 501      52.675  59.211  23.354  1.00  0.00           O  
ATOM    532  NE2 GLN C 501      53.138  59.441  21.172  1.00  0.00           N  
ATOM    533  N   ASP C 502      50.412  64.039  21.770  1.00  0.00           N  
ATOM    534  CA  ASP C 502      49.377  64.438  20.822  1.00  0.00           C  
ATOM    535  C   ASP C 502      48.643  63.241  20.209  1.00  0.00           C  
ATOM    536  O   ASP C 502      49.210  62.152  20.086  1.00  0.00           O  
ATOM    537  CB  ASP C 502      50.042  65.282  19.729  1.00  0.00           C  
ATOM    538  CG  ASP C 502      49.113  65.634  18.606  1.00  0.00           C  
ATOM    539  OD1 ASP C 502      47.997  66.120  18.888  1.00  0.00           O  
ATOM    540  OD2 ASP C 502      49.508  65.430  17.438  1.00  0.00           O  
ATOM    541  N   ARG C 503      47.394  63.460  19.792  1.00  0.00           N  
ATOM    542  CA  ARG C 503      46.568  62.410  19.173  1.00  0.00           C  
ATOM    543  C   ARG C 503      47.238  61.853  17.910  1.00  0.00           C  
ATOM    544  O   ARG C 503      46.903  60.767  17.441  1.00  0.00           O  
ATOM    545  CB  ARG C 503      45.168  62.947  18.815  1.00  0.00           C  
ATOM    546  CG  ARG C 503      44.452  63.716  19.930  1.00  0.00           C  
ATOM    547  CD  ARG C 503      44.161  62.858  21.164  1.00  0.00           C  
ATOM    548  NE  ARG C 503      44.534  63.541  22.407  1.00  0.00           N  
ATOM    549  CZ  ARG C 503      44.266  63.094  23.635  1.00  0.00           C  
ATOM    550  NH1 ARG C 503      43.608  61.954  23.813  1.00  0.00           N  
ATOM    551  NH2 ARG C 503      44.686  63.778  24.695  1.00  0.00           N  
ATOM    552  N   GLY C 651      48.185  62.612  17.367  1.00  0.00           N  
ATOM    553  CA  GLY C 651      48.893  62.190  16.174  1.00  0.00           C  
ATOM    554  C   GLY C 651      50.318  61.725  16.424  1.00  0.00           C  
ATOM    555  O   GLY C 651      51.132  61.704  15.504  1.00  0.00           O  
ATOM    556  N   GLY C 652      50.647  61.400  17.669  1.00  0.00           N  
ATOM    557  CA  GLY C 652      51.986  60.925  17.959  1.00  0.00           C  
ATOM    558  C   GLY C 652      53.011  61.933  18.436  1.00  0.00           C  
ATOM    559  O   GLY C 652      53.850  61.591  19.267  1.00  0.00           O  
ATOM    560  N   ARG C 653      52.982  63.148  17.898  1.00  0.00           N  
ATOM    561  CA  ARG C 653      53.932  64.180  18.309  1.00  0.00           C  
ATOM    562  C   ARG C 653      53.846  64.423  19.814  1.00  0.00           C  
ATOM    563  O   ARG C 653      52.771  64.344  20.402  1.00  0.00           O  
ATOM    564  CB  ARG C 653      53.670  65.497  17.567  1.00  0.00           C  
ATOM    565  CG  ARG C 653      54.299  65.623  16.178  1.00  0.00           C  
ATOM    566  CD  ARG C 653      55.770  66.049  16.233  1.00  0.00           C  
ATOM    567  NE  ARG C 653      56.312  66.311  14.896  1.00  0.00           N  
ATOM    568  CZ  ARG C 653      57.085  65.470  14.207  1.00  0.00           C  
ATOM    569  NH1 ARG C 653      57.430  64.291  14.716  1.00  0.00           N  
ATOM    570  NH2 ARG C 653      57.489  65.794  12.983  1.00  0.00           N  
ATOM    571  N   SER C 654      54.992  64.678  20.433  1.00  0.00           N  
ATOM    572  CA  SER C 654      55.063  64.953  21.863  1.00  0.00           C  
ATOM    573  C   SER C 654      55.048  66.482  22.024  1.00  0.00           C  
ATOM    574  O   SER C 654      55.848  67.195  21.398  1.00  0.00           O  
ATOM    575  CB  SER C 654      56.345  64.347  22.444  1.00  0.00           C  
ATOM    576  OG  SER C 654      56.333  64.368  23.858  1.00  0.00           O  
ATOM    577  N   LEU C 655      54.117  66.981  22.827  1.00  0.00           N  
ATOM    578  CA  LEU C 655      53.971  68.411  23.030  1.00  0.00           C  
ATOM    579  C   LEU C 655      54.275  68.792  24.467  1.00  0.00           C  
ATOM    580  O   LEU C 655      54.006  68.021  25.389  1.00  0.00           O  
ATOM    581  CB  LEU C 655      52.547  68.835  22.667  1.00  0.00           C  
ATOM    582  CG  LEU C 655      52.156  69.138  21.214  1.00  0.00           C  
ATOM    583  CD1 LEU C 655      53.130  68.558  20.201  1.00  0.00           C  
ATOM    584  CD2 LEU C 655      50.756  68.621  20.979  1.00  0.00           C  
ATOM    585  N   THR C 656      54.811  69.993  24.662  1.00  0.00           N  
ATOM    586  CA  THR C 656      55.149  70.453  25.998  1.00  0.00           C  
ATOM    587  C   THR C 656      54.710  71.886  26.263  1.00  0.00           C  
ATOM    588  O   THR C 656      54.859  72.764  25.413  1.00  0.00           O  
ATOM    589  CB  THR C 656      56.672  70.312  26.267  1.00  0.00           C  
ATOM    590  OG1 THR C 656      57.047  68.930  26.181  1.00  0.00           O  
ATOM    591  CG2 THR C 656      57.030  70.820  27.649  1.00  0.00           C  
ATOM    592  N   LEU C 657      54.108  72.087  27.432  1.00  0.00           N  
ATOM    593  CA  LEU C 657      53.646  73.391  27.876  1.00  0.00           C  
ATOM    594  C   LEU C 657      54.880  74.252  28.092  1.00  0.00           C  
ATOM    595  O   LEU C 657      55.760  73.917  28.900  1.00  0.00           O  
ATOM    596  CB  LEU C 657      52.862  73.256  29.187  1.00  0.00           C  
ATOM    597  CG  LEU C 657      51.328  73.292  29.142  1.00  0.00           C  
ATOM    598  CD1 LEU C 657      50.789  72.448  28.013  1.00  0.00           C  
ATOM    599  CD2 LEU C 657      50.755  72.838  30.470  1.00  0.00           C  
ATOM    600  N   ARG C 658      54.943  75.346  27.344  1.00  0.00           N  
ATOM    601  CA  ARG C 658      56.051  76.293  27.393  1.00  0.00           C  
ATOM    602  C   ARG C 658      56.481  76.686  28.812  1.00  0.00           C  
ATOM    603  O   ARG C 658      55.697  77.253  29.579  1.00  0.00           O  
ATOM    604  CB  ARG C 658      55.691  77.514  26.544  1.00  0.00           C  
ATOM    605  CG  ARG C 658      56.295  78.811  27.000  1.00  0.00           C  
ATOM    606  CD  ARG C 658      55.205  79.850  27.237  1.00  0.00           C  
ATOM    607  NE  ARG C 658      54.683  80.409  25.998  1.00  0.00           N  
ATOM    608  CZ  ARG C 658      53.759  81.358  25.945  1.00  0.00           C  
ATOM    609  NH1 ARG C 658      53.250  81.862  27.059  1.00  0.00           N  
ATOM    610  NH2 ARG C 658      53.350  81.807  24.771  1.00  0.00           N  
ATOM    611  N   PRO C 659      57.720  76.315  29.196  1.00  0.00           N  
ATOM    612  CA  PRO C 659      58.270  76.621  30.517  1.00  0.00           C  
ATOM    613  C   PRO C 659      59.079  77.911  30.517  1.00  0.00           C  
ATOM    614  O   PRO C 659      59.374  78.457  31.578  1.00  0.00           O  
ATOM    615  CB  PRO C 659      59.169  75.423  30.772  1.00  0.00           C  
ATOM    616  CG  PRO C 659      59.759  75.198  29.433  1.00  0.00           C  
ATOM    617  CD  PRO C 659      58.579  75.342  28.497  1.00  0.00           C  
ATOM    618  N   GLU C 660      59.393  78.410  29.322  1.00  0.00           N  
ATOM    619  CA  GLU C 660      60.198  79.616  29.158  1.00  0.00           C  
ATOM    620  C   GLU C 660      60.007  80.119  27.722  1.00  0.00           C  
ATOM    621  O   GLU C 660      59.636  79.339  26.843  1.00  0.00           O  
ATOM    622  CB  GLU C 660      61.667  79.272  29.495  1.00  0.00           C  
ATOM    623  CG  GLU C 660      62.748  79.984  28.704  1.00  0.00           C  
ATOM    624  CD  GLU C 660      63.119  79.279  27.412  1.00  0.00           C  
ATOM    625  OE1 GLU C 660      62.807  78.084  27.252  1.00  0.00           O  
ATOM    626  OE2 GLU C 660      63.738  79.923  26.552  1.00  0.00           O  
ATOM    627  N   GLY C 661      60.291  81.399  27.472  1.00  0.00           N  
ATOM    628  CA  GLY C 661      60.077  81.955  26.141  1.00  0.00           C  
ATOM    629  C   GLY C 661      61.156  82.015  25.071  1.00  0.00           C  
ATOM    630  O   GLY C 661      60.832  81.953  23.884  1.00  0.00           O  
ATOM    631  N   THR C 662      62.423  82.112  25.457  1.00  0.00           N  
ATOM    632  CA  THR C 662      63.521  82.227  24.491  1.00  0.00           C  
ATOM    633  C   THR C 662      63.563  81.216  23.343  1.00  0.00           C  
ATOM    634  O   THR C 662      63.593  81.602  22.175  1.00  0.00           O  
ATOM    635  CB  THR C 662      64.871  82.248  25.207  1.00  0.00           C  
ATOM    636  OG1 THR C 662      64.779  83.105  26.354  1.00  0.00           O  
ATOM    637  CG2 THR C 662      65.952  82.770  24.277  1.00  0.00           C  
ATOM    638  N   ALA C 663      63.559  79.930  23.667  1.00  0.00           N  
ATOM    639  CA  ALA C 663      63.590  78.884  22.644  1.00  0.00           C  
ATOM    640  C   ALA C 663      62.453  79.053  21.638  1.00  0.00           C  
ATOM    641  O   ALA C 663      62.670  78.968  20.425  1.00  0.00           O  
ATOM    642  CB  ALA C 663      63.525  77.504  23.292  1.00  0.00           C  
ATOM    643  N   ALA C 664      61.249  79.318  22.145  1.00  0.00           N  
ATOM    644  CA  ALA C 664      60.078  79.518  21.292  1.00  0.00           C  
ATOM    645  C   ALA C 664      60.277  80.722  20.368  1.00  0.00           C  
ATOM    646  O   ALA C 664      59.958  80.663  19.178  1.00  0.00           O  
ATOM    647  CB  ALA C 664      58.845  79.707  22.141  1.00  0.00           C  
ATOM    648  N   MET C 665      60.810  81.808  20.923  1.00  0.00           N  
ATOM    649  CA  MET C 665      61.074  83.017  20.153  1.00  0.00           C  
ATOM    650  C   MET C 665      62.045  82.703  19.021  1.00  0.00           C  
ATOM    651  O   MET C 665      61.823  83.105  17.880  1.00  0.00           O  
ATOM    652  CB  MET C 665      61.664  84.099  21.051  1.00  0.00           C  
ATOM    653  CG  MET C 665      60.725  84.575  22.143  1.00  0.00           C  
ATOM    654  SD  MET C 665      59.399  85.644  21.526  1.00  0.00           S  
ATOM    655  CE  MET C 665      59.846  87.190  22.385  1.00  0.00           C  
ATOM    656  N   VAL C 666      63.109  81.965  19.331  1.00  0.00           N  
ATOM    657  CA  VAL C 666      64.100  81.590  18.324  1.00  0.00           C  
ATOM    658  C   VAL C 666      63.464  80.672  17.276  1.00  0.00           C  
ATOM    659  O   VAL C 666      63.753  80.787  16.076  1.00  0.00           O  
ATOM    660  CB  VAL C 666      65.331  80.895  18.965  1.00  0.00           C  
ATOM    661  CG1 VAL C 666      66.360  80.542  17.895  1.00  0.00           C  
ATOM    662  CG2 VAL C 666      65.960  81.797  20.021  1.00  0.00           C  
ATOM    663  N   ARG C 667      62.579  79.785  17.733  1.00  0.00           N  
ATOM    664  CA  ARG C 667      61.863  78.860  16.853  1.00  0.00           C  
ATOM    665  C   ARG C 667      61.028  79.696  15.874  1.00  0.00           C  
ATOM    666  O   ARG C 667      61.026  79.455  14.661  1.00  0.00           O  
ATOM    667  CB  ARG C 667      60.959  77.946  17.694  1.00  0.00           C  
ATOM    668  CG  ARG C 667      60.350  76.739  16.963  1.00  0.00           C  
ATOM    669  CD  ARG C 667      59.040  77.068  16.260  1.00  0.00           C  
ATOM    670  NE  ARG C 667      58.073  77.657  17.178  1.00  0.00           N  
ATOM    671  CZ  ARG C 667      57.253  78.652  16.858  1.00  0.00           C  
ATOM    672  NH1 ARG C 667      57.277  79.169  15.635  1.00  0.00           N  
ATOM    673  NH2 ARG C 667      56.452  79.175  17.778  1.00  0.00           N  
ATOM    674  N   ALA C 668      60.367  80.720  16.406  1.00  0.00           N  
ATOM    675  CA  ALA C 668      59.543  81.604  15.594  1.00  0.00           C  
ATOM    676  C   ALA C 668      60.421  82.341  14.590  1.00  0.00           C  
ATOM    677  O   ALA C 668      60.092  82.418  13.407  1.00  0.00           O  
ATOM    678  CB  ALA C 668      58.797  82.598  16.481  1.00  0.00           C  
ATOM    679  N   TYR C 669      61.543  82.868  15.072  1.00  0.00           N  
ATOM    680  CA  TYR C 669      62.494  83.609  14.244  1.00  0.00           C  
ATOM    681  C   TYR C 669      62.886  82.762  13.048  1.00  0.00           C  
ATOM    682  O   TYR C 669      62.833  83.211  11.895  1.00  0.00           O  
ATOM    683  CB  TYR C 669      63.738  83.959  15.069  1.00  0.00           C  
ATOM    684  CG  TYR C 669      64.793  84.760  14.332  1.00  0.00           C  
ATOM    685  CD1 TYR C 669      65.711  84.131  13.489  1.00  0.00           C  
ATOM    686  CD2 TYR C 669      64.886  86.143  14.489  1.00  0.00           C  
ATOM    687  CE1 TYR C 669      66.689  84.852  12.819  1.00  0.00           C  
ATOM    688  CE2 TYR C 669      65.867  86.877  13.823  1.00  0.00           C  
ATOM    689  CZ  TYR C 669      66.762  86.221  12.991  1.00  0.00           C  
ATOM    690  OH  TYR C 669      67.731  86.926  12.322  1.00  0.00           O  
ATOM    691  N   LEU C 670      63.271  81.528  13.341  1.00  0.00           N  
ATOM    692  CA  LEU C 670      63.673  80.583  12.321  1.00  0.00           C  
ATOM    693  C   LEU C 670      62.541  80.318  11.336  1.00  0.00           C  
ATOM    694  O   LEU C 670      62.682  80.555  10.130  1.00  0.00           O  
ATOM    695  CB  LEU C 670      64.109  79.277  12.986  1.00  0.00           C  
ATOM    696  CG  LEU C 670      65.604  78.996  13.202  1.00  0.00           C  
ATOM    697  CD1 LEU C 670      66.389  80.254  13.506  1.00  0.00           C  
ATOM    698  CD2 LEU C 670      65.756  77.983  14.322  1.00  0.00           C  
ATOM    699  N   GLU C 671      61.404  79.878  11.865  1.00  0.00           N  
ATOM    700  CA  GLU C 671      60.242  79.553  11.051  1.00  0.00           C  
ATOM    701  C   GLU C 671      59.752  80.654  10.121  1.00  0.00           C  
ATOM    702  O   GLU C 671      59.418  80.391   8.971  1.00  0.00           O  
ATOM    703  CB  GLU C 671      59.088  79.094  11.942  1.00  0.00           C  
ATOM    704  CG  GLU C 671      57.802  78.804  11.180  1.00  0.00           C  
ATOM    705  CD  GLU C 671      56.708  78.212  12.049  1.00  0.00           C  
ATOM    706  OE1 GLU C 671      56.954  77.951  13.246  1.00  0.00           O  
ATOM    707  OE2 GLU C 671      55.595  77.994  11.524  1.00  0.00           O  
ATOM    708  N   HIS C 672      59.712  81.888  10.610  1.00  0.00           N  
ATOM    709  CA  HIS C 672      59.216  82.996   9.802  1.00  0.00           C  
ATOM    710  C   HIS C 672      60.254  83.667   8.929  1.00  0.00           C  
ATOM    711  O   HIS C 672      59.984  84.710   8.332  1.00  0.00           O  
ATOM    712  CB  HIS C 672      58.508  84.019  10.687  1.00  0.00           C  
ATOM    713  CG  HIS C 672      57.327  83.453  11.410  1.00  0.00           C  
ATOM    714  ND1 HIS C 672      56.185  83.048  10.756  1.00  0.00           N  
ATOM    715  CD2 HIS C 672      57.138  83.160  12.718  1.00  0.00           C  
ATOM    716  CE1 HIS C 672      55.344  82.527  11.629  1.00  0.00           C  
ATOM    717  NE2 HIS C 672      55.898  82.583  12.826  1.00  0.00           N  
ATOM    718  N   GLY C 675      61.431  83.056   8.841  1.00  0.00           N  
ATOM    719  CA  GLY C 675      62.498  83.607   8.026  1.00  0.00           C  
ATOM    720  C   GLY C 675      62.837  85.033   8.408  1.00  0.00           C  
ATOM    721  O   GLY C 675      63.106  85.871   7.546  1.00  0.00           O  
ATOM    722  N   MET C 677      62.881  85.300   9.708  1.00  0.00           N  
ATOM    723  CA  MET C 677      63.184  86.640  10.192  1.00  0.00           C  
ATOM    724  C   MET C 677      64.608  87.099   9.842  1.00  0.00           C  
ATOM    725  O   MET C 677      64.930  88.284   9.939  1.00  0.00           O  
ATOM    726  CB  MET C 677      62.922  86.727  11.696  1.00  0.00           C  
ATOM    727  CG  MET C 677      61.478  86.460  12.084  1.00  0.00           C  
ATOM    728  SD  MET C 677      61.132  86.848  13.812  1.00  0.00           S  
ATOM    729  CE  MET C 677      59.544  86.043  14.060  1.00  0.00           C  
ATOM    730  N   LYS C 678      65.434  86.163   9.379  1.00  0.00           N  
ATOM    731  CA  LYS C 678      66.818  86.452   8.996  1.00  0.00           C  
ATOM    732  C   LYS C 678      66.875  87.407   7.810  1.00  0.00           C  
ATOM    733  O   LYS C 678      67.927  87.946   7.505  1.00  0.00           O  
ATOM    734  CB  LYS C 678      67.553  85.162   8.625  1.00  0.00           C  
ATOM    735  CG  LYS C 678      67.151  84.596   7.271  1.00  0.00           C  
ATOM    736  CD  LYS C 678      67.745  83.228   7.027  1.00  0.00           C  
ATOM    737  CE  LYS C 678      67.271  82.660   5.697  1.00  0.00           C  
ATOM    738  NZ  LYS C 678      67.657  81.227   5.537  1.00  0.00           N  
ATOM    739  N   VAL C 681      65.757  87.555   7.109  1.00  0.00           N  
ATOM    740  CA  VAL C 681      65.687  88.443   5.957  1.00  0.00           C  
ATOM    741  C   VAL C 681      65.252  89.849   6.371  1.00  0.00           C  
ATOM    742  O   VAL C 681      65.420  90.804   5.615  1.00  0.00           O  
ATOM    743  CB  VAL C 681      64.722  87.905   4.869  1.00  0.00           C  
ATOM    744  CG1 VAL C 681      65.138  86.517   4.428  1.00  0.00           C  
ATOM    745  CG2 VAL C 681      63.297  87.892   5.377  1.00  0.00           C  
ATOM    746  N   TRP C 683      64.665  89.971   7.558  1.00  0.00           N  
ATOM    747  CA  TRP C 683      64.228  91.272   8.049  1.00  0.00           C  
ATOM    748  C   TRP C 683      65.491  92.033   8.441  1.00  0.00           C  
ATOM    749  O   TRP C 683      66.540  91.424   8.665  1.00  0.00           O  
ATOM    750  CB  TRP C 683      63.363  91.128   9.312  1.00  0.00           C  
ATOM    751  CG  TRP C 683      62.067  90.349   9.204  1.00  0.00           C  
ATOM    752  CD1 TRP C 683      61.590  89.668   8.124  1.00  0.00           C  
ATOM    753  CD2 TRP C 683      61.114  90.151  10.256  1.00  0.00           C  
ATOM    754  NE1 TRP C 683      60.403  89.048   8.440  1.00  0.00           N  
ATOM    755  CE2 TRP C 683      60.091  89.328   9.743  1.00  0.00           C  
ATOM    756  CE3 TRP C 683      61.032  90.585  11.586  1.00  0.00           C  
ATOM    757  CZ2 TRP C 683      58.997  88.931  10.511  1.00  0.00           C  
ATOM    758  CZ3 TRP C 683      59.945  90.191  12.351  1.00  0.00           C  
ATOM    759  CH2 TRP C 683      58.944  89.371  11.811  1.00  0.00           C  
ATOM    760  N   PRO C 684      65.422  93.373   8.501  1.00  0.00           N  
ATOM    761  CA  PRO C 684      66.610  94.141   8.887  1.00  0.00           C  
ATOM    762  C   PRO C 684      66.987  93.779  10.331  1.00  0.00           C  
ATOM    763  O   PRO C 684      66.128  93.755  11.219  1.00  0.00           O  
ATOM    764  CB  PRO C 684      66.144  95.592   8.742  1.00  0.00           C  
ATOM    765  CG  PRO C 684      64.640  95.506   8.898  1.00  0.00           C  
ATOM    766  CD  PRO C 684      64.308  94.266   8.132  1.00  0.00           C  
ATOM    767  N   GLN C 685      68.258  93.431  10.531  1.00  0.00           N  
ATOM    768  CA  GLN C 685      68.783  93.023  11.836  1.00  0.00           C  
ATOM    769  C   GLN C 685      69.272  94.211  12.668  1.00  0.00           C  
ATOM    770  O   GLN C 685      69.640  95.249  12.114  1.00  0.00           O  
ATOM    771  CB  GLN C 685      69.936  92.036  11.632  1.00  0.00           C  
ATOM    772  CG  GLN C 685      69.612  90.867  10.716  1.00  0.00           C  
ATOM    773  CD  GLN C 685      68.499  89.993  11.261  1.00  0.00           C  
ATOM    774  OE1 GLN C 685      68.500  89.623  12.439  1.00  0.00           O  
ATOM    775  NE2 GLN C 685      67.541  89.660  10.409  1.00  0.00           N  
ATOM    776  N   PRO C 686      69.233  94.093  14.012  1.00  0.00           N  
ATOM    777  CA  PRO C 686      68.752  92.912  14.737  1.00  0.00           C  
ATOM    778  C   PRO C 686      67.230  92.959  14.914  1.00  0.00           C  
ATOM    779  O   PRO C 686      66.620  94.038  14.934  1.00  0.00           O  
ATOM    780  CB  PRO C 686      69.475  93.025  16.077  1.00  0.00           C  
ATOM    781  CG  PRO C 686      69.491  94.494  16.312  1.00  0.00           C  
ATOM    782  CD  PRO C 686      69.825  95.074  14.943  1.00  0.00           C  
ATOM    783  N   VAL C 687      66.623  91.783  15.016  1.00  0.00           N  
ATOM    784  CA  VAL C 687      65.191  91.673  15.196  1.00  0.00           C  
ATOM    785  C   VAL C 687      64.873  91.627  16.686  1.00  0.00           C  
ATOM    786  O   VAL C 687      65.290  90.702  17.379  1.00  0.00           O  
ATOM    787  CB  VAL C 687      64.649  90.392  14.510  1.00  0.00           C  
ATOM    788  CG1 VAL C 687      63.167  90.210  14.800  1.00  0.00           C  
ATOM    789  CG2 VAL C 687      64.876  90.473  13.007  1.00  0.00           C  
ATOM    790  N   ARG C 688      64.171  92.641  17.185  1.00  0.00           N  
ATOM    791  CA  ARG C 688      63.785  92.688  18.597  1.00  0.00           C  
ATOM    792  C   ARG C 688      62.326  92.241  18.758  1.00  0.00           C  
ATOM    793  O   ARG C 688      61.427  92.788  18.115  1.00  0.00           O  
ATOM    794  CB  ARG C 688      63.961  94.100  19.149  1.00  0.00           C  
ATOM    795  CG  ARG C 688      65.390  94.590  19.179  1.00  0.00           C  
ATOM    796  CD  ARG C 688      65.424  96.065  19.505  1.00  0.00           C  
ATOM    797  NE  ARG C 688      66.784  96.562  19.661  1.00  0.00           N  
ATOM    798  CZ  ARG C 688      67.585  96.903  18.657  1.00  0.00           C  
ATOM    799  NH1 ARG C 688      67.171  96.807  17.400  1.00  0.00           N  
ATOM    800  NH2 ARG C 688      68.800  97.367  18.920  1.00  0.00           N  
ATOM    801  N   LEU C 689      62.097  91.251  19.615  1.00  0.00           N  
ATOM    802  CA  LEU C 689      60.758  90.710  19.859  1.00  0.00           C  
ATOM    803  C   LEU C 689      60.430  90.725  21.347  1.00  0.00           C  
ATOM    804  O   LEU C 689      61.309  90.544  22.195  1.00  0.00           O  
ATOM    805  CB  LEU C 689      60.684  89.257  19.382  1.00  0.00           C  
ATOM    806  CG  LEU C 689      61.088  88.911  17.953  1.00  0.00           C  
ATOM    807  CD1 LEU C 689      61.133  87.414  17.777  1.00  0.00           C  
ATOM    808  CD2 LEU C 689      60.107  89.521  16.988  1.00  0.00           C  
ATOM    809  N   TRP C 690      59.158  90.900  21.670  1.00  0.00           N  
ATOM    810  CA  TRP C 690      58.744  90.900  23.065  1.00  0.00           C  
ATOM    811  C   TRP C 690      57.349  90.321  23.184  1.00  0.00           C  
ATOM    812  O   TRP C 690      56.570  90.359  22.234  1.00  0.00           O  
ATOM    813  CB  TRP C 690      58.770  92.319  23.651  1.00  0.00           C  
ATOM    814  CG  TRP C 690      57.520  93.101  23.401  1.00  0.00           C  
ATOM    815  CD1 TRP C 690      57.229  93.847  22.302  1.00  0.00           C  
ATOM    816  CD2 TRP C 690      56.379  93.198  24.268  1.00  0.00           C  
ATOM    817  NE1 TRP C 690      55.980  94.405  22.422  1.00  0.00           N  
ATOM    818  CE2 TRP C 690      55.436  94.022  23.621  1.00  0.00           C  
ATOM    819  CE3 TRP C 690      56.063  92.668  25.530  1.00  0.00           C  
ATOM    820  CZ2 TRP C 690      54.196  94.332  24.192  1.00  0.00           C  
ATOM    821  CZ3 TRP C 690      54.821  92.979  26.099  1.00  0.00           C  
ATOM    822  CH2 TRP C 690      53.909  93.803  25.426  1.00  0.00           C  
ATOM    823  N   MET C 691      57.040  89.790  24.356  1.00  0.00           N  
ATOM    824  CA  MET C 691      55.731  89.227  24.618  1.00  0.00           C  
ATOM    825  C   MET C 691      55.536  89.120  26.122  1.00  0.00           C  
ATOM    826  O   MET C 691      56.484  89.248  26.890  1.00  0.00           O  
ATOM    827  CB  MET C 691      55.579  87.844  23.972  1.00  0.00           C  
ATOM    828  CG  MET C 691      56.037  86.680  24.842  1.00  0.00           C  
ATOM    829  SD  MET C 691      55.392  85.109  24.259  1.00  0.00           S  
ATOM    830  CE  MET C 691      56.831  84.429  23.404  1.00  0.00           C  
ATOM    831  N   ALA C 692      54.295  88.912  26.540  1.00  0.00           N  
ATOM    832  CA  ALA C 692      53.968  88.759  27.949  1.00  0.00           C  
ATOM    833  C   ALA C 692      52.939  87.651  27.955  1.00  0.00           C  
ATOM    834  O   ALA C 692      51.960  87.714  27.209  1.00  0.00           O  
ATOM    835  CB  ALA C 692      53.376  90.036  28.505  1.00  0.00           C  
ATOM    836  N   GLY C 693      53.194  86.607  28.734  1.00  0.00           N  
ATOM    837  CA  GLY C 693      52.262  85.502  28.774  1.00  0.00           C  
ATOM    838  C   GLY C 693      52.575  84.506  29.857  1.00  0.00           C  
ATOM    839  O   GLY C 693      53.546  84.674  30.600  1.00  0.00           O  
ATOM    840  N   PRO C 695      51.719  83.488  30.018  1.00  0.00           N  
ATOM    841  CA  PRO C 695      51.891  82.441  31.032  1.00  0.00           C  
ATOM    842  C   PRO C 695      52.992  81.436  30.677  1.00  0.00           C  
ATOM    843  O   PRO C 695      53.194  81.098  29.511  1.00  0.00           O  
ATOM    844  CB  PRO C 695      50.513  81.785  31.072  1.00  0.00           C  
ATOM    845  CG  PRO C 695      50.057  81.906  29.649  1.00  0.00           C  
ATOM    846  CD  PRO C 695      50.440  83.320  29.297  1.00  0.00           C  
ATOM    847  N   MET C 696      53.699  80.968  31.695  1.00  0.00           N  
ATOM    848  CA  MET C 696      54.774  80.003  31.530  1.00  0.00           C  
ATOM    849  C   MET C 696      54.404  78.913  32.518  1.00  0.00           C  
ATOM    850  O   MET C 696      53.833  79.206  33.577  1.00  0.00           O  
ATOM    851  CB  MET C 696      56.126  80.633  31.893  1.00  0.00           C  
ATOM    852  CG  MET C 696      56.574  81.761  30.974  1.00  0.00           C  
ATOM    853  SD  MET C 696      56.858  81.187  29.290  1.00  0.00           S  
ATOM    854  CE  MET C 696      57.040  82.729  28.409  1.00  0.00           C  
ATOM    855  N   PHE C 697      54.733  77.668  32.192  1.00  0.00           N  
ATOM    856  CA  PHE C 697      54.373  76.548  33.053  1.00  0.00           C  
ATOM    857  C   PHE C 697      55.556  75.688  33.454  1.00  0.00           C  
ATOM    858  O   PHE C 697      56.368  75.280  32.613  1.00  0.00           O  
ATOM    859  CB  PHE C 697      53.322  75.679  32.352  1.00  0.00           C  
ATOM    860  CG  PHE C 697      52.300  76.476  31.606  1.00  0.00           C  
ATOM    861  CD1 PHE C 697      51.165  76.956  32.255  1.00  0.00           C  
ATOM    862  CD2 PHE C 697      52.518  76.831  30.275  1.00  0.00           C  
ATOM    863  CE1 PHE C 697      50.263  77.788  31.592  1.00  0.00           C  
ATOM    864  CE2 PHE C 697      51.624  77.663  29.601  1.00  0.00           C  
ATOM    865  CZ  PHE C 697      50.496  78.145  30.260  1.00  0.00           C  
ATOM    866  N   ARG C 698      55.623  75.386  34.744  1.00  0.00           N  
ATOM    867  CA  ARG C 698      56.682  74.553  35.277  1.00  0.00           C  
ATOM    868  C   ARG C 698      56.148  73.555  36.291  1.00  0.00           C  
ATOM    869  O   ARG C 698      55.570  73.933  37.301  1.00  0.00           O  
ATOM    870  CB  ARG C 698      57.780  75.411  35.896  1.00  0.00           C  
ATOM    871  CG  ARG C 698      59.074  75.312  35.121  1.00  0.00           C  
ATOM    872  CD  ARG C 698      59.339  76.539  34.286  1.00  0.00           C  
ATOM    873  NE  ARG C 698      60.056  77.538  35.071  1.00  0.00           N  
ATOM    874  CZ  ARG C 698      61.094  78.242  34.628  1.00  0.00           C  
ATOM    875  NH1 ARG C 698      61.545  78.065  33.391  1.00  0.00           N  
ATOM    876  NH2 ARG C 698      61.696  79.114  35.431  1.00  0.00           N  
ATOM    877  N   ALA C 699      56.308  72.273  35.990  1.00  0.00           N  
ATOM    878  CA  ALA C 699      55.854  71.199  36.869  1.00  0.00           C  
ATOM    879  C   ALA C 699      56.738  71.099  38.108  1.00  0.00           C  
ATOM    880  O   ALA C 699      57.787  70.455  38.081  1.00  0.00           O  
ATOM    881  CB  ALA C 699      55.857  69.876  36.115  1.00  0.00           C  
ATOM    882  N   GLU C 700      56.332  71.759  39.183  1.00  0.00           N  
ATOM    883  CA  GLU C 700      57.106  71.719  40.412  1.00  0.00           C  
ATOM    884  C   GLU C 700      56.418  70.907  41.495  1.00  0.00           C  
ATOM    885  O   GLU C 700      55.187  70.860  41.561  1.00  0.00           O  
ATOM    886  CB  GLU C 700      57.418  73.130  40.893  1.00  0.00           C  
ATOM    887  CG  GLU C 700      58.410  73.836  39.987  1.00  0.00           C  
ATOM    888  CD  GLU C 700      58.807  75.198  40.495  1.00  0.00           C  
ATOM    889  OE1 GLU C 700      59.002  75.346  41.720  1.00  0.00           O  
ATOM    890  OE2 GLU C 700      58.932  76.121  39.664  1.00  0.00           O  
ATOM    891  N   ARG C 703      57.223  70.252  42.329  1.00  0.00           N  
ATOM    892  CA  ARG C 703      56.709  69.410  43.407  1.00  0.00           C  
ATOM    893  C   ARG C 703      55.709  70.128  44.311  1.00  0.00           C  
ATOM    894  O   ARG C 703      56.032  71.138  44.952  1.00  0.00           O  
ATOM    895  CB  ARG C 703      57.856  68.810  44.232  1.00  0.00           C  
ATOM    896  CG  ARG C 703      57.398  67.830  45.312  1.00  0.00           C  
ATOM    897  CD  ARG C 703      58.518  66.893  45.742  1.00  0.00           C  
ATOM    898  NE  ARG C 703      58.952  66.022  44.648  1.00  0.00           N  
ATOM    899  CZ  ARG C 703      59.265  64.735  44.784  1.00  0.00           C  
ATOM    900  NH1 ARG C 703      59.197  64.146  45.971  1.00  0.00           N  
ATOM    901  NH2 ARG C 703      59.643  64.031  43.725  1.00  0.00           N  
ATOM    902  N   PRO C 718      54.469  69.609  44.358  1.00  0.00           N  
ATOM    903  CA  PRO C 718      53.365  70.142  45.156  1.00  0.00           C  
ATOM    904  C   PRO C 718      53.636  70.209  46.658  1.00  0.00           C  
ATOM    905  O   PRO C 718      53.956  69.208  47.306  1.00  0.00           O  
ATOM    906  CB  PRO C 718      52.204  69.202  44.810  1.00  0.00           C  
ATOM    907  CG  PRO C 718      52.891  67.921  44.454  1.00  0.00           C  
ATOM    908  CD  PRO C 718      54.035  68.413  43.614  1.00  0.00           C  
ATOM    909  N   GLN C 719      53.528  71.432  47.168  1.00  0.00           N  
ATOM    910  CA  GLN C 719      53.718  71.812  48.572  1.00  0.00           C  
ATOM    911  C   GLN C 719      53.936  73.323  48.467  1.00  0.00           C  
ATOM    912  O   GLN C 719      54.889  73.873  49.025  1.00  0.00           O  
ATOM    913  CB  GLN C 719      54.954  71.137  49.193  1.00  0.00           C  
ATOM    914  CG  GLN C 719      56.284  71.453  48.513  1.00  0.00           C  
ATOM    915  CD  GLN C 719      57.468  71.031  49.355  1.00  0.00           C  
ATOM    916  OE1 GLN C 719      58.008  71.823  50.129  1.00  0.00           O  
ATOM    917  NE2 GLN C 719      57.869  69.772  49.225  1.00  0.00           N  
ATOM    918  N   LYS C 720      53.048  73.979  47.719  1.00  0.00           N  
ATOM    919  CA  LYS C 720      53.122  75.414  47.432  1.00  0.00           C  
ATOM    920  C   LYS C 720      54.211  75.582  46.364  1.00  0.00           C  
ATOM    921  O   LYS C 720      53.898  75.665  45.174  1.00  0.00           O  
ATOM    922  CB  LYS C 720      53.435  76.261  48.681  1.00  0.00           C  
ATOM    923  CG  LYS C 720      52.308  76.323  49.709  1.00  0.00           C  
ATOM    924  CD  LYS C 720      52.652  77.259  50.870  1.00  0.00           C  
ATOM    925  CE  LYS C 720      53.775  76.711  51.746  1.00  0.00           C  
ATOM    926  NZ  LYS C 720      53.385  75.468  52.473  1.00  0.00           N  
ATOM    927  N   GLY C 721      55.478  75.565  46.783  1.00  0.00           N  
ATOM    928  CA  GLY C 721      56.592  75.706  45.853  1.00  0.00           C  
ATOM    929  C   GLY C 721      56.474  76.886  44.903  1.00  0.00           C  
ATOM    930  O   GLY C 721      57.139  76.935  43.870  1.00  0.00           O  
ATOM    931  N   ARG C 722      55.619  77.836  45.273  1.00  0.00           N  
ATOM    932  CA  ARG C 722      55.348  79.053  44.512  1.00  0.00           C  
ATOM    933  C   ARG C 722      54.344  78.950  43.352  1.00  0.00           C  
ATOM    934  O   ARG C 722      53.131  79.008  43.585  1.00  0.00           O  
ATOM    935  CB  ARG C 722      56.646  79.754  44.068  1.00  0.00           C  
ATOM    936  CG  ARG C 722      57.602  80.146  45.207  1.00  0.00           C  
ATOM    937  CD  ARG C 722      56.926  80.949  46.326  1.00  0.00           C  
ATOM    938  NE  ARG C 722      56.128  80.101  47.215  1.00  0.00           N  
ATOM    939  CZ  ARG C 722      55.719  80.448  48.434  1.00  0.00           C  
ATOM    940  NH1 ARG C 722      56.027  81.637  48.942  1.00  0.00           N  
ATOM    941  NH2 ARG C 722      54.997  79.597  49.152  1.00  0.00           N  
ATOM    942  N   TYR C 723      54.827  78.774  42.122  1.00  0.00           N  
ATOM    943  CA  TYR C 723      53.927  78.733  40.969  1.00  0.00           C  
ATOM    944  C   TYR C 723      54.198  77.674  39.917  1.00  0.00           C  
ATOM    945  O   TYR C 723      55.339  77.467  39.508  1.00  0.00           O  
ATOM    946  CB  TYR C 723      53.932  80.088  40.252  1.00  0.00           C  
ATOM    947  CG  TYR C 723      53.264  81.212  40.997  1.00  0.00           C  
ATOM    948  CD1 TYR C 723      51.881  81.368  40.958  1.00  0.00           C  
ATOM    949  CD2 TYR C 723      54.015  82.140  41.721  1.00  0.00           C  
ATOM    950  CE1 TYR C 723      51.253  82.425  41.621  1.00  0.00           C  
ATOM    951  CE2 TYR C 723      53.399  83.203  42.390  1.00  0.00           C  
ATOM    952  CZ  TYR C 723      52.017  83.339  42.333  1.00  0.00           C  
ATOM    953  OH  TYR C 723      51.397  84.391  42.969  1.00  0.00           O  
ATOM    954  N   ARG C 724      53.130  77.027  39.463  1.00  0.00           N  
ATOM    955  CA  ARG C 724      53.226  76.038  38.402  1.00  0.00           C  
ATOM    956  C   ARG C 724      52.832  76.735  37.104  1.00  0.00           C  
ATOM    957  O   ARG C 724      53.172  76.278  36.010  1.00  0.00           O  
ATOM    958  CB  ARG C 724      52.360  74.818  38.690  1.00  0.00           C  
ATOM    959  CG  ARG C 724      53.143  73.708  39.364  1.00  0.00           C  
ATOM    960  CD  ARG C 724      52.432  73.147  40.576  1.00  0.00           C  
ATOM    961  NE  ARG C 724      51.200  72.449  40.226  1.00  0.00           N  
ATOM    962  CZ  ARG C 724      51.149  71.309  39.545  1.00  0.00           C  
ATOM    963  NH1 ARG C 724      52.265  70.723  39.126  1.00  0.00           N  
ATOM    964  NH2 ARG C 724      49.976  70.747  39.295  1.00  0.00           N  
ATOM    965  N   GLN C 725      52.094  77.837  37.244  1.00  0.00           N  
ATOM    966  CA  GLN C 725      51.706  78.680  36.119  1.00  0.00           C  
ATOM    967  C   GLN C 725      51.972  80.103  36.569  1.00  0.00           C  
ATOM    968  O   GLN C 725      51.318  80.600  37.489  1.00  0.00           O  
ATOM    969  CB  GLN C 725      50.226  78.568  35.733  1.00  0.00           C  
ATOM    970  CG  GLN C 725      49.907  79.474  34.526  1.00  0.00           C  
ATOM    971  CD  GLN C 725      48.428  79.611  34.202  1.00  0.00           C  
ATOM    972  OE1 GLN C 725      47.752  78.644  33.850  1.00  0.00           O  
ATOM    973  NE2 GLN C 725      47.930  80.829  34.281  1.00  0.00           N  
ATOM    974  N   PHE C 726      52.962  80.740  35.959  1.00  0.00           N  
ATOM    975  CA  PHE C 726      53.298  82.114  36.301  1.00  0.00           C  
ATOM    976  C   PHE C 726      53.304  82.895  34.991  1.00  0.00           C  
ATOM    977  O   PHE C 726      53.051  82.322  33.928  1.00  0.00           O  
ATOM    978  CB  PHE C 726      54.650  82.193  37.045  1.00  0.00           C  
ATOM    979  CG  PHE C 726      55.803  81.580  36.293  1.00  0.00           C  
ATOM    980  CD1 PHE C 726      55.938  80.201  36.212  1.00  0.00           C  
ATOM    981  CD2 PHE C 726      56.720  82.384  35.621  1.00  0.00           C  
ATOM    982  CE1 PHE C 726      56.963  79.625  35.468  1.00  0.00           C  
ATOM    983  CE2 PHE C 726      57.747  81.822  34.875  1.00  0.00           C  
ATOM    984  CZ  PHE C 726      57.868  80.436  34.796  1.00  0.00           C  
ATOM    985  N   HIS C 728      53.551  84.197  35.059  1.00  0.00           N  
ATOM    986  CA  HIS C 728      53.548  85.022  33.857  1.00  0.00           C  
ATOM    987  C   HIS C 728      54.795  85.864  33.777  1.00  0.00           C  
ATOM    988  O   HIS C 728      55.223  86.440  34.784  1.00  0.00           O  
ATOM    989  CB  HIS C 728      52.320  85.938  33.846  1.00  0.00           C  
ATOM    990  CG  HIS C 728      51.024  85.195  33.898  1.00  0.00           C  
ATOM    991  ND1 HIS C 728      50.510  84.680  35.069  1.00  0.00           N  
ATOM    992  CD2 HIS C 728      50.174  84.817  32.915  1.00  0.00           C  
ATOM    993  CE1 HIS C 728      49.403  84.014  34.805  1.00  0.00           C  
ATOM    994  NE2 HIS C 728      49.177  84.082  33.505  1.00  0.00           N  
ATOM    995  N   GLN C 730      55.375  85.947  32.585  1.00  0.00           N  
ATOM    996  CA  GLN C 730      56.570  86.751  32.414  1.00  0.00           C  
ATOM    997  C   GLN C 730      56.599  87.594  31.141  1.00  0.00           C  
ATOM    998  O   GLN C 730      55.923  87.279  30.154  1.00  0.00           O  
ATOM    999  CB  GLN C 730      57.826  85.871  32.500  1.00  0.00           C  
ATOM   1000  CG  GLN C 730      58.091  84.950  31.311  1.00  0.00           C  
ATOM   1001  CD  GLN C 730      59.340  84.096  31.513  1.00  0.00           C  
ATOM   1002  OE1 GLN C 730      59.699  83.763  32.644  1.00  0.00           O  
ATOM   1003  NE2 GLN C 730      60.013  83.746  30.417  1.00  0.00           N  
ATOM   1004  N   VAL C 731      57.298  88.724  31.222  1.00  0.00           N  
ATOM   1005  CA  VAL C 731      57.491  89.622  30.089  1.00  0.00           C  
ATOM   1006  C   VAL C 731      58.820  89.126  29.539  1.00  0.00           C  
ATOM   1007  O   VAL C 731      59.776  88.946  30.291  1.00  0.00           O  
ATOM   1008  CB  VAL C 731      57.630  91.096  30.537  1.00  0.00           C  
ATOM   1009  CG1 VAL C 731      58.086  91.970  29.374  1.00  0.00           C  
ATOM   1010  CG2 VAL C 731      56.310  91.603  31.083  1.00  0.00           C  
ATOM   1011  N   ASN C 732      58.874  88.891  28.239  1.00  0.00           N  
ATOM   1012  CA  ASN C 732      60.070  88.357  27.602  1.00  0.00           C  
ATOM   1013  C   ASN C 732      60.546  89.269  26.463  1.00  0.00           C  
ATOM   1014  O   ASN C 732      59.748  89.655  25.593  1.00  0.00           O  
ATOM   1015  CB  ASN C 732      59.735  86.955  27.074  1.00  0.00           C  
ATOM   1016  CG  ASN C 732      60.945  86.196  26.591  1.00  0.00           C  
ATOM   1017  OD1 ASN C 732      61.541  85.423  27.341  1.00  0.00           O  
ATOM   1018  ND2 ASN C 732      61.270  86.349  25.314  1.00  0.00           N  
ATOM   1019  N   TYR C 733      61.828  89.644  26.503  1.00  0.00           N  
ATOM   1020  CA  TYR C 733      62.428  90.492  25.478  1.00  0.00           C  
ATOM   1021  C   TYR C 733      63.533  89.713  24.790  1.00  0.00           C  
ATOM   1022  O   TYR C 733      64.306  89.026  25.447  1.00  0.00           O  
ATOM   1023  CB  TYR C 733      63.000  91.768  26.085  1.00  0.00           C  
ATOM   1024  CG  TYR C 733      63.870  92.554  25.128  1.00  0.00           C  
ATOM   1025  CD1 TYR C 733      63.306  93.271  24.071  1.00  0.00           C  
ATOM   1026  CD2 TYR C 733      65.264  92.567  25.265  1.00  0.00           C  
ATOM   1027  CE1 TYR C 733      64.104  93.980  23.174  1.00  0.00           C  
ATOM   1028  CE2 TYR C 733      66.068  93.275  24.372  1.00  0.00           C  
ATOM   1029  CZ  TYR C 733      65.480  93.978  23.332  1.00  0.00           C  
ATOM   1030  OH  TYR C 733      66.258  94.683  22.448  1.00  0.00           O  
ATOM   1031  N   GLU C 734      63.674  89.912  23.488  1.00  0.00           N  
ATOM   1032  CA  GLU C 734      64.661  89.187  22.711  1.00  0.00           C  
ATOM   1033  C   GLU C 734      65.236  90.055  21.588  1.00  0.00           C  
ATOM   1034  O   GLU C 734      64.490  90.730  20.880  1.00  0.00           O  
ATOM   1035  CB  GLU C 734      63.960  87.964  22.101  1.00  0.00           C  
ATOM   1036  CG  GLU C 734      64.569  86.596  22.397  1.00  0.00           C  
ATOM   1037  CD  GLU C 734      64.785  86.312  23.880  1.00  0.00           C  
ATOM   1038  OE1 GLU C 734      65.862  86.684  24.389  1.00  0.00           O  
ATOM   1039  OE2 GLU C 734      63.913  85.687  24.528  1.00  0.00           O  
ATOM   1040  N   ALA C 735      66.559  90.054  21.444  1.00  0.00           N  
ATOM   1041  CA  ALA C 735      67.237  90.804  20.385  1.00  0.00           C  
ATOM   1042  C   ALA C 735      68.048  89.760  19.625  1.00  0.00           C  
ATOM   1043  O   ALA C 735      69.030  89.225  20.144  1.00  0.00           O  
ATOM   1044  CB  ALA C 735      68.144  91.871  20.973  1.00  0.00           C  
ATOM   1045  N   LEU C 736      67.634  89.469  18.399  1.00  0.00           N  
ATOM   1046  CA  LEU C 736      68.284  88.441  17.604  1.00  0.00           C  
ATOM   1047  C   LEU C 736      68.974  88.917  16.336  1.00  0.00           C  
ATOM   1048  O   LEU C 736      68.568  89.906  15.724  1.00  0.00           O  
ATOM   1049  CB  LEU C 736      67.253  87.370  17.245  1.00  0.00           C  
ATOM   1050  CG  LEU C 736      66.563  86.697  18.427  1.00  0.00           C  
ATOM   1051  CD1 LEU C 736      65.210  86.173  18.015  1.00  0.00           C  
ATOM   1052  CD2 LEU C 736      67.443  85.589  18.960  1.00  0.00           C  
ATOM   1053  N   GLY C 737      70.023  88.194  15.950  1.00  0.00           N  
ATOM   1054  CA  GLY C 737      70.753  88.514  14.742  1.00  0.00           C  
ATOM   1055  C   GLY C 737      72.034  89.316  14.855  1.00  0.00           C  
ATOM   1056  O   GLY C 737      72.529  89.785  13.835  1.00  0.00           O  
ATOM   1057  N   SER C 738      72.585  89.477  16.054  1.00  0.00           N  
ATOM   1058  CA  SER C 738      73.829  90.239  16.201  1.00  0.00           C  
ATOM   1059  C   SER C 738      74.656  89.902  17.439  1.00  0.00           C  
ATOM   1060  O   SER C 738      74.121  89.650  18.520  1.00  0.00           O  
ATOM   1061  CB  SER C 738      73.551  91.743  16.149  1.00  0.00           C  
ATOM   1062  OG  SER C 738      74.740  92.502  16.281  1.00  0.00           O  
ATOM   1063  N   GLU C 739      75.971  89.890  17.254  1.00  0.00           N  
ATOM   1064  CA  GLU C 739      76.912  89.586  18.324  1.00  0.00           C  
ATOM   1065  C   GLU C 739      77.326  90.848  19.101  1.00  0.00           C  
ATOM   1066  O   GLU C 739      77.901  90.766  20.192  1.00  0.00           O  
ATOM   1067  CB  GLU C 739      78.142  88.896  17.720  1.00  0.00           C  
ATOM   1068  CG  GLU C 739      79.255  88.552  18.704  1.00  0.00           C  
ATOM   1069  CD  GLU C 739      78.875  87.462  19.697  1.00  0.00           C  
ATOM   1070  OE1 GLU C 739      79.057  86.269  19.367  1.00  0.00           O  
ATOM   1071  OE2 GLU C 739      78.425  87.795  20.816  1.00  0.00           O  
ATOM   1072  N   ASN C 783      76.993  92.011  18.552  1.00  0.00           N  
ATOM   1073  CA  ASN C 783      77.344  93.291  19.153  1.00  0.00           C  
ATOM   1074  C   ASN C 783      76.978  93.445  20.638  1.00  0.00           C  
ATOM   1075  O   ASN C 783      75.813  93.301  21.024  1.00  0.00           O  
ATOM   1076  CB  ASN C 783      76.725  94.425  18.335  1.00  0.00           C  
ATOM   1077  CG  ASN C 783      77.411  95.759  18.564  1.00  0.00           C  
ATOM   1078  OD1 ASN C 783      77.612  96.191  19.705  1.00  0.00           O  
ATOM   1079  ND2 ASN C 783      77.767  96.423  17.474  1.00  0.00           N  
ATOM   1080  N   PRO C 787      77.975  93.756  21.489  1.00  0.00           N  
ATOM   1081  CA  PRO C 787      77.768  93.933  22.931  1.00  0.00           C  
ATOM   1082  C   PRO C 787      76.866  95.115  23.302  1.00  0.00           C  
ATOM   1083  O   PRO C 787      76.506  95.287  24.474  1.00  0.00           O  
ATOM   1084  CB  PRO C 787      79.190  94.098  23.464  1.00  0.00           C  
ATOM   1085  CG  PRO C 787      79.914  94.713  22.312  1.00  0.00           C  
ATOM   1086  CD  PRO C 787      79.403  93.907  21.154  1.00  0.00           C  
ATOM   1087  N   ILE C 788      76.525  95.944  22.318  1.00  0.00           N  
ATOM   1088  CA  ILE C 788      75.624  97.073  22.556  1.00  0.00           C  
ATOM   1089  C   ILE C 788      74.237  96.517  22.911  1.00  0.00           C  
ATOM   1090  O   ILE C 788      73.558  97.013  23.810  1.00  0.00           O  
ATOM   1091  CB  ILE C 788      75.527  97.999  21.313  1.00  0.00           C  
ATOM   1092  CG1 ILE C 788      76.748  98.923  21.247  1.00  0.00           C  
ATOM   1093  CG2 ILE C 788      74.240  98.818  21.341  1.00  0.00           C  
ATOM   1094  CD1 ILE C 788      76.746  99.863  20.055  1.00  0.00           C  
ATOM   1095  N   LEU C 789      73.869  95.428  22.249  1.00  0.00           N  
ATOM   1096  CA  LEU C 789      72.594  94.779  22.479  1.00  0.00           C  
ATOM   1097  C   LEU C 789      72.509  94.209  23.887  1.00  0.00           C  
ATOM   1098  O   LEU C 789      71.452  94.253  24.517  1.00  0.00           O  
ATOM   1099  CB  LEU C 789      72.393  93.682  21.442  1.00  0.00           C  
ATOM   1100  CG  LEU C 789      72.424  94.212  20.005  1.00  0.00           C  
ATOM   1101  CD1 LEU C 789      72.376  93.057  19.044  1.00  0.00           C  
ATOM   1102  CD2 LEU C 789      71.259  95.151  19.758  1.00  0.00           C  
ATOM   1103  N   ASP C 790      73.625  93.684  24.381  1.00  0.00           N  
ATOM   1104  CA  ASP C 790      73.673  93.111  25.723  1.00  0.00           C  
ATOM   1105  C   ASP C 790      73.432  94.229  26.738  1.00  0.00           C  
ATOM   1106  O   ASP C 790      72.651  94.078  27.680  1.00  0.00           O  
ATOM   1107  CB  ASP C 790      75.035  92.453  25.977  1.00  0.00           C  
ATOM   1108  CG  ASP C 790      75.369  91.366  24.961  1.00  0.00           C  
ATOM   1109  OD1 ASP C 790      75.424  91.670  23.748  1.00  0.00           O  
ATOM   1110  OD2 ASP C 790      75.592  90.208  25.378  1.00  0.00           O  
ATOM   1111  N   ALA C 791      74.099  95.358  26.532  1.00  0.00           N  
ATOM   1112  CA  ALA C 791      73.942  96.504  27.415  1.00  0.00           C  
ATOM   1113  C   ALA C 791      72.496  96.987  27.344  1.00  0.00           C  
ATOM   1114  O   ALA C 791      71.865  97.222  28.372  1.00  0.00           O  
ATOM   1115  CB  ALA C 791      74.878  97.604  27.006  1.00  0.00           C  
ATOM   1116  N   GLU C 792      71.968  97.089  26.124  1.00  0.00           N  
ATOM   1117  CA  GLU C 792      70.590  97.523  25.883  1.00  0.00           C  
ATOM   1118  C   GLU C 792      69.611  96.607  26.599  1.00  0.00           C  
ATOM   1119  O   GLU C 792      68.700  97.075  27.272  1.00  0.00           O  
ATOM   1120  CB  GLU C 792      70.285  97.512  24.385  1.00  0.00           C  
ATOM   1121  CG  GLU C 792      68.924  98.090  24.001  1.00  0.00           C  
ATOM   1122  CD  GLU C 792      68.729  98.143  22.490  1.00  0.00           C  
ATOM   1123  OE1 GLU C 792      68.862  97.091  21.827  1.00  0.00           O  
ATOM   1124  OE2 GLU C 792      68.462  99.237  21.957  1.00  0.00           O  
ATOM   1125  N   ALA C 793      69.811  95.301  26.453  1.00  0.00           N  
ATOM   1126  CA  ALA C 793      68.955  94.316  27.093  1.00  0.00           C  
ATOM   1127  C   ALA C 793      68.934  94.545  28.601  1.00  0.00           C  
ATOM   1128  O   ALA C 793      67.871  94.529  29.224  1.00  0.00           O  
ATOM   1129  CB  ALA C 793      69.443  92.914  26.774  1.00  0.00           C  
ATOM   1130  N   VAL C 794      70.105  94.800  29.175  1.00  0.00           N  
ATOM   1131  CA  VAL C 794      70.211  95.039  30.610  1.00  0.00           C  
ATOM   1132  C   VAL C 794      69.501  96.335  30.998  1.00  0.00           C  
ATOM   1133  O   VAL C 794      68.781  96.380  31.997  1.00  0.00           O  
ATOM   1134  CB  VAL C 794      71.696  95.105  31.077  1.00  0.00           C  
ATOM   1135  CG1 VAL C 794      71.774  95.324  32.578  1.00  0.00           C  
ATOM   1136  CG2 VAL C 794      72.423  93.831  30.709  1.00  0.00           C  
ATOM   1137  N   VAL C 795      69.681  97.379  30.193  1.00  0.00           N  
ATOM   1138  CA  VAL C 795      69.064  98.670  30.474  1.00  0.00           C  
ATOM   1139  C   VAL C 795      67.555  98.604  30.339  1.00  0.00           C  
ATOM   1140  O   VAL C 795      66.839  99.215  31.126  1.00  0.00           O  
ATOM   1141  CB  VAL C 795      69.592  99.763  29.547  1.00  0.00           C  
ATOM   1142  CG1 VAL C 795      69.110 101.124  30.014  1.00  0.00           C  
ATOM   1143  CG2 VAL C 795      71.092  99.736  29.539  1.00  0.00           C  
ATOM   1144  N   LEU C 796      67.074  97.860  29.346  1.00  0.00           N  
ATOM   1145  CA  LEU C 796      65.639  97.712  29.126  1.00  0.00           C  
ATOM   1146  C   LEU C 796      64.976  97.025  30.323  1.00  0.00           C  
ATOM   1147  O   LEU C 796      63.950  97.507  30.823  1.00  0.00           O  
ATOM   1148  CB  LEU C 796      65.364  96.945  27.835  1.00  0.00           C  
ATOM   1149  CG  LEU C 796      65.721  97.702  26.555  1.00  0.00           C  
ATOM   1150  CD1 LEU C 796      65.565  96.800  25.350  1.00  0.00           C  
ATOM   1151  CD2 LEU C 796      64.852  98.934  26.413  1.00  0.00           C  
ATOM   1152  N   LEU C 797      65.563  95.924  30.798  1.00  0.00           N  
ATOM   1153  CA  LEU C 797      65.022  95.214  31.960  1.00  0.00           C  
ATOM   1154  C   LEU C 797      65.002  96.140  33.165  1.00  0.00           C  
ATOM   1155  O   LEU C 797      64.012  96.218  33.886  1.00  0.00           O  
ATOM   1156  CB  LEU C 797      65.870  93.987  32.293  1.00  0.00           C  
ATOM   1157  CG  LEU C 797      65.574  93.291  33.632  1.00  0.00           C  
ATOM   1158  CD1 LEU C 797      64.104  92.934  33.727  1.00  0.00           C  
ATOM   1159  CD2 LEU C 797      66.433  92.041  33.780  1.00  0.00           C  
ATOM   1160  N   TYR C 798      66.113  96.837  33.372  1.00  0.00           N  
ATOM   1161  CA  TYR C 798      66.275  97.776  34.478  1.00  0.00           C  
ATOM   1162  C   TYR C 798      65.215  98.865  34.412  1.00  0.00           C  
ATOM   1163  O   TYR C 798      64.545  99.153  35.400  1.00  0.00           O  
ATOM   1164  CB  TYR C 798      67.679  98.389  34.417  1.00  0.00           C  
ATOM   1165  CG  TYR C 798      68.021  99.336  35.548  1.00  0.00           C  
ATOM   1166  CD1 TYR C 798      68.112  98.879  36.864  1.00  0.00           C  
ATOM   1167  CD2 TYR C 798      68.258 100.693  35.300  1.00  0.00           C  
ATOM   1168  CE1 TYR C 798      68.429  99.747  37.907  1.00  0.00           C  
ATOM   1169  CE2 TYR C 798      68.574 101.573  36.333  1.00  0.00           C  
ATOM   1170  CZ  TYR C 798      68.656 101.094  37.634  1.00  0.00           C  
ATOM   1171  OH  TYR C 798      68.952 101.967  38.660  1.00  0.00           O  
ATOM   1172  N   GLU C 799      65.031  99.430  33.228  1.00  0.00           N  
ATOM   1173  CA  GLU C 799      64.048 100.480  33.025  1.00  0.00           C  
ATOM   1174  C   GLU C 799      62.593 100.025  33.180  1.00  0.00           C  
ATOM   1175  O   GLU C 799      61.765 100.792  33.677  1.00  0.00           O  
ATOM   1176  CB  GLU C 799      64.276 101.171  31.679  1.00  0.00           C  
ATOM   1177  CG  GLU C 799      65.449 102.133  31.712  1.00  0.00           C  
ATOM   1178  CD  GLU C 799      65.279 103.220  32.772  1.00  0.00           C  
ATOM   1179  OE1 GLU C 799      64.283 103.977  32.695  1.00  0.00           O  
ATOM   1180  OE2 GLU C 799      66.136 103.322  33.679  1.00  0.00           O  
ATOM   1181  N   CYS C 800      62.279  98.789  32.786  1.00  0.00           N  
ATOM   1182  CA  CYS C 800      60.915  98.275  32.926  1.00  0.00           C  
ATOM   1183  C   CYS C 800      60.501  98.342  34.382  1.00  0.00           C  
ATOM   1184  O   CYS C 800      59.376  98.729  34.707  1.00  0.00           O  
ATOM   1185  CB  CYS C 800      60.822  96.825  32.462  1.00  0.00           C  
ATOM   1186  SG  CYS C 800      60.800  96.589  30.669  1.00  0.00           S  
ATOM   1187  N   LEU C 801      61.439  97.994  35.256  1.00  0.00           N  
ATOM   1188  CA  LEU C 801      61.215  97.994  36.694  1.00  0.00           C  
ATOM   1189  C   LEU C 801      61.292  99.410  37.257  1.00  0.00           C  
ATOM   1190  O   LEU C 801      60.501  99.804  38.117  1.00  0.00           O  
ATOM   1191  CB  LEU C 801      62.268  97.112  37.355  1.00  0.00           C  
ATOM   1192  CG  LEU C 801      62.314  95.694  36.781  1.00  0.00           C  
ATOM   1193  CD1 LEU C 801      63.555  94.958  37.249  1.00  0.00           C  
ATOM   1194  CD2 LEU C 801      61.057  94.947  37.179  1.00  0.00           C  
ATOM   1195  N   LYS C 802      62.241 100.176  36.741  1.00  0.00           N  
ATOM   1196  CA  LYS C 802      62.460 101.544  37.169  1.00  0.00           C  
ATOM   1197  C   LYS C 802      61.220 102.398  36.894  1.00  0.00           C  
ATOM   1198  O   LYS C 802      60.786 103.166  37.752  1.00  0.00           O  
ATOM   1199  CB  LYS C 802      63.679 102.104  36.431  1.00  0.00           C  
ATOM   1200  CG  LYS C 802      64.476 103.149  37.195  1.00  0.00           C  
ATOM   1201  CD  LYS C 802      65.166 102.558  38.419  1.00  0.00           C  
ATOM   1202  CE  LYS C 802      65.967 103.632  39.155  1.00  0.00           C  
ATOM   1203  NZ  LYS C 802      66.586 103.109  40.412  1.00  0.00           N  
ATOM   1204  N   GLU C 803      60.630 102.230  35.711  1.00  0.00           N  
ATOM   1205  CA  GLU C 803      59.432 102.974  35.308  1.00  0.00           C  
ATOM   1206  C   GLU C 803      58.211 102.635  36.164  1.00  0.00           C  
ATOM   1207  O   GLU C 803      57.288 103.437  36.277  1.00  0.00           O  
ATOM   1208  CB  GLU C 803      59.091 102.693  33.850  1.00  0.00           C  
ATOM   1209  CG  GLU C 803      60.038 103.307  32.832  1.00  0.00           C  
ATOM   1210  CD  GLU C 803      59.801 104.794  32.592  1.00  0.00           C  
ATOM   1211  OE1 GLU C 803      58.796 105.341  33.099  1.00  0.00           O  
ATOM   1212  OE2 GLU C 803      60.624 105.417  31.881  1.00  0.00           O  
ATOM   1213  N   LEU C 807      58.187 101.428  36.724  1.00  0.00           N  
ATOM   1214  CA  LEU C 807      57.084 100.998  37.576  1.00  0.00           C  
ATOM   1215  C   LEU C 807      57.102 101.723  38.913  1.00  0.00           C  
ATOM   1216  O   LEU C 807      56.117 101.699  39.648  1.00  0.00           O  
ATOM   1217  CB  LEU C 807      57.158  99.495  37.820  1.00  0.00           C  
ATOM   1218  CG  LEU C 807      56.854  98.618  36.607  1.00  0.00           C  
ATOM   1219  CD1 LEU C 807      57.082  97.169  36.961  1.00  0.00           C  
ATOM   1220  CD2 LEU C 807      55.417  98.835  36.160  1.00  0.00           C  
ATOM   1221  N   GLY C 808      58.234 102.343  39.231  1.00  0.00           N  
ATOM   1222  CA  GLY C 808      58.368 103.065  40.483  1.00  0.00           C  
ATOM   1223  C   GLY C 808      59.349 102.408  41.437  1.00  0.00           C  
ATOM   1224  O   GLY C 808      59.685 102.976  42.484  1.00  0.00           O  
ATOM   1225  N   LEU C 809      59.796 101.200  41.099  1.00  0.00           N  
ATOM   1226  CA  LEU C 809      60.746 100.488  41.945  1.00  0.00           C  
ATOM   1227  C   LEU C 809      62.056 101.269  42.021  1.00  0.00           C  
ATOM   1228  O   LEU C 809      62.526 101.842  41.031  1.00  0.00           O  
ATOM   1229  CB  LEU C 809      60.996  99.080  41.409  1.00  0.00           C  
ATOM   1230  CG  LEU C 809      59.773  98.167  41.419  1.00  0.00           C  
ATOM   1231  CD1 LEU C 809      60.119  96.819  40.819  1.00  0.00           C  
ATOM   1232  CD2 LEU C 809      59.276  98.000  42.840  1.00  0.00           C  
ATOM   1233  N   ARG C1153      62.628 101.311  43.214  1.00  0.00           N  
ATOM   1234  CA  ARG C1153      63.871 102.033  43.428  1.00  0.00           C  
ATOM   1235  C   ARG C1153      64.967 101.135  43.992  1.00  0.00           C  
ATOM   1236  O   ARG C1153      66.134 101.276  43.640  1.00  0.00           O  
ATOM   1237  CB  ARG C1153      63.623 103.209  44.367  1.00  0.00           C  
ATOM   1238  CG  ARG C1153      62.745 104.310  43.777  1.00  0.00           C  
ATOM   1239  CD  ARG C1153      63.570 105.419  43.129  1.00  0.00           C  
ATOM   1240  NE  ARG C1153      64.515 106.038  44.069  1.00  0.00           N  
ATOM   1241  CZ  ARG C1153      64.176 106.740  45.155  1.00  0.00           C  
ATOM   1242  NH1 ARG C1153      62.899 106.938  45.471  1.00  0.00           N  
ATOM   1243  NH2 ARG C1153      65.126 107.236  45.942  1.00  0.00           N  
ATOM   1244  N   ARG C1154      64.580 100.191  44.842  1.00  0.00           N  
ATOM   1245  CA  ARG C1154      65.536  99.283  45.459  1.00  0.00           C  
ATOM   1246  C   ARG C1154      65.848  98.011  44.680  1.00  0.00           C  
ATOM   1247  O   ARG C1154      65.547  96.904  45.135  1.00  0.00           O  
ATOM   1248  CB  ARG C1154      65.098  98.948  46.888  1.00  0.00           C  
ATOM   1249  CG  ARG C1154      65.349 100.090  47.863  1.00  0.00           C  
ATOM   1250  CD  ARG C1154      64.071 100.681  48.391  1.00  0.00           C  
ATOM   1251  NE  ARG C1154      63.437  99.812  49.380  1.00  0.00           N  
ATOM   1252  CZ  ARG C1154      62.254 100.055  49.941  1.00  0.00           C  
ATOM   1253  NH1 ARG C1154      61.562 101.141  49.610  1.00  0.00           N  
ATOM   1254  NH2 ARG C1154      61.772  99.227  50.861  1.00  0.00           N  
ATOM   1255  N   LEU C1155      66.456  98.180  43.510  1.00  0.00           N  
ATOM   1256  CA  LEU C1155      66.837  97.051  42.662  1.00  0.00           C  
ATOM   1257  C   LEU C1155      68.340  96.807  42.786  1.00  0.00           C  
ATOM   1258  O   LEU C1155      69.101  97.722  43.094  1.00  0.00           O  
ATOM   1259  CB  LEU C1155      66.506  97.316  41.181  1.00  0.00           C  
ATOM   1260  CG  LEU C1155      65.094  97.663  40.713  1.00  0.00           C  
ATOM   1261  CD1 LEU C1155      64.069  96.829  41.464  1.00  0.00           C  
ATOM   1262  CD2 LEU C1155      64.842  99.137  40.920  1.00  0.00           C  
ATOM   1263  N   LYS C1156      68.759  95.574  42.530  1.00  0.00           N  
ATOM   1264  CA  LYS C1156      70.167  95.200  42.590  1.00  0.00           C  
ATOM   1265  C   LYS C1156      70.531  94.486  41.293  1.00  0.00           C  
ATOM   1266  O   LYS C1156      70.195  93.312  41.112  1.00  0.00           O  
ATOM   1267  CB  LYS C1156      70.435  94.278  43.788  1.00  0.00           C  
ATOM   1268  CG  LYS C1156      70.306  94.948  45.158  1.00  0.00           C  
ATOM   1269  CD  LYS C1156      71.426  95.956  45.394  1.00  0.00           C  
ATOM   1270  CE  LYS C1156      71.277  96.669  46.734  1.00  0.00           C  
ATOM   1271  NZ  LYS C1156      70.027  97.493  46.806  1.00  0.00           N  
ATOM   1272  N   VAL C1157      71.159  95.213  40.372  1.00  0.00           N  
ATOM   1273  CA  VAL C1157      71.561  94.643  39.089  1.00  0.00           C  
ATOM   1274  C   VAL C1157      72.849  93.856  39.256  1.00  0.00           C  
ATOM   1275  O   VAL C1157      73.781  94.318  39.912  1.00  0.00           O  
ATOM   1276  CB  VAL C1157      71.802  95.732  38.026  1.00  0.00           C  
ATOM   1277  CG1 VAL C1157      72.130  95.089  36.681  1.00  0.00           C  
ATOM   1278  CG2 VAL C1157      70.583  96.638  37.914  1.00  0.00           C  
ATOM   1279  N   LYS C1158      72.898  92.673  38.660  1.00  0.00           N  
ATOM   1280  CA  LYS C1158      74.072  91.822  38.743  1.00  0.00           C  
ATOM   1281  C   LYS C1158      74.460  91.394  37.342  1.00  0.00           C  
ATOM   1282  O   LYS C1158      73.615  90.943  36.568  1.00  0.00           O  
ATOM   1283  CB  LYS C1158      73.781  90.606  39.623  1.00  0.00           C  
ATOM   1284  CG  LYS C1158      73.420  90.980  41.047  1.00  0.00           C  
ATOM   1285  CD  LYS C1158      73.284  89.767  41.944  1.00  0.00           C  
ATOM   1286  CE  LYS C1158      72.879  90.179  43.357  1.00  0.00           C  
ATOM   1287  NZ  LYS C1158      73.832  91.163  43.966  1.00  0.00           N  
ATOM   1288  N   LEU C1159      75.732  91.567  37.011  1.00  0.00           N  
ATOM   1289  CA  LEU C1159      76.240  91.215  35.693  1.00  0.00           C  
ATOM   1290  C   LEU C1159      77.374  90.210  35.817  1.00  0.00           C  
ATOM   1291  O   LEU C1159      78.049  90.156  36.841  1.00  0.00           O  
ATOM   1292  CB  LEU C1159      76.737  92.475  34.984  1.00  0.00           C  
ATOM   1293  CG  LEU C1159      77.375  92.324  33.603  1.00  0.00           C  
ATOM   1294  CD1 LEU C1159      76.393  91.701  32.632  1.00  0.00           C  
ATOM   1295  CD2 LEU C1159      77.818  93.686  33.107  1.00  0.00           C  
ATOM   1296  N   SER C1160      77.582  89.418  34.775  1.00  0.00           N  
ATOM   1297  CA  SER C1160      78.645  88.427  34.772  1.00  0.00           C  
ATOM   1298  C   SER C1160      78.741  87.842  33.370  1.00  0.00           C  
ATOM   1299  O   SER C1160      78.154  88.377  32.428  1.00  0.00           O  
ATOM   1300  CB  SER C1160      78.345  87.328  35.790  1.00  0.00           C  
ATOM   1301  OG  SER C1160      79.469  86.484  35.989  1.00  0.00           O  
ATOM   1302  N   SER C1161      79.502  86.764  33.226  1.00  0.00           N  
ATOM   1303  CA  SER C1161      79.666  86.114  31.938  1.00  0.00           C  
ATOM   1304  C   SER C1161      79.930  84.641  32.166  1.00  0.00           C  
ATOM   1305  O   SER C1161      80.387  84.237  33.235  1.00  0.00           O  
ATOM   1306  CB  SER C1161      80.813  86.738  31.148  1.00  0.00           C  
ATOM   1307  OG  SER C1161      80.895  86.174  29.844  1.00  0.00           O  
ATOM   1308  N   VAL C1162      79.571  83.837  31.179  1.00  0.00           N  
ATOM   1309  CA  VAL C1162      79.755  82.405  31.256  1.00  0.00           C  
ATOM   1310  C   VAL C1162      80.747  82.000  30.182  1.00  0.00           C  
ATOM   1311  O   VAL C1162      80.954  80.820  29.937  1.00  0.00           O  
ATOM   1312  CB  VAL C1162      78.401  81.637  31.098  1.00  0.00           C  
ATOM   1313  CG1 VAL C1162      77.438  81.990  32.248  1.00  0.00           C  
ATOM   1314  CG2 VAL C1162      77.756  81.959  29.760  1.00  0.00           C  
ATOM   1315  N   GLY C1163      81.349  82.989  29.531  1.00  0.00           N  
ATOM   1316  CA  GLY C1163      82.345  82.706  28.511  1.00  0.00           C  
ATOM   1317  C   GLY C1163      81.856  82.119  27.193  1.00  0.00           C  
ATOM   1318  O   GLY C1163      80.703  82.321  26.829  1.00  0.00           O  
ATOM   1319  N   ASP C1189      82.767  81.468  26.450  1.00  0.00           N  
ATOM   1320  CA  ASP C1189      82.516  80.850  25.137  1.00  0.00           C  
ATOM   1321  C   ASP C1189      82.571  79.340  25.326  1.00  0.00           C  
ATOM   1322  O   ASP C1189      83.063  78.868  26.349  1.00  0.00           O  
ATOM   1323  CB  ASP C1189      83.616  81.267  24.138  1.00  0.00           C  
ATOM   1324  CG  ASP C1189      83.579  82.746  23.801  1.00  0.00           C  
ATOM   1325  OD1 ASP C1189      82.511  83.218  23.374  1.00  0.00           O  
ATOM   1326  OD2 ASP C1189      84.616  83.430  23.947  1.00  0.00           O  
ATOM   1327  N   PRO C1190      82.115  78.559  24.327  1.00  0.00           N  
ATOM   1328  CA  PRO C1190      82.150  77.097  24.464  1.00  0.00           C  
ATOM   1329  C   PRO C1190      83.509  76.557  24.929  1.00  0.00           C  
ATOM   1330  O   PRO C1190      83.569  75.626  25.734  1.00  0.00           O  
ATOM   1331  CB  PRO C1190      81.777  76.609  23.056  1.00  0.00           C  
ATOM   1332  CG  PRO C1190      82.062  77.803  22.159  1.00  0.00           C  
ATOM   1333  CD  PRO C1190      81.598  78.945  23.006  1.00  0.00           C  
ATOM   1334  N   GLU C1191      84.588  77.184  24.461  1.00  0.00           N  
ATOM   1335  CA  GLU C1191      85.947  76.791  24.828  1.00  0.00           C  
ATOM   1336  C   GLU C1191      86.183  77.037  26.319  1.00  0.00           C  
ATOM   1337  O   GLU C1191      86.622  76.141  27.041  1.00  0.00           O  
ATOM   1338  CB  GLU C1191      86.975  77.583  24.015  1.00  0.00           C  
ATOM   1339  CG  GLU C1191      86.916  77.377  22.499  1.00  0.00           C  
ATOM   1340  CD  GLU C1191      85.834  78.205  21.804  1.00  0.00           C  
ATOM   1341  OE1 GLU C1191      85.439  79.272  22.329  1.00  0.00           O  
ATOM   1342  OE2 GLU C1191      85.383  77.791  20.714  1.00  0.00           O  
ATOM   1343  N   ASP C1192      85.861  78.247  26.774  1.00  0.00           N  
ATOM   1344  CA  ASP C1192      86.031  78.629  28.176  1.00  0.00           C  
ATOM   1345  C   ASP C1192      85.151  77.753  29.070  1.00  0.00           C  
ATOM   1346  O   ASP C1192      85.556  77.340  30.161  1.00  0.00           O  
ATOM   1347  CB  ASP C1192      85.659  80.105  28.375  1.00  0.00           C  
ATOM   1348  CG  ASP C1192      86.397  81.035  27.427  1.00  0.00           C  
ATOM   1349  OD1 ASP C1192      87.564  80.749  27.092  1.00  0.00           O  
ATOM   1350  OD2 ASP C1192      85.809  82.059  27.016  1.00  0.00           O  
ATOM   1351  N   ARG C1193      83.945  77.472  28.586  1.00  0.00           N  
ATOM   1352  CA  ARG C1193      82.971  76.647  29.291  1.00  0.00           C  
ATOM   1353  C   ARG C1193      83.574  75.251  29.483  1.00  0.00           C  
ATOM   1354  O   ARG C1193      83.535  74.684  30.583  1.00  0.00           O  
ATOM   1355  CB  ARG C1193      81.690  76.581  28.450  1.00  0.00           C  
ATOM   1356  CG  ARG C1193      80.476  75.960  29.113  1.00  0.00           C  
ATOM   1357  CD  ARG C1193      79.283  75.985  28.158  1.00  0.00           C  
ATOM   1358  NE  ARG C1193      78.062  75.427  28.740  1.00  0.00           N  
ATOM   1359  CZ  ARG C1193      77.134  76.143  29.376  1.00  0.00           C  
ATOM   1360  NH1 ARG C1193      77.284  77.454  29.521  1.00  0.00           N  
ATOM   1361  NH2 ARG C1193      76.040  75.552  29.850  1.00  0.00           N  
ATOM   1362  N   ALA C1194      84.178  74.730  28.417  1.00  0.00           N  
ATOM   1363  CA  ALA C1194      84.803  73.411  28.432  1.00  0.00           C  
ATOM   1364  C   ALA C1194      85.930  73.342  29.462  1.00  0.00           C  
ATOM   1365  O   ALA C1194      85.945  72.460  30.325  1.00  0.00           O  
ATOM   1366  CB  ALA C1194      85.331  73.063  27.046  1.00  0.00           C  
ATOM   1367  N   ARG C1195      86.853  74.294  29.392  1.00  0.00           N  
ATOM   1368  CA  ARG C1195      87.977  74.336  30.316  1.00  0.00           C  
ATOM   1369  C   ARG C1195      87.560  74.447  31.776  1.00  0.00           C  
ATOM   1370  O   ARG C1195      88.171  73.822  32.643  1.00  0.00           O  
ATOM   1371  CB  ARG C1195      88.932  75.463  29.931  1.00  0.00           C  
ATOM   1372  CG  ARG C1195      89.488  75.256  28.549  1.00  0.00           C  
ATOM   1373  CD  ARG C1195      90.474  76.309  28.125  1.00  0.00           C  
ATOM   1374  NE  ARG C1195      90.930  76.019  26.769  1.00  0.00           N  
ATOM   1375  CZ  ARG C1195      90.553  76.678  25.674  1.00  0.00           C  
ATOM   1376  NH1 ARG C1195      89.698  77.688  25.755  1.00  0.00           N  
ATOM   1377  NH2 ARG C1195      91.024  76.312  24.487  1.00  0.00           N  
ATOM   1378  N   TYR C1196      86.519  75.223  32.056  1.00  0.00           N  
ATOM   1379  CA  TYR C1196      86.056  75.363  33.429  1.00  0.00           C  
ATOM   1380  C   TYR C1196      85.510  74.024  33.909  1.00  0.00           C  
ATOM   1381  O   TYR C1196      85.732  73.635  35.056  1.00  0.00           O  
ATOM   1382  CB  TYR C1196      84.980  76.438  33.546  1.00  0.00           C  
ATOM   1383  CG  TYR C1196      84.593  76.736  34.977  1.00  0.00           C  
ATOM   1384  CD1 TYR C1196      85.557  77.075  35.925  1.00  0.00           C  
ATOM   1385  CD2 TYR C1196      83.264  76.673  35.389  1.00  0.00           C  
ATOM   1386  CE1 TYR C1196      85.207  77.346  37.251  1.00  0.00           C  
ATOM   1387  CE2 TYR C1196      82.903  76.943  36.717  1.00  0.00           C  
ATOM   1388  CZ  TYR C1196      83.880  77.277  37.637  1.00  0.00           C  
ATOM   1389  OH  TYR C1196      83.526  77.544  38.937  1.00  0.00           O  
ATOM   1390  N   ASN C1197      84.810  73.317  33.024  1.00  0.00           N  
ATOM   1391  CA  ASN C1197      84.252  72.006  33.361  1.00  0.00           C  
ATOM   1392  C   ASN C1197      85.380  71.046  33.703  1.00  0.00           C  
ATOM   1393  O   ASN C1197      85.329  70.355  34.723  1.00  0.00           O  
ATOM   1394  CB  ASN C1197      83.416  71.440  32.208  1.00  0.00           C  
ATOM   1395  CG  ASN C1197      81.991  71.968  32.200  1.00  0.00           C  
ATOM   1396  OD1 ASN C1197      81.366  72.138  33.254  1.00  0.00           O  
ATOM   1397  ND2 ASN C1197      81.462  72.215  31.011  1.00  0.00           N  
ATOM   1398  N   ALA C1212      86.407  71.026  32.857  1.00  0.00           N  
ATOM   1399  CA  ALA C1212      87.573  70.171  33.070  1.00  0.00           C  
ATOM   1400  C   ALA C1212      88.165  70.471  34.447  1.00  0.00           C  
ATOM   1401  O   ALA C1212      88.426  69.558  35.232  1.00  0.00           O  
ATOM   1402  CB  ALA C1212      88.610  70.421  31.983  1.00  0.00           C  
ATOM   1403  N   TYR C1213      88.337  71.758  34.740  1.00  0.00           N  
ATOM   1404  CA  TYR C1213      88.873  72.216  36.018  1.00  0.00           C  
ATOM   1405  C   TYR C1213      88.050  71.653  37.178  1.00  0.00           C  
ATOM   1406  O   TYR C1213      88.603  71.114  38.142  1.00  0.00           O  
ATOM   1407  CB  TYR C1213      88.867  73.752  36.060  1.00  0.00           C  
ATOM   1408  CG  TYR C1213      88.900  74.358  37.454  1.00  0.00           C  
ATOM   1409  CD1 TYR C1213      90.085  74.405  38.188  1.00  0.00           C  
ATOM   1410  CD2 TYR C1213      87.738  74.884  38.038  1.00  0.00           C  
ATOM   1411  CE1 TYR C1213      90.116  74.958  39.467  1.00  0.00           C  
ATOM   1412  CE2 TYR C1213      87.757  75.439  39.319  1.00  0.00           C  
ATOM   1413  CZ  TYR C1213      88.950  75.471  40.029  1.00  0.00           C  
ATOM   1414  OH  TYR C1213      88.981  75.997  41.304  1.00  0.00           O  
ATOM   1415  N   LEU C1214      86.731  71.781  37.070  1.00  0.00           N  
ATOM   1416  CA  LEU C1214      85.813  71.297  38.096  1.00  0.00           C  
ATOM   1417  C   LEU C1214      85.969  69.796  38.329  1.00  0.00           C  
ATOM   1418  O   LEU C1214      85.952  69.335  39.472  1.00  0.00           O  
ATOM   1419  CB  LEU C1214      84.370  71.623  37.711  1.00  0.00           C  
ATOM   1420  CG  LEU C1214      83.989  73.102  37.758  1.00  0.00           C  
ATOM   1421  CD1 LEU C1214      82.699  73.325  37.000  1.00  0.00           C  
ATOM   1422  CD2 LEU C1214      83.867  73.567  39.203  1.00  0.00           C  
ATOM   1423  N   ARG C1215      86.126  69.036  37.248  1.00  0.00           N  
ATOM   1424  CA  ARG C1215      86.301  67.595  37.362  1.00  0.00           C  
ATOM   1425  C   ARG C1215      87.603  67.293  38.096  1.00  0.00           C  
ATOM   1426  O   ARG C1215      87.607  66.554  39.078  1.00  0.00           O  
ATOM   1427  CB  ARG C1215      86.297  66.929  35.981  1.00  0.00           C  
ATOM   1428  CG  ARG C1215      84.932  66.919  35.318  1.00  0.00           C  
ATOM   1429  CD  ARG C1215      84.961  66.278  33.939  1.00  0.00           C  
ATOM   1430  NE  ARG C1215      83.671  66.407  33.262  1.00  0.00           N  
ATOM   1431  CZ  ARG C1215      83.466  67.143  32.171  1.00  0.00           C  
ATOM   1432  NH1 ARG C1215      84.471  67.816  31.621  1.00  0.00           N  
ATOM   1433  NH2 ARG C1215      82.248  67.234  31.646  1.00  0.00           N  
ATOM   1434  N   GLU C1222      88.690  67.928  37.665  1.00  0.00           N  
ATOM   1435  CA  GLU C1222      90.004  67.720  38.274  1.00  0.00           C  
ATOM   1436  C   GLU C1222      90.049  68.024  39.769  1.00  0.00           C  
ATOM   1437  O   GLU C1222      90.695  67.311  40.535  1.00  0.00           O  
ATOM   1438  CB  GLU C1222      91.067  68.539  37.538  1.00  0.00           C  
ATOM   1439  CG  GLU C1222      91.334  68.040  36.122  1.00  0.00           C  
ATOM   1440  CD  GLU C1222      92.200  68.980  35.297  1.00  0.00           C  
ATOM   1441  OE1 GLU C1222      92.764  69.948  35.860  1.00  0.00           O  
ATOM   1442  OE2 GLU C1222      92.312  68.746  34.072  1.00  0.00           O  
ATOM   1443  N   VAL C1223      89.347  69.069  40.186  1.00  0.00           N  
ATOM   1444  CA  VAL C1223      89.322  69.458  41.594  1.00  0.00           C  
ATOM   1445  C   VAL C1223      88.330  68.634  42.420  1.00  0.00           C  
ATOM   1446  O   VAL C1223      88.607  68.273  43.574  1.00  0.00           O  
ATOM   1447  CB  VAL C1223      88.965  70.962  41.744  1.00  0.00           C  
ATOM   1448  CG1 VAL C1223      88.994  71.379  43.209  1.00  0.00           C  
ATOM   1449  CG2 VAL C1223      89.933  71.809  40.936  1.00  0.00           C  
ATOM   1450  N   LEU C1224      87.188  68.322  41.818  1.00  0.00           N  
ATOM   1451  CA  LEU C1224      86.135  67.578  42.496  1.00  0.00           C  
ATOM   1452  C   LEU C1224      86.222  66.051  42.486  1.00  0.00           C  
ATOM   1453  O   LEU C1224      85.969  65.421  43.513  1.00  0.00           O  
ATOM   1454  CB  LEU C1224      84.767  68.028  41.975  1.00  0.00           C  
ATOM   1455  CG  LEU C1224      84.405  69.497  42.223  1.00  0.00           C  
ATOM   1456  CD1 LEU C1224      83.230  69.900  41.347  1.00  0.00           C  
ATOM   1457  CD2 LEU C1224      84.092  69.722  43.695  1.00  0.00           C  
ATOM   1458  N   SER C1225      86.594  65.453  41.354  1.00  0.00           N  
ATOM   1459  CA  SER C1225      86.678  63.990  41.252  1.00  0.00           C  
ATOM   1460  C   SER C1225      87.407  63.249  42.390  1.00  0.00           C  
ATOM   1461  O   SER C1225      86.885  62.257  42.902  1.00  0.00           O  
ATOM   1462  CB  SER C1225      87.200  63.543  39.874  1.00  0.00           C  
ATOM   1463  OG  SER C1225      88.519  63.994  39.617  1.00  0.00           O  
ATOM   1464  N   PRO C1226      88.604  63.714  42.813  1.00  0.00           N  
ATOM   1465  CA  PRO C1226      89.264  62.984  43.906  1.00  0.00           C  
ATOM   1466  C   PRO C1226      88.496  63.106  45.231  1.00  0.00           C  
ATOM   1467  O   PRO C1226      88.769  62.382  46.187  1.00  0.00           O  
ATOM   1468  CB  PRO C1226      90.644  63.646  43.976  1.00  0.00           C  
ATOM   1469  CG  PRO C1226      90.378  65.040  43.511  1.00  0.00           C  
ATOM   1470  CD  PRO C1226      89.466  64.811  42.331  1.00  0.00           C  
ATOM   1471  N   HIS C1238      87.549  64.043  45.281  1.00  0.00           N  
ATOM   1472  CA  HIS C1238      86.718  64.265  46.466  1.00  0.00           C  
ATOM   1473  C   HIS C1238      85.273  63.887  46.130  1.00  0.00           C  
ATOM   1474  O   HIS C1238      84.338  64.253  46.848  1.00  0.00           O  
ATOM   1475  CB  HIS C1238      86.788  65.738  46.904  1.00  0.00           C  
ATOM   1476  CG  HIS C1238      88.166  66.199  47.273  1.00  0.00           C  
ATOM   1477  ND1 HIS C1238      89.006  66.837  46.381  1.00  0.00           N  
ATOM   1478  CD2 HIS C1238      88.856  66.105  48.434  1.00  0.00           C  
ATOM   1479  CE1 HIS C1238      90.153  67.111  46.977  1.00  0.00           C  
ATOM   1480  NE2 HIS C1238      90.089  66.679  48.224  1.00  0.00           N  
ATOM   1481  N   ARG C1239      85.117  63.122  45.050  1.00  0.00           N  
ATOM   1482  CA  ARG C1239      83.823  62.661  44.543  1.00  0.00           C  
ATOM   1483  C   ARG C1239      82.908  62.098  45.629  1.00  0.00           C  
ATOM   1484  O   ARG C1239      81.703  62.366  45.642  1.00  0.00           O  
ATOM   1485  CB  ARG C1239      84.056  61.594  43.465  1.00  0.00           C  
ATOM   1486  CG  ARG C1239      82.821  61.134  42.718  1.00  0.00           C  
ATOM   1487  CD  ARG C1239      83.206  60.153  41.619  1.00  0.00           C  
ATOM   1488  NE  ARG C1239      82.058  59.750  40.808  1.00  0.00           N  
ATOM   1489  CZ  ARG C1239      82.139  59.028  39.691  1.00  0.00           C  
ATOM   1490  NH1 ARG C1239      83.320  58.621  39.236  1.00  0.00           N  
ATOM   1491  NH2 ARG C1239      81.033  58.711  39.024  1.00  0.00           N  
ATOM   1492  N   GLU C1240      83.499  61.355  46.558  1.00  0.00           N  
ATOM   1493  CA  GLU C1240      82.756  60.728  47.643  1.00  0.00           C  
ATOM   1494  C   GLU C1240      82.082  61.674  48.641  1.00  0.00           C  
ATOM   1495  O   GLU C1240      81.295  61.229  49.476  1.00  0.00           O  
ATOM   1496  CB  GLU C1240      83.660  59.751  48.387  1.00  0.00           C  
ATOM   1497  CG  GLU C1240      84.264  58.681  47.500  1.00  0.00           C  
ATOM   1498  CD  GLU C1240      85.117  57.710  48.278  1.00  0.00           C  
ATOM   1499  OE1 GLU C1240      86.144  58.142  48.846  1.00  0.00           O  
ATOM   1500  OE2 GLU C1240      84.756  56.516  48.330  1.00  0.00           O  
ATOM   1501  N   ALA C1241      82.391  62.964  48.573  1.00  0.00           N  
ATOM   1502  CA  ALA C1241      81.784  63.925  49.489  1.00  0.00           C  
ATOM   1503  C   ALA C1241      80.653  64.720  48.824  1.00  0.00           C  
ATOM   1504  O   ALA C1241      80.119  65.666  49.409  1.00  0.00           O  
ATOM   1505  CB  ALA C1241      82.849  64.865  50.047  1.00  0.00           C  
ATOM   1506  N   LEU C1242      80.271  64.312  47.617  1.00  0.00           N  
ATOM   1507  CA  LEU C1242      79.219  64.993  46.867  1.00  0.00           C  
ATOM   1508  C   LEU C1242      77.846  64.365  47.067  1.00  0.00           C  
ATOM   1509  O   LEU C1242      77.736  63.180  47.389  1.00  0.00           O  
ATOM   1510  CB  LEU C1242      79.550  64.981  45.371  1.00  0.00           C  
ATOM   1511  CG  LEU C1242      80.875  65.605  44.936  1.00  0.00           C  
ATOM   1512  CD1 LEU C1242      81.060  65.403  43.437  1.00  0.00           C  
ATOM   1513  CD2 LEU C1242      80.896  67.085  45.302  1.00  0.00           C  
ATOM   1514  N   SER C1243      76.803  65.167  46.868  1.00  0.00           N  
ATOM   1515  CA  SER C1243      75.430  64.689  46.984  1.00  0.00           C  
ATOM   1516  C   SER C1243      75.190  63.806  45.764  1.00  0.00           C  
ATOM   1517  O   SER C1243      75.723  64.087  44.688  1.00  0.00           O  
ATOM   1518  CB  SER C1243      74.446  65.865  46.966  1.00  0.00           C  
ATOM   1519  OG  SER C1243      74.650  66.742  48.062  1.00  0.00           O  
ATOM   1520  N   GLU C1244      74.400  62.746  45.927  1.00  0.00           N  
ATOM   1521  CA  GLU C1244      74.098  61.828  44.826  1.00  0.00           C  
ATOM   1522  C   GLU C1244      73.796  62.589  43.536  1.00  0.00           C  
ATOM   1523  O   GLU C1244      74.317  62.255  42.470  1.00  0.00           O  
ATOM   1524  CB  GLU C1244      72.918  60.918  45.191  1.00  0.00           C  
ATOM   1525  CG  GLU C1244      73.305  59.488  45.586  1.00  0.00           C  
ATOM   1526  CD  GLU C1244      74.190  59.412  46.824  1.00  0.00           C  
ATOM   1527  OE1 GLU C1244      73.836  60.018  47.861  1.00  0.00           O  
ATOM   1528  OE2 GLU C1244      75.235  58.728  46.763  1.00  0.00           O  
ATOM   1529  N   ASP C1245      72.991  63.641  43.658  1.00  0.00           N  
ATOM   1530  CA  ASP C1245      72.620  64.488  42.528  1.00  0.00           C  
ATOM   1531  C   ASP C1245      73.872  65.057  41.850  1.00  0.00           C  
ATOM   1532  O   ASP C1245      74.056  64.929  40.635  1.00  0.00           O  
ATOM   1533  CB  ASP C1245      71.718  65.628  43.024  1.00  0.00           C  
ATOM   1534  CG  ASP C1245      71.511  66.717  41.984  1.00  0.00           C  
ATOM   1535  OD1 ASP C1245      71.112  66.394  40.843  1.00  0.00           O  
ATOM   1536  OD2 ASP C1245      71.747  67.901  42.315  1.00  0.00           O  
ATOM   1537  N   SER C1246      74.740  65.654  42.660  1.00  0.00           N  
ATOM   1538  CA  SER C1246      75.979  66.258  42.189  1.00  0.00           C  
ATOM   1539  C   SER C1246      76.919  65.255  41.509  1.00  0.00           C  
ATOM   1540  O   SER C1246      77.574  65.590  40.516  1.00  0.00           O  
ATOM   1541  CB  SER C1246      76.688  66.931  43.366  1.00  0.00           C  
ATOM   1542  OG  SER C1246      75.790  67.769  44.079  1.00  0.00           O  
ATOM   1543  N   LYS C1247      76.970  64.031  42.034  1.00  0.00           N  
ATOM   1544  CA  LYS C1247      77.826  62.979  41.481  1.00  0.00           C  
ATOM   1545  C   LYS C1247      77.477  62.662  40.024  1.00  0.00           C  
ATOM   1546  O   LYS C1247      78.341  62.255  39.243  1.00  0.00           O  
ATOM   1547  CB  LYS C1247      77.742  61.717  42.340  1.00  0.00           C  
ATOM   1548  CG  LYS C1247      78.318  61.891  43.736  1.00  0.00           C  
ATOM   1549  CD  LYS C1247      78.200  60.616  44.547  1.00  0.00           C  
ATOM   1550  CE  LYS C1247      78.870  60.767  45.903  1.00  0.00           C  
ATOM   1551  NZ  LYS C1247      78.751  59.541  46.744  1.00  0.00           N  
ATOM   1552  N   GLU C1248      76.209  62.846  39.668  1.00  0.00           N  
ATOM   1553  CA  GLU C1248      75.754  62.614  38.303  1.00  0.00           C  
ATOM   1554  C   GLU C1248      76.159  63.812  37.455  1.00  0.00           C  
ATOM   1555  O   GLU C1248      76.711  63.658  36.364  1.00  0.00           O  
ATOM   1556  CB  GLU C1248      74.235  62.480  38.250  1.00  0.00           C  
ATOM   1557  CG  GLU C1248      73.667  61.298  38.998  1.00  0.00           C  
ATOM   1558  CD  GLU C1248      72.171  61.185  38.809  1.00  0.00           C  
ATOM   1559  OE1 GLU C1248      71.429  61.996  39.407  1.00  0.00           O  
ATOM   1560  OE2 GLU C1248      71.739  60.296  38.044  1.00  0.00           O  
ATOM   1561  N   ARG C1249      75.875  65.007  37.971  1.00  0.00           N  
ATOM   1562  CA  ARG C1249      76.197  66.259  37.286  1.00  0.00           C  
ATOM   1563  C   ARG C1249      77.692  66.392  37.009  1.00  0.00           C  
ATOM   1564  O   ARG C1249      78.102  67.097  36.085  1.00  0.00           O  
ATOM   1565  CB  ARG C1249      75.701  67.451  38.107  1.00  0.00           C  
ATOM   1566  CG  ARG C1249      74.189  67.548  38.172  1.00  0.00           C  
ATOM   1567  CD  ARG C1249      73.750  68.680  39.073  1.00  0.00           C  
ATOM   1568  NE  ARG C1249      72.312  68.917  38.986  1.00  0.00           N  
ATOM   1569  CZ  ARG C1249      71.676  69.911  39.602  1.00  0.00           C  
ATOM   1570  NH1 ARG C1249      72.344  70.772  40.358  1.00  0.00           N  
ATOM   1571  NH2 ARG C1249      70.367  70.043  39.464  1.00  0.00           N  
ATOM   1572  N   LEU C1250      78.498  65.693  37.803  1.00  0.00           N  
ATOM   1573  CA  LEU C1250      79.947  65.710  37.650  1.00  0.00           C  
ATOM   1574  C   LEU C1250      80.352  65.078  36.313  1.00  0.00           C  
ATOM   1575  O   LEU C1250      81.437  65.342  35.793  1.00  0.00           O  
ATOM   1576  CB  LEU C1250      80.601  64.956  38.813  1.00  0.00           C  
ATOM   1577  CG  LEU C1250      82.086  65.222  39.062  1.00  0.00           C  
ATOM   1578  CD1 LEU C1250      82.291  66.694  39.404  1.00  0.00           C  
ATOM   1579  CD2 LEU C1250      82.592  64.342  40.193  1.00  0.00           C  
ATOM   1580  N   GLU C1257      79.467  64.253  35.761  1.00  0.00           N  
ATOM   1581  CA  GLU C1257      79.711  63.580  34.489  1.00  0.00           C  
ATOM   1582  C   GLU C1257      79.503  64.496  33.288  1.00  0.00           C  
ATOM   1583  O   GLU C1257      80.379  64.616  32.432  1.00  0.00           O  
ATOM   1584  CB  GLU C1257      78.816  62.345  34.363  1.00  0.00           C  
ATOM   1585  CG  GLU C1257      79.257  61.180  35.229  1.00  0.00           C  
ATOM   1586  CD  GLU C1257      80.635  60.673  34.847  1.00  0.00           C  
ATOM   1587  OE1 GLU C1257      80.798  60.203  33.699  1.00  0.00           O  
ATOM   1588  OE2 GLU C1257      81.555  60.755  35.689  1.00  0.00           O  
ATOM   1589  N   GLU C1258      78.325  65.106  33.205  1.00  0.00           N  
ATOM   1590  CA  GLU C1258      78.018  66.011  32.108  1.00  0.00           C  
ATOM   1591  C   GLU C1258      77.602  67.369  32.631  1.00  0.00           C  
ATOM   1592  O   GLU C1258      76.604  67.493  33.339  1.00  0.00           O  
ATOM   1593  CB  GLU C1258      76.918  65.451  31.209  1.00  0.00           C  
ATOM   1594  CG  GLU C1258      77.369  64.309  30.323  1.00  0.00           C  
ATOM   1595  CD  GLU C1258      76.604  64.258  29.013  1.00  0.00           C  
ATOM   1596  OE1 GLU C1258      75.353  64.260  29.044  1.00  0.00           O  
ATOM   1597  OE2 GLU C1258      77.259  64.226  27.948  1.00  0.00           O  
ATOM   1598  N   ASN C1265      78.380  68.382  32.270  1.00  0.00           N  
ATOM   1599  CA  ASN C1265      78.123  69.755  32.685  1.00  0.00           C  
ATOM   1600  C   ASN C1265      78.270  69.919  34.205  1.00  0.00           C  
ATOM   1601  O   ASN C1265      77.312  70.268  34.904  1.00  0.00           O  
ATOM   1602  CB  ASN C1265      76.727  70.189  32.214  1.00  0.00           C  
ATOM   1603  CG  ASN C1265      76.512  71.677  32.334  1.00  0.00           C  
ATOM   1604  OD1 ASN C1265      77.383  72.472  31.983  1.00  0.00           O  
ATOM   1605  ND2 ASN C1265      75.348  72.066  32.831  1.00  0.00           N  
ATOM   1606  N   PRO C1266      79.487  69.688  34.733  1.00  0.00           N  
ATOM   1607  CA  PRO C1266      79.798  69.799  36.161  1.00  0.00           C  
ATOM   1608  C   PRO C1266      79.410  71.127  36.812  1.00  0.00           C  
ATOM   1609  O   PRO C1266      79.146  71.167  38.011  1.00  0.00           O  
ATOM   1610  CB  PRO C1266      81.309  69.583  36.193  1.00  0.00           C  
ATOM   1611  CG  PRO C1266      81.515  68.617  35.093  1.00  0.00           C  
ATOM   1612  CD  PRO C1266      80.668  69.203  33.993  1.00  0.00           C  
ATOM   1613  N   MET C1267      79.356  72.202  36.028  1.00  0.00           N  
ATOM   1614  CA  MET C1267      79.001  73.526  36.551  1.00  0.00           C  
ATOM   1615  C   MET C1267      77.758  73.556  37.435  1.00  0.00           C  
ATOM   1616  O   MET C1267      77.673  74.358  38.370  1.00  0.00           O  
ATOM   1617  CB  MET C1267      78.821  74.521  35.409  1.00  0.00           C  
ATOM   1618  CG  MET C1267      80.113  74.973  34.784  1.00  0.00           C  
ATOM   1619  SD  MET C1267      79.812  76.128  33.453  1.00  0.00           S  
ATOM   1620  CE  MET C1267      79.698  75.001  32.109  1.00  0.00           C  
ATOM   1621  N   ARG C1268      76.800  72.686  37.132  1.00  0.00           N  
ATOM   1622  CA  ARG C1268      75.558  72.604  37.892  1.00  0.00           C  
ATOM   1623  C   ARG C1268      75.810  72.350  39.371  1.00  0.00           C  
ATOM   1624  O   ARG C1268      75.073  72.842  40.226  1.00  0.00           O  
ATOM   1625  CB  ARG C1268      74.676  71.495  37.337  1.00  0.00           C  
ATOM   1626  CG  ARG C1268      74.259  71.718  35.915  1.00  0.00           C  
ATOM   1627  CD  ARG C1268      73.218  70.706  35.485  1.00  0.00           C  
ATOM   1628  NE  ARG C1268      72.591  71.122  34.236  1.00  0.00           N  
ATOM   1629  CZ  ARG C1268      71.852  72.221  34.101  1.00  0.00           C  
ATOM   1630  NH1 ARG C1268      71.629  73.020  35.138  1.00  0.00           N  
ATOM   1631  NH2 ARG C1268      71.373  72.548  32.911  1.00  0.00           N  
ATOM   1632  N   ILE C1269      76.861  71.592  39.667  1.00  0.00           N  
ATOM   1633  CA  ILE C1269      77.219  71.273  41.042  1.00  0.00           C  
ATOM   1634  C   ILE C1269      77.439  72.554  41.856  1.00  0.00           C  
ATOM   1635  O   ILE C1269      77.355  72.544  43.085  1.00  0.00           O  
ATOM   1636  CB  ILE C1269      78.482  70.382  41.095  1.00  0.00           C  
ATOM   1637  CG1 ILE C1269      78.636  69.766  42.484  1.00  0.00           C  
ATOM   1638  CG2 ILE C1269      79.727  71.195  40.767  1.00  0.00           C  
ATOM   1639  CD1 ILE C1269      79.799  68.813  42.589  1.00  0.00           C  
ATOM   1640  N   LEU C1270      77.741  73.650  41.163  1.00  0.00           N  
ATOM   1641  CA  LEU C1270      77.941  74.936  41.818  1.00  0.00           C  
ATOM   1642  C   LEU C1270      76.582  75.430  42.315  1.00  0.00           C  
ATOM   1643  O   LEU C1270      76.414  75.737  43.497  1.00  0.00           O  
ATOM   1644  CB  LEU C1270      78.529  75.954  40.834  1.00  0.00           C  
ATOM   1645  CG  LEU C1270      79.952  75.724  40.322  1.00  0.00           C  
ATOM   1646  CD1 LEU C1270      80.242  76.674  39.172  1.00  0.00           C  
ATOM   1647  CD2 LEU C1270      80.947  75.919  41.454  1.00  0.00           C  
ATOM   1648  N   ASP C1271      75.603  75.442  41.410  1.00  0.00           N  
ATOM   1649  CA  ASP C1271      74.250  75.899  41.721  1.00  0.00           C  
ATOM   1650  C   ASP C1271      73.335  74.850  42.360  1.00  0.00           C  
ATOM   1651  O   ASP C1271      72.112  74.951  42.253  1.00  0.00           O  
ATOM   1652  CB  ASP C1271      73.580  76.458  40.456  1.00  0.00           C  
ATOM   1653  CG  ASP C1271      73.603  77.983  40.398  1.00  0.00           C  
ATOM   1654  OD1 ASP C1271      74.426  78.615  41.098  1.00  0.00           O  
ATOM   1655  OD2 ASP C1271      72.787  78.552  39.642  1.00  0.00           O  
ATOM   1656  N   SER C1272      73.909  73.856  43.027  1.00  0.00           N  
ATOM   1657  CA  SER C1272      73.092  72.826  43.660  1.00  0.00           C  
ATOM   1658  C   SER C1272      72.770  73.165  45.116  1.00  0.00           C  
ATOM   1659  O   SER C1272      73.333  74.101  45.693  1.00  0.00           O  
ATOM   1660  CB  SER C1272      73.758  71.444  43.552  1.00  0.00           C  
ATOM   1661  OG  SER C1272      75.021  71.396  44.198  1.00  0.00           O  
ATOM   1662  N   LYS C1273      71.839  72.415  45.693  1.00  0.00           N  
ATOM   1663  CA  LYS C1273      71.424  72.621  47.075  1.00  0.00           C  
ATOM   1664  C   LYS C1273      72.231  71.743  48.036  1.00  0.00           C  
ATOM   1665  O   LYS C1273      73.316  71.265  47.692  1.00  0.00           O  
ATOM   1666  CB  LYS C1273      69.926  72.326  47.212  1.00  0.00           C  
ATOM   1667  CG  LYS C1273      69.023  73.241  46.390  1.00  0.00           C  
ATOM   1668  CD  LYS C1273      69.117  74.684  46.867  1.00  0.00           C  
ATOM   1669  CE  LYS C1273      68.144  75.595  46.130  1.00  0.00           C  
ATOM   1670  NZ  LYS C1273      68.424  75.672  44.672  1.00  0.00           N  
ATOM   1671  N   SER C1274      71.689  71.537  49.234  1.00  0.00           N  
ATOM   1672  CA  SER C1274      72.318  70.722  50.272  1.00  0.00           C  
ATOM   1673  C   SER C1274      73.610  71.341  50.800  1.00  0.00           C  
ATOM   1674  O   SER C1274      74.323  72.055  50.090  1.00  0.00           O  
ATOM   1675  CB  SER C1274      72.574  69.288  49.778  1.00  0.00           C  
ATOM   1676  OG  SER C1274      73.002  68.437  50.833  1.00  0.00           O  
ATOM   1677  N   GLU C1275      73.897  71.064  52.065  1.00  0.00           N  
ATOM   1678  CA  GLU C1275      75.093  71.586  52.709  1.00  0.00           C  
ATOM   1679  C   GLU C1275      76.316  70.793  52.267  1.00  0.00           C  
ATOM   1680  O   GLU C1275      77.417  71.340  52.164  1.00  0.00           O  
ATOM   1681  CB  GLU C1275      74.941  71.520  54.231  1.00  0.00           C  
ATOM   1682  CG  GLU C1275      75.375  72.788  54.944  1.00  0.00           C  
ATOM   1683  CD  GLU C1275      74.620  74.016  54.458  1.00  0.00           C  
ATOM   1684  OE1 GLU C1275      73.471  74.227  54.906  1.00  0.00           O  
ATOM   1685  OE2 GLU C1275      75.174  74.766  53.624  1.00  0.00           O  
ATOM   1686  N   ARG C1276      76.083  69.520  51.953  1.00  0.00           N  
ATOM   1687  CA  ARG C1276      77.112  68.575  51.515  1.00  0.00           C  
ATOM   1688  C   ARG C1276      78.015  69.168  50.436  1.00  0.00           C  
ATOM   1689  O   ARG C1276      79.245  69.100  50.515  1.00  0.00           O  
ATOM   1690  CB  ARG C1276      76.442  67.309  50.959  1.00  0.00           C  
ATOM   1691  CG  ARG C1276      75.348  66.722  51.848  1.00  0.00           C  
ATOM   1692  CD  ARG C1276      74.607  65.572  51.165  1.00  0.00           C  
ATOM   1693  NE  ARG C1276      75.464  64.406  50.945  1.00  0.00           N  
ATOM   1694  CZ  ARG C1276      75.019  63.165  50.761  1.00  0.00           C  
ATOM   1695  NH1 ARG C1276      73.717  62.908  50.766  1.00  0.00           N  
ATOM   1696  NH2 ARG C1276      75.881  62.173  50.580  1.00  0.00           N  
ATOM   1697  N   ASP C1281      77.382  69.783  49.445  1.00  0.00           N  
ATOM   1698  CA  ASP C1281      78.087  70.379  48.321  1.00  0.00           C  
ATOM   1699  C   ASP C1281      78.724  71.726  48.651  1.00  0.00           C  
ATOM   1700  O   ASP C1281      79.926  71.917  48.461  1.00  0.00           O  
ATOM   1701  CB  ASP C1281      77.123  70.533  47.138  1.00  0.00           C  
ATOM   1702  CG  ASP C1281      76.399  69.237  46.797  1.00  0.00           C  
ATOM   1703  OD1 ASP C1281      77.038  68.164  46.842  1.00  0.00           O  
ATOM   1704  OD2 ASP C1281      75.190  69.293  46.487  1.00  0.00           O  
ATOM   1705  N   GLN C1282      77.917  72.640  49.179  1.00  0.00           N  
ATOM   1706  CA  GLN C1282      78.369  73.987  49.518  1.00  0.00           C  
ATOM   1707  C   GLN C1282      79.615  74.063  50.397  1.00  0.00           C  
ATOM   1708  O   GLN C1282      80.568  74.778  50.074  1.00  0.00           O  
ATOM   1709  CB  GLN C1282      77.223  74.786  50.150  1.00  0.00           C  
ATOM   1710  CG  GLN C1282      76.000  74.946  49.242  1.00  0.00           C  
ATOM   1711  CD  GLN C1282      76.353  75.492  47.861  1.00  0.00           C  
ATOM   1712  OE1 GLN C1282      77.370  76.172  47.685  1.00  0.00           O  
ATOM   1713  NE2 GLN C1282      75.515  75.196  46.877  1.00  0.00           N  
ATOM   1714  N   ALA C1283      79.611  73.324  51.502  1.00  0.00           N  
ATOM   1715  CA  ALA C1283      80.748  73.324  52.415  1.00  0.00           C  
ATOM   1716  C   ALA C1283      82.016  72.825  51.723  1.00  0.00           C  
ATOM   1717  O   ALA C1283      83.096  73.401  51.903  1.00  0.00           O  
ATOM   1718  CB  ALA C1283      80.440  72.476  53.640  1.00  0.00           C  
ATOM   1719  N   LEU C1284      81.879  71.768  50.924  1.00  0.00           N  
ATOM   1720  CA  LEU C1284      83.011  71.196  50.197  1.00  0.00           C  
ATOM   1721  C   LEU C1284      83.603  72.218  49.227  1.00  0.00           C  
ATOM   1722  O   LEU C1284      84.815  72.463  49.229  1.00  0.00           O  
ATOM   1723  CB  LEU C1284      82.581  69.942  49.427  1.00  0.00           C  
ATOM   1724  CG  LEU C1284      83.643  69.304  48.520  1.00  0.00           C  
ATOM   1725  CD1 LEU C1284      84.866  68.879  49.330  1.00  0.00           C  
ATOM   1726  CD2 LEU C1284      83.045  68.115  47.797  1.00  0.00           C  
ATOM   1727  N   LEU C1285      82.739  72.810  48.407  1.00  0.00           N  
ATOM   1728  CA  LEU C1285      83.159  73.811  47.432  1.00  0.00           C  
ATOM   1729  C   LEU C1285      83.942  74.925  48.132  1.00  0.00           C  
ATOM   1730  O   LEU C1285      84.978  75.379  47.631  1.00  0.00           O  
ATOM   1731  CB  LEU C1285      81.936  74.383  46.702  1.00  0.00           C  
ATOM   1732  CG  LEU C1285      81.143  73.418  45.811  1.00  0.00           C  
ATOM   1733  CD1 LEU C1285      79.844  74.061  45.367  1.00  0.00           C  
ATOM   1734  CD2 LEU C1285      81.973  73.006  44.609  1.00  0.00           C  
ATOM   1735  N   LYS C1286      83.458  75.329  49.308  1.00  0.00           N  
ATOM   1736  CA  LYS C1286      84.105  76.374  50.092  1.00  0.00           C  
ATOM   1737  C   LYS C1286      85.520  75.985  50.506  1.00  0.00           C  
ATOM   1738  O   LYS C1286      86.475  76.698  50.185  1.00  0.00           O  
ATOM   1739  CB  LYS C1286      83.280  76.722  51.336  1.00  0.00           C  
ATOM   1740  CG  LYS C1286      82.103  77.651  51.072  1.00  0.00           C  
ATOM   1741  CD  LYS C1286      81.534  78.185  52.380  1.00  0.00           C  
ATOM   1742  CE  LYS C1286      80.544  79.316  52.144  1.00  0.00           C  
ATOM   1743  NZ  LYS C1286      80.106  79.941  53.425  1.00  0.00           N  
ATOM   1744  N   GLU C1287      85.657  74.841  51.180  1.00  0.00           N  
ATOM   1745  CA  GLU C1287      86.967  74.367  51.643  1.00  0.00           C  
ATOM   1746  C   GLU C1287      87.951  74.081  50.506  1.00  0.00           C  
ATOM   1747  O   GLU C1287      89.161  74.280  50.664  1.00  0.00           O  
ATOM   1748  CB  GLU C1287      86.829  73.114  52.521  1.00  0.00           C  
ATOM   1749  CG  GLU C1287      86.450  71.840  51.760  1.00  0.00           C  
ATOM   1750  CD  GLU C1287      87.061  70.571  52.350  1.00  0.00           C  
ATOM   1751  OE1 GLU C1287      87.969  70.670  53.209  1.00  0.00           O  
ATOM   1752  OE2 GLU C1287      86.641  69.467  51.938  1.00  0.00           O  
ATOM   1753  N   LEU C1316      87.435  73.596  49.376  1.00  0.00           N  
ATOM   1754  CA  LEU C1316      88.273  73.283  48.219  1.00  0.00           C  
ATOM   1755  C   LEU C1316      88.774  74.530  47.501  1.00  0.00           C  
ATOM   1756  O   LEU C1316      89.706  74.455  46.696  1.00  0.00           O  
ATOM   1757  CB  LEU C1316      87.525  72.385  47.225  1.00  0.00           C  
ATOM   1758  CG  LEU C1316      87.562  70.874  47.465  1.00  0.00           C  
ATOM   1759  CD1 LEU C1316      86.808  70.162  46.349  1.00  0.00           C  
ATOM   1760  CD2 LEU C1316      89.016  70.393  47.522  1.00  0.00           C  
ATOM   1761  N   GLY C1317      88.143  75.669  47.784  1.00  0.00           N  
ATOM   1762  CA  GLY C1317      88.537  76.915  47.150  1.00  0.00           C  
ATOM   1763  C   GLY C1317      88.289  76.889  45.651  1.00  0.00           C  
ATOM   1764  O   GLY C1317      89.166  77.255  44.859  1.00  0.00           O  
ATOM   1765  N   VAL C1318      87.100  76.433  45.262  1.00  0.00           N  
ATOM   1766  CA  VAL C1318      86.728  76.355  43.852  1.00  0.00           C  
ATOM   1767  C   VAL C1318      86.608  77.770  43.307  1.00  0.00           C  
ATOM   1768  O   VAL C1318      85.864  78.597  43.845  1.00  0.00           O  
ATOM   1769  CB  VAL C1318      85.391  75.609  43.659  1.00  0.00           C  
ATOM   1770  CG1 VAL C1318      85.067  75.477  42.180  1.00  0.00           C  
ATOM   1771  CG2 VAL C1318      85.465  74.237  44.305  1.00  0.00           C  
ATOM   1772  N   ARG C1319      87.370  78.066  42.265  1.00  0.00           N  
ATOM   1773  CA  ARG C1319      87.329  79.394  41.696  1.00  0.00           C  
ATOM   1774  C   ARG C1319      86.198  79.594  40.703  1.00  0.00           C  
ATOM   1775  O   ARG C1319      85.781  78.663  40.011  1.00  0.00           O  
ATOM   1776  CB  ARG C1319      88.690  79.798  41.134  1.00  0.00           C  
ATOM   1777  CG  ARG C1319      89.670  80.230  42.235  1.00  0.00           C  
ATOM   1778  CD  ARG C1319      91.031  80.642  41.672  1.00  0.00           C  
ATOM   1779  NE  ARG C1319      91.632  79.566  40.882  1.00  0.00           N  
ATOM   1780  CZ  ARG C1319      91.645  79.527  39.551  1.00  0.00           C  
ATOM   1781  NH1 ARG C1319      91.097  80.516  38.848  1.00  0.00           N  
ATOM   1782  NH2 ARG C1319      92.153  78.469  38.924  1.00  0.00           N  
ATOM   1783  N   PRO C1320      85.648  80.812  40.676  1.00  0.00           N  
ATOM   1784  CA  PRO C1320      84.550  81.300  39.845  1.00  0.00           C  
ATOM   1785  C   PRO C1320      84.743  81.135  38.349  1.00  0.00           C  
ATOM   1786  O   PRO C1320      85.852  81.270  37.838  1.00  0.00           O  
ATOM   1787  CB  PRO C1320      84.499  82.781  40.199  1.00  0.00           C  
ATOM   1788  CG  PRO C1320      84.948  82.803  41.609  1.00  0.00           C  
ATOM   1789  CD  PRO C1320      86.122  81.885  41.571  1.00  0.00           C  
ATOM   1790  N   MET C1321      83.636  80.921  37.645  1.00  0.00           N  
ATOM   1791  CA  MET C1321      83.646  80.777  36.190  1.00  0.00           C  
ATOM   1792  C   MET C1321      84.245  82.038  35.558  1.00  0.00           C  
ATOM   1793  O   MET C1321      84.856  81.971  34.492  1.00  0.00           O  
ATOM   1794  CB  MET C1321      82.219  80.538  35.676  1.00  0.00           C  
ATOM   1795  CG  MET C1321      82.046  80.620  34.166  1.00  0.00           C  
ATOM   1796  SD  MET C1321      83.070  79.466  33.231  1.00  0.00           S  
ATOM   1797  CE  MET C1321      83.680  80.492  31.907  1.00  0.00           C  
ATOM   1798  N   LEU C1322      84.093  83.176  36.237  1.00  0.00           N  
ATOM   1799  CA  LEU C1322      84.628  84.447  35.758  1.00  0.00           C  
ATOM   1800  C   LEU C1322      86.130  84.366  35.500  1.00  0.00           C  
ATOM   1801  O   LEU C1322      86.631  84.894  34.500  1.00  0.00           O  
ATOM   1802  CB  LEU C1322      84.368  85.552  36.777  1.00  0.00           C  
ATOM   1803  CG  LEU C1322      83.240  86.550  36.499  1.00  0.00           C  
ATOM   1804  CD1 LEU C1322      83.222  87.586  37.601  1.00  0.00           C  
ATOM   1805  CD2 LEU C1322      83.448  87.232  35.169  1.00  0.00           C  
ATOM   1806  N   ASP C1325      86.833  83.671  36.391  1.00  0.00           N  
ATOM   1807  CA  ASP C1325      88.277  83.505  36.301  1.00  0.00           C  
ATOM   1808  C   ASP C1325      88.736  82.678  35.108  1.00  0.00           C  
ATOM   1809  O   ASP C1325      89.936  82.540  34.882  1.00  0.00           O  
ATOM   1810  CB  ASP C1325      88.814  82.875  37.591  1.00  0.00           C  
ATOM   1811  CG  ASP C1325      88.672  83.792  38.797  1.00  0.00           C  
ATOM   1812  OD1 ASP C1325      88.615  85.029  38.613  1.00  0.00           O  
ATOM   1813  OD2 ASP C1325      88.621  83.281  39.937  1.00  0.00           O  
ATOM   1814  N   PHE C1326      87.797  82.123  34.351  1.00  0.00           N  
ATOM   1815  CA  PHE C1326      88.136  81.301  33.194  1.00  0.00           C  
ATOM   1816  C   PHE C1326      87.658  81.872  31.864  1.00  0.00           C  
ATOM   1817  O   PHE C1326      87.676  81.174  30.841  1.00  0.00           O  
ATOM   1818  CB  PHE C1326      87.589  79.884  33.368  1.00  0.00           C  
ATOM   1819  CG  PHE C1326      88.232  79.122  34.485  1.00  0.00           C  
ATOM   1820  CD1 PHE C1326      88.002  79.479  35.814  1.00  0.00           C  
ATOM   1821  CD2 PHE C1326      89.081  78.052  34.212  1.00  0.00           C  
ATOM   1822  CE1 PHE C1326      88.612  78.783  36.858  1.00  0.00           C  
ATOM   1823  CE2 PHE C1326      89.699  77.347  35.243  1.00  0.00           C  
ATOM   1824  CZ  PHE C1326      89.464  77.713  36.570  1.00  0.00           C  
ATOM   1825  N   LEU C1330      87.228  83.129  31.869  1.00  0.00           N  
ATOM   1826  CA  LEU C1330      86.757  83.750  30.641  1.00  0.00           C  
ATOM   1827  C   LEU C1330      87.922  83.952  29.692  1.00  0.00           C  
ATOM   1828  O   LEU C1330      89.034  84.232  30.119  1.00  0.00           O  
ATOM   1829  CB  LEU C1330      86.100  85.098  30.934  1.00  0.00           C  
ATOM   1830  CG  LEU C1330      84.872  85.069  31.837  1.00  0.00           C  
ATOM   1831  CD1 LEU C1330      84.334  86.466  31.987  1.00  0.00           C  
ATOM   1832  CD2 LEU C1330      83.826  84.151  31.247  1.00  0.00           C  
ATOM   1833  N   GLY C1334      87.679  83.757  28.406  1.00  0.00           N  
ATOM   1834  CA  GLY C1334      88.731  83.958  27.441  1.00  0.00           C  
ATOM   1835  C   GLY C1334      88.852  85.430  27.171  1.00  0.00           C  
ATOM   1836  O   GLY C1334      88.085  86.249  27.707  1.00  0.00           O  
ATOM   1837  N   GLU C1335      89.789  85.691  26.260  1.00  0.00           N  
ATOM   1838  CA  GLU C1335      90.129  87.009  25.757  1.00  0.00           C  
ATOM   1839  C   GLU C1335      88.924  87.572  25.029  1.00  0.00           C  
ATOM   1840  O   GLU C1335      88.445  88.654  25.369  1.00  0.00           O  
ATOM   1841  CB  GLU C1335      91.325  86.909  24.791  1.00  0.00           C  
ATOM   1842  CG  GLU C1335      91.542  88.127  23.880  1.00  0.00           C  
ATOM   1843  CD  GLU C1335      91.511  89.461  24.635  1.00  0.00           C  
ATOM   1844  OE1 GLU C1335      92.315  89.653  25.578  1.00  0.00           O  
ATOM   1845  OE2 GLU C1335      90.668  90.319  24.287  1.00  0.00           O  
ATOM   1846  N   GLU C1336      88.417  86.831  24.046  1.00  0.00           N  
ATOM   1847  CA  GLU C1336      87.266  87.327  23.308  1.00  0.00           C  
ATOM   1848  C   GLU C1336      86.047  87.513  24.216  1.00  0.00           C  
ATOM   1849  O   GLU C1336      85.371  88.544  24.152  1.00  0.00           O  
ATOM   1850  CB  GLU C1336      86.956  86.442  22.104  1.00  0.00           C  
ATOM   1851  CG  GLU C1336      88.111  86.374  21.114  1.00  0.00           C  
ATOM   1852  CD  GLU C1336      87.752  85.692  19.803  1.00  0.00           C  
ATOM   1853  OE1 GLU C1336      86.872  84.800  19.799  1.00  0.00           O  
ATOM   1854  OE2 GLU C1336      88.361  86.051  18.769  1.00  0.00           O  
ATOM   1855  N   ALA C1384      85.799  86.549  25.099  1.00  0.00           N  
ATOM   1856  CA  ALA C1384      84.677  86.648  26.023  1.00  0.00           C  
ATOM   1857  C   ALA C1384      84.882  87.836  26.963  1.00  0.00           C  
ATOM   1858  O   ALA C1384      83.975  88.640  27.171  1.00  0.00           O  
ATOM   1859  CB  ALA C1384      84.540  85.366  26.819  1.00  0.00           C  
ATOM   1860  N   ARG C1385      86.100  87.965  27.480  1.00  0.00           N  
ATOM   1861  CA  ARG C1385      86.481  89.038  28.401  1.00  0.00           C  
ATOM   1862  C   ARG C1385      86.355  90.395  27.723  1.00  0.00           C  
ATOM   1863  O   ARG C1385      85.920  91.376  28.331  1.00  0.00           O  
ATOM   1864  CB  ARG C1385      87.929  88.823  28.873  1.00  0.00           C  
ATOM   1865  CG  ARG C1385      88.557  89.976  29.644  1.00  0.00           C  
ATOM   1866  CD  ARG C1385      87.926  90.173  31.013  1.00  0.00           C  
ATOM   1867  NE  ARG C1385      88.194  89.067  31.930  1.00  0.00           N  
ATOM   1868  CZ  ARG C1385      87.727  88.999  33.175  1.00  0.00           C  
ATOM   1869  NH1 ARG C1385      86.965  89.970  33.665  1.00  0.00           N  
ATOM   1870  NH2 ARG C1385      88.031  87.961  33.941  1.00  0.00           N  
ATOM   1871  N   ALA C1386      86.725  90.437  26.452  1.00  0.00           N  
ATOM   1872  CA  ALA C1386      86.665  91.667  25.680  1.00  0.00           C  
ATOM   1873  C   ALA C1386      85.218  92.114  25.560  1.00  0.00           C  
ATOM   1874  O   ALA C1386      84.876  93.261  25.861  1.00  0.00           O  
ATOM   1875  CB  ALA C1386      87.261  91.448  24.300  1.00  0.00           C  
ATOM   1876  N   HIS C1387      84.371  91.177  25.147  1.00  0.00           N  
ATOM   1877  CA  HIS C1387      82.945  91.415  24.969  1.00  0.00           C  
ATOM   1878  C   HIS C1387      82.306  91.912  26.264  1.00  0.00           C  
ATOM   1879  O   HIS C1387      81.562  92.893  26.250  1.00  0.00           O  
ATOM   1880  CB  HIS C1387      82.271  90.122  24.512  1.00  0.00           C  
ATOM   1881  CG  HIS C1387      80.901  90.318  23.947  1.00  0.00           C  
ATOM   1882  ND1 HIS C1387      79.770  90.380  24.735  1.00  0.00           N  
ATOM   1883  CD2 HIS C1387      80.477  90.434  22.667  1.00  0.00           C  
ATOM   1884  CE1 HIS C1387      78.711  90.518  23.961  1.00  0.00           C  
ATOM   1885  NE2 HIS C1387      79.111  90.556  22.703  1.00  0.00           N  
ATOM   1886  N   LEU C1388      82.601  91.248  27.379  1.00  0.00           N  
ATOM   1887  CA  LEU C1388      82.040  91.647  28.666  1.00  0.00           C  
ATOM   1888  C   LEU C1388      82.475  93.060  29.056  1.00  0.00           C  
ATOM   1889  O   LEU C1388      81.688  93.833  29.614  1.00  0.00           O  
ATOM   1890  CB  LEU C1388      82.439  90.661  29.764  1.00  0.00           C  
ATOM   1891  CG  LEU C1388      82.026  91.038  31.194  1.00  0.00           C  
ATOM   1892  CD1 LEU C1388      80.500  91.140  31.311  1.00  0.00           C  
ATOM   1893  CD2 LEU C1388      82.566  90.006  32.171  1.00  0.00           C  
ATOM   1894  N   LYS C1389      83.724  93.405  28.753  1.00  0.00           N  
ATOM   1895  CA  LYS C1389      84.230  94.729  29.092  1.00  0.00           C  
ATOM   1896  C   LYS C1389      83.461  95.788  28.316  1.00  0.00           C  
ATOM   1897  O   LYS C1389      83.153  96.854  28.848  1.00  0.00           O  
ATOM   1898  CB  LYS C1389      85.732  94.835  28.818  1.00  0.00           C  
ATOM   1899  CG  LYS C1389      86.433  95.867  29.701  1.00  0.00           C  
ATOM   1900  CD  LYS C1389      86.299  95.504  31.193  1.00  0.00           C  
ATOM   1901  CE  LYS C1389      86.809  96.617  32.126  1.00  0.00           C  
ATOM   1902  NZ  LYS C1389      85.943  97.837  32.162  1.00  0.00           N  
ATOM   1903  N   GLU C1390      83.128  95.477  27.066  1.00  0.00           N  
ATOM   1904  CA  GLU C1390      82.360  96.387  26.222  1.00  0.00           C  
ATOM   1905  C   GLU C1390      81.010  96.663  26.852  1.00  0.00           C  
ATOM   1906  O   GLU C1390      80.542  97.802  26.866  1.00  0.00           O  
ATOM   1907  CB  GLU C1390      82.142  95.784  24.838  1.00  0.00           C  
ATOM   1908  CG  GLU C1390      83.361  95.823  23.942  1.00  0.00           C  
ATOM   1909  CD  GLU C1390      83.763  97.239  23.582  1.00  0.00           C  
ATOM   1910  OE1 GLU C1390      84.463  97.888  24.391  1.00  0.00           O  
ATOM   1911  OE2 GLU C1390      83.373  97.703  22.489  1.00  0.00           O  
ATOM   1912  N   VAL C1391      80.383  95.606  27.359  1.00  0.00           N  
ATOM   1913  CA  VAL C1391      79.085  95.712  28.005  1.00  0.00           C  
ATOM   1914  C   VAL C1391      79.197  96.614  29.235  1.00  0.00           C  
ATOM   1915  O   VAL C1391      78.375  97.519  29.424  1.00  0.00           O  
ATOM   1916  CB  VAL C1391      78.550  94.320  28.409  1.00  0.00           C  
ATOM   1917  CG1 VAL C1391      77.187  94.445  29.069  1.00  0.00           C  
ATOM   1918  CG2 VAL C1391      78.457  93.416  27.180  1.00  0.00           C  
ATOM   1919  N   GLU C1392      80.235  96.405  30.044  1.00  0.00           N  
ATOM   1920  CA  GLU C1392      80.438  97.222  31.244  1.00  0.00           C  
ATOM   1921  C   GLU C1392      80.664  98.685  30.865  1.00  0.00           C  
ATOM   1922  O   GLU C1392      80.193  99.599  31.543  1.00  0.00           O  
ATOM   1923  CB  GLU C1392      81.632  96.714  32.054  1.00  0.00           C  
ATOM   1924  CG  GLU C1392      81.487  95.304  32.565  1.00  0.00           C  
ATOM   1925  CD  GLU C1392      82.589  94.926  33.532  1.00  0.00           C  
ATOM   1926  OE1 GLU C1392      82.450  95.233  34.732  1.00  0.00           O  
ATOM   1927  OE2 GLU C1392      83.596  94.323  33.097  1.00  0.00           O  
ATOM   1928  N   ARG C1393      81.382  98.896  29.769  1.00  0.00           N  
ATOM   1929  CA  ARG C1393      81.672 100.234  29.288  1.00  0.00           C  
ATOM   1930  C   ARG C1393      80.360 100.960  29.020  1.00  0.00           C  
ATOM   1931  O   ARG C1393      80.156 102.084  29.481  1.00  0.00           O  
ATOM   1932  CB  ARG C1393      82.494 100.154  28.003  1.00  0.00           C  
ATOM   1933  CG  ARG C1393      83.442 101.324  27.801  1.00  0.00           C  
ATOM   1934  CD  ARG C1393      84.117 101.269  26.432  1.00  0.00           C  
ATOM   1935  NE  ARG C1393      83.402 102.055  25.423  1.00  0.00           N  
ATOM   1936  CZ  ARG C1393      83.079 101.618  24.206  1.00  0.00           C  
ATOM   1937  NH1 ARG C1393      83.392 100.385  23.821  1.00  0.00           N  
ATOM   1938  NH2 ARG C1393      82.469 102.437  23.356  1.00  0.00           N  
ATOM   1939  N   HIS C1394      79.455 100.289  28.312  1.00  0.00           N  
ATOM   1940  CA  HIS C1394      78.147 100.853  27.969  1.00  0.00           C  
ATOM   1941  C   HIS C1394      77.272 101.118  29.192  1.00  0.00           C  
ATOM   1942  O   HIS C1394      76.659 102.178  29.296  1.00  0.00           O  
ATOM   1943  CB  HIS C1394      77.401  99.926  27.014  1.00  0.00           C  
ATOM   1944  CG  HIS C1394      78.109  99.696  25.715  1.00  0.00           C  
ATOM   1945  ND1 HIS C1394      78.835 100.681  25.080  1.00  0.00           N  
ATOM   1946  CD2 HIS C1394      78.196  98.600  24.929  1.00  0.00           C  
ATOM   1947  CE1 HIS C1394      79.339 100.200  23.959  1.00  0.00           C  
ATOM   1948  NE2 HIS C1394      78.968  98.939  23.842  1.00  0.00           N  
ATOM   1949  N   LEU C1395      77.203 100.156  30.111  1.00  0.00           N  
ATOM   1950  CA  LEU C1395      76.390 100.317  31.313  1.00  0.00           C  
ATOM   1951  C   LEU C1395      76.870 101.469  32.167  1.00  0.00           C  
ATOM   1952  O   LEU C1395      76.064 102.258  32.657  1.00  0.00           O  
ATOM   1953  CB  LEU C1395      76.363  99.031  32.134  1.00  0.00           C  
ATOM   1954  CG  LEU C1395      75.602  97.895  31.450  1.00  0.00           C  
ATOM   1955  CD1 LEU C1395      75.618  96.646  32.314  1.00  0.00           C  
ATOM   1956  CD2 LEU C1395      74.166  98.353  31.164  1.00  0.00           C  
ATOM   1957  N   GLU C1396      78.183 101.565  32.347  1.00  0.00           N  
ATOM   1958  CA  GLU C1396      78.778 102.640  33.131  1.00  0.00           C  
ATOM   1959  C   GLU C1396      78.404 103.982  32.491  1.00  0.00           C  
ATOM   1960  O   GLU C1396      77.960 104.908  33.183  1.00  0.00           O  
ATOM   1961  CB  GLU C1396      80.304 102.447  33.214  1.00  0.00           C  
ATOM   1962  CG  GLU C1396      81.155 103.730  33.296  1.00  0.00           C  
ATOM   1963  CD  GLU C1396      82.035 103.925  32.055  1.00  0.00           C  
ATOM   1964  OE1 GLU C1396      83.005 103.148  31.881  1.00  0.00           O  
ATOM   1965  OE2 GLU C1396      81.750 104.844  31.247  1.00  0.00           O  
ATOM   1966  N   ARG C1397      78.525 104.062  31.166  1.00  0.00           N  
ATOM   1967  CA  ARG C1397      78.191 105.279  30.439  1.00  0.00           C  
ATOM   1968  C   ARG C1397      76.709 105.635  30.609  1.00  0.00           C  
ATOM   1969  O   ARG C1397      76.349 106.804  30.729  1.00  0.00           O  
ATOM   1970  CB  ARG C1397      78.544 105.117  28.962  1.00  0.00           C  
ATOM   1971  CG  ARG C1397      78.024 106.228  28.076  1.00  0.00           C  
ATOM   1972  CD  ARG C1397      78.560 107.595  28.465  1.00  0.00           C  
ATOM   1973  NE  ARG C1397      77.787 108.652  27.814  1.00  0.00           N  
ATOM   1974  CZ  ARG C1397      78.004 109.093  26.578  1.00  0.00           C  
ATOM   1975  NH1 ARG C1397      78.986 108.582  25.840  1.00  0.00           N  
ATOM   1976  NH2 ARG C1397      77.205 110.017  26.060  1.00  0.00           N  
ATOM   1977  N   LEU C1398      75.853 104.623  30.627  1.00  0.00           N  
ATOM   1978  CA  LEU C1398      74.429 104.850  30.802  1.00  0.00           C  
ATOM   1979  C   LEU C1398      74.084 105.007  32.276  1.00  0.00           C  
ATOM   1980  O   LEU C1398      72.915 105.150  32.628  1.00  0.00           O  
ATOM   1981  CB  LEU C1398      73.629 103.701  30.193  1.00  0.00           C  
ATOM   1982  CG  LEU C1398      73.705 103.593  28.671  1.00  0.00           C  
ATOM   1983  CD1 LEU C1398      73.104 102.279  28.209  1.00  0.00           C  
ATOM   1984  CD2 LEU C1398      72.990 104.770  28.032  1.00  0.00           C  
ATOM   1985  N   SER C1400      75.102 104.947  33.133  1.00  0.00           N  
ATOM   1986  CA  SER C1400      74.941 105.090  34.583  1.00  0.00           C  
ATOM   1987  C   SER C1400      74.037 104.053  35.254  1.00  0.00           C  
ATOM   1988  O   SER C1400      73.331 104.363  36.213  1.00  0.00           O  
ATOM   1989  CB  SER C1400      74.468 106.506  34.934  1.00  0.00           C  
ATOM   1990  OG  SER C1400      75.420 107.487  34.543  1.00  0.00           O  
ATOM   1991  N   VAL C1401      74.066 102.823  34.754  1.00  0.00           N  
ATOM   1992  CA  VAL C1401      73.266 101.743  35.323  1.00  0.00           C  
ATOM   1993  C   VAL C1401      74.085 101.107  36.443  1.00  0.00           C  
ATOM   1994  O   VAL C1401      75.077 100.431  36.183  1.00  0.00           O  
ATOM   1995  CB  VAL C1401      72.951 100.656  34.268  1.00  0.00           C  
ATOM   1996  CG1 VAL C1401      72.066  99.571  34.869  1.00  0.00           C  
ATOM   1997  CG2 VAL C1401      72.282 101.274  33.054  1.00  0.00           C  
ATOM   1998  N   PRO C1402      73.693 101.331  37.706  1.00  0.00           N  
ATOM   1999  CA  PRO C1402      74.439 100.752  38.830  1.00  0.00           C  
ATOM   2000  C   PRO C1402      74.363  99.231  38.858  1.00  0.00           C  
ATOM   2001  O   PRO C1402      73.282  98.652  38.977  1.00  0.00           O  
ATOM   2002  CB  PRO C1402      73.760 101.381  40.051  1.00  0.00           C  
ATOM   2003  CG  PRO C1402      72.335 101.583  39.586  1.00  0.00           C  
ATOM   2004  CD  PRO C1402      72.527 102.103  38.178  1.00  0.00           C  
ATOM   2005  N   TYR C1416      75.513  98.583  38.746  1.00  0.00           N  
ATOM   2006  CA  TYR C1416      75.552  97.131  38.763  1.00  0.00           C  
ATOM   2007  C   TYR C1416      76.711  96.616  39.612  1.00  0.00           C  
ATOM   2008  O   TYR C1416      77.574  97.376  40.059  1.00  0.00           O  
ATOM   2009  CB  TYR C1416      75.645  96.579  37.334  1.00  0.00           C  
ATOM   2010  CG  TYR C1416      76.983  96.806  36.668  1.00  0.00           C  
ATOM   2011  CD1 TYR C1416      77.265  98.003  36.008  1.00  0.00           C  
ATOM   2012  CD2 TYR C1416      77.982  95.835  36.724  1.00  0.00           C  
ATOM   2013  CE1 TYR C1416      78.511  98.227  35.423  1.00  0.00           C  
ATOM   2014  CE2 TYR C1416      79.231  96.047  36.144  1.00  0.00           C  
ATOM   2015  CZ  TYR C1416      79.490  97.242  35.498  1.00  0.00           C  
ATOM   2016  OH  TYR C1416      80.729  97.451  34.941  1.00  0.00           O  
ATOM   2017  N   GLU C1428      76.713  95.312  39.832  1.00  0.00           N  
ATOM   2018  CA  GLU C1428      77.739  94.648  40.604  1.00  0.00           C  
ATOM   2019  C   GLU C1428      78.159  93.482  39.736  1.00  0.00           C  
ATOM   2020  O   GLU C1428      77.316  92.777  39.184  1.00  0.00           O  
ATOM   2021  CB  GLU C1428      77.144  94.102  41.897  1.00  0.00           C  
ATOM   2022  CG  GLU C1428      78.102  94.068  43.058  1.00  0.00           C  
ATOM   2023  CD  GLU C1428      78.302  95.443  43.664  1.00  0.00           C  
ATOM   2024  OE1 GLU C1428      79.067  96.249  43.084  1.00  0.00           O  
ATOM   2025  OE2 GLU C1428      77.679  95.719  44.716  1.00  0.00           O  
ATOM   2026  N   LEU C1429      79.456  93.301  39.562  1.00  0.00           N  
ATOM   2027  CA  LEU C1429      79.922  92.197  38.750  1.00  0.00           C  
ATOM   2028  C   LEU C1429      79.985  90.977  39.661  1.00  0.00           C  
ATOM   2029  O   LEU C1429      80.618  91.014  40.715  1.00  0.00           O  
ATOM   2030  CB  LEU C1429      81.290  92.522  38.157  1.00  0.00           C  
ATOM   2031  CG  LEU C1429      81.690  91.754  36.897  1.00  0.00           C  
ATOM   2032  CD1 LEU C1429      80.719  92.035  35.765  1.00  0.00           C  
ATOM   2033  CD2 LEU C1429      83.078  92.167  36.490  1.00  0.00           C  
ATOM   2034  N   GLU C1430      79.232  89.943  39.311  1.00  0.00           N  
ATOM   2035  CA  GLU C1430      79.197  88.709  40.088  1.00  0.00           C  
ATOM   2036  C   GLU C1430      80.252  87.717  39.639  1.00  0.00           C  
ATOM   2037  O   GLU C1430      80.434  87.492  38.443  1.00  0.00           O  
ATOM   2038  CB  GLU C1430      77.823  88.049  40.000  1.00  0.00           C  
ATOM   2039  CG  GLU C1430      76.815  88.611  40.975  1.00  0.00           C  
ATOM   2040  CD  GLU C1430      77.251  88.443  42.422  1.00  0.00           C  
ATOM   2041  OE1 GLU C1430      77.341  87.287  42.887  1.00  0.00           O  
ATOM   2042  OE2 GLU C1430      77.510  89.467  43.094  1.00  0.00           O  
ATOM   2043  N   PRO C1431      80.918  87.061  40.601  1.00  0.00           N  
ATOM   2044  CA  PRO C1431      81.969  86.070  40.346  1.00  0.00           C  
ATOM   2045  C   PRO C1431      81.471  84.940  39.450  1.00  0.00           C  
ATOM   2046  O   PRO C1431      82.140  84.516  38.499  1.00  0.00           O  
ATOM   2047  CB  PRO C1431      82.286  85.551  41.750  1.00  0.00           C  
ATOM   2048  CG  PRO C1431      80.979  85.741  42.494  1.00  0.00           C  
ATOM   2049  CD  PRO C1431      80.599  87.119  42.038  1.00  0.00           C  
ATOM   2050  N   ALA C1432      80.327  84.395  39.841  1.00  0.00           N  
ATOM   2051  CA  ALA C1432      79.693  83.308  39.129  1.00  0.00           C  
ATOM   2052  C   ALA C1432      78.197  83.455  39.364  1.00  0.00           C  
ATOM   2053  O   ALA C1432      77.705  83.337  40.494  1.00  0.00           O  
ATOM   2054  CB  ALA C1432      80.195  81.958  39.646  1.00  0.00           C  
ATOM   2055  N   LEU C1433      77.509  83.845  38.301  1.00  0.00           N  
ATOM   2056  CA  LEU C1433      76.068  84.023  38.307  1.00  0.00           C  
ATOM   2057  C   LEU C1433      75.620  82.918  37.361  1.00  0.00           C  
ATOM   2058  O   LEU C1433      75.428  83.143  36.165  1.00  0.00           O  
ATOM   2059  CB  LEU C1433      75.711  85.411  37.745  1.00  0.00           C  
ATOM   2060  CG  LEU C1433      74.291  85.979  37.786  1.00  0.00           C  
ATOM   2061  CD1 LEU C1433      73.880  86.267  39.218  1.00  0.00           C  
ATOM   2062  CD2 LEU C1433      74.257  87.262  36.974  1.00  0.00           C  
ATOM   2063  N   VAL C1434      75.577  81.697  37.880  1.00  0.00           N  
ATOM   2064  CA  VAL C1434      75.179  80.552  37.073  1.00  0.00           C  
ATOM   2065  C   VAL C1434      73.675  80.605  36.798  1.00  0.00           C  
ATOM   2066  O   VAL C1434      72.852  80.660  37.723  1.00  0.00           O  
ATOM   2067  CB  VAL C1434      75.571  79.216  37.743  1.00  0.00           C  
ATOM   2068  CG1 VAL C1434      75.409  78.069  36.751  1.00  0.00           C  
ATOM   2069  CG2 VAL C1434      77.013  79.283  38.269  1.00  0.00           C  
ATOM   2070  N   ARG C1435      73.337  80.631  35.513  1.00  0.00           N  
ATOM   2071  CA  ARG C1435      71.954  80.708  35.057  1.00  0.00           C  
ATOM   2072  C   ARG C1435      71.302  79.313  35.046  1.00  0.00           C  
ATOM   2073  O   ARG C1435      71.990  78.298  34.908  1.00  0.00           O  
ATOM   2074  CB  ARG C1435      71.922  81.343  33.659  1.00  0.00           C  
ATOM   2075  CG  ARG C1435      70.733  82.249  33.408  1.00  0.00           C  
ATOM   2076  CD  ARG C1435      71.041  83.727  33.633  1.00  0.00           C  
ATOM   2077  NE  ARG C1435      69.977  84.408  34.377  1.00  0.00           N  
ATOM   2078  CZ  ARG C1435      68.671  84.334  34.108  1.00  0.00           C  
ATOM   2079  NH1 ARG C1435      68.217  83.612  33.089  1.00  0.00           N  
ATOM   2080  NH2 ARG C1435      67.801  84.949  34.899  1.00  0.00           N  
ATOM   2081  N   GLY C1436      69.978  79.271  35.178  1.00  0.00           N  
ATOM   2082  CA  GLY C1436      69.269  78.000  35.200  1.00  0.00           C  
ATOM   2083  C   GLY C1436      69.015  77.327  33.861  1.00  0.00           C  
ATOM   2084  O   GLY C1436      68.460  76.229  33.807  1.00  0.00           O  
ATOM   2085  N   LEU C1437      69.412  77.974  32.774  1.00  0.00           N  
ATOM   2086  CA  LEU C1437      69.202  77.417  31.444  1.00  0.00           C  
ATOM   2087  C   LEU C1437      70.567  77.226  30.789  1.00  0.00           C  
ATOM   2088  O   LEU C1437      71.431  78.099  30.878  1.00  0.00           O  
ATOM   2089  CB  LEU C1437      68.292  78.350  30.632  1.00  0.00           C  
ATOM   2090  CG  LEU C1437      67.000  78.738  31.373  1.00  0.00           C  
ATOM   2091  CD1 LEU C1437      67.163  80.071  32.082  1.00  0.00           C  
ATOM   2092  CD2 LEU C1437      65.849  78.809  30.410  1.00  0.00           C  
ATOM   2093  N   ASP C1438      70.763  76.094  30.126  1.00  0.00           N  
ATOM   2094  CA  ASP C1438      72.052  75.802  29.515  1.00  0.00           C  
ATOM   2095  C   ASP C1438      72.424  76.366  28.158  1.00  0.00           C  
ATOM   2096  O   ASP C1438      73.549  76.156  27.699  1.00  0.00           O  
ATOM   2097  CB  ASP C1438      72.279  74.302  29.496  1.00  0.00           C  
ATOM   2098  CG  ASP C1438      72.958  73.810  30.741  1.00  0.00           C  
ATOM   2099  OD1 ASP C1438      73.376  74.653  31.574  1.00  0.00           O  
ATOM   2100  OD2 ASP C1438      73.084  72.574  30.873  1.00  0.00           O  
ATOM   2101  N   TYR C1443      71.496  77.060  27.508  1.00  0.00           N  
ATOM   2102  CA  TYR C1443      71.758  77.632  26.186  1.00  0.00           C  
ATOM   2103  C   TYR C1443      72.575  78.937  26.196  1.00  0.00           C  
ATOM   2104  O   TYR C1443      73.024  79.413  25.148  1.00  0.00           O  
ATOM   2105  CB  TYR C1443      70.440  77.804  25.409  1.00  0.00           C  
ATOM   2106  CG  TYR C1443      69.348  78.583  26.127  1.00  0.00           C  
ATOM   2107  CD1 TYR C1443      69.431  79.968  26.276  1.00  0.00           C  
ATOM   2108  CD2 TYR C1443      68.207  77.941  26.609  1.00  0.00           C  
ATOM   2109  CE1 TYR C1443      68.403  80.697  26.882  1.00  0.00           C  
ATOM   2110  CE2 TYR C1443      67.170  78.664  27.217  1.00  0.00           C  
ATOM   2111  CZ  TYR C1443      67.278  80.038  27.344  1.00  0.00           C  
ATOM   2112  OH  TYR C1443      66.264  80.766  27.910  1.00  0.00           O  
ATOM   2113  N   TYR C1444      72.796  79.483  27.387  1.00  0.00           N  
ATOM   2114  CA  TYR C1444      73.541  80.725  27.535  1.00  0.00           C  
ATOM   2115  C   TYR C1444      75.014  80.655  27.152  1.00  0.00           C  
ATOM   2116  O   TYR C1444      75.649  79.609  27.247  1.00  0.00           O  
ATOM   2117  CB  TYR C1444      73.420  81.248  28.967  1.00  0.00           C  
ATOM   2118  CG  TYR C1444      72.071  81.843  29.298  1.00  0.00           C  
ATOM   2119  CD1 TYR C1444      71.765  83.161  28.958  1.00  0.00           C  
ATOM   2120  CD2 TYR C1444      71.114  81.099  29.983  1.00  0.00           C  
ATOM   2121  CE1 TYR C1444      70.541  83.722  29.301  1.00  0.00           C  
ATOM   2122  CE2 TYR C1444      69.887  81.649  30.330  1.00  0.00           C  
ATOM   2123  CZ  TYR C1444      69.608  82.962  29.992  1.00  0.00           C  
ATOM   2124  OH  TYR C1444      68.423  83.526  30.397  1.00  0.00           O  
ATOM   2125  N   VAL C1448      75.543  81.803  26.744  1.00  0.00           N  
ATOM   2126  CA  VAL C1448      76.935  81.954  26.353  1.00  0.00           C  
ATOM   2127  C   VAL C1448      77.262  83.437  26.539  1.00  0.00           C  
ATOM   2128  O   VAL C1448      76.480  84.301  26.161  1.00  0.00           O  
ATOM   2129  CB  VAL C1448      77.168  81.508  24.881  1.00  0.00           C  
ATOM   2130  CG1 VAL C1448      76.435  82.404  23.916  1.00  0.00           C  
ATOM   2131  CG2 VAL C1448      78.634  81.505  24.560  1.00  0.00           C  
ATOM   2132  N   ARG C1456      78.387  83.723  27.180  1.00  0.00           N  
ATOM   2133  CA  ARG C1456      78.825  85.097  27.444  1.00  0.00           C  
ATOM   2134  C   ARG C1456      77.993  85.840  28.488  1.00  0.00           C  
ATOM   2135  O   ARG C1456      77.832  85.338  29.601  1.00  0.00           O  
ATOM   2136  CB  ARG C1456      78.970  85.901  26.148  1.00  0.00           C  
ATOM   2137  CG  ARG C1456      80.084  85.376  25.273  1.00  0.00           C  
ATOM   2138  CD  ARG C1456      80.345  86.227  24.045  1.00  0.00           C  
ATOM   2139  NE  ARG C1456      81.532  85.737  23.345  1.00  0.00           N  
ATOM   2140  CZ  ARG C1456      82.133  86.348  22.327  1.00  0.00           C  
ATOM   2141  NH1 ARG C1456      81.663  87.498  21.867  1.00  0.00           N  
ATOM   2142  NH2 ARG C1456      83.224  85.816  21.780  1.00  0.00           N  
ATOM   2143  N   THR C1457      77.456  87.010  28.146  1.00  0.00           N  
ATOM   2144  CA  THR C1457      76.688  87.818  29.103  1.00  0.00           C  
ATOM   2145  C   THR C1457      75.559  87.101  29.837  1.00  0.00           C  
ATOM   2146  O   THR C1457      74.796  86.335  29.248  1.00  0.00           O  
ATOM   2147  CB  THR C1457      76.098  89.093  28.450  1.00  0.00           C  
ATOM   2148  OG1 THR C1457      77.077  89.707  27.606  1.00  0.00           O  
ATOM   2149  CG2 THR C1457      75.722  90.100  29.520  1.00  0.00           C  
ATOM   2150  N   ALA C1458      75.466  87.376  31.131  1.00  0.00           N  
ATOM   2151  CA  ALA C1458      74.440  86.812  31.992  1.00  0.00           C  
ATOM   2152  C   ALA C1458      74.163  87.890  33.029  1.00  0.00           C  
ATOM   2153  O   ALA C1458      75.098  88.472  33.580  1.00  0.00           O  
ATOM   2154  CB  ALA C1458      74.951  85.554  32.661  1.00  0.00           C  
ATOM   2155  N   PHE C1459      72.894  88.199  33.255  1.00  0.00           N  
ATOM   2156  CA  PHE C1459      72.540  89.229  34.222  1.00  0.00           C  
ATOM   2157  C   PHE C1459      71.235  88.917  34.931  1.00  0.00           C  
ATOM   2158  O   PHE C1459      70.432  88.108  34.445  1.00  0.00           O  
ATOM   2159  CB  PHE C1459      72.458  90.612  33.550  1.00  0.00           C  
ATOM   2160  CG  PHE C1459      71.503  90.678  32.384  1.00  0.00           C  
ATOM   2161  CD1 PHE C1459      71.897  90.233  31.123  1.00  0.00           C  
ATOM   2162  CD2 PHE C1459      70.223  91.214  32.540  1.00  0.00           C  
ATOM   2163  CE1 PHE C1459      71.033  90.325  30.038  1.00  0.00           C  
ATOM   2164  CE2 PHE C1459      69.354  91.308  31.461  1.00  0.00           C  
ATOM   2165  CZ  PHE C1459      69.760  90.864  30.208  1.00  0.00           C  
ATOM   2166  N   GLU C1460      71.036  89.560  36.078  1.00  0.00           N  
ATOM   2167  CA  GLU C1460      69.837  89.385  36.886  1.00  0.00           C  
ATOM   2168  C   GLU C1460      69.606  90.625  37.730  1.00  0.00           C  
ATOM   2169  O   GLU C1460      70.559  91.275  38.144  1.00  0.00           O  
ATOM   2170  CB  GLU C1460      69.993  88.195  37.830  1.00  0.00           C  
ATOM   2171  CG  GLU C1460      69.984  86.830  37.159  1.00  0.00           C  
ATOM   2172  CD  GLU C1460      70.185  85.682  38.141  1.00  0.00           C  
ATOM   2173  OE1 GLU C1460      70.200  85.930  39.370  1.00  0.00           O  
ATOM   2174  OE2 GLU C1460      70.329  84.526  37.679  1.00  0.00           O  
ATOM   2175  N   VAL C1461      68.343  90.966  37.959  1.00  0.00           N  
ATOM   2176  CA  VAL C1461      68.007  92.111  38.794  1.00  0.00           C  
ATOM   2177  C   VAL C1461      67.225  91.544  39.972  1.00  0.00           C  
ATOM   2178  O   VAL C1461      66.280  90.774  39.790  1.00  0.00           O  
ATOM   2179  CB  VAL C1461      67.146  93.158  38.052  1.00  0.00           C  
ATOM   2180  CG1 VAL C1461      66.887  94.354  38.953  1.00  0.00           C  
ATOM   2181  CG2 VAL C1461      67.843  93.608  36.779  1.00  0.00           C  
ATOM   2182  N   HIS C1462      67.660  91.870  41.182  1.00  0.00           N  
ATOM   2183  CA  HIS C1462      67.001  91.370  42.374  1.00  0.00           C  
ATOM   2184  C   HIS C1462      66.404  92.488  43.210  1.00  0.00           C  
ATOM   2185  O   HIS C1462      66.737  93.662  43.043  1.00  0.00           O  
ATOM   2186  CB  HIS C1462      67.993  90.594  43.243  1.00  0.00           C  
ATOM   2187  CG  HIS C1462      68.588  89.391  42.575  1.00  0.00           C  
ATOM   2188  ND1 HIS C1462      68.376  88.106  43.030  1.00  0.00           N  
ATOM   2189  CD2 HIS C1462      69.427  89.282  41.517  1.00  0.00           C  
ATOM   2190  CE1 HIS C1462      69.060  87.258  42.281  1.00  0.00           C  
ATOM   2191  NE2 HIS C1462      69.707  87.946  41.357  1.00  0.00           N  
ATOM   2192  N   HIS C1463      65.500  92.106  44.100  1.00  0.00           N  
ATOM   2193  CA  HIS C1463      64.868  93.040  45.010  1.00  0.00           C  
ATOM   2194  C   HIS C1463      64.956  92.337  46.352  1.00  0.00           C  
ATOM   2195  O   HIS C1463      64.568  91.174  46.486  1.00  0.00           O  
ATOM   2196  CB  HIS C1463      63.416  93.295  44.622  1.00  0.00           C  
ATOM   2197  CG  HIS C1463      62.764  94.375  45.428  1.00  0.00           C  
ATOM   2198  ND1 HIS C1463      62.173  94.135  46.651  1.00  0.00           N  
ATOM   2199  CD2 HIS C1463      62.630  95.702  45.197  1.00  0.00           C  
ATOM   2200  CE1 HIS C1463      61.708  95.272  47.139  1.00  0.00           C  
ATOM   2201  NE2 HIS C1463      61.972  96.237  46.278  1.00  0.00           N  
ATOM   2202  N   GLU C1476      65.485  93.050  47.335  1.00  0.00           N  
ATOM   2203  CA  GLU C1476      65.691  92.513  48.674  1.00  0.00           C  
ATOM   2204  C   GLU C1476      64.444  92.165  49.492  1.00  0.00           C  
ATOM   2205  O   GLU C1476      64.409  91.125  50.150  1.00  0.00           O  
ATOM   2206  CB  GLU C1476      66.623  93.447  49.448  1.00  0.00           C  
ATOM   2207  CG  GLU C1476      68.004  93.575  48.787  1.00  0.00           C  
ATOM   2208  CD  GLU C1476      68.805  94.768  49.279  1.00  0.00           C  
ATOM   2209  OE1 GLU C1476      68.530  95.904  48.826  1.00  0.00           O  
ATOM   2210  OE2 GLU C1476      69.720  94.564  50.106  1.00  0.00           O  
ATOM   2211  N   GLU C1683      63.417  93.006  49.439  1.00  0.00           N  
ATOM   2212  CA  GLU C1683      62.196  92.737  50.197  1.00  0.00           C  
ATOM   2213  C   GLU C1683      61.193  91.860  49.441  1.00  0.00           C  
ATOM   2214  O   GLU C1683      60.210  92.364  48.904  1.00  0.00           O  
ATOM   2215  CB  GLU C1683      61.514  94.044  50.614  1.00  0.00           C  
ATOM   2216  CG  GLU C1683      62.447  95.130  51.123  1.00  0.00           C  
ATOM   2217  CD  GLU C1683      62.576  96.285  50.146  1.00  0.00           C  
ATOM   2218  OE1 GLU C1683      61.530  96.862  49.780  1.00  0.00           O  
ATOM   2219  OE2 GLU C1683      63.715  96.611  49.738  1.00  0.00           O  
ATOM   2220  N   ILE C1689      61.486  90.570  49.328  1.00  0.00           N  
ATOM   2221  CA  ILE C1689      60.593  89.615  48.665  1.00  0.00           C  
ATOM   2222  C   ILE C1689      60.742  88.281  49.386  1.00  0.00           C  
ATOM   2223  O   ILE C1689      59.776  87.529  49.540  1.00  0.00           O  
ATOM   2224  CB  ILE C1689      60.930  89.392  47.170  1.00  0.00           C  
ATOM   2225  CG1 ILE C1689      60.549  90.607  46.334  1.00  0.00           C  
ATOM   2226  CG2 ILE C1689      60.170  88.178  46.628  1.00  0.00           C  
ATOM   2227  CD1 ILE C1689      60.787  90.380  44.864  1.00  0.00           C  
ATOM   2228  N   GLY C1690      61.965  87.985  49.809  1.00  0.00           N  
ATOM   2229  CA  GLY C1690      62.215  86.750  50.518  1.00  0.00           C  
ATOM   2230  C   GLY C1690      63.216  85.887  49.792  1.00  0.00           C  
ATOM   2231  O   GLY C1690      64.025  86.383  49.014  1.00  0.00           O  
ATOM   2232  N   ALA C1692      63.128  84.583  50.027  1.00  0.00           N  
ATOM   2233  CA  ALA C1692      64.026  83.610  49.417  1.00  0.00           C  
ATOM   2234  C   ALA C1692      64.136  83.756  47.899  1.00  0.00           C  
ATOM   2235  O   ALA C1692      65.187  83.480  47.318  1.00  0.00           O  
ATOM   2236  CB  ALA C1692      63.587  82.190  49.781  1.00  0.00           C  
ATOM   2237  N   GLN C1693      63.045  84.152  47.254  1.00  0.00           N  
ATOM   2238  CA  GLN C1693      63.052  84.320  45.808  1.00  0.00           C  
ATOM   2239  C   GLN C1693      63.104  85.808  45.515  1.00  0.00           C  
ATOM   2240  O   GLN C1693      62.070  86.452  45.375  1.00  0.00           O  
ATOM   2241  CB  GLN C1693      61.809  83.668  45.195  1.00  0.00           C  
ATOM   2242  CG  GLN C1693      61.665  82.180  45.535  1.00  0.00           C  
ATOM   2243  CD  GLN C1693      62.938  81.385  45.261  1.00  0.00           C  
ATOM   2244  OE1 GLN C1693      63.306  81.153  44.108  1.00  0.00           O  
ATOM   2245  NE2 GLN C1693      63.623  80.977  46.324  1.00  0.00           N  
ATOM   2246  N   SER C1700      64.317  86.342  45.427  1.00  0.00           N  
ATOM   2247  CA  SER C1700      64.521  87.767  45.195  1.00  0.00           C  
ATOM   2248  C   SER C1700      64.731  88.241  43.750  1.00  0.00           C  
ATOM   2249  O   SER C1700      64.653  89.446  43.481  1.00  0.00           O  
ATOM   2250  CB  SER C1700      65.675  88.255  46.071  1.00  0.00           C  
ATOM   2251  OG  SER C1700      66.861  87.517  45.806  1.00  0.00           O  
ATOM   2252  N   ALA C1701      65.032  87.319  42.834  1.00  0.00           N  
ATOM   2253  CA  ALA C1701      65.260  87.679  41.431  1.00  0.00           C  
ATOM   2254  C   ALA C1701      63.977  88.076  40.727  1.00  0.00           C  
ATOM   2255  O   ALA C1701      63.108  87.247  40.510  1.00  0.00           O  
ATOM   2256  CB  ALA C1701      65.922  86.538  40.683  1.00  0.00           C  
ATOM   2257  N   LEU C1702      63.874  89.344  40.352  1.00  0.00           N  
ATOM   2258  CA  LEU C1702      62.695  89.841  39.663  1.00  0.00           C  
ATOM   2259  C   LEU C1702      62.736  89.340  38.228  1.00  0.00           C  
ATOM   2260  O   LEU C1702      61.704  89.040  37.619  1.00  0.00           O  
ATOM   2261  CB  LEU C1702      62.679  91.369  39.677  1.00  0.00           C  
ATOM   2262  CG  LEU C1702      62.609  92.013  41.062  1.00  0.00           C  
ATOM   2263  CD1 LEU C1702      62.616  93.527  40.937  1.00  0.00           C  
ATOM   2264  CD2 LEU C1702      61.360  91.536  41.779  1.00  0.00           C  
ATOM   2265  N   GLY C1703      63.945  89.261  37.693  1.00  0.00           N  
ATOM   2266  CA  GLY C1703      64.124  88.801  36.335  1.00  0.00           C  
ATOM   2267  C   GLY C1703      65.590  88.721  35.967  1.00  0.00           C  
ATOM   2268  O   GLY C1703      66.464  89.137  36.739  1.00  0.00           O  
ATOM   2269  N   GLY C1704      65.857  88.194  34.780  1.00  0.00           N  
ATOM   2270  CA  GLY C1704      67.222  88.062  34.318  1.00  0.00           C  
ATOM   2271  C   GLY C1704      67.274  87.672  32.856  1.00  0.00           C  
ATOM   2272  O   GLY C1704      66.242  87.626  32.174  1.00  0.00           O  
ATOM   2273  N   GLY C1705      68.482  87.405  32.373  1.00  0.00           N  
ATOM   2274  CA  GLY C1705      68.664  87.029  30.984  1.00  0.00           C  
ATOM   2275  C   GLY C1705      70.130  86.926  30.625  1.00  0.00           C  
ATOM   2276  O   GLY C1705      71.005  86.880  31.504  1.00  0.00           O  
ATOM   2277  N   GLY C1706      70.409  86.903  29.332  1.00  0.00           N  
ATOM   2278  CA  GLY C1706      71.781  86.802  28.889  1.00  0.00           C  
ATOM   2279  C   GLY C1706      71.854  86.496  27.411  1.00  0.00           C  
ATOM   2280  O   GLY C1706      70.835  86.481  26.722  1.00  0.00           O  
ATOM   2281  N   ARG C1707      73.065  86.282  26.918  1.00  0.00           N  
ATOM   2282  CA  ARG C1707      73.281  85.981  25.514  1.00  0.00           C  
ATOM   2283  C   ARG C1707      73.149  84.470  25.319  1.00  0.00           C  
ATOM   2284  O   ARG C1707      73.342  83.700  26.260  1.00  0.00           O  
ATOM   2285  CB  ARG C1707      74.650  86.499  25.096  1.00  0.00           C  
ATOM   2286  CG  ARG C1707      74.924  86.410  23.629  1.00  0.00           C  
ATOM   2287  CD  ARG C1707      76.072  87.326  23.257  1.00  0.00           C  
ATOM   2288  NE  ARG C1707      75.624  88.673  22.902  1.00  0.00           N  
ATOM   2289  CZ  ARG C1707      75.054  88.985  21.737  1.00  0.00           C  
ATOM   2290  NH1 ARG C1707      74.841  88.046  20.811  1.00  0.00           N  
ATOM   2291  NH2 ARG C1707      74.775  90.251  21.458  1.00  0.00           N  
ATOM   2292  N   TYR C1708      72.799  84.049  24.110  1.00  0.00           N  
ATOM   2293  CA  TYR C1708      72.589  82.632  23.837  1.00  0.00           C  
ATOM   2294  C   TYR C1708      72.800  82.266  22.372  1.00  0.00           C  
ATOM   2295  O   TYR C1708      71.907  81.720  21.715  1.00  0.00           O  
ATOM   2296  CB  TYR C1708      71.173  82.219  24.279  1.00  0.00           C  
ATOM   2297  CG  TYR C1708      70.082  83.123  23.732  1.00  0.00           C  
ATOM   2298  CD1 TYR C1708      69.577  82.940  22.444  1.00  0.00           C  
ATOM   2299  CD2 TYR C1708      69.620  84.210  24.468  1.00  0.00           C  
ATOM   2300  CE1 TYR C1708      68.659  83.812  21.903  1.00  0.00           C  
ATOM   2301  CE2 TYR C1708      68.699  85.093  23.932  1.00  0.00           C  
ATOM   2302  CZ  TYR C1708      68.227  84.887  22.646  1.00  0.00           C  
ATOM   2303  OH  TYR C1708      67.355  85.779  22.081  1.00  0.00           O  
ATOM   2304  N   ASP C1709      73.972  82.591  21.845  1.00  0.00           N  
ATOM   2305  CA  ASP C1709      74.285  82.249  20.464  1.00  0.00           C  
ATOM   2306  C   ASP C1709      74.399  80.717  20.398  1.00  0.00           C  
ATOM   2307  O   ASP C1709      74.816  80.074  21.369  1.00  0.00           O  
ATOM   2308  CB  ASP C1709      75.604  82.903  20.047  1.00  0.00           C  
ATOM   2309  CG  ASP C1709      75.619  84.419  20.275  1.00  0.00           C  
ATOM   2310  OD1 ASP C1709      74.696  84.961  20.930  1.00  0.00           O  
ATOM   2311  OD2 ASP C1709      76.567  85.074  19.791  1.00  0.00           O  
ATOM   2312  N   GLY C1710      73.991  80.124  19.284  1.00  0.00           N  
ATOM   2313  CA  GLY C1710      74.070  78.676  19.173  1.00  0.00           C  
ATOM   2314  C   GLY C1710      72.754  77.961  19.430  1.00  0.00           C  
ATOM   2315  O   GLY C1710      72.575  76.817  18.991  1.00  0.00           O  
ATOM   2316  N   LEU C1725      71.834  78.624  20.133  1.00  0.00           N  
ATOM   2317  CA  LEU C1725      70.518  78.054  20.428  1.00  0.00           C  
ATOM   2318  C   LEU C1725      69.775  77.740  19.126  1.00  0.00           C  
ATOM   2319  O   LEU C1725      69.204  76.660  18.969  1.00  0.00           O  
ATOM   2320  CB  LEU C1725      69.696  79.021  21.288  1.00  0.00           C  
ATOM   2321  CG  LEU C1725      68.233  78.663  21.576  1.00  0.00           C  
ATOM   2322  CD1 LEU C1725      68.143  77.281  22.178  1.00  0.00           C  
ATOM   2323  CD2 LEU C1725      67.618  79.691  22.507  1.00  0.00           C  
ATOM   2324  N   SER C1726      69.807  78.674  18.183  1.00  0.00           N  
ATOM   2325  CA  SER C1726      69.148  78.472  16.902  1.00  0.00           C  
ATOM   2326  C   SER C1726      69.674  77.204  16.237  1.00  0.00           C  
ATOM   2327  O   SER C1726      68.911  76.426  15.665  1.00  0.00           O  
ATOM   2328  CB  SER C1726      69.385  79.673  15.989  1.00  0.00           C  
ATOM   2329  OG  SER C1726      70.766  79.969  15.893  1.00  0.00           O  
ATOM   2330  N   GLU C1761      70.980  76.990  16.341  1.00  0.00           N  
ATOM   2331  CA  GLU C1761      71.611  75.821  15.750  1.00  0.00           C  
ATOM   2332  C   GLU C1761      71.132  74.545  16.423  1.00  0.00           C  
ATOM   2333  O   GLU C1761      70.927  73.528  15.761  1.00  0.00           O  
ATOM   2334  CB  GLU C1761      73.129  75.957  15.817  1.00  0.00           C  
ATOM   2335  CG  GLU C1761      73.649  77.017  14.858  1.00  0.00           C  
ATOM   2336  CD  GLU C1761      75.007  77.561  15.240  1.00  0.00           C  
ATOM   2337  OE1 GLU C1761      75.065  78.483  16.081  1.00  0.00           O  
ATOM   2338  OE2 GLU C1761      76.016  77.081  14.686  1.00  0.00           O  
ATOM   2339  N   LEU C1765      70.914  74.608  17.732  1.00  0.00           N  
ATOM   2340  CA  LEU C1765      70.420  73.450  18.469  1.00  0.00           C  
ATOM   2341  C   LEU C1765      69.032  73.071  17.954  1.00  0.00           C  
ATOM   2342  O   LEU C1765      68.644  71.907  18.020  1.00  0.00           O  
ATOM   2343  CB  LEU C1765      70.359  73.746  19.967  1.00  0.00           C  
ATOM   2344  CG  LEU C1765      71.708  73.944  20.655  1.00  0.00           C  
ATOM   2345  CD1 LEU C1765      71.526  74.367  22.112  1.00  0.00           C  
ATOM   2346  CD2 LEU C1765      72.497  72.653  20.564  1.00  0.00           C  
ATOM   2347  N   LEU C1767      68.292  74.057  17.443  1.00  0.00           N  
ATOM   2348  CA  LEU C1767      66.947  73.835  16.902  1.00  0.00           C  
ATOM   2349  C   LEU C1767      67.017  73.551  15.400  1.00  0.00           C  
ATOM   2350  O   LEU C1767      65.997  73.562  14.692  1.00  0.00           O  
ATOM   2351  CB  LEU C1767      66.047  75.047  17.175  1.00  0.00           C  
ATOM   2352  CG  LEU C1767      65.920  75.503  18.632  1.00  0.00           C  
ATOM   2353  CD1 LEU C1767      65.101  76.764  18.692  1.00  0.00           C  
ATOM   2354  CD2 LEU C1767      65.304  74.414  19.492  1.00  0.00           C  
ATOM   2355  N   GLY C1768      68.235  73.310  14.921  1.00  0.00           N  
ATOM   2356  CA  GLY C1768      68.454  72.997  13.524  1.00  0.00           C  
ATOM   2357  C   GLY C1768      68.488  74.168  12.571  1.00  0.00           C  
ATOM   2358  O   GLY C1768      68.202  73.997  11.389  1.00  0.00           O  
ATOM   2359  N   GLY C1770      68.828  75.352  13.062  1.00  0.00           N  
ATOM   2360  CA  GLY C1770      68.883  76.509  12.187  1.00  0.00           C  
ATOM   2361  C   GLY C1770      70.299  77.019  12.011  1.00  0.00           C  
ATOM   2362  O   GLY C1770      71.246  76.411  12.521  1.00  0.00           O  
ATOM   2363  N   PRO C1771      70.484  78.110  11.248  1.00  0.00           N  
ATOM   2364  CA  PRO C1771      71.805  78.704  11.012  1.00  0.00           C  
ATOM   2365  C   PRO C1771      72.255  79.362  12.314  1.00  0.00           C  
ATOM   2366  O   PRO C1771      71.536  79.326  13.321  1.00  0.00           O  
ATOM   2367  CB  PRO C1771      71.515  79.774   9.954  1.00  0.00           C  
ATOM   2368  CG  PRO C1771      70.262  79.282   9.276  1.00  0.00           C  
ATOM   2369  CD  PRO C1771      69.457  78.796  10.446  1.00  0.00           C  
ATOM   2370  N   ARG C1772      73.434  79.969  12.312  1.00  0.00           N  
ATOM   2371  CA  ARG C1772      73.896  80.642  13.517  1.00  0.00           C  
ATOM   2372  C   ARG C1772      73.152  81.964  13.608  1.00  0.00           C  
ATOM   2373  O   ARG C1772      73.114  82.728  12.647  1.00  0.00           O  
ATOM   2374  CB  ARG C1772      75.408  80.895  13.486  1.00  0.00           C  
ATOM   2375  CG  ARG C1772      75.908  81.547  14.764  1.00  0.00           C  
ATOM   2376  CD  ARG C1772      77.421  81.630  14.854  1.00  0.00           C  
ATOM   2377  NE  ARG C1772      77.834  81.912  16.231  1.00  0.00           N  
ATOM   2378  CZ  ARG C1772      77.859  81.007  17.212  1.00  0.00           C  
ATOM   2379  NH1 ARG C1772      77.503  79.750  16.977  1.00  0.00           N  
ATOM   2380  NH2 ARG C1772      78.215  81.364  18.441  1.00  0.00           N  
ATOM   2381  N   VAL C1773      72.493  82.189  14.735  1.00  0.00           N  
ATOM   2382  CA  VAL C1773      71.758  83.422  14.963  1.00  0.00           C  
ATOM   2383  C   VAL C1773      72.062  83.854  16.391  1.00  0.00           C  
ATOM   2384  O   VAL C1773      71.655  83.200  17.355  1.00  0.00           O  
ATOM   2385  CB  VAL C1773      70.221  83.241  14.798  1.00  0.00           C  
ATOM   2386  CG1 VAL C1773      69.515  84.560  15.020  1.00  0.00           C  
ATOM   2387  CG2 VAL C1773      69.884  82.711  13.415  1.00  0.00           C  
ATOM   2388  N   PRO C1774      72.867  84.909  16.547  1.00  0.00           N  
ATOM   2389  CA  PRO C1774      73.221  85.412  17.877  1.00  0.00           C  
ATOM   2390  C   PRO C1774      72.001  86.043  18.535  1.00  0.00           C  
ATOM   2391  O   PRO C1774      71.090  86.490  17.834  1.00  0.00           O  
ATOM   2392  CB  PRO C1774      74.276  86.483  17.565  1.00  0.00           C  
ATOM   2393  CG  PRO C1774      74.858  86.039  16.242  1.00  0.00           C  
ATOM   2394  CD  PRO C1774      73.635  85.596  15.495  1.00  0.00           C  
ATOM   2395  N   GLY C1775      71.989  86.105  19.863  1.00  0.00           N  
ATOM   2396  CA  GLY C1775      70.866  86.716  20.541  1.00  0.00           C  
ATOM   2397  C   GLY C1775      71.064  86.969  22.020  1.00  0.00           C  
ATOM   2398  O   GLY C1775      71.839  86.277  22.679  1.00  0.00           O  
ATOM   2399  N   VAL C1776      70.391  88.000  22.521  1.00  0.00           N  
ATOM   2400  CA  VAL C1776      70.412  88.373  23.934  1.00  0.00           C  
ATOM   2401  C   VAL C1776      68.982  88.729  24.285  1.00  0.00           C  
ATOM   2402  O   VAL C1776      68.189  89.096  23.416  1.00  0.00           O  
ATOM   2403  CB  VAL C1776      71.212  89.659  24.241  1.00  0.00           C  
ATOM   2404  CG1 VAL C1776      72.279  89.367  25.260  1.00  0.00           C  
ATOM   2405  CG2 VAL C1776      71.757  90.297  22.979  1.00  0.00           C  
ATOM   2406  N   GLY C1777      68.664  88.678  25.564  1.00  0.00           N  
ATOM   2407  CA  GLY C1777      67.328  89.027  25.976  1.00  0.00           C  
ATOM   2408  C   GLY C1777      67.190  88.835  27.457  1.00  0.00           C  
ATOM   2409  O   GLY C1777      68.167  88.541  28.146  1.00  0.00           O  
ATOM   2410  N   PHE C1778      65.975  89.015  27.948  1.00  0.00           N  
ATOM   2411  CA  PHE C1778      65.686  88.843  29.357  1.00  0.00           C  
ATOM   2412  C   PHE C1778      64.217  88.508  29.499  1.00  0.00           C  
ATOM   2413  O   PHE C1778      63.462  88.502  28.521  1.00  0.00           O  
ATOM   2414  CB  PHE C1778      66.009  90.120  30.142  1.00  0.00           C  
ATOM   2415  CG  PHE C1778      65.114  91.280  29.813  1.00  0.00           C  
ATOM   2416  CD1 PHE C1778      63.890  91.435  30.462  1.00  0.00           C  
ATOM   2417  CD2 PHE C1778      65.497  92.225  28.860  1.00  0.00           C  
ATOM   2418  CE1 PHE C1778      63.057  92.511  30.171  1.00  0.00           C  
ATOM   2419  CE2 PHE C1778      64.674  93.308  28.558  1.00  0.00           C  
ATOM   2420  CZ  PHE C1778      63.447  93.452  29.217  1.00  0.00           C  
ATOM   2421  N   ALA C1779      63.817  88.258  30.733  1.00  0.00           N  
ATOM   2422  CA  ALA C1779      62.440  87.943  31.053  1.00  0.00           C  
ATOM   2423  C   ALA C1779      62.303  88.226  32.529  1.00  0.00           C  
ATOM   2424  O   ALA C1779      63.285  88.145  33.261  1.00  0.00           O  
ATOM   2425  CB  ALA C1779      62.149  86.473  30.776  1.00  0.00           C  
ATOM   2426  N   PHE C1782      61.126  88.653  32.960  1.00  0.00           N  
ATOM   2427  CA  PHE C1782      60.928  88.895  34.374  1.00  0.00           C  
ATOM   2428  C   PHE C1782      59.564  88.384  34.804  1.00  0.00           C  
ATOM   2429  O   PHE C1782      58.616  88.394  34.014  1.00  0.00           O  
ATOM   2430  CB  PHE C1782      61.142  90.373  34.736  1.00  0.00           C  
ATOM   2431  CG  PHE C1782      60.109  91.317  34.180  1.00  0.00           C  
ATOM   2432  CD1 PHE C1782      58.855  91.425  34.767  1.00  0.00           C  
ATOM   2433  CD2 PHE C1782      60.424  92.170  33.132  1.00  0.00           C  
ATOM   2434  CE1 PHE C1782      57.934  92.372  34.325  1.00  0.00           C  
ATOM   2435  CE2 PHE C1782      59.509  93.126  32.681  1.00  0.00           C  
ATOM   2436  CZ  PHE C1782      58.263  93.226  33.283  1.00  0.00           C  
ATOM   2437  N   GLY C1783      59.490  87.878  36.032  1.00  0.00           N  
ATOM   2438  CA  GLY C1783      58.240  87.360  36.557  1.00  0.00           C  
ATOM   2439  C   GLY C1783      57.306  88.468  37.004  1.00  0.00           C  
ATOM   2440  O   GLY C1783      57.631  89.250  37.908  1.00  0.00           O  
ATOM   2441  N   VAL C1784      56.139  88.535  36.372  1.00  0.00           N  
ATOM   2442  CA  VAL C1784      55.157  89.552  36.707  1.00  0.00           C  
ATOM   2443  C   VAL C1784      54.756  89.452  38.178  1.00  0.00           C  
ATOM   2444  O   VAL C1784      54.675  90.463  38.869  1.00  0.00           O  
ATOM   2445  CB  VAL C1784      53.914  89.462  35.793  1.00  0.00           C  
ATOM   2446  CG1 VAL C1784      52.913  90.539  36.165  1.00  0.00           C  
ATOM   2447  CG2 VAL C1784      54.328  89.621  34.324  1.00  0.00           C  
ATOM   2448  N   GLU C1785      54.572  88.231  38.671  1.00  0.00           N  
ATOM   2449  CA  GLU C1785      54.194  88.027  40.070  1.00  0.00           C  
ATOM   2450  C   GLU C1785      55.287  88.555  40.995  1.00  0.00           C  
ATOM   2451  O   GLU C1785      54.993  89.230  41.983  1.00  0.00           O  
ATOM   2452  CB  GLU C1785      53.933  86.545  40.374  1.00  0.00           C  
ATOM   2453  CG  GLU C1785      52.718  85.936  39.677  1.00  0.00           C  
ATOM   2454  CD  GLU C1785      52.989  85.480  38.248  1.00  0.00           C  
ATOM   2455  OE1 GLU C1785      54.140  85.581  37.770  1.00  0.00           O  
ATOM   2456  OE2 GLU C1785      52.038  85.003  37.598  1.00  0.00           O  
ATOM   2457  N   ARG C1786      56.542  88.242  40.670  1.00  0.00           N  
ATOM   2458  CA  ARG C1786      57.696  88.695  41.456  1.00  0.00           C  
ATOM   2459  C   ARG C1786      57.703  90.223  41.492  1.00  0.00           C  
ATOM   2460  O   ARG C1786      57.826  90.833  42.559  1.00  0.00           O  
ATOM   2461  CB  ARG C1786      58.998  88.204  40.824  1.00  0.00           C  
ATOM   2462  CG  ARG C1786      59.225  86.712  40.901  1.00  0.00           C  
ATOM   2463  CD  ARG C1786      59.741  86.312  42.270  1.00  0.00           C  
ATOM   2464  NE  ARG C1786      60.022  84.877  42.357  1.00  0.00           N  
ATOM   2465  CZ  ARG C1786      61.023  84.259  41.732  1.00  0.00           C  
ATOM   2466  NH1 ARG C1786      61.864  84.935  40.959  1.00  0.00           N  
ATOM   2467  NH2 ARG C1786      61.182  82.951  41.874  1.00  0.00           N  
ATOM   2468  N   VAL C1787      57.545  90.835  40.320  1.00  0.00           N  
ATOM   2469  CA  VAL C1787      57.523  92.287  40.201  1.00  0.00           C  
ATOM   2470  C   VAL C1787      56.380  92.882  41.027  1.00  0.00           C  
ATOM   2471  O   VAL C1787      56.534  93.928  41.659  1.00  0.00           O  
ATOM   2472  CB  VAL C1787      57.398  92.710  38.724  1.00  0.00           C  
ATOM   2473  CG1 VAL C1787      57.261  94.202  38.615  1.00  0.00           C  
ATOM   2474  CG2 VAL C1787      58.614  92.250  37.958  1.00  0.00           C  
ATOM   2475  N   ALA C1788      55.244  92.193  41.051  1.00  0.00           N  
ATOM   2476  CA  ALA C1788      54.088  92.654  41.812  1.00  0.00           C  
ATOM   2477  C   ALA C1788      54.413  92.684  43.305  1.00  0.00           C  
ATOM   2478  O   ALA C1788      54.045  93.629  44.010  1.00  0.00           O  
ATOM   2479  CB  ALA C1788      52.892  91.760  41.545  1.00  0.00           C  
ATOM   2480  N   LEU C1789      55.111  91.650  43.775  1.00  0.00           N  
ATOM   2481  CA  LEU C1789      55.519  91.550  45.179  1.00  0.00           C  
ATOM   2482  C   LEU C1789      56.454  92.687  45.523  1.00  0.00           C  
ATOM   2483  O   LEU C1789      56.325  93.309  46.574  1.00  0.00           O  
ATOM   2484  CB  LEU C1789      56.247  90.237  45.446  1.00  0.00           C  
ATOM   2485  CG  LEU C1789      55.414  88.970  45.575  1.00  0.00           C  
ATOM   2486  CD1 LEU C1789      56.353  87.805  45.832  1.00  0.00           C  
ATOM   2487  CD2 LEU C1789      54.407  89.122  46.719  1.00  0.00           C  
ATOM   2488  N   ALA C1790      57.402  92.939  44.629  1.00  0.00           N  
ATOM   2489  CA  ALA C1790      58.369  94.002  44.807  1.00  0.00           C  
ATOM   2490  C   ALA C1790      57.640  95.333  44.913  1.00  0.00           C  
ATOM   2491  O   ALA C1790      57.964  96.156  45.774  1.00  0.00           O  
ATOM   2492  CB  ALA C1790      59.336  94.020  43.650  1.00  0.00           C  
ATOM   2493  N   LEU C1791      56.649  95.545  44.047  1.00  0.00           N  
ATOM   2494  CA  LEU C1791      55.868  96.783  44.066  1.00  0.00           C  
ATOM   2495  C   LEU C1791      55.130  96.932  45.394  1.00  0.00           C  
ATOM   2496  O   LEU C1791      55.145  97.992  46.010  1.00  0.00           O  
ATOM   2497  CB  LEU C1791      54.874  96.812  42.904  1.00  0.00           C  
ATOM   2498  CG  LEU C1791      55.470  97.209  41.558  1.00  0.00           C  
ATOM   2499  CD1 LEU C1791      54.542  96.842  40.419  1.00  0.00           C  
ATOM   2500  CD2 LEU C1791      55.741  98.694  41.576  1.00  0.00           C  
ATOM   2501  N   GLU C1792      54.512  95.850  45.843  1.00  0.00           N  
ATOM   2502  CA  GLU C1792      53.776  95.854  47.096  1.00  0.00           C  
ATOM   2503  C   GLU C1792      54.728  96.201  48.232  1.00  0.00           C  
ATOM   2504  O   GLU C1792      54.432  97.057  49.064  1.00  0.00           O  
ATOM   2505  CB  GLU C1792      53.147  94.479  47.327  1.00  0.00           C  
ATOM   2506  CG  GLU C1792      52.339  94.347  48.607  1.00  0.00           C  
ATOM   2507  CD  GLU C1792      51.767  92.949  48.769  1.00  0.00           C  
ATOM   2508  OE1 GLU C1792      52.537  92.019  49.112  1.00  0.00           O  
ATOM   2509  OE2 GLU C1792      50.548  92.777  48.536  1.00  0.00           O  
ATOM   2510  N   ALA C1793      55.886  95.551  48.235  1.00  0.00           N  
ATOM   2511  CA  ALA C1793      56.910  95.775  49.252  1.00  0.00           C  
ATOM   2512  C   ALA C1793      57.329  97.244  49.301  1.00  0.00           C  
ATOM   2513  O   ALA C1793      57.562  97.798  50.375  1.00  0.00           O  
ATOM   2514  CB  ALA C1793      58.121  94.891  48.981  1.00  0.00           C  
ATOM   2515  N   GLU C1794      57.406  97.888  48.145  1.00  0.00           N  
ATOM   2516  CA  GLU C1794      57.786  99.289  48.123  1.00  0.00           C  
ATOM   2517  C   GLU C1794      56.591 100.214  48.359  1.00  0.00           C  
ATOM   2518  O   GLU C1794      56.664 101.421  48.114  1.00  0.00           O  
ATOM   2519  CB  GLU C1794      58.533  99.623  46.830  1.00  0.00           C  
ATOM   2520  CG  GLU C1794      59.884  98.900  46.738  1.00  0.00           C  
ATOM   2521  CD  GLU C1794      60.880  99.565  45.795  1.00  0.00           C  
ATOM   2522  OE1 GLU C1794      60.765 100.787  45.543  1.00  0.00           O  
ATOM   2523  OE2 GLU C1794      61.789  98.859  45.308  1.00  0.00           O  
ATOM   2524  N   GLY C1795      55.493  99.628  48.836  1.00  0.00           N  
ATOM   2525  CA  GLY C1795      54.286 100.380  49.140  1.00  0.00           C  
ATOM   2526  C   GLY C1795      53.419 100.882  47.999  1.00  0.00           C  
ATOM   2527  O   GLY C1795      52.570 101.750  48.211  1.00  0.00           O  
ATOM   2528  N   PHE C1796      53.619 100.356  46.795  1.00  0.00           N  
ATOM   2529  CA  PHE C1796      52.822 100.778  45.646  1.00  0.00           C  
ATOM   2530  C   PHE C1796      51.475 100.084  45.664  1.00  0.00           C  
ATOM   2531  O   PHE C1796      51.386  98.857  45.600  1.00  0.00           O  
ATOM   2532  CB  PHE C1796      53.547 100.483  44.334  1.00  0.00           C  
ATOM   2533  CG  PHE C1796      54.677 101.416  44.057  1.00  0.00           C  
ATOM   2534  CD1 PHE C1796      54.441 102.641  43.447  1.00  0.00           C  
ATOM   2535  CD2 PHE C1796      55.974 101.087  44.436  1.00  0.00           C  
ATOM   2536  CE1 PHE C1796      55.482 103.530  43.219  1.00  0.00           C  
ATOM   2537  CE2 PHE C1796      57.023 101.968  44.215  1.00  0.00           C  
ATOM   2538  CZ  PHE C1796      56.776 103.193  43.605  1.00  0.00           C  
ATOM   2539  N   GLY C1797      50.425 100.875  45.770  1.00  0.00           N  
ATOM   2540  CA  GLY C1797      49.102 100.299  45.807  1.00  0.00           C  
ATOM   2541  C   GLY C1797      48.317 100.607  44.558  1.00  0.00           C  
ATOM   2542  O   GLY C1797      48.825 101.233  43.616  1.00  0.00           O  
ATOM   2543  N   LEU C1798      47.069 100.162  44.560  1.00  0.00           N  
ATOM   2544  CA  LEU C1798      46.167 100.375  43.445  1.00  0.00           C  
ATOM   2545  C   LEU C1798      44.965 101.084  44.036  1.00  0.00           C  
ATOM   2546  O   LEU C1798      44.583 100.822  45.181  1.00  0.00           O  
ATOM   2547  CB  LEU C1798      45.776  99.035  42.830  1.00  0.00           C  
ATOM   2548  CG  LEU C1798      46.036  98.858  41.334  1.00  0.00           C  
ATOM   2549  CD1 LEU C1798      47.273  99.601  40.888  1.00  0.00           C  
ATOM   2550  CD2 LEU C1798      46.178  97.381  41.052  1.00  0.00           C  
ATOM   2551  N   PRO C1799      44.404 102.046  43.297  1.00  0.00           N  
ATOM   2552  CA  PRO C1799      43.254 102.782  43.788  1.00  0.00           C  
ATOM   2553  C   PRO C1799      41.927 102.140  43.621  1.00  0.00           C  
ATOM   2554  O   PRO C1799      41.762 101.021  43.093  1.00  0.00           O  
ATOM   2555  CB  PRO C1799      43.283 104.041  42.942  1.00  0.00           C  
ATOM   2556  CG  PRO C1799      43.669 103.508  41.630  1.00  0.00           C  
ATOM   2557  CD  PRO C1799      44.841 102.603  42.007  1.00  0.00           C  
ATOM   2558  N   GLU C1800      41.010 103.096  43.677  1.00  0.00           N  
ATOM   2559  CA  GLU C1800      39.677 102.673  43.611  1.00  0.00           C  
ATOM   2560  C   GLU C1800      39.103 102.403  42.267  1.00  0.00           C  
ATOM   2561  O   GLU C1800      39.174 103.215  41.337  1.00  0.00           O  
ATOM   2562  CB  GLU C1800      38.781 103.518  44.502  1.00  0.00           C  
ATOM   2563  CG  GLU C1800      39.168 103.394  45.985  1.00  0.00           C  
ATOM   2564  CD  GLU C1800      39.627 101.980  46.380  1.00  0.00           C  
ATOM   2565  OE1 GLU C1800      38.887 101.002  46.126  1.00  0.00           O  
ATOM   2566  OE2 GLU C1800      40.737 101.851  46.946  1.00  0.00           O  
ATOM   2567  N   GLU C1801      38.609 101.178  42.177  1.00  0.00           N  
ATOM   2568  CA  GLU C1801      37.958 100.671  40.997  1.00  0.00           C  
ATOM   2569  C   GLU C1801      36.789 101.611  40.731  1.00  0.00           C  
ATOM   2570  O   GLU C1801      36.027 101.937  41.648  1.00  0.00           O  
ATOM   2571  CB  GLU C1801      37.429  99.275  41.299  1.00  0.00           C  
ATOM   2572  CG  GLU C1801      36.973  98.499  40.084  1.00  0.00           C  
ATOM   2573  CD  GLU C1801      38.134  97.982  39.263  1.00  0.00           C  
ATOM   2574  OE1 GLU C1801      38.706  96.932  39.639  1.00  0.00           O  
ATOM   2575  OE2 GLU C1801      38.474  98.623  38.245  1.00  0.00           O  
ATOM   2576  N   LYS C1802      36.683 102.093  39.498  1.00  0.00           N  
ATOM   2577  CA  LYS C1802      35.598 102.994  39.137  1.00  0.00           C  
ATOM   2578  C   LYS C1802      34.262 102.272  39.228  1.00  0.00           C  
ATOM   2579  O   LYS C1802      34.168 101.073  38.937  1.00  0.00           O  
ATOM   2580  CB  LYS C1802      35.772 103.525  37.714  1.00  0.00           C  
ATOM   2581  CG  LYS C1802      36.633 104.762  37.606  1.00  0.00           C  
ATOM   2582  CD  LYS C1802      36.485 105.406  36.233  1.00  0.00           C  
ATOM   2583  CE  LYS C1802      35.072 105.948  36.016  1.00  0.00           C  
ATOM   2584  NZ  LYS C1802      34.936 106.592  34.680  1.00  0.00           N  
ATOM   2585  N   GLY C1803      33.239 102.999  39.661  1.00  0.00           N  
ATOM   2586  CA  GLY C1803      31.920 102.412  39.753  1.00  0.00           C  
ATOM   2587  C   GLY C1803      31.144 102.805  38.513  1.00  0.00           C  
ATOM   2588  O   GLY C1803      31.698 103.463  37.622  1.00  0.00           O  
ATOM   2589  N   PRO C1804      29.877 102.384  38.395  1.00  0.00           N  
ATOM   2590  CA  PRO C1804      29.074 102.737  37.222  1.00  0.00           C  
ATOM   2591  C   PRO C1804      28.698 104.225  37.217  1.00  0.00           C  
ATOM   2592  O   PRO C1804      28.575 104.853  38.272  1.00  0.00           O  
ATOM   2593  CB  PRO C1804      27.843 101.839  37.373  1.00  0.00           C  
ATOM   2594  CG  PRO C1804      27.718 101.674  38.854  1.00  0.00           C  
ATOM   2595  CD  PRO C1804      29.148 101.448  39.269  1.00  0.00           C  
ATOM   2596  N   ASP C1805      28.535 104.792  36.030  1.00  0.00           N  
ATOM   2597  CA  ASP C1805      28.160 106.190  35.914  1.00  0.00           C  
ATOM   2598  C   ASP C1805      26.748 106.337  36.453  1.00  0.00           C  
ATOM   2599  O   ASP C1805      26.426 107.310  37.131  1.00  0.00           O  
ATOM   2600  CB  ASP C1805      28.201 106.630  34.452  1.00  0.00           C  
ATOM   2601  CG  ASP C1805      29.584 106.510  33.844  1.00  0.00           C  
ATOM   2602  OD1 ASP C1805      30.578 106.724  34.576  1.00  0.00           O  
ATOM   2603  OD2 ASP C1805      29.681 106.208  32.633  1.00  0.00           O  
ATOM   2604  N   LEU C1806      25.923 105.330  36.189  1.00  0.00           N  
ATOM   2605  CA  LEU C1806      24.542 105.327  36.635  1.00  0.00           C  
ATOM   2606  C   LEU C1806      24.110 103.953  37.123  1.00  0.00           C  
ATOM   2607  O   LEU C1806      24.479 102.928  36.539  1.00  0.00           O  
ATOM   2608  CB  LEU C1806      23.622 105.750  35.488  1.00  0.00           C  
ATOM   2609  CG  LEU C1806      22.117 105.678  35.752  1.00  0.00           C  
ATOM   2610  CD1 LEU C1806      21.724 106.761  36.734  1.00  0.00           C  
ATOM   2611  CD2 LEU C1806      21.354 105.840  34.454  1.00  0.00           C  
ATOM   2612  N   TYR C1807      23.362 103.944  38.222  1.00  0.00           N  
ATOM   2613  CA  TYR C1807      22.808 102.717  38.785  1.00  0.00           C  
ATOM   2614  C   TYR C1807      21.293 102.908  38.899  1.00  0.00           C  
ATOM   2615  O   TYR C1807      20.813 103.700  39.720  1.00  0.00           O  
ATOM   2616  CB  TYR C1807      23.402 102.408  40.156  1.00  0.00           C  
ATOM   2617  CG  TYR C1807      22.884 101.119  40.741  1.00  0.00           C  
ATOM   2618  CD1 TYR C1807      23.299  99.890  40.237  1.00  0.00           C  
ATOM   2619  CD2 TYR C1807      21.961 101.125  41.782  1.00  0.00           C  
ATOM   2620  CE1 TYR C1807      22.804  98.688  40.753  1.00  0.00           C  
ATOM   2621  CE2 TYR C1807      21.456  99.931  42.310  1.00  0.00           C  
ATOM   2622  CZ  TYR C1807      21.881  98.714  41.791  1.00  0.00           C  
ATOM   2623  OH  TYR C1807      21.380  97.528  42.297  1.00  0.00           O  
ATOM   2624  N   LEU C1808      20.555 102.243  38.013  1.00  0.00           N  
ATOM   2625  CA  LEU C1808      19.100 102.328  37.986  1.00  0.00           C  
ATOM   2626  C   LEU C1808      18.479 101.404  39.022  1.00  0.00           C  
ATOM   2627  O   LEU C1808      18.808 100.219  39.107  1.00  0.00           O  
ATOM   2628  CB  LEU C1808      18.569 102.000  36.587  1.00  0.00           C  
ATOM   2629  CG  LEU C1808      18.950 103.004  35.492  1.00  0.00           C  
ATOM   2630  CD1 LEU C1808      18.768 102.396  34.108  1.00  0.00           C  
ATOM   2631  CD2 LEU C1808      18.126 104.272  35.654  1.00  0.00           C  
ATOM   2632  N   ILE C1809      17.604 101.978  39.835  1.00  0.00           N  
ATOM   2633  CA  ILE C1809      16.903 101.249  40.871  1.00  0.00           C  
ATOM   2634  C   ILE C1809      15.404 101.277  40.558  1.00  0.00           C  
ATOM   2635  O   ILE C1809      14.787 102.346  40.477  1.00  0.00           O  
ATOM   2636  CB  ILE C1809      17.220 101.817  42.295  1.00  0.00           C  
ATOM   2637  CG1 ILE C1809      16.001 101.652  43.204  1.00  0.00           C  
ATOM   2638  CG2 ILE C1809      17.749 103.260  42.226  1.00  0.00           C  
ATOM   2639  CD1 ILE C1809      16.094 102.407  44.493  1.00  0.00           C  
ATOM   2640  N   PRO C1810      14.823 100.100  40.282  1.00  0.00           N  
ATOM   2641  CA  PRO C1810      13.402  99.945  39.959  1.00  0.00           C  
ATOM   2642  C   PRO C1810      12.578 100.008  41.236  1.00  0.00           C  
ATOM   2643  O   PRO C1810      12.929  99.380  42.235  1.00  0.00           O  
ATOM   2644  CB  PRO C1810      13.334  98.536  39.357  1.00  0.00           C  
ATOM   2645  CG  PRO C1810      14.775  98.166  39.067  1.00  0.00           C  
ATOM   2646  CD  PRO C1810      15.505  98.802  40.198  1.00  0.00           C  
ATOM   2647  N   LEU C1811      11.474 100.740  41.201  1.00  0.00           N  
ATOM   2648  CA  LEU C1811      10.627 100.863  42.378  1.00  0.00           C  
ATOM   2649  C   LEU C1811       9.416  99.923  42.323  1.00  0.00           C  
ATOM   2650  O   LEU C1811       8.783  99.649  43.343  1.00  0.00           O  
ATOM   2651  CB  LEU C1811      10.215 102.326  42.567  1.00  0.00           C  
ATOM   2652  CG  LEU C1811      11.419 103.275  42.670  1.00  0.00           C  
ATOM   2653  CD1 LEU C1811      10.961 104.714  42.730  1.00  0.00           C  
ATOM   2654  CD2 LEU C1811      12.264 102.931  43.885  1.00  0.00           C  
ATOM   2655  N   THR C1812       9.131  99.400  41.132  1.00  0.00           N  
ATOM   2656  CA  THR C1812       8.023  98.472  40.912  1.00  0.00           C  
ATOM   2657  C   THR C1812       8.587  97.324  40.077  1.00  0.00           C  
ATOM   2658  O   THR C1812       9.645  97.468  39.464  1.00  0.00           O  
ATOM   2659  CB  THR C1812       6.870  99.136  40.125  1.00  0.00           C  
ATOM   2660  OG1 THR C1812       7.297  99.413  38.784  1.00  0.00           O  
ATOM   2661  CG2 THR C1812       6.436 100.437  40.793  1.00  0.00           C  
ATOM   2662  N   GLU C1813       7.899  96.188  40.042  1.00  0.00           N  
ATOM   2663  CA  GLU C1813       8.383  95.045  39.264  1.00  0.00           C  
ATOM   2664  C   GLU C1813       8.443  95.356  37.764  1.00  0.00           C  
ATOM   2665  O   GLU C1813       9.392  94.976  37.078  1.00  0.00           O  
ATOM   2666  CB  GLU C1813       7.512  93.808  39.518  1.00  0.00           C  
ATOM   2667  CG  GLU C1813       8.073  92.500  38.942  1.00  0.00           C  
ATOM   2668  CD  GLU C1813       9.326  92.004  39.668  1.00  0.00           C  
ATOM   2669  OE1 GLU C1813       9.284  91.850  40.911  1.00  0.00           O  
ATOM   2670  OE2 GLU C1813      10.352  91.751  38.992  1.00  0.00           O  
ATOM   2671  N   GLU C1814       7.447  96.073  37.263  1.00  0.00           N  
ATOM   2672  CA  GLU C1814       7.415  96.413  35.851  1.00  0.00           C  
ATOM   2673  C   GLU C1814       8.629  97.258  35.478  1.00  0.00           C  
ATOM   2674  O   GLU C1814       9.112  97.205  34.350  1.00  0.00           O  
ATOM   2675  CB  GLU C1814       6.137  97.180  35.534  1.00  0.00           C  
ATOM   2676  CG  GLU C1814       6.011  97.591  34.079  1.00  0.00           C  
ATOM   2677  CD  GLU C1814       4.986  98.698  33.860  1.00  0.00           C  
ATOM   2678  OE1 GLU C1814       4.355  99.147  34.847  1.00  0.00           O  
ATOM   2679  OE2 GLU C1814       4.824  99.130  32.693  1.00  0.00           O  
ATOM   2680  N   ALA C1815       9.136  98.008  36.449  1.00  0.00           N  
ATOM   2681  CA  ALA C1815      10.280  98.880  36.233  1.00  0.00           C  
ATOM   2682  C   ALA C1815      11.614  98.170  36.045  1.00  0.00           C  
ATOM   2683  O   ALA C1815      12.485  98.694  35.345  1.00  0.00           O  
ATOM   2684  CB  ALA C1815      10.387  99.892  37.356  1.00  0.00           C  
ATOM   2685  N   VAL C1816      11.781  96.982  36.631  1.00  0.00           N  
ATOM   2686  CA  VAL C1816      13.053  96.263  36.493  1.00  0.00           C  
ATOM   2687  C   VAL C1816      13.450  96.074  35.027  1.00  0.00           C  
ATOM   2688  O   VAL C1816      14.575  96.398  34.638  1.00  0.00           O  
ATOM   2689  CB  VAL C1816      13.083  94.893  37.255  1.00  0.00           C  
ATOM   2690  CG1 VAL C1816      12.702  95.079  38.709  1.00  0.00           C  
ATOM   2691  CG2 VAL C1816      12.177  93.877  36.601  1.00  0.00           C  
ATOM   2692  N   ALA C1817      12.505  95.634  34.201  1.00  0.00           N  
ATOM   2693  CA  ALA C1817      12.779  95.427  32.784  1.00  0.00           C  
ATOM   2694  C   ALA C1817      13.033  96.759  32.113  1.00  0.00           C  
ATOM   2695  O   ALA C1817      13.908  96.867  31.261  1.00  0.00           O  
ATOM   2696  CB  ALA C1817      11.624  94.719  32.110  1.00  0.00           C  
ATOM   2697  N   GLU C1818      12.273  97.775  32.503  1.00  0.00           N  
ATOM   2698  CA  GLU C1818      12.436  99.102  31.924  1.00  0.00           C  
ATOM   2699  C   GLU C1818      13.815  99.663  32.244  1.00  0.00           C  
ATOM   2700  O   GLU C1818      14.433 100.334  31.413  1.00  0.00           O  
ATOM   2701  CB  GLU C1818      11.340 100.052  32.407  1.00  0.00           C  
ATOM   2702  CG  GLU C1818       9.953  99.713  31.871  1.00  0.00           C  
ATOM   2703  CD  GLU C1818       9.878  99.688  30.345  1.00  0.00           C  
ATOM   2704  OE1 GLU C1818      10.372 100.637  29.695  1.00  0.00           O  
ATOM   2705  OE2 GLU C1818       9.312  98.715  29.793  1.00  0.00           O  
ATOM   2706  N   ALA C1819      14.309  99.356  33.438  1.00  0.00           N  
ATOM   2707  CA  ALA C1819      15.626  99.805  33.856  1.00  0.00           C  
ATOM   2708  C   ALA C1819      16.640  99.152  32.929  1.00  0.00           C  
ATOM   2709  O   ALA C1819      17.548  99.811  32.432  1.00  0.00           O  
ATOM   2710  CB  ALA C1819      15.885  99.400  35.293  1.00  0.00           C  
ATOM   2711  N   PHE C1820      16.462  97.858  32.681  1.00  0.00           N  
ATOM   2712  CA  PHE C1820      17.351  97.120  31.797  1.00  0.00           C  
ATOM   2713  C   PHE C1820      17.355  97.756  30.408  1.00  0.00           C  
ATOM   2714  O   PHE C1820      18.423  97.983  29.826  1.00  0.00           O  
ATOM   2715  CB  PHE C1820      16.919  95.653  31.715  1.00  0.00           C  
ATOM   2716  CG  PHE C1820      17.539  94.896  30.577  1.00  0.00           C  
ATOM   2717  CD1 PHE C1820      18.915  94.900  30.387  1.00  0.00           C  
ATOM   2718  CD2 PHE C1820      16.742  94.185  29.685  1.00  0.00           C  
ATOM   2719  CE1 PHE C1820      19.484  94.211  29.325  1.00  0.00           C  
ATOM   2720  CE2 PHE C1820      17.304  93.490  28.618  1.00  0.00           C  
ATOM   2721  CZ  PHE C1820      18.677  93.505  28.438  1.00  0.00           C  
ATOM   2722  N   TYR C1821      16.170  98.078  29.895  1.00  0.00           N  
ATOM   2723  CA  TYR C1821      16.058  98.685  28.571  1.00  0.00           C  
ATOM   2724  C   TYR C1821      16.759 100.036  28.527  1.00  0.00           C  
ATOM   2725  O   TYR C1821      17.473 100.354  27.572  1.00  0.00           O  
ATOM   2726  CB  TYR C1821      14.598  98.877  28.180  1.00  0.00           C  
ATOM   2727  CG  TYR C1821      13.779  97.616  28.149  1.00  0.00           C  
ATOM   2728  CD1 TYR C1821      14.337  96.395  27.758  1.00  0.00           C  
ATOM   2729  CD2 TYR C1821      12.435  97.644  28.510  1.00  0.00           C  
ATOM   2730  CE1 TYR C1821      13.564  95.230  27.729  1.00  0.00           C  
ATOM   2731  CE2 TYR C1821      11.660  96.499  28.487  1.00  0.00           C  
ATOM   2732  CZ  TYR C1821      12.223  95.300  28.099  1.00  0.00           C  
ATOM   2733  OH  TYR C1821      11.420  94.188  28.098  1.00  0.00           O  
ATOM   2734  N   LEU C1822      16.540 100.840  29.557  1.00  0.00           N  
ATOM   2735  CA  LEU C1822      17.157 102.153  29.627  1.00  0.00           C  
ATOM   2736  C   LEU C1822      18.671 102.018  29.677  1.00  0.00           C  
ATOM   2737  O   LEU C1822      19.388 102.711  28.951  1.00  0.00           O  
ATOM   2738  CB  LEU C1822      16.666 102.916  30.854  1.00  0.00           C  
ATOM   2739  CG  LEU C1822      17.251 104.325  30.998  1.00  0.00           C  
ATOM   2740  CD1 LEU C1822      16.860 105.189  29.792  1.00  0.00           C  
ATOM   2741  CD2 LEU C1822      16.757 104.944  32.280  1.00  0.00           C  
ATOM   2742  N   ALA C1830      19.151 101.112  30.526  1.00  0.00           N  
ATOM   2743  CA  ALA C1830      20.581 100.860  30.667  1.00  0.00           C  
ATOM   2744  C   ALA C1830      21.173 100.536  29.296  1.00  0.00           C  
ATOM   2745  O   ALA C1830      22.189 101.110  28.899  1.00  0.00           O  
ATOM   2746  CB  ALA C1830      20.817  99.713  31.629  1.00  0.00           C  
ATOM   2747  N   GLU C1831      20.497  99.665  28.550  1.00  0.00           N  
ATOM   2748  CA  GLU C1831      20.958  99.282  27.225  1.00  0.00           C  
ATOM   2749  C   GLU C1831      21.043 100.451  26.253  1.00  0.00           C  
ATOM   2750  O   GLU C1831      21.905 100.465  25.376  1.00  0.00           O  
ATOM   2751  CB  GLU C1831      20.083  98.170  26.644  1.00  0.00           C  
ATOM   2752  CG  GLU C1831      20.677  96.782  26.816  1.00  0.00           C  
ATOM   2753  CD  GLU C1831      22.041  96.648  26.150  1.00  0.00           C  
ATOM   2754  OE1 GLU C1831      22.138  96.919  24.930  1.00  0.00           O  
ATOM   2755  OE2 GLU C1831      23.018  96.285  26.848  1.00  0.00           O  
ATOM   2756  N   ALA C1832      20.157 101.429  26.407  1.00  0.00           N  
ATOM   2757  CA  ALA C1832      20.155 102.607  25.535  1.00  0.00           C  
ATOM   2758  C   ALA C1832      21.343 103.522  25.832  1.00  0.00           C  
ATOM   2759  O   ALA C1832      21.811 104.250  24.957  1.00  0.00           O  
ATOM   2760  CB  ALA C1832      18.850 103.384  25.687  1.00  0.00           C  
ATOM   2761  N   LEU C1833      21.821 103.477  27.071  1.00  0.00           N  
ATOM   2762  CA  LEU C1833      22.945 104.293  27.514  1.00  0.00           C  
ATOM   2763  C   LEU C1833      24.319 103.680  27.228  1.00  0.00           C  
ATOM   2764  O   LEU C1833      25.301 104.408  27.069  1.00  0.00           O  
ATOM   2765  CB  LEU C1833      22.823 104.572  29.009  1.00  0.00           C  
ATOM   2766  CG  LEU C1833      21.492 105.183  29.441  1.00  0.00           C  
ATOM   2767  CD1 LEU C1833      21.436 105.281  30.946  1.00  0.00           C  
ATOM   2768  CD2 LEU C1833      21.316 106.542  28.807  1.00  0.00           C  
ATOM   2769  N   ARG C1834      24.397 102.351  27.199  1.00  0.00           N  
ATOM   2770  CA  ARG C1834      25.658 101.653  26.934  1.00  0.00           C  
ATOM   2771  C   ARG C1834      25.970 101.588  25.433  1.00  0.00           C  
ATOM   2772  O   ARG C1834      25.056 101.569  24.597  1.00  0.00           O  
ATOM   2773  CB  ARG C1834      25.582 100.227  27.446  1.00  0.00           C  
ATOM   2774  CG  ARG C1834      25.214 100.061  28.883  1.00  0.00           C  
ATOM   2775  CD  ARG C1834      24.654  98.675  28.989  1.00  0.00           C  
ATOM   2776  NE  ARG C1834      24.397  98.249  30.353  1.00  0.00           N  
ATOM   2777  CZ  ARG C1834      23.845  97.080  30.649  1.00  0.00           C  
ATOM   2778  NH1 ARG C1834      23.493  96.256  29.668  1.00  0.00           N  
ATOM   2779  NH2 ARG C1834      23.702  96.707  31.916  1.00  0.00           N  
ATOM   2780  N   PRO C1835      27.265 101.448  25.077  1.00  0.00           N  
ATOM   2781  CA  PRO C1835      28.405 101.353  25.993  1.00  0.00           C  
ATOM   2782  C   PRO C1835      29.085 102.695  26.272  1.00  0.00           C  
ATOM   2783  O   PRO C1835      30.060 102.746  27.019  1.00  0.00           O  
ATOM   2784  CB  PRO C1835      29.339 100.410  25.252  1.00  0.00           C  
ATOM   2785  CG  PRO C1835      29.174 100.858  23.847  1.00  0.00           C  
ATOM   2786  CD  PRO C1835      27.671 101.061  23.711  1.00  0.00           C  
ATOM   2787  N   ARG C1836      28.584 103.776  25.669  1.00  0.00           N  
ATOM   2788  CA  ARG C1836      29.165 105.104  25.864  1.00  0.00           C  
ATOM   2789  C   ARG C1836      29.141 105.489  27.337  1.00  0.00           C  
ATOM   2790  O   ARG C1836      30.000 106.228  27.814  1.00  0.00           O  
ATOM   2791  CB  ARG C1836      28.402 106.146  25.045  1.00  0.00           C  
ATOM   2792  CG  ARG C1836      29.090 107.503  24.953  1.00  0.00           C  
ATOM   2793  CD  ARG C1836      30.332 107.436  24.074  1.00  0.00           C  
ATOM   2794  NE  ARG C1836      31.100 108.681  24.109  1.00  0.00           N  
ATOM   2795  CZ  ARG C1836      32.036 109.013  23.222  1.00  0.00           C  
ATOM   2796  NH1 ARG C1836      32.328 108.195  22.214  1.00  0.00           N  
ATOM   2797  NH2 ARG C1836      32.697 110.161  23.352  1.00  0.00           N  
ATOM   2798  N   LEU C1837      28.151 104.968  28.049  1.00  0.00           N  
ATOM   2799  CA  LEU C1837      27.972 105.226  29.469  1.00  0.00           C  
ATOM   2800  C   LEU C1837      27.915 103.872  30.159  1.00  0.00           C  
ATOM   2801  O   LEU C1837      27.439 102.896  29.581  1.00  0.00           O  
ATOM   2802  CB  LEU C1837      26.644 105.958  29.673  1.00  0.00           C  
ATOM   2803  CG  LEU C1837      26.608 107.328  30.345  1.00  0.00           C  
ATOM   2804  CD1 LEU C1837      27.843 108.142  30.021  1.00  0.00           C  
ATOM   2805  CD2 LEU C1837      25.346 108.041  29.880  1.00  0.00           C  
ATOM   2806  N   ARG C1838      28.454 103.786  31.365  1.00  0.00           N  
ATOM   2807  CA  ARG C1838      28.414 102.536  32.103  1.00  0.00           C  
ATOM   2808  C   ARG C1838      27.181 102.602  32.983  1.00  0.00           C  
ATOM   2809  O   ARG C1838      27.157 103.336  33.981  1.00  0.00           O  
ATOM   2810  CB  ARG C1838      29.661 102.356  32.958  1.00  0.00           C  
ATOM   2811  CG  ARG C1838      29.582 101.136  33.852  1.00  0.00           C  
ATOM   2812  CD  ARG C1838      30.882 100.875  34.569  1.00  0.00           C  
ATOM   2813  NE  ARG C1838      30.723  99.848  35.592  1.00  0.00           N  
ATOM   2814  CZ  ARG C1838      31.627  99.586  36.531  1.00  0.00           C  
ATOM   2815  NH1 ARG C1838      32.762 100.268  36.573  1.00  0.00           N  
ATOM   2816  NH2 ARG C1838      31.375  98.675  37.461  1.00  0.00           N  
ATOM   2817  N   ALA C1839      26.156 101.854  32.586  1.00  0.00           N  
ATOM   2818  CA  ALA C1839      24.882 101.813  33.294  1.00  0.00           C  
ATOM   2819  C   ALA C1839      24.558 100.424  33.839  1.00  0.00           C  
ATOM   2820  O   ALA C1839      24.622  99.419  33.120  1.00  0.00           O  
ATOM   2821  CB  ALA C1839      23.770 102.286  32.371  1.00  0.00           C  
ATOM   2822  N   GLU C1840      24.216 100.377  35.119  1.00  0.00           N  
ATOM   2823  CA  GLU C1840      23.853  99.134  35.783  1.00  0.00           C  
ATOM   2824  C   GLU C1840      22.487  99.331  36.433  1.00  0.00           C  
ATOM   2825  O   GLU C1840      22.019 100.464  36.545  1.00  0.00           O  
ATOM   2826  CB  GLU C1840      24.898  98.758  36.824  1.00  0.00           C  
ATOM   2827  CG  GLU C1840      26.187  98.204  36.230  1.00  0.00           C  
ATOM   2828  CD  GLU C1840      27.311  98.111  37.248  1.00  0.00           C  
ATOM   2829  OE1 GLU C1840      27.080  97.593  38.364  1.00  0.00           O  
ATOM   2830  OE2 GLU C1840      28.428  98.567  36.929  1.00  0.00           O  
ATOM   2831  N   TYR C1841      21.856  98.245  36.875  1.00  0.00           N  
ATOM   2832  CA  TYR C1841      20.521  98.325  37.472  1.00  0.00           C  
ATOM   2833  C   TYR C1841      20.257  97.156  38.402  1.00  0.00           C  
ATOM   2834  O   TYR C1841      20.940  96.132  38.326  1.00  0.00           O  
ATOM   2835  CB  TYR C1841      19.464  98.309  36.365  1.00  0.00           C  
ATOM   2836  CG  TYR C1841      19.623  97.128  35.440  1.00  0.00           C  
ATOM   2837  CD1 TYR C1841      19.067  95.892  35.759  1.00  0.00           C  
ATOM   2838  CD2 TYR C1841      20.407  97.222  34.291  1.00  0.00           C  
ATOM   2839  CE1 TYR C1841      19.301  94.771  34.961  1.00  0.00           C  
ATOM   2840  CE2 TYR C1841      20.646  96.115  33.488  1.00  0.00           C  
ATOM   2841  CZ  TYR C1841      20.095  94.886  33.829  1.00  0.00           C  
ATOM   2842  OH  TYR C1841      20.367  93.765  33.069  1.00  0.00           O  
ATOM   2843  N   ALA C1842      19.265  97.309  39.276  1.00  0.00           N  
ATOM   2844  CA  ALA C1842      18.888  96.250  40.209  1.00  0.00           C  
ATOM   2845  C   ALA C1842      17.909  95.319  39.488  1.00  0.00           C  
ATOM   2846  O   ALA C1842      17.128  95.768  38.646  1.00  0.00           O  
ATOM   2847  CB  ALA C1842      18.252  96.845  41.446  1.00  0.00           C  
ATOM   2848  N   LEU C1843      17.969  94.025  39.788  1.00  0.00           N  
ATOM   2849  CA  LEU C1843      17.077  93.050  39.144  1.00  0.00           C  
ATOM   2850  C   LEU C1843      15.772  92.787  39.886  1.00  0.00           C  
ATOM   2851  O   LEU C1843      15.035  91.870  39.543  1.00  0.00           O  
ATOM   2852  CB  LEU C1843      17.792  91.717  38.927  1.00  0.00           C  
ATOM   2853  CG  LEU C1843      18.604  91.552  37.648  1.00  0.00           C  
ATOM   2854  CD1 LEU C1843      19.193  90.161  37.622  1.00  0.00           C  
ATOM   2855  CD2 LEU C1843      17.721  91.765  36.428  1.00  0.00           C  
ATOM   2856  N   ALA C1844      15.484  93.595  40.894  1.00  0.00           N  
ATOM   2857  CA  ALA C1844      14.275  93.440  41.678  1.00  0.00           C  
ATOM   2858  C   ALA C1844      13.931  94.804  42.249  1.00  0.00           C  
ATOM   2859  O   ALA C1844      14.818  95.646  42.443  1.00  0.00           O  
ATOM   2860  CB  ALA C1844      14.512  92.448  42.803  1.00  0.00           C  
ATOM   2861  N   PRO C1845      12.632  95.066  42.477  1.00  0.00           N  
ATOM   2862  CA  PRO C1845      12.183  96.349  43.029  1.00  0.00           C  
ATOM   2863  C   PRO C1845      12.693  96.513  44.467  1.00  0.00           C  
ATOM   2864  O   PRO C1845      12.951  95.522  45.166  1.00  0.00           O  
ATOM   2865  CB  PRO C1845      10.658  96.211  43.006  1.00  0.00           C  
ATOM   2866  CG  PRO C1845      10.412  95.229  41.920  1.00  0.00           C  
ATOM   2867  CD  PRO C1845      11.478  94.212  42.151  1.00  0.00           C  
ATOM   2868  N   ARG C1847      12.859  97.756  44.900  1.00  0.00           N  
ATOM   2869  CA  ARG C1847      13.310  98.027  46.255  1.00  0.00           C  
ATOM   2870  C   ARG C1847      12.974  99.445  46.662  1.00  0.00           C  
ATOM   2871  O   ARG C1847      12.679 100.298  45.820  1.00  0.00           O  
ATOM   2872  CB  ARG C1847      14.811  97.780  46.397  1.00  0.00           C  
ATOM   2873  CG  ARG C1847      15.682  98.544  45.418  1.00  0.00           C  
ATOM   2874  CD  ARG C1847      16.521  97.589  44.588  1.00  0.00           C  
ATOM   2875  NE  ARG C1847      17.194  96.590  45.418  1.00  0.00           N  
ATOM   2876  CZ  ARG C1847      17.473  95.348  45.027  1.00  0.00           C  
ATOM   2877  NH1 ARG C1847      17.146  94.936  43.811  1.00  0.00           N  
ATOM   2878  NH2 ARG C1847      18.053  94.500  45.864  1.00  0.00           N  
ATOM   2879  N   LYS C1848      12.990  99.678  47.968  1.00  0.00           N  
ATOM   2880  CA  LYS C1848      12.697 100.994  48.507  1.00  0.00           C  
ATOM   2881  C   LYS C1848      13.821 101.955  48.107  1.00  0.00           C  
ATOM   2882  O   LYS C1848      14.994 101.564  48.090  1.00  0.00           O  
ATOM   2883  CB  LYS C1848      12.543 100.904  50.025  1.00  0.00           C  
ATOM   2884  CG  LYS C1848      11.327 100.095  50.464  1.00  0.00           C  
ATOM   2885  CD  LYS C1848      11.096 100.234  51.956  1.00  0.00           C  
ATOM   2886  CE  LYS C1848       9.842  99.506  52.404  1.00  0.00           C  
ATOM   2887  NZ  LYS C1848       9.667  99.603  53.884  1.00  0.00           N  
ATOM   2888  N   PRO C1849      13.479 103.226  47.800  1.00  0.00           N  
ATOM   2889  CA  PRO C1849      14.439 104.259  47.394  1.00  0.00           C  
ATOM   2890  C   PRO C1849      15.718 104.271  48.222  1.00  0.00           C  
ATOM   2891  O   PRO C1849      16.808 104.187  47.676  1.00  0.00           O  
ATOM   2892  CB  PRO C1849      13.641 105.545  47.576  1.00  0.00           C  
ATOM   2893  CG  PRO C1849      12.264 105.121  47.212  1.00  0.00           C  
ATOM   2894  CD  PRO C1849      12.132 103.811  47.945  1.00  0.00           C  
ATOM   2895  N   ALA C1850      15.571 104.342  49.540  1.00  0.00           N  
ATOM   2896  CA  ALA C1850      16.707 104.367  50.454  1.00  0.00           C  
ATOM   2897  C   ALA C1850      17.646 103.178  50.266  1.00  0.00           C  
ATOM   2898  O   ALA C1850      18.868 103.339  50.241  1.00  0.00           O  
ATOM   2899  CB  ALA C1850      16.212 104.414  51.883  1.00  0.00           C  
ATOM   2900  N   LYS C1851      17.065 101.989  50.130  1.00  0.00           N  
ATOM   2901  CA  LYS C1851      17.830 100.756  49.956  1.00  0.00           C  
ATOM   2902  C   LYS C1851      18.606 100.774  48.654  1.00  0.00           C  
ATOM   2903  O   LYS C1851      19.802 100.501  48.636  1.00  0.00           O  
ATOM   2904  CB  LYS C1851      16.898  99.543  49.992  1.00  0.00           C  
ATOM   2905  CG  LYS C1851      16.084  99.455  51.279  1.00  0.00           C  
ATOM   2906  CD  LYS C1851      15.219  98.203  51.335  1.00  0.00           C  
ATOM   2907  CE  LYS C1851      14.501  98.105  52.675  1.00  0.00           C  
ATOM   2908  NZ  LYS C1851      13.729  96.841  52.795  1.00  0.00           N  
ATOM   2909  N   GLY C1852      17.921 101.117  47.569  1.00  0.00           N  
ATOM   2910  CA  GLY C1852      18.566 101.171  46.271  1.00  0.00           C  
ATOM   2911  C   GLY C1852      19.647 102.231  46.233  1.00  0.00           C  
ATOM   2912  O   GLY C1852      20.653 102.079  45.541  1.00  0.00           O  
ATOM   2913  N   LEU C1853      19.445 103.309  46.983  1.00  0.00           N  
ATOM   2914  CA  LEU C1853      20.414 104.389  47.049  1.00  0.00           C  
ATOM   2915  C   LEU C1853      21.682 103.890  47.747  1.00  0.00           C  
ATOM   2916  O   LEU C1853      22.787 104.214  47.328  1.00  0.00           O  
ATOM   2917  CB  LEU C1853      19.831 105.582  47.800  1.00  0.00           C  
ATOM   2918  CG  LEU C1853      20.526 106.904  47.496  1.00  0.00           C  
ATOM   2919  CD1 LEU C1853      20.200 107.309  46.066  1.00  0.00           C  
ATOM   2920  CD2 LEU C1853      20.081 107.973  48.479  1.00  0.00           C  
ATOM   2921  N   GLU C1854      21.531 103.105  48.811  1.00  0.00           N  
ATOM   2922  CA  GLU C1854      22.692 102.555  49.517  1.00  0.00           C  
ATOM   2923  C   GLU C1854      23.451 101.612  48.588  1.00  0.00           C  
ATOM   2924  O   GLU C1854      24.680 101.559  48.614  1.00  0.00           O  
ATOM   2925  CB  GLU C1854      22.276 101.775  50.766  1.00  0.00           C  
ATOM   2926  CG  GLU C1854      23.465 101.314  51.599  1.00  0.00           C  
ATOM   2927  CD  GLU C1854      23.146 100.140  52.504  1.00  0.00           C  
ATOM   2928  OE1 GLU C1854      23.231  98.989  52.025  1.00  0.00           O  
ATOM   2929  OE2 GLU C1854      22.836 100.361  53.693  1.00  0.00           O  
ATOM   2930  N   GLU C1855      22.713 100.841  47.792  1.00  0.00           N  
ATOM   2931  CA  GLU C1855      23.333  99.910  46.851  1.00  0.00           C  
ATOM   2932  C   GLU C1855      24.114 100.653  45.782  1.00  0.00           C  
ATOM   2933  O   GLU C1855      25.150 100.173  45.318  1.00  0.00           O  
ATOM   2934  CB  GLU C1855      22.285  99.023  46.187  1.00  0.00           C  
ATOM   2935  CG  GLU C1855      21.652  98.016  47.118  1.00  0.00           C  
ATOM   2936  CD  GLU C1855      20.559  97.206  46.454  1.00  0.00           C  
ATOM   2937  OE1 GLU C1855      20.311  97.388  45.240  1.00  0.00           O  
ATOM   2938  OE2 GLU C1855      19.940  96.384  47.162  1.00  0.00           O  
ATOM   2939  N   ALA C1856      23.592 101.803  45.365  1.00  0.00           N  
ATOM   2940  CA  ALA C1856      24.258 102.624  44.362  1.00  0.00           C  
ATOM   2941  C   ALA C1856      25.570 103.122  44.966  1.00  0.00           C  
ATOM   2942  O   ALA C1856      26.615 103.097  44.309  1.00  0.00           O  
ATOM   2943  CB  ALA C1856      23.377 103.798  43.968  1.00  0.00           C  
ATOM   2944  N   LEU C1857      25.505 103.547  46.227  1.00  0.00           N  
ATOM   2945  CA  LEU C1857      26.665 104.037  46.961  1.00  0.00           C  
ATOM   2946  C   LEU C1857      27.719 102.947  47.124  1.00  0.00           C  
ATOM   2947  O   LEU C1857      28.899 103.182  46.880  1.00  0.00           O  
ATOM   2948  CB  LEU C1857      26.235 104.543  48.333  1.00  0.00           C  
ATOM   2949  CG  LEU C1857      26.345 106.041  48.627  1.00  0.00           C  
ATOM   2950  CD1 LEU C1857      25.806 106.857  47.477  1.00  0.00           C  
ATOM   2951  CD2 LEU C1857      25.576 106.368  49.888  1.00  0.00           C  
ATOM   2952  N   LYS C1860      27.311 101.759  47.551  1.00  0.00           N  
ATOM   2953  CA  LYS C1860      28.260 100.668  47.711  1.00  0.00           C  
ATOM   2954  C   LYS C1860      28.953 100.439  46.357  1.00  0.00           C  
ATOM   2955  O   LYS C1860      30.175 100.349  46.288  1.00  0.00           O  
ATOM   2956  CB  LYS C1860      27.531  99.393  48.146  1.00  0.00           C  
ATOM   2957  CG  LYS C1860      28.237  98.562  49.211  1.00  0.00           C  
ATOM   2958  CD  LYS C1860      27.765  97.091  49.181  1.00  0.00           C  
ATOM   2959  CE  LYS C1860      26.226  96.924  49.128  1.00  0.00           C  
ATOM   2960  NZ  LYS C1860      25.499  97.247  50.398  1.00  0.00           N  
ATOM   2961  N   ARG C1861      28.176 100.433  45.275  1.00  0.00           N  
ATOM   2962  CA  ARG C1861      28.730 100.200  43.942  1.00  0.00           C  
ATOM   2963  C   ARG C1861      29.585 101.344  43.411  1.00  0.00           C  
ATOM   2964  O   ARG C1861      30.125 101.258  42.304  1.00  0.00           O  
ATOM   2965  CB  ARG C1861      27.617  99.889  42.931  1.00  0.00           C  
ATOM   2966  CG  ARG C1861      27.045  98.477  43.002  1.00  0.00           C  
ATOM   2967  CD  ARG C1861      26.043  98.267  41.873  1.00  0.00           C  
ATOM   2968  NE  ARG C1861      25.617  96.879  41.716  1.00  0.00           N  
ATOM   2969  CZ  ARG C1861      24.976  96.174  42.644  1.00  0.00           C  
ATOM   2970  NH1 ARG C1861      24.680  96.722  43.820  1.00  0.00           N  
ATOM   2971  NH2 ARG C1861      24.610  94.922  42.389  1.00  0.00           N  
ATOM   2972  N   GLY C1862      29.689 102.421  44.184  1.00  0.00           N  
ATOM   2973  CA  GLY C1862      30.477 103.571  43.772  1.00  0.00           C  
ATOM   2974  C   GLY C1862      29.917 104.305  42.563  1.00  0.00           C  
ATOM   2975  O   GLY C1862      30.659 104.938  41.806  1.00  0.00           O  
ATOM   2976  N   ALA C1863      28.603 104.235  42.384  1.00  0.00           N  
ATOM   2977  CA  ALA C1863      27.946 104.879  41.256  1.00  0.00           C  
ATOM   2978  C   ALA C1863      27.979 106.394  41.380  1.00  0.00           C  
ATOM   2979  O   ALA C1863      27.893 106.936  42.485  1.00  0.00           O  
ATOM   2980  CB  ALA C1863      26.509 104.391  41.146  1.00  0.00           C  
ATOM   2981  N   ALA C1864      28.115 107.078  40.246  1.00  0.00           N  
ATOM   2982  CA  ALA C1864      28.144 108.543  40.231  1.00  0.00           C  
ATOM   2983  C   ALA C1864      26.721 109.054  40.409  1.00  0.00           C  
ATOM   2984  O   ALA C1864      26.458 109.956  41.212  1.00  0.00           O  
ATOM   2985  CB  ALA C1864      28.715 109.051  38.921  1.00  0.00           C  
ATOM   2986  N   PHE C1865      25.802 108.462  39.656  1.00  0.00           N  
ATOM   2987  CA  PHE C1865      24.405 108.832  39.716  1.00  0.00           C  
ATOM   2988  C   PHE C1865      23.526 107.639  40.036  1.00  0.00           C  
ATOM   2989  O   PHE C1865      23.818 106.509  39.644  1.00  0.00           O  
ATOM   2990  CB  PHE C1865      23.949 109.391  38.371  1.00  0.00           C  
ATOM   2991  CG  PHE C1865      24.377 110.796  38.117  1.00  0.00           C  
ATOM   2992  CD1 PHE C1865      25.614 111.066  37.548  1.00  0.00           C  
ATOM   2993  CD2 PHE C1865      23.519 111.856  38.397  1.00  0.00           C  
ATOM   2994  CE1 PHE C1865      25.990 112.374  37.256  1.00  0.00           C  
ATOM   2995  CE2 PHE C1865      23.884 113.170  38.108  1.00  0.00           C  
ATOM   2996  CZ  PHE C1865      25.123 113.427  37.536  1.00  0.00           C  
ATOM   2997  N   ALA C1866      22.441 107.909  40.750  1.00  0.00           N  
ATOM   2998  CA  ALA C1866      21.453 106.899  41.084  1.00  0.00           C  
ATOM   2999  C   ALA C1866      20.280 107.287  40.186  1.00  0.00           C  
ATOM   3000  O   ALA C1866      20.083 108.473  39.904  1.00  0.00           O  
ATOM   3001  CB  ALA C1866      21.063 106.995  42.548  1.00  0.00           C  
ATOM   3002  N   GLY C1867      19.553 106.301  39.675  1.00  0.00           N  
ATOM   3003  CA  GLY C1867      18.426 106.598  38.806  1.00  0.00           C  
ATOM   3004  C   GLY C1867      17.210 105.865  39.313  1.00  0.00           C  
ATOM   3005  O   GLY C1867      17.269 104.661  39.524  1.00  0.00           O  
ATOM   3006  N   PHE C1878      16.119 106.583  39.535  1.00  0.00           N  
ATOM   3007  CA  PHE C1878      14.904 105.963  40.042  1.00  0.00           C  
ATOM   3008  C   PHE C1878      13.869 105.747  38.963  1.00  0.00           C  
ATOM   3009  O   PHE C1878      13.630 106.638  38.142  1.00  0.00           O  
ATOM   3010  CB  PHE C1878      14.288 106.828  41.129  1.00  0.00           C  
ATOM   3011  CG  PHE C1878      15.133 106.953  42.350  1.00  0.00           C  
ATOM   3012  CD1 PHE C1878      15.163 105.929  43.290  1.00  0.00           C  
ATOM   3013  CD2 PHE C1878      15.879 108.104  42.581  1.00  0.00           C  
ATOM   3014  CE1 PHE C1878      15.921 106.048  44.449  1.00  0.00           C  
ATOM   3015  CE2 PHE C1878      16.640 108.237  43.733  1.00  0.00           C  
ATOM   3016  CZ  PHE C1878      16.663 107.206  44.673  1.00  0.00           C  
ATOM   3017  N   LEU C1879      13.265 104.562  38.968  1.00  0.00           N  
ATOM   3018  CA  LEU C1879      12.221 104.234  38.014  1.00  0.00           C  
ATOM   3019  C   LEU C1879      11.005 103.683  38.741  1.00  0.00           C  
ATOM   3020  O   LEU C1879      10.937 102.495  39.061  1.00  0.00           O  
ATOM   3021  CB  LEU C1879      12.714 103.241  36.964  1.00  0.00           C  
ATOM   3022  CG  LEU C1879      13.432 103.853  35.762  1.00  0.00           C  
ATOM   3023  CD1 LEU C1879      13.816 102.765  34.782  1.00  0.00           C  
ATOM   3024  CD2 LEU C1879      12.536 104.887  35.091  1.00  0.00           C  
ATOM   3025  N   GLY C1880      10.085 104.578  39.075  1.00  0.00           N  
ATOM   3026  CA  GLY C1880       8.866 104.186  39.751  1.00  0.00           C  
ATOM   3027  C   GLY C1880       7.696 104.389  38.814  1.00  0.00           C  
ATOM   3028  O   GLY C1880       7.880 104.716  37.635  1.00  0.00           O  
ATOM   3029  N   GLU C1881       6.492 104.272  39.364  1.00  0.00           N  
ATOM   3030  CA  GLU C1881       5.261 104.424  38.599  1.00  0.00           C  
ATOM   3031  C   GLU C1881       5.163 105.749  37.838  1.00  0.00           C  
ATOM   3032  O   GLU C1881       4.817 105.768  36.658  1.00  0.00           O  
ATOM   3033  CB  GLU C1881       4.054 104.266  39.530  1.00  0.00           C  
ATOM   3034  CG  GLU C1881       2.731 104.010  38.810  1.00  0.00           C  
ATOM   3035  CD  GLU C1881       2.747 102.726  37.981  1.00  0.00           C  
ATOM   3036  OE1 GLU C1881       3.097 101.660  38.536  1.00  0.00           O  
ATOM   3037  OE2 GLU C1881       2.410 102.781  36.775  1.00  0.00           O  
ATOM   3038  N   ASP C1882       5.491 106.844  38.513  1.00  0.00           N  
ATOM   3039  CA  ASP C1882       5.433 108.177  37.920  1.00  0.00           C  
ATOM   3040  C   ASP C1882       6.309 108.357  36.685  1.00  0.00           C  
ATOM   3041  O   ASP C1882       5.813 108.714  35.615  1.00  0.00           O  
ATOM   3042  CB  ASP C1882       5.795 109.233  38.965  1.00  0.00           C  
ATOM   3043  CG  ASP C1882       4.836 109.243  40.139  1.00  0.00           C  
ATOM   3044  OD1 ASP C1882       3.614 109.351  39.904  1.00  0.00           O  
ATOM   3045  OD2 ASP C1882       5.303 109.147  41.295  1.00  0.00           O  
ATOM   3046  N   GLU C1883       7.609 108.110  36.827  1.00  0.00           N  
ATOM   3047  CA  GLU C1883       8.524 108.263  35.704  1.00  0.00           C  
ATOM   3048  C   GLU C1883       8.247 107.286  34.568  1.00  0.00           C  
ATOM   3049  O   GLU C1883       8.473 107.614  33.398  1.00  0.00           O  
ATOM   3050  CB  GLU C1883       9.990 108.211  36.147  1.00  0.00           C  
ATOM   3051  CG  GLU C1883      10.279 107.305  37.306  1.00  0.00           C  
ATOM   3052  CD  GLU C1883      10.079 107.979  38.650  1.00  0.00           C  
ATOM   3053  OE1 GLU C1883      10.684 109.043  38.880  1.00  0.00           O  
ATOM   3054  OE2 GLU C1883       9.332 107.432  39.486  1.00  0.00           O  
ATOM   3055  N   LEU C1884       7.726 106.105  34.897  1.00  0.00           N  
ATOM   3056  CA  LEU C1884       7.387 105.118  33.869  1.00  0.00           C  
ATOM   3057  C   LEU C1884       6.270 105.649  32.962  1.00  0.00           C  
ATOM   3058  O   LEU C1884       6.359 105.548  31.735  1.00  0.00           O  
ATOM   3059  CB  LEU C1884       6.952 103.787  34.488  1.00  0.00           C  
ATOM   3060  CG  LEU C1884       8.053 102.838  34.948  1.00  0.00           C  
ATOM   3061  CD1 LEU C1884       7.441 101.515  35.371  1.00  0.00           C  
ATOM   3062  CD2 LEU C1884       9.045 102.625  33.818  1.00  0.00           C  
ATOM   3063  N   ARG C1885       5.226 106.220  33.569  1.00  0.00           N  
ATOM   3064  CA  ARG C1885       4.096 106.777  32.816  1.00  0.00           C  
ATOM   3065  C   ARG C1885       4.441 108.113  32.142  1.00  0.00           C  
ATOM   3066  O   ARG C1885       3.829 108.488  31.138  1.00  0.00           O  
ATOM   3067  CB  ARG C1885       2.862 106.969  33.715  1.00  0.00           C  
ATOM   3068  CG  ARG C1885       2.359 105.714  34.429  1.00  0.00           C  
ATOM   3069  CD  ARG C1885       0.944 105.923  34.973  1.00  0.00           C  
ATOM   3070  NE  ARG C1885       0.653 105.082  36.134  1.00  0.00           N  
ATOM   3071  CZ  ARG C1885      -0.552 104.932  36.681  1.00  0.00           C  
ATOM   3072  NH1 ARG C1885      -1.604 105.559  36.172  1.00  0.00           N  
ATOM   3073  NH2 ARG C1885      -0.698 104.182  37.768  1.00  0.00           N  
ATOM   3074  N   ALA C1886       5.396 108.845  32.711  1.00  0.00           N  
ATOM   3075  CA  ALA C1886       5.804 110.128  32.144  1.00  0.00           C  
ATOM   3076  C   ALA C1886       6.957 110.005  31.136  1.00  0.00           C  
ATOM   3077  O   ALA C1886       7.277 110.968  30.439  1.00  0.00           O  
ATOM   3078  CB  ALA C1886       6.173 111.097  33.258  1.00  0.00           C  
ATOM   3079  N   GLY C1887       7.580 108.829  31.067  1.00  0.00           N  
ATOM   3080  CA  GLY C1887       8.689 108.618  30.150  1.00  0.00           C  
ATOM   3081  C   GLY C1887       9.920 109.376  30.609  1.00  0.00           C  
ATOM   3082  O   GLY C1887      10.752 109.802  29.800  1.00  0.00           O  
ATOM   3083  N   GLU C1888      10.047 109.502  31.926  1.00  0.00           N  
ATOM   3084  CA  GLU C1888      11.147 110.223  32.546  1.00  0.00           C  
ATOM   3085  C   GLU C1888      11.941 109.332  33.498  1.00  0.00           C  
ATOM   3086  O   GLU C1888      11.617 108.164  33.688  1.00  0.00           O  
ATOM   3087  CB  GLU C1888      10.599 111.435  33.307  1.00  0.00           C  
ATOM   3088  CG  GLU C1888       9.764 112.383  32.453  1.00  0.00           C  
ATOM   3089  CD  GLU C1888       9.156 113.524  33.252  1.00  0.00           C  
ATOM   3090  OE1 GLU C1888       8.710 113.283  34.397  1.00  0.00           O  
ATOM   3091  OE2 GLU C1888       9.118 114.663  32.731  1.00  0.00           O  
ATOM   3092  N   VAL C1889      12.990 109.896  34.082  1.00  0.00           N  
ATOM   3093  CA  VAL C1889      13.843 109.183  35.021  1.00  0.00           C  
ATOM   3094  C   VAL C1889      14.254 110.195  36.082  1.00  0.00           C  
ATOM   3095  O   VAL C1889      14.477 111.368  35.767  1.00  0.00           O  
ATOM   3096  CB  VAL C1889      15.147 108.679  34.348  1.00  0.00           C  
ATOM   3097  CG1 VAL C1889      15.914 107.768  35.303  1.00  0.00           C  
ATOM   3098  CG2 VAL C1889      14.848 107.971  33.042  1.00  0.00           C  
ATOM   3099  N   THR C1890      14.334 109.761  37.334  1.00  0.00           N  
ATOM   3100  CA  THR C1890      14.752 110.660  38.400  1.00  0.00           C  
ATOM   3101  C   THR C1890      16.206 110.368  38.740  1.00  0.00           C  
ATOM   3102  O   THR C1890      16.510 109.329  39.327  1.00  0.00           O  
ATOM   3103  CB  THR C1890      13.878 110.502  39.654  1.00  0.00           C  
ATOM   3104  OG1 THR C1890      12.537 110.877  39.339  1.00  0.00           O  
ATOM   3105  CG2 THR C1890      14.379 111.397  40.768  1.00  0.00           C  
ATOM   3106  N   LEU C1891      17.101 111.256  38.310  1.00  0.00           N  
ATOM   3107  CA  LEU C1891      18.534 111.113  38.560  1.00  0.00           C  
ATOM   3108  C   LEU C1891      18.962 111.834  39.830  1.00  0.00           C  
ATOM   3109  O   LEU C1891      18.392 112.856  40.197  1.00  0.00           O  
ATOM   3110  CB  LEU C1891      19.343 111.629  37.368  1.00  0.00           C  
ATOM   3111  CG  LEU C1891      19.125 110.869  36.058  1.00  0.00           C  
ATOM   3112  CD1 LEU C1891      19.961 111.490  34.969  1.00  0.00           C  
ATOM   3113  CD2 LEU C1891      19.484 109.396  36.233  1.00  0.00           C  
ATOM   3114  N   LYS C1892      19.994 111.318  40.481  1.00  0.00           N  
ATOM   3115  CA  LYS C1892      20.478 111.915  41.714  1.00  0.00           C  
ATOM   3116  C   LYS C1892      21.980 111.724  41.802  1.00  0.00           C  
ATOM   3117  O   LYS C1892      22.452 110.587  41.867  1.00  0.00           O  
ATOM   3118  CB  LYS C1892      19.805 111.226  42.906  1.00  0.00           C  
ATOM   3119  CG  LYS C1892      20.099 111.825  44.279  1.00  0.00           C  
ATOM   3120  CD  LYS C1892      19.601 110.876  45.373  1.00  0.00           C  
ATOM   3121  CE  LYS C1892      19.483 111.545  46.726  1.00  0.00           C  
ATOM   3122  NZ  LYS C1892      18.379 112.550  46.759  1.00  0.00           N  
ATOM   3123  N   ARG C1893      22.738 112.815  41.731  1.00  0.00           N  
ATOM   3124  CA  ARG C1893      24.183 112.692  41.854  1.00  0.00           C  
ATOM   3125  C   ARG C1893      24.406 112.369  43.319  1.00  0.00           C  
ATOM   3126  O   ARG C1893      24.037 113.148  44.195  1.00  0.00           O  
ATOM   3127  CB  ARG C1893      24.922 113.977  41.480  1.00  0.00           C  
ATOM   3128  CG  ARG C1893      26.430 113.833  41.682  1.00  0.00           C  
ATOM   3129  CD  ARG C1893      27.198 115.091  41.357  1.00  0.00           C  
ATOM   3130  NE  ARG C1893      27.475 115.230  39.931  1.00  0.00           N  
ATOM   3131  CZ  ARG C1893      27.030 116.230  39.176  1.00  0.00           C  
ATOM   3132  NH1 ARG C1893      26.271 117.189  39.699  1.00  0.00           N  
ATOM   3133  NH2 ARG C1893      27.370 116.288  37.898  1.00  0.00           N  
ATOM   3134  N   LEU C1894      25.004 111.217  43.578  1.00  0.00           N  
ATOM   3135  CA  LEU C1894      25.241 110.772  44.942  1.00  0.00           C  
ATOM   3136  C   LEU C1894      26.170 111.684  45.740  1.00  0.00           C  
ATOM   3137  O   LEU C1894      26.068 111.756  46.966  1.00  0.00           O  
ATOM   3138  CB  LEU C1894      25.728 109.324  44.924  1.00  0.00           C  
ATOM   3139  CG  LEU C1894      24.739 108.422  44.177  1.00  0.00           C  
ATOM   3140  CD1 LEU C1894      25.241 107.001  44.134  1.00  0.00           C  
ATOM   3141  CD2 LEU C1894      23.376 108.491  44.848  1.00  0.00           C  
ATOM   3142  N   ALA C1895      26.992 112.452  45.023  1.00  0.00           N  
ATOM   3143  CA  ALA C1895      27.935 113.388  45.633  1.00  0.00           C  
ATOM   3144  C   ALA C1895      27.270 114.676  46.134  1.00  0.00           C  
ATOM   3145  O   ALA C1895      27.336 114.990  47.324  1.00  0.00           O  
ATOM   3146  CB  ALA C1895      29.054 113.727  44.649  1.00  0.00           C  
ATOM   3147  N   THR C1896      26.662 115.431  45.219  1.00  0.00           N  
ATOM   3148  CA  THR C1896      26.006 116.690  45.571  1.00  0.00           C  
ATOM   3149  C   THR C1896      24.590 116.522  46.118  1.00  0.00           C  
ATOM   3150  O   THR C1896      24.072 117.420  46.780  1.00  0.00           O  
ATOM   3151  CB  THR C1896      25.966 117.681  44.369  1.00  0.00           C  
ATOM   3152  OG1 THR C1896      25.407 117.035  43.218  1.00  0.00           O  
ATOM   3153  CG2 THR C1896      27.364 118.187  44.035  1.00  0.00           C  
ATOM   3154  N   GLY C1898      23.975 115.371  45.852  1.00  0.00           N  
ATOM   3155  CA  GLY C1898      22.615 115.123  46.306  1.00  0.00           C  
ATOM   3156  C   GLY C1898      21.602 115.785  45.393  1.00  0.00           C  
ATOM   3157  O   GLY C1898      20.391 115.658  45.579  1.00  0.00           O  
ATOM   3158  N   GLU C1899      22.117 116.493  44.395  1.00  0.00           N  
ATOM   3159  CA  GLU C1899      21.299 117.194  43.425  1.00  0.00           C  
ATOM   3160  C   GLU C1899      20.464 116.189  42.658  1.00  0.00           C  
ATOM   3161  O   GLU C1899      20.982 115.234  42.069  1.00  0.00           O  
ATOM   3162  CB  GLU C1899      22.188 117.989  42.470  1.00  0.00           C  
ATOM   3163  CG  GLU C1899      21.461 118.637  41.309  1.00  0.00           C  
ATOM   3164  CD  GLU C1899      22.402 119.358  40.363  1.00  0.00           C  
ATOM   3165  OE1 GLU C1899      23.638 119.211  40.506  1.00  0.00           O  
ATOM   3166  OE2 GLU C1899      21.903 120.075  39.470  1.00  0.00           O  
ATOM   3167  N   GLN C1900      19.161 116.396  42.701  1.00  0.00           N  
ATOM   3168  CA  GLN C1900      18.234 115.520  42.024  1.00  0.00           C  
ATOM   3169  C   GLN C1900      17.604 116.220  40.837  1.00  0.00           C  
ATOM   3170  O   GLN C1900      17.237 117.392  40.916  1.00  0.00           O  
ATOM   3171  CB  GLN C1900      17.164 115.073  43.000  1.00  0.00           C  
ATOM   3172  CG  GLN C1900      16.283 113.994  42.462  1.00  0.00           C  
ATOM   3173  CD  GLN C1900      15.589 113.256  43.567  1.00  0.00           C  
ATOM   3174  OE1 GLN C1900      16.223 112.538  44.341  1.00  0.00           O  
ATOM   3175  NE2 GLN C1900      14.278 113.441  43.669  1.00  0.00           N  
ATOM   3176  N   VAL C1901      17.458 115.485  39.744  1.00  0.00           N  
ATOM   3177  CA  VAL C1901      16.889 116.018  38.520  1.00  0.00           C  
ATOM   3178  C   VAL C1901      15.915 115.010  37.924  1.00  0.00           C  
ATOM   3179  O   VAL C1901      16.168 113.810  37.939  1.00  0.00           O  
ATOM   3180  CB  VAL C1901      18.010 116.313  37.479  1.00  0.00           C  
ATOM   3181  CG1 VAL C1901      17.419 116.747  36.152  1.00  0.00           C  
ATOM   3182  CG2 VAL C1901      18.936 117.396  37.993  1.00  0.00           C  
ATOM   3183  N   ARG C1902      14.782 115.504  37.444  1.00  0.00           N  
ATOM   3184  CA  ARG C1902      13.765 114.674  36.802  1.00  0.00           C  
ATOM   3185  C   ARG C1902      13.773 115.112  35.334  1.00  0.00           C  
ATOM   3186  O   ARG C1902      13.493 116.274  35.029  1.00  0.00           O  
ATOM   3187  CB  ARG C1902      12.392 114.941  37.433  1.00  0.00           C  
ATOM   3188  CG  ARG C1902      11.201 114.497  36.593  1.00  0.00           C  
ATOM   3189  CD  ARG C1902      10.782 113.087  36.911  1.00  0.00           C  
ATOM   3190  NE  ARG C1902      10.100 113.005  38.199  1.00  0.00           N  
ATOM   3191  CZ  ARG C1902       8.967 112.337  38.406  1.00  0.00           C  
ATOM   3192  NH1 ARG C1902       8.375 111.690  37.406  1.00  0.00           N  
ATOM   3193  NH2 ARG C1902       8.437 112.293  39.623  1.00  0.00           N  
ATOM   3194  N   LEU C1903      14.139 114.211  34.431  1.00  0.00           N  
ATOM   3195  CA  LEU C1903      14.194 114.556  33.014  1.00  0.00           C  
ATOM   3196  C   LEU C1903      13.725 113.408  32.128  1.00  0.00           C  
ATOM   3197  O   LEU C1903      13.563 112.284  32.597  1.00  0.00           O  
ATOM   3198  CB  LEU C1903      15.607 115.024  32.620  1.00  0.00           C  
ATOM   3199  CG  LEU C1903      16.842 114.131  32.789  1.00  0.00           C  
ATOM   3200  CD1 LEU C1903      18.062 114.867  32.274  1.00  0.00           C  
ATOM   3201  CD2 LEU C1903      17.050 113.748  34.242  1.00  0.00           C  
ATOM   3202  N   SER C1904      13.460 113.700  30.860  1.00  0.00           N  
ATOM   3203  CA  SER C1904      12.994 112.675  29.937  1.00  0.00           C  
ATOM   3204  C   SER C1904      14.119 111.730  29.556  1.00  0.00           C  
ATOM   3205  O   SER C1904      15.287 112.120  29.515  1.00  0.00           O  
ATOM   3206  CB  SER C1904      12.406 113.309  28.682  1.00  0.00           C  
ATOM   3207  OG  SER C1904      13.389 114.044  27.978  1.00  0.00           O  
ATOM   3208  N   ARG C1905      13.752 110.493  29.251  1.00  0.00           N  
ATOM   3209  CA  ARG C1905      14.703 109.456  28.867  1.00  0.00           C  
ATOM   3210  C   ARG C1905      15.751 109.867  27.829  1.00  0.00           C  
ATOM   3211  O   ARG C1905      16.927 109.532  27.967  1.00  0.00           O  
ATOM   3212  CB  ARG C1905      13.949 108.234  28.345  1.00  0.00           C  
ATOM   3213  CG  ARG C1905      13.316 107.357  29.409  1.00  0.00           C  
ATOM   3214  CD  ARG C1905      12.597 106.190  28.745  1.00  0.00           C  
ATOM   3215  NE  ARG C1905      12.646 104.969  29.547  1.00  0.00           N  
ATOM   3216  CZ  ARG C1905      13.064 103.792  29.091  1.00  0.00           C  
ATOM   3217  NH1 ARG C1905      13.473 103.665  27.831  1.00  0.00           N  
ATOM   3218  NH2 ARG C1905      13.090 102.740  29.900  1.00  0.00           N  
ATOM   3219  N   GLU C1906      15.322 110.558  26.777  1.00  0.00           N  
ATOM   3220  CA  GLU C1906      16.229 110.982  25.704  1.00  0.00           C  
ATOM   3221  C   GLU C1906      17.301 111.979  26.156  1.00  0.00           C  
ATOM   3222  O   GLU C1906      18.364 112.056  25.549  1.00  0.00           O  
ATOM   3223  CB  GLU C1906      15.457 111.587  24.520  1.00  0.00           C  
ATOM   3224  CG  GLU C1906      14.054 111.040  24.288  1.00  0.00           C  
ATOM   3225  CD  GLU C1906      13.011 111.727  25.150  1.00  0.00           C  
ATOM   3226  OE1 GLU C1906      12.589 112.848  24.794  1.00  0.00           O  
ATOM   3227  OE2 GLU C1906      12.616 111.147  26.183  1.00  0.00           O  
ATOM   3228  N   GLU C1907      17.012 112.761  27.194  1.00  0.00           N  
ATOM   3229  CA  GLU C1907      17.967 113.745  27.702  1.00  0.00           C  
ATOM   3230  C   GLU C1907      19.037 113.124  28.590  1.00  0.00           C  
ATOM   3231  O   GLU C1907      20.162 113.628  28.666  1.00  0.00           O  
ATOM   3232  CB  GLU C1907      17.255 114.806  28.528  1.00  0.00           C  
ATOM   3233  CG  GLU C1907      16.320 115.692  27.776  1.00  0.00           C  
ATOM   3234  CD  GLU C1907      15.827 116.821  28.649  1.00  0.00           C  
ATOM   3235  OE1 GLU C1907      16.501 117.878  28.677  1.00  0.00           O  
ATOM   3236  OE2 GLU C1907      14.788 116.639  29.325  1.00  0.00           O  
ATOM   3237  N   VAL C1909      18.653 112.074  29.311  1.00  0.00           N  
ATOM   3238  CA  VAL C1909      19.540 111.368  30.228  1.00  0.00           C  
ATOM   3239  C   VAL C1909      20.974 111.153  29.736  1.00  0.00           C  
ATOM   3240  O   VAL C1909      21.924 111.448  30.461  1.00  0.00           O  
ATOM   3241  CB  VAL C1909      18.928 110.018  30.666  1.00  0.00           C  
ATOM   3242  CG1 VAL C1909      19.858 109.306  31.639  1.00  0.00           C  
ATOM   3243  CG2 VAL C1909      17.562 110.244  31.304  1.00  0.00           C  
ATOM   3244  N   PRO C1910      21.153 110.633  28.510  1.00  0.00           N  
ATOM   3245  CA  PRO C1910      22.515 110.416  28.009  1.00  0.00           C  
ATOM   3246  C   PRO C1910      23.347 111.698  28.005  1.00  0.00           C  
ATOM   3247  O   PRO C1910      24.480 111.722  28.504  1.00  0.00           O  
ATOM   3248  CB  PRO C1910      22.273 109.909  26.590  1.00  0.00           C  
ATOM   3249  CG  PRO C1910      20.986 109.181  26.711  1.00  0.00           C  
ATOM   3250  CD  PRO C1910      20.163 110.125  27.546  1.00  0.00           C  
ATOM   3251  N   GLY C1913      22.764 112.765  27.462  1.00  0.00           N  
ATOM   3252  CA  GLY C1913      23.442 114.048  27.390  1.00  0.00           C  
ATOM   3253  C   GLY C1913      23.757 114.644  28.746  1.00  0.00           C  
ATOM   3254  O   GLY C1913      24.886 115.073  28.983  1.00  0.00           O  
ATOM   3255  N   TYR C1914      22.764 114.679  29.630  1.00  0.00           N  
ATOM   3256  CA  TYR C1914      22.942 115.226  30.970  1.00  0.00           C  
ATOM   3257  C   TYR C1914      24.069 114.513  31.712  1.00  0.00           C  
ATOM   3258  O   TYR C1914      24.932 115.156  32.309  1.00  0.00           O  
ATOM   3259  CB  TYR C1914      21.640 115.116  31.768  1.00  0.00           C  
ATOM   3260  CG  TYR C1914      21.740 115.599  33.198  1.00  0.00           C  
ATOM   3261  CD1 TYR C1914      22.127 114.736  34.220  1.00  0.00           C  
ATOM   3262  CD2 TYR C1914      21.423 116.911  33.533  1.00  0.00           C  
ATOM   3263  CE1 TYR C1914      22.194 115.166  35.545  1.00  0.00           C  
ATOM   3264  CE2 TYR C1914      21.484 117.354  34.857  1.00  0.00           C  
ATOM   3265  CZ  TYR C1914      21.870 116.476  35.856  1.00  0.00           C  
ATOM   3266  OH  TYR C1914      21.928 116.905  37.165  1.00  0.00           O  
ATOM   3267  N   LEU C1915      24.059 113.186  31.671  1.00  0.00           N  
ATOM   3268  CA  LEU C1915      25.075 112.400  32.350  1.00  0.00           C  
ATOM   3269  C   LEU C1915      26.461 112.633  31.761  1.00  0.00           C  
ATOM   3270  O   LEU C1915      27.433 112.806  32.502  1.00  0.00           O  
ATOM   3271  CB  LEU C1915      24.723 110.908  32.312  1.00  0.00           C  
ATOM   3272  CG  LEU C1915      23.536 110.423  33.152  1.00  0.00           C  
ATOM   3273  CD1 LEU C1915      23.263 108.965  32.849  1.00  0.00           C  
ATOM   3274  CD2 LEU C1915      23.819 110.605  34.627  1.00  0.00           C  
ATOM   3275  N   LEU C1916      26.547 112.658  30.433  1.00  0.00           N  
ATOM   3276  CA  LEU C1916      27.821 112.871  29.749  1.00  0.00           C  
ATOM   3277  C   LEU C1916      28.447 114.226  30.031  1.00  0.00           C  
ATOM   3278  O   LEU C1916      29.645 114.312  30.267  1.00  0.00           O  
ATOM   3279  CB  LEU C1916      27.666 112.674  28.250  1.00  0.00           C  
ATOM   3280  CG  LEU C1916      27.766 111.218  27.810  1.00  0.00           C  
ATOM   3281  CD1 LEU C1916      27.393 111.115  26.367  1.00  0.00           C  
ATOM   3282  CD2 LEU C1916      29.167 110.691  28.028  1.00  0.00           C  
ATOM   3283  N   GLN C1917      27.639 115.280  30.019  1.00  0.00           N  
ATOM   3284  CA  GLN C1917      28.145 116.616  30.294  1.00  0.00           C  
ATOM   3285  C   GLN C1917      28.466 116.787  31.782  1.00  0.00           C  
ATOM   3286  O   GLN C1917      29.329 117.582  32.152  1.00  0.00           O  
ATOM   3287  CB  GLN C1917      27.152 117.688  29.810  1.00  0.00           C  
ATOM   3288  CG  GLN C1917      25.773 117.692  30.478  1.00  0.00           C  
ATOM   3289  CD  GLN C1917      25.731 118.487  31.783  1.00  0.00           C  
ATOM   3290  OE1 GLN C1917      26.154 119.640  31.835  1.00  0.00           O  
ATOM   3291  NE2 GLN C1917      25.211 117.871  32.839  1.00  0.00           N  
ATOM   3292  N   ALA C1918      27.781 116.023  32.628  1.00  0.00           N  
ATOM   3293  CA  ALA C1918      27.988 116.095  34.069  1.00  0.00           C  
ATOM   3294  C   ALA C1918      29.172 115.264  34.550  1.00  0.00           C  
ATOM   3295  O   ALA C1918      29.617 115.417  35.690  1.00  0.00           O  
ATOM   3296  CB  ALA C1918      26.723 115.667  34.797  1.00  0.00           C  
ATOM   3297  N   LEU C1929      29.685 114.393  33.684  1.00  0.00           N  
ATOM   3298  CA  LEU C1929      30.802 113.526  34.046  1.00  0.00           C  
ATOM   3299  C   LEU C1929      31.986 113.565  33.080  1.00  0.00           C  
ATOM   3300  O   LEU C1929      33.065 113.064  33.407  1.00  0.00           O  
ATOM   3301  CB  LEU C1929      30.310 112.080  34.180  1.00  0.00           C  
ATOM   3302  CG  LEU C1929      29.271 111.780  35.264  1.00  0.00           C  
ATOM   3303  CD1 LEU C1929      28.698 110.390  35.064  1.00  0.00           C  
ATOM   3304  CD2 LEU C1929      29.906 111.914  36.642  1.00  0.00           C  
ATOM   3305  N   GLY C1957      31.778 114.123  31.891  1.00  0.00           N  
ATOM   3306  CA  GLY C1957      32.841 114.190  30.904  1.00  0.00           C  
ATOM   3307  C   GLY C1957      33.635 115.488  30.933  1.00  0.00           C  
ATOM   3308  O   GLY C1957      34.159 115.886  29.866  1.00  0.00           O  
ATOM   3309  OXT GLY C1957      33.739 116.108  32.020  1.00  0.00           O  
HETATM 3310  N   HIS C 423      64.124  82.546  28.820  1.00  0.00           N  
HETATM 3311  CA  HIS C 423      64.804  83.059  30.005  1.00  0.00           C  
HETATM 3312  C   HIS C 423      64.018  82.722  31.274  1.00  0.00           C  
HETATM 3313  O   HIS C 423      64.324  83.295  32.346  1.00  0.00           O  
HETATM 3314  CB  HIS C 423      65.001  84.573  29.881  1.00  0.00           C  
HETATM 3315  CG  HIS C 423      65.827  84.977  28.699  1.00  0.00           C  
HETATM 3316  ND1 HIS C 423      67.149  84.613  28.556  1.00  0.00           N  
HETATM 3317  CD2 HIS C 423      65.521  85.715  27.608  1.00  0.00           C  
HETATM 3318  CE1 HIS C 423      67.623  85.112  27.430  1.00  0.00           C  
HETATM 3319  NE2 HIS C 423      66.656  85.786  26.836  1.00  0.00           N  
HETATM 3320  OXT HIS C 423      63.099  81.879  31.187  1.00  0.00           O  
TER
END
