# Supplementary material for: Backbone Brackets and Arginine Tweezers delineate Class I and Class II aminoacyl tRNA synthetases
Source: PLoS Comput Biol. 2018 Apr 16;14(4):e1006101. doi: 10.1371/journal.pcbi.1006101 (PMC5919687; doi:10.1371/journal.pcbi.1006101)
Supplement: S12 File — All structures of Class II aaRS with residues renumbered according to the MSA. (GZ) [file pcbi.1006101.s024.tar.gz › 1adj_D_renum.pdb]

ATOM      1  N   THR D 311      64.492  72.841  12.369  1.00  0.00           N  
ATOM      2  CA  THR D 311      63.591  71.677  12.121  1.00  0.00           C  
ATOM      3  C   THR D 311      62.154  71.978  12.550  1.00  0.00           C  
ATOM      4  O   THR D 311      61.252  72.040  11.716  1.00  0.00           O  
ATOM      5  CB  THR D 311      64.088  70.421  12.880  1.00  0.00           C  
ATOM      6  OG1 THR D 311      65.479  70.210  12.601  1.00  0.00           O  
ATOM      7  CG2 THR D 311      63.305  69.196  12.458  1.00  0.00           C  
ATOM      8  N   ALA D 312      61.968  72.205  13.849  1.00  0.00           N  
ATOM      9  CA  ALA D 312      60.655  72.477  14.431  1.00  0.00           C  
ATOM     10  C   ALA D 312      59.886  73.663  13.852  1.00  0.00           C  
ATOM     11  O   ALA D 312      60.466  74.669  13.440  1.00  0.00           O  
ATOM     12  CB  ALA D 312      60.771  72.616  15.949  1.00  0.00           C  
ATOM     13  N   ARG D 313      58.566  73.507  13.840  1.00  0.00           N  
ATOM     14  CA  ARG D 313      57.624  74.502  13.352  1.00  0.00           C  
ATOM     15  C   ARG D 313      56.609  74.645  14.473  1.00  0.00           C  
ATOM     16  O   ARG D 313      56.701  73.956  15.494  1.00  0.00           O  
ATOM     17  CB  ARG D 313      56.893  73.971  12.111  1.00  0.00           C  
ATOM     18  CG  ARG D 313      57.739  73.843  10.865  1.00  0.00           C  
ATOM     19  CD  ARG D 313      57.872  75.179  10.170  1.00  0.00           C  
ATOM     20  NE  ARG D 313      59.035  75.231   9.289  1.00  0.00           N  
ATOM     21  CZ  ARG D 313      60.281  75.459   9.704  1.00  0.00           C  
ATOM     22  NH1 ARG D 313      60.536  75.654  10.994  1.00  0.00           N  
ATOM     23  NH2 ARG D 313      61.276  75.518   8.824  1.00  0.00           N  
ATOM     24  N   ALA D 314      55.655  75.551  14.294  1.00  0.00           N  
ATOM     25  CA  ALA D 314      54.592  75.735  15.272  1.00  0.00           C  
ATOM     26  C   ALA D 314      53.632  74.591  14.946  1.00  0.00           C  
ATOM     27  O   ALA D 314      53.289  74.385  13.776  1.00  0.00           O  
ATOM     28  CB  ALA D 314      53.911  77.083  15.075  1.00  0.00           C  
ATOM     29  N   VAL D 315      53.260  73.815  15.962  1.00  0.00           N  
ATOM     30  CA  VAL D 315      52.366  72.671  15.770  1.00  0.00           C  
ATOM     31  C   VAL D 315      51.108  73.030  14.988  1.00  0.00           C  
ATOM     32  O   VAL D 315      50.533  74.097  15.181  1.00  0.00           O  
ATOM     33  CB  VAL D 315      51.986  71.999  17.115  1.00  0.00           C  
ATOM     34  CG1 VAL D 315      53.238  71.487  17.819  1.00  0.00           C  
ATOM     35  CG2 VAL D 315      51.245  72.967  18.007  1.00  0.00           C  
ATOM     36  N   ARG D 316      50.706  72.142  14.083  1.00  0.00           N  
ATOM     37  CA  ARG D 316      49.527  72.367  13.257  1.00  0.00           C  
ATOM     38  C   ARG D 316      48.336  72.731  14.142  1.00  0.00           C  
ATOM     39  O   ARG D 316      48.118  72.112  15.184  1.00  0.00           O  
ATOM     40  CB  ARG D 316      49.223  71.118  12.418  1.00  0.00           C  
ATOM     41  CG  ARG D 316      48.170  71.300  11.314  1.00  0.00           C  
ATOM     42  CD  ARG D 316      48.567  72.361  10.275  1.00  0.00           C  
ATOM     43  NE  ARG D 316      48.184  73.716  10.680  1.00  0.00           N  
ATOM     44  CZ  ARG D 316      48.689  74.834  10.162  1.00  0.00           C  
ATOM     45  NH1 ARG D 316      49.612  74.778   9.212  1.00  0.00           N  
ATOM     46  NH2 ARG D 316      48.259  76.014  10.589  1.00  0.00           N  
ATOM     47  N   GLY D 317      47.618  73.781  13.754  1.00  0.00           N  
ATOM     48  CA  GLY D 317      46.465  74.217  14.519  1.00  0.00           C  
ATOM     49  C   GLY D 317      46.773  75.365  15.457  1.00  0.00           C  
ATOM     50  O   GLY D 317      45.876  75.878  16.121  1.00  0.00           O  
ATOM     51  N   THR D 318      48.047  75.723  15.569  1.00  0.00           N  
ATOM     52  CA  THR D 318      48.478  76.831  16.416  1.00  0.00           C  
ATOM     53  C   THR D 318      49.364  77.709  15.538  1.00  0.00           C  
ATOM     54  O   THR D 318      49.844  77.262  14.491  1.00  0.00           O  
ATOM     55  CB  THR D 318      49.314  76.356  17.635  1.00  0.00           C  
ATOM     56  OG1 THR D 318      50.597  75.897  17.196  1.00  0.00           O  
ATOM     57  CG2 THR D 318      48.617  75.227  18.377  1.00  0.00           C  
ATOM     58  N   LYS D 319      49.568  78.957  15.940  1.00  0.00           N  
ATOM     59  CA  LYS D 319      50.407  79.856  15.161  1.00  0.00           C  
ATOM     60  C   LYS D 319      50.867  81.044  15.989  1.00  0.00           C  
ATOM     61  O   LYS D 319      50.308  81.334  17.051  1.00  0.00           O  
ATOM     62  CB  LYS D 319      49.677  80.340  13.903  1.00  0.00           C  
ATOM     63  CG  LYS D 319      48.448  81.178  14.173  1.00  0.00           C  
ATOM     64  CD  LYS D 319      47.769  81.584  12.878  1.00  0.00           C  
ATOM     65  CE  LYS D 319      48.700  82.405  12.001  1.00  0.00           C  
ATOM     66  NZ  LYS D 319      48.006  82.871  10.770  1.00  0.00           N  
ATOM     67  N   ASP D 320      51.934  81.683  15.521  1.00  0.00           N  
ATOM     68  CA  ASP D 320      52.488  82.844  16.197  1.00  0.00           C  
ATOM     69  C   ASP D 320      51.667  84.052  15.801  1.00  0.00           C  
ATOM     70  O   ASP D 320      51.367  84.253  14.615  1.00  0.00           O  
ATOM     71  CB  ASP D 320      53.952  83.064  15.797  1.00  0.00           C  
ATOM     72  CG  ASP D 320      54.851  81.921  16.212  1.00  0.00           C  
ATOM     73  OD1 ASP D 320      54.743  81.466  17.368  1.00  0.00           O  
ATOM     74  OD2 ASP D 320      55.673  81.482  15.384  1.00  0.00           O  
ATOM     75  N   LEU D 321      51.281  84.840  16.793  1.00  0.00           N  
ATOM     76  CA  LEU D 321      50.503  86.030  16.528  1.00  0.00           C  
ATOM     77  C   LEU D 321      51.390  87.255  16.584  1.00  0.00           C  
ATOM     78  O   LEU D 321      52.038  87.514  17.597  1.00  0.00           O  
ATOM     79  CB  LEU D 321      49.358  86.162  17.536  1.00  0.00           C  
ATOM     80  CG  LEU D 321      48.201  85.162  17.406  1.00  0.00           C  
ATOM     81  CD1 LEU D 321      47.248  85.311  18.587  1.00  0.00           C  
ATOM     82  CD2 LEU D 321      47.474  85.376  16.087  1.00  0.00           C  
ATOM     83  N   PHE D 322      51.447  87.984  15.480  1.00  0.00           N  
ATOM     84  CA  PHE D 322      52.228  89.206  15.406  1.00  0.00           C  
ATOM     85  C   PHE D 322      51.724  90.007  14.221  1.00  0.00           C  
ATOM     86  O   PHE D 322      50.888  89.523  13.447  1.00  0.00           O  
ATOM     87  CB  PHE D 322      53.727  88.912  15.271  1.00  0.00           C  
ATOM     88  CG  PHE D 322      54.110  88.195  14.002  1.00  0.00           C  
ATOM     89  CD1 PHE D 322      54.085  86.803  13.935  1.00  0.00           C  
ATOM     90  CD2 PHE D 322      54.556  88.909  12.892  1.00  0.00           C  
ATOM     91  CE1 PHE D 322      54.503  86.135  12.785  1.00  0.00           C  
ATOM     92  CE2 PHE D 322      54.976  88.253  11.737  1.00  0.00           C  
ATOM     93  CZ  PHE D 322      54.951  86.863  11.684  1.00  0.00           C  
ATOM     94  N   GLY D 323      52.189  91.245  14.105  1.00  0.00           N  
ATOM     95  CA  GLY D 323      51.769  92.087  13.004  1.00  0.00           C  
ATOM     96  C   GLY D 323      50.286  92.424  13.023  1.00  0.00           C  
ATOM     97  O   GLY D 323      49.629  92.383  14.072  1.00  0.00           O  
ATOM     98  N   LYS D 324      49.748  92.722  11.844  1.00  0.00           N  
ATOM     99  CA  LYS D 324      48.346  93.092  11.720  1.00  0.00           C  
ATOM    100  C   LYS D 324      47.391  92.091  12.362  1.00  0.00           C  
ATOM    101  O   LYS D 324      46.455  92.477  13.067  1.00  0.00           O  
ATOM    102  CB  LYS D 324      47.988  93.331  10.251  1.00  0.00           C  
ATOM    103  CG  LYS D 324      48.429  94.694   9.757  1.00  0.00           C  
ATOM    104  CD  LYS D 324      48.000  94.941   8.337  1.00  0.00           C  
ATOM    105  CE  LYS D 324      48.281  96.372   7.931  1.00  0.00           C  
ATOM    106  NZ  LYS D 324      47.937  96.601   6.498  1.00  0.00           N  
ATOM    107  N   GLU D 325      47.673  90.807  12.177  1.00  0.00           N  
ATOM    108  CA  GLU D 325      46.831  89.764  12.736  1.00  0.00           C  
ATOM    109  C   GLU D 325      46.689  89.906  14.252  1.00  0.00           C  
ATOM    110  O   GLU D 325      45.574  89.854  14.788  1.00  0.00           O  
ATOM    111  CB  GLU D 325      47.392  88.390  12.377  1.00  0.00           C  
ATOM    112  CG  GLU D 325      46.519  87.234  12.836  1.00  0.00           C  
ATOM    113  CD  GLU D 325      47.019  85.880  12.375  1.00  0.00           C  
ATOM    114  OE1 GLU D 325      48.045  85.820  11.658  1.00  0.00           O  
ATOM    115  OE2 GLU D 325      46.375  84.869  12.734  1.00  0.00           O  
ATOM    116  N   LEU D 332      47.808  90.120  14.936  1.00  0.00           N  
ATOM    117  CA  LEU D 332      47.798  90.278  16.388  1.00  0.00           C  
ATOM    118  C   LEU D 332      47.007  91.536  16.757  1.00  0.00           C  
ATOM    119  O   LEU D 332      46.161  91.507  17.656  1.00  0.00           O  
ATOM    120  CB  LEU D 332      49.235  90.382  16.918  1.00  0.00           C  
ATOM    121  CG  LEU D 332      49.595  90.077  18.381  1.00  0.00           C  
ATOM    122  CD1 LEU D 332      50.310  91.275  18.978  1.00  0.00           C  
ATOM    123  CD2 LEU D 332      48.377  89.694  19.211  1.00  0.00           C  
ATOM    124  N   ARG D 333      47.263  92.623  16.035  1.00  0.00           N  
ATOM    125  CA  ARG D 333      46.583  93.887  16.282  1.00  0.00           C  
ATOM    126  C   ARG D 333      45.056  93.799  16.144  1.00  0.00           C  
ATOM    127  O   ARG D 333      44.325  94.410  16.926  1.00  0.00           O  
ATOM    128  CB  ARG D 333      47.153  94.971  15.376  1.00  0.00           C  
ATOM    129  CG  ARG D 333      48.524  95.433  15.815  1.00  0.00           C  
ATOM    130  CD  ARG D 333      49.248  96.168  14.716  1.00  0.00           C  
ATOM    131  NE  ARG D 333      48.515  97.343  14.262  1.00  0.00           N  
ATOM    132  CZ  ARG D 333      48.636  97.871  13.047  1.00  0.00           C  
ATOM    133  NH1 ARG D 333      49.463  97.328  12.161  1.00  0.00           N  
ATOM    134  NH2 ARG D 333      47.918  98.932  12.712  1.00  0.00           N  
ATOM    135  N   MET D 334      44.572  93.012  15.187  1.00  0.00           N  
ATOM    136  CA  MET D 334      43.137  92.869  15.012  1.00  0.00           C  
ATOM    137  C   MET D 334      42.558  92.181  16.242  1.00  0.00           C  
ATOM    138  O   MET D 334      41.509  92.591  16.748  1.00  0.00           O  
ATOM    139  CB  MET D 334      42.811  92.068  13.753  1.00  0.00           C  
ATOM    140  CG  MET D 334      41.359  92.221  13.297  1.00  0.00           C  
ATOM    141  SD  MET D 334      40.916  93.941  12.862  1.00  0.00           S  
ATOM    142  CE  MET D 334      41.146  93.905  11.075  1.00  0.00           C  
ATOM    143  N   HIS D 335      43.258  91.160  16.744  1.00  0.00           N  
ATOM    144  CA  HIS D 335      42.815  90.428  17.939  1.00  0.00           C  
ATOM    145  C   HIS D 335      42.685  91.368  19.117  1.00  0.00           C  
ATOM    146  O   HIS D 335      41.737  91.280  19.899  1.00  0.00           O  
ATOM    147  CB  HIS D 335      43.805  89.334  18.316  1.00  0.00           C  
ATOM    148  CG  HIS D 335      43.693  88.106  17.475  1.00  0.00           C  
ATOM    149  ND1 HIS D 335      43.861  86.839  17.988  1.00  0.00           N  
ATOM    150  CD2 HIS D 335      43.412  87.946  16.156  1.00  0.00           C  
ATOM    151  CE1 HIS D 335      43.687  85.951  17.025  1.00  0.00           C  
ATOM    152  NE2 HIS D 335      43.415  86.596  15.903  1.00  0.00           N  
ATOM    153  N   GLN D 336      43.652  92.271  19.230  1.00  0.00           N  
ATOM    154  CA  GLN D 336      43.672  93.241  20.311  1.00  0.00           C  
ATOM    155  C   GLN D 336      42.517  94.228  20.213  1.00  0.00           C  
ATOM    156  O   GLN D 336      41.896  94.552  21.227  1.00  0.00           O  
ATOM    157  CB  GLN D 336      45.037  93.927  20.366  1.00  0.00           C  
ATOM    158  CG  GLN D 336      46.145  92.913  20.669  1.00  0.00           C  
ATOM    159  CD  GLN D 336      47.538  93.497  20.679  1.00  0.00           C  
ATOM    160  OE1 GLN D 336      47.912  94.266  19.799  1.00  0.00           O  
ATOM    161  NE2 GLN D 336      48.328  93.099  21.660  1.00  0.00           N  
ATOM    162  N   ARG D 337      42.200  94.661  18.994  1.00  0.00           N  
ATOM    163  CA  ARG D 337      41.086  95.581  18.776  1.00  0.00           C  
ATOM    164  C   ARG D 337      39.796  94.887  19.177  1.00  0.00           C  
ATOM    165  O   ARG D 337      38.976  95.457  19.902  1.00  0.00           O  
ATOM    166  CB  ARG D 337      40.994  96.024  17.313  1.00  0.00           C  
ATOM    167  CG  ARG D 337      41.885  97.202  16.977  1.00  0.00           C  
ATOM    168  CD  ARG D 337      41.549  97.794  15.622  1.00  0.00           C  
ATOM    169  NE  ARG D 337      42.407  98.934  15.289  1.00  0.00           N  
ATOM    170  CZ  ARG D 337      42.218  99.734  14.241  1.00  0.00           C  
ATOM    171  NH1 ARG D 337      41.196  99.529  13.420  1.00  0.00           N  
ATOM    172  NH2 ARG D 337      43.071 100.718  13.987  1.00  0.00           N  
ATOM    173  N   ILE D 338      39.650  93.637  18.744  1.00  0.00           N  
ATOM    174  CA  ILE D 338      38.469  92.839  19.051  1.00  0.00           C  
ATOM    175  C   ILE D 338      38.276  92.690  20.558  1.00  0.00           C  
ATOM    176  O   ILE D 338      37.203  92.976  21.075  1.00  0.00           O  
ATOM    177  CB  ILE D 338      38.558  91.468  18.372  1.00  0.00           C  
ATOM    178  CG1 ILE D 338      38.522  91.647  16.852  1.00  0.00           C  
ATOM    179  CG2 ILE D 338      37.427  90.565  18.838  1.00  0.00           C  
ATOM    180  CD1 ILE D 338      38.833  90.397  16.079  1.00  0.00           C  
ATOM    181  N   VAL D 339      39.319  92.281  21.273  1.00  0.00           N  
ATOM    182  CA  VAL D 339      39.222  92.132  22.728  1.00  0.00           C  
ATOM    183  C   VAL D 339      38.988  93.469  23.423  1.00  0.00           C  
ATOM    184  O   VAL D 339      38.274  93.532  24.423  1.00  0.00           O  
ATOM    185  CB  VAL D 339      40.481  91.485  23.323  1.00  0.00           C  
ATOM    186  CG1 VAL D 339      40.361  91.394  24.839  1.00  0.00           C  
ATOM    187  CG2 VAL D 339      40.677  90.113  22.735  1.00  0.00           C  
ATOM    188  N   ALA D 340      39.598  94.531  22.895  1.00  0.00           N  
ATOM    189  CA  ALA D 340      39.459  95.879  23.449  1.00  0.00           C  
ATOM    190  C   ALA D 340      37.994  96.338  23.420  1.00  0.00           C  
ATOM    191  O   ALA D 340      37.485  96.893  24.403  1.00  0.00           O  
ATOM    192  CB  ALA D 340      40.320  96.847  22.669  1.00  0.00           C  
ATOM    193  N   THR D 341      37.335  96.105  22.284  1.00  0.00           N  
ATOM    194  CA  THR D 341      35.936  96.458  22.083  1.00  0.00           C  
ATOM    195  C   THR D 341      35.061  95.634  23.025  1.00  0.00           C  
ATOM    196  O   THR D 341      34.221  96.183  23.756  1.00  0.00           O  
ATOM    197  CB  THR D 341      35.520  96.195  20.624  1.00  0.00           C  
ATOM    198  OG1 THR D 341      36.278  97.047  19.754  1.00  0.00           O  
ATOM    199  CG2 THR D 341      34.029  96.462  20.430  1.00  0.00           C  
ATOM    200  N   ALA D 342      35.287  94.320  23.028  1.00  0.00           N  
ATOM    201  CA  ALA D 342      34.538  93.410  23.885  1.00  0.00           C  
ATOM    202  C   ALA D 342      34.653  93.877  25.339  1.00  0.00           C  
ATOM    203  O   ALA D 342      33.663  93.898  26.073  1.00  0.00           O  
ATOM    204  CB  ALA D 342      35.066  91.991  23.732  1.00  0.00           C  
ATOM    205  N   ARG D 343      35.856  94.293  25.731  1.00  0.00           N  
ATOM    206  CA  ARG D 343      36.109  94.771  27.085  1.00  0.00           C  
ATOM    207  C   ARG D 343      35.221  95.970  27.399  1.00  0.00           C  
ATOM    208  O   ARG D 343      34.602  96.030  28.468  1.00  0.00           O  
ATOM    209  CB  ARG D 343      37.592  95.145  27.261  1.00  0.00           C  
ATOM    210  CG  ARG D 343      37.902  95.926  28.550  1.00  0.00           C  
ATOM    211  CD  ARG D 343      39.389  96.244  28.741  1.00  0.00           C  
ATOM    212  NE  ARG D 343      40.127  95.122  29.329  1.00  0.00           N  
ATOM    213  CZ  ARG D 343      41.102  94.449  28.717  1.00  0.00           C  
ATOM    214  NH1 ARG D 343      41.476  94.774  27.480  1.00  0.00           N  
ATOM    215  NH2 ARG D 343      41.693  93.432  29.335  1.00  0.00           N  
ATOM    216  N   LYS D 344      35.129  96.900  26.452  1.00  0.00           N  
ATOM    217  CA  LYS D 344      34.330  98.100  26.651  1.00  0.00           C  
ATOM    218  C   LYS D 344      32.838  97.808  26.827  1.00  0.00           C  
ATOM    219  O   LYS D 344      32.237  98.227  27.819  1.00  0.00           O  
ATOM    220  CB  LYS D 344      34.544  99.093  25.508  1.00  0.00           C  
ATOM    221  CG  LYS D 344      33.813 100.405  25.729  1.00  0.00           C  
ATOM    222  CD  LYS D 344      33.987 101.376  24.573  1.00  0.00           C  
ATOM    223  CE  LYS D 344      33.258 102.697  24.856  1.00  0.00           C  
ATOM    224  NZ  LYS D 344      33.657 103.300  26.167  1.00  0.00           N  
ATOM    225  N   VAL D 345      32.252  97.056  25.898  1.00  0.00           N  
ATOM    226  CA  VAL D 345      30.829  96.756  25.977  1.00  0.00           C  
ATOM    227  C   VAL D 345      30.483  95.910  27.192  1.00  0.00           C  
ATOM    228  O   VAL D 345      29.540  96.223  27.920  1.00  0.00           O  
ATOM    229  CB  VAL D 345      30.283  96.085  24.683  1.00  0.00           C  
ATOM    230  CG1 VAL D 345      30.745  96.843  23.454  1.00  0.00           C  
ATOM    231  CG2 VAL D 345      30.706  94.658  24.592  1.00  0.00           C  
ATOM    232  N   LEU D 347      31.293  94.890  27.449  1.00  0.00           N  
ATOM    233  CA  LEU D 347      31.072  93.990  28.570  1.00  0.00           C  
ATOM    234  C   LEU D 347      31.205  94.668  29.917  1.00  0.00           C  
ATOM    235  O   LEU D 347      30.365  94.481  30.796  1.00  0.00           O  
ATOM    236  CB  LEU D 347      32.024  92.797  28.484  1.00  0.00           C  
ATOM    237  CG  LEU D 347      31.514  91.530  27.785  1.00  0.00           C  
ATOM    238  CD1 LEU D 347      30.593  91.841  26.627  1.00  0.00           C  
ATOM    239  CD2 LEU D 347      32.689  90.699  27.330  1.00  0.00           C  
ATOM    240  N   GLU D 348      32.244  95.477  30.076  1.00  0.00           N  
ATOM    241  CA  GLU D 348      32.459  96.167  31.338  1.00  0.00           C  
ATOM    242  C   GLU D 348      31.448  97.287  31.601  1.00  0.00           C  
ATOM    243  O   GLU D 348      31.186  97.644  32.760  1.00  0.00           O  
ATOM    244  CB  GLU D 348      33.896  96.658  31.438  1.00  0.00           C  
ATOM    245  CG  GLU D 348      34.891  95.502  31.473  1.00  0.00           C  
ATOM    246  CD  GLU D 348      36.259  95.899  31.995  1.00  0.00           C  
ATOM    247  OE1 GLU D 348      36.645  97.079  31.834  1.00  0.00           O  
ATOM    248  OE2 GLU D 348      36.947  95.025  32.571  1.00  0.00           O  
ATOM    249  N   ALA D 349      30.851  97.811  30.531  1.00  0.00           N  
ATOM    250  CA  ALA D 349      29.837  98.852  30.659  1.00  0.00           C  
ATOM    251  C   ALA D 349      28.578  98.221  31.255  1.00  0.00           C  
ATOM    252  O   ALA D 349      27.796  98.897  31.918  1.00  0.00           O  
ATOM    253  CB  ALA D 349      29.525  99.464  29.307  1.00  0.00           C  
ATOM    254  N   ALA D 352      28.400  96.921  31.014  1.00  0.00           N  
ATOM    255  CA  ALA D 352      27.257  96.177  31.526  1.00  0.00           C  
ATOM    256  C   ALA D 352      27.520  95.669  32.935  1.00  0.00           C  
ATOM    257  O   ALA D 352      26.700  94.937  33.496  1.00  0.00           O  
ATOM    258  CB  ALA D 352      26.923  95.017  30.607  1.00  0.00           C  
ATOM    259  N   GLY D 361      28.676  96.037  33.486  1.00  0.00           N  
ATOM    260  CA  GLY D 361      29.037  95.633  34.834  1.00  0.00           C  
ATOM    261  C   GLY D 361      29.857  94.360  34.965  1.00  0.00           C  
ATOM    262  O   GLY D 361      30.028  93.852  36.073  1.00  0.00           O  
ATOM    263  N   ALA D 362      30.385  93.847  33.858  1.00  0.00           N  
ATOM    264  CA  ALA D 362      31.175  92.623  33.902  1.00  0.00           C  
ATOM    265  C   ALA D 362      32.549  92.874  34.502  1.00  0.00           C  
ATOM    266  O   ALA D 362      33.182  93.879  34.215  1.00  0.00           O  
ATOM    267  CB  ALA D 362      31.308  92.033  32.507  1.00  0.00           C  
ATOM    268  N   LEU D 363      32.989  91.958  35.354  1.00  0.00           N  
ATOM    269  CA  LEU D 363      34.296  92.023  36.004  1.00  0.00           C  
ATOM    270  C   LEU D 363      35.237  91.056  35.273  1.00  0.00           C  
ATOM    271  O   LEU D 363      34.855  89.914  34.998  1.00  0.00           O  
ATOM    272  CB  LEU D 363      34.157  91.581  37.461  1.00  0.00           C  
ATOM    273  CG  LEU D 363      35.448  91.339  38.248  1.00  0.00           C  
ATOM    274  CD1 LEU D 363      35.919  92.640  38.908  1.00  0.00           C  
ATOM    275  CD2 LEU D 363      35.212  90.263  39.304  1.00  0.00           C  
ATOM    276  N   GLU D 364      36.453  91.498  34.949  1.00  0.00           N  
ATOM    277  CA  GLU D 364      37.402  90.625  34.256  1.00  0.00           C  
ATOM    278  C   GLU D 364      37.963  89.568  35.216  1.00  0.00           C  
ATOM    279  O   GLU D 364      38.469  89.904  36.286  1.00  0.00           O  
ATOM    280  CB  GLU D 364      38.527  91.443  33.622  1.00  0.00           C  
ATOM    281  CG  GLU D 364      39.524  90.605  32.820  1.00  0.00           C  
ATOM    282  CD  GLU D 364      40.537  91.429  32.020  1.00  0.00           C  
ATOM    283  OE1 GLU D 364      40.702  92.641  32.280  1.00  0.00           O  
ATOM    284  OE2 GLU D 364      41.176  90.852  31.115  1.00  0.00           O  
ATOM    285  N   LEU D 365      37.838  88.298  34.840  1.00  0.00           N  
ATOM    286  CA  LEU D 365      38.304  87.170  35.650  1.00  0.00           C  
ATOM    287  C   LEU D 365      38.991  86.198  34.703  1.00  0.00           C  
ATOM    288  O   LEU D 365      38.351  85.660  33.791  1.00  0.00           O  
ATOM    289  CB  LEU D 365      37.109  86.469  36.306  1.00  0.00           C  
ATOM    290  CG  LEU D 365      37.162  85.253  37.250  1.00  0.00           C  
ATOM    291  CD1 LEU D 365      37.897  84.074  36.641  1.00  0.00           C  
ATOM    292  CD2 LEU D 365      37.757  85.632  38.576  1.00  0.00           C  
ATOM    293  N   VAL D 366      40.287  85.970  34.924  1.00  0.00           N  
ATOM    294  CA  VAL D 366      41.063  85.062  34.093  1.00  0.00           C  
ATOM    295  C   VAL D 366      41.365  83.788  34.871  1.00  0.00           C  
ATOM    296  O   VAL D 366      41.980  83.839  35.935  1.00  0.00           O  
ATOM    297  CB  VAL D 366      42.380  85.706  33.641  1.00  0.00           C  
ATOM    298  CG1 VAL D 366      43.088  84.800  32.639  1.00  0.00           C  
ATOM    299  CG2 VAL D 366      42.107  87.063  33.031  1.00  0.00           C  
ATOM    300  N   THR D 368      40.885  82.660  34.360  1.00  0.00           N  
ATOM    301  CA  THR D 368      41.098  81.363  34.992  1.00  0.00           C  
ATOM    302  C   THR D 368      42.352  80.716  34.417  1.00  0.00           C  
ATOM    303  O   THR D 368      42.772  81.057  33.319  1.00  0.00           O  
ATOM    304  CB  THR D 368      39.885  80.419  34.760  1.00  0.00           C  
ATOM    305  OG1 THR D 368      39.645  80.257  33.355  1.00  0.00           O  
ATOM    306  CG2 THR D 368      38.640  80.990  35.422  1.00  0.00           C  
ATOM    307  N   PRO D 370      42.964  79.771  35.153  1.00  0.00           N  
ATOM    308  CA  PRO D 370      44.180  79.075  34.704  1.00  0.00           C  
ATOM    309  C   PRO D 370      44.007  78.398  33.346  1.00  0.00           C  
ATOM    310  O   PRO D 370      42.886  78.157  32.902  1.00  0.00           O  
ATOM    311  CB  PRO D 370      44.405  78.043  35.807  1.00  0.00           C  
ATOM    312  CG  PRO D 370      43.881  78.748  37.021  1.00  0.00           C  
ATOM    313  CD  PRO D 370      42.589  79.334  36.510  1.00  0.00           C  
ATOM    314  N   ILE D 371      45.124  78.081  32.699  1.00  0.00           N  
ATOM    315  CA  ILE D 371      45.109  77.430  31.391  1.00  0.00           C  
ATOM    316  C   ILE D 371      44.600  75.987  31.480  1.00  0.00           C  
ATOM    317  O   ILE D 371      44.123  75.423  30.492  1.00  0.00           O  
ATOM    318  CB  ILE D 371      46.515  77.491  30.742  1.00  0.00           C  
ATOM    319  CG1 ILE D 371      46.861  78.940  30.384  1.00  0.00           C  
ATOM    320  CG2 ILE D 371      46.594  76.601  29.507  1.00  0.00           C  
ATOM    321  CD1 ILE D 371      46.112  79.487  29.190  1.00  0.00           C  
ATOM    322  N   PHE D 372      44.714  75.384  32.658  1.00  0.00           N  
ATOM    323  CA  PHE D 372      44.227  74.023  32.847  1.00  0.00           C  
ATOM    324  C   PHE D 372      43.487  73.866  34.166  1.00  0.00           C  
ATOM    325  O   PHE D 372      43.709  74.633  35.108  1.00  0.00           O  
ATOM    326  CB  PHE D 372      45.342  72.966  32.697  1.00  0.00           C  
ATOM    327  CG  PHE D 372      46.596  73.261  33.479  1.00  0.00           C  
ATOM    328  CD1 PHE D 372      46.600  73.226  34.874  1.00  0.00           C  
ATOM    329  CD2 PHE D 372      47.785  73.561  32.815  1.00  0.00           C  
ATOM    330  CE1 PHE D 372      47.775  73.490  35.598  1.00  0.00           C  
ATOM    331  CE2 PHE D 372      48.963  73.827  33.526  1.00  0.00           C  
ATOM    332  CZ  PHE D 372      48.957  73.791  34.919  1.00  0.00           C  
ATOM    333  N   GLU D 373      42.572  72.902  34.198  1.00  0.00           N  
ATOM    334  CA  GLU D 373      41.761  72.616  35.379  1.00  0.00           C  
ATOM    335  C   GLU D 373      41.840  71.115  35.609  1.00  0.00           C  
ATOM    336  O   GLU D 373      42.386  70.387  34.769  1.00  0.00           O  
ATOM    337  CB  GLU D 373      40.292  72.974  35.107  1.00  0.00           C  
ATOM    338  CG  GLU D 373      40.005  74.448  34.823  1.00  0.00           C  
ATOM    339  CD  GLU D 373      39.755  75.261  36.083  1.00  0.00           C  
ATOM    340  OE1 GLU D 373      39.560  74.670  37.168  1.00  0.00           O  
ATOM    341  OE2 GLU D 373      39.745  76.502  35.984  1.00  0.00           O  
ATOM    342  N   GLU D 374      41.321  70.654  36.747  1.00  0.00           N  
ATOM    343  CA  GLU D 374      41.288  69.221  37.029  1.00  0.00           C  
ATOM    344  C   GLU D 374      40.413  68.687  35.905  1.00  0.00           C  
ATOM    345  O   GLU D 374      39.350  69.254  35.633  1.00  0.00           O  
ATOM    346  CB  GLU D 374      40.586  68.926  38.352  1.00  0.00           C  
ATOM    347  CG  GLU D 374      41.287  69.411  39.601  1.00  0.00           C  
ATOM    348  CD  GLU D 374      40.564  68.970  40.868  1.00  0.00           C  
ATOM    349  OE1 GLU D 374      40.142  67.796  40.938  1.00  0.00           O  
ATOM    350  OE2 GLU D 374      40.417  69.795  41.795  1.00  0.00           O  
ATOM    351  N   THR D 375      40.832  67.598  35.276  1.00  0.00           N  
ATOM    352  CA  THR D 375      40.084  67.030  34.167  1.00  0.00           C  
ATOM    353  C   THR D 375      38.570  66.895  34.438  1.00  0.00           C  
ATOM    354  O   THR D 375      37.748  67.048  33.528  1.00  0.00           O  
ATOM    355  CB  THR D 375      40.693  65.674  33.748  1.00  0.00           C  
ATOM    356  OG1 THR D 375      40.233  65.321  32.439  1.00  0.00           O  
ATOM    357  CG2 THR D 375      40.302  64.576  34.734  1.00  0.00           C  
ATOM    358  N   GLN D 376      38.204  66.676  35.697  1.00  0.00           N  
ATOM    359  CA  GLN D 376      36.803  66.516  36.073  1.00  0.00           C  
ATOM    360  C   GLN D 376      35.927  67.737  35.807  1.00  0.00           C  
ATOM    361  O   GLN D 376      34.764  67.585  35.430  1.00  0.00           O  
ATOM    362  CB  GLN D 376      36.677  66.086  37.541  1.00  0.00           C  
ATOM    363  CG  GLN D 376      37.143  67.124  38.560  1.00  0.00           C  
ATOM    364  CD  GLN D 376      36.867  66.705  39.994  1.00  0.00           C  
ATOM    365  OE1 GLN D 376      36.443  65.581  40.255  1.00  0.00           O  
ATOM    366  NE2 GLN D 376      37.102  67.614  40.932  1.00  0.00           N  
ATOM    367  N   VAL D 377      36.478  68.936  35.975  1.00  0.00           N  
ATOM    368  CA  VAL D 377      35.718  70.175  35.759  1.00  0.00           C  
ATOM    369  C   VAL D 377      35.104  70.168  34.352  1.00  0.00           C  
ATOM    370  O   VAL D 377      33.954  70.588  34.172  1.00  0.00           O  
ATOM    371  CB  VAL D 377      36.645  71.384  35.926  1.00  0.00           C  
ATOM    372  CG1 VAL D 377      35.929  72.721  35.726  1.00  0.00           C  
ATOM    373  CG2 VAL D 377      37.291  71.461  37.310  1.00  0.00           C  
ATOM    374  N   PHE D 378      35.830  69.651  33.374  1.00  0.00           N  
ATOM    375  CA  PHE D 378      35.325  69.614  32.006  1.00  0.00           C  
ATOM    376  C   PHE D 378      34.515  68.358  31.704  1.00  0.00           C  
ATOM    377  O   PHE D 378      33.583  68.404  30.903  1.00  0.00           O  
ATOM    378  CB  PHE D 378      36.471  69.782  31.007  1.00  0.00           C  
ATOM    379  CG  PHE D 378      37.263  71.044  31.212  1.00  0.00           C  
ATOM    380  CD1 PHE D 378      36.627  72.282  31.231  1.00  0.00           C  
ATOM    381  CD2 PHE D 378      38.638  70.993  31.430  1.00  0.00           C  
ATOM    382  CE1 PHE D 378      37.344  73.453  31.466  1.00  0.00           C  
ATOM    383  CE2 PHE D 378      39.365  72.159  31.667  1.00  0.00           C  
ATOM    384  CZ  PHE D 378      38.714  73.392  31.686  1.00  0.00           C  
ATOM    385  N   GLU D 388      34.864  67.242  32.342  1.00  0.00           N  
ATOM    386  CA  GLU D 388      34.141  65.982  32.143  1.00  0.00           C  
ATOM    387  C   GLU D 388      32.698  66.146  32.615  1.00  0.00           C  
ATOM    388  O   GLU D 388      31.749  66.018  31.836  1.00  0.00           O  
ATOM    389  CB  GLU D 388      34.791  64.845  32.942  1.00  0.00           C  
ATOM    390  CG  GLU D 388      36.142  64.375  32.432  1.00  0.00           C  
ATOM    391  CD  GLU D 388      36.735  63.257  33.290  1.00  0.00           C  
ATOM    392  OE1 GLU D 388      36.685  63.369  34.539  1.00  0.00           O  
ATOM    393  OE2 GLU D 388      37.252  62.268  32.715  1.00  0.00           O  
ATOM    394  N   LYS D 389      32.557  66.444  33.904  1.00  0.00           N  
ATOM    395  CA  LYS D 389      31.263  66.631  34.536  1.00  0.00           C  
ATOM    396  C   LYS D 389      30.564  67.852  33.976  1.00  0.00           C  
ATOM    397  O   LYS D 389      29.383  67.798  33.638  1.00  0.00           O  
ATOM    398  CB  LYS D 389      31.444  66.772  36.047  1.00  0.00           C  
ATOM    399  CG  LYS D 389      32.120  65.559  36.655  1.00  0.00           C  
ATOM    400  CD  LYS D 389      32.309  65.677  38.151  1.00  0.00           C  
ATOM    401  CE  LYS D 389      33.042  64.449  38.675  1.00  0.00           C  
ATOM    402  NZ  LYS D 389      33.204  64.464  40.153  1.00  0.00           N  
ATOM    403  N   GLY D 396      31.313  68.938  33.835  1.00  0.00           N  
ATOM    404  CA  GLY D 396      30.743  70.164  33.317  1.00  0.00           C  
ATOM    405  C   GLY D 396      30.194  70.087  31.901  1.00  0.00           C  
ATOM    406  O   GLY D 396      28.986  70.251  31.676  1.00  0.00           O  
ATOM    407  N   VAL D 478      31.077  69.825  30.943  1.00  0.00           N  
ATOM    408  CA  VAL D 478      30.687  69.758  29.535  1.00  0.00           C  
ATOM    409  C   VAL D 478      29.796  68.549  29.204  1.00  0.00           C  
ATOM    410  O   VAL D 478      29.108  68.533  28.171  1.00  0.00           O  
ATOM    411  CB  VAL D 478      31.943  69.809  28.617  1.00  0.00           C  
ATOM    412  CG1 VAL D 478      31.547  70.022  27.165  1.00  0.00           C  
ATOM    413  CG2 VAL D 478      32.870  70.935  29.066  1.00  0.00           C  
ATOM    414  N   GLY D 479      29.765  67.573  30.110  1.00  0.00           N  
ATOM    415  CA  GLY D 479      28.950  66.388  29.904  1.00  0.00           C  
ATOM    416  C   GLY D 479      29.751  65.281  29.250  1.00  0.00           C  
ATOM    417  O   GLY D 479      30.221  65.433  28.124  1.00  0.00           O  
ATOM    418  N   ALA D 488      29.850  64.142  29.932  1.00  0.00           N  
ATOM    419  CA  ALA D 488      30.614  62.991  29.444  1.00  0.00           C  
ATOM    420  C   ALA D 488      30.173  62.384  28.099  1.00  0.00           C  
ATOM    421  O   ALA D 488      30.822  61.470  27.585  1.00  0.00           O  
ATOM    422  CB  ALA D 488      30.657  61.910  30.523  1.00  0.00           C  
ATOM    423  N   ALA D 489      29.093  62.901  27.520  1.00  0.00           N  
ATOM    424  CA  ALA D 489      28.591  62.387  26.251  1.00  0.00           C  
ATOM    425  C   ALA D 489      28.979  63.233  25.041  1.00  0.00           C  
ATOM    426  O   ALA D 489      28.719  62.838  23.905  1.00  0.00           O  
ATOM    427  CB  ALA D 489      27.084  62.254  26.315  1.00  0.00           C  
ATOM    428  N   THR D 490      29.581  64.397  25.278  1.00  0.00           N  
ATOM    429  CA  THR D 490      29.963  65.293  24.184  1.00  0.00           C  
ATOM    430  C   THR D 490      31.286  64.948  23.490  1.00  0.00           C  
ATOM    431  O   THR D 490      32.201  64.388  24.101  1.00  0.00           O  
ATOM    432  CB  THR D 490      29.987  66.777  24.649  1.00  0.00           C  
ATOM    433  OG1 THR D 490      30.241  67.635  23.526  1.00  0.00           O  
ATOM    434  CG2 THR D 490      31.066  66.990  25.696  1.00  0.00           C  
ATOM    435  N   ASP D 491      31.378  65.327  22.215  1.00  0.00           N  
ATOM    436  CA  ASP D 491      32.564  65.096  21.393  1.00  0.00           C  
ATOM    437  C   ASP D 491      33.812  65.690  22.042  1.00  0.00           C  
ATOM    438  O   ASP D 491      34.876  65.068  22.051  1.00  0.00           O  
ATOM    439  CB  ASP D 491      32.373  65.721  20.008  1.00  0.00           C  
ATOM    440  CG  ASP D 491      31.349  64.983  19.164  1.00  0.00           C  
ATOM    441  OD1 ASP D 491      30.196  64.815  19.622  1.00  0.00           O  
ATOM    442  OD2 ASP D 491      31.698  64.577  18.034  1.00  0.00           O  
ATOM    443  N   ILE D 492      33.663  66.900  22.574  1.00  0.00           N  
ATOM    444  CA  ILE D 492      34.752  67.611  23.238  1.00  0.00           C  
ATOM    445  C   ILE D 492      35.394  66.744  24.328  1.00  0.00           C  
ATOM    446  O   ILE D 492      36.580  66.414  24.248  1.00  0.00           O  
ATOM    447  CB  ILE D 492      34.248  68.947  23.859  1.00  0.00           C  
ATOM    448  CG1 ILE D 492      33.682  69.858  22.764  1.00  0.00           C  
ATOM    449  CG2 ILE D 492      35.372  69.651  24.611  1.00  0.00           C  
ATOM    450  CD1 ILE D 492      33.030  71.125  23.288  1.00  0.00           C  
ATOM    451  N   VAL D 493      34.592  66.331  25.307  1.00  0.00           N  
ATOM    452  CA  VAL D 493      35.077  65.511  26.418  1.00  0.00           C  
ATOM    453  C   VAL D 493      35.624  64.151  25.980  1.00  0.00           C  
ATOM    454  O   VAL D 493      36.725  63.757  26.372  1.00  0.00           O  
ATOM    455  CB  VAL D 493      33.966  65.286  27.489  1.00  0.00           C  
ATOM    456  CG1 VAL D 493      34.479  64.397  28.617  1.00  0.00           C  
ATOM    457  CG2 VAL D 493      33.494  66.619  28.052  1.00  0.00           C  
ATOM    458  N   ARG D 494      34.869  63.463  25.134  1.00  0.00           N  
ATOM    459  CA  ARG D 494      35.249  62.137  24.673  1.00  0.00           C  
ATOM    460  C   ARG D 494      36.506  62.006  23.822  1.00  0.00           C  
ATOM    461  O   ARG D 494      37.217  61.008  23.946  1.00  0.00           O  
ATOM    462  CB  ARG D 494      34.077  61.469  23.951  1.00  0.00           C  
ATOM    463  CG  ARG D 494      32.955  60.984  24.869  1.00  0.00           C  
ATOM    464  CD  ARG D 494      31.747  60.495  24.068  1.00  0.00           C  
ATOM    465  NE  ARG D 494      32.106  59.444  23.113  1.00  0.00           N  
ATOM    466  CZ  ARG D 494      32.041  59.572  21.788  1.00  0.00           C  
ATOM    467  NH1 ARG D 494      31.629  60.711  21.242  1.00  0.00           N  
ATOM    468  NH2 ARG D 494      32.395  58.562  21.002  1.00  0.00           N  
ATOM    469  N   LYS D 495      36.811  62.991  22.980  1.00  0.00           N  
ATOM    470  CA  LYS D 495      37.988  62.864  22.116  1.00  0.00           C  
ATOM    471  C   LYS D 495      38.652  64.153  21.639  1.00  0.00           C  
ATOM    472  O   LYS D 495      39.465  64.106  20.715  1.00  0.00           O  
ATOM    473  CB  LYS D 495      37.613  62.029  20.884  1.00  0.00           C  
ATOM    474  CG  LYS D 495      36.452  62.621  20.073  1.00  0.00           C  
ATOM    475  CD  LYS D 495      36.250  61.906  18.745  1.00  0.00           C  
ATOM    476  CE  LYS D 495      35.239  62.646  17.876  1.00  0.00           C  
ATOM    477  NZ  LYS D 495      35.190  62.113  16.483  1.00  0.00           N  
ATOM    478  N   GLU D 496      38.331  65.289  22.254  1.00  0.00           N  
ATOM    479  CA  GLU D 496      38.909  66.557  21.811  1.00  0.00           C  
ATOM    480  C   GLU D 496      39.579  67.413  22.885  1.00  0.00           C  
ATOM    481  O   GLU D 496      39.797  68.603  22.685  1.00  0.00           O  
ATOM    482  CB  GLU D 496      37.855  67.399  21.078  1.00  0.00           C  
ATOM    483  CG  GLU D 496      37.284  66.767  19.810  1.00  0.00           C  
ATOM    484  CD  GLU D 496      36.326  67.685  19.051  1.00  0.00           C  
ATOM    485  OE1 GLU D 496      35.988  68.780  19.557  1.00  0.00           O  
ATOM    486  OE2 GLU D 496      35.909  67.305  17.934  1.00  0.00           O  
ATOM    487  N   MET D 497      39.932  66.821  24.013  1.00  0.00           N  
ATOM    488  CA  MET D 497      40.577  67.590  25.065  1.00  0.00           C  
ATOM    489  C   MET D 497      42.030  67.175  25.257  1.00  0.00           C  
ATOM    490  O   MET D 497      42.347  65.982  25.261  1.00  0.00           O  
ATOM    491  CB  MET D 497      39.851  67.408  26.392  1.00  0.00           C  
ATOM    492  CG  MET D 497      38.416  67.863  26.411  1.00  0.00           C  
ATOM    493  SD  MET D 497      37.784  67.824  28.093  1.00  0.00           S  
ATOM    494  CE  MET D 497      38.095  66.060  28.562  1.00  0.00           C  
ATOM    495  N   PHE D 498      42.912  68.162  25.405  1.00  0.00           N  
ATOM    496  CA  PHE D 498      44.327  67.898  25.645  1.00  0.00           C  
ATOM    497  C   PHE D 498      44.453  67.650  27.138  1.00  0.00           C  
ATOM    498  O   PHE D 498      44.548  68.581  27.929  1.00  0.00           O  
ATOM    499  CB  PHE D 498      45.188  69.098  25.260  1.00  0.00           C  
ATOM    500  CG  PHE D 498      45.356  69.275  23.790  1.00  0.00           C  
ATOM    501  CD1 PHE D 498      45.967  68.287  23.023  1.00  0.00           C  
ATOM    502  CD2 PHE D 498      44.927  70.440  23.168  1.00  0.00           C  
ATOM    503  CE1 PHE D 498      46.153  68.460  21.650  1.00  0.00           C  
ATOM    504  CE2 PHE D 498      45.106  70.626  21.796  1.00  0.00           C  
ATOM    505  CZ  PHE D 498      45.721  69.635  21.034  1.00  0.00           C  
ATOM    506  N   THR D 499      44.380  66.390  27.525  1.00  0.00           N  
ATOM    507  CA  THR D 499      44.478  66.032  28.925  1.00  0.00           C  
ATOM    508  C   THR D 499      45.777  65.271  29.158  1.00  0.00           C  
ATOM    509  O   THR D 499      46.248  64.536  28.285  1.00  0.00           O  
ATOM    510  CB  THR D 499      43.220  65.232  29.380  1.00  0.00           C  
ATOM    511  OG1 THR D 499      43.463  64.624  30.654  1.00  0.00           O  
ATOM    512  CG2 THR D 499      42.813  64.179  28.338  1.00  0.00           C  
ATOM    513  N   PHE D 500      46.383  65.509  30.312  1.00  0.00           N  
ATOM    514  CA  PHE D 500      47.644  64.877  30.674  1.00  0.00           C  
ATOM    515  C   PHE D 500      47.724  64.657  32.177  1.00  0.00           C  
ATOM    516  O   PHE D 500      46.864  65.123  32.934  1.00  0.00           O  
ATOM    517  CB  PHE D 500      48.823  65.749  30.235  1.00  0.00           C  
ATOM    518  CG  PHE D 500      48.763  67.152  30.762  1.00  0.00           C  
ATOM    519  CD1 PHE D 500      49.301  67.472  32.000  1.00  0.00           C  
ATOM    520  CD2 PHE D 500      48.133  68.152  30.030  1.00  0.00           C  
ATOM    521  CE1 PHE D 500      49.208  68.773  32.508  1.00  0.00           C  
ATOM    522  CE2 PHE D 500      48.035  69.453  30.526  1.00  0.00           C  
ATOM    523  CZ  PHE D 500      48.571  69.765  31.765  1.00  0.00           C  
ATOM    524  N   GLN D 501      48.819  64.029  32.598  1.00  0.00           N  
ATOM    525  CA  GLN D 501      49.047  63.717  33.997  1.00  0.00           C  
ATOM    526  C   GLN D 501      50.082  64.631  34.631  1.00  0.00           C  
ATOM    527  O   GLN D 501      51.124  64.926  34.045  1.00  0.00           O  
ATOM    528  CB  GLN D 501      49.472  62.257  34.147  1.00  0.00           C  
ATOM    529  CG  GLN D 501      49.264  61.681  35.543  1.00  0.00           C  
ATOM    530  CD  GLN D 501      48.542  60.337  35.520  1.00  0.00           C  
ATOM    531  OE1 GLN D 501      48.144  59.848  34.455  1.00  0.00           O  
ATOM    532  NE2 GLN D 501      48.350  59.743  36.696  1.00  0.00           N  
ATOM    533  N   ASP D 502      49.758  65.066  35.841  1.00  0.00           N  
ATOM    534  CA  ASP D 502      50.574  65.955  36.665  1.00  0.00           C  
ATOM    535  C   ASP D 502      51.718  65.166  37.319  1.00  0.00           C  
ATOM    536  O   ASP D 502      51.607  63.950  37.510  1.00  0.00           O  
ATOM    537  CB  ASP D 502      49.648  66.568  37.736  1.00  0.00           C  
ATOM    538  CG  ASP D 502      50.386  67.359  38.793  1.00  0.00           C  
ATOM    539  OD1 ASP D 502      51.199  68.228  38.421  1.00  0.00           O  
ATOM    540  OD2 ASP D 502      50.125  67.127  39.997  1.00  0.00           O  
ATOM    541  N   ARG D 503      52.815  65.848  37.646  1.00  0.00           N  
ATOM    542  CA  ARG D 503      53.950  65.202  38.303  1.00  0.00           C  
ATOM    543  C   ARG D 503      53.529  64.970  39.751  1.00  0.00           C  
ATOM    544  O   ARG D 503      53.974  65.660  40.667  1.00  0.00           O  
ATOM    545  CB  ARG D 503      55.206  66.086  38.236  1.00  0.00           C  
ATOM    546  CG  ARG D 503      55.683  66.407  36.818  1.00  0.00           C  
ATOM    547  CD  ARG D 503      55.904  65.146  35.983  1.00  0.00           C  
ATOM    548  NE  ARG D 503      55.218  65.228  34.693  1.00  0.00           N  
ATOM    549  CZ  ARG D 503      55.784  65.635  33.559  1.00  0.00           C  
ATOM    550  NH1 ARG D 503      57.063  65.997  33.537  1.00  0.00           N  
ATOM    551  NH2 ARG D 503      55.059  65.710  32.449  1.00  0.00           N  
ATOM    552  N   GLY D 651      52.626  64.013  39.926  1.00  0.00           N  
ATOM    553  CA  GLY D 651      52.094  63.678  41.230  1.00  0.00           C  
ATOM    554  C   GLY D 651      50.946  62.706  41.038  1.00  0.00           C  
ATOM    555  O   GLY D 651      50.502  62.067  41.988  1.00  0.00           O  
ATOM    556  N   GLY D 652      50.457  62.610  39.801  1.00  0.00           N  
ATOM    557  CA  GLY D 652      49.367  61.703  39.490  1.00  0.00           C  
ATOM    558  C   GLY D 652      48.080  62.364  39.027  1.00  0.00           C  
ATOM    559  O   GLY D 652      47.347  61.793  38.216  1.00  0.00           O  
ATOM    560  N   ARG D 653      47.811  63.568  39.530  1.00  0.00           N  
ATOM    561  CA  ARG D 653      46.597  64.318  39.189  1.00  0.00           C  
ATOM    562  C   ARG D 653      46.352  64.516  37.690  1.00  0.00           C  
ATOM    563  O   ARG D 653      47.256  64.899  36.950  1.00  0.00           O  
ATOM    564  CB  ARG D 653      46.602  65.680  39.896  1.00  0.00           C  
ATOM    565  CG  ARG D 653      46.136  65.640  41.342  1.00  0.00           C  
ATOM    566  CD  ARG D 653      44.651  65.319  41.415  1.00  0.00           C  
ATOM    567  NE  ARG D 653      44.168  65.223  42.791  1.00  0.00           N  
ATOM    568  CZ  ARG D 653      42.960  64.782  43.132  1.00  0.00           C  
ATOM    569  NH1 ARG D 653      42.096  64.394  42.199  1.00  0.00           N  
ATOM    570  NH2 ARG D 653      42.623  64.711  44.414  1.00  0.00           N  
ATOM    571  N   SER D 654      45.127  64.256  37.245  1.00  0.00           N  
ATOM    572  CA  SER D 654      44.794  64.433  35.841  1.00  0.00           C  
ATOM    573  C   SER D 654      44.355  65.879  35.589  1.00  0.00           C  
ATOM    574  O   SER D 654      43.415  66.378  36.214  1.00  0.00           O  
ATOM    575  CB  SER D 654      43.703  63.456  35.421  1.00  0.00           C  
ATOM    576  OG  SER D 654      43.546  63.463  34.016  1.00  0.00           O  
ATOM    577  N   LEU D 655      45.067  66.549  34.689  1.00  0.00           N  
ATOM    578  CA  LEU D 655      44.810  67.939  34.318  1.00  0.00           C  
ATOM    579  C   LEU D 655      44.432  68.048  32.837  1.00  0.00           C  
ATOM    580  O   LEU D 655      44.899  67.261  32.003  1.00  0.00           O  
ATOM    581  CB  LEU D 655      46.061  68.770  34.594  1.00  0.00           C  
ATOM    582  CG  LEU D 655      46.327  69.339  35.996  1.00  0.00           C  
ATOM    583  CD1 LEU D 655      45.536  68.632  37.086  1.00  0.00           C  
ATOM    584  CD2 LEU D 655      47.811  69.284  36.278  1.00  0.00           C  
ATOM    585  N   THR D 656      43.602  69.029  32.505  1.00  0.00           N  
ATOM    586  CA  THR D 656      43.179  69.200  31.126  1.00  0.00           C  
ATOM    587  C   THR D 656      43.231  70.647  30.667  1.00  0.00           C  
ATOM    588  O   THR D 656      42.846  71.563  31.397  1.00  0.00           O  
ATOM    589  CB  THR D 656      41.760  68.630  30.910  1.00  0.00           C  
ATOM    590  OG1 THR D 656      41.777  67.223  31.179  1.00  0.00           O  
ATOM    591  CG2 THR D 656      41.296  68.850  29.477  1.00  0.00           C  
ATOM    592  N   LEU D 657      43.778  70.836  29.472  1.00  0.00           N  
ATOM    593  CA  LEU D 657      43.882  72.147  28.851  1.00  0.00           C  
ATOM    594  C   LEU D 657      42.467  72.612  28.536  1.00  0.00           C  
ATOM    595  O   LEU D 657      41.731  71.953  27.788  1.00  0.00           O  
ATOM    596  CB  LEU D 657      44.708  72.057  27.558  1.00  0.00           C  
ATOM    597  CG  LEU D 657      46.179  72.495  27.565  1.00  0.00           C  
ATOM    598  CD1 LEU D 657      46.905  71.955  28.774  1.00  0.00           C  
ATOM    599  CD2 LEU D 657      46.856  72.042  26.288  1.00  0.00           C  
ATOM    600  N   ARG D 658      42.094  73.729  29.147  1.00  0.00           N  
ATOM    601  CA  ARG D 658      40.780  74.343  28.990  1.00  0.00           C  
ATOM    602  C   ARG D 658      40.296  74.418  27.533  1.00  0.00           C  
ATOM    603  O   ARG D 658      40.912  75.076  26.687  1.00  0.00           O  
ATOM    604  CB  ARG D 658      40.797  75.725  29.665  1.00  0.00           C  
ATOM    605  CG  ARG D 658      39.885  76.749  29.056  1.00  0.00           C  
ATOM    606  CD  ARG D 658      40.680  77.967  28.656  1.00  0.00           C  
ATOM    607  NE  ARG D 658      40.999  78.821  29.791  1.00  0.00           N  
ATOM    608  CZ  ARG D 658      41.635  79.985  29.690  1.00  0.00           C  
ATOM    609  NH1 ARG D 658      42.024  80.434  28.506  1.00  0.00           N  
ATOM    610  NH2 ARG D 658      41.845  80.718  30.772  1.00  0.00           N  
ATOM    611  N   PRO D 659      39.206  73.695  27.216  1.00  0.00           N  
ATOM    612  CA  PRO D 659      38.628  73.664  25.872  1.00  0.00           C  
ATOM    613  C   PRO D 659      37.515  74.687  25.703  1.00  0.00           C  
ATOM    614  O   PRO D 659      37.108  74.984  24.581  1.00  0.00           O  
ATOM    615  CB  PRO D 659      38.075  72.251  25.790  1.00  0.00           C  
ATOM    616  CG  PRO D 659      37.525  72.067  27.165  1.00  0.00           C  
ATOM    617  CD  PRO D 659      38.596  72.657  28.066  1.00  0.00           C  
ATOM    618  N   GLU D 660      37.041  75.228  26.826  1.00  0.00           N  
ATOM    619  CA  GLU D 660      35.949  76.199  26.849  1.00  0.00           C  
ATOM    620  C   GLU D 660      35.974  76.927  28.202  1.00  0.00           C  
ATOM    621  O   GLU D 660      36.524  76.407  29.172  1.00  0.00           O  
ATOM    622  CB  GLU D 660      34.630  75.448  26.588  1.00  0.00           C  
ATOM    623  CG  GLU D 660      33.387  75.958  27.295  1.00  0.00           C  
ATOM    624  CD  GLU D 660      33.186  75.343  28.672  1.00  0.00           C  
ATOM    625  OE1 GLU D 660      33.784  74.288  28.972  1.00  0.00           O  
ATOM    626  OE2 GLU D 660      32.419  75.919  29.456  1.00  0.00           O  
ATOM    627  N   GLY D 661      35.368  78.108  28.282  1.00  0.00           N  
ATOM    628  CA  GLY D 661      35.413  78.856  29.527  1.00  0.00           C  
ATOM    629  C   GLY D 661      34.338  78.769  30.598  1.00  0.00           C  
ATOM    630  O   GLY D 661      34.651  78.956  31.774  1.00  0.00           O  
ATOM    631  N   THR D 662      33.092  78.492  30.222  1.00  0.00           N  
ATOM    632  CA  THR D 662      31.981  78.445  31.179  1.00  0.00           C  
ATOM    633  C   THR D 662      32.182  77.616  32.451  1.00  0.00           C  
ATOM    634  O   THR D 662      32.025  78.133  33.561  1.00  0.00           O  
ATOM    635  CB  THR D 662      30.689  78.025  30.478  1.00  0.00           C  
ATOM    636  OG1 THR D 662      30.593  78.729  29.234  1.00  0.00           O  
ATOM    637  CG2 THR D 662      29.475  78.344  31.340  1.00  0.00           C  
ATOM    638  N   ALA D 663      32.530  76.343  32.301  1.00  0.00           N  
ATOM    639  CA  ALA D 663      32.746  75.470  33.458  1.00  0.00           C  
ATOM    640  C   ALA D 663      33.775  76.067  34.418  1.00  0.00           C  
ATOM    641  O   ALA D 663      33.561  76.090  35.630  1.00  0.00           O  
ATOM    642  CB  ALA D 663      33.187  74.094  33.005  1.00  0.00           C  
ATOM    643  N   ALA D 664      34.871  76.580  33.861  1.00  0.00           N  
ATOM    644  CA  ALA D 664      35.936  77.190  34.648  1.00  0.00           C  
ATOM    645  C   ALA D 664      35.413  78.403  35.407  1.00  0.00           C  
ATOM    646  O   ALA D 664      35.720  78.593  36.587  1.00  0.00           O  
ATOM    647  CB  ALA D 664      37.076  77.592  33.744  1.00  0.00           C  
ATOM    648  N   MET D 665      34.625  79.225  34.721  1.00  0.00           N  
ATOM    649  CA  MET D 665      34.035  80.411  35.330  1.00  0.00           C  
ATOM    650  C   MET D 665      33.167  80.004  36.519  1.00  0.00           C  
ATOM    651  O   MET D 665      33.258  80.600  37.596  1.00  0.00           O  
ATOM    652  CB  MET D 665      33.188  81.162  34.304  1.00  0.00           C  
ATOM    653  CG  MET D 665      33.981  81.731  33.141  1.00  0.00           C  
ATOM    654  SD  MET D 665      34.925  83.193  33.593  1.00  0.00           S  
ATOM    655  CE  MET D 665      34.136  84.411  32.544  1.00  0.00           C  
ATOM    656  N   VAL D 666      32.345  78.972  36.329  1.00  0.00           N  
ATOM    657  CA  VAL D 666      31.463  78.481  37.390  1.00  0.00           C  
ATOM    658  C   VAL D 666      32.301  77.906  38.542  1.00  0.00           C  
ATOM    659  O   VAL D 666      31.978  78.088  39.726  1.00  0.00           O  
ATOM    660  CB  VAL D 666      30.463  77.413  36.852  1.00  0.00           C  
ATOM    661  CG1 VAL D 666      29.542  76.938  37.953  1.00  0.00           C  
ATOM    662  CG2 VAL D 666      29.638  77.992  35.718  1.00  0.00           C  
ATOM    663  N   ARG D 667      33.395  77.239  38.187  1.00  0.00           N  
ATOM    664  CA  ARG D 667      34.311  76.660  39.168  1.00  0.00           C  
ATOM    665  C   ARG D 667      34.883  77.804  40.004  1.00  0.00           C  
ATOM    666  O   ARG D 667      34.946  77.718  41.228  1.00  0.00           O  
ATOM    667  CB  ARG D 667      35.434  75.914  38.443  1.00  0.00           C  
ATOM    668  CG  ARG D 667      36.319  75.029  39.319  1.00  0.00           C  
ATOM    669  CD  ARG D 667      37.497  75.781  39.943  1.00  0.00           C  
ATOM    670  NE  ARG D 667      38.301  76.475  38.938  1.00  0.00           N  
ATOM    671  CZ  ARG D 667      38.833  77.681  39.112  1.00  0.00           C  
ATOM    672  NH1 ARG D 667      38.658  78.334  40.257  1.00  0.00           N  
ATOM    673  NH2 ARG D 667      39.485  78.267  38.119  1.00  0.00           N  
ATOM    674  N   ALA D 668      35.244  78.896  39.336  1.00  0.00           N  
ATOM    675  CA  ALA D 668      35.793  80.067  40.004  1.00  0.00           C  
ATOM    676  C   ALA D 668      34.745  80.688  40.914  1.00  0.00           C  
ATOM    677  O   ALA D 668      35.033  81.018  42.066  1.00  0.00           O  
ATOM    678  CB  ALA D 668      36.262  81.080  38.979  1.00  0.00           C  
ATOM    679  N   TYR D 669      33.531  80.836  40.388  1.00  0.00           N  
ATOM    680  CA  TYR D 669      32.403  81.411  41.119  1.00  0.00           C  
ATOM    681  C   TYR D 669      32.216  80.649  42.422  1.00  0.00           C  
ATOM    682  O   TYR D 669      32.115  81.247  43.503  1.00  0.00           O  
ATOM    683  CB  TYR D 669      31.127  81.313  40.269  1.00  0.00           C  
ATOM    684  CG  TYR D 669      29.876  81.885  40.915  1.00  0.00           C  
ATOM    685  CD1 TYR D 669      29.144  81.147  41.850  1.00  0.00           C  
ATOM    686  CD2 TYR D 669      29.414  83.161  40.582  1.00  0.00           C  
ATOM    687  CE1 TYR D 669      27.988  81.666  42.432  1.00  0.00           C  
ATOM    688  CE2 TYR D 669      28.259  83.689  41.160  1.00  0.00           C  
ATOM    689  CZ  TYR D 669      27.553  82.935  42.080  1.00  0.00           C  
ATOM    690  OH  TYR D 669      26.401  83.426  42.649  1.00  0.00           O  
ATOM    691  N   LEU D 670      32.171  79.326  42.305  1.00  0.00           N  
ATOM    692  CA  LEU D 670      32.008  78.446  43.452  1.00  0.00           C  
ATOM    693  C   LEU D 670      33.154  78.630  44.447  1.00  0.00           C  
ATOM    694  O   LEU D 670      32.935  79.011  45.600  1.00  0.00           O  
ATOM    695  CB  LEU D 670      31.948  76.992  42.976  1.00  0.00           C  
ATOM    696  CG  LEU D 670      30.586  76.300  42.814  1.00  0.00           C  
ATOM    697  CD1 LEU D 670      29.507  77.260  42.371  1.00  0.00           C  
ATOM    698  CD2 LEU D 670      30.721  75.148  41.830  1.00  0.00           C  
ATOM    699  N   GLU D 671      34.378  78.438  43.965  1.00  0.00           N  
ATOM    700  CA  GLU D 671      35.573  78.546  44.791  1.00  0.00           C  
ATOM    701  C   GLU D 671      35.735  79.847  45.559  1.00  0.00           C  
ATOM    702  O   GLU D 671      36.104  79.839  46.730  1.00  0.00           O  
ATOM    703  CB  GLU D 671      36.823  78.301  43.948  1.00  0.00           C  
ATOM    704  CG  GLU D 671      38.124  78.475  44.722  1.00  0.00           C  
ATOM    705  CD  GLU D 671      39.351  78.074  43.932  1.00  0.00           C  
ATOM    706  OE1 GLU D 671      39.212  77.581  42.791  1.00  0.00           O  
ATOM    707  OE2 GLU D 671      40.465  78.246  44.465  1.00  0.00           O  
ATOM    708  N   HIS D 672      35.464  80.966  44.905  1.00  0.00           N  
ATOM    709  CA  HIS D 672      35.625  82.263  45.550  1.00  0.00           C  
ATOM    710  C   HIS D 672      34.427  82.739  46.348  1.00  0.00           C  
ATOM    711  O   HIS D 672      34.391  83.887  46.800  1.00  0.00           O  
ATOM    712  CB  HIS D 672      36.044  83.310  44.517  1.00  0.00           C  
ATOM    713  CG  HIS D 672      37.349  82.993  43.858  1.00  0.00           C  
ATOM    714  ND1 HIS D 672      38.547  83.007  44.542  1.00  0.00           N  
ATOM    715  CD2 HIS D 672      37.636  82.571  42.604  1.00  0.00           C  
ATOM    716  CE1 HIS D 672      39.511  82.599  43.740  1.00  0.00           C  
ATOM    717  NE2 HIS D 672      38.986  82.330  42.558  1.00  0.00           N  
ATOM    718  N   GLY D 675      33.459  81.849  46.543  1.00  0.00           N  
ATOM    719  CA  GLY D 675      32.271  82.208  47.292  1.00  0.00           C  
ATOM    720  C   GLY D 675      31.609  83.441  46.715  1.00  0.00           C  
ATOM    721  O   GLY D 675      31.086  84.276  47.450  1.00  0.00           O  
ATOM    722  N   MET D 677      31.614  83.547  45.388  1.00  0.00           N  
ATOM    723  CA  MET D 677      31.016  84.689  44.705  1.00  0.00           C  
ATOM    724  C   MET D 677      29.502  84.747  44.905  1.00  0.00           C  
ATOM    725  O   MET D 677      28.857  85.718  44.515  1.00  0.00           O  
ATOM    726  CB  MET D 677      31.340  84.654  43.212  1.00  0.00           C  
ATOM    727  CG  MET D 677      32.818  84.731  42.880  1.00  0.00           C  
ATOM    728  SD  MET D 677      33.100  84.894  41.102  1.00  0.00           S  
ATOM    729  CE  MET D 677      34.904  84.947  41.060  1.00  0.00           C  
ATOM    730  N   LYS D 678      28.939  83.701  45.502  1.00  0.00           N  
ATOM    731  CA  LYS D 678      27.504  83.651  45.767  1.00  0.00           C  
ATOM    732  C   LYS D 678      27.096  84.717  46.779  1.00  0.00           C  
ATOM    733  O   LYS D 678      25.968  85.210  46.753  1.00  0.00           O  
ATOM    734  CB  LYS D 678      27.092  82.258  46.259  1.00  0.00           C  
ATOM    735  CG  LYS D 678      27.873  81.745  47.465  1.00  0.00           C  
ATOM    736  CD  LYS D 678      27.660  80.243  47.662  1.00  0.00           C  
ATOM    737  CE  LYS D 678      28.523  79.681  48.789  1.00  0.00           C  
ATOM    738  NZ  LYS D 678      28.429  78.195  48.865  1.00  0.00           N  
ATOM    739  N   VAL D 681      28.033  85.098  47.644  1.00  0.00           N  
ATOM    740  CA  VAL D 681      27.764  86.107  48.660  1.00  0.00           C  
ATOM    741  C   VAL D 681      27.891  87.531  48.136  1.00  0.00           C  
ATOM    742  O   VAL D 681      27.633  88.485  48.865  1.00  0.00           O  
ATOM    743  CB  VAL D 681      28.665  85.922  49.897  1.00  0.00           C  
ATOM    744  CG1 VAL D 681      28.309  84.634  50.620  1.00  0.00           C  
ATOM    745  CG2 VAL D 681      30.121  85.913  49.489  1.00  0.00           C  
ATOM    746  N   TRP D 683      28.315  87.679  46.885  1.00  0.00           N  
ATOM    747  CA  TRP D 683      28.433  89.011  46.291  1.00  0.00           C  
ATOM    748  C   TRP D 683      27.056  89.418  45.798  1.00  0.00           C  
ATOM    749  O   TRP D 683      26.175  88.571  45.635  1.00  0.00           O  
ATOM    750  CB  TRP D 683      29.367  89.013  45.080  1.00  0.00           C  
ATOM    751  CG  TRP D 683      30.786  88.695  45.361  1.00  0.00           C  
ATOM    752  CD1 TRP D 683      31.344  88.419  46.571  1.00  0.00           C  
ATOM    753  CD2 TRP D 683      31.827  88.563  44.394  1.00  0.00           C  
ATOM    754  NE1 TRP D 683      32.671  88.110  46.417  1.00  0.00           N  
ATOM    755  CE2 TRP D 683      32.994  88.189  45.089  1.00  0.00           C  
ATOM    756  CE3 TRP D 683      31.883  88.715  43.002  1.00  0.00           C  
ATOM    757  CZ2 TRP D 683      34.212  87.966  44.442  1.00  0.00           C  
ATOM    758  CZ3 TRP D 683      33.090  88.494  42.355  1.00  0.00           C  
ATOM    759  CH2 TRP D 683      34.241  88.120  43.078  1.00  0.00           C  
ATOM    760  N   PRO D 684      26.841  90.723  45.569  1.00  0.00           N  
ATOM    761  CA  PRO D 684      25.513  91.097  45.083  1.00  0.00           C  
ATOM    762  C   PRO D 684      25.286  90.451  43.709  1.00  0.00           C  
ATOM    763  O   PRO D 684      26.139  90.531  42.820  1.00  0.00           O  
ATOM    764  CB  PRO D 684      25.589  92.626  45.023  1.00  0.00           C  
ATOM    765  CG  PRO D 684      27.066  92.904  44.853  1.00  0.00           C  
ATOM    766  CD  PRO D 684      27.685  91.910  45.786  1.00  0.00           C  
ATOM    767  N   GLN D 685      24.169  89.739  43.583  1.00  0.00           N  
ATOM    768  CA  GLN D 685      23.810  89.037  42.351  1.00  0.00           C  
ATOM    769  C   GLN D 685      23.035  89.924  41.375  1.00  0.00           C  
ATOM    770  O   GLN D 685      22.388  90.892  41.785  1.00  0.00           O  
ATOM    771  CB  GLN D 685      22.953  87.817  42.691  1.00  0.00           C  
ATOM    772  CG  GLN D 685      23.544  86.897  43.754  1.00  0.00           C  
ATOM    773  CD  GLN D 685      24.857  86.270  43.326  1.00  0.00           C  
ATOM    774  OE1 GLN D 685      24.975  85.746  42.217  1.00  0.00           O  
ATOM    775  NE2 GLN D 685      25.850  86.326  44.199  1.00  0.00           N  
ATOM    776  N   PRO D 686      23.125  89.634  40.065  1.00  0.00           N  
ATOM    777  CA  PRO D 686      23.912  88.538  39.496  1.00  0.00           C  
ATOM    778  C   PRO D 686      25.365  88.970  39.288  1.00  0.00           C  
ATOM    779  O   PRO D 686      25.657  90.159  39.104  1.00  0.00           O  
ATOM    780  CB  PRO D 686      23.210  88.282  38.165  1.00  0.00           C  
ATOM    781  CG  PRO D 686      22.819  89.645  37.737  1.00  0.00           C  
ATOM    782  CD  PRO D 686      22.311  90.287  39.023  1.00  0.00           C  
ATOM    783  N   VAL D 687      26.269  88.001  39.334  1.00  0.00           N  
ATOM    784  CA  VAL D 687      27.686  88.263  39.149  1.00  0.00           C  
ATOM    785  C   VAL D 687      28.036  88.107  37.672  1.00  0.00           C  
ATOM    786  O   VAL D 687      27.902  87.019  37.118  1.00  0.00           O  
ATOM    787  CB  VAL D 687      28.535  87.277  39.986  1.00  0.00           C  
ATOM    788  CG1 VAL D 687      29.999  87.470  39.701  1.00  0.00           C  
ATOM    789  CG2 VAL D 687      28.271  87.481  41.460  1.00  0.00           C  
ATOM    790  N   ARG D 688      28.451  89.195  37.030  1.00  0.00           N  
ATOM    791  CA  ARG D 688      28.839  89.151  35.616  1.00  0.00           C  
ATOM    792  C   ARG D 688      30.362  89.083  35.486  1.00  0.00           C  
ATOM    793  O   ARG D 688      31.073  89.931  36.027  1.00  0.00           O  
ATOM    794  CB  ARG D 688      28.318  90.382  34.885  1.00  0.00           C  
ATOM    795  CG  ARG D 688      26.809  90.466  34.817  1.00  0.00           C  
ATOM    796  CD  ARG D 688      26.376  91.815  34.302  1.00  0.00           C  
ATOM    797  NE  ARG D 688      24.934  91.905  34.111  1.00  0.00           N  
ATOM    798  CZ  ARG D 688      24.054  92.160  35.075  1.00  0.00           C  
ATOM    799  NH1 ARG D 688      24.458  92.353  36.321  1.00  0.00           N  
ATOM    800  NH2 ARG D 688      22.762  92.243  34.785  1.00  0.00           N  
ATOM    801  N   LEU D 689      30.856  88.082  34.765  1.00  0.00           N  
ATOM    802  CA  LEU D 689      32.291  87.884  34.576  1.00  0.00           C  
ATOM    803  C   LEU D 689      32.632  87.787  33.097  1.00  0.00           C  
ATOM    804  O   LEU D 689      31.843  87.278  32.296  1.00  0.00           O  
ATOM    805  CB  LEU D 689      32.737  86.579  35.244  1.00  0.00           C  
ATOM    806  CG  LEU D 689      32.410  86.323  36.712  1.00  0.00           C  
ATOM    807  CD1 LEU D 689      32.767  84.885  37.073  1.00  0.00           C  
ATOM    808  CD2 LEU D 689      33.158  87.310  37.580  1.00  0.00           C  
ATOM    809  N   TRP D 690      33.822  88.247  32.737  1.00  0.00           N  
ATOM    810  CA  TRP D 690      34.264  88.172  31.353  1.00  0.00           C  
ATOM    811  C   TRP D 690      35.773  87.962  31.300  1.00  0.00           C  
ATOM    812  O   TRP D 690      36.498  88.307  32.241  1.00  0.00           O  
ATOM    813  CB  TRP D 690      33.879  89.441  30.577  1.00  0.00           C  
ATOM    814  CG  TRP D 690      34.864  90.561  30.694  1.00  0.00           C  
ATOM    815  CD1 TRP D 690      34.922  91.500  31.672  1.00  0.00           C  
ATOM    816  CD2 TRP D 690      35.962  90.833  29.812  1.00  0.00           C  
ATOM    817  NE1 TRP D 690      35.989  92.338  31.467  1.00  0.00           N  
ATOM    818  CE2 TRP D 690      36.644  91.948  30.331  1.00  0.00           C  
ATOM    819  CE3 TRP D 690      36.435  90.236  28.636  1.00  0.00           C  
ATOM    820  CZ2 TRP D 690      37.779  92.485  29.714  1.00  0.00           C  
ATOM    821  CZ3 TRP D 690      37.569  90.773  28.021  1.00  0.00           C  
ATOM    822  CH2 TRP D 690      38.223  91.885  28.566  1.00  0.00           C  
ATOM    823  N   MET D 691      36.234  87.381  30.201  1.00  0.00           N  
ATOM    824  CA  MET D 691      37.653  87.150  29.992  1.00  0.00           C  
ATOM    825  C   MET D 691      37.890  86.892  28.510  1.00  0.00           C  
ATOM    826  O   MET D 691      36.952  86.658  27.758  1.00  0.00           O  
ATOM    827  CB  MET D 691      38.144  85.956  30.814  1.00  0.00           C  
ATOM    828  CG  MET D 691      38.022  84.625  30.110  1.00  0.00           C  
ATOM    829  SD  MET D 691      39.051  83.378  30.881  1.00  0.00           S  
ATOM    830  CE  MET D 691      37.836  82.458  31.835  1.00  0.00           C  
ATOM    831  N   ALA D 692      39.142  86.987  28.091  1.00  0.00           N  
ATOM    832  CA  ALA D 692      39.530  86.737  26.713  1.00  0.00           C  
ATOM    833  C   ALA D 692      40.820  85.942  26.836  1.00  0.00           C  
ATOM    834  O   ALA D 692      41.729  86.334  27.563  1.00  0.00           O  
ATOM    835  CB  ALA D 692      39.774  88.046  25.980  1.00  0.00           C  
ATOM    836  N   GLY D 693      40.877  84.789  26.195  1.00  0.00           N  
ATOM    837  CA  GLY D 693      42.075  83.985  26.293  1.00  0.00           C  
ATOM    838  C   GLY D 693      42.050  82.798  25.370  1.00  0.00           C  
ATOM    839  O   GLY D 693      41.081  82.588  24.637  1.00  0.00           O  
ATOM    840  N   PRO D 695      43.141  82.031  25.337  1.00  0.00           N  
ATOM    841  CA  PRO D 695      43.254  80.846  24.483  1.00  0.00           C  
ATOM    842  C   PRO D 695      42.443  79.655  24.985  1.00  0.00           C  
ATOM    843  O   PRO D 695      42.297  79.450  26.191  1.00  0.00           O  
ATOM    844  CB  PRO D 695      44.754  80.565  24.510  1.00  0.00           C  
ATOM    845  CG  PRO D 695      45.155  81.016  25.891  1.00  0.00           C  
ATOM    846  CD  PRO D 695      44.406  82.311  26.041  1.00  0.00           C  
ATOM    847  N   MET D 696      41.913  78.882  24.047  1.00  0.00           N  
ATOM    848  CA  MET D 696      41.127  77.694  24.349  1.00  0.00           C  
ATOM    849  C   MET D 696      41.780  76.601  23.511  1.00  0.00           C  
ATOM    850  O   MET D 696      42.267  76.877  22.404  1.00  0.00           O  
ATOM    851  CB  MET D 696      39.667  77.896  23.937  1.00  0.00           C  
ATOM    852  CG  MET D 696      38.930  78.963  24.723  1.00  0.00           C  
ATOM    853  SD  MET D 696      38.740  78.520  26.454  1.00  0.00           S  
ATOM    854  CE  MET D 696      38.186  80.101  27.145  1.00  0.00           C  
ATOM    855  N   PHE D 697      41.802  75.374  24.026  1.00  0.00           N  
ATOM    856  CA  PHE D 697      42.454  74.280  23.318  1.00  0.00           C  
ATOM    857  C   PHE D 697      41.552  73.097  23.049  1.00  0.00           C  
ATOM    858  O   PHE D 697      40.863  72.610  23.948  1.00  0.00           O  
ATOM    859  CB  PHE D 697      43.680  73.816  24.108  1.00  0.00           C  
ATOM    860  CG  PHE D 697      44.452  74.940  24.717  1.00  0.00           C  
ATOM    861  CD1 PHE D 697      45.442  75.601  23.993  1.00  0.00           C  
ATOM    862  CD2 PHE D 697      44.124  75.408  25.983  1.00  0.00           C  
ATOM    863  CE1 PHE D 697      46.085  76.719  24.525  1.00  0.00           C  
ATOM    864  CE2 PHE D 697      44.759  76.522  26.523  1.00  0.00           C  
ATOM    865  CZ  PHE D 697      45.740  77.182  25.791  1.00  0.00           C  
ATOM    866  N   ARG D 698      41.587  72.628  21.807  1.00  0.00           N  
ATOM    867  CA  ARG D 698      40.802  71.483  21.393  1.00  0.00           C  
ATOM    868  C   ARG D 698      41.608  70.530  20.510  1.00  0.00           C  
ATOM    869  O   ARG D 698      42.089  70.911  19.442  1.00  0.00           O  
ATOM    870  CB  ARG D 698      39.529  71.929  20.682  1.00  0.00           C  
ATOM    871  CG  ARG D 698      38.290  71.587  21.483  1.00  0.00           C  
ATOM    872  CD  ARG D 698      37.691  72.799  22.151  1.00  0.00           C  
ATOM    873  NE  ARG D 698      36.764  73.462  21.245  1.00  0.00           N  
ATOM    874  CZ  ARG D 698      35.572  73.926  21.605  1.00  0.00           C  
ATOM    875  NH1 ARG D 698      35.159  73.809  22.862  1.00  0.00           N  
ATOM    876  NH2 ARG D 698      34.775  74.472  20.695  1.00  0.00           N  
ATOM    877  N   ALA D 699      41.776  69.296  20.980  1.00  0.00           N  
ATOM    878  CA  ALA D 699      42.515  68.266  20.250  1.00  0.00           C  
ATOM    879  C   ALA D 699      41.712  67.776  19.053  1.00  0.00           C  
ATOM    880  O   ALA D 699      40.861  66.901  19.184  1.00  0.00           O  
ATOM    881  CB  ALA D 699      42.843  67.099  21.177  1.00  0.00           C  
ATOM    882  N   GLU D 700      41.952  68.368  17.892  1.00  0.00           N  
ATOM    883  CA  GLU D 700      41.233  67.961  16.698  1.00  0.00           C  
ATOM    884  C   GLU D 700      42.139  67.226  15.724  1.00  0.00           C  
ATOM    885  O   GLU D 700      43.342  67.499  15.649  1.00  0.00           O  
ATOM    886  CB  GLU D 700      40.562  69.161  16.038  1.00  0.00           C  
ATOM    887  CG  GLU D 700      39.399  69.692  16.852  1.00  0.00           C  
ATOM    888  CD  GLU D 700      38.663  70.818  16.165  1.00  0.00           C  
ATOM    889  OE1 GLU D 700      38.451  70.729  14.937  1.00  0.00           O  
ATOM    890  OE2 GLU D 700      38.287  71.790  16.856  1.00  0.00           O  
ATOM    891  N   ARG D 703      41.552  66.278  14.997  1.00  0.00           N  
ATOM    892  CA  ARG D 703      42.288  65.465  14.034  1.00  0.00           C  
ATOM    893  C   ARG D 703      43.079  66.295  13.030  1.00  0.00           C  
ATOM    894  O   ARG D 703      42.511  67.087  12.268  1.00  0.00           O  
ATOM    895  CB  ARG D 703      41.353  64.487  13.311  1.00  0.00           C  
ATOM    896  CG  ARG D 703      42.070  63.533  12.356  1.00  0.00           C  
ATOM    897  CD  ARG D 703      41.243  62.286  12.073  1.00  0.00           C  
ATOM    898  NE  ARG D 703      41.036  61.487  13.283  1.00  0.00           N  
ATOM    899  CZ  ARG D 703      41.080  60.156  13.328  1.00  0.00           C  
ATOM    900  NH1 ARG D 703      41.324  59.451  12.228  1.00  0.00           N  
ATOM    901  NH2 ARG D 703      40.879  59.525  14.479  1.00  0.00           N  
ATOM    902  N   PRO D 718      44.412  66.116  13.026  1.00  0.00           N  
ATOM    903  CA  PRO D 718      45.356  66.810  12.146  1.00  0.00           C  
ATOM    904  C   PRO D 718      45.106  66.605  10.653  1.00  0.00           C  
ATOM    905  O   PRO D 718      45.072  65.476  10.152  1.00  0.00           O  
ATOM    906  CB  PRO D 718      46.711  66.250  12.585  1.00  0.00           C  
ATOM    907  CG  PRO D 718      46.371  64.895  13.125  1.00  0.00           C  
ATOM    908  CD  PRO D 718      45.127  65.179  13.912  1.00  0.00           C  
ATOM    909  N   GLN D 719      44.906  67.733   9.977  1.00  0.00           N  
ATOM    910  CA  GLN D 719      44.652  67.850   8.538  1.00  0.00           C  
ATOM    911  C   GLN D 719      44.075  69.257   8.424  1.00  0.00           C  
ATOM    912  O   GLN D 719      42.997  69.471   7.860  1.00  0.00           O  
ATOM    913  CB  GLN D 719      43.635  66.807   8.040  1.00  0.00           C  
ATOM    914  CG  GLN D 719      42.256  66.854   8.693  1.00  0.00           C  
ATOM    915  CD  GLN D 719      41.241  66.026   7.935  1.00  0.00           C  
ATOM    916  OE1 GLN D 719      40.525  66.536   7.071  1.00  0.00           O  
ATOM    917  NE2 GLN D 719      41.184  64.735   8.239  1.00  0.00           N  
ATOM    918  N   LYS D 720      44.836  70.217   8.947  1.00  0.00           N  
ATOM    919  CA  LYS D 720      44.429  71.619   9.009  1.00  0.00           C  
ATOM    920  C   LYS D 720      43.339  71.648  10.086  1.00  0.00           C  
ATOM    921  O   LYS D 720      43.617  72.007  11.231  1.00  0.00           O  
ATOM    922  CB  LYS D 720      43.888  72.143   7.669  1.00  0.00           C  
ATOM    923  CG  LYS D 720      44.897  72.175   6.528  1.00  0.00           C  
ATOM    924  CD  LYS D 720      44.286  72.805   5.278  1.00  0.00           C  
ATOM    925  CE  LYS D 720      43.028  72.068   4.818  1.00  0.00           C  
ATOM    926  NZ  LYS D 720      43.304  70.663   4.404  1.00  0.00           N  
ATOM    927  N   GLY D 721      42.132  71.196   9.732  1.00  0.00           N  
ATOM    928  CA  GLY D 721      41.019  71.151  10.672  1.00  0.00           C  
ATOM    929  C   GLY D 721      40.818  72.395  11.523  1.00  0.00           C  
ATOM    930  O   GLY D 721      40.342  72.313  12.660  1.00  0.00           O  
ATOM    931  N   ARG D 722      41.186  73.545  10.967  1.00  0.00           N  
ATOM    932  CA  ARG D 722      41.060  74.838  11.632  1.00  0.00           C  
ATOM    933  C   ARG D 722      42.044  75.138  12.769  1.00  0.00           C  
ATOM    934  O   ARG D 722      43.224  75.393  12.505  1.00  0.00           O  
ATOM    935  CB  ARG D 722      39.615  75.089  12.082  1.00  0.00           C  
ATOM    936  CG  ARG D 722      38.573  75.117  10.957  1.00  0.00           C  
ATOM    937  CD  ARG D 722      38.930  76.094   9.840  1.00  0.00           C  
ATOM    938  NE  ARG D 722      39.592  75.425   8.721  1.00  0.00           N  
ATOM    939  CZ  ARG D 722      40.704  75.859   8.137  1.00  0.00           C  
ATOM    940  NH1 ARG D 722      41.295  76.968   8.565  1.00  0.00           N  
ATOM    941  NH2 ARG D 722      41.218  75.188   7.114  1.00  0.00           N  
ATOM    942  N   TYR D 723      41.589  75.083  14.021  1.00  0.00           N  
ATOM    943  CA  TYR D 723      42.455  75.428  15.150  1.00  0.00           C  
ATOM    944  C   TYR D 723      42.465  74.489  16.348  1.00  0.00           C  
ATOM    945  O   TYR D 723      41.410  74.068  16.824  1.00  0.00           O  
ATOM    946  CB  TYR D 723      42.083  76.820  15.681  1.00  0.00           C  
ATOM    947  CG  TYR D 723      42.443  77.976  14.786  1.00  0.00           C  
ATOM    948  CD1 TYR D 723      43.730  78.507  14.795  1.00  0.00           C  
ATOM    949  CD2 TYR D 723      41.490  78.565  13.954  1.00  0.00           C  
ATOM    950  CE1 TYR D 723      44.068  79.599  14.000  1.00  0.00           C  
ATOM    951  CE2 TYR D 723      41.817  79.660  13.152  1.00  0.00           C  
ATOM    952  CZ  TYR D 723      43.113  80.175  13.182  1.00  0.00           C  
ATOM    953  OH  TYR D 723      43.454  81.273  12.414  1.00  0.00           O  
ATOM    954  N   ARG D 724      43.662  74.211  16.862  1.00  0.00           N  
ATOM    955  CA  ARG D 724      43.811  73.390  18.062  1.00  0.00           C  
ATOM    956  C   ARG D 724      43.975  74.345  19.243  1.00  0.00           C  
ATOM    957  O   ARG D 724      43.711  73.994  20.390  1.00  0.00           O  
ATOM    958  CB  ARG D 724      44.969  72.404  17.937  1.00  0.00           C  
ATOM    959  CG  ARG D 724      44.510  71.042  17.446  1.00  0.00           C  
ATOM    960  CD  ARG D 724      45.354  70.526  16.293  1.00  0.00           C  
ATOM    961  NE  ARG D 724      46.723  70.227  16.701  1.00  0.00           N  
ATOM    962  CZ  ARG D 724      47.066  69.241  17.521  1.00  0.00           C  
ATOM    963  NH1 ARG D 724      46.142  68.435  18.040  1.00  0.00           N  
ATOM    964  NH2 ARG D 724      48.343  69.058  17.820  1.00  0.00           N  
ATOM    965  N   GLN D 725      44.422  75.559  18.939  1.00  0.00           N  
ATOM    966  CA  GLN D 725      44.547  76.621  19.927  1.00  0.00           C  
ATOM    967  C   GLN D 725      43.932  77.858  19.292  1.00  0.00           C  
ATOM    968  O   GLN D 725      44.473  78.390  18.315  1.00  0.00           O  
ATOM    969  CB  GLN D 725      45.991  76.949  20.303  1.00  0.00           C  
ATOM    970  CG  GLN D 725      46.017  78.052  21.358  1.00  0.00           C  
ATOM    971  CD  GLN D 725      47.389  78.598  21.655  1.00  0.00           C  
ATOM    972  OE1 GLN D 725      48.276  77.883  22.124  1.00  0.00           O  
ATOM    973  NE2 GLN D 725      47.569  79.884  21.407  1.00  0.00           N  
ATOM    974  N   PHE D 726      42.782  78.280  19.811  1.00  0.00           N  
ATOM    975  CA  PHE D 726      42.095  79.460  19.311  1.00  0.00           C  
ATOM    976  C   PHE D 726      41.852  80.370  20.504  1.00  0.00           C  
ATOM    977  O   PHE D 726      42.199  80.015  21.630  1.00  0.00           O  
ATOM    978  CB  PHE D 726      40.787  79.083  18.608  1.00  0.00           C  
ATOM    979  CG  PHE D 726      39.837  78.290  19.466  1.00  0.00           C  
ATOM    980  CD1 PHE D 726      40.069  76.938  19.726  1.00  0.00           C  
ATOM    981  CD2 PHE D 726      38.721  78.900  20.034  1.00  0.00           C  
ATOM    982  CE1 PHE D 726      39.206  76.204  20.543  1.00  0.00           C  
ATOM    983  CE2 PHE D 726      37.855  78.179  20.849  1.00  0.00           C  
ATOM    984  CZ  PHE D 726      38.097  76.827  21.106  1.00  0.00           C  
ATOM    985  N   HIS D 728      41.282  81.546  20.274  1.00  0.00           N  
ATOM    986  CA  HIS D 728      41.043  82.491  21.364  1.00  0.00           C  
ATOM    987  C   HIS D 728      39.616  82.979  21.356  1.00  0.00           C  
ATOM    988  O   HIS D 728      39.071  83.294  20.290  1.00  0.00           O  
ATOM    989  CB  HIS D 728      41.978  83.694  21.237  1.00  0.00           C  
ATOM    990  CG  HIS D 728      43.422  83.327  21.253  1.00  0.00           C  
ATOM    991  ND1 HIS D 728      44.069  82.815  20.150  1.00  0.00           N  
ATOM    992  CD2 HIS D 728      44.326  83.321  22.261  1.00  0.00           C  
ATOM    993  CE1 HIS D 728      45.309  82.502  20.479  1.00  0.00           C  
ATOM    994  NE2 HIS D 728      45.490  82.800  21.754  1.00  0.00           N  
ATOM    995  N   GLN D 730      39.017  83.079  22.537  1.00  0.00           N  
ATOM    996  CA  GLN D 730      37.646  83.552  22.614  1.00  0.00           C  
ATOM    997  C   GLN D 730      37.372  84.514  23.757  1.00  0.00           C  
ATOM    998  O   GLN D 730      38.085  84.518  24.769  1.00  0.00           O  
ATOM    999  CB  GLN D 730      36.658  82.370  22.669  1.00  0.00           C  
ATOM   1000  CG  GLN D 730      36.621  81.575  23.971  1.00  0.00           C  
ATOM   1001  CD  GLN D 730      35.648  80.397  23.903  1.00  0.00           C  
ATOM   1002  OE1 GLN D 730      35.425  79.829  22.832  1.00  0.00           O  
ATOM   1003  NE2 GLN D 730      35.061  80.032  25.047  1.00  0.00           N  
ATOM   1004  N   VAL D 731      36.400  85.395  23.527  1.00  0.00           N  
ATOM   1005  CA  VAL D 731      35.945  86.346  24.530  1.00  0.00           C  
ATOM   1006  C   VAL D 731      34.774  85.599  25.169  1.00  0.00           C  
ATOM   1007  O   VAL D 731      33.905  85.075  24.460  1.00  0.00           O  
ATOM   1008  CB  VAL D 731      35.446  87.643  23.893  1.00  0.00           C  
ATOM   1009  CG1 VAL D 731      34.767  88.516  24.933  1.00  0.00           C  
ATOM   1010  CG2 VAL D 731      36.598  88.380  23.270  1.00  0.00           C  
ATOM   1011  N   ASN D 732      34.760  85.535  26.494  1.00  0.00           N  
ATOM   1012  CA  ASN D 732      33.737  84.800  27.217  1.00  0.00           C  
ATOM   1013  C   ASN D 732      33.030  85.689  28.225  1.00  0.00           C  
ATOM   1014  O   ASN D 732      33.681  86.366  29.022  1.00  0.00           O  
ATOM   1015  CB  ASN D 732      34.414  83.625  27.925  1.00  0.00           C  
ATOM   1016  CG  ASN D 732      33.430  82.644  28.530  1.00  0.00           C  
ATOM   1017  OD1 ASN D 732      33.060  81.643  27.901  1.00  0.00           O  
ATOM   1018  ND2 ASN D 732      33.062  82.879  29.784  1.00  0.00           N  
ATOM   1019  N   TYR D 733      31.699  85.700  28.168  1.00  0.00           N  
ATOM   1020  CA  TYR D 733      30.868  86.488  29.082  1.00  0.00           C  
ATOM   1021  C   TYR D 733      29.993  85.536  29.873  1.00  0.00           C  
ATOM   1022  O   TYR D 733      29.439  84.594  29.316  1.00  0.00           O  
ATOM   1023  CB  TYR D 733      29.979  87.464  28.316  1.00  0.00           C  
ATOM   1024  CG  TYR D 733      28.916  88.113  29.173  1.00  0.00           C  
ATOM   1025  CD1 TYR D 733      29.249  89.098  30.099  1.00  0.00           C  
ATOM   1026  CD2 TYR D 733      27.576  87.738  29.063  1.00  0.00           C  
ATOM   1027  CE1 TYR D 733      28.277  89.698  30.899  1.00  0.00           C  
ATOM   1028  CE2 TYR D 733      26.595  88.329  29.860  1.00  0.00           C  
ATOM   1029  CZ  TYR D 733      26.957  89.309  30.776  1.00  0.00           C  
ATOM   1030  OH  TYR D 733      26.006  89.894  31.579  1.00  0.00           O  
ATOM   1031  N   GLU D 734      29.782  85.856  31.142  1.00  0.00           N  
ATOM   1032  CA  GLU D 734      29.002  85.008  32.033  1.00  0.00           C  
ATOM   1033  C   GLU D 734      28.199  85.839  33.044  1.00  0.00           C  
ATOM   1034  O   GLU D 734      28.718  86.792  33.628  1.00  0.00           O  
ATOM   1035  CB  GLU D 734      29.983  84.105  32.784  1.00  0.00           C  
ATOM   1036  CG  GLU D 734      29.752  82.612  32.678  1.00  0.00           C  
ATOM   1037  CD  GLU D 734      29.658  82.096  31.247  1.00  0.00           C  
ATOM   1038  OE1 GLU D 734      28.541  82.083  30.698  1.00  0.00           O  
ATOM   1039  OE2 GLU D 734      30.682  81.667  30.676  1.00  0.00           O  
ATOM   1040  N   ALA D 735      26.924  85.508  33.212  1.00  0.00           N  
ATOM   1041  CA  ALA D 735      26.050  86.189  34.171  1.00  0.00           C  
ATOM   1042  C   ALA D 735      25.528  85.069  35.065  1.00  0.00           C  
ATOM   1043  O   ALA D 735      24.754  84.217  34.629  1.00  0.00           O  
ATOM   1044  CB  ALA D 735      24.893  86.903  33.463  1.00  0.00           C  
ATOM   1045  N   LEU D 736      25.971  85.061  36.312  1.00  0.00           N  
ATOM   1046  CA  LEU D 736      25.595  84.012  37.245  1.00  0.00           C  
ATOM   1047  C   LEU D 736      24.777  84.464  38.444  1.00  0.00           C  
ATOM   1048  O   LEU D 736      24.888  85.607  38.899  1.00  0.00           O  
ATOM   1049  CB  LEU D 736      26.861  83.323  37.746  1.00  0.00           C  
ATOM   1050  CG  LEU D 736      27.729  82.700  36.658  1.00  0.00           C  
ATOM   1051  CD1 LEU D 736      29.170  82.610  37.129  1.00  0.00           C  
ATOM   1052  CD2 LEU D 736      27.173  81.338  36.289  1.00  0.00           C  
ATOM   1053  N   GLY D 737      23.959  83.545  38.950  1.00  0.00           N  
ATOM   1054  CA  GLY D 737      23.137  83.815  40.116  1.00  0.00           C  
ATOM   1055  C   GLY D 737      21.689  84.225  39.917  1.00  0.00           C  
ATOM   1056  O   GLY D 737      21.057  84.661  40.878  1.00  0.00           O  
ATOM   1057  N   SER D 738      21.142  84.086  38.711  1.00  0.00           N  
ATOM   1058  CA  SER D 738      19.747  84.473  38.488  1.00  0.00           C  
ATOM   1059  C   SER D 738      19.066  83.782  37.314  1.00  0.00           C  
ATOM   1060  O   SER D 738      19.662  83.567  36.261  1.00  0.00           O  
ATOM   1061  CB  SER D 738      19.623  85.992  38.344  1.00  0.00           C  
ATOM   1062  OG  SER D 738      18.275  86.384  38.141  1.00  0.00           O  
ATOM   1063  N   GLU D 739      17.801  83.444  37.519  1.00  0.00           N  
ATOM   1064  CA  GLU D 739      16.993  82.768  36.513  1.00  0.00           C  
ATOM   1065  C   GLU D 739      16.281  83.763  35.585  1.00  0.00           C  
ATOM   1066  O   GLU D 739      15.777  83.391  34.519  1.00  0.00           O  
ATOM   1067  CB  GLU D 739      15.972  81.867  37.221  1.00  0.00           C  
ATOM   1068  CG  GLU D 739      15.003  81.118  36.314  1.00  0.00           C  
ATOM   1069  CD  GLU D 739      15.675  80.044  35.470  1.00  0.00           C  
ATOM   1070  OE1 GLU D 739      15.813  78.902  35.965  1.00  0.00           O  
ATOM   1071  OE2 GLU D 739      16.043  80.331  34.309  1.00  0.00           O  
ATOM   1072  N   ASN D 783      16.284  85.033  35.972  1.00  0.00           N  
ATOM   1073  CA  ASN D 783      15.621  86.086  35.210  1.00  0.00           C  
ATOM   1074  C   ASN D 783      15.962  86.129  33.714  1.00  0.00           C  
ATOM   1075  O   ASN D 783      17.123  86.278  33.337  1.00  0.00           O  
ATOM   1076  CB  ASN D 783      15.919  87.445  35.846  1.00  0.00           C  
ATOM   1077  CG  ASN D 783      14.906  88.503  35.464  1.00  0.00           C  
ATOM   1078  OD1 ASN D 783      14.618  88.721  34.280  1.00  0.00           O  
ATOM   1079  ND2 ASN D 783      14.354  89.166  36.467  1.00  0.00           N  
ATOM   1080  N   PRO D 787      14.938  86.039  32.842  1.00  0.00           N  
ATOM   1081  CA  PRO D 787      15.126  86.068  31.388  1.00  0.00           C  
ATOM   1082  C   PRO D 787      15.691  87.383  30.848  1.00  0.00           C  
ATOM   1083  O   PRO D 787      16.030  87.477  29.668  1.00  0.00           O  
ATOM   1084  CB  PRO D 787      13.728  85.776  30.859  1.00  0.00           C  
ATOM   1085  CG  PRO D 787      12.850  86.329  31.918  1.00  0.00           C  
ATOM   1086  CD  PRO D 787      13.518  85.859  33.171  1.00  0.00           C  
ATOM   1087  N   ILE D 788      15.785  88.399  31.703  1.00  0.00           N  
ATOM   1088  CA  ILE D 788      16.353  89.688  31.299  1.00  0.00           C  
ATOM   1089  C   ILE D 788      17.841  89.471  30.998  1.00  0.00           C  
ATOM   1090  O   ILE D 788      18.383  90.012  30.033  1.00  0.00           O  
ATOM   1091  CB  ILE D 788      16.185  90.761  32.412  1.00  0.00           C  
ATOM   1092  CG1 ILE D 788      14.769  91.330  32.377  1.00  0.00           C  
ATOM   1093  CG2 ILE D 788      17.198  91.874  32.253  1.00  0.00           C  
ATOM   1094  CD1 ILE D 788      14.504  92.366  33.437  1.00  0.00           C  
ATOM   1095  N   LEU D 789      18.475  88.623  31.802  1.00  0.00           N  
ATOM   1096  CA  LEU D 789      19.885  88.311  31.640  1.00  0.00           C  
ATOM   1097  C   LEU D 789      20.136  87.596  30.324  1.00  0.00           C  
ATOM   1098  O   LEU D 789      21.149  87.830  29.681  1.00  0.00           O  
ATOM   1099  CB  LEU D 789      20.354  87.458  32.807  1.00  0.00           C  
ATOM   1100  CG  LEU D 789      20.146  88.143  34.155  1.00  0.00           C  
ATOM   1101  CD1 LEU D 789      20.456  87.190  35.280  1.00  0.00           C  
ATOM   1102  CD2 LEU D 789      21.008  89.386  34.239  1.00  0.00           C  
ATOM   1103  N   ASP D 790      19.209  86.730  29.921  1.00  0.00           N  
ATOM   1104  CA  ASP D 790      19.338  85.992  28.664  1.00  0.00           C  
ATOM   1105  C   ASP D 790      19.292  86.983  27.510  1.00  0.00           C  
ATOM   1106  O   ASP D 790      20.097  86.914  26.586  1.00  0.00           O  
ATOM   1107  CB  ASP D 790      18.210  84.968  28.513  1.00  0.00           C  
ATOM   1108  CG  ASP D 790      18.159  83.971  29.662  1.00  0.00           C  
ATOM   1109  OD1 ASP D 790      18.021  84.399  30.831  1.00  0.00           O  
ATOM   1110  OD2 ASP D 790      18.249  82.752  29.394  1.00  0.00           O  
ATOM   1111  N   ALA D 791      18.354  87.919  27.578  1.00  0.00           N  
ATOM   1112  CA  ALA D 791      18.221  88.934  26.545  1.00  0.00           C  
ATOM   1113  C   ALA D 791      19.490  89.775  26.526  1.00  0.00           C  
ATOM   1114  O   ALA D 791      20.060  90.012  25.466  1.00  0.00           O  
ATOM   1115  CB  ALA D 791      17.010  89.812  26.815  1.00  0.00           C  
ATOM   1116  N   GLU D 792      19.943  90.180  27.711  1.00  0.00           N  
ATOM   1117  CA  GLU D 792      21.152  90.994  27.866  1.00  0.00           C  
ATOM   1118  C   GLU D 792      22.350  90.283  27.267  1.00  0.00           C  
ATOM   1119  O   GLU D 792      23.113  90.879  26.514  1.00  0.00           O  
ATOM   1120  CB  GLU D 792      21.411  91.282  29.345  1.00  0.00           C  
ATOM   1121  CG  GLU D 792      22.560  92.235  29.614  1.00  0.00           C  
ATOM   1122  CD  GLU D 792      22.718  92.543  31.093  1.00  0.00           C  
ATOM   1123  OE1 GLU D 792      22.828  91.588  31.891  1.00  0.00           O  
ATOM   1124  OE2 GLU D 792      22.726  93.739  31.455  1.00  0.00           O  
ATOM   1125  N   ALA D 793      22.497  89.005  27.587  1.00  0.00           N  
ATOM   1126  CA  ALA D 793      23.591  88.208  27.066  1.00  0.00           C  
ATOM   1127  C   ALA D 793      23.586  88.241  25.534  1.00  0.00           C  
ATOM   1128  O   ALA D 793      24.624  88.446  24.900  1.00  0.00           O  
ATOM   1129  CB  ALA D 793      23.474  86.778  27.572  1.00  0.00           C  
ATOM   1130  N   VAL D 794      22.406  88.080  24.946  1.00  0.00           N  
ATOM   1131  CA  VAL D 794      22.262  88.096  23.495  1.00  0.00           C  
ATOM   1132  C   VAL D 794      22.613  89.468  22.925  1.00  0.00           C  
ATOM   1133  O   VAL D 794      23.319  89.563  21.925  1.00  0.00           O  
ATOM   1134  CB  VAL D 794      20.823  87.719  23.057  1.00  0.00           C  
ATOM   1135  CG1 VAL D 794      20.709  87.727  21.544  1.00  0.00           C  
ATOM   1136  CG2 VAL D 794      20.456  86.353  23.592  1.00  0.00           C  
ATOM   1137  N   VAL D 795      22.138  90.527  23.574  1.00  0.00           N  
ATOM   1138  CA  VAL D 795      22.404  91.890  23.118  1.00  0.00           C  
ATOM   1139  C   VAL D 795      23.889  92.245  23.244  1.00  0.00           C  
ATOM   1140  O   VAL D 795      24.443  92.926  22.384  1.00  0.00           O  
ATOM   1141  CB  VAL D 795      21.587  92.929  23.906  1.00  0.00           C  
ATOM   1142  CG1 VAL D 795      21.698  94.273  23.241  1.00  0.00           C  
ATOM   1143  CG2 VAL D 795      20.150  92.517  23.975  1.00  0.00           C  
ATOM   1144  N   LEU D 796      24.524  91.785  24.317  1.00  0.00           N  
ATOM   1145  CA  LEU D 796      25.936  92.055  24.541  1.00  0.00           C  
ATOM   1146  C   LEU D 796      26.783  91.418  23.438  1.00  0.00           C  
ATOM   1147  O   LEU D 796      27.644  92.079  22.853  1.00  0.00           O  
ATOM   1148  CB  LEU D 796      26.365  91.562  25.926  1.00  0.00           C  
ATOM   1149  CG  LEU D 796      25.799  92.359  27.107  1.00  0.00           C  
ATOM   1150  CD1 LEU D 796      26.182  91.700  28.412  1.00  0.00           C  
ATOM   1151  CD2 LEU D 796      26.305  93.795  27.068  1.00  0.00           C  
ATOM   1152  N   LEU D 797      26.508  90.153  23.121  1.00  0.00           N  
ATOM   1153  CA  LEU D 797      27.237  89.456  22.060  1.00  0.00           C  
ATOM   1154  C   LEU D 797      27.042  90.194  20.736  1.00  0.00           C  
ATOM   1155  O   LEU D 797      27.996  90.437  19.987  1.00  0.00           O  
ATOM   1156  CB  LEU D 797      26.735  88.011  21.918  1.00  0.00           C  
ATOM   1157  CG  LEU D 797      27.229  87.234  20.688  1.00  0.00           C  
ATOM   1158  CD1 LEU D 797      28.753  87.248  20.623  1.00  0.00           C  
ATOM   1159  CD2 LEU D 797      26.711  85.808  20.724  1.00  0.00           C  
ATOM   1160  N   TYR D 798      25.791  90.540  20.460  1.00  0.00           N  
ATOM   1161  CA  TYR D 798      25.417  91.245  19.247  1.00  0.00           C  
ATOM   1162  C   TYR D 798      26.164  92.574  19.157  1.00  0.00           C  
ATOM   1163  O   TYR D 798      26.771  92.894  18.136  1.00  0.00           O  
ATOM   1164  CB  TYR D 798      23.906  91.478  19.253  1.00  0.00           C  
ATOM   1165  CG  TYR D 798      23.359  92.145  18.011  1.00  0.00           C  
ATOM   1166  CD1 TYR D 798      23.428  91.514  16.769  1.00  0.00           C  
ATOM   1167  CD2 TYR D 798      22.755  93.402  18.080  1.00  0.00           C  
ATOM   1168  CE1 TYR D 798      22.908  92.117  15.624  1.00  0.00           C  
ATOM   1169  CE2 TYR D 798      22.235  94.014  16.942  1.00  0.00           C  
ATOM   1170  CZ  TYR D 798      22.314  93.368  15.717  1.00  0.00           C  
ATOM   1171  OH  TYR D 798      21.810  93.975  14.582  1.00  0.00           O  
ATOM   1172  N   GLU D 799      26.160  93.322  20.250  1.00  0.00           N  
ATOM   1173  CA  GLU D 799      26.824  94.610  20.294  1.00  0.00           C  
ATOM   1174  C   GLU D 799      28.344  94.550  20.177  1.00  0.00           C  
ATOM   1175  O   GLU D 799      28.942  95.443  19.576  1.00  0.00           O  
ATOM   1176  CB  GLU D 799      26.394  95.386  21.537  1.00  0.00           C  
ATOM   1177  CG  GLU D 799      25.013  95.998  21.406  1.00  0.00           C  
ATOM   1178  CD  GLU D 799      24.914  96.929  20.204  1.00  0.00           C  
ATOM   1179  OE1 GLU D 799      25.674  97.923  20.149  1.00  0.00           O  
ATOM   1180  OE2 GLU D 799      24.084  96.663  19.310  1.00  0.00           O  
ATOM   1181  N   CYS D 800      28.976  93.513  20.733  1.00  0.00           N  
ATOM   1182  CA  CYS D 800      30.439  93.365  20.633  1.00  0.00           C  
ATOM   1183  C   CYS D 800      30.847  93.341  19.161  1.00  0.00           C  
ATOM   1184  O   CYS D 800      31.852  93.934  18.763  1.00  0.00           O  
ATOM   1185  CB  CYS D 800      30.906  92.060  21.276  1.00  0.00           C  
ATOM   1186  SG  CYS D 800      31.003  92.061  23.064  1.00  0.00           S  
ATOM   1187  N   LEU D 801      30.055  92.632  18.364  1.00  0.00           N  
ATOM   1188  CA  LEU D 801      30.292  92.494  16.936  1.00  0.00           C  
ATOM   1189  C   LEU D 801      29.859  93.761  16.197  1.00  0.00           C  
ATOM   1190  O   LEU D 801      30.555  94.252  15.293  1.00  0.00           O  
ATOM   1191  CB  LEU D 801      29.509  91.285  16.417  1.00  0.00           C  
ATOM   1192  CG  LEU D 801      29.822  89.995  17.180  1.00  0.00           C  
ATOM   1193  CD1 LEU D 801      28.824  88.902  16.853  1.00  0.00           C  
ATOM   1194  CD2 LEU D 801      31.243  89.554  16.853  1.00  0.00           C  
ATOM   1195  N   LYS D 802      28.714  94.295  16.608  1.00  0.00           N  
ATOM   1196  CA  LYS D 802      28.151  95.490  16.009  1.00  0.00           C  
ATOM   1197  C   LYS D 802      29.117  96.675  16.146  1.00  0.00           C  
ATOM   1198  O   LYS D 802      29.337  97.415  15.187  1.00  0.00           O  
ATOM   1199  CB  LYS D 802      26.810  95.799  16.681  1.00  0.00           C  
ATOM   1200  CG  LYS D 802      25.783  96.496  15.796  1.00  0.00           C  
ATOM   1201  CD  LYS D 802      25.286  95.582  14.697  1.00  0.00           C  
ATOM   1202  CE  LYS D 802      24.257  96.295  13.843  1.00  0.00           C  
ATOM   1203  NZ  LYS D 802      23.831  95.460  12.678  1.00  0.00           N  
ATOM   1204  N   GLU D 803      29.720  96.819  17.325  1.00  0.00           N  
ATOM   1205  CA  GLU D 803      30.671  97.900  17.606  1.00  0.00           C  
ATOM   1206  C   GLU D 803      31.950  97.791  16.781  1.00  0.00           C  
ATOM   1207  O   GLU D 803      32.626  98.789  16.538  1.00  0.00           O  
ATOM   1208  CB  GLU D 803      31.053  97.913  19.090  1.00  0.00           C  
ATOM   1209  CG  GLU D 803      29.962  98.394  20.039  1.00  0.00           C  
ATOM   1210  CD  GLU D 803      29.791  99.912  20.065  1.00  0.00           C  
ATOM   1211  OE1 GLU D 803      30.655 100.639  19.518  1.00  0.00           O  
ATOM   1212  OE2 GLU D 803      28.785 100.379  20.651  1.00  0.00           O  
ATOM   1213  N   LEU D 807      32.296  96.573  16.386  1.00  0.00           N  
ATOM   1214  CA  LEU D 807      33.493  96.340  15.594  1.00  0.00           C  
ATOM   1215  C   LEU D 807      33.303  96.848  14.180  1.00  0.00           C  
ATOM   1216  O   LEU D 807      34.270  97.006  13.437  1.00  0.00           O  
ATOM   1217  CB  LEU D 807      33.838  94.847  15.568  1.00  0.00           C  
ATOM   1218  CG  LEU D 807      34.351  94.248  16.880  1.00  0.00           C  
ATOM   1219  CD1 LEU D 807      34.518  92.762  16.732  1.00  0.00           C  
ATOM   1220  CD2 LEU D 807      35.667  94.894  17.256  1.00  0.00           C  
ATOM   1221  N   GLY D 808      32.051  97.090  13.809  1.00  0.00           N  
ATOM   1222  CA  GLY D 808      31.749  97.578  12.475  1.00  0.00           C  
ATOM   1223  C   GLY D 808      31.008  96.560  11.627  1.00  0.00           C  
ATOM   1224  O   GLY D 808      30.576  96.859  10.509  1.00  0.00           O  
ATOM   1225  N   LEU D 809      30.872  95.342  12.142  1.00  0.00           N  
ATOM   1226  CA  LEU D 809      30.177  94.297  11.406  1.00  0.00           C  
ATOM   1227  C   LEU D 809      28.717  94.679  11.255  1.00  0.00           C  
ATOM   1228  O   LEU D 809      28.102  95.218  12.178  1.00  0.00           O  
ATOM   1229  CB  LEU D 809      30.304  92.953  12.119  1.00  0.00           C  
ATOM   1230  CG  LEU D 809      31.729  92.417  12.206  1.00  0.00           C  
ATOM   1231  CD1 LEU D 809      31.736  91.125  13.000  1.00  0.00           C  
ATOM   1232  CD2 LEU D 809      32.284  92.208  10.804  1.00  0.00           C  
ATOM   1233  N   ARG D1153      28.173  94.415  10.076  1.00  0.00           N  
ATOM   1234  CA  ARG D1153      26.788  94.746   9.785  1.00  0.00           C  
ATOM   1235  C   ARG D1153      25.990  93.518   9.369  1.00  0.00           C  
ATOM   1236  O   ARG D1153      24.824  93.376   9.739  1.00  0.00           O  
ATOM   1237  CB  ARG D1153      26.731  95.807   8.682  1.00  0.00           C  
ATOM   1238  CG  ARG D1153      27.277  97.174   9.089  1.00  0.00           C  
ATOM   1239  CD  ARG D1153      26.175  98.098   9.599  1.00  0.00           C  
ATOM   1240  NE  ARG D1153      25.121  98.301   8.600  1.00  0.00           N  
ATOM   1241  CZ  ARG D1153      25.283  98.919   7.429  1.00  0.00           C  
ATOM   1242  NH1 ARG D1153      26.466  99.418   7.086  1.00  0.00           N  
ATOM   1243  NH2 ARG D1153      24.258  99.032   6.593  1.00  0.00           N  
ATOM   1244  N   ARG D1154      26.634  92.616   8.631  1.00  0.00           N  
ATOM   1245  CA  ARG D1154      25.975  91.409   8.153  1.00  0.00           C  
ATOM   1246  C   ARG D1154      25.988  90.221   9.104  1.00  0.00           C  
ATOM   1247  O   ARG D1154      26.587  89.183   8.805  1.00  0.00           O  
ATOM   1248  CB  ARG D1154      26.532  91.012   6.787  1.00  0.00           C  
ATOM   1249  CG  ARG D1154      26.002  91.890   5.675  1.00  0.00           C  
ATOM   1250  CD  ARG D1154      27.089  92.732   5.057  1.00  0.00           C  
ATOM   1251  NE  ARG D1154      27.931  91.948   4.162  1.00  0.00           N  
ATOM   1252  CZ  ARG D1154      29.009  92.424   3.546  1.00  0.00           C  
ATOM   1253  NH1 ARG D1154      29.388  93.684   3.731  1.00  0.00           N  
ATOM   1254  NH2 ARG D1154      29.691  91.650   2.714  1.00  0.00           N  
ATOM   1255  N   LEU D1155      25.324  90.382  10.247  1.00  0.00           N  
ATOM   1256  CA  LEU D1155      25.230  89.318  11.245  1.00  0.00           C  
ATOM   1257  C   LEU D1155      23.846  88.666  11.180  1.00  0.00           C  
ATOM   1258  O   LEU D1155      22.872  89.300  10.767  1.00  0.00           O  
ATOM   1259  CB  LEU D1155      25.447  89.860  12.666  1.00  0.00           C  
ATOM   1260  CG  LEU D1155      26.715  90.622  13.060  1.00  0.00           C  
ATOM   1261  CD1 LEU D1155      27.945  90.001  12.415  1.00  0.00           C  
ATOM   1262  CD2 LEU D1155      26.569  92.064  12.641  1.00  0.00           C  
ATOM   1263  N   LYS D1156      23.763  87.410  11.609  1.00  0.00           N  
ATOM   1264  CA  LYS D1156      22.504  86.676  11.624  1.00  0.00           C  
ATOM   1265  C   LYS D1156      22.311  86.070  13.010  1.00  0.00           C  
ATOM   1266  O   LYS D1156      22.928  85.056  13.344  1.00  0.00           O  
ATOM   1267  CB  LYS D1156      22.499  85.569  10.563  1.00  0.00           C  
ATOM   1268  CG  LYS D1156      22.474  86.063   9.113  1.00  0.00           C  
ATOM   1269  CD  LYS D1156      21.136  86.700   8.752  1.00  0.00           C  
ATOM   1270  CE  LYS D1156      21.131  87.236   7.322  1.00  0.00           C  
ATOM   1271  NZ  LYS D1156      22.121  88.335   7.111  1.00  0.00           N  
ATOM   1272  N   VAL D1157      21.492  86.722  13.828  1.00  0.00           N  
ATOM   1273  CA  VAL D1157      21.219  86.245  15.175  1.00  0.00           C  
ATOM   1274  C   VAL D1157      20.187  85.132  15.129  1.00  0.00           C  
ATOM   1275  O   VAL D1157      19.176  85.235  14.431  1.00  0.00           O  
ATOM   1276  CB  VAL D1157      20.681  87.371  16.077  1.00  0.00           C  
ATOM   1277  CG1 VAL D1157      20.514  86.871  17.511  1.00  0.00           C  
ATOM   1278  CG2 VAL D1157      21.616  88.557  16.035  1.00  0.00           C  
ATOM   1279  N   LYS D1158      20.450  84.068  15.873  1.00  0.00           N  
ATOM   1280  CA  LYS D1158      19.543  82.936  15.931  1.00  0.00           C  
ATOM   1281  C   LYS D1158      19.264  82.621  17.390  1.00  0.00           C  
ATOM   1282  O   LYS D1158      20.187  82.555  18.208  1.00  0.00           O  
ATOM   1283  CB  LYS D1158      20.148  81.729  15.215  1.00  0.00           C  
ATOM   1284  CG  LYS D1158      20.446  82.003  13.753  1.00  0.00           C  
ATOM   1285  CD  LYS D1158      20.934  80.763  13.032  1.00  0.00           C  
ATOM   1286  CE  LYS D1158      21.246  81.078  11.576  1.00  0.00           C  
ATOM   1287  NZ  LYS D1158      20.073  81.675  10.854  1.00  0.00           N  
ATOM   1288  N   LEU D1159      17.983  82.484  17.716  1.00  0.00           N  
ATOM   1289  CA  LEU D1159      17.550  82.193  19.077  1.00  0.00           C  
ATOM   1290  C   LEU D1159      16.720  80.918  19.112  1.00  0.00           C  
ATOM   1291  O   LEU D1159      16.101  80.556  18.122  1.00  0.00           O  
ATOM   1292  CB  LEU D1159      16.729  83.369  19.616  1.00  0.00           C  
ATOM   1293  CG  LEU D1159      16.135  83.254  21.016  1.00  0.00           C  
ATOM   1294  CD1 LEU D1159      17.220  83.045  22.054  1.00  0.00           C  
ATOM   1295  CD2 LEU D1159      15.348  84.500  21.322  1.00  0.00           C  
ATOM   1296  N   SER D1160      16.714  80.238  20.249  1.00  0.00           N  
ATOM   1297  CA  SER D1160      15.945  79.015  20.404  1.00  0.00           C  
ATOM   1298  C   SER D1160      15.979  78.620  21.875  1.00  0.00           C  
ATOM   1299  O   SER D1160      16.401  79.409  22.728  1.00  0.00           O  
ATOM   1300  CB  SER D1160      16.541  77.903  19.537  1.00  0.00           C  
ATOM   1301  OG  SER D1160      15.680  76.778  19.452  1.00  0.00           O  
ATOM   1302  N   SER D1161      15.522  77.412  22.176  1.00  0.00           N  
ATOM   1303  CA  SER D1161      15.513  76.924  23.542  1.00  0.00           C  
ATOM   1304  C   SER D1161      15.664  75.411  23.513  1.00  0.00           C  
ATOM   1305  O   SER D1161      15.340  74.761  22.512  1.00  0.00           O  
ATOM   1306  CB  SER D1161      14.209  77.320  24.246  1.00  0.00           C  
ATOM   1307  OG  SER D1161      14.223  76.981  25.630  1.00  0.00           O  
ATOM   1308  N   VAL D1162      16.218  74.865  24.588  1.00  0.00           N  
ATOM   1309  CA  VAL D1162      16.407  73.431  24.707  1.00  0.00           C  
ATOM   1310  C   VAL D1162      15.508  72.922  25.835  1.00  0.00           C  
ATOM   1311  O   VAL D1162      15.604  71.769  26.250  1.00  0.00           O  
ATOM   1312  CB  VAL D1162      17.903  73.071  24.955  1.00  0.00           C  
ATOM   1313  CG1 VAL D1162      18.756  73.496  23.756  1.00  0.00           C  
ATOM   1314  CG2 VAL D1162      18.422  73.740  26.223  1.00  0.00           C  
ATOM   1315  N   GLY D1163      14.651  73.815  26.330  1.00  0.00           N  
ATOM   1316  CA  GLY D1163      13.708  73.482  27.379  1.00  0.00           C  
ATOM   1317  C   GLY D1163      14.264  73.086  28.722  1.00  0.00           C  
ATOM   1318  O   GLY D1163      15.301  73.619  29.148  1.00  0.00           O  
ATOM   1319  N   ASP D1189      13.460  72.274  29.435  1.00  0.00           N  
ATOM   1320  CA  ASP D1189      13.848  71.744  30.739  1.00  0.00           C  
ATOM   1321  C   ASP D1189      14.309  70.316  30.489  1.00  0.00           C  
ATOM   1322  O   ASP D1189      13.966  69.730  29.458  1.00  0.00           O  
ATOM   1323  CB  ASP D1189      12.670  71.729  31.722  1.00  0.00           C  
ATOM   1324  CG  ASP D1189      12.211  73.119  32.110  1.00  0.00           C  
ATOM   1325  OD1 ASP D1189      13.058  73.939  32.522  1.00  0.00           O  
ATOM   1326  OD2 ASP D1189      10.994  73.392  32.012  1.00  0.00           O  
ATOM   1327  N   PRO D1190      15.056  69.717  31.434  1.00  0.00           N  
ATOM   1328  CA  PRO D1190      15.533  68.340  31.259  1.00  0.00           C  
ATOM   1329  C   PRO D1190      14.437  67.365  30.804  1.00  0.00           C  
ATOM   1330  O   PRO D1190      14.685  66.494  29.970  1.00  0.00           O  
ATOM   1331  CB  PRO D1190      16.095  67.986  32.641  1.00  0.00           C  
ATOM   1332  CG  PRO D1190      15.436  68.983  33.575  1.00  0.00           C  
ATOM   1333  CD  PRO D1190      15.450  70.234  32.756  1.00  0.00           C  
ATOM   1334  N   GLU D1191      13.221  67.559  31.312  1.00  0.00           N  
ATOM   1335  CA  GLU D1191      12.077  66.719  30.959  1.00  0.00           C  
ATOM   1336  C   GLU D1191      11.725  66.892  29.485  1.00  0.00           C  
ATOM   1337  O   GLU D1191      11.597  65.915  28.751  1.00  0.00           O  
ATOM   1338  CB  GLU D1191      10.855  67.073  31.819  1.00  0.00           C  
ATOM   1339  CG  GLU D1191      11.026  66.872  33.329  1.00  0.00           C  
ATOM   1340  CD  GLU D1191      11.767  68.017  34.028  1.00  0.00           C  
ATOM   1341  OE1 GLU D1191      11.731  69.165  33.529  1.00  0.00           O  
ATOM   1342  OE2 GLU D1191      12.376  67.768  35.095  1.00  0.00           O  
ATOM   1343  N   ASP D1192      11.594  68.145  29.059  1.00  0.00           N  
ATOM   1344  CA  ASP D1192      11.257  68.473  27.674  1.00  0.00           C  
ATOM   1345  C   ASP D1192      12.357  67.988  26.738  1.00  0.00           C  
ATOM   1346  O   ASP D1192      12.091  67.495  25.644  1.00  0.00           O  
ATOM   1347  CB  ASP D1192      11.075  69.991  27.513  1.00  0.00           C  
ATOM   1348  CG  ASP D1192      10.089  70.578  28.511  1.00  0.00           C  
ATOM   1349  OD1 ASP D1192       9.104  69.895  28.866  1.00  0.00           O  
ATOM   1350  OD2 ASP D1192      10.295  71.732  28.939  1.00  0.00           O  
ATOM   1351  N   ARG D1193      13.596  68.139  27.189  1.00  0.00           N  
ATOM   1352  CA  ARG D1193      14.781  67.731  26.442  1.00  0.00           C  
ATOM   1353  C   ARG D1193      14.711  66.219  26.222  1.00  0.00           C  
ATOM   1354  O   ARG D1193      14.924  65.725  25.109  1.00  0.00           O  
ATOM   1355  CB  ARG D1193      16.027  68.106  27.254  1.00  0.00           C  
ATOM   1356  CG  ARG D1193      17.360  67.977  26.545  1.00  0.00           C  
ATOM   1357  CD  ARG D1193      18.497  68.405  27.475  1.00  0.00           C  
ATOM   1358  NE  ARG D1193      19.820  68.330  26.852  1.00  0.00           N  
ATOM   1359  CZ  ARG D1193      20.414  69.340  26.221  1.00  0.00           C  
ATOM   1360  NH1 ARG D1193      19.808  70.513  26.120  1.00  0.00           N  
ATOM   1361  NH2 ARG D1193      21.629  69.186  25.708  1.00  0.00           N  
ATOM   1362  N   ALA D1194      14.362  65.496  27.284  1.00  0.00           N  
ATOM   1363  CA  ALA D1194      14.244  64.044  27.241  1.00  0.00           C  
ATOM   1364  C   ALA D1194      13.187  63.606  26.232  1.00  0.00           C  
ATOM   1365  O   ALA D1194      13.466  62.800  25.343  1.00  0.00           O  
ATOM   1366  CB  ALA D1194      13.908  63.505  28.621  1.00  0.00           C  
ATOM   1367  N   ARG D1195      11.984  64.159  26.352  1.00  0.00           N  
ATOM   1368  CA  ARG D1195      10.891  63.816  25.449  1.00  0.00           C  
ATOM   1369  C   ARG D1195      11.197  64.100  23.982  1.00  0.00           C  
ATOM   1370  O   ARG D1195      10.829  63.316  23.108  1.00  0.00           O  
ATOM   1371  CB  ARG D1195       9.606  64.513  25.886  1.00  0.00           C  
ATOM   1372  CG  ARG D1195       9.207  64.096  27.278  1.00  0.00           C  
ATOM   1373  CD  ARG D1195       7.921  64.721  27.751  1.00  0.00           C  
ATOM   1374  NE  ARG D1195       7.626  64.253  29.105  1.00  0.00           N  
ATOM   1375  CZ  ARG D1195       7.800  64.977  30.207  1.00  0.00           C  
ATOM   1376  NH1 ARG D1195       8.264  66.215  30.124  1.00  0.00           N  
ATOM   1377  NH2 ARG D1195       7.536  64.452  31.399  1.00  0.00           N  
ATOM   1378  N   TYR D1196      11.884  65.201  23.703  1.00  0.00           N  
ATOM   1379  CA  TYR D1196      12.220  65.521  22.326  1.00  0.00           C  
ATOM   1380  C   TYR D1196      13.189  64.471  21.795  1.00  0.00           C  
ATOM   1381  O   TYR D1196      13.086  64.055  20.638  1.00  0.00           O  
ATOM   1382  CB  TYR D1196      12.844  66.912  22.216  1.00  0.00           C  
ATOM   1383  CG  TYR D1196      13.060  67.349  20.783  1.00  0.00           C  
ATOM   1384  CD1 TYR D1196      12.012  67.340  19.866  1.00  0.00           C  
ATOM   1385  CD2 TYR D1196      14.305  67.773  20.344  1.00  0.00           C  
ATOM   1386  CE1 TYR D1196      12.203  67.744  18.548  1.00  0.00           C  
ATOM   1387  CE2 TYR D1196      14.503  68.177  19.024  1.00  0.00           C  
ATOM   1388  CZ  TYR D1196      13.447  68.161  18.136  1.00  0.00           C  
ATOM   1389  OH  TYR D1196      13.637  68.563  16.837  1.00  0.00           O  
ATOM   1390  N   ASN D1197      14.123  64.043  22.643  1.00  0.00           N  
ATOM   1391  CA  ASN D1197      15.103  63.028  22.254  1.00  0.00           C  
ATOM   1392  C   ASN D1197      14.376  61.736  21.903  1.00  0.00           C  
ATOM   1393  O   ASN D1197      14.629  61.134  20.858  1.00  0.00           O  
ATOM   1394  CB  ASN D1197      16.121  62.777  23.377  1.00  0.00           C  
ATOM   1395  CG  ASN D1197      17.256  63.779  23.369  1.00  0.00           C  
ATOM   1396  OD1 ASN D1197      17.744  64.183  22.307  1.00  0.00           O  
ATOM   1397  ND2 ASN D1197      17.701  64.174  24.555  1.00  0.00           N  
ATOM   1398  N   ALA D1212      13.450  61.334  22.768  1.00  0.00           N  
ATOM   1399  CA  ALA D1212      12.662  60.127  22.554  1.00  0.00           C  
ATOM   1400  C   ALA D1212      11.959  60.224  21.199  1.00  0.00           C  
ATOM   1401  O   ALA D1212      12.006  59.295  20.395  1.00  0.00           O  
ATOM   1402  CB  ALA D1212      11.638  59.964  23.676  1.00  0.00           C  
ATOM   1403  N   TYR D1213      11.334  61.370  20.947  1.00  0.00           N  
ATOM   1404  CA  TYR D1213      10.631  61.634  19.693  1.00  0.00           C  
ATOM   1405  C   TYR D1213      11.564  61.428  18.501  1.00  0.00           C  
ATOM   1406  O   TYR D1213      11.211  60.749  17.533  1.00  0.00           O  
ATOM   1407  CB  TYR D1213      10.089  63.071  19.701  1.00  0.00           C  
ATOM   1408  CG  TYR D1213       9.803  63.654  18.331  1.00  0.00           C  
ATOM   1409  CD1 TYR D1213       8.667  63.287  17.622  1.00  0.00           C  
ATOM   1410  CD2 TYR D1213      10.681  64.572  17.743  1.00  0.00           C  
ATOM   1411  CE1 TYR D1213       8.405  63.815  16.358  1.00  0.00           C  
ATOM   1412  CE2 TYR D1213      10.428  65.105  16.476  1.00  0.00           C  
ATOM   1413  CZ  TYR D1213       9.286  64.718  15.793  1.00  0.00           C  
ATOM   1414  OH  TYR D1213       9.025  65.219  14.542  1.00  0.00           O  
ATOM   1415  N   LEU D1214      12.755  62.013  18.588  1.00  0.00           N  
ATOM   1416  CA  LEU D1214      13.752  61.912  17.530  1.00  0.00           C  
ATOM   1417  C   LEU D1214      14.134  60.461  17.255  1.00  0.00           C  
ATOM   1418  O   LEU D1214      14.281  60.062  16.098  1.00  0.00           O  
ATOM   1419  CB  LEU D1214      14.993  62.727  17.897  1.00  0.00           C  
ATOM   1420  CG  LEU D1214      14.819  64.246  17.889  1.00  0.00           C  
ATOM   1421  CD1 LEU D1214      15.971  64.903  18.622  1.00  0.00           C  
ATOM   1422  CD2 LEU D1214      14.726  64.750  16.460  1.00  0.00           C  
ATOM   1423  N   ARG D1215      14.287  59.672  18.315  1.00  0.00           N  
ATOM   1424  CA  ARG D1215      14.639  58.265  18.160  1.00  0.00           C  
ATOM   1425  C   ARG D1215      13.510  57.538  17.447  1.00  0.00           C  
ATOM   1426  O   ARG D1215      13.743  56.869  16.442  1.00  0.00           O  
ATOM   1427  CB  ARG D1215      14.926  57.611  19.519  1.00  0.00           C  
ATOM   1428  CG  ARG D1215      16.225  58.072  20.156  1.00  0.00           C  
ATOM   1429  CD  ARG D1215      16.463  57.438  21.520  1.00  0.00           C  
ATOM   1430  NE  ARG D1215      17.645  58.004  22.177  1.00  0.00           N  
ATOM   1431  CZ  ARG D1215      17.609  58.737  23.288  1.00  0.00           C  
ATOM   1432  NH1 ARG D1215      16.451  58.997  23.883  1.00  0.00           N  
ATOM   1433  NH2 ARG D1215      18.731  59.243  23.787  1.00  0.00           N  
ATOM   1434  N   GLU D1222      12.284  57.734  17.923  1.00  0.00           N  
ATOM   1435  CA  GLU D1222      11.109  57.090  17.337  1.00  0.00           C  
ATOM   1436  C   GLU D1222      10.916  57.388  15.854  1.00  0.00           C  
ATOM   1437  O   GLU D1222      10.553  56.504  15.082  1.00  0.00           O  
ATOM   1438  CB  GLU D1222       9.853  57.467  18.117  1.00  0.00           C  
ATOM   1439  CG  GLU D1222       9.823  56.872  19.518  1.00  0.00           C  
ATOM   1440  CD  GLU D1222       8.705  57.424  20.388  1.00  0.00           C  
ATOM   1441  OE1 GLU D1222       7.815  58.133  19.862  1.00  0.00           O  
ATOM   1442  OE2 GLU D1222       8.724  57.145  21.608  1.00  0.00           O  
ATOM   1443  N   VAL D1223      11.182  58.624  15.454  1.00  0.00           N  
ATOM   1444  CA  VAL D1223      11.027  59.020  14.059  1.00  0.00           C  
ATOM   1445  C   VAL D1223      12.220  58.621  13.186  1.00  0.00           C  
ATOM   1446  O   VAL D1223      12.055  58.215  12.027  1.00  0.00           O  
ATOM   1447  CB  VAL D1223      10.821  60.545  13.945  1.00  0.00           C  
ATOM   1448  CG1 VAL D1223      10.602  60.951  12.494  1.00  0.00           C  
ATOM   1449  CG2 VAL D1223       9.646  60.974  14.803  1.00  0.00           C  
ATOM   1450  N   LEU D1224      13.416  58.715  13.756  1.00  0.00           N  
ATOM   1451  CA  LEU D1224      14.643  58.414  13.032  1.00  0.00           C  
ATOM   1452  C   LEU D1224      15.103  56.960  12.994  1.00  0.00           C  
ATOM   1453  O   LEU D1224      15.523  56.486  11.942  1.00  0.00           O  
ATOM   1454  CB  LEU D1224      15.776  59.312  13.542  1.00  0.00           C  
ATOM   1455  CG  LEU D1224      15.584  60.820  13.331  1.00  0.00           C  
ATOM   1456  CD1 LEU D1224      16.552  61.597  14.193  1.00  0.00           C  
ATOM   1457  CD2 LEU D1224      15.758  61.181  11.861  1.00  0.00           C  
ATOM   1458  N   SER D1225      14.999  56.246  14.113  1.00  0.00           N  
ATOM   1459  CA  SER D1225      15.447  54.851  14.173  1.00  0.00           C  
ATOM   1460  C   SER D1225      14.999  53.928  13.028  1.00  0.00           C  
ATOM   1461  O   SER D1225      15.823  53.202  12.470  1.00  0.00           O  
ATOM   1462  CB  SER D1225      15.160  54.220  15.545  1.00  0.00           C  
ATOM   1463  OG  SER D1225      13.777  54.168  15.836  1.00  0.00           O  
ATOM   1464  N   PRO D1226      13.707  53.945  12.645  1.00  0.00           N  
ATOM   1465  CA  PRO D1226      13.318  53.054  11.545  1.00  0.00           C  
ATOM   1466  C   PRO D1226      13.954  53.468  10.213  1.00  0.00           C  
ATOM   1467  O   PRO D1226      13.935  52.714   9.244  1.00  0.00           O  
ATOM   1468  CB  PRO D1226      11.795  53.186  11.520  1.00  0.00           C  
ATOM   1469  CG  PRO D1226      11.565  54.567  12.024  1.00  0.00           C  
ATOM   1470  CD  PRO D1226      12.526  54.648  13.180  1.00  0.00           C  
ATOM   1471  N   HIS D1238      14.499  54.679  10.174  1.00  0.00           N  
ATOM   1472  CA  HIS D1238      15.160  55.203   8.981  1.00  0.00           C  
ATOM   1473  C   HIS D1238      16.656  55.355   9.275  1.00  0.00           C  
ATOM   1474  O   HIS D1238      17.380  56.041   8.551  1.00  0.00           O  
ATOM   1475  CB  HIS D1238      14.561  56.560   8.592  1.00  0.00           C  
ATOM   1476  CG  HIS D1238      13.101  56.506   8.266  1.00  0.00           C  
ATOM   1477  ND1 HIS D1238      12.119  56.786   9.191  1.00  0.00           N  
ATOM   1478  CD2 HIS D1238      12.455  56.196   7.116  1.00  0.00           C  
ATOM   1479  CE1 HIS D1238      10.931  56.647   8.627  1.00  0.00           C  
ATOM   1480  NE2 HIS D1238      11.109  56.290   7.368  1.00  0.00           N  
ATOM   1481  N   ARG D1239      17.107  54.671  10.325  1.00  0.00           N  
ATOM   1482  CA  ARG D1239      18.497  54.689  10.786  1.00  0.00           C  
ATOM   1483  C   ARG D1239      19.519  54.510   9.668  1.00  0.00           C  
ATOM   1484  O   ARG D1239      20.546  55.184   9.636  1.00  0.00           O  
ATOM   1485  CB  ARG D1239      18.692  53.589  11.836  1.00  0.00           C  
ATOM   1486  CG  ARG D1239      20.035  53.580  12.542  1.00  0.00           C  
ATOM   1487  CD  ARG D1239      20.062  52.499  13.618  1.00  0.00           C  
ATOM   1488  NE  ARG D1239      21.301  52.513  14.397  1.00  0.00           N  
ATOM   1489  CZ  ARG D1239      21.510  51.791  15.498  1.00  0.00           C  
ATOM   1490  NH1 ARG D1239      20.566  50.984  15.967  1.00  0.00           N  
ATOM   1491  NH2 ARG D1239      22.673  51.875  16.132  1.00  0.00           N  
ATOM   1492  N   GLU D1240      19.205  53.627   8.730  1.00  0.00           N  
ATOM   1493  CA  GLU D1240      20.095  53.330   7.617  1.00  0.00           C  
ATOM   1494  C   GLU D1240      20.360  54.473   6.637  1.00  0.00           C  
ATOM   1495  O   GLU D1240      21.229  54.350   5.772  1.00  0.00           O  
ATOM   1496  CB  GLU D1240      19.580  52.111   6.860  1.00  0.00           C  
ATOM   1497  CG  GLU D1240      19.410  50.880   7.723  1.00  0.00           C  
ATOM   1498  CD  GLU D1240      18.931  49.685   6.928  1.00  0.00           C  
ATOM   1499  OE1 GLU D1240      17.800  49.735   6.395  1.00  0.00           O  
ATOM   1500  OE2 GLU D1240      19.691  48.699   6.832  1.00  0.00           O  
ATOM   1501  N   ALA D1241      19.617  55.569   6.750  1.00  0.00           N  
ATOM   1502  CA  ALA D1241      19.812  56.706   5.849  1.00  0.00           C  
ATOM   1503  C   ALA D1241      20.598  57.835   6.510  1.00  0.00           C  
ATOM   1504  O   ALA D1241      20.735  58.919   5.944  1.00  0.00           O  
ATOM   1505  CB  ALA D1241      18.467  57.221   5.342  1.00  0.00           C  
ATOM   1506  N   LEU D1242      21.133  57.567   7.698  1.00  0.00           N  
ATOM   1507  CA  LEU D1242      21.896  58.561   8.447  1.00  0.00           C  
ATOM   1508  C   LEU D1242      23.398  58.468   8.204  1.00  0.00           C  
ATOM   1509  O   LEU D1242      23.912  57.408   7.843  1.00  0.00           O  
ATOM   1510  CB  LEU D1242      21.633  58.401   9.945  1.00  0.00           C  
ATOM   1511  CG  LEU D1242      20.189  58.506  10.429  1.00  0.00           C  
ATOM   1512  CD1 LEU D1242      20.127  58.227  11.917  1.00  0.00           C  
ATOM   1513  CD2 LEU D1242      19.641  59.883  10.113  1.00  0.00           C  
ATOM   1514  N   SER D1243      24.095  59.584   8.406  1.00  0.00           N  
ATOM   1515  CA  SER D1243      25.545  59.625   8.247  1.00  0.00           C  
ATOM   1516  C   SER D1243      26.119  58.861   9.433  1.00  0.00           C  
ATOM   1517  O   SER D1243      25.553  58.913  10.527  1.00  0.00           O  
ATOM   1518  CB  SER D1243      26.052  61.071   8.279  1.00  0.00           C  
ATOM   1519  OG  SER D1243      25.517  61.840   7.215  1.00  0.00           O  
ATOM   1520  N   GLU D1244      27.231  58.159   9.221  1.00  0.00           N  
ATOM   1521  CA  GLU D1244      27.874  57.381  10.284  1.00  0.00           C  
ATOM   1522  C   GLU D1244      27.924  58.170  11.591  1.00  0.00           C  
ATOM   1523  O   GLU D1244      27.593  57.649  12.657  1.00  0.00           O  
ATOM   1524  CB  GLU D1244      29.286  56.958   9.865  1.00  0.00           C  
ATOM   1525  CG  GLU D1244      29.419  55.491   9.440  1.00  0.00           C  
ATOM   1526  CD  GLU D1244      28.582  55.131   8.221  1.00  0.00           C  
ATOM   1527  OE1 GLU D1244      28.666  55.844   7.196  1.00  0.00           O  
ATOM   1528  OE2 GLU D1244      27.847  54.121   8.285  1.00  0.00           O  
ATOM   1529  N   ASP D1245      28.290  59.443  11.480  1.00  0.00           N  
ATOM   1530  CA  ASP D1245      28.370  60.342  12.627  1.00  0.00           C  
ATOM   1531  C   ASP D1245      27.019  60.409  13.348  1.00  0.00           C  
ATOM   1532  O   ASP D1245      26.929  60.189  14.561  1.00  0.00           O  
ATOM   1533  CB  ASP D1245      28.792  61.739  12.145  1.00  0.00           C  
ATOM   1534  CG  ASP D1245      28.632  62.814  13.212  1.00  0.00           C  
ATOM   1535  OD1 ASP D1245      29.150  62.631  14.337  1.00  0.00           O  
ATOM   1536  OD2 ASP D1245      27.988  63.846  12.917  1.00  0.00           O  
ATOM   1537  N   SER D1246      25.972  60.680  12.577  1.00  0.00           N  
ATOM   1538  CA  SER D1246      24.616  60.795  13.095  1.00  0.00           C  
ATOM   1539  C   SER D1246      24.117  59.511  13.764  1.00  0.00           C  
ATOM   1540  O   SER D1246      23.424  59.569  14.783  1.00  0.00           O  
ATOM   1541  CB  SER D1246      23.680  61.198  11.957  1.00  0.00           C  
ATOM   1542  OG  SER D1246      24.198  62.316  11.253  1.00  0.00           O  
ATOM   1543  N   LYS D1247      24.488  58.361  13.203  1.00  0.00           N  
ATOM   1544  CA  LYS D1247      24.078  57.063  13.739  1.00  0.00           C  
ATOM   1545  C   LYS D1247      24.556  56.861  15.176  1.00  0.00           C  
ATOM   1546  O   LYS D1247      23.918  56.155  15.960  1.00  0.00           O  
ATOM   1547  CB  LYS D1247      24.579  55.929  12.840  1.00  0.00           C  
ATOM   1548  CG  LYS D1247      23.946  55.915  11.456  1.00  0.00           C  
ATOM   1549  CD  LYS D1247      24.485  54.778  10.608  1.00  0.00           C  
ATOM   1550  CE  LYS D1247      23.763  54.708   9.273  1.00  0.00           C  
ATOM   1551  NZ  LYS D1247      24.281  53.623   8.392  1.00  0.00           N  
ATOM   1552  N   GLU D1248      25.684  57.482  15.512  1.00  0.00           N  
ATOM   1553  CA  GLU D1248      26.235  57.395  16.859  1.00  0.00           C  
ATOM   1554  C   GLU D1248      25.457  58.346  17.750  1.00  0.00           C  
ATOM   1555  O   GLU D1248      25.023  57.980  18.844  1.00  0.00           O  
ATOM   1556  CB  GLU D1248      27.706  57.809  16.876  1.00  0.00           C  
ATOM   1557  CG  GLU D1248      28.634  56.920  16.077  1.00  0.00           C  
ATOM   1558  CD  GLU D1248      30.077  57.342  16.231  1.00  0.00           C  
ATOM   1559  OE1 GLU D1248      30.466  58.372  15.639  1.00  0.00           O  
ATOM   1560  OE2 GLU D1248      30.814  56.652  16.962  1.00  0.00           O  
ATOM   1561  N   ARG D1249      25.283  59.571  17.263  1.00  0.00           N  
ATOM   1562  CA  ARG D1249      24.558  60.612  17.989  1.00  0.00           C  
ATOM   1563  C   ARG D1249      23.126  60.199  18.301  1.00  0.00           C  
ATOM   1564  O   ARG D1249      22.521  60.694  19.252  1.00  0.00           O  
ATOM   1565  CB  ARG D1249      24.571  61.920  17.194  1.00  0.00           C  
ATOM   1566  CG  ARG D1249      25.944  62.556  17.107  1.00  0.00           C  
ATOM   1567  CD  ARG D1249      25.925  63.788  16.235  1.00  0.00           C  
ATOM   1568  NE  ARG D1249      27.190  64.513  16.303  1.00  0.00           N  
ATOM   1569  CZ  ARG D1249      27.417  65.679  15.706  1.00  0.00           C  
ATOM   1570  NH1 ARG D1249      26.461  66.261  14.992  1.00  0.00           N  
ATOM   1571  NH2 ARG D1249      28.599  66.265  15.823  1.00  0.00           N  
ATOM   1572  N   LEU D1250      22.597  59.274  17.505  1.00  0.00           N  
ATOM   1573  CA  LEU D1250      21.241  58.772  17.692  1.00  0.00           C  
ATOM   1574  C   LEU D1250      21.126  58.005  19.015  1.00  0.00           C  
ATOM   1575  O   LEU D1250      20.030  57.847  19.555  1.00  0.00           O  
ATOM   1576  CB  LEU D1250      20.855  57.865  16.522  1.00  0.00           C  
ATOM   1577  CG  LEU D1250      19.365  57.589  16.314  1.00  0.00           C  
ATOM   1578  CD1 LEU D1250      18.646  58.893  16.019  1.00  0.00           C  
ATOM   1579  CD2 LEU D1250      19.169  56.611  15.166  1.00  0.00           C  
ATOM   1580  N   GLU D1257      22.264  57.538  19.525  1.00  0.00           N  
ATOM   1581  CA  GLU D1257      22.314  56.797  20.781  1.00  0.00           C  
ATOM   1582  C   GLU D1257      22.221  57.700  22.005  1.00  0.00           C  
ATOM   1583  O   GLU D1257      21.388  57.481  22.884  1.00  0.00           O  
ATOM   1584  CB  GLU D1257      23.589  55.961  20.852  1.00  0.00           C  
ATOM   1585  CG  GLU D1257      23.561  54.737  19.962  1.00  0.00           C  
ATOM   1586  CD  GLU D1257      22.470  53.760  20.357  1.00  0.00           C  
ATOM   1587  OE1 GLU D1257      22.519  53.235  21.492  1.00  0.00           O  
ATOM   1588  OE2 GLU D1257      21.558  53.523  19.536  1.00  0.00           O  
ATOM   1589  N   GLU D1258      23.102  58.690  22.082  1.00  0.00           N  
ATOM   1590  CA  GLU D1258      23.094  59.621  23.201  1.00  0.00           C  
ATOM   1591  C   GLU D1258      22.983  61.047  22.710  1.00  0.00           C  
ATOM   1592  O   GLU D1258      23.847  61.532  21.982  1.00  0.00           O  
ATOM   1593  CB  GLU D1258      24.347  59.473  24.061  1.00  0.00           C  
ATOM   1594  CG  GLU D1258      24.363  58.225  24.924  1.00  0.00           C  
ATOM   1595  CD  GLU D1258      25.137  58.420  26.218  1.00  0.00           C  
ATOM   1596  OE1 GLU D1258      26.306  58.866  26.164  1.00  0.00           O  
ATOM   1597  OE2 GLU D1258      24.566  58.133  27.293  1.00  0.00           O  
ATOM   1598  N   ASN D1265      21.907  61.711  23.118  1.00  0.00           N  
ATOM   1599  CA  ASN D1265      21.649  63.098  22.737  1.00  0.00           C  
ATOM   1600  C   ASN D1265      21.409  63.235  21.227  1.00  0.00           C  
ATOM   1601  O   ASN D1265      22.157  63.917  20.523  1.00  0.00           O  
ATOM   1602  CB  ASN D1265      22.812  63.991  23.189  1.00  0.00           C  
ATOM   1603  CG  ASN D1265      22.482  65.461  23.106  1.00  0.00           C  
ATOM   1604  OD1 ASN D1265      21.391  65.884  23.494  1.00  0.00           O  
ATOM   1605  ND2 ASN D1265      23.423  66.253  22.607  1.00  0.00           N  
ATOM   1606  N   PRO D1266      20.339  62.600  20.717  1.00  0.00           N  
ATOM   1607  CA  PRO D1266      19.964  62.624  19.301  1.00  0.00           C  
ATOM   1608  C   PRO D1266      19.835  64.013  18.679  1.00  0.00           C  
ATOM   1609  O   PRO D1266      20.028  64.167  17.475  1.00  0.00           O  
ATOM   1610  CB  PRO D1266      18.628  61.889  19.299  1.00  0.00           C  
ATOM   1611  CG  PRO D1266      18.815  60.887  20.369  1.00  0.00           C  
ATOM   1612  CD  PRO D1266      19.436  61.709  21.466  1.00  0.00           C  
ATOM   1613  N   MET D1267      19.527  65.021  19.493  1.00  0.00           N  
ATOM   1614  CA  MET D1267      19.370  66.391  19.003  1.00  0.00           C  
ATOM   1615  C   MET D1267      20.492  66.875  18.097  1.00  0.00           C  
ATOM   1616  O   MET D1267      20.258  67.662  17.181  1.00  0.00           O  
ATOM   1617  CB  MET D1267      19.223  67.355  20.168  1.00  0.00           C  
ATOM   1618  CG  MET D1267      17.880  67.296  20.828  1.00  0.00           C  
ATOM   1619  SD  MET D1267      17.774  68.448  22.188  1.00  0.00           S  
ATOM   1620  CE  MET D1267      18.330  67.418  23.503  1.00  0.00           C  
ATOM   1621  N   ARG D1268      21.707  66.400  18.354  1.00  0.00           N  
ATOM   1622  CA  ARG D1268      22.877  66.780  17.566  1.00  0.00           C  
ATOM   1623  C   ARG D1268      22.691  66.486  16.088  1.00  0.00           C  
ATOM   1624  O   ARG D1268      23.184  67.223  15.234  1.00  0.00           O  
ATOM   1625  CB  ARG D1268      24.116  66.046  18.068  1.00  0.00           C  
ATOM   1626  CG  ARG D1268      24.478  66.373  19.492  1.00  0.00           C  
ATOM   1627  CD  ARG D1268      25.824  65.781  19.872  1.00  0.00           C  
ATOM   1628  NE  ARG D1268      26.301  66.362  21.121  1.00  0.00           N  
ATOM   1629  CZ  ARG D1268      26.601  67.648  21.276  1.00  0.00           C  
ATOM   1630  NH1 ARG D1268      26.490  68.499  20.260  1.00  0.00           N  
ATOM   1631  NH2 ARG D1268      26.964  68.092  22.470  1.00  0.00           N  
ATOM   1632  N   ILE D1269      21.964  65.415  15.792  1.00  0.00           N  
ATOM   1633  CA  ILE D1269      21.704  65.016  14.417  1.00  0.00           C  
ATOM   1634  C   ILE D1269      21.027  66.152  13.649  1.00  0.00           C  
ATOM   1635  O   ILE D1269      21.092  66.210  12.421  1.00  0.00           O  
ATOM   1636  CB  ILE D1269      20.843  63.736  14.363  1.00  0.00           C  
ATOM   1637  CG1 ILE D1269      20.882  63.136  12.962  1.00  0.00           C  
ATOM   1638  CG2 ILE D1269      19.406  64.041  14.743  1.00  0.00           C  
ATOM   1639  CD1 ILE D1269      20.137  61.831  12.855  1.00  0.00           C  
ATOM   1640  N   LEU D1270      20.381  67.054  14.381  1.00  0.00           N  
ATOM   1641  CA  LEU D1270      19.718  68.196  13.772  1.00  0.00           C  
ATOM   1642  C   LEU D1270      20.791  69.148  13.261  1.00  0.00           C  
ATOM   1643  O   LEU D1270      20.803  69.515  12.085  1.00  0.00           O  
ATOM   1644  CB  LEU D1270      18.838  68.918  14.796  1.00  0.00           C  
ATOM   1645  CG  LEU D1270      17.604  68.181  15.323  1.00  0.00           C  
ATOM   1646  CD1 LEU D1270      17.030  68.927  16.508  1.00  0.00           C  
ATOM   1647  CD2 LEU D1270      16.567  68.034  14.220  1.00  0.00           C  
ATOM   1648  N   ASP D1271      21.725  69.493  14.144  1.00  0.00           N  
ATOM   1649  CA  ASP D1271      22.817  70.407  13.816  1.00  0.00           C  
ATOM   1650  C   ASP D1271      24.021  69.761  13.128  1.00  0.00           C  
ATOM   1651  O   ASP D1271      25.130  70.284  13.214  1.00  0.00           O  
ATOM   1652  CB  ASP D1271      23.283  71.144  15.080  1.00  0.00           C  
ATOM   1653  CG  ASP D1271      22.720  72.558  15.186  1.00  0.00           C  
ATOM   1654  OD1 ASP D1271      21.709  72.869  14.521  1.00  0.00           O  
ATOM   1655  OD2 ASP D1271      23.298  73.368  15.941  1.00  0.00           O  
ATOM   1656  N   SER D1272      23.815  68.644  12.440  1.00  0.00           N  
ATOM   1657  CA  SER D1272      24.925  67.984  11.763  1.00  0.00           C  
ATOM   1658  C   SER D1272      25.067  68.444  10.315  1.00  0.00           C  
ATOM   1659  O   SER D1272      24.196  69.138   9.784  1.00  0.00           O  
ATOM   1660  CB  SER D1272      24.797  66.456  11.848  1.00  0.00           C  
ATOM   1661  OG  SER D1272      23.619  65.976  11.226  1.00  0.00           O  
ATOM   1662  N   LYS D1273      26.191  68.090   9.698  1.00  0.00           N  
ATOM   1663  CA  LYS D1273      26.469  68.457   8.312  1.00  0.00           C  
ATOM   1664  C   LYS D1273      25.998  67.370   7.340  1.00  0.00           C  
ATOM   1665  O   LYS D1273      25.169  66.529   7.691  1.00  0.00           O  
ATOM   1666  CB  LYS D1273      27.971  68.716   8.137  1.00  0.00           C  
ATOM   1667  CG  LYS D1273      28.512  69.877   8.965  1.00  0.00           C  
ATOM   1668  CD  LYS D1273      27.895  71.208   8.532  1.00  0.00           C  
ATOM   1669  CE  LYS D1273      28.505  72.397   9.272  1.00  0.00           C  
ATOM   1670  NZ  LYS D1273      28.258  72.346  10.737  1.00  0.00           N  
ATOM   1671  N   SER D1274      26.543  67.393   6.124  1.00  0.00           N  
ATOM   1672  CA  SER D1274      26.211  66.430   5.072  1.00  0.00           C  
ATOM   1673  C   SER D1274      24.768  66.561   4.585  1.00  0.00           C  
ATOM   1674  O   SER D1274      23.867  66.961   5.329  1.00  0.00           O  
ATOM   1675  CB  SER D1274      26.498  64.988   5.523  1.00  0.00           C  
ATOM   1676  OG  SER D1274      26.372  64.070   4.445  1.00  0.00           O  
ATOM   1677  N   GLU D1275      24.563  66.228   3.318  1.00  0.00           N  
ATOM   1678  CA  GLU D1275      23.244  66.309   2.719  1.00  0.00           C  
ATOM   1679  C   GLU D1275      22.396  65.126   3.160  1.00  0.00           C  
ATOM   1680  O   GLU D1275      21.178  65.247   3.321  1.00  0.00           O  
ATOM   1681  CB  GLU D1275      23.370  66.334   1.197  1.00  0.00           C  
ATOM   1682  CG  GLU D1275      22.503  67.382   0.531  1.00  0.00           C  
ATOM   1683  CD  GLU D1275      22.776  68.782   1.040  1.00  0.00           C  
ATOM   1684  OE1 GLU D1275      23.756  69.400   0.574  1.00  0.00           O  
ATOM   1685  OE2 GLU D1275      22.012  69.263   1.903  1.00  0.00           O  
ATOM   1686  N   ARG D1276      23.065  63.999   3.388  1.00  0.00           N  
ATOM   1687  CA  ARG D1276      22.424  62.761   3.812  1.00  0.00           C  
ATOM   1688  C   ARG D1276      21.437  62.963   4.969  1.00  0.00           C  
ATOM   1689  O   ARG D1276      20.309  62.465   4.931  1.00  0.00           O  
ATOM   1690  CB  ARG D1276      23.505  61.728   4.168  1.00  0.00           C  
ATOM   1691  CG  ARG D1276      23.009  60.471   4.869  1.00  0.00           C  
ATOM   1692  CD  ARG D1276      23.949  59.274   4.676  1.00  0.00           C  
ATOM   1693  NE  ARG D1276      25.345  59.553   5.017  1.00  0.00           N  
ATOM   1694  CZ  ARG D1276      26.343  58.679   4.891  1.00  0.00           C  
ATOM   1695  NH1 ARG D1276      26.113  57.454   4.428  1.00  0.00           N  
ATOM   1696  NH2 ARG D1276      27.581  59.036   5.214  1.00  0.00           N  
ATOM   1697  N   ASP D1281      21.842  63.753   5.959  1.00  0.00           N  
ATOM   1698  CA  ASP D1281      21.008  64.022   7.126  1.00  0.00           C  
ATOM   1699  C   ASP D1281      19.922  65.060   6.856  1.00  0.00           C  
ATOM   1700  O   ASP D1281      18.737  64.808   7.084  1.00  0.00           O  
ATOM   1701  CB  ASP D1281      21.885  64.482   8.294  1.00  0.00           C  
ATOM   1702  CG  ASP D1281      23.032  63.522   8.585  1.00  0.00           C  
ATOM   1703  OD1 ASP D1281      22.822  62.293   8.518  1.00  0.00           O  
ATOM   1704  OD2 ASP D1281      24.150  63.994   8.880  1.00  0.00           O  
ATOM   1705  N   GLN D1282      20.331  66.211   6.335  1.00  0.00           N  
ATOM   1706  CA  GLN D1282      19.418  67.315   6.048  1.00  0.00           C  
ATOM   1707  C   GLN D1282      18.200  66.964   5.197  1.00  0.00           C  
ATOM   1708  O   GLN D1282      17.068  67.290   5.562  1.00  0.00           O  
ATOM   1709  CB  GLN D1282      20.183  68.486   5.422  1.00  0.00           C  
ATOM   1710  CG  GLN D1282      21.296  69.047   6.312  1.00  0.00           C  
ATOM   1711  CD  GLN D1282      20.815  69.403   7.715  1.00  0.00           C  
ATOM   1712  OE1 GLN D1282      19.635  69.676   7.931  1.00  0.00           O  
ATOM   1713  NE2 GLN D1282      21.731  69.398   8.672  1.00  0.00           N  
ATOM   1714  N   ALA D1283      18.430  66.297   4.072  1.00  0.00           N  
ATOM   1715  CA  ALA D1283      17.339  65.913   3.187  1.00  0.00           C  
ATOM   1716  C   ALA D1283      16.356  64.983   3.890  1.00  0.00           C  
ATOM   1717  O   ALA D1283      15.141  65.132   3.748  1.00  0.00           O  
ATOM   1718  CB  ALA D1283      17.879  65.251   1.948  1.00  0.00           C  
ATOM   1719  N   LEU D1284      16.885  64.029   4.653  1.00  0.00           N  
ATOM   1720  CA  LEU D1284      16.053  63.078   5.382  1.00  0.00           C  
ATOM   1721  C   LEU D1284      15.170  63.803   6.390  1.00  0.00           C  
ATOM   1722  O   LEU D1284      13.954  63.605   6.414  1.00  0.00           O  
ATOM   1723  CB  LEU D1284      16.920  62.042   6.106  1.00  0.00           C  
ATOM   1724  CG  LEU D1284      16.183  61.047   7.011  1.00  0.00           C  
ATOM   1725  CD1 LEU D1284      15.171  60.233   6.210  1.00  0.00           C  
ATOM   1726  CD2 LEU D1284      17.185  60.136   7.682  1.00  0.00           C  
ATOM   1727  N   LEU D1285      15.790  64.644   7.213  1.00  0.00           N  
ATOM   1728  CA  LEU D1285      15.071  65.407   8.225  1.00  0.00           C  
ATOM   1729  C   LEU D1285      13.929  66.190   7.579  1.00  0.00           C  
ATOM   1730  O   LEU D1285      12.818  66.244   8.121  1.00  0.00           O  
ATOM   1731  CB  LEU D1285      16.026  66.358   8.951  1.00  0.00           C  
ATOM   1732  CG  LEU D1285      17.129  65.720   9.802  1.00  0.00           C  
ATOM   1733  CD1 LEU D1285      18.125  66.775  10.238  1.00  0.00           C  
ATOM   1734  CD2 LEU D1285      16.533  65.024  11.009  1.00  0.00           C  
ATOM   1735  N   LYS D1286      14.199  66.763   6.407  1.00  0.00           N  
ATOM   1736  CA  LYS D1286      13.195  67.525   5.672  1.00  0.00           C  
ATOM   1737  C   LYS D1286      12.002  66.664   5.272  1.00  0.00           C  
ATOM   1738  O   LYS D1286      10.864  66.975   5.626  1.00  0.00           O  
ATOM   1739  CB  LYS D1286      13.801  68.171   4.424  1.00  0.00           C  
ATOM   1740  CG  LYS D1286      14.577  69.449   4.688  1.00  0.00           C  
ATOM   1741  CD  LYS D1286      14.881  70.171   3.384  1.00  0.00           C  
ATOM   1742  CE  LYS D1286      15.409  71.570   3.632  1.00  0.00           C  
ATOM   1743  NZ  LYS D1286      15.551  72.339   2.362  1.00  0.00           N  
ATOM   1744  N   GLU D1287      12.269  65.560   4.578  1.00  0.00           N  
ATOM   1745  CA  GLU D1287      11.205  64.675   4.121  1.00  0.00           C  
ATOM   1746  C   GLU D1287      10.435  63.989   5.252  1.00  0.00           C  
ATOM   1747  O   GLU D1287       9.256  63.666   5.092  1.00  0.00           O  
ATOM   1748  CB  GLU D1287      11.734  63.633   3.125  1.00  0.00           C  
ATOM   1749  CG  GLU D1287      12.470  62.457   3.752  1.00  0.00           C  
ATOM   1750  CD  GLU D1287      12.408  61.193   2.902  1.00  0.00           C  
ATOM   1751  OE1 GLU D1287      11.433  61.027   2.131  1.00  0.00           O  
ATOM   1752  OE2 GLU D1287      13.330  60.354   3.020  1.00  0.00           O  
ATOM   1753  N   LEU D1316      11.100  63.741   6.376  1.00  0.00           N  
ATOM   1754  CA  LEU D1316      10.454  63.106   7.525  1.00  0.00           C  
ATOM   1755  C   LEU D1316       9.563  64.076   8.293  1.00  0.00           C  
ATOM   1756  O   LEU D1316       8.744  63.655   9.114  1.00  0.00           O  
ATOM   1757  CB  LEU D1316      11.495  62.506   8.479  1.00  0.00           C  
ATOM   1758  CG  LEU D1316      11.995  61.089   8.192  1.00  0.00           C  
ATOM   1759  CD1 LEU D1316      12.979  60.672   9.273  1.00  0.00           C  
ATOM   1760  CD2 LEU D1316      10.818  60.121   8.148  1.00  0.00           C  
ATOM   1761  N   GLY D1317       9.742  65.370   8.036  1.00  0.00           N  
ATOM   1762  CA  GLY D1317       8.953  66.381   8.715  1.00  0.00           C  
ATOM   1763  C   GLY D1317       9.237  66.416  10.203  1.00  0.00           C  
ATOM   1764  O   GLY D1317       8.313  66.429  11.020  1.00  0.00           O  
ATOM   1765  N   VAL D1318      10.519  66.406  10.554  1.00  0.00           N  
ATOM   1766  CA  VAL D1318      10.935  66.439  11.951  1.00  0.00           C  
ATOM   1767  C   VAL D1318      10.549  67.791  12.548  1.00  0.00           C  
ATOM   1768  O   VAL D1318      10.925  68.846  12.026  1.00  0.00           O  
ATOM   1769  CB  VAL D1318      12.457  66.203  12.096  1.00  0.00           C  
ATOM   1770  CG1 VAL D1318      12.850  66.163  13.563  1.00  0.00           C  
ATOM   1771  CG2 VAL D1318      12.849  64.904  11.413  1.00  0.00           C  
ATOM   1772  N   ARG D1319       9.793  67.736  13.640  1.00  0.00           N  
ATOM   1773  CA  ARG D1319       9.292  68.914  14.338  1.00  0.00           C  
ATOM   1774  C   ARG D1319      10.329  69.554  15.262  1.00  0.00           C  
ATOM   1775  O   ARG D1319      11.048  68.852  15.973  1.00  0.00           O  
ATOM   1776  CB  ARG D1319       8.031  68.542  15.130  1.00  0.00           C  
ATOM   1777  CG  ARG D1319       7.091  67.610  14.373  1.00  0.00           C  
ATOM   1778  CD  ARG D1319       5.626  67.944  14.579  1.00  0.00           C  
ATOM   1779  NE  ARG D1319       5.221  67.879  15.980  1.00  0.00           N  
ATOM   1780  CZ  ARG D1319       4.078  68.372  16.450  1.00  0.00           C  
ATOM   1781  NH1 ARG D1319       3.214  68.967  15.635  1.00  0.00           N  
ATOM   1782  NH2 ARG D1319       3.813  68.303  17.746  1.00  0.00           N  
ATOM   1783  N   PRO D1320      10.412  70.899  15.262  1.00  0.00           N  
ATOM   1784  CA  PRO D1320      11.319  71.731  16.059  1.00  0.00           C  
ATOM   1785  C   PRO D1320      11.253  71.482  17.558  1.00  0.00           C  
ATOM   1786  O   PRO D1320      10.182  71.214  18.097  1.00  0.00           O  
ATOM   1787  CB  PRO D1320      10.823  73.141  15.758  1.00  0.00           C  
ATOM   1788  CG  PRO D1320      10.357  73.033  14.360  1.00  0.00           C  
ATOM   1789  CD  PRO D1320       9.578  71.752  14.397  1.00  0.00           C  
ATOM   1790  N   MET D1321      12.388  71.661  18.231  1.00  0.00           N  
ATOM   1791  CA  MET D1321      12.478  71.496  19.679  1.00  0.00           C  
ATOM   1792  C   MET D1321      11.480  72.448  20.356  1.00  0.00           C  
ATOM   1793  O   MET D1321      10.956  72.153  21.431  1.00  0.00           O  
ATOM   1794  CB  MET D1321      13.912  71.779  20.150  1.00  0.00           C  
ATOM   1795  CG  MET D1321      14.098  71.881  21.659  1.00  0.00           C  
ATOM   1796  SD  MET D1321      13.558  70.418  22.573  1.00  0.00           S  
ATOM   1797  CE  MET D1321      12.682  71.133  23.955  1.00  0.00           C  
ATOM   1798  N   LEU D1322      11.198  73.573  19.702  1.00  0.00           N  
ATOM   1799  CA  LEU D1322      10.255  74.553  20.226  1.00  0.00           C  
ATOM   1800  C   LEU D1322       8.888  73.923  20.515  1.00  0.00           C  
ATOM   1801  O   LEU D1322       8.267  74.215  21.541  1.00  0.00           O  
ATOM   1802  CB  LEU D1322      10.090  75.708  19.235  1.00  0.00           C  
ATOM   1803  CG  LEU D1322      10.803  77.030  19.519  1.00  0.00           C  
ATOM   1804  CD1 LEU D1322      10.425  78.015  18.433  1.00  0.00           C  
ATOM   1805  CD2 LEU D1322      10.397  77.572  20.879  1.00  0.00           C  
ATOM   1806  N   ASP D1325       8.467  73.018  19.625  1.00  0.00           N  
ATOM   1807  CA  ASP D1325       7.181  72.306  19.716  1.00  0.00           C  
ATOM   1808  C   ASP D1325       7.072  71.418  20.944  1.00  0.00           C  
ATOM   1809  O   ASP D1325       6.003  70.879  21.229  1.00  0.00           O  
ATOM   1810  CB  ASP D1325       6.986  71.376  18.505  1.00  0.00           C  
ATOM   1811  CG  ASP D1325       6.148  71.987  17.398  1.00  0.00           C  
ATOM   1812  OD1 ASP D1325       5.652  73.110  17.556  1.00  0.00           O  
ATOM   1813  OD2 ASP D1325       5.980  71.333  16.348  1.00  0.00           O  
ATOM   1814  N   PHE D1326       8.181  71.227  21.644  1.00  0.00           N  
ATOM   1815  CA  PHE D1326       8.197  70.338  22.798  1.00  0.00           C  
ATOM   1816  C   PHE D1326       8.487  71.008  24.128  1.00  0.00           C  
ATOM   1817  O   PHE D1326       8.749  70.330  25.124  1.00  0.00           O  
ATOM   1818  CB  PHE D1326       9.197  69.198  22.567  1.00  0.00           C  
ATOM   1819  CG  PHE D1326       8.822  68.279  21.438  1.00  0.00           C  
ATOM   1820  CD1 PHE D1326       8.880  68.717  20.113  1.00  0.00           C  
ATOM   1821  CD2 PHE D1326       8.401  66.978  21.698  1.00  0.00           C  
ATOM   1822  CE1 PHE D1326       8.520  67.872  19.061  1.00  0.00           C  
ATOM   1823  CE2 PHE D1326       8.039  66.124  20.655  1.00  0.00           C  
ATOM   1824  CZ  PHE D1326       8.099  66.573  19.334  1.00  0.00           C  
ATOM   1825  N   LEU D1330       8.449  72.332  24.156  1.00  0.00           N  
ATOM   1826  CA  LEU D1330       8.698  73.044  25.395  1.00  0.00           C  
ATOM   1827  C   LEU D1330       7.552  72.817  26.373  1.00  0.00           C  
ATOM   1828  O   LEU D1330       6.400  72.703  25.964  1.00  0.00           O  
ATOM   1829  CB  LEU D1330       8.830  74.537  25.122  1.00  0.00           C  
ATOM   1830  CG  LEU D1330       9.956  74.978  24.186  1.00  0.00           C  
ATOM   1831  CD1 LEU D1330       9.965  76.492  24.067  1.00  0.00           C  
ATOM   1832  CD2 LEU D1330      11.278  74.487  24.720  1.00  0.00           C  
ATOM   1833  N   GLY D1334       7.873  72.702  27.657  1.00  0.00           N  
ATOM   1834  CA  GLY D1334       6.834  72.535  28.664  1.00  0.00           C  
ATOM   1835  C   GLY D1334       6.269  73.930  28.909  1.00  0.00           C  
ATOM   1836  O   GLY D1334       6.753  74.872  28.305  1.00  0.00           O  
ATOM   1837  N   GLU D1335       5.370  74.155  29.857  1.00  0.00           N  
ATOM   1838  CA  GLU D1335       4.869  75.527  30.003  1.00  0.00           C  
ATOM   1839  C   GLU D1335       5.889  76.592  30.463  1.00  0.00           C  
ATOM   1840  O   GLU D1335       5.994  77.664  29.857  1.00  0.00           O  
ATOM   1841  CB  GLU D1335       3.593  75.571  30.857  1.00  0.00           C  
ATOM   1842  CG  GLU D1335       3.025  76.981  31.082  1.00  0.00           C  
ATOM   1843  CD  GLU D1335       2.837  77.779  29.795  1.00  0.00           C  
ATOM   1844  OE1 GLU D1335       2.043  77.357  28.938  1.00  0.00           O  
ATOM   1845  OE2 GLU D1335       3.477  78.841  29.642  1.00  0.00           O  
ATOM   1846  N   GLU D1336       6.697  76.258  31.464  1.00  0.00           N  
ATOM   1847  CA  GLU D1336       7.668  77.195  32.020  1.00  0.00           C  
ATOM   1848  C   GLU D1336       8.803  77.594  31.086  1.00  0.00           C  
ATOM   1849  O   GLU D1336       9.174  78.764  31.020  1.00  0.00           O  
ATOM   1850  CB  GLU D1336       8.203  76.652  33.343  1.00  0.00           C  
ATOM   1851  CG  GLU D1336       7.088  76.373  34.346  1.00  0.00           C  
ATOM   1852  CD  GLU D1336       7.591  75.996  35.728  1.00  0.00           C  
ATOM   1853  OE1 GLU D1336       8.676  75.379  35.837  1.00  0.00           O  
ATOM   1854  OE2 GLU D1336       6.889  76.315  36.713  1.00  0.00           O  
ATOM   1855  N   ALA D1384       9.328  76.629  30.340  1.00  0.00           N  
ATOM   1856  CA  ALA D1384      10.411  76.899  29.403  1.00  0.00           C  
ATOM   1857  C   ALA D1384       9.940  77.853  28.306  1.00  0.00           C  
ATOM   1858  O   ALA D1384      10.620  78.823  27.987  1.00  0.00           O  
ATOM   1859  CB  ALA D1384      10.921  75.599  28.800  1.00  0.00           C  
ATOM   1860  N   ARG D1385       8.766  77.585  27.744  1.00  0.00           N  
ATOM   1861  CA  ARG D1385       8.194  78.418  26.683  1.00  0.00           C  
ATOM   1862  C   ARG D1385       7.911  79.823  27.198  1.00  0.00           C  
ATOM   1863  O   ARG D1385       8.029  80.801  26.453  1.00  0.00           O  
ATOM   1864  CB  ARG D1385       6.886  77.805  26.175  1.00  0.00           C  
ATOM   1865  CG  ARG D1385       6.220  78.580  25.060  1.00  0.00           C  
ATOM   1866  CD  ARG D1385       6.258  77.800  23.760  1.00  0.00           C  
ATOM   1867  NE  ARG D1385       5.566  76.515  23.885  1.00  0.00           N  
ATOM   1868  CZ  ARG D1385       5.503  75.585  22.932  1.00  0.00           C  
ATOM   1869  NH1 ARG D1385       6.093  75.782  21.763  1.00  0.00           N  
ATOM   1870  NH2 ARG D1385       4.850  74.450  23.148  1.00  0.00           N  
ATOM   1871  N   ALA D1386       7.497  79.913  28.461  1.00  0.00           N  
ATOM   1872  CA  ALA D1386       7.195  81.204  29.073  1.00  0.00           C  
ATOM   1873  C   ALA D1386       8.471  82.025  29.122  1.00  0.00           C  
ATOM   1874  O   ALA D1386       8.520  83.167  28.657  1.00  0.00           O  
ATOM   1875  CB  ALA D1386       6.641  81.007  30.480  1.00  0.00           C  
ATOM   1876  N   HIS D1387       9.518  81.401  29.646  1.00  0.00           N  
ATOM   1877  CA  HIS D1387      10.825  82.025  29.779  1.00  0.00           C  
ATOM   1878  C   HIS D1387      11.333  82.484  28.419  1.00  0.00           C  
ATOM   1879  O   HIS D1387      11.801  83.607  28.279  1.00  0.00           O  
ATOM   1880  CB  HIS D1387      11.801  81.025  30.397  1.00  0.00           C  
ATOM   1881  CG  HIS D1387      13.063  81.641  30.910  1.00  0.00           C  
ATOM   1882  ND1 HIS D1387      14.163  81.867  30.109  1.00  0.00           N  
ATOM   1883  CD2 HIS D1387      13.404  82.058  32.150  1.00  0.00           C  
ATOM   1884  CE1 HIS D1387      15.126  82.399  30.839  1.00  0.00           C  
ATOM   1885  NE2 HIS D1387      14.691  82.525  32.079  1.00  0.00           N  
ATOM   1886  N   LEU D1388      11.240  81.623  27.415  1.00  0.00           N  
ATOM   1887  CA  LEU D1388      11.700  81.985  26.080  1.00  0.00           C  
ATOM   1888  C   LEU D1388      10.923  83.162  25.511  1.00  0.00           C  
ATOM   1889  O   LEU D1388      11.503  84.024  24.848  1.00  0.00           O  
ATOM   1890  CB  LEU D1388      11.608  80.796  25.126  1.00  0.00           C  
ATOM   1891  CG  LEU D1388      11.949  81.081  23.660  1.00  0.00           C  
ATOM   1892  CD1 LEU D1388      13.387  81.568  23.510  1.00  0.00           C  
ATOM   1893  CD2 LEU D1388      11.728  79.824  22.851  1.00  0.00           C  
ATOM   1894  N   LYS D1389       9.622  83.213  25.784  1.00  0.00           N  
ATOM   1895  CA  LYS D1389       8.801  84.302  25.274  1.00  0.00           C  
ATOM   1896  C   LYS D1389       9.241  85.628  25.895  1.00  0.00           C  
ATOM   1897  O   LYS D1389       9.247  86.664  25.231  1.00  0.00           O  
ATOM   1898  CB  LYS D1389       7.317  84.038  25.535  1.00  0.00           C  
ATOM   1899  CG  LYS D1389       6.394  84.745  24.541  1.00  0.00           C  
ATOM   1900  CD  LYS D1389       6.619  84.223  23.118  1.00  0.00           C  
ATOM   1901  CE  LYS D1389       5.845  85.032  22.073  1.00  0.00           C  
ATOM   1902  NZ  LYS D1389       6.354  86.422  21.868  1.00  0.00           N  
ATOM   1903  N   GLU D1390       9.628  85.583  27.164  1.00  0.00           N  
ATOM   1904  CA  GLU D1390      10.103  86.768  27.862  1.00  0.00           C  
ATOM   1905  C   GLU D1390      11.354  87.302  27.180  1.00  0.00           C  
ATOM   1906  O   GLU D1390      11.527  88.516  27.029  1.00  0.00           O  
ATOM   1907  CB  GLU D1390      10.438  86.434  29.314  1.00  0.00           C  
ATOM   1908  CG  GLU D1390       9.241  86.263  30.217  1.00  0.00           C  
ATOM   1909  CD  GLU D1390       8.484  87.556  30.402  1.00  0.00           C  
ATOM   1910  OE1 GLU D1390       7.665  87.894  29.522  1.00  0.00           O  
ATOM   1911  OE2 GLU D1390       8.713  88.239  31.421  1.00  0.00           O  
ATOM   1912  N   VAL D1391      12.236  86.387  26.789  1.00  0.00           N  
ATOM   1913  CA  VAL D1391      13.482  86.742  26.124  1.00  0.00           C  
ATOM   1914  C   VAL D1391      13.177  87.411  24.786  1.00  0.00           C  
ATOM   1915  O   VAL D1391      13.763  88.438  24.456  1.00  0.00           O  
ATOM   1916  CB  VAL D1391      14.375  85.495  25.911  1.00  0.00           C  
ATOM   1917  CG1 VAL D1391      15.655  85.883  25.219  1.00  0.00           C  
ATOM   1918  CG2 VAL D1391      14.682  84.831  27.242  1.00  0.00           C  
ATOM   1919  N   GLU D1392      12.231  86.853  24.035  1.00  0.00           N  
ATOM   1920  CA  GLU D1392      11.844  87.419  22.740  1.00  0.00           C  
ATOM   1921  C   GLU D1392      11.232  88.801  22.933  1.00  0.00           C  
ATOM   1922  O   GLU D1392      11.444  89.708  22.126  1.00  0.00           O  
ATOM   1923  CB  GLU D1392      10.836  86.518  22.023  1.00  0.00           C  
ATOM   1924  CG  GLU D1392      11.351  85.130  21.716  1.00  0.00           C  
ATOM   1925  CD  GLU D1392      10.400  84.337  20.849  1.00  0.00           C  
ATOM   1926  OE1 GLU D1392      10.440  84.521  19.616  1.00  0.00           O  
ATOM   1927  OE2 GLU D1392       9.619  83.528  21.396  1.00  0.00           O  
ATOM   1928  N   ARG D1393      10.469  88.954  24.008  1.00  0.00           N  
ATOM   1929  CA  ARG D1393       9.824  90.220  24.314  1.00  0.00           C  
ATOM   1930  C   ARG D1393      10.894  91.293  24.453  1.00  0.00           C  
ATOM   1931  O   ARG D1393      10.817  92.347  23.819  1.00  0.00           O  
ATOM   1932  CB  ARG D1393       9.026  90.105  25.613  1.00  0.00           C  
ATOM   1933  CG  ARG D1393       7.797  90.997  25.669  1.00  0.00           C  
ATOM   1934  CD  ARG D1393       7.127  90.943  27.038  1.00  0.00           C  
ATOM   1935  NE  ARG D1393       7.582  92.023  27.921  1.00  0.00           N  
ATOM   1936  CZ  ARG D1393       7.985  91.859  29.183  1.00  0.00           C  
ATOM   1937  NH1 ARG D1393       8.003  90.651  29.737  1.00  0.00           N  
ATOM   1938  NH2 ARG D1393       8.348  92.914  29.908  1.00  0.00           N  
ATOM   1939  N   HIS D1394      11.925  90.983  25.236  1.00  0.00           N  
ATOM   1940  CA  HIS D1394      13.033  91.906  25.476  1.00  0.00           C  
ATOM   1941  C   HIS D1394      13.833  92.241  24.223  1.00  0.00           C  
ATOM   1942  O   HIS D1394      14.169  93.401  23.986  1.00  0.00           O  
ATOM   1943  CB  HIS D1394      13.974  91.334  26.529  1.00  0.00           C  
ATOM   1944  CG  HIS D1394      13.327  91.097  27.857  1.00  0.00           C  
ATOM   1945  ND1 HIS D1394      12.345  91.918  28.357  1.00  0.00           N  
ATOM   1946  CD2 HIS D1394      13.528  90.141  28.794  1.00  0.00           C  
ATOM   1947  CE1 HIS D1394      11.970  91.485  29.547  1.00  0.00           C  
ATOM   1948  NE2 HIS D1394      12.673  90.406  29.836  1.00  0.00           N  
ATOM   1949  N   LEU D1395      14.153  91.225  23.429  1.00  0.00           N  
ATOM   1950  CA  LEU D1395      14.923  91.430  22.209  1.00  0.00           C  
ATOM   1951  C   LEU D1395      14.171  92.294  21.215  1.00  0.00           C  
ATOM   1952  O   LEU D1395      14.748  93.192  20.603  1.00  0.00           O  
ATOM   1953  CB  LEU D1395      15.312  90.090  21.578  1.00  0.00           C  
ATOM   1954  CG  LEU D1395      16.337  89.303  22.394  1.00  0.00           C  
ATOM   1955  CD1 LEU D1395      16.692  87.999  21.694  1.00  0.00           C  
ATOM   1956  CD2 LEU D1395      17.572  90.164  22.601  1.00  0.00           C  
ATOM   1957  N   GLU D1396      12.884  92.015  21.049  1.00  0.00           N  
ATOM   1958  CA  GLU D1396      12.043  92.785  20.136  1.00  0.00           C  
ATOM   1959  C   GLU D1396      12.030  94.250  20.581  1.00  0.00           C  
ATOM   1960  O   GLU D1396      12.201  95.155  19.766  1.00  0.00           O  
ATOM   1961  CB  GLU D1396      10.625  92.186  20.096  1.00  0.00           C  
ATOM   1962  CG  GLU D1396       9.477  93.177  19.861  1.00  0.00           C  
ATOM   1963  CD  GLU D1396       8.549  93.298  21.078  1.00  0.00           C  
ATOM   1964  OE1 GLU D1396       7.795  92.335  21.360  1.00  0.00           O  
ATOM   1965  OE2 GLU D1396       8.574  94.352  21.757  1.00  0.00           O  
ATOM   1966  N   ARG D1397      11.881  94.469  21.884  1.00  0.00           N  
ATOM   1967  CA  ARG D1397      11.869  95.814  22.444  1.00  0.00           C  
ATOM   1968  C   ARG D1397      13.208  96.518  22.205  1.00  0.00           C  
ATOM   1969  O   ARG D1397      13.246  97.719  21.940  1.00  0.00           O  
ATOM   1970  CB  ARG D1397      11.549  95.760  23.937  1.00  0.00           C  
ATOM   1971  CG  ARG D1397      11.737  97.076  24.664  1.00  0.00           C  
ATOM   1972  CD  ARG D1397      10.851  98.182  24.104  1.00  0.00           C  
ATOM   1973  NE  ARG D1397      11.296  99.486  24.584  1.00  0.00           N  
ATOM   1974  CZ  ARG D1397      10.959 100.009  25.758  1.00  0.00           C  
ATOM   1975  NH1 ARG D1397      10.153  99.347  26.584  1.00  0.00           N  
ATOM   1976  NH2 ARG D1397      11.464 101.181  26.126  1.00  0.00           N  
ATOM   1977  N   LEU D1398      14.304  95.775  22.311  1.00  0.00           N  
ATOM   1978  CA  LEU D1398      15.626  96.341  22.074  1.00  0.00           C  
ATOM   1979  C   LEU D1398      15.947  96.377  20.574  1.00  0.00           C  
ATOM   1980  O   LEU D1398      17.044  96.755  20.169  1.00  0.00           O  
ATOM   1981  CB  LEU D1398      16.683  95.537  22.828  1.00  0.00           C  
ATOM   1982  CG  LEU D1398      16.615  95.612  24.353  1.00  0.00           C  
ATOM   1983  CD1 LEU D1398      17.549  94.596  24.970  1.00  0.00           C  
ATOM   1984  CD2 LEU D1398      16.961  97.008  24.827  1.00  0.00           C  
ATOM   1985  N   SER D1400      14.990  95.953  19.758  1.00  0.00           N  
ATOM   1986  CA  SER D1400      15.140  95.939  18.303  1.00  0.00           C  
ATOM   1987  C   SER D1400      16.296  95.091  17.769  1.00  0.00           C  
ATOM   1988  O   SER D1400      16.921  95.440  16.765  1.00  0.00           O  
ATOM   1989  CB  SER D1400      15.235  97.372  17.762  1.00  0.00           C  
ATOM   1990  OG  SER D1400      14.047  98.103  18.037  1.00  0.00           O  
ATOM   1991  N   VAL D1401      16.565  93.968  18.427  1.00  0.00           N  
ATOM   1992  CA  VAL D1401      17.630  93.074  17.994  1.00  0.00           C  
ATOM   1993  C   VAL D1401      17.024  92.114  16.976  1.00  0.00           C  
ATOM   1994  O   VAL D1401      16.214  91.261  17.336  1.00  0.00           O  
ATOM   1995  CB  VAL D1401      18.207  92.252  19.176  1.00  0.00           C  
ATOM   1996  CG1 VAL D1401      19.362  91.386  18.699  1.00  0.00           C  
ATOM   1997  CG2 VAL D1401      18.664  93.175  20.295  1.00  0.00           C  
ATOM   1998  N   PRO D1402      17.375  92.267  15.686  1.00  0.00           N  
ATOM   1999  CA  PRO D1402      16.827  91.375  14.656  1.00  0.00           C  
ATOM   2000  C   PRO D1402      17.304  89.927  14.826  1.00  0.00           C  
ATOM   2001  O   PRO D1402      18.511  89.640  14.755  1.00  0.00           O  
ATOM   2002  CB  PRO D1402      17.342  91.996  13.354  1.00  0.00           C  
ATOM   2003  CG  PRO D1402      18.651  92.611  13.763  1.00  0.00           C  
ATOM   2004  CD  PRO D1402      18.311  93.244  15.098  1.00  0.00           C  
ATOM   2005  N   TYR D1416      16.360  89.022  15.065  1.00  0.00           N  
ATOM   2006  CA  TYR D1416      16.701  87.624  15.237  1.00  0.00           C  
ATOM   2007  C   TYR D1416      15.744  86.711  14.488  1.00  0.00           C  
ATOM   2008  O   TYR D1416      14.714  87.144  13.971  1.00  0.00           O  
ATOM   2009  CB  TYR D1416      16.732  87.254  16.722  1.00  0.00           C  
ATOM   2010  CG  TYR D1416      15.374  87.197  17.370  1.00  0.00           C  
ATOM   2011  CD1 TYR D1416      14.776  88.348  17.870  1.00  0.00           C  
ATOM   2012  CD2 TYR D1416      14.677  85.995  17.463  1.00  0.00           C  
ATOM   2013  CE1 TYR D1416      13.512  88.312  18.445  1.00  0.00           C  
ATOM   2014  CE2 TYR D1416      13.414  85.943  18.034  1.00  0.00           C  
ATOM   2015  CZ  TYR D1416      12.833  87.106  18.522  1.00  0.00           C  
ATOM   2016  OH  TYR D1416      11.566  87.066  19.065  1.00  0.00           O  
ATOM   2017  N   GLU D1428      16.109  85.440  14.436  1.00  0.00           N  
ATOM   2018  CA  GLU D1428      15.318  84.429  13.775  1.00  0.00           C  
ATOM   2019  C   GLU D1428      15.190  83.329  14.805  1.00  0.00           C  
ATOM   2020  O   GLU D1428      16.173  82.976  15.460  1.00  0.00           O  
ATOM   2021  CB  GLU D1428      16.071  83.892  12.559  1.00  0.00           C  
ATOM   2022  CG  GLU D1428      15.175  83.448  11.421  1.00  0.00           C  
ATOM   2023  CD  GLU D1428      14.626  84.628  10.643  1.00  0.00           C  
ATOM   2024  OE1 GLU D1428      13.676  85.277  11.130  1.00  0.00           O  
ATOM   2025  OE2 GLU D1428      15.159  84.919   9.551  1.00  0.00           O  
ATOM   2026  N   LEU D1429      13.983  82.824  15.001  1.00  0.00           N  
ATOM   2027  CA  LEU D1429      13.794  81.758  15.961  1.00  0.00           C  
ATOM   2028  C   LEU D1429      14.068  80.445  15.227  1.00  0.00           C  
ATOM   2029  O   LEU D1429      13.469  80.163  14.190  1.00  0.00           O  
ATOM   2030  CB  LEU D1429      12.376  81.806  16.522  1.00  0.00           C  
ATOM   2031  CG  LEU D1429      12.162  81.147  17.881  1.00  0.00           C  
ATOM   2032  CD1 LEU D1429      13.022  81.800  18.953  1.00  0.00           C  
ATOM   2033  CD2 LEU D1429      10.702  81.271  18.239  1.00  0.00           C  
ATOM   2034  N   GLU D1430      15.057  79.703  15.708  1.00  0.00           N  
ATOM   2035  CA  GLU D1430      15.431  78.431  15.106  1.00  0.00           C  
ATOM   2036  C   GLU D1430      14.659  77.269  15.698  1.00  0.00           C  
ATOM   2037  O   GLU D1430      14.478  77.180  16.919  1.00  0.00           O  
ATOM   2038  CB  GLU D1430      16.937  78.174  15.251  1.00  0.00           C  
ATOM   2039  CG  GLU D1430      17.785  78.858  14.194  1.00  0.00           C  
ATOM   2040  CD  GLU D1430      17.445  78.392  12.784  1.00  0.00           C  
ATOM   2041  OE1 GLU D1430      17.671  77.197  12.478  1.00  0.00           O  
ATOM   2042  OE2 GLU D1430      16.947  79.218  11.985  1.00  0.00           O  
ATOM   2043  N   PRO D1431      14.220  76.339  14.836  1.00  0.00           N  
ATOM   2044  CA  PRO D1431      13.464  75.152  15.236  1.00  0.00           C  
ATOM   2045  C   PRO D1431      14.222  74.387  16.309  1.00  0.00           C  
ATOM   2046  O   PRO D1431      13.634  73.875  17.266  1.00  0.00           O  
ATOM   2047  CB  PRO D1431      13.376  74.355  13.931  1.00  0.00           C  
ATOM   2048  CG  PRO D1431      14.573  74.806  13.153  1.00  0.00           C  
ATOM   2049  CD  PRO D1431      14.538  76.284  13.400  1.00  0.00           C  
ATOM   2050  N   ALA D1432      15.540  74.375  16.162  1.00  0.00           N  
ATOM   2051  CA  ALA D1432      16.409  73.699  17.098  1.00  0.00           C  
ATOM   2052  C   ALA D1432      17.823  74.249  16.977  1.00  0.00           C  
ATOM   2053  O   ALA D1432      18.383  74.340  15.878  1.00  0.00           O  
ATOM   2054  CB  ALA D1432      16.394  72.204  16.833  1.00  0.00           C  
ATOM   2055  N   LEU D1433      18.358  74.696  18.106  1.00  0.00           N  
ATOM   2056  CA  LEU D1433      19.714  75.215  18.165  1.00  0.00           C  
ATOM   2057  C   LEU D1433      20.425  74.285  19.124  1.00  0.00           C  
ATOM   2058  O   LEU D1433      20.460  74.506  20.336  1.00  0.00           O  
ATOM   2059  CB  LEU D1433      19.734  76.641  18.698  1.00  0.00           C  
ATOM   2060  CG  LEU D1433      20.359  77.660  17.759  1.00  0.00           C  
ATOM   2061  CD1 LEU D1433      20.432  78.990  18.459  1.00  0.00           C  
ATOM   2062  CD2 LEU D1433      21.734  77.195  17.355  1.00  0.00           C  
ATOM   2063  N   VAL D1434      20.924  73.191  18.573  1.00  0.00           N  
ATOM   2064  CA  VAL D1434      21.613  72.189  19.361  1.00  0.00           C  
ATOM   2065  C   VAL D1434      23.041  72.618  19.658  1.00  0.00           C  
ATOM   2066  O   VAL D1434      23.937  72.456  18.827  1.00  0.00           O  
ATOM   2067  CB  VAL D1434      21.606  70.827  18.635  1.00  0.00           C  
ATOM   2068  CG1 VAL D1434      22.241  69.757  19.513  1.00  0.00           C  
ATOM   2069  CG2 VAL D1434      20.176  70.449  18.259  1.00  0.00           C  
ATOM   2070  N   ARG D1435      23.244  73.203  20.831  1.00  0.00           N  
ATOM   2071  CA  ARG D1435      24.575  73.636  21.214  1.00  0.00           C  
ATOM   2072  C   ARG D1435      25.436  72.409  21.523  1.00  0.00           C  
ATOM   2073  O   ARG D1435      24.946  71.414  22.063  1.00  0.00           O  
ATOM   2074  CB  ARG D1435      24.518  74.568  22.422  1.00  0.00           C  
ATOM   2075  CG  ARG D1435      23.784  75.889  22.211  1.00  0.00           C  
ATOM   2076  CD  ARG D1435      24.180  76.589  20.918  1.00  0.00           C  
ATOM   2077  NE  ARG D1435      25.623  76.627  20.672  1.00  0.00           N  
ATOM   2078  CZ  ARG D1435      26.471  77.475  21.249  1.00  0.00           C  
ATOM   2079  NH1 ARG D1435      26.032  78.362  22.124  1.00  0.00           N  
ATOM   2080  NH2 ARG D1435      27.758  77.465  20.922  1.00  0.00           N  
ATOM   2081  N   GLY D1436      26.723  72.499  21.201  1.00  0.00           N  
ATOM   2082  CA  GLY D1436      27.638  71.389  21.423  1.00  0.00           C  
ATOM   2083  C   GLY D1436      27.942  70.954  22.850  1.00  0.00           C  
ATOM   2084  O   GLY D1436      28.753  70.048  23.059  1.00  0.00           O  
ATOM   2085  N   LEU D1437      27.293  71.558  23.838  1.00  0.00           N  
ATOM   2086  CA  LEU D1437      27.550  71.190  25.224  1.00  0.00           C  
ATOM   2087  C   LEU D1437      26.252  70.718  25.876  1.00  0.00           C  
ATOM   2088  O   LEU D1437      25.174  71.251  25.604  1.00  0.00           O  
ATOM   2089  CB  LEU D1437      28.194  72.367  25.980  1.00  0.00           C  
ATOM   2090  CG  LEU D1437      29.496  72.930  25.364  1.00  0.00           C  
ATOM   2091  CD1 LEU D1437      29.198  73.997  24.315  1.00  0.00           C  
ATOM   2092  CD2 LEU D1437      30.382  73.516  26.437  1.00  0.00           C  
ATOM   2093  N   ASP D1438      26.353  69.705  26.727  1.00  0.00           N  
ATOM   2094  CA  ASP D1438      25.169  69.151  27.368  1.00  0.00           C  
ATOM   2095  C   ASP D1438      24.735  69.808  28.673  1.00  0.00           C  
ATOM   2096  O   ASP D1438      23.805  69.334  29.319  1.00  0.00           O  
ATOM   2097  CB  ASP D1438      25.318  67.631  27.546  1.00  0.00           C  
ATOM   2098  CG  ASP D1438      25.342  66.879  26.211  1.00  0.00           C  
ATOM   2099  OD1 ASP D1438      24.825  67.424  25.205  1.00  0.00           O  
ATOM   2100  OD2 ASP D1438      25.874  65.740  26.170  1.00  0.00           O  
ATOM   2101  N   TYR D1443      25.391  70.892  29.071  1.00  0.00           N  
ATOM   2102  CA  TYR D1443      24.991  71.569  30.306  1.00  0.00           C  
ATOM   2103  C   TYR D1443      23.914  72.640  30.051  1.00  0.00           C  
ATOM   2104  O   TYR D1443      23.315  73.187  30.989  1.00  0.00           O  
ATOM   2105  CB  TYR D1443      26.212  72.144  31.063  1.00  0.00           C  
ATOM   2106  CG  TYR D1443      27.107  73.118  30.304  1.00  0.00           C  
ATOM   2107  CD1 TYR D1443      26.584  74.017  29.371  1.00  0.00           C  
ATOM   2108  CD2 TYR D1443      28.480  73.155  30.543  1.00  0.00           C  
ATOM   2109  CE1 TYR D1443      27.400  74.924  28.699  1.00  0.00           C  
ATOM   2110  CE2 TYR D1443      29.307  74.060  29.875  1.00  0.00           C  
ATOM   2111  CZ  TYR D1443      28.758  74.942  28.955  1.00  0.00           C  
ATOM   2112  OH  TYR D1443      29.565  75.845  28.298  1.00  0.00           O  
ATOM   2113  N   TYR D1444      23.653  72.901  28.772  1.00  0.00           N  
ATOM   2114  CA  TYR D1444      22.675  73.901  28.366  1.00  0.00           C  
ATOM   2115  C   TYR D1444      21.256  73.553  28.763  1.00  0.00           C  
ATOM   2116  O   TYR D1444      20.844  72.394  28.721  1.00  0.00           O  
ATOM   2117  CB  TYR D1444      22.738  74.130  26.863  1.00  0.00           C  
ATOM   2118  CG  TYR D1444      23.945  74.915  26.425  1.00  0.00           C  
ATOM   2119  CD1 TYR D1444      24.083  76.261  26.764  1.00  0.00           C  
ATOM   2120  CD2 TYR D1444      24.944  74.324  25.652  1.00  0.00           C  
ATOM   2121  CE1 TYR D1444      25.188  77.008  26.336  1.00  0.00           C  
ATOM   2122  CE2 TYR D1444      26.054  75.060  25.219  1.00  0.00           C  
ATOM   2123  CZ  TYR D1444      26.170  76.403  25.561  1.00  0.00           C  
ATOM   2124  OH  TYR D1444      27.243  77.148  25.111  1.00  0.00           O  
ATOM   2125  N   VAL D1448      20.516  74.571  29.170  1.00  0.00           N  
ATOM   2126  CA  VAL D1448      19.133  74.399  29.568  1.00  0.00           C  
ATOM   2127  C   VAL D1448      18.439  75.698  29.194  1.00  0.00           C  
ATOM   2128  O   VAL D1448      18.969  76.779  29.443  1.00  0.00           O  
ATOM   2129  CB  VAL D1448      19.000  74.100  31.090  1.00  0.00           C  
ATOM   2130  CG1 VAL D1448      19.478  75.275  31.933  1.00  0.00           C  
ATOM   2131  CG2 VAL D1448      17.570  73.761  31.428  1.00  0.00           C  
ATOM   2132  N   ARG D1456      17.294  75.586  28.532  1.00  0.00           N  
ATOM   2133  CA  ARG D1456      16.515  76.737  28.098  1.00  0.00           C  
ATOM   2134  C   ARG D1456      17.143  77.534  26.950  1.00  0.00           C  
ATOM   2135  O   ARG D1456      17.444  76.952  25.908  1.00  0.00           O  
ATOM   2136  CB  ARG D1456      16.129  77.623  29.290  1.00  0.00           C  
ATOM   2137  CG  ARG D1456      15.165  76.930  30.240  1.00  0.00           C  
ATOM   2138  CD  ARG D1456      14.661  77.833  31.347  1.00  0.00           C  
ATOM   2139  NE  ARG D1456      13.654  77.143  32.153  1.00  0.00           N  
ATOM   2140  CZ  ARG D1456      12.910  77.717  33.098  1.00  0.00           C  
ATOM   2141  NH1 ARG D1456      13.049  79.007  33.378  1.00  0.00           N  
ATOM   2142  NH2 ARG D1456      12.003  77.003  33.750  1.00  0.00           N  
ATOM   2143  N   THR D1457      17.347  78.840  27.126  1.00  0.00           N  
ATOM   2144  CA  THR D1457      17.891  79.696  26.066  1.00  0.00           C  
ATOM   2145  C   THR D1457      19.180  79.222  25.420  1.00  0.00           C  
ATOM   2146  O   THR D1457      20.110  78.782  26.098  1.00  0.00           O  
ATOM   2147  CB  THR D1457      18.108  81.141  26.552  1.00  0.00           C  
ATOM   2148  OG1 THR D1457      16.970  81.568  27.313  1.00  0.00           O  
ATOM   2149  CG2 THR D1457      18.257  82.078  25.359  1.00  0.00           C  
ATOM   2150  N   ALA D1458      19.218  79.335  24.099  1.00  0.00           N  
ATOM   2151  CA  ALA D1458      20.374  78.955  23.301  1.00  0.00           C  
ATOM   2152  C   ALA D1458      20.373  79.915  22.130  1.00  0.00           C  
ATOM   2153  O   ALA D1458      19.328  80.149  21.526  1.00  0.00           O  
ATOM   2154  CB  ALA D1458      20.232  77.525  22.805  1.00  0.00           C  
ATOM   2155  N   PHE D1459      21.524  80.515  21.846  1.00  0.00           N  
ATOM   2156  CA  PHE D1459      21.625  81.469  20.748  1.00  0.00           C  
ATOM   2157  C   PHE D1459      22.982  81.427  20.068  1.00  0.00           C  
ATOM   2158  O   PHE D1459      23.957  80.942  20.644  1.00  0.00           O  
ATOM   2159  CB  PHE D1459      21.330  82.890  21.233  1.00  0.00           C  
ATOM   2160  CG  PHE D1459      22.214  83.350  22.359  1.00  0.00           C  
ATOM   2161  CD1 PHE D1459      21.923  82.999  23.677  1.00  0.00           C  
ATOM   2162  CD2 PHE D1459      23.316  84.164  22.106  1.00  0.00           C  
ATOM   2163  CE1 PHE D1459      22.710  83.452  24.729  1.00  0.00           C  
ATOM   2164  CE2 PHE D1459      24.113  84.624  23.148  1.00  0.00           C  
ATOM   2165  CZ  PHE D1459      23.809  84.268  24.467  1.00  0.00           C  
ATOM   2166  N   GLU D1460      23.032  81.943  18.844  1.00  0.00           N  
ATOM   2167  CA  GLU D1460      24.248  81.979  18.049  1.00  0.00           C  
ATOM   2168  C   GLU D1460      24.153  83.116  17.043  1.00  0.00           C  
ATOM   2169  O   GLU D1460      23.067  83.432  16.560  1.00  0.00           O  
ATOM   2170  CB  GLU D1460      24.423  80.666  17.277  1.00  0.00           C  
ATOM   2171  CG  GLU D1460      24.786  79.449  18.122  1.00  0.00           C  
ATOM   2172  CD  GLU D1460      24.935  78.173  17.300  1.00  0.00           C  
ATOM   2173  OE1 GLU D1460      24.845  78.238  16.053  1.00  0.00           O  
ATOM   2174  OE2 GLU D1460      25.135  77.096  17.902  1.00  0.00           O  
ATOM   2175  N   VAL D1461      25.285  83.744  16.742  1.00  0.00           N  
ATOM   2176  CA  VAL D1461      25.320  84.814  15.755  1.00  0.00           C  
ATOM   2177  C   VAL D1461      26.236  84.334  14.649  1.00  0.00           C  
ATOM   2178  O   VAL D1461      27.354  83.887  14.913  1.00  0.00           O  
ATOM   2179  CB  VAL D1461      25.850  86.130  16.327  1.00  0.00           C  
ATOM   2180  CG1 VAL D1461      25.775  87.212  15.267  1.00  0.00           C  
ATOM   2181  CG2 VAL D1461      25.047  86.533  17.550  1.00  0.00           C  
ATOM   2182  N   HIS D1462      25.731  84.366  13.422  1.00  0.00           N  
ATOM   2183  CA  HIS D1462      26.487  83.910  12.263  1.00  0.00           C  
ATOM   2184  C   HIS D1462      26.810  85.033  11.306  1.00  0.00           C  
ATOM   2185  O   HIS D1462      26.323  86.155  11.451  1.00  0.00           O  
ATOM   2186  CB  HIS D1462      25.720  82.829  11.508  1.00  0.00           C  
ATOM   2187  CG  HIS D1462      25.462  81.599  12.314  1.00  0.00           C  
ATOM   2188  ND1 HIS D1462      25.838  80.343  11.895  1.00  0.00           N  
ATOM   2189  CD2 HIS D1462      24.855  81.432  13.513  1.00  0.00           C  
ATOM   2190  CE1 HIS D1462      25.472  79.454  12.800  1.00  0.00           C  
ATOM   2191  NE2 HIS D1462      24.873  80.089  13.792  1.00  0.00           N  
ATOM   2192  N   HIS D1463      27.628  84.703  10.315  1.00  0.00           N  
ATOM   2193  CA  HIS D1463      28.054  85.645   9.296  1.00  0.00           C  
ATOM   2194  C   HIS D1463      28.213  84.826   8.026  1.00  0.00           C  
ATOM   2195  O   HIS D1463      28.852  83.779   8.047  1.00  0.00           O  
ATOM   2196  CB  HIS D1463      29.391  86.263   9.705  1.00  0.00           C  
ATOM   2197  CG  HIS D1463      29.812  87.407   8.846  1.00  0.00           C  
ATOM   2198  ND1 HIS D1463      30.451  87.229   7.639  1.00  0.00           N  
ATOM   2199  CD2 HIS D1463      29.681  88.745   9.012  1.00  0.00           C  
ATOM   2200  CE1 HIS D1463      30.695  88.408   7.096  1.00  0.00           C  
ATOM   2201  NE2 HIS D1463      30.238  89.345   7.908  1.00  0.00           N  
ATOM   2202  N   GLU D1476      27.633  85.289   6.925  1.00  0.00           N  
ATOM   2203  CA  GLU D1476      27.710  84.549   5.670  1.00  0.00           C  
ATOM   2204  C   GLU D1476      29.099  84.397   5.066  1.00  0.00           C  
ATOM   2205  O   GLU D1476      29.476  83.307   4.653  1.00  0.00           O  
ATOM   2206  CB  GLU D1476      26.753  85.136   4.630  1.00  0.00           C  
ATOM   2207  CG  GLU D1476      25.338  84.541   4.645  1.00  0.00           C  
ATOM   2208  CD  GLU D1476      24.488  84.995   5.830  1.00  0.00           C  
ATOM   2209  OE1 GLU D1476      24.211  86.214   5.948  1.00  0.00           O  
ATOM   2210  OE2 GLU D1476      24.075  84.123   6.629  1.00  0.00           O  
ATOM   2211  N   GLU D1683      29.869  85.479   5.025  1.00  0.00           N  
ATOM   2212  CA  GLU D1683      31.210  85.439   4.436  1.00  0.00           C  
ATOM   2213  C   GLU D1683      32.309  84.845   5.312  1.00  0.00           C  
ATOM   2214  O   GLU D1683      33.211  85.550   5.750  1.00  0.00           O  
ATOM   2215  CB  GLU D1683      31.619  86.836   3.983  1.00  0.00           C  
ATOM   2216  CG  GLU D1683      30.618  87.485   3.064  1.00  0.00           C  
ATOM   2217  CD  GLU D1683      30.074  88.768   3.623  1.00  0.00           C  
ATOM   2218  OE1 GLU D1683      30.900  89.654   3.918  1.00  0.00           O  
ATOM   2219  OE2 GLU D1683      28.835  88.891   3.769  1.00  0.00           O  
ATOM   2220  N   ILE D1689      32.230  83.545   5.551  1.00  0.00           N  
ATOM   2221  CA  ILE D1689      33.207  82.835   6.368  1.00  0.00           C  
ATOM   2222  C   ILE D1689      33.238  81.381   5.908  1.00  0.00           C  
ATOM   2223  O   ILE D1689      34.259  80.700   6.021  1.00  0.00           O  
ATOM   2224  CB  ILE D1689      32.852  82.920   7.890  1.00  0.00           C  
ATOM   2225  CG1 ILE D1689      33.348  84.240   8.469  1.00  0.00           C  
ATOM   2226  CG2 ILE D1689      33.464  81.766   8.676  1.00  0.00           C  
ATOM   2227  CD1 ILE D1689      33.172  84.340   9.946  1.00  0.00           C  
ATOM   2228  N   GLY D1690      32.130  80.932   5.327  1.00  0.00           N  
ATOM   2229  CA  GLY D1690      32.047  79.564   4.856  1.00  0.00           C  
ATOM   2230  C   GLY D1690      31.491  78.664   5.940  1.00  0.00           C  
ATOM   2231  O   GLY D1690      30.683  79.104   6.763  1.00  0.00           O  
ATOM   2232  N   ALA D1692      31.895  77.398   5.931  1.00  0.00           N  
ATOM   2233  CA  ALA D1692      31.425  76.450   6.936  1.00  0.00           C  
ATOM   2234  C   ALA D1692      31.870  76.988   8.287  1.00  0.00           C  
ATOM   2235  O   ALA D1692      32.889  77.678   8.372  1.00  0.00           O  
ATOM   2236  CB  ALA D1692      32.016  75.069   6.686  1.00  0.00           C  
ATOM   2237  N   GLN D1693      31.137  76.642   9.341  1.00  0.00           N  
ATOM   2238  CA  GLN D1693      31.444  77.131  10.687  1.00  0.00           C  
ATOM   2239  C   GLN D1693      31.366  78.656  10.626  1.00  0.00           C  
ATOM   2240  O   GLN D1693      32.341  79.367  10.870  1.00  0.00           O  
ATOM   2241  CB  GLN D1693      32.836  76.677  11.159  1.00  0.00           C  
ATOM   2242  CG  GLN D1693      33.023  75.164  11.308  1.00  0.00           C  
ATOM   2243  CD  GLN D1693      33.279  74.460   9.981  1.00  0.00           C  
ATOM   2244  OE1 GLN D1693      32.600  73.492   9.634  1.00  0.00           O  
ATOM   2245  NE2 GLN D1693      34.253  74.956   9.226  1.00  0.00           N  
ATOM   2246  N   SER D1700      30.185  79.129  10.249  1.00  0.00           N  
ATOM   2247  CA  SER D1700      29.888  80.546  10.107  1.00  0.00           C  
ATOM   2248  C   SER D1700      29.539  81.220  11.435  1.00  0.00           C  
ATOM   2249  O   SER D1700      29.286  82.429  11.487  1.00  0.00           O  
ATOM   2250  CB  SER D1700      28.711  80.680   9.156  1.00  0.00           C  
ATOM   2251  OG  SER D1700      27.669  79.794   9.557  1.00  0.00           O  
ATOM   2252  N   ALA D1701      29.450  80.424  12.494  1.00  0.00           N  
ATOM   2253  CA  ALA D1701      29.119  80.943  13.809  1.00  0.00           C  
ATOM   2254  C   ALA D1701      30.272  81.756  14.351  1.00  0.00           C  
ATOM   2255  O   ALA D1701      31.371  81.238  14.524  1.00  0.00           O  
ATOM   2256  CB  ALA D1701      28.802  79.815  14.755  1.00  0.00           C  
ATOM   2257  N   LEU D1702      30.041  83.047  14.551  1.00  0.00           N  
ATOM   2258  CA  LEU D1702      31.063  83.922  15.108  1.00  0.00           C  
ATOM   2259  C   LEU D1702      31.124  83.631  16.602  1.00  0.00           C  
ATOM   2260  O   LEU D1702      32.188  83.680  17.222  1.00  0.00           O  
ATOM   2261  CB  LEU D1702      30.683  85.380  14.895  1.00  0.00           C  
ATOM   2262  CG  LEU D1702      30.611  85.826  13.444  1.00  0.00           C  
ATOM   2263  CD1 LEU D1702      30.221  87.291  13.386  1.00  0.00           C  
ATOM   2264  CD2 LEU D1702      31.953  85.599  12.785  1.00  0.00           C  
ATOM   2265  N   GLY D1703      29.965  83.338  17.175  1.00  0.00           N  
ATOM   2266  CA  GLY D1703      29.895  83.035  18.589  1.00  0.00           C  
ATOM   2267  C   GLY D1703      28.496  82.614  18.979  1.00  0.00           C  
ATOM   2268  O   GLY D1703      27.566  82.688  18.162  1.00  0.00           O  
ATOM   2269  N   GLY D1704      28.342  82.195  20.230  1.00  0.00           N  
ATOM   2270  CA  GLY D1704      27.050  81.757  20.720  1.00  0.00           C  
ATOM   2271  C   GLY D1704      27.055  81.570  22.219  1.00  0.00           C  
ATOM   2272  O   GLY D1704      28.041  81.884  22.884  1.00  0.00           O  
ATOM   2273  N   GLY D1705      25.948  81.076  22.753  1.00  0.00           N  
ATOM   2274  CA  GLY D1705      25.849  80.864  24.180  1.00  0.00           C  
ATOM   2275  C   GLY D1705      24.465  80.404  24.576  1.00  0.00           C  
ATOM   2276  O   GLY D1705      23.650  80.029  23.724  1.00  0.00           O  
ATOM   2277  N   GLY D1706      24.182  80.457  25.869  1.00  0.00           N  
ATOM   2278  CA  GLY D1706      22.884  80.034  26.339  1.00  0.00           C  
ATOM   2279  C   GLY D1706      22.862  79.914  27.844  1.00  0.00           C  
ATOM   2280  O   GLY D1706      23.840  80.253  28.521  1.00  0.00           O  
ATOM   2281  N   ARG D1707      21.739  79.442  28.369  1.00  0.00           N  
ATOM   2282  CA  ARG D1707      21.575  79.286  29.804  1.00  0.00           C  
ATOM   2283  C   ARG D1707      22.096  77.911  30.206  1.00  0.00           C  
ATOM   2284  O   ARG D1707      22.111  76.988  29.391  1.00  0.00           O  
ATOM   2285  CB  ARG D1707      20.107  79.477  30.173  1.00  0.00           C  
ATOM   2286  CG  ARG D1707      19.828  79.500  31.651  1.00  0.00           C  
ATOM   2287  CD  ARG D1707      18.489  80.142  31.932  1.00  0.00           C  
ATOM   2288  NE  ARG D1707      18.576  81.597  32.078  1.00  0.00           N  
ATOM   2289  CZ  ARG D1707      19.025  82.206  33.174  1.00  0.00           C  
ATOM   2290  NH1 ARG D1707      19.437  81.486  34.218  1.00  0.00           N  
ATOM   2291  NH2 ARG D1707      18.985  83.528  33.264  1.00  0.00           N  
ATOM   2292  N   TYR D1708      22.537  77.774  31.452  1.00  0.00           N  
ATOM   2293  CA  TYR D1708      23.104  76.511  31.915  1.00  0.00           C  
ATOM   2294  C   TYR D1708      22.966  76.297  33.419  1.00  0.00           C  
ATOM   2295  O   TYR D1708      23.954  76.075  34.125  1.00  0.00           O  
ATOM   2296  CB  TYR D1708      24.587  76.432  31.514  1.00  0.00           C  
ATOM   2297  CG  TYR D1708      25.386  77.662  31.919  1.00  0.00           C  
ATOM   2298  CD1 TYR D1708      25.893  77.793  33.215  1.00  0.00           C  
ATOM   2299  CD2 TYR D1708      25.566  78.724  31.028  1.00  0.00           C  
ATOM   2300  CE1 TYR D1708      26.538  78.936  33.615  1.00  0.00           C  
ATOM   2301  CE2 TYR D1708      26.216  79.883  31.423  1.00  0.00           C  
ATOM   2302  CZ  TYR D1708      26.692  79.981  32.720  1.00  0.00           C  
ATOM   2303  OH  TYR D1708      27.273  81.145  33.144  1.00  0.00           O  
ATOM   2304  N   ASP D1709      21.742  76.383  33.920  1.00  0.00           N  
ATOM   2305  CA  ASP D1709      21.504  76.164  35.341  1.00  0.00           C  
ATOM   2306  C   ASP D1709      21.799  74.683  35.613  1.00  0.00           C  
ATOM   2307  O   ASP D1709      21.593  73.835  34.741  1.00  0.00           O  
ATOM   2308  CB  ASP D1709      20.050  76.496  35.690  1.00  0.00           C  
ATOM   2309  CG  ASP D1709      19.646  77.915  35.280  1.00  0.00           C  
ATOM   2310  OD1 ASP D1709      20.397  78.589  34.539  1.00  0.00           O  
ATOM   2311  OD2 ASP D1709      18.562  78.363  35.704  1.00  0.00           O  
ATOM   2312  N   GLY D1710      22.325  74.372  36.791  1.00  0.00           N  
ATOM   2313  CA  GLY D1710      22.627  72.984  37.094  1.00  0.00           C  
ATOM   2314  C   GLY D1710      24.084  72.609  36.908  1.00  0.00           C  
ATOM   2315  O   GLY D1710      24.541  71.616  37.481  1.00  0.00           O  
ATOM   2316  N   LEU D1725      24.811  73.393  36.113  1.00  0.00           N  
ATOM   2317  CA  LEU D1725      26.232  73.152  35.870  1.00  0.00           C  
ATOM   2318  C   LEU D1725      27.006  73.227  37.183  1.00  0.00           C  
ATOM   2319  O   LEU D1725      27.844  72.376  37.461  1.00  0.00           O  
ATOM   2320  CB  LEU D1725      26.787  74.171  34.867  1.00  0.00           C  
ATOM   2321  CG  LEU D1725      28.299  74.189  34.612  1.00  0.00           C  
ATOM   2322  CD1 LEU D1725      28.770  72.819  34.201  1.00  0.00           C  
ATOM   2323  CD2 LEU D1725      28.644  75.209  33.544  1.00  0.00           C  
ATOM   2324  N   SER D1726      26.701  74.224  38.005  1.00  0.00           N  
ATOM   2325  CA  SER D1726      27.376  74.379  39.287  1.00  0.00           C  
ATOM   2326  C   SER D1726      27.199  73.127  40.130  1.00  0.00           C  
ATOM   2327  O   SER D1726      28.126  72.685  40.803  1.00  0.00           O  
ATOM   2328  CB  SER D1726      26.822  75.592  40.035  1.00  0.00           C  
ATOM   2329  OG  SER D1726      25.409  75.546  40.103  1.00  0.00           O  
ATOM   2330  N   GLU D1761      26.005  72.550  40.067  1.00  0.00           N  
ATOM   2331  CA  GLU D1761      25.685  71.345  40.816  1.00  0.00           C  
ATOM   2332  C   GLU D1761      26.493  70.165  40.313  1.00  0.00           C  
ATOM   2333  O   GLU D1761      26.945  69.343  41.103  1.00  0.00           O  
ATOM   2334  CB  GLU D1761      24.184  71.066  40.750  1.00  0.00           C  
ATOM   2335  CG  GLU D1761      23.382  72.060  41.581  1.00  0.00           C  
ATOM   2336  CD  GLU D1761      21.939  72.181  41.147  1.00  0.00           C  
ATOM   2337  OE1 GLU D1761      21.668  72.941  40.191  1.00  0.00           O  
ATOM   2338  OE2 GLU D1761      21.073  71.535  41.774  1.00  0.00           O  
ATOM   2339  N   LEU D1765      26.710  70.099  39.004  1.00  0.00           N  
ATOM   2340  CA  LEU D1765      27.507  69.025  38.422  1.00  0.00           C  
ATOM   2341  C   LEU D1765      28.938  69.100  38.957  1.00  0.00           C  
ATOM   2342  O   LEU D1765      29.627  68.085  39.038  1.00  0.00           O  
ATOM   2343  CB  LEU D1765      27.516  69.121  36.897  1.00  0.00           C  
ATOM   2344  CG  LEU D1765      26.170  68.869  36.215  1.00  0.00           C  
ATOM   2345  CD1 LEU D1765      26.270  69.118  34.713  1.00  0.00           C  
ATOM   2346  CD2 LEU D1765      25.734  67.450  36.487  1.00  0.00           C  
ATOM   2347  N   LEU D1767      29.376  70.305  39.324  1.00  0.00           N  
ATOM   2348  CA  LEU D1767      30.719  70.526  39.869  1.00  0.00           C  
ATOM   2349  C   LEU D1767      30.692  70.444  41.399  1.00  0.00           C  
ATOM   2350  O   LEU D1767      31.659  70.834  42.083  1.00  0.00           O  
ATOM   2351  CB  LEU D1767      31.277  71.890  39.427  1.00  0.00           C  
ATOM   2352  CG  LEU D1767      31.335  72.162  37.918  1.00  0.00           C  
ATOM   2353  CD1 LEU D1767      31.779  73.588  37.668  1.00  0.00           C  
ATOM   2354  CD2 LEU D1767      32.251  71.173  37.216  1.00  0.00           C  
ATOM   2355  N   GLY D1768      29.574  69.946  41.928  1.00  0.00           N  
ATOM   2356  CA  GLY D1768      29.406  69.790  43.363  1.00  0.00           C  
ATOM   2357  C   GLY D1768      29.057  71.040  44.153  1.00  0.00           C  
ATOM   2358  O   GLY D1768      29.364  71.125  45.344  1.00  0.00           O  
ATOM   2359  N   GLY D1770      28.443  72.021  43.507  1.00  0.00           N  
ATOM   2360  CA  GLY D1770      28.078  73.228  44.220  1.00  0.00           C  
ATOM   2361  C   GLY D1770      26.572  73.355  44.342  1.00  0.00           C  
ATOM   2362  O   GLY D1770      25.836  72.451  43.935  1.00  0.00           O  
ATOM   2363  N   PRO D1771      26.086  74.448  44.952  1.00  0.00           N  
ATOM   2364  CA  PRO D1771      24.653  74.701  45.126  1.00  0.00           C  
ATOM   2365  C   PRO D1771      24.069  75.041  43.757  1.00  0.00           C  
ATOM   2366  O   PRO D1771      24.797  75.069  42.758  1.00  0.00           O  
ATOM   2367  CB  PRO D1771      24.634  75.941  46.026  1.00  0.00           C  
ATOM   2368  CG  PRO D1771      25.944  75.888  46.738  1.00  0.00           C  
ATOM   2369  CD  PRO D1771      26.878  75.473  45.643  1.00  0.00           C  
ATOM   2370  N   ARG D1772      22.765  75.296  43.696  1.00  0.00           N  
ATOM   2371  CA  ARG D1772      22.157  75.657  42.427  1.00  0.00           C  
ATOM   2372  C   ARG D1772      22.518  77.106  42.151  1.00  0.00           C  
ATOM   2373  O   ARG D1772      22.326  77.977  43.007  1.00  0.00           O  
ATOM   2374  CB  ARG D1772      20.634  75.499  42.447  1.00  0.00           C  
ATOM   2375  CG  ARG D1772      20.008  75.824  41.099  1.00  0.00           C  
ATOM   2376  CD  ARG D1772      18.530  75.497  41.016  1.00  0.00           C  
ATOM   2377  NE  ARG D1772      18.083  75.471  39.620  1.00  0.00           N  
ATOM   2378  CZ  ARG D1772      18.307  74.465  38.771  1.00  0.00           C  
ATOM   2379  NH1 ARG D1772      18.969  73.383  39.160  1.00  0.00           N  
ATOM   2380  NH2 ARG D1772      17.896  74.552  37.514  1.00  0.00           N  
ATOM   2381  N   VAL D1773      23.114  77.341  40.988  1.00  0.00           N  
ATOM   2382  CA  VAL D1773      23.499  78.681  40.579  1.00  0.00           C  
ATOM   2383  C   VAL D1773      23.124  78.808  39.109  1.00  0.00           C  
ATOM   2384  O   VAL D1773      23.686  78.127  38.250  1.00  0.00           O  
ATOM   2385  CB  VAL D1773      25.028  78.942  40.739  1.00  0.00           C  
ATOM   2386  CG1 VAL D1773      25.352  80.369  40.337  1.00  0.00           C  
ATOM   2387  CG2 VAL D1773      25.481  78.690  42.170  1.00  0.00           C  
ATOM   2388  N   PRO D1774      22.070  79.582  38.820  1.00  0.00           N  
ATOM   2389  CA  PRO D1774      21.623  79.787  37.439  1.00  0.00           C  
ATOM   2390  C   PRO D1774      22.657  80.632  36.694  1.00  0.00           C  
ATOM   2391  O   PRO D1774      23.406  81.384  37.315  1.00  0.00           O  
ATOM   2392  CB  PRO D1774      20.322  80.568  37.623  1.00  0.00           C  
ATOM   2393  CG  PRO D1774      19.853  80.168  38.990  1.00  0.00           C  
ATOM   2394  CD  PRO D1774      21.121  80.174  39.776  1.00  0.00           C  
ATOM   2395  N   GLY D1775      22.695  80.522  35.373  1.00  0.00           N  
ATOM   2396  CA  GLY D1775      23.637  81.318  34.619  1.00  0.00           C  
ATOM   2397  C   GLY D1775      23.416  81.302  33.123  1.00  0.00           C  
ATOM   2398  O   GLY D1775      22.878  80.336  32.579  1.00  0.00           O  
ATOM   2399  N   VAL D1776      23.799  82.392  32.469  1.00  0.00           N  
ATOM   2400  CA  VAL D1776      23.699  82.534  31.021  1.00  0.00           C  
ATOM   2401  C   VAL D1776      24.993  83.203  30.618  1.00  0.00           C  
ATOM   2402  O   VAL D1776      25.631  83.871  31.432  1.00  0.00           O  
ATOM   2403  CB  VAL D1776      22.595  83.519  30.565  1.00  0.00           C  
ATOM   2404  CG1 VAL D1776      21.662  82.848  29.584  1.00  0.00           C  
ATOM   2405  CG2 VAL D1776      21.878  84.131  31.747  1.00  0.00           C  
ATOM   2406  N   GLY D1777      25.347  83.077  29.350  1.00  0.00           N  
ATOM   2407  CA  GLY D1777      26.548  83.712  28.864  1.00  0.00           C  
ATOM   2408  C   GLY D1777      26.759  83.376  27.416  1.00  0.00           C  
ATOM   2409  O   GLY D1777      25.909  82.740  26.781  1.00  0.00           O  
ATOM   2410  N   PHE D1778      27.892  83.809  26.889  1.00  0.00           N  
ATOM   2411  CA  PHE D1778      28.235  83.541  25.510  1.00  0.00           C  
ATOM   2412  C   PHE D1778      29.740  83.573  25.389  1.00  0.00           C  
ATOM   2413  O   PHE D1778      30.447  83.849  26.358  1.00  0.00           O  
ATOM   2414  CB  PHE D1778      27.601  84.577  24.574  1.00  0.00           C  
ATOM   2415  CG  PHE D1778      28.159  85.962  24.726  1.00  0.00           C  
ATOM   2416  CD1 PHE D1778      29.311  86.347  24.046  1.00  0.00           C  
ATOM   2417  CD2 PHE D1778      27.530  86.888  25.538  1.00  0.00           C  
ATOM   2418  CE1 PHE D1778      29.826  87.634  24.175  1.00  0.00           C  
ATOM   2419  CE2 PHE D1778      28.037  88.183  25.674  1.00  0.00           C  
ATOM   2420  CZ  PHE D1778      29.185  88.556  24.993  1.00  0.00           C  
ATOM   2421  N   ALA D1779      30.220  83.277  24.194  1.00  0.00           N  
ATOM   2422  CA  ALA D1779      31.639  83.293  23.896  1.00  0.00           C  
ATOM   2423  C   ALA D1779      31.732  83.413  22.388  1.00  0.00           C  
ATOM   2424  O   ALA D1779      30.820  82.991  21.677  1.00  0.00           O  
ATOM   2425  CB  ALA D1779      32.294  82.007  24.366  1.00  0.00           C  
ATOM   2426  N   PHE D1782      32.765  84.075  21.895  1.00  0.00           N  
ATOM   2427  CA  PHE D1782      32.918  84.175  20.457  1.00  0.00           C  
ATOM   2428  C   PHE D1782      34.373  83.997  20.070  1.00  0.00           C  
ATOM   2429  O   PHE D1782      35.272  84.372  20.826  1.00  0.00           O  
ATOM   2430  CB  PHE D1782      32.314  85.479  19.907  1.00  0.00           C  
ATOM   2431  CG  PHE D1782      33.049  86.734  20.302  1.00  0.00           C  
ATOM   2432  CD1 PHE D1782      34.267  87.069  19.708  1.00  0.00           C  
ATOM   2433  CD2 PHE D1782      32.481  87.620  21.213  1.00  0.00           C  
ATOM   2434  CE1 PHE D1782      34.905  88.268  20.010  1.00  0.00           C  
ATOM   2435  CE2 PHE D1782      33.111  88.828  21.524  1.00  0.00           C  
ATOM   2436  CZ  PHE D1782      34.326  89.152  20.919  1.00  0.00           C  
ATOM   2437  N   GLY D1783      34.595  83.375  18.919  1.00  0.00           N  
ATOM   2438  CA  GLY D1783      35.943  83.145  18.441  1.00  0.00           C  
ATOM   2439  C   GLY D1783      36.558  84.391  17.838  1.00  0.00           C  
ATOM   2440  O   GLY D1783      36.064  84.929  16.840  1.00  0.00           O  
ATOM   2441  N   VAL D1784      37.650  84.848  18.439  1.00  0.00           N  
ATOM   2442  CA  VAL D1784      38.340  86.026  17.955  1.00  0.00           C  
ATOM   2443  C   VAL D1784      38.788  85.831  16.508  1.00  0.00           C  
ATOM   2444  O   VAL D1784      38.630  86.730  15.683  1.00  0.00           O  
ATOM   2445  CB  VAL D1784      39.536  86.379  18.856  1.00  0.00           C  
ATOM   2446  CG1 VAL D1784      40.234  87.624  18.340  1.00  0.00           C  
ATOM   2447  CG2 VAL D1784      39.046  86.608  20.283  1.00  0.00           C  
ATOM   2448  N   GLU D1785      39.290  84.644  16.182  1.00  0.00           N  
ATOM   2449  CA  GLU D1785      39.740  84.365  14.817  1.00  0.00           C  
ATOM   2450  C   GLU D1785      38.573  84.462  13.847  1.00  0.00           C  
ATOM   2451  O   GLU D1785      38.699  85.048  12.774  1.00  0.00           O  
ATOM   2452  CB  GLU D1785      40.382  82.978  14.712  1.00  0.00           C  
ATOM   2453  CG  GLU D1785      41.707  82.810  15.461  1.00  0.00           C  
ATOM   2454  CD  GLU D1785      41.538  82.492  16.939  1.00  0.00           C  
ATOM   2455  OE1 GLU D1785      40.389  82.316  17.403  1.00  0.00           O  
ATOM   2456  OE2 GLU D1785      42.567  82.402  17.638  1.00  0.00           O  
ATOM   2457  N   ARG D1786      37.435  83.893  14.241  1.00  0.00           N  
ATOM   2458  CA  ARG D1786      36.217  83.910  13.426  1.00  0.00           C  
ATOM   2459  C   ARG D1786      35.811  85.356  13.177  1.00  0.00           C  
ATOM   2460  O   ARG D1786      35.573  85.764  12.040  1.00  0.00           O  
ATOM   2461  CB  ARG D1786      35.080  83.180  14.149  1.00  0.00           C  
ATOM   2462  CG  ARG D1786      35.243  81.668  14.281  1.00  0.00           C  
ATOM   2463  CD  ARG D1786      34.878  80.968  12.986  1.00  0.00           C  
ATOM   2464  NE  ARG D1786      34.988  79.516  13.096  1.00  0.00           N  
ATOM   2465  CZ  ARG D1786      34.167  78.742  13.804  1.00  0.00           C  
ATOM   2466  NH1 ARG D1786      33.156  79.269  14.475  1.00  0.00           N  
ATOM   2467  NH2 ARG D1786      34.372  77.431  13.857  1.00  0.00           N  
ATOM   2468  N   VAL D1787      35.756  86.133  14.250  1.00  0.00           N  
ATOM   2469  CA  VAL D1787      35.403  87.540  14.162  1.00  0.00           C  
ATOM   2470  C   VAL D1787      36.370  88.307  13.250  1.00  0.00           C  
ATOM   2471  O   VAL D1787      35.960  89.199  12.504  1.00  0.00           O  
ATOM   2472  CB  VAL D1787      35.395  88.167  15.554  1.00  0.00           C  
ATOM   2473  CG1 VAL D1787      35.178  89.666  15.466  1.00  0.00           C  
ATOM   2474  CG2 VAL D1787      34.319  87.512  16.388  1.00  0.00           C  
ATOM   2475  N   ALA D1788      37.650  87.945  13.299  1.00  0.00           N  
ATOM   2476  CA  ALA D1788      38.662  88.588  12.474  1.00  0.00           C  
ATOM   2477  C   ALA D1788      38.381  88.330  10.998  1.00  0.00           C  
ATOM   2478  O   ALA D1788      38.518  89.229  10.168  1.00  0.00           O  
ATOM   2479  CB  ALA D1788      40.030  88.080  12.847  1.00  0.00           C  
ATOM   2480  N   LEU D1789      37.992  87.096  10.680  1.00  0.00           N  
ATOM   2481  CA  LEU D1789      37.660  86.701   9.312  1.00  0.00           C  
ATOM   2482  C   LEU D1789      36.455  87.492   8.829  1.00  0.00           C  
ATOM   2483  O   LEU D1789      36.427  87.963   7.691  1.00  0.00           O  
ATOM   2484  CB  LEU D1789      37.314  85.220   9.255  1.00  0.00           C  
ATOM   2485  CG  LEU D1789      38.457  84.220   9.257  1.00  0.00           C  
ATOM   2486  CD1 LEU D1789      37.870  82.824   9.158  1.00  0.00           C  
ATOM   2487  CD2 LEU D1789      39.382  84.483   8.070  1.00  0.00           C  
ATOM   2488  N   ALA D1790      35.452  87.610   9.697  1.00  0.00           N  
ATOM   2489  CA  ALA D1790      34.240  88.357   9.382  1.00  0.00           C  
ATOM   2490  C   ALA D1790      34.613  89.809   9.092  1.00  0.00           C  
ATOM   2491  O   ALA D1790      34.119  90.402   8.131  1.00  0.00           O  
ATOM   2492  CB  ALA D1790      33.251  88.279  10.537  1.00  0.00           C  
ATOM   2493  N   LEU D1791      35.495  90.373   9.913  1.00  0.00           N  
ATOM   2494  CA  LEU D1791      35.934  91.748   9.727  1.00  0.00           C  
ATOM   2495  C   LEU D1791      36.618  91.920   8.383  1.00  0.00           C  
ATOM   2496  O   LEU D1791      36.321  92.852   7.637  1.00  0.00           O  
ATOM   2497  CB  LEU D1791      36.868  92.164  10.857  1.00  0.00           C  
ATOM   2498  CG  LEU D1791      36.151  92.592  12.139  1.00  0.00           C  
ATOM   2499  CD1 LEU D1791      37.133  92.651  13.300  1.00  0.00           C  
ATOM   2500  CD2 LEU D1791      35.481  93.950  11.921  1.00  0.00           C  
ATOM   2501  N   GLU D1792      37.520  91.002   8.069  1.00  0.00           N  
ATOM   2502  CA  GLU D1792      38.243  91.030   6.808  1.00  0.00           C  
ATOM   2503  C   GLU D1792      37.252  90.959   5.643  1.00  0.00           C  
ATOM   2504  O   GLU D1792      37.340  91.733   4.689  1.00  0.00           O  
ATOM   2505  CB  GLU D1792      39.210  89.849   6.751  1.00  0.00           C  
ATOM   2506  CG  GLU D1792      40.032  89.748   5.478  1.00  0.00           C  
ATOM   2507  CD  GLU D1792      40.959  88.543   5.498  1.00  0.00           C  
ATOM   2508  OE1 GLU D1792      40.468  87.405   5.302  1.00  0.00           O  
ATOM   2509  OE2 GLU D1792      42.178  88.731   5.729  1.00  0.00           O  
ATOM   2510  N   ALA D1793      36.294  90.040   5.751  1.00  0.00           N  
ATOM   2511  CA  ALA D1793      35.266  89.840   4.733  1.00  0.00           C  
ATOM   2512  C   ALA D1793      34.482  91.120   4.495  1.00  0.00           C  
ATOM   2513  O   ALA D1793      34.148  91.447   3.363  1.00  0.00           O  
ATOM   2514  CB  ALA D1793      34.322  88.713   5.148  1.00  0.00           C  
ATOM   2515  N   GLU D1794      34.206  91.864   5.555  1.00  0.00           N  
ATOM   2516  CA  GLU D1794      33.470  93.097   5.389  1.00  0.00           C  
ATOM   2517  C   GLU D1794      34.377  94.264   5.019  1.00  0.00           C  
ATOM   2518  O   GLU D1794      33.980  95.426   5.120  1.00  0.00           O  
ATOM   2519  CB  GLU D1794      32.640  93.387   6.633  1.00  0.00           C  
ATOM   2520  CG  GLU D1794      31.538  92.351   6.846  1.00  0.00           C  
ATOM   2521  CD  GLU D1794      30.395  92.844   7.718  1.00  0.00           C  
ATOM   2522  OE1 GLU D1794      30.200  94.081   7.821  1.00  0.00           O  
ATOM   2523  OE2 GLU D1794      29.679  91.995   8.294  1.00  0.00           O  
ATOM   2524  N   GLY D1795      35.601  93.942   4.601  1.00  0.00           N  
ATOM   2525  CA  GLY D1795      36.561  94.951   4.183  1.00  0.00           C  
ATOM   2526  C   GLY D1795      37.236  95.812   5.234  1.00  0.00           C  
ATOM   2527  O   GLY D1795      37.810  96.849   4.900  1.00  0.00           O  
ATOM   2528  N   PHE D1796      37.173  95.410   6.498  1.00  0.00           N  
ATOM   2529  CA  PHE D1796      37.817  96.172   7.564  1.00  0.00           C  
ATOM   2530  C   PHE D1796      39.303  95.861   7.615  1.00  0.00           C  
ATOM   2531  O   PHE D1796      39.707  94.719   7.840  1.00  0.00           O  
ATOM   2532  CB  PHE D1796      37.175  95.866   8.912  1.00  0.00           C  
ATOM   2533  CG  PHE D1796      35.833  96.488   9.082  1.00  0.00           C  
ATOM   2534  CD1 PHE D1796      35.722  97.806   9.519  1.00  0.00           C  
ATOM   2535  CD2 PHE D1796      34.674  95.775   8.777  1.00  0.00           C  
ATOM   2536  CE1 PHE D1796      34.476  98.412   9.646  1.00  0.00           C  
ATOM   2537  CE2 PHE D1796      33.422  96.369   8.900  1.00  0.00           C  
ATOM   2538  CZ  PHE D1796      33.322  97.691   9.335  1.00  0.00           C  
ATOM   2539  N   GLY D1797      40.117  96.875   7.368  1.00  0.00           N  
ATOM   2540  CA  GLY D1797      41.549  96.677   7.393  1.00  0.00           C  
ATOM   2541  C   GLY D1797      42.205  97.333   8.591  1.00  0.00           C  
ATOM   2542  O   GLY D1797      41.542  97.893   9.478  1.00  0.00           O  
ATOM   2543  N   LEU D1798      43.527  97.257   8.609  1.00  0.00           N  
ATOM   2544  CA  LEU D1798      44.324  97.842   9.670  1.00  0.00           C  
ATOM   2545  C   LEU D1798      45.355  98.730   8.976  1.00  0.00           C  
ATOM   2546  O   LEU D1798      45.807  98.416   7.875  1.00  0.00           O  
ATOM   2547  CB  LEU D1798      45.009  96.725  10.463  1.00  0.00           C  
ATOM   2548  CG  LEU D1798      44.785  96.683  11.975  1.00  0.00           C  
ATOM   2549  CD1 LEU D1798      43.386  97.141  12.336  1.00  0.00           C  
ATOM   2550  CD2 LEU D1798      45.033  95.277  12.474  1.00  0.00           C  
ATOM   2551  N   PRO D1799      45.659  99.897   9.552  1.00  0.00           N  
ATOM   2552  CA  PRO D1799      46.645 100.787   8.931  1.00  0.00           C  
ATOM   2553  C   PRO D1799      48.095 100.252   9.177  1.00  0.00           C  
ATOM   2554  O   PRO D1799      48.319  99.580  10.156  1.00  0.00           O  
ATOM   2555  CB  PRO D1799      46.351 102.121   9.624  1.00  0.00           C  
ATOM   2556  CG  PRO D1799      45.947 101.693  11.005  1.00  0.00           C  
ATOM   2557  CD  PRO D1799      45.049 100.510  10.749  1.00  0.00           C  
ATOM   2558  N   GLU D1800      48.982 100.279   8.178  1.00  0.00           N  
ATOM   2559  CA  GLU D1800      50.388  99.847   8.304  1.00  0.00           C  
ATOM   2560  C   GLU D1800      51.049  99.963   9.678  1.00  0.00           C  
ATOM   2561  O   GLU D1800      50.777 100.897  10.436  1.00  0.00           O  
ATOM   2562  CB  GLU D1800      51.241 100.618   7.294  1.00  0.00           C  
ATOM   2563  CG  GLU D1800      51.019 100.168   5.865  1.00  0.00           C  
ATOM   2564  CD  GLU D1800      51.052  98.648   5.728  1.00  0.00           C  
ATOM   2565  OE1 GLU D1800      52.041  98.023   6.172  1.00  0.00           O  
ATOM   2566  OE2 GLU D1800      50.081  98.076   5.188  1.00  0.00           O  
ATOM   2567  N   GLU D1801      51.941  99.013   9.965  1.00  0.00           N  
ATOM   2568  CA  GLU D1801      52.682  98.965  11.221  1.00  0.00           C  
ATOM   2569  C   GLU D1801      53.469 100.267  11.333  1.00  0.00           C  
ATOM   2570  O   GLU D1801      54.154 100.656  10.387  1.00  0.00           O  
ATOM   2571  CB  GLU D1801      53.656  97.779  11.199  1.00  0.00           C  
ATOM   2572  CG  GLU D1801      54.258  97.407  12.555  1.00  0.00           C  
ATOM   2573  CD  GLU D1801      53.272  96.675  13.464  1.00  0.00           C  
ATOM   2574  OE1 GLU D1801      53.095  95.444  13.301  1.00  0.00           O  
ATOM   2575  OE2 GLU D1801      52.675  97.332  14.343  1.00  0.00           O  
ATOM   2576  N   LYS D1802      53.325 100.968  12.454  1.00  0.00           N  
ATOM   2577  CA  LYS D1802      54.049 102.219  12.653  1.00  0.00           C  
ATOM   2578  C   LYS D1802      55.544 101.969  12.715  1.00  0.00           C  
ATOM   2579  O   LYS D1802      55.991 100.940  13.232  1.00  0.00           O  
ATOM   2580  CB  LYS D1802      53.623 102.908  13.948  1.00  0.00           C  
ATOM   2581  CG  LYS D1802      52.404 103.785  13.816  1.00  0.00           C  
ATOM   2582  CD  LYS D1802      52.237 104.662  15.049  1.00  0.00           C  
ATOM   2583  CE  LYS D1802      53.373 105.668  15.181  1.00  0.00           C  
ATOM   2584  NZ  LYS D1802      53.187 106.542  16.373  1.00  0.00           N  
ATOM   2585  N   GLY D1803      56.309 102.900  12.162  1.00  0.00           N  
ATOM   2586  CA  GLY D1803      57.751 102.773  12.194  1.00  0.00           C  
ATOM   2587  C   GLY D1803      58.281 103.605  13.344  1.00  0.00           C  
ATOM   2588  O   GLY D1803      57.491 104.176  14.101  1.00  0.00           O  
ATOM   2589  N   PRO D1804      59.607 103.658  13.543  1.00  0.00           N  
ATOM   2590  CA  PRO D1804      60.170 104.453  14.638  1.00  0.00           C  
ATOM   2591  C   PRO D1804      60.057 105.957  14.371  1.00  0.00           C  
ATOM   2592  O   PRO D1804      60.077 106.404  13.222  1.00  0.00           O  
ATOM   2593  CB  PRO D1804      61.628 103.995  14.668  1.00  0.00           C  
ATOM   2594  CG  PRO D1804      61.905 103.619  13.238  1.00  0.00           C  
ATOM   2595  CD  PRO D1804      60.654 102.873  12.863  1.00  0.00           C  
ATOM   2596  N   ASP D1805      59.935 106.741  15.434  1.00  0.00           N  
ATOM   2597  CA  ASP D1805      59.839 108.185  15.279  1.00  0.00           C  
ATOM   2598  C   ASP D1805      61.162 108.686  14.733  1.00  0.00           C  
ATOM   2599  O   ASP D1805      61.200 109.564  13.867  1.00  0.00           O  
ATOM   2600  CB  ASP D1805      59.540 108.853  16.616  1.00  0.00           C  
ATOM   2601  CG  ASP D1805      58.249 108.368  17.227  1.00  0.00           C  
ATOM   2602  OD1 ASP D1805      57.298 108.074  16.464  1.00  0.00           O  
ATOM   2603  OD2 ASP D1805      58.182 108.272  18.470  1.00  0.00           O  
ATOM   2604  N   LEU D1806      62.245 108.075  15.206  1.00  0.00           N  
ATOM   2605  CA  LEU D1806      63.585 108.443  14.783  1.00  0.00           C  
ATOM   2606  C   LEU D1806      64.481 107.233  14.564  1.00  0.00           C  
ATOM   2607  O   LEU D1806      64.452 106.269  15.340  1.00  0.00           O  
ATOM   2608  CB  LEU D1806      64.231 109.337  15.834  1.00  0.00           C  
ATOM   2609  CG  LEU D1806      65.682 109.727  15.581  1.00  0.00           C  
ATOM   2610  CD1 LEU D1806      65.764 110.691  14.402  1.00  0.00           C  
ATOM   2611  CD2 LEU D1806      66.255 110.353  16.835  1.00  0.00           C  
ATOM   2612  N   TYR D1807      65.255 107.278  13.486  1.00  0.00           N  
ATOM   2613  CA  TYR D1807      66.205 106.224  13.176  1.00  0.00           C  
ATOM   2614  C   TYR D1807      67.571 106.901  13.034  1.00  0.00           C  
ATOM   2615  O   TYR D1807      67.817 107.655  12.088  1.00  0.00           O  
ATOM   2616  CB  TYR D1807      65.836 105.491  11.889  1.00  0.00           C  
ATOM   2617  CG  TYR D1807      66.789 104.362  11.567  1.00  0.00           C  
ATOM   2618  CD1 TYR D1807      66.758 103.171  12.292  1.00  0.00           C  
ATOM   2619  CD2 TYR D1807      67.741 104.489  10.551  1.00  0.00           C  
ATOM   2620  CE1 TYR D1807      67.647 102.135  12.019  1.00  0.00           C  
ATOM   2621  CE2 TYR D1807      68.641 103.456  10.266  1.00  0.00           C  
ATOM   2622  CZ  TYR D1807      68.584 102.280  11.004  1.00  0.00           C  
ATOM   2623  OH  TYR D1807      69.448 101.236  10.726  1.00  0.00           O  
ATOM   2624  N   LEU D1808      68.425 106.689  14.025  1.00  0.00           N  
ATOM   2625  CA  LEU D1808      69.759 107.261  14.041  1.00  0.00           C  
ATOM   2626  C   LEU D1808      70.712 106.427  13.204  1.00  0.00           C  
ATOM   2627  O   LEU D1808      70.801 105.206  13.355  1.00  0.00           O  
ATOM   2628  CB  LEU D1808      70.268 107.354  15.477  1.00  0.00           C  
ATOM   2629  CG  LEU D1808      69.501 108.325  16.365  1.00  0.00           C  
ATOM   2630  CD1 LEU D1808      69.778 108.051  17.825  1.00  0.00           C  
ATOM   2631  CD2 LEU D1808      69.885 109.742  15.989  1.00  0.00           C  
ATOM   2632  N   ILE D1809      71.399 107.096  12.293  1.00  0.00           N  
ATOM   2633  CA  ILE D1809      72.366 106.450  11.427  1.00  0.00           C  
ATOM   2634  C   ILE D1809      73.767 107.015  11.740  1.00  0.00           C  
ATOM   2635  O   ILE D1809      74.011 108.226  11.621  1.00  0.00           O  
ATOM   2636  CB  ILE D1809      71.983 106.605   9.912  1.00  0.00           C  
ATOM   2637  CG1 ILE D1809      73.249 106.683   9.050  1.00  0.00           C  
ATOM   2638  CG2 ILE D1809      71.028 107.777   9.693  1.00  0.00           C  
ATOM   2639  CD1 ILE D1809      73.016 107.143   7.639  1.00  0.00           C  
ATOM   2640  N   PRO D1810      74.675 106.156  12.238  1.00  0.00           N  
ATOM   2641  CA  PRO D1810      76.045 106.541  12.587  1.00  0.00           C  
ATOM   2642  C   PRO D1810      76.888 106.655  11.320  1.00  0.00           C  
ATOM   2643  O   PRO D1810      76.813 105.792  10.438  1.00  0.00           O  
ATOM   2644  CB  PRO D1810      76.528 105.363  13.446  1.00  0.00           C  
ATOM   2645  CG  PRO D1810      75.267 104.586  13.795  1.00  0.00           C  
ATOM   2646  CD  PRO D1810      74.447 104.738  12.559  1.00  0.00           C  
ATOM   2647  N   LEU D1811      77.698 107.703  11.233  1.00  0.00           N  
ATOM   2648  CA  LEU D1811      78.545 107.894  10.061  1.00  0.00           C  
ATOM   2649  C   LEU D1811      79.997 107.439  10.293  1.00  0.00           C  
ATOM   2650  O   LEU D1811      80.761 107.238   9.340  1.00  0.00           O  
ATOM   2651  CB  LEU D1811      78.466 109.343   9.600  1.00  0.00           C  
ATOM   2652  CG  LEU D1811      77.025 109.790   9.305  1.00  0.00           C  
ATOM   2653  CD1 LEU D1811      76.989 111.271   8.968  1.00  0.00           C  
ATOM   2654  CD2 LEU D1811      76.421 108.968   8.171  1.00  0.00           C  
ATOM   2655  N   THR D1812      80.344 107.230  11.563  1.00  0.00           N  
ATOM   2656  CA  THR D1812      81.670 106.768  11.976  1.00  0.00           C  
ATOM   2657  C   THR D1812      81.449 105.651  13.002  1.00  0.00           C  
ATOM   2658  O   THR D1812      80.357 105.530  13.559  1.00  0.00           O  
ATOM   2659  CB  THR D1812      82.493 107.908  12.630  1.00  0.00           C  
ATOM   2660  OG1 THR D1812      81.919 108.274  13.895  1.00  0.00           O  
ATOM   2661  CG2 THR D1812      82.514 109.129  11.727  1.00  0.00           C  
ATOM   2662  N   GLU D1813      82.462 104.833  13.256  1.00  0.00           N  
ATOM   2663  CA  GLU D1813      82.316 103.749  14.223  1.00  0.00           C  
ATOM   2664  C   GLU D1813      82.072 104.286  15.629  1.00  0.00           C  
ATOM   2665  O   GLU D1813      81.256 103.748  16.377  1.00  0.00           O  
ATOM   2666  CB  GLU D1813      83.550 102.845  14.213  1.00  0.00           C  
ATOM   2667  CG  GLU D1813      83.396 101.556  15.027  1.00  0.00           C  
ATOM   2668  CD  GLU D1813      82.434 100.557  14.399  1.00  0.00           C  
ATOM   2669  OE1 GLU D1813      82.616 100.217  13.207  1.00  0.00           O  
ATOM   2670  OE2 GLU D1813      81.503 100.099  15.101  1.00  0.00           O  
ATOM   2671  N   GLU D1814      82.771 105.356  15.981  1.00  0.00           N  
ATOM   2672  CA  GLU D1814      82.609 105.947  17.297  1.00  0.00           C  
ATOM   2673  C   GLU D1814      81.157 106.380  17.517  1.00  0.00           C  
ATOM   2674  O   GLU D1814      80.649 106.327  18.639  1.00  0.00           O  
ATOM   2675  CB  GLU D1814      83.545 107.144  17.466  1.00  0.00           C  
ATOM   2676  CG  GLU D1814      83.613 107.648  18.896  1.00  0.00           C  
ATOM   2677  CD  GLU D1814      84.149 109.054  19.010  1.00  0.00           C  
ATOM   2678  OE1 GLU D1814      84.369 109.712  17.968  1.00  0.00           O  
ATOM   2679  OE2 GLU D1814      84.336 109.505  20.158  1.00  0.00           O  
ATOM   2680  N   ALA D1815      80.489 106.765  16.431  1.00  0.00           N  
ATOM   2681  CA  ALA D1815      79.103 107.221  16.472  1.00  0.00           C  
ATOM   2682  C   ALA D1815      78.056 106.154  16.800  1.00  0.00           C  
ATOM   2683  O   ALA D1815      77.043 106.474  17.413  1.00  0.00           O  
ATOM   2684  CB  ALA D1815      78.746 107.922  15.175  1.00  0.00           C  
ATOM   2685  N   VAL D1816      78.299 104.896  16.431  1.00  0.00           N  
ATOM   2686  CA  VAL D1816      77.323 103.836  16.702  1.00  0.00           C  
ATOM   2687  C   VAL D1816      76.919 103.777  18.175  1.00  0.00           C  
ATOM   2688  O   VAL D1816      75.732 103.756  18.500  1.00  0.00           O  
ATOM   2689  CB  VAL D1816      77.784 102.426  16.210  1.00  0.00           C  
ATOM   2690  CG1 VAL D1816      78.184 102.466  14.744  1.00  0.00           C  
ATOM   2691  CG2 VAL D1816      78.909 101.897  17.062  1.00  0.00           C  
ATOM   2692  N   ALA D1817      77.897 103.805  19.070  1.00  0.00           N  
ATOM   2693  CA  ALA D1817      77.596 103.768  20.490  1.00  0.00           C  
ATOM   2694  C   ALA D1817      76.886 105.053  20.895  1.00  0.00           C  
ATOM   2695  O   ALA D1817      75.946 105.016  21.692  1.00  0.00           O  
ATOM   2696  CB  ALA D1817      78.859 103.593  21.295  1.00  0.00           C  
ATOM   2697  N   GLU D1818      77.308 106.179  20.322  1.00  0.00           N  
ATOM   2698  CA  GLU D1818      76.697 107.457  20.648  1.00  0.00           C  
ATOM   2699  C   GLU D1818      75.234 107.471  20.237  1.00  0.00           C  
ATOM   2700  O   GLU D1818      74.393 108.032  20.938  1.00  0.00           O  
ATOM   2701  CB  GLU D1818      77.467 108.607  19.996  1.00  0.00           C  
ATOM   2702  CG  GLU D1818      78.856 108.837  20.593  1.00  0.00           C  
ATOM   2703  CD  GLU D1818      78.834 109.120  22.098  1.00  0.00           C  
ATOM   2704  OE1 GLU D1818      78.023 109.966  22.558  1.00  0.00           O  
ATOM   2705  OE2 GLU D1818      79.639 108.491  22.823  1.00  0.00           O  
ATOM   2706  N   ALA D1819      74.936 106.811  19.121  1.00  0.00           N  
ATOM   2707  CA  ALA D1819      73.574 106.720  18.605  1.00  0.00           C  
ATOM   2708  C   ALA D1819      72.761 105.945  19.628  1.00  0.00           C  
ATOM   2709  O   ALA D1819      71.650 106.342  19.983  1.00  0.00           O  
ATOM   2710  CB  ALA D1819      73.556 106.001  17.254  1.00  0.00           C  
ATOM   2711  N   PHE D1820      73.338 104.852  20.117  1.00  0.00           N  
ATOM   2712  CA  PHE D1820      72.683 104.031  21.114  1.00  0.00           C  
ATOM   2713  C   PHE D1820      72.367 104.861  22.357  1.00  0.00           C  
ATOM   2714  O   PHE D1820      71.245 104.824  22.866  1.00  0.00           O  
ATOM   2715  CB  PHE D1820      73.562 102.834  21.466  1.00  0.00           C  
ATOM   2716  CG  PHE D1820      73.137 102.113  22.710  1.00  0.00           C  
ATOM   2717  CD1 PHE D1820      71.823 101.703  22.887  1.00  0.00           C  
ATOM   2718  CD2 PHE D1820      74.054 101.856  23.720  1.00  0.00           C  
ATOM   2719  CE1 PHE D1820      71.429 101.051  24.051  1.00  0.00           C  
ATOM   2720  CE2 PHE D1820      73.667 101.203  24.890  1.00  0.00           C  
ATOM   2721  CZ  PHE D1820      72.354 100.802  25.054  1.00  0.00           C  
ATOM   2722  N   TYR D1821      73.343 105.634  22.821  1.00  0.00           N  
ATOM   2723  CA  TYR D1821      73.153 106.476  24.003  1.00  0.00           C  
ATOM   2724  C   TYR D1821      72.058 107.514  23.790  1.00  0.00           C  
ATOM   2725  O   TYR D1821      71.228 107.743  24.672  1.00  0.00           O  
ATOM   2726  CB  TYR D1821      74.446 107.209  24.371  1.00  0.00           C  
ATOM   2727  CG  TYR D1821      75.626 106.315  24.650  1.00  0.00           C  
ATOM   2728  CD1 TYR D1821      75.463 105.071  25.258  1.00  0.00           C  
ATOM   2729  CD2 TYR D1821      76.913 106.708  24.286  1.00  0.00           C  
ATOM   2730  CE1 TYR D1821      76.554 104.240  25.492  1.00  0.00           C  
ATOM   2731  CE2 TYR D1821      78.009 105.884  24.514  1.00  0.00           C  
ATOM   2732  CZ  TYR D1821      77.822 104.654  25.117  1.00  0.00           C  
ATOM   2733  OH  TYR D1821      78.898 103.827  25.333  1.00  0.00           O  
ATOM   2734  N   LEU D1822      72.078 108.159  22.630  1.00  0.00           N  
ATOM   2735  CA  LEU D1822      71.087 109.172  22.312  1.00  0.00           C  
ATOM   2736  C   LEU D1822      69.709 108.523  22.274  1.00  0.00           C  
ATOM   2737  O   LEU D1822      68.757 109.035  22.868  1.00  0.00           O  
ATOM   2738  CB  LEU D1822      71.404 109.826  20.969  1.00  0.00           C  
ATOM   2739  CG  LEU D1822      70.433 110.926  20.545  1.00  0.00           C  
ATOM   2740  CD1 LEU D1822      70.430 112.046  21.576  1.00  0.00           C  
ATOM   2741  CD2 LEU D1822      70.808 111.438  19.169  1.00  0.00           C  
ATOM   2742  N   ALA D1830      69.616 107.379  21.603  1.00  0.00           N  
ATOM   2743  CA  ALA D1830      68.362 106.650  21.497  1.00  0.00           C  
ATOM   2744  C   ALA D1830      67.811 106.406  22.904  1.00  0.00           C  
ATOM   2745  O   ALA D1830      66.633 106.676  23.179  1.00  0.00           O  
ATOM   2746  CB  ALA D1830      68.581 105.327  20.771  1.00  0.00           C  
ATOM   2747  N   GLU D1831      68.678 105.951  23.805  1.00  0.00           N  
ATOM   2748  CA  GLU D1831      68.274 105.684  25.177  1.00  0.00           C  
ATOM   2749  C   GLU D1831      67.746 106.909  25.923  1.00  0.00           C  
ATOM   2750  O   GLU D1831      66.874 106.787  26.788  1.00  0.00           O  
ATOM   2751  CB  GLU D1831      69.415 105.042  25.957  1.00  0.00           C  
ATOM   2752  CG  GLU D1831      69.294 103.538  26.053  1.00  0.00           C  
ATOM   2753  CD  GLU D1831      67.994 103.102  26.725  1.00  0.00           C  
ATOM   2754  OE1 GLU D1831      67.744 103.535  27.877  1.00  0.00           O  
ATOM   2755  OE2 GLU D1831      67.219 102.337  26.101  1.00  0.00           O  
ATOM   2756  N   ALA D1832      68.269 108.085  25.591  1.00  0.00           N  
ATOM   2757  CA  ALA D1832      67.828 109.320  26.232  1.00  0.00           C  
ATOM   2758  C   ALA D1832      66.426 109.712  25.760  1.00  0.00           C  
ATOM   2759  O   ALA D1832      65.673 110.358  26.488  1.00  0.00           O  
ATOM   2760  CB  ALA D1832      68.805 110.438  25.931  1.00  0.00           C  
ATOM   2761  N   LEU D1833      66.092 109.322  24.535  1.00  0.00           N  
ATOM   2762  CA  LEU D1833      64.804 109.633  23.937  1.00  0.00           C  
ATOM   2763  C   LEU D1833      63.680 108.669  24.339  1.00  0.00           C  
ATOM   2764  O   LEU D1833      62.510 109.061  24.376  1.00  0.00           O  
ATOM   2765  CB  LEU D1833      64.947 109.671  22.411  1.00  0.00           C  
ATOM   2766  CG  LEU D1833      66.040 110.599  21.877  1.00  0.00           C  
ATOM   2767  CD1 LEU D1833      66.167 110.460  20.381  1.00  0.00           C  
ATOM   2768  CD2 LEU D1833      65.728 112.023  22.234  1.00  0.00           C  
ATOM   2769  N   ARG D1834      64.026 107.414  24.616  1.00  0.00           N  
ATOM   2770  CA  ARG D1834      63.035 106.402  24.995  1.00  0.00           C  
ATOM   2771  C   ARG D1834      62.645 106.519  26.471  1.00  0.00           C  
ATOM   2772  O   ARG D1834      63.441 106.967  27.294  1.00  0.00           O  
ATOM   2773  CB  ARG D1834      63.605 105.010  24.767  1.00  0.00           C  
ATOM   2774  CG  ARG D1834      64.122 104.728  23.388  1.00  0.00           C  
ATOM   2775  CD  ARG D1834      65.090 103.593  23.550  1.00  0.00           C  
ATOM   2776  NE  ARG D1834      65.553 103.039  22.294  1.00  0.00           N  
ATOM   2777  CZ  ARG D1834      66.458 102.077  22.229  1.00  0.00           C  
ATOM   2778  NH1 ARG D1834      66.978 101.601  23.351  1.00  0.00           N  
ATOM   2779  NH2 ARG D1834      66.800 101.554  21.059  1.00  0.00           N  
ATOM   2780  N   PRO D1835      61.447 106.036  26.841  1.00  0.00           N  
ATOM   2781  CA  PRO D1835      60.469 105.404  25.955  1.00  0.00           C  
ATOM   2782  C   PRO D1835      59.416 106.371  25.417  1.00  0.00           C  
ATOM   2783  O   PRO D1835      58.517 105.964  24.677  1.00  0.00           O  
ATOM   2784  CB  PRO D1835      59.841 104.354  26.863  1.00  0.00           C  
ATOM   2785  CG  PRO D1835      59.751 105.083  28.159  1.00  0.00           C  
ATOM   2786  CD  PRO D1835      61.094 105.799  28.254  1.00  0.00           C  
ATOM   2787  N   ARG D1836      59.517 107.644  25.794  1.00  0.00           N  
ATOM   2788  CA  ARG D1836      58.557 108.652  25.338  1.00  0.00           C  
ATOM   2789  C   ARG D1836      58.566 108.755  23.810  1.00  0.00           C  
ATOM   2790  O   ARG D1836      57.549 109.065  23.180  1.00  0.00           O  
ATOM   2791  CB  ARG D1836      58.881 110.012  25.952  1.00  0.00           C  
ATOM   2792  CG  ARG D1836      57.787 111.054  25.783  1.00  0.00           C  
ATOM   2793  CD  ARG D1836      56.572 110.748  26.654  1.00  0.00           C  
ATOM   2794  NE  ARG D1836      55.447 111.640  26.373  1.00  0.00           N  
ATOM   2795  CZ  ARG D1836      54.397 111.799  27.176  1.00  0.00           C  
ATOM   2796  NH1 ARG D1836      54.322 111.132  28.322  1.00  0.00           N  
ATOM   2797  NH2 ARG D1836      53.406 112.608  26.820  1.00  0.00           N  
ATOM   2798  N   LEU D1837      59.728 108.482  23.229  1.00  0.00           N  
ATOM   2799  CA  LEU D1837      59.917 108.513  21.788  1.00  0.00           C  
ATOM   2800  C   LEU D1837      60.456 107.152  21.364  1.00  0.00           C  
ATOM   2801  O   LEU D1837      61.203 106.516  22.112  1.00  0.00           O  
ATOM   2802  CB  LEU D1837      60.938 109.587  21.443  1.00  0.00           C  
ATOM   2803  CG  LEU D1837      60.561 110.735  20.508  1.00  0.00           C  
ATOM   2804  CD1 LEU D1837      59.110 111.130  20.671  1.00  0.00           C  
ATOM   2805  CD2 LEU D1837      61.473 111.908  20.819  1.00  0.00           C  
ATOM   2806  N   ARG D1838      60.030 106.676  20.201  1.00  0.00           N  
ATOM   2807  CA  ARG D1838      60.511 105.401  19.701  1.00  0.00           C  
ATOM   2808  C   ARG D1838      61.713 105.725  18.840  1.00  0.00           C  
ATOM   2809  O   ARG D1838      61.570 106.241  17.723  1.00  0.00           O  
ATOM   2810  CB  ARG D1838      59.448 104.673  18.880  1.00  0.00           C  
ATOM   2811  CG  ARG D1838      59.966 103.396  18.249  1.00  0.00           C  
ATOM   2812  CD  ARG D1838      58.876 102.626  17.560  1.00  0.00           C  
ATOM   2813  NE  ARG D1838      59.427 101.547  16.751  1.00  0.00           N  
ATOM   2814  CZ  ARG D1838      58.724 100.832  15.883  1.00  0.00           C  
ATOM   2815  NH1 ARG D1838      57.434 101.078  15.715  1.00  0.00           N  
ATOM   2816  NH2 ARG D1838      59.319  99.902  15.149  1.00  0.00           N  
ATOM   2817  N   ALA D1839      62.893 105.433  19.376  1.00  0.00           N  
ATOM   2818  CA  ALA D1839      64.156 105.704  18.698  1.00  0.00           C  
ATOM   2819  C   ALA D1839      64.949 104.435  18.434  1.00  0.00           C  
ATOM   2820  O   ALA D1839      65.184 103.637  19.348  1.00  0.00           O  
ATOM   2821  CB  ALA D1839      64.989 106.669  19.530  1.00  0.00           C  
ATOM   2822  N   GLU D1840      65.374 104.270  17.188  1.00  0.00           N  
ATOM   2823  CA  GLU D1840      66.157 103.112  16.789  1.00  0.00           C  
ATOM   2824  C   GLU D1840      67.438 103.619  16.133  1.00  0.00           C  
ATOM   2825  O   GLU D1840      67.532 104.802  15.821  1.00  0.00           O  
ATOM   2826  CB  GLU D1840      65.353 102.230  15.825  1.00  0.00           C  
ATOM   2827  CG  GLU D1840      64.270 101.388  16.504  1.00  0.00           C  
ATOM   2828  CD  GLU D1840      63.322 100.740  15.509  1.00  0.00           C  
ATOM   2829  OE1 GLU D1840      63.793 100.123  14.525  1.00  0.00           O  
ATOM   2830  OE2 GLU D1840      62.098 100.858  15.707  1.00  0.00           O  
ATOM   2831  N   TYR D1841      68.407 102.735  15.904  1.00  0.00           N  
ATOM   2832  CA  TYR D1841      69.679 103.131  15.304  1.00  0.00           C  
ATOM   2833  C   TYR D1841      70.361 101.963  14.599  1.00  0.00           C  
ATOM   2834  O   TYR D1841      70.023 100.797  14.845  1.00  0.00           O  
ATOM   2835  CB  TYR D1841      70.610 103.659  16.398  1.00  0.00           C  
ATOM   2836  CG  TYR D1841      70.769 102.676  17.528  1.00  0.00           C  
ATOM   2837  CD1 TYR D1841      71.703 101.638  17.448  1.00  0.00           C  
ATOM   2838  CD2 TYR D1841      69.909 102.713  18.630  1.00  0.00           C  
ATOM   2839  CE1 TYR D1841      71.768 100.655  18.427  1.00  0.00           C  
ATOM   2840  CE2 TYR D1841      69.967 101.735  19.617  1.00  0.00           C  
ATOM   2841  CZ  TYR D1841      70.892 100.707  19.505  1.00  0.00           C  
ATOM   2842  OH  TYR D1841      70.900  99.707  20.449  1.00  0.00           O  
ATOM   2843  N   ALA D1842      71.322 102.282  13.731  1.00  0.00           N  
ATOM   2844  CA  ALA D1842      72.081 101.271  12.999  1.00  0.00           C  
ATOM   2845  C   ALA D1842      73.249 100.848  13.885  1.00  0.00           C  
ATOM   2846  O   ALA D1842      73.779 101.663  14.636  1.00  0.00           O  
ATOM   2847  CB  ALA D1842      72.585 101.836  11.680  1.00  0.00           C  
ATOM   2848  N   LEU D1843      73.620  99.572  13.830  1.00  0.00           N  
ATOM   2849  CA  LEU D1843      74.717  99.061  14.649  1.00  0.00           C  
ATOM   2850  C   LEU D1843      76.088  99.126  13.982  1.00  0.00           C  
ATOM   2851  O   LEU D1843      77.071  98.604  14.512  1.00  0.00           O  
ATOM   2852  CB  LEU D1843      74.427  97.625  15.092  1.00  0.00           C  
ATOM   2853  CG  LEU D1843      73.604  97.437  16.367  1.00  0.00           C  
ATOM   2854  CD1 LEU D1843      73.492  95.945  16.654  1.00  0.00           C  
ATOM   2855  CD2 LEU D1843      74.256  98.162  17.550  1.00  0.00           C  
ATOM   2856  N   ALA D1844      76.153  99.774  12.826  1.00  0.00           N  
ATOM   2857  CA  ALA D1844      77.401  99.901  12.088  1.00  0.00           C  
ATOM   2858  C   ALA D1844      77.344 101.180  11.273  1.00  0.00           C  
ATOM   2859  O   ALA D1844      76.266 101.628  10.902  1.00  0.00           O  
ATOM   2860  CB  ALA D1844      77.589  98.706  11.171  1.00  0.00           C  
ATOM   2861  N   PRO D1845      78.504 101.810  11.028  1.00  0.00           N  
ATOM   2862  CA  PRO D1845      78.559 103.048  10.250  1.00  0.00           C  
ATOM   2863  C   PRO D1845      78.135 102.786   8.817  1.00  0.00           C  
ATOM   2864  O   PRO D1845      78.265 101.671   8.320  1.00  0.00           O  
ATOM   2865  CB  PRO D1845      80.040 103.419  10.304  1.00  0.00           C  
ATOM   2866  CG  PRO D1845      80.515 102.776  11.564  1.00  0.00           C  
ATOM   2867  CD  PRO D1845      79.841 101.446  11.521  1.00  0.00           C  
ATOM   2868  N   ARG D1847      77.629 103.811   8.153  1.00  0.00           N  
ATOM   2869  CA  ARG D1847      77.207 103.677   6.768  1.00  0.00           C  
ATOM   2870  C   ARG D1847      77.097 105.046   6.119  1.00  0.00           C  
ATOM   2871  O   ARG D1847      77.040 106.066   6.806  1.00  0.00           O  
ATOM   2872  CB  ARG D1847      75.878 102.915   6.663  1.00  0.00           C  
ATOM   2873  CG  ARG D1847      74.725 103.508   7.464  1.00  0.00           C  
ATOM   2874  CD  ARG D1847      74.167 102.489   8.452  1.00  0.00           C  
ATOM   2875  NE  ARG D1847      73.928 101.189   7.818  1.00  0.00           N  
ATOM   2876  CZ  ARG D1847      74.043 100.015   8.436  1.00  0.00           C  
ATOM   2877  NH1 ARG D1847      74.390  99.956   9.717  1.00  0.00           N  
ATOM   2878  NH2 ARG D1847      73.837  98.891   7.762  1.00  0.00           N  
ATOM   2879  N   LYS D1848      77.163 105.077   4.794  1.00  0.00           N  
ATOM   2880  CA  LYS D1848      77.058 106.343   4.088  1.00  0.00           C  
ATOM   2881  C   LYS D1848      75.631 106.872   4.245  1.00  0.00           C  
ATOM   2882  O   LYS D1848      74.674 106.094   4.302  1.00  0.00           O  
ATOM   2883  CB  LYS D1848      77.459 106.189   2.611  1.00  0.00           C  
ATOM   2884  CG  LYS D1848      78.973 106.223   2.377  1.00  0.00           C  
ATOM   2885  CD  LYS D1848      79.336 105.955   0.917  1.00  0.00           C  
ATOM   2886  CE  LYS D1848      80.852 105.934   0.707  1.00  0.00           C  
ATOM   2887  NZ  LYS D1848      81.228 105.423  -0.650  1.00  0.00           N  
ATOM   2888  N   PRO D1849      75.476 108.204   4.292  1.00  0.00           N  
ATOM   2889  CA  PRO D1849      74.198 108.908   4.447  1.00  0.00           C  
ATOM   2890  C   PRO D1849      73.037 108.348   3.621  1.00  0.00           C  
ATOM   2891  O   PRO D1849      71.980 108.023   4.167  1.00  0.00           O  
ATOM   2892  CB  PRO D1849      74.555 110.332   4.034  1.00  0.00           C  
ATOM   2893  CG  PRO D1849      75.964 110.460   4.511  1.00  0.00           C  
ATOM   2894  CD  PRO D1849      76.569 109.165   4.052  1.00  0.00           C  
ATOM   2895  N   ALA D1850      73.244 108.217   2.314  1.00  0.00           N  
ATOM   2896  CA  ALA D1850      72.220 107.698   1.409  1.00  0.00           C  
ATOM   2897  C   ALA D1850      71.714 106.310   1.808  1.00  0.00           C  
ATOM   2898  O   ALA D1850      70.512 106.050   1.786  1.00  0.00           O  
ATOM   2899  CB  ALA D1850      72.754 107.666  -0.012  1.00  0.00           C  
ATOM   2900  N   LYS D1851      72.639 105.430   2.172  1.00  0.00           N  
ATOM   2901  CA  LYS D1851      72.300 104.072   2.571  1.00  0.00           C  
ATOM   2902  C   LYS D1851      71.476 104.076   3.848  1.00  0.00           C  
ATOM   2903  O   LYS D1851      70.416 103.447   3.911  1.00  0.00           O  
ATOM   2904  CB  LYS D1851      73.571 103.245   2.766  1.00  0.00           C  
ATOM   2905  CG  LYS D1851      74.457 103.197   1.530  1.00  0.00           C  
ATOM   2906  CD  LYS D1851      75.675 102.303   1.731  1.00  0.00           C  
ATOM   2907  CE  LYS D1851      76.492 102.211   0.450  1.00  0.00           C  
ATOM   2908  NZ  LYS D1851      77.631 101.267   0.581  1.00  0.00           N  
ATOM   2909  N   GLY D1852      71.952 104.811   4.852  1.00  0.00           N  
ATOM   2910  CA  GLY D1852      71.245 104.890   6.120  1.00  0.00           C  
ATOM   2911  C   GLY D1852      69.876 105.512   5.954  1.00  0.00           C  
ATOM   2912  O   GLY D1852      68.931 105.146   6.651  1.00  0.00           O  
ATOM   2913  N   LEU D1853      69.769 106.453   5.021  1.00  0.00           N  
ATOM   2914  CA  LEU D1853      68.506 107.121   4.740  1.00  0.00           C  
ATOM   2915  C   LEU D1853      67.542 106.099   4.124  1.00  0.00           C  
ATOM   2916  O   LEU D1853      66.346 106.079   4.435  1.00  0.00           O  
ATOM   2917  CB  LEU D1853      68.729 108.277   3.775  1.00  0.00           C  
ATOM   2918  CG  LEU D1853      67.618 109.314   3.825  1.00  0.00           C  
ATOM   2919  CD1 LEU D1853      67.699 110.030   5.155  1.00  0.00           C  
ATOM   2920  CD2 LEU D1853      67.744 110.292   2.668  1.00  0.00           C  
ATOM   2921  N   GLU D1854      68.084 105.252   3.251  1.00  0.00           N  
ATOM   2922  CA  GLU D1854      67.325 104.195   2.596  1.00  0.00           C  
ATOM   2923  C   GLU D1854      66.753 103.271   3.679  1.00  0.00           C  
ATOM   2924  O   GLU D1854      65.567 102.939   3.658  1.00  0.00           O  
ATOM   2925  CB  GLU D1854      68.256 103.412   1.663  1.00  0.00           C  
ATOM   2926  CG  GLU D1854      67.710 102.085   1.132  1.00  0.00           C  
ATOM   2927  CD  GLU D1854      68.810 101.167   0.588  1.00  0.00           C  
ATOM   2928  OE1 GLU D1854      69.591 101.619  -0.280  1.00  0.00           O  
ATOM   2929  OE2 GLU D1854      68.896  99.995   1.031  1.00  0.00           O  
ATOM   2930  N   GLU D1855      67.584 102.908   4.654  1.00  0.00           N  
ATOM   2931  CA  GLU D1855      67.174 102.027   5.751  1.00  0.00           C  
ATOM   2932  C   GLU D1855      66.124 102.647   6.655  1.00  0.00           C  
ATOM   2933  O   GLU D1855      65.272 101.941   7.201  1.00  0.00           O  
ATOM   2934  CB  GLU D1855      68.378 101.630   6.595  1.00  0.00           C  
ATOM   2935  CG  GLU D1855      69.364 100.731   5.881  1.00  0.00           C  
ATOM   2936  CD  GLU D1855      70.622 100.463   6.697  1.00  0.00           C  
ATOM   2937  OE1 GLU D1855      70.710 100.913   7.865  1.00  0.00           O  
ATOM   2938  OE2 GLU D1855      71.532  99.796   6.159  1.00  0.00           O  
ATOM   2939  N   ALA D1856      66.212 103.959   6.849  1.00  0.00           N  
ATOM   2940  CA  ALA D1856      65.250 104.666   7.679  1.00  0.00           C  
ATOM   2941  C   ALA D1856      63.895 104.572   6.991  1.00  0.00           C  
ATOM   2942  O   ALA D1856      62.876 104.309   7.638  1.00  0.00           O  
ATOM   2943  CB  ALA D1856      65.664 106.117   7.846  1.00  0.00           C  
ATOM   2944  N   LEU D1857      63.906 104.755   5.671  1.00  0.00           N  
ATOM   2945  CA  LEU D1857      62.704 104.685   4.847  1.00  0.00           C  
ATOM   2946  C   LEU D1857      62.144 103.262   4.899  1.00  0.00           C  
ATOM   2947  O   LEU D1857      60.935 103.064   5.084  1.00  0.00           O  
ATOM   2948  CB  LEU D1857      63.042 105.066   3.401  1.00  0.00           C  
ATOM   2949  CG  LEU D1857      62.462 106.360   2.819  1.00  0.00           C  
ATOM   2950  CD1 LEU D1857      62.589 107.510   3.801  1.00  0.00           C  
ATOM   2951  CD2 LEU D1857      63.185 106.691   1.521  1.00  0.00           C  
ATOM   2952  N   LYS D1860      63.057 102.290   4.804  1.00  0.00           N  
ATOM   2953  CA  LYS D1860      62.761 100.850   4.827  1.00  0.00           C  
ATOM   2954  C   LYS D1860      62.170 100.409   6.168  1.00  0.00           C  
ATOM   2955  O   LYS D1860      61.669  99.291   6.298  1.00  0.00           O  
ATOM   2956  CB  LYS D1860      64.050 100.054   4.557  1.00  0.00           C  
ATOM   2957  CG  LYS D1860      63.857  98.554   4.304  1.00  0.00           C  
ATOM   2958  CD  LYS D1860      65.001  97.694   4.869  1.00  0.00           C  
ATOM   2959  CE  LYS D1860      66.379  98.124   4.383  1.00  0.00           C  
ATOM   2960  NZ  LYS D1860      66.527  98.013   2.910  1.00  0.00           N  
ATOM   2961  N   ARG D1861      62.310 101.260   7.179  1.00  0.00           N  
ATOM   2962  CA  ARG D1861      61.782 100.993   8.508  1.00  0.00           C  
ATOM   2963  C   ARG D1861      60.575 101.868   8.812  1.00  0.00           C  
ATOM   2964  O   ARG D1861      60.029 101.806   9.910  1.00  0.00           O  
ATOM   2965  CB  ARG D1861      62.851 101.245   9.568  1.00  0.00           C  
ATOM   2966  CG  ARG D1861      63.864 100.127   9.748  1.00  0.00           C  
ATOM   2967  CD  ARG D1861      64.784 100.458  10.921  1.00  0.00           C  
ATOM   2968  NE  ARG D1861      65.628  99.342  11.341  1.00  0.00           N  
ATOM   2969  CZ  ARG D1861      66.535  98.750  10.569  1.00  0.00           C  
ATOM   2970  NH1 ARG D1861      66.722  99.160   9.319  1.00  0.00           N  
ATOM   2971  NH2 ARG D1861      67.277  97.760  11.055  1.00  0.00           N  
ATOM   2972  N   GLY D1862      60.185 102.702   7.855  1.00  0.00           N  
ATOM   2973  CA  GLY D1862      59.044 103.579   8.046  1.00  0.00           C  
ATOM   2974  C   GLY D1862      59.254 104.651   9.101  1.00  0.00           C  
ATOM   2975  O   GLY D1862      58.291 105.108   9.731  1.00  0.00           O  
ATOM   2976  N   ALA D1863      60.505 105.065   9.281  1.00  0.00           N  
ATOM   2977  CA  ALA D1863      60.850 106.083  10.267  1.00  0.00           C  
ATOM   2978  C   ALA D1863      60.339 107.462   9.880  1.00  0.00           C  
ATOM   2979  O   ALA D1863      60.337 107.817   8.704  1.00  0.00           O  
ATOM   2980  CB  ALA D1863      62.351 106.121  10.468  1.00  0.00           C  
ATOM   2981  N   ALA D1864      59.904 108.237  10.867  1.00  0.00           N  
ATOM   2982  CA  ALA D1864      59.402 109.579  10.597  1.00  0.00           C  
ATOM   2983  C   ALA D1864      60.585 110.491  10.310  1.00  0.00           C  
ATOM   2984  O   ALA D1864      60.595 111.237   9.322  1.00  0.00           O  
ATOM   2985  CB  ALA D1864      58.611 110.100  11.787  1.00  0.00           C  
ATOM   2986  N   PHE D1865      61.588 110.403  11.176  1.00  0.00           N  
ATOM   2987  CA  PHE D1865      62.794 111.200  11.054  1.00  0.00           C  
ATOM   2988  C   PHE D1865      64.038 110.331  10.985  1.00  0.00           C  
ATOM   2989  O   PHE D1865      64.109 109.263  11.600  1.00  0.00           O  
ATOM   2990  CB  PHE D1865      62.949 112.114  12.261  1.00  0.00           C  
ATOM   2991  CG  PHE D1865      62.068 113.311  12.238  1.00  0.00           C  
ATOM   2992  CD1 PHE D1865      60.780 113.254  12.747  1.00  0.00           C  
ATOM   2993  CD2 PHE D1865      62.545 114.522  11.760  1.00  0.00           C  
ATOM   2994  CE1 PHE D1865      59.979 114.395  12.784  1.00  0.00           C  
ATOM   2995  CE2 PHE D1865      61.753 115.668  11.793  1.00  0.00           C  
ATOM   2996  CZ  PHE D1865      60.468 115.602  12.307  1.00  0.00           C  
ATOM   2997  N   ALA D1866      65.022 110.806  10.235  1.00  0.00           N  
ATOM   2998  CA  ALA D1866      66.298 110.132  10.116  1.00  0.00           C  
ATOM   2999  C   ALA D1866      67.202 111.034  10.938  1.00  0.00           C  
ATOM   3000  O   ALA D1866      66.978 112.238  10.992  1.00  0.00           O  
ATOM   3001  CB  ALA D1866      66.745 110.102   8.672  1.00  0.00           C  
ATOM   3002  N   GLY D1867      68.163 110.454  11.642  1.00  0.00           N  
ATOM   3003  CA  GLY D1867      69.076 111.251  12.448  1.00  0.00           C  
ATOM   3004  C   GLY D1867      70.510 110.894  12.107  1.00  0.00           C  
ATOM   3005  O   GLY D1867      70.889 109.729  12.180  1.00  0.00           O  
ATOM   3006  N   PHE D1878      71.310 111.877  11.722  1.00  0.00           N  
ATOM   3007  CA  PHE D1878      72.700 111.622  11.361  1.00  0.00           C  
ATOM   3008  C   PHE D1878      73.681 111.953  12.472  1.00  0.00           C  
ATOM   3009  O   PHE D1878      73.571 113.009  13.100  1.00  0.00           O  
ATOM   3010  CB  PHE D1878      73.078 112.434  10.132  1.00  0.00           C  
ATOM   3011  CG  PHE D1878      72.334 112.043   8.901  1.00  0.00           C  
ATOM   3012  CD1 PHE D1878      72.701 110.909   8.179  1.00  0.00           C  
ATOM   3013  CD2 PHE D1878      71.288 112.828   8.439  1.00  0.00           C  
ATOM   3014  CE1 PHE D1878      72.037 110.563   7.009  1.00  0.00           C  
ATOM   3015  CE2 PHE D1878      70.615 112.494   7.270  1.00  0.00           C  
ATOM   3016  CZ  PHE D1878      70.992 111.358   6.552  1.00  0.00           C  
ATOM   3017  N   LEU D1879      74.634 111.053  12.705  1.00  0.00           N  
ATOM   3018  CA  LEU D1879      75.661 111.258  13.717  1.00  0.00           C  
ATOM   3019  C   LEU D1879      77.030 111.020  13.118  1.00  0.00           C  
ATOM   3020  O   LEU D1879      77.499 109.882  13.047  1.00  0.00           O  
ATOM   3021  CB  LEU D1879      75.464 110.338  14.914  1.00  0.00           C  
ATOM   3022  CG  LEU D1879      74.514 110.870  15.977  1.00  0.00           C  
ATOM   3023  CD1 LEU D1879      74.474 109.911  17.152  1.00  0.00           C  
ATOM   3024  CD2 LEU D1879      74.967 112.249  16.423  1.00  0.00           C  
ATOM   3025  N   GLY D1880      77.627 112.091  12.609  1.00  0.00           N  
ATOM   3026  CA  GLY D1880      78.948 112.018  12.018  1.00  0.00           C  
ATOM   3027  C   GLY D1880      79.898 112.750  12.932  1.00  0.00           C  
ATOM   3028  O   GLY D1880      79.494 113.201  14.006  1.00  0.00           O  
ATOM   3029  N   GLU D1881      81.135 112.943  12.498  1.00  0.00           N  
ATOM   3030  CA  GLU D1881      82.096 113.619  13.356  1.00  0.00           C  
ATOM   3031  C   GLU D1881      81.665 115.016  13.764  1.00  0.00           C  
ATOM   3032  O   GLU D1881      81.712 115.362  14.947  1.00  0.00           O  
ATOM   3033  CB  GLU D1881      83.492 113.656  12.729  1.00  0.00           C  
ATOM   3034  CG  GLU D1881      84.555 114.214  13.680  1.00  0.00           C  
ATOM   3035  CD  GLU D1881      84.543 113.544  15.067  1.00  0.00           C  
ATOM   3036  OE1 GLU D1881      84.334 112.309  15.143  1.00  0.00           O  
ATOM   3037  OE2 GLU D1881      84.756 114.250  16.084  1.00  0.00           O  
ATOM   3038  N   ASP D1882      81.197 115.798  12.798  1.00  0.00           N  
ATOM   3039  CA  ASP D1882      80.775 117.161  13.091  1.00  0.00           C  
ATOM   3040  C   ASP D1882      79.802 117.255  14.263  1.00  0.00           C  
ATOM   3041  O   ASP D1882      80.082 117.924  15.253  1.00  0.00           O  
ATOM   3042  CB  ASP D1882      80.167 117.820  11.854  1.00  0.00           C  
ATOM   3043  CG  ASP D1882      81.155 117.940  10.713  1.00  0.00           C  
ATOM   3044  OD1 ASP D1882      82.254 118.498  10.936  1.00  0.00           O  
ATOM   3045  OD2 ASP D1882      80.828 117.478   9.595  1.00  0.00           O  
ATOM   3046  N   GLU D1883      78.676 116.562  14.169  1.00  0.00           N  
ATOM   3047  CA  GLU D1883      77.690 116.608  15.236  1.00  0.00           C  
ATOM   3048  C   GLU D1883      78.192 115.990  16.532  1.00  0.00           C  
ATOM   3049  O   GLU D1883      77.804 116.426  17.614  1.00  0.00           O  
ATOM   3050  CB  GLU D1883      76.344 116.002  14.808  1.00  0.00           C  
ATOM   3051  CG  GLU D1883      76.418 114.856  13.831  1.00  0.00           C  
ATOM   3052  CD  GLU D1883      76.486 115.315  12.383  1.00  0.00           C  
ATOM   3053  OE1 GLU D1883      75.588 116.071  11.959  1.00  0.00           O  
ATOM   3054  OE2 GLU D1883      77.433 114.909  11.671  1.00  0.00           O  
ATOM   3055  N   LEU D1884      79.074 115.001  16.434  1.00  0.00           N  
ATOM   3056  CA  LEU D1884      79.625 114.376  17.635  1.00  0.00           C  
ATOM   3057  C   LEU D1884      80.435 115.388  18.434  1.00  0.00           C  
ATOM   3058  O   LEU D1884      80.296 115.491  19.653  1.00  0.00           O  
ATOM   3059  CB  LEU D1884      80.513 113.182  17.287  1.00  0.00           C  
ATOM   3060  CG  LEU D1884      79.808 111.862  17.000  1.00  0.00           C  
ATOM   3061  CD1 LEU D1884      80.846 110.764  16.859  1.00  0.00           C  
ATOM   3062  CD2 LEU D1884      78.845 111.538  18.130  1.00  0.00           C  
ATOM   3063  N   ARG D1885      81.261 116.151  17.728  1.00  0.00           N  
ATOM   3064  CA  ARG D1885      82.103 117.164  18.353  1.00  0.00           C  
ATOM   3065  C   ARG D1885      81.256 118.341  18.843  1.00  0.00           C  
ATOM   3066  O   ARG D1885      81.487 118.881  19.925  1.00  0.00           O  
ATOM   3067  CB  ARG D1885      83.142 117.673  17.347  1.00  0.00           C  
ATOM   3068  CG  ARG D1885      84.471 118.091  17.964  1.00  0.00           C  
ATOM   3069  CD  ARG D1885      85.302 118.961  17.015  1.00  0.00           C  
ATOM   3070  NE  ARG D1885      85.475 118.381  15.682  1.00  0.00           N  
ATOM   3071  CZ  ARG D1885      86.459 117.555  15.339  1.00  0.00           C  
ATOM   3072  NH1 ARG D1885      87.372 117.199  16.231  1.00  0.00           N  
ATOM   3073  NH2 ARG D1885      86.536 117.096  14.096  1.00  0.00           N  
ATOM   3074  N   ALA D1886      80.258 118.713  18.050  1.00  0.00           N  
ATOM   3075  CA  ALA D1886      79.390 119.838  18.377  1.00  0.00           C  
ATOM   3076  C   ALA D1886      78.283 119.531  19.381  1.00  0.00           C  
ATOM   3077  O   ALA D1886      77.623 120.446  19.874  1.00  0.00           O  
ATOM   3078  CB  ALA D1886      78.794 120.418  17.103  1.00  0.00           C  
ATOM   3079  N   GLY D1887      78.067 118.252  19.672  1.00  0.00           N  
ATOM   3080  CA  GLY D1887      77.021 117.869  20.608  1.00  0.00           C  
ATOM   3081  C   GLY D1887      75.648 118.096  20.003  1.00  0.00           C  
ATOM   3082  O   GLY D1887      74.676 118.392  20.702  1.00  0.00           O  
ATOM   3083  N   GLU D1888      75.572 117.926  18.689  1.00  0.00           N  
ATOM   3084  CA  GLU D1888      74.339 118.124  17.940  1.00  0.00           C  
ATOM   3085  C   GLU D1888      73.939 116.861  17.176  1.00  0.00           C  
ATOM   3086  O   GLU D1888      74.628 115.837  17.223  1.00  0.00           O  
ATOM   3087  CB  GLU D1888      74.514 119.289  16.956  1.00  0.00           C  
ATOM   3088  CG  GLU D1888      74.943 120.599  17.614  1.00  0.00           C  
ATOM   3089  CD  GLU D1888      75.210 121.709  16.614  1.00  0.00           C  
ATOM   3090  OE1 GLU D1888      75.779 121.427  15.536  1.00  0.00           O  
ATOM   3091  OE2 GLU D1888      74.854 122.870  16.912  1.00  0.00           O  
ATOM   3092  N   VAL D1889      72.816 116.945  16.476  1.00  0.00           N  
ATOM   3093  CA  VAL D1889      72.302 115.837  15.685  1.00  0.00           C  
ATOM   3094  C   VAL D1889      71.655 116.445  14.454  1.00  0.00           C  
ATOM   3095  O   VAL D1889      71.018 117.500  14.549  1.00  0.00           O  
ATOM   3096  CB  VAL D1889      71.201 115.054  16.438  1.00  0.00           C  
ATOM   3097  CG1 VAL D1889      70.825 113.799  15.660  1.00  0.00           C  
ATOM   3098  CG2 VAL D1889      71.647 114.704  17.842  1.00  0.00           C  
ATOM   3099  N   THR D1890      71.827 115.808  13.301  1.00  0.00           N  
ATOM   3100  CA  THR D1890      71.214 116.311  12.079  1.00  0.00           C  
ATOM   3101  C   THR D1890      69.950 115.503  11.786  1.00  0.00           C  
ATOM   3102  O   THR D1890      70.032 114.339  11.388  1.00  0.00           O  
ATOM   3103  CB  THR D1890      72.183 116.238  10.878  1.00  0.00           C  
ATOM   3104  OG1 THR D1890      73.312 117.082  11.122  1.00  0.00           O  
ATOM   3105  CG2 THR D1890      71.495 116.704   9.606  1.00  0.00           C  
ATOM   3106  N   LEU D1891      68.789 116.103  12.039  1.00  0.00           N  
ATOM   3107  CA  LEU D1891      67.511 115.441  11.803  1.00  0.00           C  
ATOM   3108  C   LEU D1891      66.974 115.745  10.413  1.00  0.00           C  
ATOM   3109  O   LEU D1891      67.224 116.810   9.858  1.00  0.00           O  
ATOM   3110  CB  LEU D1891      66.485 115.847  12.860  1.00  0.00           C  
ATOM   3111  CG  LEU D1891      66.846 115.464  14.293  1.00  0.00           C  
ATOM   3112  CD1 LEU D1891      65.776 115.961  15.237  1.00  0.00           C  
ATOM   3113  CD2 LEU D1891      66.996 113.965  14.406  1.00  0.00           C  
ATOM   3114  N   LYS D1892      66.210 114.813   9.861  1.00  0.00           N  
ATOM   3115  CA  LYS D1892      65.647 114.984   8.533  1.00  0.00           C  
ATOM   3116  C   LYS D1892      64.292 114.295   8.471  1.00  0.00           C  
ATOM   3117  O   LYS D1892      64.217 113.073   8.609  1.00  0.00           O  
ATOM   3118  CB  LYS D1892      66.584 114.352   7.503  1.00  0.00           C  
ATOM   3119  CG  LYS D1892      66.217 114.580   6.049  1.00  0.00           C  
ATOM   3120  CD  LYS D1892      67.049 113.663   5.158  1.00  0.00           C  
ATOM   3121  CE  LYS D1892      67.023 114.077   3.695  1.00  0.00           C  
ATOM   3122  NZ  LYS D1892      67.741 115.361   3.487  1.00  0.00           N  
ATOM   3123  N   ARG D1893      63.217 115.068   8.327  1.00  0.00           N  
ATOM   3124  CA  ARG D1893      61.894 114.465   8.219  1.00  0.00           C  
ATOM   3125  C   ARG D1893      61.877 113.829   6.846  1.00  0.00           C  
ATOM   3126  O   ARG D1893      62.025 114.512   5.835  1.00  0.00           O  
ATOM   3127  CB  ARG D1893      60.763 115.489   8.322  1.00  0.00           C  
ATOM   3128  CG  ARG D1893      59.402 114.832   8.149  1.00  0.00           C  
ATOM   3129  CD  ARG D1893      58.253 115.809   8.231  1.00  0.00           C  
ATOM   3130  NE  ARG D1893      57.842 116.089   9.603  1.00  0.00           N  
ATOM   3131  CZ  ARG D1893      57.895 117.292  10.168  1.00  0.00           C  
ATOM   3132  NH1 ARG D1893      58.351 118.338   9.483  1.00  0.00           N  
ATOM   3133  NH2 ARG D1893      57.467 117.454  11.414  1.00  0.00           N  
ATOM   3134  N   LEU D1894      61.688 112.520   6.813  1.00  0.00           N  
ATOM   3135  CA  LEU D1894      61.695 111.779   5.565  1.00  0.00           C  
ATOM   3136  C   LEU D1894      60.612 112.097   4.542  1.00  0.00           C  
ATOM   3137  O   LEU D1894      60.878 112.065   3.348  1.00  0.00           O  
ATOM   3138  CB  LEU D1894      61.730 110.283   5.860  1.00  0.00           C  
ATOM   3139  CG  LEU D1894      62.912 109.917   6.760  1.00  0.00           C  
ATOM   3140  CD1 LEU D1894      62.908 108.446   7.068  1.00  0.00           C  
ATOM   3141  CD2 LEU D1894      64.211 110.303   6.091  1.00  0.00           C  
ATOM   3142  N   ALA D1895      59.385 112.359   4.972  1.00  0.00           N  
ATOM   3143  CA  ALA D1895      58.323 112.657   4.002  1.00  0.00           C  
ATOM   3144  C   ALA D1895      58.564 113.917   3.154  1.00  0.00           C  
ATOM   3145  O   ALA D1895      58.322 113.909   1.943  1.00  0.00           O  
ATOM   3146  CB  ALA D1895      56.972 112.737   4.701  1.00  0.00           C  
ATOM   3147  N   THR D1896      59.033 114.989   3.794  1.00  0.00           N  
ATOM   3148  CA  THR D1896      59.290 116.254   3.108  1.00  0.00           C  
ATOM   3149  C   THR D1896      60.746 116.437   2.688  1.00  0.00           C  
ATOM   3150  O   THR D1896      61.033 117.130   1.709  1.00  0.00           O  
ATOM   3151  CB  THR D1896      58.863 117.474   3.980  1.00  0.00           C  
ATOM   3152  OG1 THR D1896      59.632 117.522   5.193  1.00  0.00           O  
ATOM   3153  CG2 THR D1896      57.388 117.384   4.338  1.00  0.00           C  
ATOM   3154  N   GLY D1898      61.658 115.809   3.427  1.00  0.00           N  
ATOM   3155  CA  GLY D1898      63.079 115.932   3.144  1.00  0.00           C  
ATOM   3156  C   GLY D1898      63.691 117.112   3.881  1.00  0.00           C  
ATOM   3157  O   GLY D1898      64.845 117.446   3.657  1.00  0.00           O  
ATOM   3158  N   GLU D1899      62.916 117.729   4.772  1.00  0.00           N  
ATOM   3159  CA  GLU D1899      63.355 118.884   5.555  1.00  0.00           C  
ATOM   3160  C   GLU D1899      64.460 118.478   6.528  1.00  0.00           C  
ATOM   3161  O   GLU D1899      64.355 117.435   7.174  1.00  0.00           O  
ATOM   3162  CB  GLU D1899      62.166 119.458   6.321  1.00  0.00           C  
ATOM   3163  CG  GLU D1899      62.414 120.821   6.944  1.00  0.00           C  
ATOM   3164  CD  GLU D1899      61.216 121.333   7.727  1.00  0.00           C  
ATOM   3165  OE1 GLU D1899      60.064 121.041   7.326  1.00  0.00           O  
ATOM   3166  OE2 GLU D1899      61.431 122.027   8.745  1.00  0.00           O  
ATOM   3167  N   GLN D1900      65.470 119.336   6.694  1.00  0.00           N  
ATOM   3168  CA  GLN D1900      66.605 119.023   7.559  1.00  0.00           C  
ATOM   3169  C   GLN D1900      66.896 120.086   8.602  1.00  0.00           C  
ATOM   3170  O   GLN D1900      66.872 121.274   8.306  1.00  0.00           O  
ATOM   3171  CB  GLN D1900      67.838 118.799   6.695  1.00  0.00           C  
ATOM   3172  CG  GLN D1900      68.977 118.177   7.422  1.00  0.00           C  
ATOM   3173  CD  GLN D1900      69.944 117.538   6.475  1.00  0.00           C  
ATOM   3174  OE1 GLN D1900      69.632 116.540   5.831  1.00  0.00           O  
ATOM   3175  NE2 GLN D1900      71.126 118.119   6.363  1.00  0.00           N  
ATOM   3176  N   VAL D1901      67.213 119.647   9.814  1.00  0.00           N  
ATOM   3177  CA  VAL D1901      67.497 120.548  10.921  1.00  0.00           C  
ATOM   3178  C   VAL D1901      68.701 120.038  11.707  1.00  0.00           C  
ATOM   3179  O   VAL D1901      68.862 118.839  11.906  1.00  0.00           O  
ATOM   3180  CB  VAL D1901      66.272 120.649  11.878  1.00  0.00           C  
ATOM   3181  CG1 VAL D1901      66.602 121.480  13.099  1.00  0.00           C  
ATOM   3182  CG2 VAL D1901      65.094 121.261  11.162  1.00  0.00           C  
ATOM   3183  N   ARG D1902      69.570 120.955  12.105  1.00  0.00           N  
ATOM   3184  CA  ARG D1902      70.746 120.625  12.895  1.00  0.00           C  
ATOM   3185  C   ARG D1902      70.484 121.282  14.249  1.00  0.00           C  
ATOM   3186  O   ARG D1902      70.330 122.504  14.326  1.00  0.00           O  
ATOM   3187  CB  ARG D1902      72.000 121.221  12.239  1.00  0.00           C  
ATOM   3188  CG  ARG D1902      73.213 121.350  13.156  1.00  0.00           C  
ATOM   3189  CD  ARG D1902      74.092 120.125  13.120  1.00  0.00           C  
ATOM   3190  NE  ARG D1902      74.849 120.034  11.873  1.00  0.00           N  
ATOM   3191  CZ  ARG D1902      76.144 119.737  11.801  1.00  0.00           C  
ATOM   3192  NH1 ARG D1902      76.843 119.502  12.909  1.00  0.00           N  
ATOM   3193  NH2 ARG D1902      76.739 119.650  10.617  1.00  0.00           N  
ATOM   3194  N   LEU D1903      70.366 120.480  15.303  1.00  0.00           N  
ATOM   3195  CA  LEU D1903      70.109 121.031  16.628  1.00  0.00           C  
ATOM   3196  C   LEU D1903      70.847 120.281  17.710  1.00  0.00           C  
ATOM   3197  O   LEU D1903      71.370 119.205  17.467  1.00  0.00           O  
ATOM   3198  CB  LEU D1903      68.609 121.073  16.924  1.00  0.00           C  
ATOM   3199  CG  LEU D1903      67.753 119.807  16.926  1.00  0.00           C  
ATOM   3200  CD1 LEU D1903      66.328 120.188  17.253  1.00  0.00           C  
ATOM   3201  CD2 LEU D1903      67.794 119.122  15.580  1.00  0.00           C  
ATOM   3202  N   SER D1904      70.925 120.867  18.898  1.00  0.00           N  
ATOM   3203  CA  SER D1904      71.634 120.236  19.999  1.00  0.00           C  
ATOM   3204  C   SER D1904      70.848 119.058  20.534  1.00  0.00           C  
ATOM   3205  O   SER D1904      69.617 119.046  20.482  1.00  0.00           O  
ATOM   3206  CB  SER D1904      71.898 121.238  21.126  1.00  0.00           C  
ATOM   3207  OG  SER D1904      70.683 121.721  21.670  1.00  0.00           O  
ATOM   3208  N   ARG D1905      71.574 118.083  21.066  1.00  0.00           N  
ATOM   3209  CA  ARG D1905      70.982 116.881  21.629  1.00  0.00           C  
ATOM   3210  C   ARG D1905      69.771 117.150  22.531  1.00  0.00           C  
ATOM   3211  O   ARG D1905      68.795 116.408  22.485  1.00  0.00           O  
ATOM   3212  CB  ARG D1905      72.047 116.087  22.400  1.00  0.00           C  
ATOM   3213  CG  ARG D1905      73.026 115.299  21.537  1.00  0.00           C  
ATOM   3214  CD  ARG D1905      74.057 114.592  22.408  1.00  0.00           C  
ATOM   3215  NE  ARG D1905      74.472 113.300  21.858  1.00  0.00           N  
ATOM   3216  CZ  ARG D1905      74.429 112.149  22.533  1.00  0.00           C  
ATOM   3217  NH1 ARG D1905      73.991 112.122  23.787  1.00  0.00           N  
ATOM   3218  NH2 ARG D1905      74.810 111.016  21.952  1.00  0.00           N  
ATOM   3219  N   GLU D1906      69.799 118.235  23.300  1.00  0.00           N  
ATOM   3220  CA  GLU D1906      68.690 118.540  24.198  1.00  0.00           C  
ATOM   3221  C   GLU D1906      67.438 118.991  23.462  1.00  0.00           C  
ATOM   3222  O   GLU D1906      66.328 118.730  23.912  1.00  0.00           O  
ATOM   3223  CB  GLU D1906      69.066 119.612  25.220  1.00  0.00           C  
ATOM   3224  CG  GLU D1906      70.465 119.522  25.764  1.00  0.00           C  
ATOM   3225  CD  GLU D1906      71.467 120.203  24.864  1.00  0.00           C  
ATOM   3226  OE1 GLU D1906      71.201 121.348  24.445  1.00  0.00           O  
ATOM   3227  OE2 GLU D1906      72.513 119.593  24.565  1.00  0.00           O  
ATOM   3228  N   GLU D1907      67.604 119.690  22.347  1.00  0.00           N  
ATOM   3229  CA  GLU D1907      66.448 120.167  21.593  1.00  0.00           C  
ATOM   3230  C   GLU D1907      65.729 119.053  20.853  1.00  0.00           C  
ATOM   3231  O   GLU D1907      64.556 119.176  20.498  1.00  0.00           O  
ATOM   3232  CB  GLU D1907      66.866 121.223  20.582  1.00  0.00           C  
ATOM   3233  CG  GLU D1907      67.393 122.492  21.181  1.00  0.00           C  
ATOM   3234  CD  GLU D1907      67.452 123.600  20.160  1.00  0.00           C  
ATOM   3235  OE1 GLU D1907      68.416 123.622  19.359  1.00  0.00           O  
ATOM   3236  OE2 GLU D1907      66.522 124.437  20.150  1.00  0.00           O  
ATOM   3237  N   VAL D1909      66.440 117.959  20.631  1.00  0.00           N  
ATOM   3238  CA  VAL D1909      65.888 116.826  19.904  1.00  0.00           C  
ATOM   3239  C   VAL D1909      64.572 116.250  20.435  1.00  0.00           C  
ATOM   3240  O   VAL D1909      63.625 116.088  19.669  1.00  0.00           O  
ATOM   3241  CB  VAL D1909      66.926 115.710  19.738  1.00  0.00           C  
ATOM   3242  CG1 VAL D1909      66.338 114.574  18.919  1.00  0.00           C  
ATOM   3243  CG2 VAL D1909      68.173 116.257  19.071  1.00  0.00           C  
ATOM   3244  N   PRO D1910      64.493 115.911  21.736  1.00  0.00           N  
ATOM   3245  CA  PRO D1910      63.237 115.358  22.262  1.00  0.00           C  
ATOM   3246  C   PRO D1910      62.043 116.282  22.022  1.00  0.00           C  
ATOM   3247  O   PRO D1910      61.011 115.850  21.511  1.00  0.00           O  
ATOM   3248  CB  PRO D1910      63.528 115.211  23.752  1.00  0.00           C  
ATOM   3249  CG  PRO D1910      65.001 114.939  23.786  1.00  0.00           C  
ATOM   3250  CD  PRO D1910      65.532 115.931  22.783  1.00  0.00           C  
ATOM   3251  N   GLY D1913      62.208 117.556  22.364  1.00  0.00           N  
ATOM   3252  CA  GLY D1913      61.150 118.534  22.184  1.00  0.00           C  
ATOM   3253  C   GLY D1913      60.758 118.746  20.735  1.00  0.00           C  
ATOM   3254  O   GLY D1913      59.573 118.729  20.407  1.00  0.00           O  
ATOM   3255  N   TYR D1914      61.744 118.944  19.865  1.00  0.00           N  
ATOM   3256  CA  TYR D1914      61.484 119.158  18.443  1.00  0.00           C  
ATOM   3257  C   TYR D1914      60.702 118.000  17.832  1.00  0.00           C  
ATOM   3258  O   TYR D1914      59.742 118.213  17.094  1.00  0.00           O  
ATOM   3259  CB  TYR D1914      62.799 119.342  17.682  1.00  0.00           C  
ATOM   3260  CG  TYR D1914      62.637 119.500  16.183  1.00  0.00           C  
ATOM   3261  CD1 TYR D1914      62.630 118.392  15.342  1.00  0.00           C  
ATOM   3262  CD2 TYR D1914      62.525 120.761  15.604  1.00  0.00           C  
ATOM   3263  CE1 TYR D1914      62.520 118.535  13.963  1.00  0.00           C  
ATOM   3264  CE2 TYR D1914      62.415 120.917  14.222  1.00  0.00           C  
ATOM   3265  CZ  TYR D1914      62.415 119.801  13.407  1.00  0.00           C  
ATOM   3266  OH  TYR D1914      62.321 119.948  12.038  1.00  0.00           O  
ATOM   3267  N   LEU D1915      61.137 116.776  18.120  1.00  0.00           N  
ATOM   3268  CA  LEU D1915      60.483 115.586  17.594  1.00  0.00           C  
ATOM   3269  C   LEU D1915      59.068 115.456  18.124  1.00  0.00           C  
ATOM   3270  O   LEU D1915      58.148 115.180  17.358  1.00  0.00           O  
ATOM   3271  CB  LEU D1915      61.290 114.326  17.924  1.00  0.00           C  
ATOM   3272  CG  LEU D1915      62.621 114.125  17.196  1.00  0.00           C  
ATOM   3273  CD1 LEU D1915      63.341 112.929  17.771  1.00  0.00           C  
ATOM   3274  CD2 LEU D1915      62.386 113.934  15.721  1.00  0.00           C  
ATOM   3275  N   LEU D1916      58.891 115.669  19.426  1.00  0.00           N  
ATOM   3276  CA  LEU D1916      57.568 115.579  20.049  1.00  0.00           C  
ATOM   3277  C   LEU D1916      56.556 116.583  19.507  1.00  0.00           C  
ATOM   3278  O   LEU D1916      55.406 116.230  19.257  1.00  0.00           O  
ATOM   3279  CB  LEU D1916      57.664 115.723  21.564  1.00  0.00           C  
ATOM   3280  CG  LEU D1916      58.004 114.425  22.292  1.00  0.00           C  
ATOM   3281  CD1 LEU D1916      58.310 114.722  23.744  1.00  0.00           C  
ATOM   3282  CD2 LEU D1916      56.853 113.431  22.167  1.00  0.00           C  
ATOM   3283  N   GLN D1917      56.975 117.834  19.335  1.00  0.00           N  
ATOM   3284  CA  GLN D1917      56.084 118.861  18.804  1.00  0.00           C  
ATOM   3285  C   GLN D1917      55.833 118.652  17.309  1.00  0.00           C  
ATOM   3286  O   GLN D1917      54.794 119.046  16.787  1.00  0.00           O  
ATOM   3287  CB  GLN D1917      56.639 120.270  19.085  1.00  0.00           C  
ATOM   3288  CG  GLN D1917      57.993 120.602  18.445  1.00  0.00           C  
ATOM   3289  CD  GLN D1917      57.879 121.132  17.016  1.00  0.00           C  
ATOM   3290  OE1 GLN D1917      57.117 122.061  16.745  1.00  0.00           O  
ATOM   3291  NE2 GLN D1917      58.647 120.548  16.100  1.00  0.00           N  
ATOM   3292  N   ALA D1918      56.780 118.012  16.630  1.00  0.00           N  
ATOM   3293  CA  ALA D1918      56.662 117.762  15.198  1.00  0.00           C  
ATOM   3294  C   ALA D1918      55.847 116.515  14.876  1.00  0.00           C  
ATOM   3295  O   ALA D1918      55.460 116.307  13.724  1.00  0.00           O  
ATOM   3296  CB  ALA D1918      58.050 117.659  14.569  1.00  0.00           C  
ATOM   3297  N   LEU D1929      55.588 115.689  15.885  1.00  0.00           N  
ATOM   3298  CA  LEU D1929      54.836 114.452  15.685  1.00  0.00           C  
ATOM   3299  C   LEU D1929      53.641 114.271  16.622  1.00  0.00           C  
ATOM   3300  O   LEU D1929      52.809 113.390  16.397  1.00  0.00           O  
ATOM   3301  CB  LEU D1929      55.769 113.245  15.830  1.00  0.00           C  
ATOM   3302  CG  LEU D1929      56.915 113.097  14.828  1.00  0.00           C  
ATOM   3303  CD1 LEU D1929      57.880 112.029  15.296  1.00  0.00           C  
ATOM   3304  CD2 LEU D1929      56.367 112.760  13.457  1.00  0.00           C  
ATOM   3305  N   GLY D1957      53.577 115.073  17.681  1.00  0.00           N  
ATOM   3306  CA  GLY D1957      52.487 114.962  18.634  1.00  0.00           C  
ATOM   3307  C   GLY D1957      51.328 115.901  18.360  1.00  0.00           C  
ATOM   3308  O   GLY D1957      50.642 116.294  19.332  1.00  0.00           O  
ATOM   3309  OXT GLY D1957      51.101 116.245  17.179  1.00  0.00           O  
HETATM 3310  N   HIS D 423      31.151  78.132  26.666  1.00  0.00           N  
HETATM 3311  CA  HIS D 423      30.402  78.147  25.412  1.00  0.00           C  
HETATM 3312  C   HIS D 423      31.338  77.919  24.218  1.00  0.00           C  
HETATM 3313  O   HIS D 423      32.570  77.882  24.431  1.00  0.00           O  
HETATM 3314  CB  HIS D 423      29.658  79.483  25.254  1.00  0.00           C  
HETATM 3315  CG  HIS D 423      28.825  79.857  26.442  1.00  0.00           C  
HETATM 3316  ND1 HIS D 423      27.601  79.281  26.705  1.00  0.00           N  
HETATM 3317  CD2 HIS D 423      29.053  80.731  27.449  1.00  0.00           C  
HETATM 3318  CE1 HIS D 423      27.113  79.784  27.824  1.00  0.00           C  
HETATM 3319  NE2 HIS D 423      27.974  80.665  28.295  1.00  0.00           N  
HETATM 3320  OXT HIS D 423      30.839  77.770  23.083  1.00  0.00           O  
TER
END
