# Supplementary material for: Backbone Brackets and Arginine Tweezers delineate Class I and Class II aminoacyl tRNA synthetases
Source: PLoS Comput Biol. 2018 Apr 16;14(4):e1006101. doi: 10.1371/journal.pcbi.1006101 (PMC5919687; doi:10.1371/journal.pcbi.1006101)
Supplement: S12 File — All structures of Class II aaRS with residues renumbered according to the MSA. (GZ) [file pcbi.1006101.s024.tar.gz › 1ady_A_renum.pdb]

ATOM      1  N   THR A 311      63.368  43.145  44.988  1.00  0.00           N  
ATOM      2  CA  THR A 311      62.489  44.289  45.363  1.00  0.00           C  
ATOM      3  C   THR A 311      61.078  44.135  44.792  1.00  0.00           C  
ATOM      4  O   THR A 311      60.108  43.999  45.540  1.00  0.00           O  
ATOM      5  CB  THR A 311      63.082  45.634  44.866  1.00  0.00           C  
ATOM      6  OG1 THR A 311      64.462  45.719  45.247  1.00  0.00           O  
ATOM      7  CG2 THR A 311      62.320  46.815  45.466  1.00  0.00           C  
ATOM      8  N   ALA A 312      60.985  44.149  43.462  1.00  0.00           N  
ATOM      9  CA  ALA A 312      59.711  44.039  42.750  1.00  0.00           C  
ATOM     10  C   ALA A 312      58.884  42.816  43.117  1.00  0.00           C  
ATOM     11  O   ALA A 312      59.423  41.757  43.445  1.00  0.00           O  
ATOM     12  CB  ALA A 312      59.944  44.076  41.241  1.00  0.00           C  
ATOM     13  N   ARG A 313      57.569  42.987  43.049  1.00  0.00           N  
ATOM     14  CA  ARG A 313      56.600  41.943  43.355  1.00  0.00           C  
ATOM     15  C   ARG A 313      55.577  41.955  42.234  1.00  0.00           C  
ATOM     16  O   ARG A 313      55.593  42.847  41.377  1.00  0.00           O  
ATOM     17  CB  ARG A 313      55.882  42.258  44.672  1.00  0.00           C  
ATOM     18  CG  ARG A 313      56.730  42.094  45.915  1.00  0.00           C  
ATOM     19  CD  ARG A 313      56.841  40.630  46.301  1.00  0.00           C  
ATOM     20  NE  ARG A 313      57.906  40.385  47.271  1.00  0.00           N  
ATOM     21  CZ  ARG A 313      59.179  40.175  46.945  1.00  0.00           C  
ATOM     22  NH1 ARG A 313      59.552  40.179  45.670  1.00  0.00           N  
ATOM     23  NH2 ARG A 313      60.080  39.951  47.892  1.00  0.00           N  
ATOM     24  N   ALA A 314      54.707  40.951  42.217  1.00  0.00           N  
ATOM     25  CA  ALA A 314      53.659  40.893  41.211  1.00  0.00           C  
ATOM     26  C   ALA A 314      52.686  41.992  41.632  1.00  0.00           C  
ATOM     27  O   ALA A 314      52.263  42.043  42.793  1.00  0.00           O  
ATOM     28  CB  ALA A 314      52.980  39.533  41.231  1.00  0.00           C  
ATOM     29  N   VAL A 315      52.405  42.916  40.717  1.00  0.00           N  
ATOM     30  CA  VAL A 315      51.504  44.030  41.004  1.00  0.00           C  
ATOM     31  C   VAL A 315      50.211  43.564  41.666  1.00  0.00           C  
ATOM     32  O   VAL A 315      49.623  42.565  41.262  1.00  0.00           O  
ATOM     33  CB  VAL A 315      51.186  44.842  39.732  1.00  0.00           C  
ATOM     34  CG1 VAL A 315      52.448  45.512  39.220  1.00  0.00           C  
ATOM     35  CG2 VAL A 315      50.615  43.941  38.659  1.00  0.00           C  
ATOM     36  N   ARG A 316      49.797  44.280  42.706  1.00  0.00           N  
ATOM     37  CA  ARG A 316      48.579  43.955  43.448  1.00  0.00           C  
ATOM     38  C   ARG A 316      47.387  43.785  42.503  1.00  0.00           C  
ATOM     39  O   ARG A 316      47.113  44.644  41.660  1.00  0.00           O  
ATOM     40  CB  ARG A 316      48.283  45.046  44.487  1.00  0.00           C  
ATOM     41  CG  ARG A 316      47.087  44.777  45.407  1.00  0.00           C  
ATOM     42  CD  ARG A 316      47.297  43.556  46.304  1.00  0.00           C  
ATOM     43  NE  ARG A 316      46.937  42.300  45.644  1.00  0.00           N  
ATOM     44  CZ  ARG A 316      47.382  41.098  46.010  1.00  0.00           C  
ATOM     45  NH1 ARG A 316      48.215  40.970  47.036  1.00  0.00           N  
ATOM     46  NH2 ARG A 316      46.988  40.015  45.353  1.00  0.00           N  
ATOM     47  N   GLY A 317      46.695  42.661  42.648  1.00  0.00           N  
ATOM     48  CA  GLY A 317      45.553  42.374  41.801  1.00  0.00           C  
ATOM     49  C   GLY A 317      45.866  41.298  40.777  1.00  0.00           C  
ATOM     50  O   GLY A 317      44.964  40.771  40.120  1.00  0.00           O  
ATOM     51  N   THR A 318      47.152  41.006  40.611  1.00  0.00           N  
ATOM     52  CA  THR A 318      47.611  39.989  39.680  1.00  0.00           C  
ATOM     53  C   THR A 318      48.453  38.999  40.477  1.00  0.00           C  
ATOM     54  O   THR A 318      48.863  39.289  41.602  1.00  0.00           O  
ATOM     55  CB  THR A 318      48.488  40.597  38.570  1.00  0.00           C  
ATOM     56  OG1 THR A 318      49.741  41.008  39.126  1.00  0.00           O  
ATOM     57  CG2 THR A 318      47.807  41.803  37.936  1.00  0.00           C  
ATOM     58  N   LYS A 319      48.703  37.830  39.901  1.00  0.00           N  
ATOM     59  CA  LYS A 319      49.499  36.812  40.569  1.00  0.00           C  
ATOM     60  C   LYS A 319      49.987  35.750  39.600  1.00  0.00           C  
ATOM     61  O   LYS A 319      49.477  35.627  38.484  1.00  0.00           O  
ATOM     62  CB  LYS A 319      48.705  36.161  41.703  1.00  0.00           C  
ATOM     63  CG  LYS A 319      47.413  35.498  41.267  1.00  0.00           C  
ATOM     64  CD  LYS A 319      46.719  34.854  42.444  1.00  0.00           C  
ATOM     65  CE  LYS A 319      47.580  33.754  43.052  1.00  0.00           C  
ATOM     66  NZ  LYS A 319      46.869  33.070  44.166  1.00  0.00           N  
ATOM     67  N   ASP A 320      51.010  35.014  40.020  1.00  0.00           N  
ATOM     68  CA  ASP A 320      51.577  33.956  39.196  1.00  0.00           C  
ATOM     69  C   ASP A 320      50.755  32.681  39.334  1.00  0.00           C  
ATOM     70  O   ASP A 320      50.429  32.237  40.446  1.00  0.00           O  
ATOM     71  CB  ASP A 320      53.038  33.698  39.575  1.00  0.00           C  
ATOM     72  CG  ASP A 320      53.922  34.907  39.334  1.00  0.00           C  
ATOM     73  OD1 ASP A 320      53.774  35.555  38.275  1.00  0.00           O  
ATOM     74  OD2 ASP A 320      54.764  35.210  40.204  1.00  0.00           O  
ATOM     75  N   LEU A 321      50.396  32.113  38.191  1.00  0.00           N  
ATOM     76  CA  LEU A 321      49.609  30.898  38.163  1.00  0.00           C  
ATOM     77  C   LEU A 321      50.474  29.674  37.942  1.00  0.00           C  
ATOM     78  O   LEU A 321      51.124  29.541  36.905  1.00  0.00           O  
ATOM     79  CB  LEU A 321      48.549  30.982  37.066  1.00  0.00           C  
ATOM     80  CG  LEU A 321      47.426  31.990  37.302  1.00  0.00           C  
ATOM     81  CD1 LEU A 321      46.564  32.113  36.052  1.00  0.00           C  
ATOM     82  CD2 LEU A 321      46.598  31.554  38.498  1.00  0.00           C  
ATOM     83  N   PHE A 322      50.485  28.788  38.930  1.00  0.00           N  
ATOM     84  CA  PHE A 322      51.244  27.554  38.841  1.00  0.00           C  
ATOM     85  C   PHE A 322      50.678  26.548  39.822  1.00  0.00           C  
ATOM     86  O   PHE A 322      49.851  26.894  40.674  1.00  0.00           O  
ATOM     87  CB  PHE A 322      52.731  27.793  39.113  1.00  0.00           C  
ATOM     88  CG  PHE A 322      53.038  28.266  40.511  1.00  0.00           C  
ATOM     89  CD1 PHE A 322      53.041  29.624  40.814  1.00  0.00           C  
ATOM     90  CD2 PHE A 322      53.374  27.354  41.510  1.00  0.00           C  
ATOM     91  CE1 PHE A 322      53.380  30.067  42.094  1.00  0.00           C  
ATOM     92  CE2 PHE A 322      53.710  27.785  42.787  1.00  0.00           C  
ATOM     93  CZ  PHE A 322      53.716  29.145  43.079  1.00  0.00           C  
ATOM     94  N   GLY A 323      51.106  25.297  39.677  1.00  0.00           N  
ATOM     95  CA  GLY A 323      50.644  24.240  40.553  1.00  0.00           C  
ATOM     96  C   GLY A 323      49.170  23.930  40.390  1.00  0.00           C  
ATOM     97  O   GLY A 323      48.595  24.117  39.310  1.00  0.00           O  
ATOM     98  N   LYS A 324      48.554  23.475  41.480  1.00  0.00           N  
ATOM     99  CA  LYS A 324      47.136  23.123  41.494  1.00  0.00           C  
ATOM    100  C   LYS A 324      46.219  24.233  40.995  1.00  0.00           C  
ATOM    101  O   LYS A 324      45.331  23.986  40.181  1.00  0.00           O  
ATOM    102  CB  LYS A 324      46.714  22.679  42.888  1.00  0.00           C  
ATOM    103  CG  LYS A 324      47.061  21.235  43.172  1.00  0.00           C  
ATOM    104  CD  LYS A 324      46.623  20.818  44.563  1.00  0.00           C  
ATOM    105  CE  LYS A 324      46.697  19.306  44.722  1.00  0.00           C  
ATOM    106  NZ  LYS A 324      46.360  18.871  46.108  1.00  0.00           N  
ATOM    107  N   GLU A 325      46.463  25.457  41.449  1.00  0.00           N  
ATOM    108  CA  GLU A 325      45.661  26.595  41.039  1.00  0.00           C  
ATOM    109  C   GLU A 325      45.627  26.707  39.522  1.00  0.00           C  
ATOM    110  O   GLU A 325      44.554  26.839  38.932  1.00  0.00           O  
ATOM    111  CB  GLU A 325      46.209  27.883  41.651  1.00  0.00           C  
ATOM    112  CG  GLU A 325      45.382  29.122  41.307  1.00  0.00           C  
ATOM    113  CD  GLU A 325      45.817  30.384  42.050  1.00  0.00           C  
ATOM    114  OE1 GLU A 325      46.731  30.311  42.901  1.00  0.00           O  
ATOM    115  OE2 GLU A 325      45.236  31.458  41.778  1.00  0.00           O  
ATOM    116  N   LEU A 332      46.794  26.603  38.893  1.00  0.00           N  
ATOM    117  CA  LEU A 332      46.899  26.701  37.438  1.00  0.00           C  
ATOM    118  C   LEU A 332      46.152  25.553  36.765  1.00  0.00           C  
ATOM    119  O   LEU A 332      45.397  25.768  35.815  1.00  0.00           O  
ATOM    120  CB  LEU A 332      48.374  26.712  37.011  1.00  0.00           C  
ATOM    121  CG  LEU A 332      48.819  27.031  35.575  1.00  0.00           C  
ATOM    122  CD1 LEU A 332      49.226  25.761  34.854  1.00  0.00           C  
ATOM    123  CD2 LEU A 332      47.742  27.794  34.810  1.00  0.00           C  
ATOM    124  N   ARG A 333      46.320  24.348  37.300  1.00  0.00           N  
ATOM    125  CA  ARG A 333      45.661  23.162  36.755  1.00  0.00           C  
ATOM    126  C   ARG A 333      44.134  23.259  36.794  1.00  0.00           C  
ATOM    127  O   ARG A 333      43.459  22.888  35.829  1.00  0.00           O  
ATOM    128  CB  ARG A 333      46.129  21.918  37.502  1.00  0.00           C  
ATOM    129  CG  ARG A 333      47.577  21.566  37.242  1.00  0.00           C  
ATOM    130  CD  ARG A 333      48.118  20.663  38.329  1.00  0.00           C  
ATOM    131  NE  ARG A 333      47.352  19.424  38.461  1.00  0.00           N  
ATOM    132  CZ  ARG A 333      47.397  18.634  39.529  1.00  0.00           C  
ATOM    133  NH1 ARG A 333      48.169  18.954  40.562  1.00  0.00           N  
ATOM    134  NH2 ARG A 333      46.677  17.521  39.564  1.00  0.00           N  
ATOM    135  N   MET A 334      43.596  23.786  37.892  1.00  0.00           N  
ATOM    136  CA  MET A 334      42.152  23.939  38.038  1.00  0.00           C  
ATOM    137  C   MET A 334      41.631  24.847  36.922  1.00  0.00           C  
ATOM    138  O   MET A 334      40.616  24.545  36.286  1.00  0.00           O  
ATOM    139  CB  MET A 334      41.803  24.531  39.408  1.00  0.00           C  
ATOM    140  CG  MET A 334      40.323  24.430  39.768  1.00  0.00           C  
ATOM    141  SD  MET A 334      39.742  22.724  39.884  1.00  0.00           S  
ATOM    142  CE  MET A 334      39.628  22.503  41.669  1.00  0.00           C  
ATOM    143  N   HIS A 335      42.353  25.935  36.660  1.00  0.00           N  
ATOM    144  CA  HIS A 335      41.973  26.868  35.607  1.00  0.00           C  
ATOM    145  C   HIS A 335      41.929  26.141  34.276  1.00  0.00           C  
ATOM    146  O   HIS A 335      41.029  26.356  33.464  1.00  0.00           O  
ATOM    147  CB  HIS A 335      42.987  28.001  35.493  1.00  0.00           C  
ATOM    148  CG  HIS A 335      42.891  29.018  36.584  1.00  0.00           C  
ATOM    149  ND1 HIS A 335      43.093  30.364  36.358  1.00  0.00           N  
ATOM    150  CD2 HIS A 335      42.632  28.892  37.907  1.00  0.00           C  
ATOM    151  CE1 HIS A 335      42.964  31.022  37.496  1.00  0.00           C  
ATOM    152  NE2 HIS A 335      42.684  30.153  38.452  1.00  0.00           N  
ATOM    153  N   GLN A 336      42.914  25.282  34.056  1.00  0.00           N  
ATOM    154  CA  GLN A 336      42.996  24.530  32.817  1.00  0.00           C  
ATOM    155  C   GLN A 336      41.841  23.539  32.684  1.00  0.00           C  
ATOM    156  O   GLN A 336      41.322  23.333  31.582  1.00  0.00           O  
ATOM    157  CB  GLN A 336      44.365  23.858  32.709  1.00  0.00           C  
ATOM    158  CG  GLN A 336      45.496  24.893  32.710  1.00  0.00           C  
ATOM    159  CD  GLN A 336      46.886  24.293  32.606  1.00  0.00           C  
ATOM    160  OE1 GLN A 336      47.278  23.452  33.412  1.00  0.00           O  
ATOM    161  NE2 GLN A 336      47.651  24.758  31.631  1.00  0.00           N  
ATOM    162  N   ARG A 337      41.401  22.972  33.807  1.00  0.00           N  
ATOM    163  CA  ARG A 337      40.277  22.037  33.803  1.00  0.00           C  
ATOM    164  C   ARG A 337      39.004  22.789  33.450  1.00  0.00           C  
ATOM    165  O   ARG A 337      38.231  22.351  32.600  1.00  0.00           O  
ATOM    166  CB  ARG A 337      40.107  21.372  35.166  1.00  0.00           C  
ATOM    167  CG  ARG A 337      41.021  20.193  35.395  1.00  0.00           C  
ATOM    168  CD  ARG A 337      40.525  19.368  36.565  1.00  0.00           C  
ATOM    169  NE  ARG A 337      41.312  18.155  36.761  1.00  0.00           N  
ATOM    170  CZ  ARG A 337      41.018  17.212  37.652  1.00  0.00           C  
ATOM    171  NH1 ARG A 337      39.950  17.337  38.431  1.00  0.00           N  
ATOM    172  NH2 ARG A 337      41.805  16.154  37.781  1.00  0.00           N  
ATOM    173  N   ILE A 338      38.811  23.938  34.094  1.00  0.00           N  
ATOM    174  CA  ILE A 338      37.644  24.781  33.865  1.00  0.00           C  
ATOM    175  C   ILE A 338      37.534  25.144  32.386  1.00  0.00           C  
ATOM    176  O   ILE A 338      36.490  24.926  31.761  1.00  0.00           O  
ATOM    177  CB  ILE A 338      37.709  26.069  34.719  1.00  0.00           C  
ATOM    178  CG1 ILE A 338      37.614  25.713  36.207  1.00  0.00           C  
ATOM    179  CG2 ILE A 338      36.594  27.032  34.328  1.00  0.00           C  
ATOM    180  CD1 ILE A 338      37.812  26.891  37.140  1.00  0.00           C  
ATOM    181  N   VAL A 339      38.621  25.651  31.812  1.00  0.00           N  
ATOM    182  CA  VAL A 339      38.612  26.022  30.406  1.00  0.00           C  
ATOM    183  C   VAL A 339      38.429  24.792  29.522  1.00  0.00           C  
ATOM    184  O   VAL A 339      37.763  24.864  28.489  1.00  0.00           O  
ATOM    185  CB  VAL A 339      39.904  26.767  29.996  1.00  0.00           C  
ATOM    186  CG1 VAL A 339      39.822  27.213  28.534  1.00  0.00           C  
ATOM    187  CG2 VAL A 339      40.117  27.976  30.891  1.00  0.00           C  
ATOM    188  N   ALA A 340      38.991  23.662  29.945  1.00  0.00           N  
ATOM    189  CA  ALA A 340      38.884  22.423  29.179  1.00  0.00           C  
ATOM    190  C   ALA A 340      37.426  22.016  29.012  1.00  0.00           C  
ATOM    191  O   ALA A 340      36.979  21.725  27.897  1.00  0.00           O  
ATOM    192  CB  ALA A 340      39.661  21.315  29.854  1.00  0.00           C  
ATOM    193  N   THR A 341      36.690  22.022  30.122  1.00  0.00           N  
ATOM    194  CA  THR A 341      35.272  21.669  30.135  1.00  0.00           C  
ATOM    195  C   THR A 341      34.441  22.654  29.299  1.00  0.00           C  
ATOM    196  O   THR A 341      33.628  22.242  28.461  1.00  0.00           O  
ATOM    197  CB  THR A 341      34.735  21.634  31.583  1.00  0.00           C  
ATOM    198  OG1 THR A 341      35.398  20.592  32.313  1.00  0.00           O  
ATOM    199  CG2 THR A 341      33.241  21.383  31.601  1.00  0.00           C  
ATOM    200  N   ALA A 342      34.654  23.948  29.522  1.00  0.00           N  
ATOM    201  CA  ALA A 342      33.938  24.973  28.780  1.00  0.00           C  
ATOM    202  C   ALA A 342      34.143  24.768  27.279  1.00  0.00           C  
ATOM    203  O   ALA A 342      33.200  24.896  26.498  1.00  0.00           O  
ATOM    204  CB  ALA A 342      34.412  26.345  29.197  1.00  0.00           C  
ATOM    205  N   ARG A 343      35.366  24.417  26.887  1.00  0.00           N  
ATOM    206  CA  ARG A 343      35.698  24.175  25.481  1.00  0.00           C  
ATOM    207  C   ARG A 343      34.827  23.057  24.905  1.00  0.00           C  
ATOM    208  O   ARG A 343      34.314  23.163  23.789  1.00  0.00           O  
ATOM    209  CB  ARG A 343      37.189  23.809  25.330  1.00  0.00           C  
ATOM    210  CG  ARG A 343      37.573  23.257  23.948  1.00  0.00           C  
ATOM    211  CD  ARG A 343      39.069  22.987  23.800  1.00  0.00           C  
ATOM    212  NE  ARG A 343      39.826  24.185  23.423  1.00  0.00           N  
ATOM    213  CZ  ARG A 343      40.798  24.733  24.154  1.00  0.00           C  
ATOM    214  NH1 ARG A 343      41.151  24.196  25.317  1.00  0.00           N  
ATOM    215  NH2 ARG A 343      41.423  25.824  23.722  1.00  0.00           N  
ATOM    216  N   LYS A 344      34.640  22.003  25.688  1.00  0.00           N  
ATOM    217  CA  LYS A 344      33.847  20.867  25.253  1.00  0.00           C  
ATOM    218  C   LYS A 344      32.378  21.225  25.011  1.00  0.00           C  
ATOM    219  O   LYS A 344      31.886  21.097  23.892  1.00  0.00           O  
ATOM    220  CB  LYS A 344      33.967  19.717  26.264  1.00  0.00           C  
ATOM    221  CG  LYS A 344      33.281  18.427  25.821  1.00  0.00           C  
ATOM    222  CD  LYS A 344      33.549  17.285  26.788  1.00  0.00           C  
ATOM    223  CE  LYS A 344      32.863  15.996  26.346  1.00  0.00           C  
ATOM    224  NZ  LYS A 344      33.183  15.640  24.932  1.00  0.00           N  
ATOM    225  N   VAL A 345      31.697  21.720  26.042  1.00  0.00           N  
ATOM    226  CA  VAL A 345      30.283  22.067  25.921  1.00  0.00           C  
ATOM    227  C   VAL A 345      30.019  23.109  24.844  1.00  0.00           C  
ATOM    228  O   VAL A 345      29.140  22.927  23.999  1.00  0.00           O  
ATOM    229  CB  VAL A 345      29.674  22.547  27.266  1.00  0.00           C  
ATOM    230  CG1 VAL A 345      29.689  21.425  28.289  1.00  0.00           C  
ATOM    231  CG2 VAL A 345      30.431  23.748  27.798  1.00  0.00           C  
ATOM    232  N   LEU A 347      30.808  24.176  24.849  1.00  0.00           N  
ATOM    233  CA  LEU A 347      30.654  25.248  23.875  1.00  0.00           C  
ATOM    234  C   LEU A 347      30.854  24.780  22.439  1.00  0.00           C  
ATOM    235  O   LEU A 347      30.025  25.055  21.572  1.00  0.00           O  
ATOM    236  CB  LEU A 347      31.608  26.399  24.196  1.00  0.00           C  
ATOM    237  CG  LEU A 347      31.105  27.488  25.147  1.00  0.00           C  
ATOM    238  CD1 LEU A 347      30.286  26.924  26.295  1.00  0.00           C  
ATOM    239  CD2 LEU A 347      32.295  28.267  25.665  1.00  0.00           C  
ATOM    240  N   GLU A 348      31.932  24.049  22.179  1.00  0.00           N  
ATOM    241  CA  GLU A 348      32.179  23.582  20.823  1.00  0.00           C  
ATOM    242  C   GLU A 348      31.174  22.523  20.381  1.00  0.00           C  
ATOM    243  O   GLU A 348      30.922  22.359  19.184  1.00  0.00           O  
ATOM    244  CB  GLU A 348      33.613  23.090  20.672  1.00  0.00           C  
ATOM    245  CG  GLU A 348      34.631  24.201  20.882  1.00  0.00           C  
ATOM    246  CD  GLU A 348      36.020  23.845  20.395  1.00  0.00           C  
ATOM    247  OE1 GLU A 348      36.449  22.682  20.594  1.00  0.00           O  
ATOM    248  OE2 GLU A 348      36.676  24.737  19.810  1.00  0.00           O  
ATOM    249  N   ALA A 349      30.571  21.838  21.351  1.00  0.00           N  
ATOM    250  CA  ALA A 349      29.566  20.821  21.057  1.00  0.00           C  
ATOM    251  C   ALA A 349      28.351  21.537  20.477  1.00  0.00           C  
ATOM    252  O   ALA A 349      27.608  20.975  19.668  1.00  0.00           O  
ATOM    253  CB  ALA A 349      29.183  20.065  22.323  1.00  0.00           C  
ATOM    254  N   ALA A 352      28.173  22.792  20.881  1.00  0.00           N  
ATOM    255  CA  ALA A 352      27.066  23.609  20.410  1.00  0.00           C  
ATOM    256  C   ALA A 352      27.394  24.271  19.079  1.00  0.00           C  
ATOM    257  O   ALA A 352      26.587  25.034  18.544  1.00  0.00           O  
ATOM    258  CB  ALA A 352      26.717  24.658  21.440  1.00  0.00           C  
ATOM    259  N   GLY A 361      28.588  23.990  18.560  1.00  0.00           N  
ATOM    260  CA  GLY A 361      29.011  24.553  17.290  1.00  0.00           C  
ATOM    261  C   GLY A 361      29.785  25.859  17.390  1.00  0.00           C  
ATOM    262  O   GLY A 361      29.917  26.587  16.399  1.00  0.00           O  
ATOM    263  N   ALA A 362      30.289  26.171  18.582  1.00  0.00           N  
ATOM    264  CA  ALA A 362      31.045  27.401  18.784  1.00  0.00           C  
ATOM    265  C   ALA A 362      32.460  27.263  18.226  1.00  0.00           C  
ATOM    266  O   ALA A 362      33.092  26.212  18.357  1.00  0.00           O  
ATOM    267  CB  ALA A 362      31.089  27.758  20.265  1.00  0.00           C  
ATOM    268  N   LEU A 363      32.929  28.325  17.579  1.00  0.00           N  
ATOM    269  CA  LEU A 363      34.267  28.379  16.995  1.00  0.00           C  
ATOM    270  C   LEU A 363      35.171  29.221  17.905  1.00  0.00           C  
ATOM    271  O   LEU A 363      34.751  30.268  18.411  1.00  0.00           O  
ATOM    272  CB  LEU A 363      34.190  29.028  15.610  1.00  0.00           C  
ATOM    273  CG  LEU A 363      35.490  29.278  14.838  1.00  0.00           C  
ATOM    274  CD1 LEU A 363      35.907  28.021  14.076  1.00  0.00           C  
ATOM    275  CD2 LEU A 363      35.283  30.427  13.864  1.00  0.00           C  
ATOM    276  N   GLU A 364      36.398  28.760  18.132  1.00  0.00           N  
ATOM    277  CA  GLU A 364      37.331  29.505  18.975  1.00  0.00           C  
ATOM    278  C   GLU A 364      37.905  30.681  18.185  1.00  0.00           C  
ATOM    279  O   GLU A 364      38.339  30.517  17.039  1.00  0.00           O  
ATOM    280  CB  GLU A 364      38.454  28.596  19.476  1.00  0.00           C  
ATOM    281  CG  GLU A 364      39.438  29.276  20.429  1.00  0.00           C  
ATOM    282  CD  GLU A 364      40.311  28.290  21.209  1.00  0.00           C  
ATOM    283  OE1 GLU A 364      40.447  27.121  20.793  1.00  0.00           O  
ATOM    284  OE2 GLU A 364      40.858  28.687  22.258  1.00  0.00           O  
ATOM    285  N   LEU A 365      37.863  31.863  18.792  1.00  0.00           N  
ATOM    286  CA  LEU A 365      38.357  33.095  18.185  1.00  0.00           C  
ATOM    287  C   LEU A 365      39.010  33.884  19.313  1.00  0.00           C  
ATOM    288  O   LEU A 365      38.354  34.205  20.310  1.00  0.00           O  
ATOM    289  CB  LEU A 365      37.182  33.898  17.620  1.00  0.00           C  
ATOM    290  CG  LEU A 365      37.300  35.206  16.814  1.00  0.00           C  
ATOM    291  CD1 LEU A 365      38.168  36.249  17.504  1.00  0.00           C  
ATOM    292  CD2 LEU A 365      37.807  34.920  15.432  1.00  0.00           C  
ATOM    293  N   VAL A 366      40.295  34.195  19.164  1.00  0.00           N  
ATOM    294  CA  VAL A 366      41.013  34.951  20.187  1.00  0.00           C  
ATOM    295  C   VAL A 366      41.374  36.352  19.701  1.00  0.00           C  
ATOM    296  O   VAL A 366      42.054  36.515  18.689  1.00  0.00           O  
ATOM    297  CB  VAL A 366      42.305  34.225  20.656  1.00  0.00           C  
ATOM    298  CG1 VAL A 366      42.853  34.898  21.915  1.00  0.00           C  
ATOM    299  CG2 VAL A 366      42.024  32.757  20.928  1.00  0.00           C  
ATOM    300  N   THR A 368      40.889  37.361  20.411  1.00  0.00           N  
ATOM    301  CA  THR A 368      41.168  38.738  20.051  1.00  0.00           C  
ATOM    302  C   THR A 368      42.393  39.247  20.806  1.00  0.00           C  
ATOM    303  O   THR A 368      42.813  38.646  21.804  1.00  0.00           O  
ATOM    304  CB  THR A 368      39.965  39.649  20.356  1.00  0.00           C  
ATOM    305  OG1 THR A 368      39.570  39.483  21.723  1.00  0.00           O  
ATOM    306  CG2 THR A 368      38.800  39.310  19.448  1.00  0.00           C  
ATOM    307  N   PRO A 370      43.014  40.329  20.301  1.00  0.00           N  
ATOM    308  CA  PRO A 370      44.197  40.939  20.910  1.00  0.00           C  
ATOM    309  C   PRO A 370      43.931  41.417  22.333  1.00  0.00           C  
ATOM    310  O   PRO A 370      42.793  41.710  22.694  1.00  0.00           O  
ATOM    311  CB  PRO A 370      44.478  42.114  19.982  1.00  0.00           C  
ATOM    312  CG  PRO A 370      44.036  41.594  18.658  1.00  0.00           C  
ATOM    313  CD  PRO A 370      42.721  40.965  19.006  1.00  0.00           C  
ATOM    314  N   ILE A 371      44.995  41.509  23.126  1.00  0.00           N  
ATOM    315  CA  ILE A 371      44.915  41.958  24.512  1.00  0.00           C  
ATOM    316  C   ILE A 371      44.413  43.403  24.617  1.00  0.00           C  
ATOM    317  O   ILE A 371      43.855  43.803  25.643  1.00  0.00           O  
ATOM    318  CB  ILE A 371      46.293  41.811  25.205  1.00  0.00           C  
ATOM    319  CG1 ILE A 371      46.644  40.328  25.344  1.00  0.00           C  
ATOM    320  CG2 ILE A 371      46.308  42.499  26.569  1.00  0.00           C  
ATOM    321  CD1 ILE A 371      45.774  39.565  26.325  1.00  0.00           C  
ATOM    322  N   PHE A 372      44.628  44.190  23.568  1.00  0.00           N  
ATOM    323  CA  PHE A 372      44.168  45.571  23.558  1.00  0.00           C  
ATOM    324  C   PHE A 372      43.512  45.957  22.236  1.00  0.00           C  
ATOM    325  O   PHE A 372      43.790  45.369  21.180  1.00  0.00           O  
ATOM    326  CB  PHE A 372      45.302  46.549  23.924  1.00  0.00           C  
ATOM    327  CG  PHE A 372      46.589  46.325  23.167  1.00  0.00           C  
ATOM    328  CD1 PHE A 372      46.657  46.519  21.789  1.00  0.00           C  
ATOM    329  CD2 PHE A 372      47.743  45.941  23.842  1.00  0.00           C  
ATOM    330  CE1 PHE A 372      47.851  46.336  21.095  1.00  0.00           C  
ATOM    331  CE2 PHE A 372      48.946  45.754  23.157  1.00  0.00           C  
ATOM    332  CZ  PHE A 372      48.997  45.953  21.780  1.00  0.00           C  
ATOM    333  N   GLU A 373      42.605  46.921  22.313  1.00  0.00           N  
ATOM    334  CA  GLU A 373      41.890  47.410  21.142  1.00  0.00           C  
ATOM    335  C   GLU A 373      41.968  48.932  21.177  1.00  0.00           C  
ATOM    336  O   GLU A 373      42.450  49.506  22.160  1.00  0.00           O  
ATOM    337  CB  GLU A 373      40.412  46.987  21.203  1.00  0.00           C  
ATOM    338  CG  GLU A 373      40.151  45.478  21.280  1.00  0.00           C  
ATOM    339  CD  GLU A 373      39.967  44.804  19.921  1.00  0.00           C  
ATOM    340  OE1 GLU A 373      40.102  45.474  18.870  1.00  0.00           O  
ATOM    341  OE2 GLU A 373      39.672  43.588  19.914  1.00  0.00           O  
ATOM    342  N   GLU A 374      41.533  49.584  20.099  1.00  0.00           N  
ATOM    343  CA  GLU A 374      41.520  51.043  20.056  1.00  0.00           C  
ATOM    344  C   GLU A 374      40.561  51.429  21.171  1.00  0.00           C  
ATOM    345  O   GLU A 374      39.448  50.909  21.228  1.00  0.00           O  
ATOM    346  CB  GLU A 374      40.950  51.550  18.733  1.00  0.00           C  
ATOM    347  CG  GLU A 374      41.729  51.145  17.501  1.00  0.00           C  
ATOM    348  CD  GLU A 374      41.112  51.686  16.223  1.00  0.00           C  
ATOM    349  OE1 GLU A 374      40.640  52.845  16.232  1.00  0.00           O  
ATOM    350  OE2 GLU A 374      41.098  50.952  15.210  1.00  0.00           O  
ATOM    351  N   THR A 375      40.982  52.340  22.038  1.00  0.00           N  
ATOM    352  CA  THR A 375      40.169  52.775  23.167  1.00  0.00           C  
ATOM    353  C   THR A 375      38.678  52.976  22.853  1.00  0.00           C  
ATOM    354  O   THR A 375      37.822  52.644  23.674  1.00  0.00           O  
ATOM    355  CB  THR A 375      40.762  54.054  23.798  1.00  0.00           C  
ATOM    356  OG1 THR A 375      40.168  54.276  25.083  1.00  0.00           O  
ATOM    357  CG2 THR A 375      40.513  55.269  22.905  1.00  0.00           C  
ATOM    358  N   GLN A 376      38.371  53.456  21.646  1.00  0.00           N  
ATOM    359  CA  GLN A 376      36.980  53.699  21.245  1.00  0.00           C  
ATOM    360  C   GLN A 376      36.102  52.452  21.302  1.00  0.00           C  
ATOM    361  O   GLN A 376      34.964  52.526  21.758  1.00  0.00           O  
ATOM    362  CB  GLN A 376      36.899  54.316  19.840  1.00  0.00           C  
ATOM    363  CG  GLN A 376      37.261  53.360  18.712  1.00  0.00           C  
ATOM    364  CD  GLN A 376      36.958  53.923  17.339  1.00  0.00           C  
ATOM    365  OE1 GLN A 376      36.328  54.969  17.211  1.00  0.00           O  
ATOM    366  NE2 GLN A 376      37.403  53.224  16.300  1.00  0.00           N  
ATOM    367  N   VAL A 377      36.635  51.314  20.875  1.00  0.00           N  
ATOM    368  CA  VAL A 377      35.892  50.046  20.849  1.00  0.00           C  
ATOM    369  C   VAL A 377      35.225  49.807  22.212  1.00  0.00           C  
ATOM    370  O   VAL A 377      34.088  49.321  22.272  1.00  0.00           O  
ATOM    371  CB  VAL A 377      36.847  48.894  20.518  1.00  0.00           C  
ATOM    372  CG1 VAL A 377      36.150  47.534  20.462  1.00  0.00           C  
ATOM    373  CG2 VAL A 377      37.546  49.061  19.168  1.00  0.00           C  
ATOM    374  N   PHE A 378      35.901  50.170  23.288  1.00  0.00           N  
ATOM    375  CA  PHE A 378      35.355  49.978  24.624  1.00  0.00           C  
ATOM    376  C   PHE A 378      34.522  51.167  25.105  1.00  0.00           C  
ATOM    377  O   PHE A 378      33.530  50.978  25.806  1.00  0.00           O  
ATOM    378  CB  PHE A 378      36.471  49.642  25.614  1.00  0.00           C  
ATOM    379  CG  PHE A 378      37.211  48.380  25.274  1.00  0.00           C  
ATOM    380  CD1 PHE A 378      36.546  47.156  25.227  1.00  0.00           C  
ATOM    381  CD2 PHE A 378      38.570  48.413  24.967  1.00  0.00           C  
ATOM    382  CE1 PHE A 378      37.220  45.983  24.879  1.00  0.00           C  
ATOM    383  CE2 PHE A 378      39.257  47.245  24.616  1.00  0.00           C  
ATOM    384  CZ  PHE A 378      38.580  46.029  24.572  1.00  0.00           C  
ATOM    385  N   GLU A 388      34.897  52.380  24.705  1.00  0.00           N  
ATOM    386  CA  GLU A 388      34.157  53.578  25.099  1.00  0.00           C  
ATOM    387  C   GLU A 388      32.753  53.532  24.521  1.00  0.00           C  
ATOM    388  O   GLU A 388      31.762  53.593  25.250  1.00  0.00           O  
ATOM    389  CB  GLU A 388      34.842  54.841  24.581  1.00  0.00           C  
ATOM    390  CG  GLU A 388      36.195  55.144  25.195  1.00  0.00           C  
ATOM    391  CD  GLU A 388      36.806  56.422  24.639  1.00  0.00           C  
ATOM    392  OE1 GLU A 388      37.019  56.504  23.406  1.00  0.00           O  
ATOM    393  OE2 GLU A 388      37.070  57.348  25.436  1.00  0.00           O  
ATOM    394  N   LYS A 389      32.685  53.427  23.198  1.00  0.00           N  
ATOM    395  CA  LYS A 389      31.419  53.381  22.481  1.00  0.00           C  
ATOM    396  C   LYS A 389      30.642  52.105  22.784  1.00  0.00           C  
ATOM    397  O   LYS A 389      29.447  52.151  23.064  1.00  0.00           O  
ATOM    398  CB  LYS A 389      31.670  53.502  20.974  1.00  0.00           C  
ATOM    399  CG  LYS A 389      32.351  54.800  20.577  1.00  0.00           C  
ATOM    400  CD  LYS A 389      32.692  54.830  19.103  1.00  0.00           C  
ATOM    401  CE  LYS A 389      33.278  56.181  18.715  1.00  0.00           C  
ATOM    402  NZ  LYS A 389      33.626  56.262  17.269  1.00  0.00           N  
ATOM    403  N   GLY A 396      31.338  50.973  22.760  1.00  0.00           N  
ATOM    404  CA  GLY A 396      30.695  49.698  23.020  1.00  0.00           C  
ATOM    405  C   GLY A 396      30.114  49.501  24.410  1.00  0.00           C  
ATOM    406  O   GLY A 396      28.911  49.295  24.563  1.00  0.00           O  
ATOM    407  N   VAL A 478      30.971  49.545  25.423  1.00  0.00           N  
ATOM    408  CA  VAL A 478      30.548  49.352  26.808  1.00  0.00           C  
ATOM    409  C   VAL A 478      29.664  50.500  27.304  1.00  0.00           C  
ATOM    410  O   VAL A 478      28.897  50.335  28.258  1.00  0.00           O  
ATOM    411  CB  VAL A 478      31.768  49.184  27.744  1.00  0.00           C  
ATOM    412  CG1 VAL A 478      31.328  48.760  29.135  1.00  0.00           C  
ATOM    413  CG2 VAL A 478      32.731  48.161  27.164  1.00  0.00           C  
ATOM    414  N   GLY A 479      29.760  51.649  26.643  1.00  0.00           N  
ATOM    415  CA  GLY A 479      28.951  52.795  27.021  1.00  0.00           C  
ATOM    416  C   GLY A 479      29.693  53.795  27.877  1.00  0.00           C  
ATOM    417  O   GLY A 479      30.057  53.500  29.014  1.00  0.00           O  
ATOM    418  N   ALA A 488      29.829  55.013  27.361  1.00  0.00           N  
ATOM    419  CA  ALA A 488      30.539  56.094  28.049  1.00  0.00           C  
ATOM    420  C   ALA A 488      30.048  56.466  29.454  1.00  0.00           C  
ATOM    421  O   ALA A 488      30.649  57.309  30.117  1.00  0.00           O  
ATOM    422  CB  ALA A 488      30.574  57.337  27.159  1.00  0.00           C  
ATOM    423  N   ALA A 489      28.977  55.832  29.916  1.00  0.00           N  
ATOM    424  CA  ALA A 489      28.435  56.135  31.236  1.00  0.00           C  
ATOM    425  C   ALA A 489      28.772  55.090  32.291  1.00  0.00           C  
ATOM    426  O   ALA A 489      28.555  55.313  33.481  1.00  0.00           O  
ATOM    427  CB  ALA A 489      26.927  56.314  31.148  1.00  0.00           C  
ATOM    428  N   THR A 490      29.298  53.950  31.863  1.00  0.00           N  
ATOM    429  CA  THR A 490      29.630  52.875  32.794  1.00  0.00           C  
ATOM    430  C   THR A 490      30.912  53.098  33.589  1.00  0.00           C  
ATOM    431  O   THR A 490      31.841  53.758  33.119  1.00  0.00           O  
ATOM    432  CB  THR A 490      29.719  51.515  32.072  1.00  0.00           C  
ATOM    433  OG1 THR A 490      29.972  50.479  33.031  1.00  0.00           O  
ATOM    434  CG2 THR A 490      30.814  51.520  31.032  1.00  0.00           C  
ATOM    435  N   ASP A 491      30.972  52.495  34.774  1.00  0.00           N  
ATOM    436  CA  ASP A 491      32.133  52.596  35.657  1.00  0.00           C  
ATOM    437  C   ASP A 491      33.382  52.105  34.952  1.00  0.00           C  
ATOM    438  O   ASP A 491      34.451  52.701  35.066  1.00  0.00           O  
ATOM    439  CB  ASP A 491      31.927  51.747  36.905  1.00  0.00           C  
ATOM    440  CG  ASP A 491      30.790  52.235  37.749  1.00  0.00           C  
ATOM    441  OD1 ASP A 491      29.684  52.433  37.191  1.00  0.00           O  
ATOM    442  OD2 ASP A 491      31.008  52.421  38.967  1.00  0.00           O  
ATOM    443  N   ILE A 492      33.228  51.001  34.232  1.00  0.00           N  
ATOM    444  CA  ILE A 492      34.317  50.393  33.488  1.00  0.00           C  
ATOM    445  C   ILE A 492      34.982  51.446  32.609  1.00  0.00           C  
ATOM    446  O   ILE A 492      36.150  51.775  32.804  1.00  0.00           O  
ATOM    447  CB  ILE A 492      33.797  49.225  32.612  1.00  0.00           C  
ATOM    448  CG1 ILE A 492      33.134  48.168  33.499  1.00  0.00           C  
ATOM    449  CG2 ILE A 492      34.934  48.608  31.815  1.00  0.00           C  
ATOM    450  CD1 ILE A 492      32.525  47.019  32.738  1.00  0.00           C  
ATOM    451  N   VAL A 493      34.213  52.022  31.693  1.00  0.00           N  
ATOM    452  CA  VAL A 493      34.729  53.031  30.777  1.00  0.00           C  
ATOM    453  C   VAL A 493      35.208  54.292  31.488  1.00  0.00           C  
ATOM    454  O   VAL A 493      36.304  54.789  31.226  1.00  0.00           O  
ATOM    455  CB  VAL A 493      33.667  53.411  29.720  1.00  0.00           C  
ATOM    456  CG1 VAL A 493      34.162  54.554  28.842  1.00  0.00           C  
ATOM    457  CG2 VAL A 493      33.344  52.206  28.861  1.00  0.00           C  
ATOM    458  N   ARG A 494      34.407  54.778  32.425  1.00  0.00           N  
ATOM    459  CA  ARG A 494      34.731  56.000  33.147  1.00  0.00           C  
ATOM    460  C   ARG A 494      35.929  55.997  34.090  1.00  0.00           C  
ATOM    461  O   ARG A 494      36.576  57.034  34.253  1.00  0.00           O  
ATOM    462  CB  ARG A 494      33.496  56.517  33.886  1.00  0.00           C  
ATOM    463  CG  ARG A 494      32.480  57.208  32.986  1.00  0.00           C  
ATOM    464  CD  ARG A 494      31.261  57.659  33.771  1.00  0.00           C  
ATOM    465  NE  ARG A 494      31.609  58.543  34.884  1.00  0.00           N  
ATOM    466  CZ  ARG A 494      31.492  58.211  36.167  1.00  0.00           C  
ATOM    467  NH1 ARG A 494      31.038  57.011  36.509  1.00  0.00           N  
ATOM    468  NH2 ARG A 494      31.836  59.080  37.110  1.00  0.00           N  
ATOM    469  N   LYS A 495      36.247  54.862  34.703  1.00  0.00           N  
ATOM    470  CA  LYS A 495      37.369  54.843  35.639  1.00  0.00           C  
ATOM    471  C   LYS A 495      38.035  53.497  35.918  1.00  0.00           C  
ATOM    472  O   LYS A 495      38.783  53.372  36.891  1.00  0.00           O  
ATOM    473  CB  LYS A 495      36.926  55.454  36.972  1.00  0.00           C  
ATOM    474  CG  LYS A 495      35.728  54.755  37.608  1.00  0.00           C  
ATOM    475  CD  LYS A 495      35.545  55.185  39.053  1.00  0.00           C  
ATOM    476  CE  LYS A 495      34.368  54.475  39.703  1.00  0.00           C  
ATOM    477  NZ  LYS A 495      34.316  54.745  41.168  1.00  0.00           N  
ATOM    478  N   GLU A 496      37.801  52.500  35.072  1.00  0.00           N  
ATOM    479  CA  GLU A 496      38.396  51.187  35.300  1.00  0.00           C  
ATOM    480  C   GLU A 496      39.105  50.605  34.084  1.00  0.00           C  
ATOM    481  O   GLU A 496      39.340  49.397  34.017  1.00  0.00           O  
ATOM    482  CB  GLU A 496      37.330  50.203  35.792  1.00  0.00           C  
ATOM    483  CG  GLU A 496      36.656  50.611  37.096  1.00  0.00           C  
ATOM    484  CD  GLU A 496      35.629  49.602  37.593  1.00  0.00           C  
ATOM    485  OE1 GLU A 496      35.314  48.640  36.858  1.00  0.00           O  
ATOM    486  OE2 GLU A 496      35.133  49.779  38.730  1.00  0.00           O  
ATOM    487  N   MET A 497      39.489  51.454  33.142  1.00  0.00           N  
ATOM    488  CA  MET A 497      40.156  50.965  31.945  1.00  0.00           C  
ATOM    489  C   MET A 497      41.637  51.289  31.891  1.00  0.00           C  
ATOM    490  O   MET A 497      42.024  52.453  31.983  1.00  0.00           O  
ATOM    491  CB  MET A 497      39.475  51.510  30.691  1.00  0.00           C  
ATOM    492  CG  MET A 497      38.037  51.069  30.528  1.00  0.00           C  
ATOM    493  SD  MET A 497      37.418  51.333  28.870  1.00  0.00           S  
ATOM    494  CE  MET A 497      37.801  53.055  28.623  1.00  0.00           C  
ATOM    495  N   PHE A 498      42.467  50.260  31.745  1.00  0.00           N  
ATOM    496  CA  PHE A 498      43.904  50.464  31.640  1.00  0.00           C  
ATOM    497  C   PHE A 498      44.139  50.932  30.217  1.00  0.00           C  
ATOM    498  O   PHE A 498      44.244  50.123  29.300  1.00  0.00           O  
ATOM    499  CB  PHE A 498      44.659  49.163  31.902  1.00  0.00           C  
ATOM    500  CG  PHE A 498      44.697  48.766  33.347  1.00  0.00           C  
ATOM    501  CD1 PHE A 498      45.228  49.624  34.300  1.00  0.00           C  
ATOM    502  CD2 PHE A 498      44.209  47.530  33.755  1.00  0.00           C  
ATOM    503  CE1 PHE A 498      45.273  49.258  35.640  1.00  0.00           C  
ATOM    504  CE2 PHE A 498      44.248  47.152  35.095  1.00  0.00           C  
ATOM    505  CZ  PHE A 498      44.783  48.019  36.040  1.00  0.00           C  
ATOM    506  N   THR A 499      44.130  52.243  30.029  1.00  0.00           N  
ATOM    507  CA  THR A 499      44.324  52.829  28.714  1.00  0.00           C  
ATOM    508  C   THR A 499      45.648  53.584  28.654  1.00  0.00           C  
ATOM    509  O   THR A 499      46.065  54.202  29.637  1.00  0.00           O  
ATOM    510  CB  THR A 499      43.126  53.743  28.332  1.00  0.00           C  
ATOM    511  OG1 THR A 499      43.422  54.463  27.129  1.00  0.00           O  
ATOM    512  CG2 THR A 499      42.801  54.716  29.449  1.00  0.00           C  
ATOM    513  N   PHE A 500      46.308  53.509  27.500  1.00  0.00           N  
ATOM    514  CA  PHE A 500      47.601  54.149  27.274  1.00  0.00           C  
ATOM    515  C   PHE A 500      47.729  54.563  25.811  1.00  0.00           C  
ATOM    516  O   PHE A 500      46.906  54.188  24.981  1.00  0.00           O  
ATOM    517  CB  PHE A 500      48.733  53.173  27.624  1.00  0.00           C  
ATOM    518  CG  PHE A 500      48.665  51.869  26.874  1.00  0.00           C  
ATOM    519  CD1 PHE A 500      49.251  51.739  25.617  1.00  0.00           C  
ATOM    520  CD2 PHE A 500      48.002  50.775  27.421  1.00  0.00           C  
ATOM    521  CE1 PHE A 500      49.174  50.544  24.914  1.00  0.00           C  
ATOM    522  CE2 PHE A 500      47.919  49.575  26.730  1.00  0.00           C  
ATOM    523  CZ  PHE A 500      48.504  49.456  25.474  1.00  0.00           C  
ATOM    524  N   GLN A 501      48.814  55.252  25.475  1.00  0.00           N  
ATOM    525  CA  GLN A 501      49.014  55.691  24.100  1.00  0.00           C  
ATOM    526  C   GLN A 501      50.037  54.909  23.289  1.00  0.00           C  
ATOM    527  O   GLN A 501      51.113  54.550  23.769  1.00  0.00           O  
ATOM    528  CB  GLN A 501      49.364  57.176  24.042  1.00  0.00           C  
ATOM    529  CG  GLN A 501      48.172  58.099  24.150  1.00  0.00           C  
ATOM    530  CD  GLN A 501      48.571  59.546  24.029  1.00  0.00           C  
ATOM    531  OE1 GLN A 501      48.954  60.180  25.013  1.00  0.00           O  
ATOM    532  NE2 GLN A 501      48.508  60.075  22.815  1.00  0.00           N  
ATOM    533  N   ASP A 502      49.671  54.679  22.036  1.00  0.00           N  
ATOM    534  CA  ASP A 502      50.486  53.978  21.054  1.00  0.00           C  
ATOM    535  C   ASP A 502      51.803  54.731  20.985  1.00  0.00           C  
ATOM    536  O   ASP A 502      51.851  55.926  21.277  1.00  0.00           O  
ATOM    537  CB  ASP A 502      49.776  54.079  19.691  1.00  0.00           C  
ATOM    538  CG  ASP A 502      50.406  53.218  18.602  1.00  0.00           C  
ATOM    539  OD1 ASP A 502      51.646  53.135  18.504  1.00  0.00           O  
ATOM    540  OD2 ASP A 502      49.634  52.645  17.803  1.00  0.00           O  
ATOM    541  N   ARG A 503      52.875  54.028  20.642  1.00  0.00           N  
ATOM    542  CA  ARG A 503      54.174  54.663  20.480  1.00  0.00           C  
ATOM    543  C   ARG A 503      54.029  55.395  19.145  1.00  0.00           C  
ATOM    544  O   ARG A 503      54.597  54.988  18.133  1.00  0.00           O  
ATOM    545  CB  ARG A 503      55.278  53.608  20.388  1.00  0.00           C  
ATOM    546  CG  ARG A 503      56.673  54.195  20.264  1.00  0.00           C  
ATOM    547  CD  ARG A 503      57.676  53.156  19.793  1.00  0.00           C  
ATOM    548  NE  ARG A 503      58.975  53.744  19.471  1.00  0.00           N  
ATOM    549  CZ  ARG A 503      59.635  53.534  18.335  1.00  0.00           C  
ATOM    550  NH1 ARG A 503      59.131  52.746  17.394  1.00  0.00           N  
ATOM    551  NH2 ARG A 503      60.799  54.128  18.131  1.00  0.00           N  
ATOM    552  N   GLY A 651      53.192  56.428  19.146  1.00  0.00           N  
ATOM    553  CA  GLY A 651      52.933  57.193  17.946  1.00  0.00           C  
ATOM    554  C   GLY A 651      51.472  57.579  17.756  1.00  0.00           C  
ATOM    555  O   GLY A 651      50.940  57.434  16.656  1.00  0.00           O  
ATOM    556  N   GLY A 652      50.800  58.004  18.825  1.00  0.00           N  
ATOM    557  CA  GLY A 652      49.416  58.443  18.694  1.00  0.00           C  
ATOM    558  C   GLY A 652      48.278  57.658  19.327  1.00  0.00           C  
ATOM    559  O   GLY A 652      47.990  57.828  20.513  1.00  0.00           O  
ATOM    560  N   ARG A 653      47.611  56.842  18.508  1.00  0.00           N  
ATOM    561  CA  ARG A 653      46.466  56.010  18.897  1.00  0.00           C  
ATOM    562  C   ARG A 653      46.318  55.624  20.370  1.00  0.00           C  
ATOM    563  O   ARG A 653      47.225  55.057  20.974  1.00  0.00           O  
ATOM    564  CB  ARG A 653      46.423  54.732  18.050  1.00  0.00           C  
ATOM    565  CG  ARG A 653      45.537  54.799  16.821  1.00  0.00           C  
ATOM    566  CD  ARG A 653      46.144  55.646  15.719  1.00  0.00           C  
ATOM    567  NE  ARG A 653      45.206  55.837  14.614  1.00  0.00           N  
ATOM    568  CZ  ARG A 653      45.411  55.435  13.361  1.00  0.00           C  
ATOM    569  NH1 ARG A 653      46.532  54.809  13.024  1.00  0.00           N  
ATOM    570  NH2 ARG A 653      44.492  55.678  12.432  1.00  0.00           N  
ATOM    571  N   SER A 654      45.147  55.900  20.929  1.00  0.00           N  
ATOM    572  CA  SER A 654      44.879  55.561  22.317  1.00  0.00           C  
ATOM    573  C   SER A 654      44.372  54.129  22.328  1.00  0.00           C  
ATOM    574  O   SER A 654      43.369  53.810  21.682  1.00  0.00           O  
ATOM    575  CB  SER A 654      43.831  56.506  22.906  1.00  0.00           C  
ATOM    576  OG  SER A 654      43.609  56.245  24.282  1.00  0.00           O  
ATOM    577  N   LEU A 655      45.108  53.264  23.012  1.00  0.00           N  
ATOM    578  CA  LEU A 655      44.775  51.849  23.116  1.00  0.00           C  
ATOM    579  C   LEU A 655      44.351  51.526  24.541  1.00  0.00           C  
ATOM    580  O   LEU A 655      44.764  52.199  25.481  1.00  0.00           O  
ATOM    581  CB  LEU A 655      45.999  51.006  22.740  1.00  0.00           C  
ATOM    582  CG  LEU A 655      46.282  50.652  21.274  1.00  0.00           C  
ATOM    583  CD1 LEU A 655      45.831  51.742  20.324  1.00  0.00           C  
ATOM    584  CD2 LEU A 655      47.764  50.364  21.099  1.00  0.00           C  
ATOM    585  N   THR A 656      43.549  50.482  24.706  1.00  0.00           N  
ATOM    586  CA  THR A 656      43.105  50.094  26.036  1.00  0.00           C  
ATOM    587  C   THR A 656      43.150  48.582  26.240  1.00  0.00           C  
ATOM    588  O   THR A 656      42.842  47.795  25.334  1.00  0.00           O  
ATOM    589  CB  THR A 656      41.686  50.613  26.331  1.00  0.00           C  
ATOM    590  OG1 THR A 656      41.663  52.038  26.193  1.00  0.00           O  
ATOM    591  CG2 THR A 656      41.271  50.260  27.743  1.00  0.00           C  
ATOM    592  N   LEU A 657      43.601  48.192  27.426  1.00  0.00           N  
ATOM    593  CA  LEU A 657      43.691  46.797  27.816  1.00  0.00           C  
ATOM    594  C   LEU A 657      42.278  46.267  27.957  1.00  0.00           C  
ATOM    595  O   LEU A 657      41.504  46.759  28.776  1.00  0.00           O  
ATOM    596  CB  LEU A 657      44.422  46.675  29.154  1.00  0.00           C  
ATOM    597  CG  LEU A 657      45.854  46.126  29.154  1.00  0.00           C  
ATOM    598  CD1 LEU A 657      46.680  46.787  28.066  1.00  0.00           C  
ATOM    599  CD2 LEU A 657      46.485  46.331  30.522  1.00  0.00           C  
ATOM    600  N   ARG A 658      41.943  45.292  27.121  1.00  0.00           N  
ATOM    601  CA  ARG A 658      40.627  44.664  27.111  1.00  0.00           C  
ATOM    602  C   ARG A 658      40.054  44.351  28.498  1.00  0.00           C  
ATOM    603  O   ARG A 658      40.623  43.560  29.257  1.00  0.00           O  
ATOM    604  CB  ARG A 658      40.682  43.402  26.239  1.00  0.00           C  
ATOM    605  CG  ARG A 658      39.812  42.253  26.692  1.00  0.00           C  
ATOM    606  CD  ARG A 658      40.648  40.998  26.890  1.00  0.00           C  
ATOM    607  NE  ARG A 658      40.981  40.348  25.627  1.00  0.00           N  
ATOM    608  CZ  ARG A 658      41.480  39.120  25.529  1.00  0.00           C  
ATOM    609  NH1 ARG A 658      41.707  38.401  26.621  1.00  0.00           N  
ATOM    610  NH2 ARG A 658      41.731  38.602  24.334  1.00  0.00           N  
ATOM    611  N   PRO A 659      38.947  45.020  28.865  1.00  0.00           N  
ATOM    612  CA  PRO A 659      38.279  44.825  30.158  1.00  0.00           C  
ATOM    613  C   PRO A 659      37.135  43.810  30.068  1.00  0.00           C  
ATOM    614  O   PRO A 659      36.684  43.281  31.088  1.00  0.00           O  
ATOM    615  CB  PRO A 659      37.743  46.219  30.462  1.00  0.00           C  
ATOM    616  CG  PRO A 659      37.321  46.696  29.122  1.00  0.00           C  
ATOM    617  CD  PRO A 659      38.449  46.241  28.200  1.00  0.00           C  
ATOM    618  N   GLU A 660      36.697  43.530  28.840  1.00  0.00           N  
ATOM    619  CA  GLU A 660      35.595  42.615  28.571  1.00  0.00           C  
ATOM    620  C   GLU A 660      35.668  42.176  27.106  1.00  0.00           C  
ATOM    621  O   GLU A 660      36.197  42.902  26.270  1.00  0.00           O  
ATOM    622  CB  GLU A 660      34.274  43.317  28.921  1.00  0.00           C  
ATOM    623  CG  GLU A 660      33.065  42.930  28.117  1.00  0.00           C  
ATOM    624  CD  GLU A 660      32.857  43.809  26.906  1.00  0.00           C  
ATOM    625  OE1 GLU A 660      33.251  44.993  26.936  1.00  0.00           O  
ATOM    626  OE2 GLU A 660      32.294  43.317  25.919  1.00  0.00           O  
ATOM    627  N   GLY A 661      35.114  41.008  26.795  1.00  0.00           N  
ATOM    628  CA  GLY A 661      35.201  40.483  25.441  1.00  0.00           C  
ATOM    629  C   GLY A 661      34.170  40.759  24.361  1.00  0.00           C  
ATOM    630  O   GLY A 661      34.525  40.865  23.190  1.00  0.00           O  
ATOM    631  N   THR A 662      32.901  40.870  24.725  1.00  0.00           N  
ATOM    632  CA  THR A 662      31.840  41.089  23.743  1.00  0.00           C  
ATOM    633  C   THR A 662      32.106  42.122  22.655  1.00  0.00           C  
ATOM    634  O   THR A 662      32.055  41.808  21.468  1.00  0.00           O  
ATOM    635  CB  THR A 662      30.541  41.484  24.428  1.00  0.00           C  
ATOM    636  OG1 THR A 662      30.354  40.681  25.593  1.00  0.00           O  
ATOM    637  CG2 THR A 662      29.380  41.320  23.478  1.00  0.00           C  
ATOM    638  N   ALA A 663      32.378  43.351  23.071  1.00  0.00           N  
ATOM    639  CA  ALA A 663      32.636  44.430  22.138  1.00  0.00           C  
ATOM    640  C   ALA A 663      33.683  43.988  21.115  1.00  0.00           C  
ATOM    641  O   ALA A 663      33.490  44.137  19.905  1.00  0.00           O  
ATOM    642  CB  ALA A 663      33.103  45.656  22.889  1.00  0.00           C  
ATOM    643  N   ALA A 664      34.748  43.360  21.603  1.00  0.00           N  
ATOM    644  CA  ALA A 664      35.826  42.880  20.748  1.00  0.00           C  
ATOM    645  C   ALA A 664      35.322  41.829  19.773  1.00  0.00           C  
ATOM    646  O   ALA A 664      35.623  41.884  18.579  1.00  0.00           O  
ATOM    647  CB  ALA A 664      36.957  42.311  21.594  1.00  0.00           C  
ATOM    648  N   MET A 665      34.541  40.882  20.280  1.00  0.00           N  
ATOM    649  CA  MET A 665      33.994  39.814  19.448  1.00  0.00           C  
ATOM    650  C   MET A 665      33.164  40.404  18.315  1.00  0.00           C  
ATOM    651  O   MET A 665      33.226  39.944  17.170  1.00  0.00           O  
ATOM    652  CB  MET A 665      33.140  38.866  20.292  1.00  0.00           C  
ATOM    653  CG  MET A 665      33.927  38.108  21.345  1.00  0.00           C  
ATOM    654  SD  MET A 665      34.904  36.775  20.638  1.00  0.00           S  
ATOM    655  CE  MET A 665      34.204  35.353  21.541  1.00  0.00           C  
ATOM    656  N   VAL A 666      32.419  41.454  18.635  1.00  0.00           N  
ATOM    657  CA  VAL A 666      31.582  42.120  17.652  1.00  0.00           C  
ATOM    658  C   VAL A 666      32.459  42.852  16.643  1.00  0.00           C  
ATOM    659  O   VAL A 666      32.189  42.845  15.436  1.00  0.00           O  
ATOM    660  CB  VAL A 666      30.625  43.100  18.332  1.00  0.00           C  
ATOM    661  CG1 VAL A 666      29.800  43.821  17.298  1.00  0.00           C  
ATOM    662  CG2 VAL A 666      29.724  42.351  19.299  1.00  0.00           C  
ATOM    663  N   ARG A 667      33.528  43.455  17.148  1.00  0.00           N  
ATOM    664  CA  ARG A 667      34.482  44.189  16.322  1.00  0.00           C  
ATOM    665  C   ARG A 667      35.067  43.208  15.310  1.00  0.00           C  
ATOM    666  O   ARG A 667      35.160  43.497  14.114  1.00  0.00           O  
ATOM    667  CB  ARG A 667      35.585  44.771  17.221  1.00  0.00           C  
ATOM    668  CG  ARG A 667      36.575  45.733  16.556  1.00  0.00           C  
ATOM    669  CD  ARG A 667      37.735  45.011  15.885  1.00  0.00           C  
ATOM    670  NE  ARG A 667      38.463  44.157  16.823  1.00  0.00           N  
ATOM    671  CZ  ARG A 667      39.065  43.022  16.481  1.00  0.00           C  
ATOM    672  NH1 ARG A 667      39.034  42.600  15.224  1.00  0.00           N  
ATOM    673  NH2 ARG A 667      39.667  42.286  17.404  1.00  0.00           N  
ATOM    674  N   ALA A 668      35.419  42.028  15.802  1.00  0.00           N  
ATOM    675  CA  ALA A 668      35.989  40.985  14.971  1.00  0.00           C  
ATOM    676  C   ALA A 668      34.978  40.526  13.937  1.00  0.00           C  
ATOM    677  O   ALA A 668      35.316  40.358  12.766  1.00  0.00           O  
ATOM    678  CB  ALA A 668      36.429  39.817  15.833  1.00  0.00           C  
ATOM    679  N   TYR A 669      33.740  40.329  14.379  1.00  0.00           N  
ATOM    680  CA  TYR A 669      32.658  39.892  13.503  1.00  0.00           C  
ATOM    681  C   TYR A 669      32.556  40.838  12.312  1.00  0.00           C  
ATOM    682  O   TYR A 669      32.506  40.404  11.155  1.00  0.00           O  
ATOM    683  CB  TYR A 669      31.334  39.867  14.275  1.00  0.00           C  
ATOM    684  CG  TYR A 669      30.146  39.377  13.472  1.00  0.00           C  
ATOM    685  CD1 TYR A 669      29.437  40.244  12.640  1.00  0.00           C  
ATOM    686  CD2 TYR A 669      29.732  38.045  13.535  1.00  0.00           C  
ATOM    687  CE1 TYR A 669      28.354  39.802  11.892  1.00  0.00           C  
ATOM    688  CE2 TYR A 669      28.646  37.592  12.789  1.00  0.00           C  
ATOM    689  CZ  TYR A 669      27.963  38.479  11.970  1.00  0.00           C  
ATOM    690  OH  TYR A 669      26.888  38.056  11.224  1.00  0.00           O  
ATOM    691  N   LEU A 670      32.539  42.132  12.607  1.00  0.00           N  
ATOM    692  CA  LEU A 670      32.454  43.155  11.576  1.00  0.00           C  
ATOM    693  C   LEU A 670      33.664  43.117  10.653  1.00  0.00           C  
ATOM    694  O   LEU A 670      33.523  42.969   9.439  1.00  0.00           O  
ATOM    695  CB  LEU A 670      32.349  44.542  12.209  1.00  0.00           C  
ATOM    696  CG  LEU A 670      30.975  45.058  12.633  1.00  0.00           C  
ATOM    697  CD1 LEU A 670      30.186  43.989  13.357  1.00  0.00           C  
ATOM    698  CD2 LEU A 670      31.159  46.281  13.513  1.00  0.00           C  
ATOM    699  N   GLU A 671      34.853  43.207  11.243  1.00  0.00           N  
ATOM    700  CA  GLU A 671      36.102  43.221  10.491  1.00  0.00           C  
ATOM    701  C   GLU A 671      36.272  42.076   9.505  1.00  0.00           C  
ATOM    702  O   GLU A 671      36.621  42.293   8.348  1.00  0.00           O  
ATOM    703  CB  GLU A 671      37.299  43.261  11.447  1.00  0.00           C  
ATOM    704  CG  GLU A 671      38.650  43.200  10.745  1.00  0.00           C  
ATOM    705  CD  GLU A 671      39.824  43.494  11.663  1.00  0.00           C  
ATOM    706  OE1 GLU A 671      39.600  43.838  12.844  1.00  0.00           O  
ATOM    707  OE2 GLU A 671      40.979  43.396  11.194  1.00  0.00           O  
ATOM    708  N   HIS A 672      36.014  40.857   9.957  1.00  0.00           N  
ATOM    709  CA  HIS A 672      36.179  39.690   9.102  1.00  0.00           C  
ATOM    710  C   HIS A 672      34.979  39.400   8.210  1.00  0.00           C  
ATOM    711  O   HIS A 672      34.934  38.362   7.546  1.00  0.00           O  
ATOM    712  CB  HIS A 672      36.544  38.470   9.947  1.00  0.00           C  
ATOM    713  CG  HIS A 672      37.817  38.639  10.715  1.00  0.00           C  
ATOM    714  ND1 HIS A 672      39.055  38.667  10.107  1.00  0.00           N  
ATOM    715  CD2 HIS A 672      38.041  38.836  12.036  1.00  0.00           C  
ATOM    716  CE1 HIS A 672      39.985  38.873  11.022  1.00  0.00           C  
ATOM    717  NE2 HIS A 672      39.398  38.980  12.201  1.00  0.00           N  
ATOM    718  N   GLY A 675      34.018  40.319   8.188  1.00  0.00           N  
ATOM    719  CA  GLY A 675      32.832  40.144   7.367  1.00  0.00           C  
ATOM    720  C   GLY A 675      32.134  38.828   7.644  1.00  0.00           C  
ATOM    721  O   GLY A 675      31.566  38.210   6.741  1.00  0.00           O  
ATOM    722  N   MET A 677      32.138  38.413   8.906  1.00  0.00           N  
ATOM    723  CA  MET A 677      31.513  37.156   9.298  1.00  0.00           C  
ATOM    724  C   MET A 677      30.032  37.112   8.931  1.00  0.00           C  
ATOM    725  O   MET A 677      29.403  36.054   8.968  1.00  0.00           O  
ATOM    726  CB  MET A 677      31.683  36.926  10.794  1.00  0.00           C  
ATOM    727  CG  MET A 677      33.103  37.052  11.281  1.00  0.00           C  
ATOM    728  SD  MET A 677      33.178  36.594  12.995  1.00  0.00           S  
ATOM    729  CE  MET A 677      34.876  36.104  13.144  1.00  0.00           C  
ATOM    730  N   LYS A 678      29.483  38.266   8.571  1.00  0.00           N  
ATOM    731  CA  LYS A 678      28.084  38.369   8.187  1.00  0.00           C  
ATOM    732  C   LYS A 678      27.758  37.495   6.979  1.00  0.00           C  
ATOM    733  O   LYS A 678      26.603  37.136   6.767  1.00  0.00           O  
ATOM    734  CB  LYS A 678      27.717  39.828   7.901  1.00  0.00           C  
ATOM    735  CG  LYS A 678      28.498  40.469   6.770  1.00  0.00           C  
ATOM    736  CD  LYS A 678      28.220  41.958   6.682  1.00  0.00           C  
ATOM    737  CE  LYS A 678      29.207  42.629   5.744  1.00  0.00           C  
ATOM    738  NZ  LYS A 678      29.106  44.115   5.767  1.00  0.00           N  
ATOM    739  N   VAL A 681      28.771  37.142   6.194  1.00  0.00           N  
ATOM    740  CA  VAL A 681      28.545  36.307   5.019  1.00  0.00           C  
ATOM    741  C   VAL A 681      28.693  34.817   5.314  1.00  0.00           C  
ATOM    742  O   VAL A 681      28.623  33.981   4.410  1.00  0.00           O  
ATOM    743  CB  VAL A 681      29.458  36.709   3.842  1.00  0.00           C  
ATOM    744  CG1 VAL A 681      29.080  38.092   3.333  1.00  0.00           C  
ATOM    745  CG2 VAL A 681      30.918  36.665   4.265  1.00  0.00           C  
ATOM    746  N   TRP A 683      28.915  34.492   6.582  1.00  0.00           N  
ATOM    747  CA  TRP A 683      29.055  33.107   7.015  1.00  0.00           C  
ATOM    748  C   TRP A 683      27.666  32.636   7.364  1.00  0.00           C  
ATOM    749  O   TRP A 683      26.772  33.454   7.593  1.00  0.00           O  
ATOM    750  CB  TRP A 683      29.868  33.016   8.306  1.00  0.00           C  
ATOM    751  CG  TRP A 683      31.267  33.495   8.235  1.00  0.00           C  
ATOM    752  CD1 TRP A 683      31.915  34.015   7.151  1.00  0.00           C  
ATOM    753  CD2 TRP A 683      32.215  33.476   9.303  1.00  0.00           C  
ATOM    754  NE1 TRP A 683      33.215  34.317   7.480  1.00  0.00           N  
ATOM    755  CE2 TRP A 683      33.425  33.996   8.796  1.00  0.00           C  
ATOM    756  CE3 TRP A 683      32.161  33.065  10.642  1.00  0.00           C  
ATOM    757  CZ2 TRP A 683      34.573  34.115   9.581  1.00  0.00           C  
ATOM    758  CZ3 TRP A 683      33.300  33.183  11.421  1.00  0.00           C  
ATOM    759  CH2 TRP A 683      34.491  33.703  10.887  1.00  0.00           C  
ATOM    760  N   PRO A 684      27.461  31.316   7.442  1.00  0.00           N  
ATOM    761  CA  PRO A 684      26.120  30.848   7.795  1.00  0.00           C  
ATOM    762  C   PRO A 684      25.784  31.294   9.224  1.00  0.00           C  
ATOM    763  O   PRO A 684      26.581  31.104  10.146  1.00  0.00           O  
ATOM    764  CB  PRO A 684      26.248  29.328   7.670  1.00  0.00           C  
ATOM    765  CG  PRO A 684      27.707  29.073   7.926  1.00  0.00           C  
ATOM    766  CD  PRO A 684      28.358  30.185   7.155  1.00  0.00           C  
ATOM    767  N   GLN A 685      24.639  31.952   9.378  1.00  0.00           N  
ATOM    768  CA  GLN A 685      24.201  32.450  10.678  1.00  0.00           C  
ATOM    769  C   GLN A 685      23.414  31.386  11.437  1.00  0.00           C  
ATOM    770  O   GLN A 685      22.785  30.520  10.824  1.00  0.00           O  
ATOM    771  CB  GLN A 685      23.331  33.695  10.494  1.00  0.00           C  
ATOM    772  CG  GLN A 685      23.969  34.789   9.657  1.00  0.00           C  
ATOM    773  CD  GLN A 685      25.218  35.352  10.288  1.00  0.00           C  
ATOM    774  OE1 GLN A 685      25.246  35.647  11.484  1.00  0.00           O  
ATOM    775  NE2 GLN A 685      26.267  35.494   9.492  1.00  0.00           N  
ATOM    776  N   PRO A 686      23.445  31.428  12.781  1.00  0.00           N  
ATOM    777  CA  PRO A 686      24.183  32.419  13.571  1.00  0.00           C  
ATOM    778  C   PRO A 686      25.652  32.030  13.730  1.00  0.00           C  
ATOM    779  O   PRO A 686      26.008  30.851  13.638  1.00  0.00           O  
ATOM    780  CB  PRO A 686      23.449  32.390  14.911  1.00  0.00           C  
ATOM    781  CG  PRO A 686      23.064  30.954  15.041  1.00  0.00           C  
ATOM    782  CD  PRO A 686      22.584  30.599  13.648  1.00  0.00           C  
ATOM    783  N   VAL A 687      26.503  33.026  13.941  1.00  0.00           N  
ATOM    784  CA  VAL A 687      27.929  32.789  14.123  1.00  0.00           C  
ATOM    785  C   VAL A 687      28.252  32.717  15.617  1.00  0.00           C  
ATOM    786  O   VAL A 687      28.147  33.714  16.333  1.00  0.00           O  
ATOM    787  CB  VAL A 687      28.762  33.896  13.444  1.00  0.00           C  
ATOM    788  CG1 VAL A 687      30.235  33.694  13.726  1.00  0.00           C  
ATOM    789  CG2 VAL A 687      28.514  33.883  11.941  1.00  0.00           C  
ATOM    790  N   ARG A 688      28.572  31.517  16.096  1.00  0.00           N  
ATOM    791  CA  ARG A 688      28.912  31.302  17.506  1.00  0.00           C  
ATOM    792  C   ARG A 688      30.434  31.347  17.702  1.00  0.00           C  
ATOM    793  O   ARG A 688      31.181  30.651  17.003  1.00  0.00           O  
ATOM    794  CB  ARG A 688      28.355  29.959  17.991  1.00  0.00           C  
ATOM    795  CG  ARG A 688      26.835  29.876  18.001  1.00  0.00           C  
ATOM    796  CD  ARG A 688      26.360  28.484  18.385  1.00  0.00           C  
ATOM    797  NE  ARG A 688      24.902  28.378  18.494  1.00  0.00           N  
ATOM    798  CZ  ARG A 688      24.069  28.240  17.463  1.00  0.00           C  
ATOM    799  NH1 ARG A 688      24.528  28.194  16.218  1.00  0.00           N  
ATOM    800  NH2 ARG A 688      22.767  28.124  17.679  1.00  0.00           N  
ATOM    801  N   LEU A 689      30.887  32.155  18.658  1.00  0.00           N  
ATOM    802  CA  LEU A 689      32.314  32.312  18.934  1.00  0.00           C  
ATOM    803  C   LEU A 689      32.624  32.151  20.418  1.00  0.00           C  
ATOM    804  O   LEU A 689      31.837  32.555  21.273  1.00  0.00           O  
ATOM    805  CB  LEU A 689      32.792  33.703  18.490  1.00  0.00           C  
ATOM    806  CG  LEU A 689      32.529  34.156  17.052  1.00  0.00           C  
ATOM    807  CD1 LEU A 689      32.974  35.601  16.879  1.00  0.00           C  
ATOM    808  CD2 LEU A 689      33.244  33.238  16.074  1.00  0.00           C  
ATOM    809  N   TRP A 690      33.798  31.615  20.724  1.00  0.00           N  
ATOM    810  CA  TRP A 690      34.192  31.437  22.114  1.00  0.00           C  
ATOM    811  C   TRP A 690      35.705  31.561  22.276  1.00  0.00           C  
ATOM    812  O   TRP A 690      36.462  31.391  21.310  1.00  0.00           O  
ATOM    813  CB  TRP A 690      33.726  30.069  22.634  1.00  0.00           C  
ATOM    814  CG  TRP A 690      34.709  28.958  22.379  1.00  0.00           C  
ATOM    815  CD1 TRP A 690      34.841  28.222  21.237  1.00  0.00           C  
ATOM    816  CD2 TRP A 690      35.712  28.482  23.280  1.00  0.00           C  
ATOM    817  NE1 TRP A 690      35.866  27.316  21.372  1.00  0.00           N  
ATOM    818  CE2 TRP A 690      36.419  27.455  22.622  1.00  0.00           C  
ATOM    819  CE3 TRP A 690      36.084  28.824  24.591  1.00  0.00           C  
ATOM    820  CZ2 TRP A 690      37.471  26.765  23.219  1.00  0.00           C  
ATOM    821  CZ3 TRP A 690      37.131  28.137  25.189  1.00  0.00           C  
ATOM    822  CH2 TRP A 690      37.812  27.119  24.502  1.00  0.00           C  
ATOM    823  N   MET A 691      36.134  31.820  23.509  1.00  0.00           N  
ATOM    824  CA  MET A 691      37.549  31.944  23.843  1.00  0.00           C  
ATOM    825  C   MET A 691      37.678  32.006  25.356  1.00  0.00           C  
ATOM    826  O   MET A 691      36.676  32.094  26.068  1.00  0.00           O  
ATOM    827  CB  MET A 691      38.145  33.226  23.251  1.00  0.00           C  
ATOM    828  CG  MET A 691      37.751  34.484  24.014  1.00  0.00           C  
ATOM    829  SD  MET A 691      38.809  35.894  23.679  1.00  0.00           S  
ATOM    830  CE  MET A 691      37.834  36.768  22.429  1.00  0.00           C  
ATOM    831  N   ALA A 692      38.915  31.970  25.834  1.00  0.00           N  
ATOM    832  CA  ALA A 692      39.220  32.052  27.259  1.00  0.00           C  
ATOM    833  C   ALA A 692      40.510  32.851  27.337  1.00  0.00           C  
ATOM    834  O   ALA A 692      41.465  32.561  26.608  1.00  0.00           O  
ATOM    835  CB  ALA A 692      39.425  30.665  27.848  1.00  0.00           C  
ATOM    836  N   GLY A 693      40.528  33.887  28.165  1.00  0.00           N  
ATOM    837  CA  GLY A 693      41.732  34.690  28.273  1.00  0.00           C  
ATOM    838  C   GLY A 693      41.683  35.676  29.415  1.00  0.00           C  
ATOM    839  O   GLY A 693      40.744  35.662  30.218  1.00  0.00           O  
ATOM    840  N   PRO A 695      42.732  36.489  29.570  1.00  0.00           N  
ATOM    841  CA  PRO A 695      42.778  37.478  30.646  1.00  0.00           C  
ATOM    842  C   PRO A 695      42.031  38.766  30.302  1.00  0.00           C  
ATOM    843  O   PRO A 695      41.965  39.171  29.138  1.00  0.00           O  
ATOM    844  CB  PRO A 695      44.276  37.720  30.804  1.00  0.00           C  
ATOM    845  CG  PRO A 695      44.772  37.613  29.390  1.00  0.00           C  
ATOM    846  CD  PRO A 695      44.034  36.389  28.884  1.00  0.00           C  
ATOM    847  N   MET A 696      41.460  39.389  31.327  1.00  0.00           N  
ATOM    848  CA  MET A 696      40.735  40.642  31.183  1.00  0.00           C  
ATOM    849  C   MET A 696      41.338  41.557  32.235  1.00  0.00           C  
ATOM    850  O   MET A 696      41.716  41.098  33.317  1.00  0.00           O  
ATOM    851  CB  MET A 696      39.252  40.448  31.465  1.00  0.00           C  
ATOM    852  CG  MET A 696      38.532  39.529  30.501  1.00  0.00           C  
ATOM    853  SD  MET A 696      38.364  40.221  28.855  1.00  0.00           S  
ATOM    854  CE  MET A 696      37.988  38.742  27.915  1.00  0.00           C  
ATOM    855  N   PHE A 697      41.393  42.847  31.937  1.00  0.00           N  
ATOM    856  CA  PHE A 697      41.996  43.806  32.851  1.00  0.00           C  
ATOM    857  C   PHE A 697      41.066  44.952  33.209  1.00  0.00           C  
ATOM    858  O   PHE A 697      40.599  45.698  32.339  1.00  0.00           O  
ATOM    859  CB  PHE A 697      43.281  44.352  32.228  1.00  0.00           C  
ATOM    860  CG  PHE A 697      44.022  43.334  31.405  1.00  0.00           C  
ATOM    861  CD1 PHE A 697      44.936  42.469  32.004  1.00  0.00           C  
ATOM    862  CD2 PHE A 697      43.752  43.199  30.044  1.00  0.00           C  
ATOM    863  CE1 PHE A 697      45.567  41.483  31.263  1.00  0.00           C  
ATOM    864  CE2 PHE A 697      44.379  42.215  29.292  1.00  0.00           C  
ATOM    865  CZ  PHE A 697      45.288  41.352  29.900  1.00  0.00           C  
ATOM    866  N   ARG A 698      40.826  45.097  34.507  1.00  0.00           N  
ATOM    867  CA  ARG A 698      39.964  46.146  35.027  1.00  0.00           C  
ATOM    868  C   ARG A 698      40.701  46.909  36.115  1.00  0.00           C  
ATOM    869  O   ARG A 698      41.107  46.332  37.123  1.00  0.00           O  
ATOM    870  CB  ARG A 698      38.664  45.563  35.589  1.00  0.00           C  
ATOM    871  CG  ARG A 698      37.418  46.070  34.879  1.00  0.00           C  
ATOM    872  CD  ARG A 698      36.840  45.028  33.948  1.00  0.00           C  
ATOM    873  NE  ARG A 698      35.874  44.179  34.640  1.00  0.00           N  
ATOM    874  CZ  ARG A 698      34.801  43.638  34.065  1.00  0.00           C  
ATOM    875  NH1 ARG A 698      34.546  43.842  32.777  1.00  0.00           N  
ATOM    876  NH2 ARG A 698      33.948  42.939  34.798  1.00  0.00           N  
ATOM    877  N   ALA A 699      40.858  48.213  35.906  1.00  0.00           N  
ATOM    878  CA  ALA A 699      41.563  49.081  36.845  1.00  0.00           C  
ATOM    879  C   ALA A 699      40.746  49.449  38.071  1.00  0.00           C  
ATOM    880  O   ALA A 699      40.489  50.625  38.319  1.00  0.00           O  
ATOM    881  CB  ALA A 699      42.032  50.346  36.140  1.00  0.00           C  
ATOM    882  N   GLU A 700      40.354  48.454  38.854  1.00  0.00           N  
ATOM    883  CA  GLU A 700      39.578  48.728  40.050  1.00  0.00           C  
ATOM    884  C   GLU A 700      40.322  48.233  41.276  1.00  0.00           C  
ATOM    885  O   GLU A 700      41.126  47.298  41.188  1.00  0.00           O  
ATOM    886  CB  GLU A 700      38.196  48.078  39.956  1.00  0.00           C  
ATOM    887  CG  GLU A 700      38.201  46.569  40.061  1.00  0.00           C  
ATOM    888  CD  GLU A 700      36.938  45.939  39.490  1.00  0.00           C  
ATOM    889  OE1 GLU A 700      35.837  46.498  39.706  1.00  0.00           O  
ATOM    890  OE2 GLU A 700      37.062  44.908  38.810  1.00  0.00           O  
ATOM    891  N   ARG A 703      40.063  48.862  42.415  1.00  0.00           N  
ATOM    892  CA  ARG A 703      40.715  48.489  43.677  1.00  0.00           C  
ATOM    893  C   ARG A 703      40.343  47.052  44.019  1.00  0.00           C  
ATOM    894  O   ARG A 703      39.168  46.733  44.246  1.00  0.00           O  
ATOM    895  CB  ARG A 703      40.300  49.448  44.787  1.00  0.00           C  
ATOM    896  CG  ARG A 703      40.483  50.906  44.406  1.00  0.00           C  
ATOM    897  CD  ARG A 703      40.021  51.831  45.499  1.00  0.00           C  
ATOM    898  NE  ARG A 703      39.843  53.191  44.999  1.00  0.00           N  
ATOM    899  CZ  ARG A 703      39.635  54.243  45.779  1.00  0.00           C  
ATOM    900  NH1 ARG A 703      39.592  54.089  47.100  1.00  0.00           N  
ATOM    901  NH2 ARG A 703      39.440  55.436  45.229  1.00  0.00           N  
ATOM    902  N   PRO A 718      41.364  46.167  44.095  1.00  0.00           N  
ATOM    903  CA  PRO A 718      41.152  44.750  44.398  1.00  0.00           C  
ATOM    904  C   PRO A 718      40.707  44.417  45.811  1.00  0.00           C  
ATOM    905  O   PRO A 718      41.038  45.118  46.787  1.00  0.00           O  
ATOM    906  CB  PRO A 718      42.515  44.098  44.090  1.00  0.00           C  
ATOM    907  CG  PRO A 718      43.425  45.225  43.626  1.00  0.00           C  
ATOM    908  CD  PRO A 718      42.797  46.492  44.177  1.00  0.00           C  
ATOM    909  N   GLN A 719      39.981  43.308  45.891  1.00  0.00           N  
ATOM    910  CA  GLN A 719      39.465  42.758  47.132  1.00  0.00           C  
ATOM    911  C   GLN A 719      39.110  41.316  46.805  1.00  0.00           C  
ATOM    912  O   GLN A 719      39.372  40.874  45.676  1.00  0.00           O  
ATOM    913  CB  GLN A 719      38.273  43.552  47.659  1.00  0.00           C  
ATOM    914  CG  GLN A 719      36.991  43.464  46.868  1.00  0.00           C  
ATOM    915  CD  GLN A 719      35.925  44.281  47.555  1.00  0.00           C  
ATOM    916  OE1 GLN A 719      36.237  45.263  48.239  1.00  0.00           O  
ATOM    917  NE2 GLN A 719      34.668  43.879  47.409  1.00  0.00           N  
ATOM    918  N   LYS A 720      38.538  40.567  47.745  1.00  0.00           N  
ATOM    919  CA  LYS A 720      38.238  39.159  47.462  1.00  0.00           C  
ATOM    920  C   LYS A 720      37.270  38.898  46.320  1.00  0.00           C  
ATOM    921  O   LYS A 720      36.064  39.130  46.444  1.00  0.00           O  
ATOM    922  CB  LYS A 720      37.802  38.411  48.709  1.00  0.00           C  
ATOM    923  CG  LYS A 720      38.943  37.601  49.273  1.00  0.00           C  
ATOM    924  CD  LYS A 720      38.620  37.031  50.616  1.00  0.00           C  
ATOM    925  CE  LYS A 720      39.685  36.016  51.002  1.00  0.00           C  
ATOM    926  NZ  LYS A 720      39.507  35.546  52.407  1.00  0.00           N  
ATOM    927  N   GLY A 721      37.828  38.440  45.203  1.00  0.00           N  
ATOM    928  CA  GLY A 721      37.028  38.142  44.031  1.00  0.00           C  
ATOM    929  C   GLY A 721      37.281  39.165  42.949  1.00  0.00           C  
ATOM    930  O   GLY A 721      37.118  38.859  41.773  1.00  0.00           O  
ATOM    931  N   ARG A 722      37.684  40.372  43.330  1.00  0.00           N  
ATOM    932  CA  ARG A 722      37.960  41.422  42.358  1.00  0.00           C  
ATOM    933  C   ARG A 722      39.460  41.558  42.116  1.00  0.00           C  
ATOM    934  O   ARG A 722      40.185  42.092  42.957  1.00  0.00           O  
ATOM    935  CB  ARG A 722      37.378  42.758  42.820  1.00  0.00           C  
ATOM    936  CG  ARG A 722      35.868  42.787  42.864  1.00  0.00           C  
ATOM    937  CD  ARG A 722      35.367  44.182  43.156  1.00  0.00           C  
ATOM    938  NE  ARG A 722      33.920  44.214  43.345  1.00  0.00           N  
ATOM    939  CZ  ARG A 722      33.202  45.335  43.427  1.00  0.00           C  
ATOM    940  NH1 ARG A 722      33.785  46.540  43.319  1.00  0.00           N  
ATOM    941  NH2 ARG A 722      31.894  45.256  43.652  1.00  0.00           N  
ATOM    942  N   TYR A 723      39.926  40.997  41.005  1.00  0.00           N  
ATOM    943  CA  TYR A 723      41.332  41.067  40.636  1.00  0.00           C  
ATOM    944  C   TYR A 723      41.460  42.124  39.557  1.00  0.00           C  
ATOM    945  O   TYR A 723      40.474  42.464  38.896  1.00  0.00           O  
ATOM    946  CB  TYR A 723      41.797  39.736  40.061  1.00  0.00           C  
ATOM    947  CG  TYR A 723      41.647  38.560  40.984  1.00  0.00           C  
ATOM    948  CD1 TYR A 723      41.326  38.726  42.334  1.00  0.00           C  
ATOM    949  CD2 TYR A 723      41.864  37.277  40.514  1.00  0.00           C  
ATOM    950  CE1 TYR A 723      41.219  37.622  43.190  1.00  0.00           C  
ATOM    951  CE2 TYR A 723      41.762  36.177  41.352  1.00  0.00           C  
ATOM    952  CZ  TYR A 723      41.444  36.352  42.683  1.00  0.00           C  
ATOM    953  OH  TYR A 723      41.333  35.248  43.488  1.00  0.00           O  
ATOM    954  N   ARG A 724      42.666  42.650  39.375  1.00  0.00           N  
ATOM    955  CA  ARG A 724      42.886  43.648  38.335  1.00  0.00           C  
ATOM    956  C   ARG A 724      43.088  42.920  37.019  1.00  0.00           C  
ATOM    957  O   ARG A 724      42.817  43.463  35.947  1.00  0.00           O  
ATOM    958  CB  ARG A 724      44.060  44.565  38.671  1.00  0.00           C  
ATOM    959  CG  ARG A 724      43.592  45.942  39.107  1.00  0.00           C  
ATOM    960  CD  ARG A 724      44.161  46.349  40.449  1.00  0.00           C  
ATOM    961  NE  ARG A 724      45.552  46.782  40.352  1.00  0.00           N  
ATOM    962  CZ  ARG A 724      45.943  47.949  39.848  1.00  0.00           C  
ATOM    963  NH1 ARG A 724      45.048  48.818  39.387  1.00  0.00           N  
ATOM    964  NH2 ARG A 724      47.237  48.249  39.804  1.00  0.00           N  
ATOM    965  N   GLN A 725      43.582  41.689  37.118  1.00  0.00           N  
ATOM    966  CA  GLN A 725      43.768  40.830  35.961  1.00  0.00           C  
ATOM    967  C   GLN A 725      43.120  39.505  36.314  1.00  0.00           C  
ATOM    968  O   GLN A 725      43.569  38.799  37.225  1.00  0.00           O  
ATOM    969  CB  GLN A 725      45.237  40.579  35.616  1.00  0.00           C  
ATOM    970  CG  GLN A 725      45.354  39.718  34.352  1.00  0.00           C  
ATOM    971  CD  GLN A 725      46.747  39.201  34.075  1.00  0.00           C  
ATOM    972  OE1 GLN A 725      47.695  39.970  33.930  1.00  0.00           O  
ATOM    973  NE2 GLN A 725      46.872  37.888  33.960  1.00  0.00           N  
ATOM    974  N   PHE A 726      42.046  39.186  35.607  1.00  0.00           N  
ATOM    975  CA  PHE A 726      41.328  37.950  35.836  1.00  0.00           C  
ATOM    976  C   PHE A 726      41.188  37.247  34.499  1.00  0.00           C  
ATOM    977  O   PHE A 726      41.628  37.765  33.472  1.00  0.00           O  
ATOM    978  CB  PHE A 726      39.961  38.241  36.457  1.00  0.00           C  
ATOM    979  CG  PHE A 726      39.191  39.324  35.754  1.00  0.00           C  
ATOM    980  CD1 PHE A 726      39.471  40.663  35.999  1.00  0.00           C  
ATOM    981  CD2 PHE A 726      38.192  39.005  34.840  1.00  0.00           C  
ATOM    982  CE1 PHE A 726      38.763  41.667  35.343  1.00  0.00           C  
ATOM    983  CE2 PHE A 726      37.482  40.003  34.182  1.00  0.00           C  
ATOM    984  CZ  PHE A 726      37.768  41.335  34.432  1.00  0.00           C  
ATOM    985  N   HIS A 728      40.611  36.052  34.514  1.00  0.00           N  
ATOM    986  CA  HIS A 728      40.420  35.278  33.291  1.00  0.00           C  
ATOM    987  C   HIS A 728      38.974  34.811  33.204  1.00  0.00           C  
ATOM    988  O   HIS A 728      38.411  34.346  34.198  1.00  0.00           O  
ATOM    989  CB  HIS A 728      41.334  34.050  33.289  1.00  0.00           C  
ATOM    990  CG  HIS A 728      42.791  34.376  33.376  1.00  0.00           C  
ATOM    991  ND1 HIS A 728      43.414  34.677  34.568  1.00  0.00           N  
ATOM    992  CD2 HIS A 728      43.749  34.438  32.422  1.00  0.00           C  
ATOM    993  CE1 HIS A 728      44.695  34.909  34.343  1.00  0.00           C  
ATOM    994  NE2 HIS A 728      44.923  34.770  33.049  1.00  0.00           N  
ATOM    995  N   GLN A 730      38.388  34.905  32.017  1.00  0.00           N  
ATOM    996  CA  GLN A 730      37.006  34.480  31.829  1.00  0.00           C  
ATOM    997  C   GLN A 730      36.777  33.755  30.512  1.00  0.00           C  
ATOM    998  O   GLN A 730      37.485  33.994  29.533  1.00  0.00           O  
ATOM    999  CB  GLN A 730      36.050  35.675  31.927  1.00  0.00           C  
ATOM   1000  CG  GLN A 730      36.162  36.694  30.796  1.00  0.00           C  
ATOM   1001  CD  GLN A 730      35.189  37.869  30.941  1.00  0.00           C  
ATOM   1002  OE1 GLN A 730      34.921  38.343  32.050  1.00  0.00           O  
ATOM   1003  NE2 GLN A 730      34.673  38.351  29.812  1.00  0.00           N  
ATOM   1004  N   VAL A 731      35.830  32.821  30.521  1.00  0.00           N  
ATOM   1005  CA  VAL A 731      35.461  32.074  29.320  1.00  0.00           C  
ATOM   1006  C   VAL A 731      34.340  32.905  28.720  1.00  0.00           C  
ATOM   1007  O   VAL A 731      33.408  33.295  29.428  1.00  0.00           O  
ATOM   1008  CB  VAL A 731      34.965  30.654  29.665  1.00  0.00           C  
ATOM   1009  CG1 VAL A 731      34.422  29.965  28.425  1.00  0.00           C  
ATOM   1010  CG2 VAL A 731      36.102  29.841  30.269  1.00  0.00           C  
ATOM   1011  N   ASN A 732      34.419  33.175  27.426  1.00  0.00           N  
ATOM   1012  CA  ASN A 732      33.435  34.019  26.772  1.00  0.00           C  
ATOM   1013  C   ASN A 732      32.742  33.336  25.610  1.00  0.00           C  
ATOM   1014  O   ASN A 732      33.404  32.814  24.717  1.00  0.00           O  
ATOM   1015  CB  ASN A 732      34.146  35.286  26.283  1.00  0.00           C  
ATOM   1016  CG  ASN A 732      33.186  36.371  25.845  1.00  0.00           C  
ATOM   1017  OD1 ASN A 732      32.883  37.290  26.611  1.00  0.00           O  
ATOM   1018  ND2 ASN A 732      32.751  36.308  24.590  1.00  0.00           N  
ATOM   1019  N   TYR A 733      31.410  33.371  25.612  1.00  0.00           N  
ATOM   1020  CA  TYR A 733      30.601  32.773  24.547  1.00  0.00           C  
ATOM   1021  C   TYR A 733      29.745  33.841  23.874  1.00  0.00           C  
ATOM   1022  O   TYR A 733      29.188  34.702  24.554  1.00  0.00           O  
ATOM   1023  CB  TYR A 733      29.697  31.673  25.098  1.00  0.00           C  
ATOM   1024  CG  TYR A 733      28.655  31.216  24.112  1.00  0.00           C  
ATOM   1025  CD1 TYR A 733      29.003  30.444  23.008  1.00  0.00           C  
ATOM   1026  CD2 TYR A 733      27.323  31.580  24.269  1.00  0.00           C  
ATOM   1027  CE1 TYR A 733      28.044  30.045  22.073  1.00  0.00           C  
ATOM   1028  CE2 TYR A 733      26.355  31.189  23.345  1.00  0.00           C  
ATOM   1029  CZ  TYR A 733      26.720  30.421  22.248  1.00  0.00           C  
ATOM   1030  OH  TYR A 733      25.768  30.033  21.331  1.00  0.00           O  
ATOM   1031  N   GLU A 734      29.579  33.719  22.557  1.00  0.00           N  
ATOM   1032  CA  GLU A 734      28.825  34.670  21.747  1.00  0.00           C  
ATOM   1033  C   GLU A 734      28.033  33.989  20.634  1.00  0.00           C  
ATOM   1034  O   GLU A 734      28.484  33.001  20.047  1.00  0.00           O  
ATOM   1035  CB  GLU A 734      29.805  35.667  21.113  1.00  0.00           C  
ATOM   1036  CG  GLU A 734      29.574  37.132  21.453  1.00  0.00           C  
ATOM   1037  CD  GLU A 734      29.610  37.415  22.943  1.00  0.00           C  
ATOM   1038  OE1 GLU A 734      28.674  36.975  23.638  1.00  0.00           O  
ATOM   1039  OE2 GLU A 734      30.546  38.088  23.422  1.00  0.00           O  
ATOM   1040  N   ALA A 735      26.854  34.530  20.346  1.00  0.00           N  
ATOM   1041  CA  ALA A 735      25.982  34.022  19.283  1.00  0.00           C  
ATOM   1042  C   ALA A 735      25.503  35.251  18.519  1.00  0.00           C  
ATOM   1043  O   ALA A 735      24.621  35.979  18.980  1.00  0.00           O  
ATOM   1044  CB  ALA A 735      24.800  33.265  19.877  1.00  0.00           C  
ATOM   1045  N   LEU A 736      26.107  35.498  17.364  1.00  0.00           N  
ATOM   1046  CA  LEU A 736      25.778  36.674  16.565  1.00  0.00           C  
ATOM   1047  C   LEU A 736      25.006  36.412  15.272  1.00  0.00           C  
ATOM   1048  O   LEU A 736      25.135  35.351  14.657  1.00  0.00           O  
ATOM   1049  CB  LEU A 736      27.066  37.432  16.240  1.00  0.00           C  
ATOM   1050  CG  LEU A 736      27.899  37.843  17.453  1.00  0.00           C  
ATOM   1051  CD1 LEU A 736      29.336  38.080  17.059  1.00  0.00           C  
ATOM   1052  CD2 LEU A 736      27.309  39.083  18.077  1.00  0.00           C  
ATOM   1053  N   GLY A 737      24.206  37.397  14.868  1.00  0.00           N  
ATOM   1054  CA  GLY A 737      23.442  37.295  13.638  1.00  0.00           C  
ATOM   1055  C   GLY A 737      21.964  36.951  13.711  1.00  0.00           C  
ATOM   1056  O   GLY A 737      21.332  36.822  12.665  1.00  0.00           O  
ATOM   1057  N   SER A 738      21.391  36.843  14.908  1.00  0.00           N  
ATOM   1058  CA  SER A 738      19.974  36.496  15.027  1.00  0.00           C  
ATOM   1059  C   SER A 738      19.289  36.998  16.297  1.00  0.00           C  
ATOM   1060  O   SER A 738      19.891  37.058  17.371  1.00  0.00           O  
ATOM   1061  CB  SER A 738      19.788  34.982  14.904  1.00  0.00           C  
ATOM   1062  OG  SER A 738      18.419  34.620  14.995  1.00  0.00           O  
ATOM   1063  N   GLU A 739      18.013  37.335  16.151  1.00  0.00           N  
ATOM   1064  CA  GLU A 739      17.188  37.846  17.239  1.00  0.00           C  
ATOM   1065  C   GLU A 739      16.396  36.719  17.908  1.00  0.00           C  
ATOM   1066  O   GLU A 739      15.869  36.885  19.015  1.00  0.00           O  
ATOM   1067  CB  GLU A 739      16.234  38.906  16.677  1.00  0.00           C  
ATOM   1068  CG  GLU A 739      15.209  39.452  17.650  1.00  0.00           C  
ATOM   1069  CD  GLU A 739      15.807  40.380  18.672  1.00  0.00           C  
ATOM   1070  OE1 GLU A 739      16.037  41.557  18.328  1.00  0.00           O  
ATOM   1071  OE2 GLU A 739      16.035  39.934  19.816  1.00  0.00           O  
ATOM   1072  N   ASN A 783      16.346  35.567  17.249  1.00  0.00           N  
ATOM   1073  CA  ASN A 783      15.607  34.412  17.750  1.00  0.00           C  
ATOM   1074  C   ASN A 783      15.917  34.087  19.208  1.00  0.00           C  
ATOM   1075  O   ASN A 783      17.046  33.732  19.551  1.00  0.00           O  
ATOM   1076  CB  ASN A 783      15.885  33.192  16.878  1.00  0.00           C  
ATOM   1077  CG  ASN A 783      14.955  32.041  17.179  1.00  0.00           C  
ATOM   1078  OD1 ASN A 783      14.705  31.717  18.340  1.00  0.00           O  
ATOM   1079  ND2 ASN A 783      14.424  31.417  16.132  1.00  0.00           N  
ATOM   1080  N   PRO A 787      14.900  34.162  20.078  1.00  0.00           N  
ATOM   1081  CA  PRO A 787      15.015  33.887  21.516  1.00  0.00           C  
ATOM   1082  C   PRO A 787      15.572  32.515  21.895  1.00  0.00           C  
ATOM   1083  O   PRO A 787      15.885  32.281  23.062  1.00  0.00           O  
ATOM   1084  CB  PRO A 787      13.582  34.081  22.018  1.00  0.00           C  
ATOM   1085  CG  PRO A 787      12.748  33.761  20.802  1.00  0.00           C  
ATOM   1086  CD  PRO A 787      13.506  34.471  19.719  1.00  0.00           C  
ATOM   1087  N   ILE A 788      15.695  31.611  20.925  1.00  0.00           N  
ATOM   1088  CA  ILE A 788      16.234  30.274  21.188  1.00  0.00           C  
ATOM   1089  C   ILE A 788      17.700  30.389  21.611  1.00  0.00           C  
ATOM   1090  O   ILE A 788      18.147  29.720  22.549  1.00  0.00           O  
ATOM   1091  CB  ILE A 788      16.118  29.357  19.947  1.00  0.00           C  
ATOM   1092  CG1 ILE A 788      14.649  29.011  19.686  1.00  0.00           C  
ATOM   1093  CG2 ILE A 788      16.937  28.084  20.149  1.00  0.00           C  
ATOM   1094  CD1 ILE A 788      14.417  28.148  18.458  1.00  0.00           C  
ATOM   1095  N   LEU A 789      18.421  31.284  20.939  1.00  0.00           N  
ATOM   1096  CA  LEU A 789      19.828  31.530  21.214  1.00  0.00           C  
ATOM   1097  C   LEU A 789      20.018  32.059  22.631  1.00  0.00           C  
ATOM   1098  O   LEU A 789      20.991  31.722  23.303  1.00  0.00           O  
ATOM   1099  CB  LEU A 789      20.380  32.527  20.203  1.00  0.00           C  
ATOM   1100  CG  LEU A 789      20.249  32.080  18.749  1.00  0.00           C  
ATOM   1101  CD1 LEU A 789      20.795  33.152  17.827  1.00  0.00           C  
ATOM   1102  CD2 LEU A 789      20.997  30.782  18.547  1.00  0.00           C  
ATOM   1103  N   ASP A 790      19.066  32.867  23.086  1.00  0.00           N  
ATOM   1104  CA  ASP A 790      19.109  33.436  24.426  1.00  0.00           C  
ATOM   1105  C   ASP A 790      18.979  32.300  25.439  1.00  0.00           C  
ATOM   1106  O   ASP A 790      19.713  32.246  26.432  1.00  0.00           O  
ATOM   1107  CB  ASP A 790      17.967  34.443  24.622  1.00  0.00           C  
ATOM   1108  CG  ASP A 790      18.021  35.597  23.631  1.00  0.00           C  
ATOM   1109  OD1 ASP A 790      17.911  35.354  22.411  1.00  0.00           O  
ATOM   1110  OD2 ASP A 790      18.159  36.749  24.083  1.00  0.00           O  
ATOM   1111  N   ALA A 791      18.042  31.390  25.184  1.00  0.00           N  
ATOM   1112  CA  ALA A 791      17.825  30.248  26.065  1.00  0.00           C  
ATOM   1113  C   ALA A 791      19.090  29.395  26.045  1.00  0.00           C  
ATOM   1114  O   ALA A 791      19.615  29.025  27.097  1.00  0.00           O  
ATOM   1115  CB  ALA A 791      16.629  29.435  25.593  1.00  0.00           C  
ATOM   1116  N   GLU A 792      19.591  29.133  24.839  1.00  0.00           N  
ATOM   1117  CA  GLU A 792      20.799  28.340  24.628  1.00  0.00           C  
ATOM   1118  C   GLU A 792      21.961  28.918  25.431  1.00  0.00           C  
ATOM   1119  O   GLU A 792      22.648  28.194  26.153  1.00  0.00           O  
ATOM   1120  CB  GLU A 792      21.166  28.319  23.144  1.00  0.00           C  
ATOM   1121  CG  GLU A 792      22.335  27.412  22.798  1.00  0.00           C  
ATOM   1122  CD  GLU A 792      22.569  27.322  21.305  1.00  0.00           C  
ATOM   1123  OE1 GLU A 792      22.620  28.382  20.644  1.00  0.00           O  
ATOM   1124  OE2 GLU A 792      22.687  26.190  20.790  1.00  0.00           O  
ATOM   1125  N   ALA A 793      22.153  30.228  25.320  1.00  0.00           N  
ATOM   1126  CA  ALA A 793      23.215  30.917  26.031  1.00  0.00           C  
ATOM   1127  C   ALA A 793      23.141  30.587  27.518  1.00  0.00           C  
ATOM   1128  O   ALA A 793      24.121  30.142  28.112  1.00  0.00           O  
ATOM   1129  CB  ALA A 793      23.097  32.417  25.812  1.00  0.00           C  
ATOM   1130  N   VAL A 794      21.958  30.751  28.101  1.00  0.00           N  
ATOM   1131  CA  VAL A 794      21.757  30.463  29.518  1.00  0.00           C  
ATOM   1132  C   VAL A 794      22.044  28.992  29.823  1.00  0.00           C  
ATOM   1133  O   VAL A 794      22.678  28.675  30.827  1.00  0.00           O  
ATOM   1134  CB  VAL A 794      20.320  30.780  29.958  1.00  0.00           C  
ATOM   1135  CG1 VAL A 794      20.154  30.520  31.446  1.00  0.00           C  
ATOM   1136  CG2 VAL A 794      19.978  32.215  29.625  1.00  0.00           C  
ATOM   1137  N   VAL A 795      21.588  28.099  28.952  1.00  0.00           N  
ATOM   1138  CA  VAL A 795      21.799  26.672  29.148  1.00  0.00           C  
ATOM   1139  C   VAL A 795      23.277  26.332  29.107  1.00  0.00           C  
ATOM   1140  O   VAL A 795      23.768  25.611  29.973  1.00  0.00           O  
ATOM   1141  CB  VAL A 795      21.069  25.826  28.089  1.00  0.00           C  
ATOM   1142  CG1 VAL A 795      21.207  24.341  28.417  1.00  0.00           C  
ATOM   1143  CG2 VAL A 795      19.610  26.225  28.026  1.00  0.00           C  
ATOM   1144  N   LEU A 796      23.987  26.872  28.117  1.00  0.00           N  
ATOM   1145  CA  LEU A 796      25.419  26.617  27.966  1.00  0.00           C  
ATOM   1146  C   LEU A 796      26.180  27.041  29.217  1.00  0.00           C  
ATOM   1147  O   LEU A 796      26.931  26.245  29.779  1.00  0.00           O  
ATOM   1148  CB  LEU A 796      25.975  27.319  26.729  1.00  0.00           C  
ATOM   1149  CG  LEU A 796      25.454  26.741  25.409  1.00  0.00           C  
ATOM   1150  CD1 LEU A 796      26.004  27.518  24.222  1.00  0.00           C  
ATOM   1151  CD2 LEU A 796      25.825  25.272  25.307  1.00  0.00           C  
ATOM   1152  N   LEU A 797      25.949  28.267  29.682  1.00  0.00           N  
ATOM   1153  CA  LEU A 797      26.616  28.748  30.890  1.00  0.00           C  
ATOM   1154  C   LEU A 797      26.289  27.815  32.054  1.00  0.00           C  
ATOM   1155  O   LEU A 797      27.176  27.415  32.811  1.00  0.00           O  
ATOM   1156  CB  LEU A 797      26.176  30.177  31.224  1.00  0.00           C  
ATOM   1157  CG  LEU A 797      26.649  30.759  32.561  1.00  0.00           C  
ATOM   1158  CD1 LEU A 797      28.151  30.605  32.717  1.00  0.00           C  
ATOM   1159  CD2 LEU A 797      26.243  32.220  32.660  1.00  0.00           C  
ATOM   1160  N   TYR A 798      25.016  27.455  32.170  1.00  0.00           N  
ATOM   1161  CA  TYR A 798      24.556  26.566  33.227  1.00  0.00           C  
ATOM   1162  C   TYR A 798      25.297  25.231  33.132  1.00  0.00           C  
ATOM   1163  O   TYR A 798      25.818  24.730  34.133  1.00  0.00           O  
ATOM   1164  CB  TYR A 798      23.041  26.351  33.108  1.00  0.00           C  
ATOM   1165  CG  TYR A 798      22.440  25.528  34.227  1.00  0.00           C  
ATOM   1166  CD1 TYR A 798      22.357  26.038  35.526  1.00  0.00           C  
ATOM   1167  CD2 TYR A 798      21.969  24.231  33.994  1.00  0.00           C  
ATOM   1168  CE1 TYR A 798      21.820  25.278  36.570  1.00  0.00           C  
ATOM   1169  CE2 TYR A 798      21.431  23.460  35.030  1.00  0.00           C  
ATOM   1170  CZ  TYR A 798      21.362  23.992  36.316  1.00  0.00           C  
ATOM   1171  OH  TYR A 798      20.847  23.241  37.350  1.00  0.00           O  
ATOM   1172  N   GLU A 799      25.396  24.694  31.918  1.00  0.00           N  
ATOM   1173  CA  GLU A 799      26.070  23.418  31.688  1.00  0.00           C  
ATOM   1174  C   GLU A 799      27.562  23.429  31.994  1.00  0.00           C  
ATOM   1175  O   GLU A 799      28.072  22.487  32.591  1.00  0.00           O  
ATOM   1176  CB  GLU A 799      25.824  22.912  30.266  1.00  0.00           C  
ATOM   1177  CG  GLU A 799      24.490  22.215  30.100  1.00  0.00           C  
ATOM   1178  CD  GLU A 799      24.309  21.071  31.091  1.00  0.00           C  
ATOM   1179  OE1 GLU A 799      24.942  20.006  30.896  1.00  0.00           O  
ATOM   1180  OE2 GLU A 799      23.546  21.241  32.072  1.00  0.00           O  
ATOM   1181  N   CYS A 800      28.260  24.490  31.606  1.00  0.00           N  
ATOM   1182  CA  CYS A 800      29.692  24.584  31.871  1.00  0.00           C  
ATOM   1183  C   CYS A 800      29.967  24.389  33.362  1.00  0.00           C  
ATOM   1184  O   CYS A 800      30.833  23.607  33.750  1.00  0.00           O  
ATOM   1185  CB  CYS A 800      30.235  25.943  31.424  1.00  0.00           C  
ATOM   1186  SG  CYS A 800      30.234  26.199  29.647  1.00  0.00           S  
ATOM   1187  N   LEU A 801      29.182  25.068  34.187  1.00  0.00           N  
ATOM   1188  CA  LEU A 801      29.332  24.990  35.632  1.00  0.00           C  
ATOM   1189  C   LEU A 801      28.823  23.656  36.174  1.00  0.00           C  
ATOM   1190  O   LEU A 801      29.374  23.109  37.130  1.00  0.00           O  
ATOM   1191  CB  LEU A 801      28.578  26.153  36.287  1.00  0.00           C  
ATOM   1192  CG  LEU A 801      28.912  27.539  35.722  1.00  0.00           C  
ATOM   1193  CD1 LEU A 801      27.924  28.565  36.225  1.00  0.00           C  
ATOM   1194  CD2 LEU A 801      30.333  27.933  36.091  1.00  0.00           C  
ATOM   1195  N   LYS A 802      27.781  23.132  35.541  1.00  0.00           N  
ATOM   1196  CA  LYS A 802      27.179  21.865  35.949  1.00  0.00           C  
ATOM   1197  C   LYS A 802      28.158  20.709  35.708  1.00  0.00           C  
ATOM   1198  O   LYS A 802      28.393  19.886  36.591  1.00  0.00           O  
ATOM   1199  CB  LYS A 802      25.880  21.632  35.166  1.00  0.00           C  
ATOM   1200  CG  LYS A 802      24.850  20.779  35.872  1.00  0.00           C  
ATOM   1201  CD  LYS A 802      24.336  21.468  37.126  1.00  0.00           C  
ATOM   1202  CE  LYS A 802      23.126  20.732  37.695  1.00  0.00           C  
ATOM   1203  NZ  LYS A 802      22.629  21.345  38.962  1.00  0.00           N  
ATOM   1204  N   GLU A 803      28.743  20.681  34.515  1.00  0.00           N  
ATOM   1205  CA  GLU A 803      29.702  19.652  34.123  1.00  0.00           C  
ATOM   1206  C   GLU A 803      30.897  19.600  35.061  1.00  0.00           C  
ATOM   1207  O   GLU A 803      31.463  18.535  35.291  1.00  0.00           O  
ATOM   1208  CB  GLU A 803      30.207  19.906  32.703  1.00  0.00           C  
ATOM   1209  CG  GLU A 803      29.183  19.677  31.602  1.00  0.00           C  
ATOM   1210  CD  GLU A 803      28.902  18.209  31.332  1.00  0.00           C  
ATOM   1211  OE1 GLU A 803      29.763  17.360  31.654  1.00  0.00           O  
ATOM   1212  OE2 GLU A 803      27.819  17.907  30.781  1.00  0.00           O  
ATOM   1213  N   LEU A 807      31.285  20.757  35.587  1.00  0.00           N  
ATOM   1214  CA  LEU A 807      32.416  20.838  36.504  1.00  0.00           C  
ATOM   1215  C   LEU A 807      32.124  20.140  37.830  1.00  0.00           C  
ATOM   1216  O   LEU A 807      33.032  19.915  38.631  1.00  0.00           O  
ATOM   1217  CB  LEU A 807      32.797  22.299  36.748  1.00  0.00           C  
ATOM   1218  CG  LEU A 807      33.355  23.052  35.538  1.00  0.00           C  
ATOM   1219  CD1 LEU A 807      33.518  24.519  35.873  1.00  0.00           C  
ATOM   1220  CD2 LEU A 807      34.685  22.442  35.106  1.00  0.00           C  
ATOM   1221  N   GLY A 808      30.855  19.805  38.054  1.00  0.00           N  
ATOM   1222  CA  GLY A 808      30.463  19.133  39.280  1.00  0.00           C  
ATOM   1223  C   GLY A 808      29.723  20.039  40.240  1.00  0.00           C  
ATOM   1224  O   GLY A 808      29.244  19.578  41.276  1.00  0.00           O  
ATOM   1225  N   LEU A 809      29.643  21.327  39.913  1.00  0.00           N  
ATOM   1226  CA  LEU A 809      28.945  22.285  40.764  1.00  0.00           C  
ATOM   1227  C   LEU A 809      27.462  21.946  40.806  1.00  0.00           C  
ATOM   1228  O   LEU A 809      26.849  21.640  39.779  1.00  0.00           O  
ATOM   1229  CB  LEU A 809      29.129  23.709  40.249  1.00  0.00           C  
ATOM   1230  CG  LEU A 809      30.526  24.309  40.366  1.00  0.00           C  
ATOM   1231  CD1 LEU A 809      30.530  25.699  39.751  1.00  0.00           C  
ATOM   1232  CD2 LEU A 809      30.946  24.356  41.824  1.00  0.00           C  
ATOM   1233  N   ARG A1153      26.890  22.008  42.000  1.00  0.00           N  
ATOM   1234  CA  ARG A1153      25.483  21.688  42.182  1.00  0.00           C  
ATOM   1235  C   ARG A1153      24.689  22.862  42.738  1.00  0.00           C  
ATOM   1236  O   ARG A1153      23.567  23.114  42.306  1.00  0.00           O  
ATOM   1237  CB  ARG A1153      25.344  20.473  43.105  1.00  0.00           C  
ATOM   1238  CG  ARG A1153      25.942  19.174  42.544  1.00  0.00           C  
ATOM   1239  CD  ARG A1153      24.925  18.353  41.752  1.00  0.00           C  
ATOM   1240  NE  ARG A1153      23.785  17.947  42.582  1.00  0.00           N  
ATOM   1241  CZ  ARG A1153      23.847  17.094  43.608  1.00  0.00           C  
ATOM   1242  NH1 ARG A1153      25.000  16.527  43.950  1.00  0.00           N  
ATOM   1243  NH2 ARG A1153      22.756  16.831  44.321  1.00  0.00           N  
ATOM   1244  N   ARG A1154      25.279  23.596  43.677  1.00  0.00           N  
ATOM   1245  CA  ARG A1154      24.604  24.735  44.295  1.00  0.00           C  
ATOM   1246  C   ARG A1154      24.697  26.063  43.542  1.00  0.00           C  
ATOM   1247  O   ARG A1154      25.340  27.002  44.012  1.00  0.00           O  
ATOM   1248  CB  ARG A1154      25.069  24.903  45.748  1.00  0.00           C  
ATOM   1249  CG  ARG A1154      24.536  23.824  46.681  1.00  0.00           C  
ATOM   1250  CD  ARG A1154      25.606  22.856  47.154  1.00  0.00           C  
ATOM   1251  NE  ARG A1154      26.437  23.424  48.216  1.00  0.00           N  
ATOM   1252  CZ  ARG A1154      27.454  22.794  48.803  1.00  0.00           C  
ATOM   1253  NH1 ARG A1154      27.787  21.562  48.445  1.00  0.00           N  
ATOM   1254  NH2 ARG A1154      28.151  23.408  49.748  1.00  0.00           N  
ATOM   1255  N   LEU A1155      24.059  26.128  42.374  1.00  0.00           N  
ATOM   1256  CA  LEU A1155      24.039  27.343  41.552  1.00  0.00           C  
ATOM   1257  C   LEU A1155      22.669  28.027  41.641  1.00  0.00           C  
ATOM   1258  O   LEU A1155      21.656  27.376  41.907  1.00  0.00           O  
ATOM   1259  CB  LEU A1155      24.316  27.033  40.074  1.00  0.00           C  
ATOM   1260  CG  LEU A1155      25.585  26.333  39.590  1.00  0.00           C  
ATOM   1261  CD1 LEU A1155      26.780  26.822  40.383  1.00  0.00           C  
ATOM   1262  CD2 LEU A1155      25.433  24.831  39.714  1.00  0.00           C  
ATOM   1263  N   LYS A1156      22.639  29.333  41.383  1.00  0.00           N  
ATOM   1264  CA  LYS A1156      21.397  30.102  41.415  1.00  0.00           C  
ATOM   1265  C   LYS A1156      21.282  30.957  40.157  1.00  0.00           C  
ATOM   1266  O   LYS A1156      21.891  32.023  40.071  1.00  0.00           O  
ATOM   1267  CB  LYS A1156      21.348  30.997  42.655  1.00  0.00           C  
ATOM   1268  CG  LYS A1156      21.283  30.244  43.981  1.00  0.00           C  
ATOM   1269  CD  LYS A1156      19.971  29.471  44.142  1.00  0.00           C  
ATOM   1270  CE  LYS A1156      19.907  28.715  45.477  1.00  0.00           C  
ATOM   1271  NZ  LYS A1156      20.836  27.544  45.535  1.00  0.00           N  
ATOM   1272  N   VAL A1157      20.527  30.468  39.176  1.00  0.00           N  
ATOM   1273  CA  VAL A1157      20.336  31.183  37.915  1.00  0.00           C  
ATOM   1274  C   VAL A1157      19.330  32.306  38.089  1.00  0.00           C  
ATOM   1275  O   VAL A1157      18.284  32.111  38.699  1.00  0.00           O  
ATOM   1276  CB  VAL A1157      19.828  30.238  36.805  1.00  0.00           C  
ATOM   1277  CG1 VAL A1157      19.812  30.960  35.463  1.00  0.00           C  
ATOM   1278  CG2 VAL A1157      20.699  28.993  36.735  1.00  0.00           C  
ATOM   1279  N   LYS A1158      19.642  33.475  37.541  1.00  0.00           N  
ATOM   1280  CA  LYS A1158      18.764  34.640  37.634  1.00  0.00           C  
ATOM   1281  C   LYS A1158      18.505  35.250  36.261  1.00  0.00           C  
ATOM   1282  O   LYS A1158      19.434  35.725  35.606  1.00  0.00           O  
ATOM   1283  CB  LYS A1158      19.376  35.682  38.560  1.00  0.00           C  
ATOM   1284  CG  LYS A1158      19.641  35.143  39.940  1.00  0.00           C  
ATOM   1285  CD  LYS A1158      20.072  36.212  40.916  1.00  0.00           C  
ATOM   1286  CE  LYS A1158      20.275  35.599  42.297  1.00  0.00           C  
ATOM   1287  NZ  LYS A1158      19.032  34.928  42.808  1.00  0.00           N  
ATOM   1288  N   LEU A1159      17.243  35.226  35.835  1.00  0.00           N  
ATOM   1289  CA  LEU A1159      16.845  35.754  34.531  1.00  0.00           C  
ATOM   1290  C   LEU A1159      16.029  37.033  34.667  1.00  0.00           C  
ATOM   1291  O   LEU A1159      15.378  37.256  35.690  1.00  0.00           O  
ATOM   1292  CB  LEU A1159      16.042  34.703  33.754  1.00  0.00           C  
ATOM   1293  CG  LEU A1159      15.558  35.081  32.351  1.00  0.00           C  
ATOM   1294  CD1 LEU A1159      16.722  35.485  31.466  1.00  0.00           C  
ATOM   1295  CD2 LEU A1159      14.823  33.914  31.747  1.00  0.00           C  
ATOM   1296  N   SER A1160      16.059  37.859  33.625  1.00  0.00           N  
ATOM   1297  CA  SER A1160      15.337  39.124  33.601  1.00  0.00           C  
ATOM   1298  C   SER A1160      15.472  39.748  32.218  1.00  0.00           C  
ATOM   1299  O   SER A1160      15.893  39.084  31.271  1.00  0.00           O  
ATOM   1300  CB  SER A1160      15.905  40.067  34.661  1.00  0.00           C  
ATOM   1301  OG  SER A1160      15.254  41.324  34.661  1.00  0.00           O  
ATOM   1302  N   SER A1161      15.083  41.010  32.097  1.00  0.00           N  
ATOM   1303  CA  SER A1161      15.171  41.722  30.834  1.00  0.00           C  
ATOM   1304  C   SER A1161      15.195  43.219  31.079  1.00  0.00           C  
ATOM   1305  O   SER A1161      14.690  43.709  32.090  1.00  0.00           O  
ATOM   1306  CB  SER A1161      14.001  41.362  29.917  1.00  0.00           C  
ATOM   1307  OG  SER A1161      14.019  42.138  28.723  1.00  0.00           O  
ATOM   1308  N   VAL A1162      15.826  43.936  30.160  1.00  0.00           N  
ATOM   1309  CA  VAL A1162      15.923  45.381  30.254  1.00  0.00           C  
ATOM   1310  C   VAL A1162      15.061  46.019  29.162  1.00  0.00           C  
ATOM   1311  O   VAL A1162      15.101  47.235  28.960  1.00  0.00           O  
ATOM   1312  CB  VAL A1162      17.393  45.861  30.124  1.00  0.00           C  
ATOM   1313  CG1 VAL A1162      18.236  45.288  31.257  1.00  0.00           C  
ATOM   1314  CG2 VAL A1162      17.972  45.455  28.773  1.00  0.00           C  
ATOM   1315  N   GLY A1163      14.306  45.194  28.437  1.00  0.00           N  
ATOM   1316  CA  GLY A1163      13.432  45.715  27.390  1.00  0.00           C  
ATOM   1317  C   GLY A1163      14.080  46.153  26.074  1.00  0.00           C  
ATOM   1318  O   GLY A1163      15.029  45.512  25.646  1.00  0.00           O  
ATOM   1319  N   ASP A1189      13.494  47.147  25.374  1.00  0.00           N  
ATOM   1320  CA  ASP A1189      13.972  47.696  24.081  1.00  0.00           C  
ATOM   1321  C   ASP A1189      14.497  49.105  24.344  1.00  0.00           C  
ATOM   1322  O   ASP A1189      14.286  49.636  25.432  1.00  0.00           O  
ATOM   1323  CB  ASP A1189      12.811  47.804  23.073  1.00  0.00           C  
ATOM   1324  CG  ASP A1189      12.308  46.457  22.601  1.00  0.00           C  
ATOM   1325  OD1 ASP A1189      13.088  45.714  21.973  1.00  0.00           O  
ATOM   1326  OD2 ASP A1189      11.121  46.149  22.846  1.00  0.00           O  
ATOM   1327  N   PRO A1190      15.134  49.753  23.345  1.00  0.00           N  
ATOM   1328  CA  PRO A1190      15.648  51.112  23.568  1.00  0.00           C  
ATOM   1329  C   PRO A1190      14.576  52.083  24.073  1.00  0.00           C  
ATOM   1330  O   PRO A1190      14.857  52.928  24.923  1.00  0.00           O  
ATOM   1331  CB  PRO A1190      16.183  51.511  22.189  1.00  0.00           C  
ATOM   1332  CG  PRO A1190      15.423  50.625  21.229  1.00  0.00           C  
ATOM   1333  CD  PRO A1190      15.411  49.318  21.965  1.00  0.00           C  
ATOM   1334  N   GLU A1191      13.346  51.929  23.580  1.00  0.00           N  
ATOM   1335  CA  GLU A1191      12.232  52.786  23.987  1.00  0.00           C  
ATOM   1336  C   GLU A1191      11.893  52.561  25.458  1.00  0.00           C  
ATOM   1337  O   GLU A1191      11.812  53.509  26.238  1.00  0.00           O  
ATOM   1338  CB  GLU A1191      10.994  52.510  23.131  1.00  0.00           C  
ATOM   1339  CG  GLU A1191      11.164  52.770  21.638  1.00  0.00           C  
ATOM   1340  CD  GLU A1191      11.875  51.639  20.903  1.00  0.00           C  
ATOM   1341  OE1 GLU A1191      11.730  50.462  21.307  1.00  0.00           O  
ATOM   1342  OE2 GLU A1191      12.572  51.927  19.904  1.00  0.00           O  
ATOM   1343  N   ASP A1192      11.709  51.297  25.829  1.00  0.00           N  
ATOM   1344  CA  ASP A1192      11.385  50.926  27.207  1.00  0.00           C  
ATOM   1345  C   ASP A1192      12.499  51.420  28.127  1.00  0.00           C  
ATOM   1346  O   ASP A1192      12.245  51.985  29.192  1.00  0.00           O  
ATOM   1347  CB  ASP A1192      11.247  49.401  27.330  1.00  0.00           C  
ATOM   1348  CG  ASP A1192      10.276  48.809  26.311  1.00  0.00           C  
ATOM   1349  OD1 ASP A1192       9.283  49.485  25.960  1.00  0.00           O  
ATOM   1350  OD2 ASP A1192      10.505  47.664  25.858  1.00  0.00           O  
ATOM   1351  N   ARG A1193      13.733  51.230  27.672  1.00  0.00           N  
ATOM   1352  CA  ARG A1193      14.931  51.639  28.399  1.00  0.00           C  
ATOM   1353  C   ARG A1193      14.867  53.143  28.670  1.00  0.00           C  
ATOM   1354  O   ARG A1193      15.092  53.593  29.797  1.00  0.00           O  
ATOM   1355  CB  ARG A1193      16.168  51.293  27.557  1.00  0.00           C  
ATOM   1356  CG  ARG A1193      17.506  51.422  28.255  1.00  0.00           C  
ATOM   1357  CD  ARG A1193      18.635  50.992  27.326  1.00  0.00           C  
ATOM   1358  NE  ARG A1193      19.945  51.037  27.974  1.00  0.00           N  
ATOM   1359  CZ  ARG A1193      20.525  49.998  28.572  1.00  0.00           C  
ATOM   1360  NH1 ARG A1193      19.917  48.819  28.612  1.00  0.00           N  
ATOM   1361  NH2 ARG A1193      21.720  50.137  29.128  1.00  0.00           N  
ATOM   1362  N   ALA A1194      14.507  53.906  27.642  1.00  0.00           N  
ATOM   1363  CA  ALA A1194      14.403  55.358  27.748  1.00  0.00           C  
ATOM   1364  C   ALA A1194      13.340  55.769  28.760  1.00  0.00           C  
ATOM   1365  O   ALA A1194      13.589  56.603  29.635  1.00  0.00           O  
ATOM   1366  CB  ALA A1194      14.095  55.964  26.382  1.00  0.00           C  
ATOM   1367  N   ARG A1195      12.163  55.161  28.652  1.00  0.00           N  
ATOM   1368  CA  ARG A1195      11.058  55.468  29.550  1.00  0.00           C  
ATOM   1369  C   ARG A1195      11.378  55.176  31.009  1.00  0.00           C  
ATOM   1370  O   ARG A1195      11.037  55.968  31.893  1.00  0.00           O  
ATOM   1371  CB  ARG A1195       9.796  54.722  29.116  1.00  0.00           C  
ATOM   1372  CG  ARG A1195       9.274  55.218  27.788  1.00  0.00           C  
ATOM   1373  CD  ARG A1195       8.062  54.466  27.290  1.00  0.00           C  
ATOM   1374  NE  ARG A1195       7.718  54.969  25.963  1.00  0.00           N  
ATOM   1375  CZ  ARG A1195       7.837  54.278  24.834  1.00  0.00           C  
ATOM   1376  NH1 ARG A1195       8.291  53.034  24.860  1.00  0.00           N  
ATOM   1377  NH2 ARG A1195       7.548  54.850  23.669  1.00  0.00           N  
ATOM   1378  N   TYR A1196      12.051  54.059  31.266  1.00  0.00           N  
ATOM   1379  CA  TYR A1196      12.404  53.710  32.633  1.00  0.00           C  
ATOM   1380  C   TYR A1196      13.374  54.749  33.176  1.00  0.00           C  
ATOM   1381  O   TYR A1196      13.257  55.173  34.329  1.00  0.00           O  
ATOM   1382  CB  TYR A1196      13.030  52.317  32.706  1.00  0.00           C  
ATOM   1383  CG  TYR A1196      13.250  51.828  34.124  1.00  0.00           C  
ATOM   1384  CD1 TYR A1196      12.234  51.899  35.074  1.00  0.00           C  
ATOM   1385  CD2 TYR A1196      14.470  51.278  34.510  1.00  0.00           C  
ATOM   1386  CE1 TYR A1196      12.424  51.434  36.371  1.00  0.00           C  
ATOM   1387  CE2 TYR A1196      14.669  50.809  35.805  1.00  0.00           C  
ATOM   1388  CZ  TYR A1196      13.640  50.889  36.730  1.00  0.00           C  
ATOM   1389  OH  TYR A1196      13.831  50.408  38.007  1.00  0.00           O  
ATOM   1390  N   ASN A1197      14.318  55.172  32.337  1.00  0.00           N  
ATOM   1391  CA  ASN A1197      15.302  56.175  32.740  1.00  0.00           C  
ATOM   1392  C   ASN A1197      14.589  57.456  33.159  1.00  0.00           C  
ATOM   1393  O   ASN A1197      14.818  57.974  34.257  1.00  0.00           O  
ATOM   1394  CB  ASN A1197      16.303  56.454  31.608  1.00  0.00           C  
ATOM   1395  CG  ASN A1197      17.440  55.445  31.567  1.00  0.00           C  
ATOM   1396  OD1 ASN A1197      17.969  55.042  32.606  1.00  0.00           O  
ATOM   1397  ND2 ASN A1197      17.833  55.047  30.365  1.00  0.00           N  
ATOM   1398  N   ALA A1212      13.691  57.936  32.303  1.00  0.00           N  
ATOM   1399  CA  ALA A1212      12.918  59.140  32.589  1.00  0.00           C  
ATOM   1400  C   ALA A1212      12.205  58.991  33.936  1.00  0.00           C  
ATOM   1401  O   ALA A1212      12.249  59.892  34.776  1.00  0.00           O  
ATOM   1402  CB  ALA A1212      11.909  59.386  31.484  1.00  0.00           C  
ATOM   1403  N   TYR A1213      11.580  57.834  34.145  1.00  0.00           N  
ATOM   1404  CA  TYR A1213      10.871  57.534  35.386  1.00  0.00           C  
ATOM   1405  C   TYR A1213      11.800  57.697  36.583  1.00  0.00           C  
ATOM   1406  O   TYR A1213      11.469  58.398  37.542  1.00  0.00           O  
ATOM   1407  CB  TYR A1213      10.325  56.100  35.339  1.00  0.00           C  
ATOM   1408  CG  TYR A1213      10.020  55.479  36.691  1.00  0.00           C  
ATOM   1409  CD1 TYR A1213       8.848  55.788  37.381  1.00  0.00           C  
ATOM   1410  CD2 TYR A1213      10.897  54.561  37.271  1.00  0.00           C  
ATOM   1411  CE1 TYR A1213       8.557  55.196  38.617  1.00  0.00           C  
ATOM   1412  CE2 TYR A1213      10.616  53.967  38.504  1.00  0.00           C  
ATOM   1413  CZ  TYR A1213       9.445  54.288  39.166  1.00  0.00           C  
ATOM   1414  OH  TYR A1213       9.166  53.699  40.375  1.00  0.00           O  
ATOM   1415  N   LEU A1214      12.963  57.054  36.511  1.00  0.00           N  
ATOM   1416  CA  LEU A1214      13.950  57.104  37.584  1.00  0.00           C  
ATOM   1417  C   LEU A1214      14.344  58.543  37.886  1.00  0.00           C  
ATOM   1418  O   LEU A1214      14.458  58.931  39.050  1.00  0.00           O  
ATOM   1419  CB  LEU A1214      15.186  56.280  37.211  1.00  0.00           C  
ATOM   1420  CG  LEU A1214      14.998  54.761  37.149  1.00  0.00           C  
ATOM   1421  CD1 LEU A1214      16.199  54.113  36.489  1.00  0.00           C  
ATOM   1422  CD2 LEU A1214      14.783  54.206  38.547  1.00  0.00           C  
ATOM   1423  N   ARG A1215      14.511  59.339  36.834  1.00  0.00           N  
ATOM   1424  CA  ARG A1215      14.883  60.738  36.991  1.00  0.00           C  
ATOM   1425  C   ARG A1215      13.816  61.501  37.755  1.00  0.00           C  
ATOM   1426  O   ARG A1215      14.117  62.174  38.733  1.00  0.00           O  
ATOM   1427  CB  ARG A1215      15.119  61.399  35.631  1.00  0.00           C  
ATOM   1428  CG  ARG A1215      16.356  60.892  34.914  1.00  0.00           C  
ATOM   1429  CD  ARG A1215      16.662  61.689  33.652  1.00  0.00           C  
ATOM   1430  NE  ARG A1215      17.847  61.174  32.964  1.00  0.00           N  
ATOM   1431  CZ  ARG A1215      17.813  60.441  31.854  1.00  0.00           C  
ATOM   1432  NH1 ARG A1215      16.651  60.132  31.291  1.00  0.00           N  
ATOM   1433  NH2 ARG A1215      18.940  59.991  31.322  1.00  0.00           N  
ATOM   1434  N   GLU A1222      12.567  61.353  37.330  1.00  0.00           N  
ATOM   1435  CA  GLU A1222      11.440  62.033  37.963  1.00  0.00           C  
ATOM   1436  C   GLU A1222      11.273  61.668  39.436  1.00  0.00           C  
ATOM   1437  O   GLU A1222      10.965  62.523  40.262  1.00  0.00           O  
ATOM   1438  CB  GLU A1222      10.154  61.715  37.203  1.00  0.00           C  
ATOM   1439  CG  GLU A1222      10.201  62.100  35.728  1.00  0.00           C  
ATOM   1440  CD  GLU A1222       9.043  61.531  34.914  1.00  0.00           C  
ATOM   1441  OE1 GLU A1222       8.270  60.702  35.446  1.00  0.00           O  
ATOM   1442  OE2 GLU A1222       8.911  61.910  33.730  1.00  0.00           O  
ATOM   1443  N   VAL A1223      11.496  60.401  39.763  1.00  0.00           N  
ATOM   1444  CA  VAL A1223      11.358  59.928  41.138  1.00  0.00           C  
ATOM   1445  C   VAL A1223      12.559  60.286  42.016  1.00  0.00           C  
ATOM   1446  O   VAL A1223      12.406  60.674  43.182  1.00  0.00           O  
ATOM   1447  CB  VAL A1223      11.168  58.392  41.173  1.00  0.00           C  
ATOM   1448  CG1 VAL A1223      11.002  57.903  42.606  1.00  0.00           C  
ATOM   1449  CG2 VAL A1223       9.970  57.998  40.334  1.00  0.00           C  
ATOM   1450  N   LEU A1224      13.752  60.168  41.446  1.00  0.00           N  
ATOM   1451  CA  LEU A1224      14.978  60.432  42.180  1.00  0.00           C  
ATOM   1452  C   LEU A1224      15.452  61.882  42.254  1.00  0.00           C  
ATOM   1453  O   LEU A1224      15.905  62.320  43.312  1.00  0.00           O  
ATOM   1454  CB  LEU A1224      16.096  59.532  41.655  1.00  0.00           C  
ATOM   1455  CG  LEU A1224      15.833  58.029  41.806  1.00  0.00           C  
ATOM   1456  CD1 LEU A1224      16.804  57.240  40.950  1.00  0.00           C  
ATOM   1457  CD2 LEU A1224      15.931  57.616  43.268  1.00  0.00           C  
ATOM   1458  N   SER A1225      15.307  62.641  41.169  1.00  0.00           N  
ATOM   1459  CA  SER A1225      15.765  64.035  41.148  1.00  0.00           C  
ATOM   1460  C   SER A1225      15.320  64.906  42.328  1.00  0.00           C  
ATOM   1461  O   SER A1225      16.147  65.605  42.919  1.00  0.00           O  
ATOM   1462  CB  SER A1225      15.448  64.718  39.808  1.00  0.00           C  
ATOM   1463  OG  SER A1225      14.056  64.822  39.571  1.00  0.00           O  
ATOM   1464  N   PRO A1226      14.029  64.861  42.716  1.00  0.00           N  
ATOM   1465  CA  PRO A1226      13.604  65.693  43.849  1.00  0.00           C  
ATOM   1466  C   PRO A1226      14.250  65.258  45.170  1.00  0.00           C  
ATOM   1467  O   PRO A1226      14.213  65.985  46.162  1.00  0.00           O  
ATOM   1468  CB  PRO A1226      12.088  65.496  43.866  1.00  0.00           C  
ATOM   1469  CG  PRO A1226      11.921  64.113  43.328  1.00  0.00           C  
ATOM   1470  CD  PRO A1226      12.878  64.119  42.166  1.00  0.00           C  
ATOM   1471  N   HIS A1238      14.818  64.056  45.178  1.00  0.00           N  
ATOM   1472  CA  HIS A1238      15.484  63.514  46.357  1.00  0.00           C  
ATOM   1473  C   HIS A1238      16.980  63.375  46.066  1.00  0.00           C  
ATOM   1474  O   HIS A1238      17.712  62.730  46.816  1.00  0.00           O  
ATOM   1475  CB  HIS A1238      14.899  62.138  46.717  1.00  0.00           C  
ATOM   1476  CG  HIS A1238      13.437  62.162  47.033  1.00  0.00           C  
ATOM   1477  ND1 HIS A1238      12.467  61.857  46.101  1.00  0.00           N  
ATOM   1478  CD2 HIS A1238      12.777  62.465  48.177  1.00  0.00           C  
ATOM   1479  CE1 HIS A1238      11.273  61.974  46.655  1.00  0.00           C  
ATOM   1480  NE2 HIS A1238      11.435  62.341  47.915  1.00  0.00           N  
ATOM   1481  N   ARG A1239      17.428  64.024  44.993  1.00  0.00           N  
ATOM   1482  CA  ARG A1239      18.821  63.993  44.543  1.00  0.00           C  
ATOM   1483  C   ARG A1239      19.857  64.156  45.650  1.00  0.00           C  
ATOM   1484  O   ARG A1239      20.900  63.510  45.644  1.00  0.00           O  
ATOM   1485  CB  ARG A1239      19.029  65.084  43.493  1.00  0.00           C  
ATOM   1486  CG  ARG A1239      20.355  65.046  42.764  1.00  0.00           C  
ATOM   1487  CD  ARG A1239      20.371  66.126  41.700  1.00  0.00           C  
ATOM   1488  NE  ARG A1239      21.558  66.062  40.855  1.00  0.00           N  
ATOM   1489  CZ  ARG A1239      21.722  66.773  39.741  1.00  0.00           C  
ATOM   1490  NH1 ARG A1239      20.774  67.608  39.331  1.00  0.00           N  
ATOM   1491  NH2 ARG A1239      22.844  66.663  39.045  1.00  0.00           N  
ATOM   1492  N   GLU A1240      19.544  65.007  46.616  1.00  0.00           N  
ATOM   1493  CA  GLU A1240      20.441  65.283  47.725  1.00  0.00           C  
ATOM   1494  C   GLU A1240      20.747  64.084  48.630  1.00  0.00           C  
ATOM   1495  O   GLU A1240      21.703  64.112  49.393  1.00  0.00           O  
ATOM   1496  CB  GLU A1240      19.877  66.441  48.553  1.00  0.00           C  
ATOM   1497  CG  GLU A1240      19.641  67.715  47.748  1.00  0.00           C  
ATOM   1498  CD  GLU A1240      19.125  68.866  48.598  1.00  0.00           C  
ATOM   1499  OE1 GLU A1240      17.978  68.782  49.091  1.00  0.00           O  
ATOM   1500  OE2 GLU A1240      19.869  69.857  48.769  1.00  0.00           O  
ATOM   1501  N   ALA A1241      19.946  63.029  48.540  1.00  0.00           N  
ATOM   1502  CA  ALA A1241      20.160  61.851  49.377  1.00  0.00           C  
ATOM   1503  C   ALA A1241      20.948  60.752  48.669  1.00  0.00           C  
ATOM   1504  O   ALA A1241      21.099  59.651  49.199  1.00  0.00           O  
ATOM   1505  CB  ALA A1241      18.819  61.304  49.868  1.00  0.00           C  
ATOM   1506  N   LEU A1242      21.460  61.054  47.480  1.00  0.00           N  
ATOM   1507  CA  LEU A1242      22.215  60.077  46.700  1.00  0.00           C  
ATOM   1508  C   LEU A1242      23.713  60.165  46.937  1.00  0.00           C  
ATOM   1509  O   LEU A1242      24.227  61.199  47.359  1.00  0.00           O  
ATOM   1510  CB  LEU A1242      21.939  60.269  45.207  1.00  0.00           C  
ATOM   1511  CG  LEU A1242      20.479  60.222  44.758  1.00  0.00           C  
ATOM   1512  CD1 LEU A1242      20.379  60.551  43.280  1.00  0.00           C  
ATOM   1513  CD2 LEU A1242      19.897  58.852  45.048  1.00  0.00           C  
ATOM   1514  N   SER A1243      24.406  59.062  46.681  1.00  0.00           N  
ATOM   1515  CA  SER A1243      25.854  59.015  46.829  1.00  0.00           C  
ATOM   1516  C   SER A1243      26.422  59.798  45.651  1.00  0.00           C  
ATOM   1517  O   SER A1243      25.843  59.775  44.565  1.00  0.00           O  
ATOM   1518  CB  SER A1243      26.350  57.565  46.767  1.00  0.00           C  
ATOM   1519  OG  SER A1243      25.766  56.763  47.784  1.00  0.00           O  
ATOM   1520  N   GLU A1244      27.545  60.482  45.862  1.00  0.00           N  
ATOM   1521  CA  GLU A1244      28.194  61.273  44.807  1.00  0.00           C  
ATOM   1522  C   GLU A1244      28.248  60.526  43.477  1.00  0.00           C  
ATOM   1523  O   GLU A1244      27.997  61.095  42.413  1.00  0.00           O  
ATOM   1524  CB  GLU A1244      29.614  61.668  45.227  1.00  0.00           C  
ATOM   1525  CG  GLU A1244      29.728  63.046  45.872  1.00  0.00           C  
ATOM   1526  CD  GLU A1244      28.834  63.217  47.088  1.00  0.00           C  
ATOM   1527  OE1 GLU A1244      28.979  62.441  48.059  1.00  0.00           O  
ATOM   1528  OE2 GLU A1244      27.986  64.137  47.070  1.00  0.00           O  
ATOM   1529  N   ASP A1245      28.566  59.240  43.560  1.00  0.00           N  
ATOM   1530  CA  ASP A1245      28.645  58.369  42.395  1.00  0.00           C  
ATOM   1531  C   ASP A1245      27.290  58.325  41.674  1.00  0.00           C  
ATOM   1532  O   ASP A1245      27.201  58.593  40.475  1.00  0.00           O  
ATOM   1533  CB  ASP A1245      29.063  56.966  42.855  1.00  0.00           C  
ATOM   1534  CG  ASP A1245      28.935  55.922  41.765  1.00  0.00           C  
ATOM   1535  OD1 ASP A1245      29.529  56.110  40.681  1.00  0.00           O  
ATOM   1536  OD2 ASP A1245      28.240  54.911  42.001  1.00  0.00           O  
ATOM   1537  N   SER A1246      26.240  58.033  42.435  1.00  0.00           N  
ATOM   1538  CA  SER A1246      24.883  57.940  41.909  1.00  0.00           C  
ATOM   1539  C   SER A1246      24.402  59.261  41.306  1.00  0.00           C  
ATOM   1540  O   SER A1246      23.720  59.271  40.280  1.00  0.00           O  
ATOM   1541  CB  SER A1246      23.938  57.500  43.027  1.00  0.00           C  
ATOM   1542  OG  SER A1246      24.502  56.430  43.770  1.00  0.00           O  
ATOM   1543  N   LYS A1247      24.772  60.370  41.942  1.00  0.00           N  
ATOM   1544  CA  LYS A1247      24.387  61.699  41.477  1.00  0.00           C  
ATOM   1545  C   LYS A1247      24.828  61.931  40.036  1.00  0.00           C  
ATOM   1546  O   LYS A1247      24.139  62.600  39.263  1.00  0.00           O  
ATOM   1547  CB  LYS A1247      24.966  62.778  42.399  1.00  0.00           C  
ATOM   1548  CG  LYS A1247      24.304  62.823  43.767  1.00  0.00           C  
ATOM   1549  CD  LYS A1247      24.906  63.888  44.666  1.00  0.00           C  
ATOM   1550  CE  LYS A1247      24.064  64.065  45.921  1.00  0.00           C  
ATOM   1551  NZ  LYS A1247      24.642  65.035  46.892  1.00  0.00           N  
ATOM   1552  N   GLU A1248      25.977  61.369  39.679  1.00  0.00           N  
ATOM   1553  CA  GLU A1248      26.500  61.496  38.325  1.00  0.00           C  
ATOM   1554  C   GLU A1248      25.705  60.577  37.404  1.00  0.00           C  
ATOM   1555  O   GLU A1248      25.242  60.989  36.338  1.00  0.00           O  
ATOM   1556  CB  GLU A1248      27.978  61.106  38.282  1.00  0.00           C  
ATOM   1557  CG  GLU A1248      28.873  61.922  39.196  1.00  0.00           C  
ATOM   1558  CD  GLU A1248      30.333  61.547  39.045  1.00  0.00           C  
ATOM   1559  OE1 GLU A1248      30.788  60.615  39.744  1.00  0.00           O  
ATOM   1560  OE2 GLU A1248      31.021  62.177  38.216  1.00  0.00           O  
ATOM   1561  N   ARG A1249      25.528  59.335  37.842  1.00  0.00           N  
ATOM   1562  CA  ARG A1249      24.794  58.328  37.081  1.00  0.00           C  
ATOM   1563  C   ARG A1249      23.378  58.783  36.759  1.00  0.00           C  
ATOM   1564  O   ARG A1249      22.792  58.365  35.760  1.00  0.00           O  
ATOM   1565  CB  ARG A1249      24.748  57.014  37.861  1.00  0.00           C  
ATOM   1566  CG  ARG A1249      26.104  56.367  38.056  1.00  0.00           C  
ATOM   1567  CD  ARG A1249      25.995  55.121  38.905  1.00  0.00           C  
ATOM   1568  NE  ARG A1249      27.233  54.346  38.907  1.00  0.00           N  
ATOM   1569  CZ  ARG A1249      27.357  53.140  39.452  1.00  0.00           C  
ATOM   1570  NH1 ARG A1249      26.325  52.555  40.041  1.00  0.00           N  
ATOM   1571  NH2 ARG A1249      28.522  52.523  39.430  1.00  0.00           N  
ATOM   1572  N   LEU A1250      22.841  59.652  37.607  1.00  0.00           N  
ATOM   1573  CA  LEU A1250      21.495  60.181  37.435  1.00  0.00           C  
ATOM   1574  C   LEU A1250      21.371  60.971  36.132  1.00  0.00           C  
ATOM   1575  O   LEU A1250      20.283  61.084  35.564  1.00  0.00           O  
ATOM   1576  CB  LEU A1250      21.135  61.068  38.630  1.00  0.00           C  
ATOM   1577  CG  LEU A1250      19.666  61.445  38.833  1.00  0.00           C  
ATOM   1578  CD1 LEU A1250      18.830  60.187  39.004  1.00  0.00           C  
ATOM   1579  CD2 LEU A1250      19.535  62.340  40.054  1.00  0.00           C  
ATOM   1580  N   GLU A1257      22.493  61.504  35.658  1.00  0.00           N  
ATOM   1581  CA  GLU A1257      22.515  62.282  34.426  1.00  0.00           C  
ATOM   1582  C   GLU A1257      22.422  61.415  33.182  1.00  0.00           C  
ATOM   1583  O   GLU A1257      21.607  61.675  32.297  1.00  0.00           O  
ATOM   1584  CB  GLU A1257      23.769  63.152  34.365  1.00  0.00           C  
ATOM   1585  CG  GLU A1257      23.754  64.308  35.350  1.00  0.00           C  
ATOM   1586  CD  GLU A1257      22.609  65.271  35.093  1.00  0.00           C  
ATOM   1587  OE1 GLU A1257      22.541  65.832  33.978  1.00  0.00           O  
ATOM   1588  OE2 GLU A1257      21.773  65.461  36.002  1.00  0.00           O  
ATOM   1589  N   GLU A1258      23.285  60.411  33.090  1.00  0.00           N  
ATOM   1590  CA  GLU A1258      23.263  59.516  31.943  1.00  0.00           C  
ATOM   1591  C   GLU A1258      23.141  58.068  32.375  1.00  0.00           C  
ATOM   1592  O   GLU A1258      23.990  57.551  33.099  1.00  0.00           O  
ATOM   1593  CB  GLU A1258      24.495  59.707  31.061  1.00  0.00           C  
ATOM   1594  CG  GLU A1258      24.445  60.967  30.212  1.00  0.00           C  
ATOM   1595  CD  GLU A1258      25.186  60.821  28.891  1.00  0.00           C  
ATOM   1596  OE1 GLU A1258      26.335  60.324  28.894  1.00  0.00           O  
ATOM   1597  OE2 GLU A1258      24.616  61.200  27.844  1.00  0.00           O  
ATOM   1598  N   ASN A1265      22.069  57.427  31.921  1.00  0.00           N  
ATOM   1599  CA  ASN A1265      21.784  56.033  32.237  1.00  0.00           C  
ATOM   1600  C   ASN A1265      21.580  55.824  33.741  1.00  0.00           C  
ATOM   1601  O   ASN A1265      22.339  55.102  34.395  1.00  0.00           O  
ATOM   1602  CB  ASN A1265      22.900  55.130  31.710  1.00  0.00           C  
ATOM   1603  CG  ASN A1265      22.553  53.669  31.811  1.00  0.00           C  
ATOM   1604  OD1 ASN A1265      21.451  53.260  31.452  1.00  0.00           O  
ATOM   1605  ND2 ASN A1265      23.489  52.872  32.305  1.00  0.00           N  
ATOM   1606  N   PRO A1266      20.530  56.445  34.303  1.00  0.00           N  
ATOM   1607  CA  PRO A1266      20.180  56.364  35.725  1.00  0.00           C  
ATOM   1608  C   PRO A1266      20.063  54.947  36.284  1.00  0.00           C  
ATOM   1609  O   PRO A1266      20.304  54.736  37.469  1.00  0.00           O  
ATOM   1610  CB  PRO A1266      18.843  57.093  35.780  1.00  0.00           C  
ATOM   1611  CG  PRO A1266      19.011  58.138  34.745  1.00  0.00           C  
ATOM   1612  CD  PRO A1266      19.613  57.362  33.605  1.00  0.00           C  
ATOM   1613  N   MET A1267      19.713  53.984  35.434  1.00  0.00           N  
ATOM   1614  CA  MET A1267      19.567  52.585  35.849  1.00  0.00           C  
ATOM   1615  C   MET A1267      20.684  52.097  36.756  1.00  0.00           C  
ATOM   1616  O   MET A1267      20.457  51.284  37.653  1.00  0.00           O  
ATOM   1617  CB  MET A1267      19.505  51.665  34.634  1.00  0.00           C  
ATOM   1618  CG  MET A1267      18.189  51.671  33.908  1.00  0.00           C  
ATOM   1619  SD  MET A1267      18.262  50.593  32.469  1.00  0.00           S  
ATOM   1620  CE  MET A1267      18.758  51.756  31.237  1.00  0.00           C  
ATOM   1621  N   ARG A1268      21.891  52.598  36.515  1.00  0.00           N  
ATOM   1622  CA  ARG A1268      23.063  52.215  37.294  1.00  0.00           C  
ATOM   1623  C   ARG A1268      22.884  52.433  38.790  1.00  0.00           C  
ATOM   1624  O   ARG A1268      23.396  51.658  39.602  1.00  0.00           O  
ATOM   1625  CB  ARG A1268      24.288  52.979  36.802  1.00  0.00           C  
ATOM   1626  CG  ARG A1268      24.626  52.689  35.364  1.00  0.00           C  
ATOM   1627  CD  ARG A1268      26.000  53.203  34.994  1.00  0.00           C  
ATOM   1628  NE  ARG A1268      26.422  52.635  33.720  1.00  0.00           N  
ATOM   1629  CZ  ARG A1268      26.686  51.343  33.530  1.00  0.00           C  
ATOM   1630  NH1 ARG A1268      26.584  50.475  34.530  1.00  0.00           N  
ATOM   1631  NH2 ARG A1268      27.016  50.909  32.323  1.00  0.00           N  
ATOM   1632  N   ILE A1269      22.123  53.465  39.144  1.00  0.00           N  
ATOM   1633  CA  ILE A1269      21.868  53.795  40.536  1.00  0.00           C  
ATOM   1634  C   ILE A1269      21.180  52.636  41.257  1.00  0.00           C  
ATOM   1635  O   ILE A1269      21.188  52.571  42.485  1.00  0.00           O  
ATOM   1636  CB  ILE A1269      21.031  55.084  40.656  1.00  0.00           C  
ATOM   1637  CG1 ILE A1269      21.075  55.609  42.092  1.00  0.00           C  
ATOM   1638  CG2 ILE A1269      19.595  54.825  40.233  1.00  0.00           C  
ATOM   1639  CD1 ILE A1269      20.373  56.928  42.268  1.00  0.00           C  
ATOM   1640  N   LEU A1270      20.586  51.728  40.487  1.00  0.00           N  
ATOM   1641  CA  LEU A1270      19.913  50.562  41.050  1.00  0.00           C  
ATOM   1642  C   LEU A1270      20.955  49.553  41.513  1.00  0.00           C  
ATOM   1643  O   LEU A1270      20.873  49.011  42.618  1.00  0.00           O  
ATOM   1644  CB  LEU A1270      19.004  49.908  40.005  1.00  0.00           C  
ATOM   1645  CG  LEU A1270      17.796  50.707  39.510  1.00  0.00           C  
ATOM   1646  CD1 LEU A1270      17.167  49.992  38.336  1.00  0.00           C  
ATOM   1647  CD2 LEU A1270      16.785  50.897  40.630  1.00  0.00           C  
ATOM   1648  N   ASP A1271      21.951  49.330  40.661  1.00  0.00           N  
ATOM   1649  CA  ASP A1271      23.024  48.386  40.947  1.00  0.00           C  
ATOM   1650  C   ASP A1271      24.233  49.003  41.645  1.00  0.00           C  
ATOM   1651  O   ASP A1271      25.339  48.478  41.536  1.00  0.00           O  
ATOM   1652  CB  ASP A1271      23.475  47.696  39.655  1.00  0.00           C  
ATOM   1653  CG  ASP A1271      22.917  46.292  39.512  1.00  0.00           C  
ATOM   1654  OD1 ASP A1271      21.811  46.016  40.028  1.00  0.00           O  
ATOM   1655  OD2 ASP A1271      23.596  45.458  38.878  1.00  0.00           O  
ATOM   1656  N   SER A1272      24.035  50.109  42.352  1.00  0.00           N  
ATOM   1657  CA  SER A1272      25.142  50.747  43.047  1.00  0.00           C  
ATOM   1658  C   SER A1272      25.286  50.201  44.462  1.00  0.00           C  
ATOM   1659  O   SER A1272      24.450  49.430  44.932  1.00  0.00           O  
ATOM   1660  CB  SER A1272      24.977  52.271  43.062  1.00  0.00           C  
ATOM   1661  OG  SER A1272      23.787  52.669  43.713  1.00  0.00           O  
ATOM   1662  N   LYS A1273      26.384  50.565  45.113  1.00  0.00           N  
ATOM   1663  CA  LYS A1273      26.655  50.128  46.476  1.00  0.00           C  
ATOM   1664  C   LYS A1273      26.212  51.207  47.467  1.00  0.00           C  
ATOM   1665  O   LYS A1273      25.441  52.104  47.118  1.00  0.00           O  
ATOM   1666  CB  LYS A1273      28.152  49.834  46.643  1.00  0.00           C  
ATOM   1667  CG  LYS A1273      28.685  48.708  45.769  1.00  0.00           C  
ATOM   1668  CD  LYS A1273      28.106  47.361  46.178  1.00  0.00           C  
ATOM   1669  CE  LYS A1273      28.736  46.231  45.381  1.00  0.00           C  
ATOM   1670  NZ  LYS A1273      28.417  46.316  43.928  1.00  0.00           N  
ATOM   1671  N   SER A1274      26.740  51.129  48.688  1.00  0.00           N  
ATOM   1672  CA  SER A1274      26.431  52.072  49.760  1.00  0.00           C  
ATOM   1673  C   SER A1274      25.003  51.909  50.260  1.00  0.00           C  
ATOM   1674  O   SER A1274      24.083  51.592  49.501  1.00  0.00           O  
ATOM   1675  CB  SER A1274      26.688  53.524  49.324  1.00  0.00           C  
ATOM   1676  OG  SER A1274      26.505  54.429  50.404  1.00  0.00           O  
ATOM   1677  N   GLU A1275      24.828  52.121  51.556  1.00  0.00           N  
ATOM   1678  CA  GLU A1275      23.521  52.000  52.170  1.00  0.00           C  
ATOM   1679  C   GLU A1275      22.660  53.206  51.799  1.00  0.00           C  
ATOM   1680  O   GLU A1275      21.438  53.090  51.653  1.00  0.00           O  
ATOM   1681  CB  GLU A1275      23.674  51.884  53.687  1.00  0.00           C  
ATOM   1682  CG  GLU A1275      22.824  50.787  54.310  1.00  0.00           C  
ATOM   1683  CD  GLU A1275      23.109  49.416  53.722  1.00  0.00           C  
ATOM   1684  OE1 GLU A1275      24.066  48.757  54.182  1.00  0.00           O  
ATOM   1685  OE2 GLU A1275      22.370  48.998  52.802  1.00  0.00           O  
ATOM   1686  N   ARG A1276      23.323  54.339  51.579  1.00  0.00           N  
ATOM   1687  CA  ARG A1276      22.662  55.590  51.223  1.00  0.00           C  
ATOM   1688  C   ARG A1276      21.654  55.404  50.087  1.00  0.00           C  
ATOM   1689  O   ARG A1276      20.493  55.799  50.197  1.00  0.00           O  
ATOM   1690  CB  ARG A1276      23.711  56.634  50.820  1.00  0.00           C  
ATOM   1691  CG  ARG A1276      23.172  58.054  50.742  1.00  0.00           C  
ATOM   1692  CD  ARG A1276      24.136  59.023  50.059  1.00  0.00           C  
ATOM   1693  NE  ARG A1276      25.394  59.243  50.773  1.00  0.00           N  
ATOM   1694  CZ  ARG A1276      26.053  60.401  50.781  1.00  0.00           C  
ATOM   1695  NH1 ARG A1276      25.565  61.452  50.133  1.00  0.00           N  
ATOM   1696  NH2 ARG A1276      27.194  60.520  51.448  1.00  0.00           N  
ATOM   1697  N   ASP A1281      22.096  54.750  49.020  1.00  0.00           N  
ATOM   1698  CA  ASP A1281      21.261  54.516  47.849  1.00  0.00           C  
ATOM   1699  C   ASP A1281      20.166  53.477  48.070  1.00  0.00           C  
ATOM   1700  O   ASP A1281      18.986  53.747  47.830  1.00  0.00           O  
ATOM   1701  CB  ASP A1281      22.137  54.102  46.670  1.00  0.00           C  
ATOM   1702  CG  ASP A1281      23.278  55.069  46.425  1.00  0.00           C  
ATOM   1703  OD1 ASP A1281      23.040  56.296  46.482  1.00  0.00           O  
ATOM   1704  OD2 ASP A1281      24.414  54.606  46.184  1.00  0.00           O  
ATOM   1705  N   GLN A1282      20.559  52.304  48.555  1.00  0.00           N  
ATOM   1706  CA  GLN A1282      19.629  51.203  48.790  1.00  0.00           C  
ATOM   1707  C   GLN A1282      18.417  51.553  49.650  1.00  0.00           C  
ATOM   1708  O   GLN A1282      17.279  51.310  49.247  1.00  0.00           O  
ATOM   1709  CB  GLN A1282      20.373  49.998  49.373  1.00  0.00           C  
ATOM   1710  CG  GLN A1282      21.471  49.450  48.456  1.00  0.00           C  
ATOM   1711  CD  GLN A1282      20.962  49.106  47.057  1.00  0.00           C  
ATOM   1712  OE1 GLN A1282      19.798  48.758  46.875  1.00  0.00           O  
ATOM   1713  NE2 GLN A1282      21.838  49.202  46.067  1.00  0.00           N  
ATOM   1714  N   ALA A1283      18.657  52.140  50.818  1.00  0.00           N  
ATOM   1715  CA  ALA A1283      17.571  52.515  51.717  1.00  0.00           C  
ATOM   1716  C   ALA A1283      16.593  53.460  51.027  1.00  0.00           C  
ATOM   1717  O   ALA A1283      15.373  53.294  51.132  1.00  0.00           O  
ATOM   1718  CB  ALA A1283      18.129  53.159  52.972  1.00  0.00           C  
ATOM   1719  N   LEU A1284      17.136  54.435  50.301  1.00  0.00           N  
ATOM   1720  CA  LEU A1284      16.318  55.409  49.587  1.00  0.00           C  
ATOM   1721  C   LEU A1284      15.429  54.726  48.551  1.00  0.00           C  
ATOM   1722  O   LEU A1284      14.214  54.946  48.524  1.00  0.00           O  
ATOM   1723  CB  LEU A1284      17.201  56.460  48.909  1.00  0.00           C  
ATOM   1724  CG  LEU A1284      16.463  57.548  48.121  1.00  0.00           C  
ATOM   1725  CD1 LEU A1284      15.488  58.307  49.021  1.00  0.00           C  
ATOM   1726  CD2 LEU A1284      17.474  58.500  47.514  1.00  0.00           C  
ATOM   1727  N   LEU A1285      16.036  53.889  47.713  1.00  0.00           N  
ATOM   1728  CA  LEU A1285      15.302  53.165  46.680  1.00  0.00           C  
ATOM   1729  C   LEU A1285      14.124  52.406  47.288  1.00  0.00           C  
ATOM   1730  O   LEU A1285      13.019  52.419  46.738  1.00  0.00           O  
ATOM   1731  CB  LEU A1285      16.229  52.193  45.949  1.00  0.00           C  
ATOM   1732  CG  LEU A1285      17.370  52.792  45.123  1.00  0.00           C  
ATOM   1733  CD1 LEU A1285      18.266  51.683  44.603  1.00  0.00           C  
ATOM   1734  CD2 LEU A1285      16.815  53.607  43.970  1.00  0.00           C  
ATOM   1735  N   LYS A1286      14.365  51.772  48.434  1.00  0.00           N  
ATOM   1736  CA  LYS A1286      13.332  51.016  49.130  1.00  0.00           C  
ATOM   1737  C   LYS A1286      12.174  51.897  49.574  1.00  0.00           C  
ATOM   1738  O   LYS A1286      11.030  51.657  49.184  1.00  0.00           O  
ATOM   1739  CB  LYS A1286      13.910  50.273  50.340  1.00  0.00           C  
ATOM   1740  CG  LYS A1286      14.471  48.894  50.026  1.00  0.00           C  
ATOM   1741  CD  LYS A1286      14.919  48.185  51.297  1.00  0.00           C  
ATOM   1742  CE  LYS A1286      15.235  46.721  51.034  1.00  0.00           C  
ATOM   1743  NZ  LYS A1286      15.633  46.011  52.281  1.00  0.00           N  
ATOM   1744  N   GLU A1287      12.468  52.936  50.352  1.00  0.00           N  
ATOM   1745  CA  GLU A1287      11.412  53.816  50.837  1.00  0.00           C  
ATOM   1746  C   GLU A1287      10.686  54.584  49.729  1.00  0.00           C  
ATOM   1747  O   GLU A1287       9.528  54.961  49.892  1.00  0.00           O  
ATOM   1748  CB  GLU A1287      11.922  54.765  51.921  1.00  0.00           C  
ATOM   1749  CG  GLU A1287      12.679  55.969  51.425  1.00  0.00           C  
ATOM   1750  CD  GLU A1287      12.780  57.044  52.488  1.00  0.00           C  
ATOM   1751  OE1 GLU A1287      11.739  57.664  52.808  1.00  0.00           O  
ATOM   1752  OE2 GLU A1287      13.893  57.260  53.014  1.00  0.00           O  
ATOM   1753  N   LEU A1316      11.366  54.838  48.616  1.00  0.00           N  
ATOM   1754  CA  LEU A1316      10.730  55.521  47.491  1.00  0.00           C  
ATOM   1755  C   LEU A1316       9.854  54.551  46.700  1.00  0.00           C  
ATOM   1756  O   LEU A1316       9.053  54.969  45.862  1.00  0.00           O  
ATOM   1757  CB  LEU A1316      11.772  56.159  46.568  1.00  0.00           C  
ATOM   1758  CG  LEU A1316      12.318  57.526  46.986  1.00  0.00           C  
ATOM   1759  CD1 LEU A1316      13.284  58.037  45.928  1.00  0.00           C  
ATOM   1760  CD2 LEU A1316      11.169  58.509  47.174  1.00  0.00           C  
ATOM   1761  N   GLY A1317      10.014  53.258  46.971  1.00  0.00           N  
ATOM   1762  CA  GLY A1317       9.235  52.246  46.283  1.00  0.00           C  
ATOM   1763  C   GLY A1317       9.500  52.233  44.792  1.00  0.00           C  
ATOM   1764  O   GLY A1317       8.568  52.139  43.985  1.00  0.00           O  
ATOM   1765  N   VAL A1318      10.775  52.331  44.424  1.00  0.00           N  
ATOM   1766  CA  VAL A1318      11.159  52.329  43.021  1.00  0.00           C  
ATOM   1767  C   VAL A1318      10.778  50.998  42.381  1.00  0.00           C  
ATOM   1768  O   VAL A1318      11.218  49.930  42.807  1.00  0.00           O  
ATOM   1769  CB  VAL A1318      12.662  52.594  42.840  1.00  0.00           C  
ATOM   1770  CG1 VAL A1318      13.011  52.627  41.364  1.00  0.00           C  
ATOM   1771  CG2 VAL A1318      13.038  53.909  43.497  1.00  0.00           C  
ATOM   1772  N   ARG A1319       9.907  51.092  41.387  1.00  0.00           N  
ATOM   1773  CA  ARG A1319       9.398  49.956  40.642  1.00  0.00           C  
ATOM   1774  C   ARG A1319      10.455  49.367  39.694  1.00  0.00           C  
ATOM   1775  O   ARG A1319      11.233  50.108  39.091  1.00  0.00           O  
ATOM   1776  CB  ARG A1319       8.165  50.430  39.869  1.00  0.00           C  
ATOM   1777  CG  ARG A1319       7.498  49.412  38.982  1.00  0.00           C  
ATOM   1778  CD  ARG A1319       6.155  49.927  38.480  1.00  0.00           C  
ATOM   1779  NE  ARG A1319       5.015  49.337  39.186  1.00  0.00           N  
ATOM   1780  CZ  ARG A1319       4.621  49.667  40.415  1.00  0.00           C  
ATOM   1781  NH1 ARG A1319       5.271  50.592  41.107  1.00  0.00           N  
ATOM   1782  NH2 ARG A1319       3.565  49.074  40.953  1.00  0.00           N  
ATOM   1783  N   PRO A1320      10.516  48.022  39.587  1.00  0.00           N  
ATOM   1784  CA  PRO A1320      11.443  47.262  38.738  1.00  0.00           C  
ATOM   1785  C   PRO A1320      11.371  47.603  37.247  1.00  0.00           C  
ATOM   1786  O   PRO A1320      10.310  47.965  36.728  1.00  0.00           O  
ATOM   1787  CB  PRO A1320      10.990  45.821  38.961  1.00  0.00           C  
ATOM   1788  CG  PRO A1320      10.520  45.834  40.364  1.00  0.00           C  
ATOM   1789  CD  PRO A1320       9.712  47.101  40.412  1.00  0.00           C  
ATOM   1790  N   MET A1321      12.490  47.412  36.553  1.00  0.00           N  
ATOM   1791  CA  MET A1321      12.572  47.657  35.116  1.00  0.00           C  
ATOM   1792  C   MET A1321      11.560  46.760  34.393  1.00  0.00           C  
ATOM   1793  O   MET A1321      11.024  47.128  33.345  1.00  0.00           O  
ATOM   1794  CB  MET A1321      13.990  47.353  34.618  1.00  0.00           C  
ATOM   1795  CG  MET A1321      14.166  47.365  33.098  1.00  0.00           C  
ATOM   1796  SD  MET A1321      13.788  48.955  32.333  1.00  0.00           S  
ATOM   1797  CE  MET A1321      12.965  48.448  30.817  1.00  0.00           C  
ATOM   1798  N   LEU A1322      11.303  45.585  34.968  1.00  0.00           N  
ATOM   1799  CA  LEU A1322      10.358  44.627  34.405  1.00  0.00           C  
ATOM   1800  C   LEU A1322       8.994  45.235  34.111  1.00  0.00           C  
ATOM   1801  O   LEU A1322       8.417  45.005  33.048  1.00  0.00           O  
ATOM   1802  CB  LEU A1322      10.171  43.441  35.350  1.00  0.00           C  
ATOM   1803  CG  LEU A1322      11.099  42.242  35.161  1.00  0.00           C  
ATOM   1804  CD1 LEU A1322      10.666  41.124  36.089  1.00  0.00           C  
ATOM   1805  CD2 LEU A1322      11.040  41.767  33.721  1.00  0.00           C  
ATOM   1806  N   ASP A1325       8.473  46.020  35.042  1.00  0.00           N  
ATOM   1807  CA  ASP A1325       7.162  46.610  34.830  1.00  0.00           C  
ATOM   1808  C   ASP A1325       7.109  47.586  33.654  1.00  0.00           C  
ATOM   1809  O   ASP A1325       6.023  47.967  33.223  1.00  0.00           O  
ATOM   1810  CB  ASP A1325       6.653  47.261  36.117  1.00  0.00           C  
ATOM   1811  CG  ASP A1325       6.415  46.248  37.224  1.00  0.00           C  
ATOM   1812  OD1 ASP A1325       5.855  45.167  36.944  1.00  0.00           O  
ATOM   1813  OD2 ASP A1325       6.788  46.527  38.379  1.00  0.00           O  
ATOM   1814  N   PHE A1326       8.269  47.953  33.107  1.00  0.00           N  
ATOM   1815  CA  PHE A1326       8.309  48.885  31.984  1.00  0.00           C  
ATOM   1816  C   PHE A1326       8.602  48.235  30.644  1.00  0.00           C  
ATOM   1817  O   PHE A1326       8.876  48.930  29.660  1.00  0.00           O  
ATOM   1818  CB  PHE A1326       9.318  49.999  32.239  1.00  0.00           C  
ATOM   1819  CG  PHE A1326       8.959  50.891  33.389  1.00  0.00           C  
ATOM   1820  CD1 PHE A1326       8.849  50.378  34.679  1.00  0.00           C  
ATOM   1821  CD2 PHE A1326       8.743  52.248  33.186  1.00  0.00           C  
ATOM   1822  CE1 PHE A1326       8.528  51.202  35.750  1.00  0.00           C  
ATOM   1823  CE2 PHE A1326       8.423  53.085  34.248  1.00  0.00           C  
ATOM   1824  CZ  PHE A1326       8.315  52.562  35.534  1.00  0.00           C  
ATOM   1825  N   LEU A1330       8.552  46.908  30.591  1.00  0.00           N  
ATOM   1826  CA  LEU A1330       8.815  46.213  29.336  1.00  0.00           C  
ATOM   1827  C   LEU A1330       7.664  46.417  28.358  1.00  0.00           C  
ATOM   1828  O   LEU A1330       6.496  46.419  28.748  1.00  0.00           O  
ATOM   1829  CB  LEU A1330       9.016  44.715  29.569  1.00  0.00           C  
ATOM   1830  CG  LEU A1330      10.099  44.263  30.546  1.00  0.00           C  
ATOM   1831  CD1 LEU A1330      10.232  42.757  30.472  1.00  0.00           C  
ATOM   1832  CD2 LEU A1330      11.411  44.925  30.213  1.00  0.00           C  
ATOM   1833  N   GLY A1334       7.995  46.613  27.089  1.00  0.00           N  
ATOM   1834  CA  GLY A1334       6.962  46.787  26.088  1.00  0.00           C  
ATOM   1835  C   GLY A1334       6.373  45.431  25.753  1.00  0.00           C  
ATOM   1836  O   GLY A1334       6.817  44.406  26.276  1.00  0.00           O  
ATOM   1837  N   GLU A1335       5.508  45.405  24.747  1.00  0.00           N  
ATOM   1838  CA  GLU A1335       4.871  44.166  24.328  1.00  0.00           C  
ATOM   1839  C   GLU A1335       5.859  43.168  23.722  1.00  0.00           C  
ATOM   1840  O   GLU A1335       5.966  42.027  24.174  1.00  0.00           O  
ATOM   1841  CB  GLU A1335       3.745  44.469  23.331  1.00  0.00           C  
ATOM   1842  CG  GLU A1335       3.005  43.234  22.809  1.00  0.00           C  
ATOM   1843  CD  GLU A1335       2.439  42.356  23.923  1.00  0.00           C  
ATOM   1844  OE1 GLU A1335       1.570  42.836  24.688  1.00  0.00           O  
ATOM   1845  OE2 GLU A1335       2.859  41.181  24.028  1.00  0.00           O  
ATOM   1846  N   GLU A1336       6.610  43.618  22.726  1.00  0.00           N  
ATOM   1847  CA  GLU A1336       7.568  42.762  22.042  1.00  0.00           C  
ATOM   1848  C   GLU A1336       8.656  42.217  22.956  1.00  0.00           C  
ATOM   1849  O   GLU A1336       9.017  41.045  22.866  1.00  0.00           O  
ATOM   1850  CB  GLU A1336       8.185  43.510  20.871  1.00  0.00           C  
ATOM   1851  CG  GLU A1336       7.155  44.034  19.895  1.00  0.00           C  
ATOM   1852  CD  GLU A1336       7.776  44.626  18.647  1.00  0.00           C  
ATOM   1853  OE1 GLU A1336       8.829  45.294  18.750  1.00  0.00           O  
ATOM   1854  OE2 GLU A1336       7.205  44.422  17.554  1.00  0.00           O  
ATOM   1855  N   ALA A1384       9.161  43.065  23.847  1.00  0.00           N  
ATOM   1856  CA  ALA A1384      10.203  42.663  24.783  1.00  0.00           C  
ATOM   1857  C   ALA A1384       9.671  41.562  25.681  1.00  0.00           C  
ATOM   1858  O   ALA A1384      10.331  40.534  25.881  1.00  0.00           O  
ATOM   1859  CB  ALA A1384      10.651  43.850  25.620  1.00  0.00           C  
ATOM   1860  N   ARG A1385       8.452  41.773  26.179  1.00  0.00           N  
ATOM   1861  CA  ARG A1385       7.785  40.823  27.066  1.00  0.00           C  
ATOM   1862  C   ARG A1385       7.575  39.489  26.354  1.00  0.00           C  
ATOM   1863  O   ARG A1385       7.782  38.423  26.929  1.00  0.00           O  
ATOM   1864  CB  ARG A1385       6.442  41.393  27.529  1.00  0.00           C  
ATOM   1865  CG  ARG A1385       5.768  40.585  28.633  1.00  0.00           C  
ATOM   1866  CD  ARG A1385       6.332  40.928  30.004  1.00  0.00           C  
ATOM   1867  NE  ARG A1385       5.921  42.263  30.443  1.00  0.00           N  
ATOM   1868  CZ  ARG A1385       5.859  42.649  31.716  1.00  0.00           C  
ATOM   1869  NH1 ARG A1385       6.189  41.806  32.687  1.00  0.00           N  
ATOM   1870  NH2 ARG A1385       5.429  43.868  32.023  1.00  0.00           N  
ATOM   1871  N   ALA A1386       7.204  39.564  25.085  1.00  0.00           N  
ATOM   1872  CA  ALA A1386       6.967  38.381  24.264  1.00  0.00           C  
ATOM   1873  C   ALA A1386       8.237  37.549  24.165  1.00  0.00           C  
ATOM   1874  O   ALA A1386       8.240  36.349  24.458  1.00  0.00           O  
ATOM   1875  CB  ALA A1386       6.502  38.800  22.869  1.00  0.00           C  
ATOM   1876  N   HIS A1387       9.322  38.217  23.783  1.00  0.00           N  
ATOM   1877  CA  HIS A1387      10.633  37.598  23.622  1.00  0.00           C  
ATOM   1878  C   HIS A1387      11.067  36.903  24.913  1.00  0.00           C  
ATOM   1879  O   HIS A1387      11.479  35.742  24.892  1.00  0.00           O  
ATOM   1880  CB  HIS A1387      11.654  38.676  23.230  1.00  0.00           C  
ATOM   1881  CG  HIS A1387      12.937  38.138  22.676  1.00  0.00           C  
ATOM   1882  ND1 HIS A1387      14.008  37.792  23.474  1.00  0.00           N  
ATOM   1883  CD2 HIS A1387      13.333  37.927  21.399  1.00  0.00           C  
ATOM   1884  CE1 HIS A1387      15.008  37.393  22.709  1.00  0.00           C  
ATOM   1885  NE2 HIS A1387      14.625  37.465  21.446  1.00  0.00           N  
ATOM   1886  N   LEU A1388      10.954  37.609  26.033  1.00  0.00           N  
ATOM   1887  CA  LEU A1388      11.343  37.060  27.323  1.00  0.00           C  
ATOM   1888  C   LEU A1388      10.553  35.802  27.668  1.00  0.00           C  
ATOM   1889  O   LEU A1388      11.096  34.856  28.246  1.00  0.00           O  
ATOM   1890  CB  LEU A1388      11.164  38.104  28.423  1.00  0.00           C  
ATOM   1891  CG  LEU A1388      11.488  37.651  29.848  1.00  0.00           C  
ATOM   1892  CD1 LEU A1388      12.954  37.245  29.962  1.00  0.00           C  
ATOM   1893  CD2 LEU A1388      11.164  38.768  30.822  1.00  0.00           C  
ATOM   1894  N   LYS A1389       9.273  35.785  27.310  1.00  0.00           N  
ATOM   1895  CA  LYS A1389       8.439  34.631  27.596  1.00  0.00           C  
ATOM   1896  C   LYS A1389       8.934  33.442  26.783  1.00  0.00           C  
ATOM   1897  O   LYS A1389       8.948  32.310  27.269  1.00  0.00           O  
ATOM   1898  CB  LYS A1389       6.970  34.925  27.286  1.00  0.00           C  
ATOM   1899  CG  LYS A1389       6.000  34.160  28.180  1.00  0.00           C  
ATOM   1900  CD  LYS A1389       6.226  34.505  29.654  1.00  0.00           C  
ATOM   1901  CE  LYS A1389       5.422  33.611  30.602  1.00  0.00           C  
ATOM   1902  NZ  LYS A1389       5.815  32.165  30.539  1.00  0.00           N  
ATOM   1903  N   GLU A1390       9.376  33.713  25.559  1.00  0.00           N  
ATOM   1904  CA  GLU A1390       9.895  32.673  24.678  1.00  0.00           C  
ATOM   1905  C   GLU A1390      11.092  32.015  25.330  1.00  0.00           C  
ATOM   1906  O   GLU A1390      11.226  30.789  25.316  1.00  0.00           O  
ATOM   1907  CB  GLU A1390      10.316  33.264  23.333  1.00  0.00           C  
ATOM   1908  CG  GLU A1390       9.163  33.627  22.430  1.00  0.00           C  
ATOM   1909  CD  GLU A1390       8.345  32.414  22.065  1.00  0.00           C  
ATOM   1910  OE1 GLU A1390       7.435  32.078  22.841  1.00  0.00           O  
ATOM   1911  OE2 GLU A1390       8.628  31.782  21.024  1.00  0.00           O  
ATOM   1912  N   VAL A1391      11.962  32.840  25.903  1.00  0.00           N  
ATOM   1913  CA  VAL A1391      13.159  32.345  26.571  1.00  0.00           C  
ATOM   1914  C   VAL A1391      12.732  31.456  27.740  1.00  0.00           C  
ATOM   1915  O   VAL A1391      13.137  30.294  27.827  1.00  0.00           O  
ATOM   1916  CB  VAL A1391      14.052  33.513  27.087  1.00  0.00           C  
ATOM   1917  CG1 VAL A1391      15.330  32.966  27.693  1.00  0.00           C  
ATOM   1918  CG2 VAL A1391      14.379  34.484  25.955  1.00  0.00           C  
ATOM   1919  N   GLU A1392      11.865  31.989  28.596  1.00  0.00           N  
ATOM   1920  CA  GLU A1392      11.373  31.253  29.754  1.00  0.00           C  
ATOM   1921  C   GLU A1392      10.768  29.921  29.345  1.00  0.00           C  
ATOM   1922  O   GLU A1392      11.032  28.898  29.971  1.00  0.00           O  
ATOM   1923  CB  GLU A1392      10.331  32.074  30.508  1.00  0.00           C  
ATOM   1924  CG  GLU A1392      10.872  33.344  31.125  1.00  0.00           C  
ATOM   1925  CD  GLU A1392       9.872  34.010  32.054  1.00  0.00           C  
ATOM   1926  OE1 GLU A1392       9.874  33.686  33.260  1.00  0.00           O  
ATOM   1927  OE2 GLU A1392       9.084  34.859  31.583  1.00  0.00           O  
ATOM   1928  N   ARG A1393       9.983  29.936  28.273  1.00  0.00           N  
ATOM   1929  CA  ARG A1393       9.333  28.733  27.773  1.00  0.00           C  
ATOM   1930  C   ARG A1393      10.387  27.664  27.503  1.00  0.00           C  
ATOM   1931  O   ARG A1393      10.275  26.531  27.982  1.00  0.00           O  
ATOM   1932  CB  ARG A1393       8.565  29.044  26.486  1.00  0.00           C  
ATOM   1933  CG  ARG A1393       7.483  28.036  26.162  1.00  0.00           C  
ATOM   1934  CD  ARG A1393       6.818  28.349  24.841  1.00  0.00           C  
ATOM   1935  NE  ARG A1393       7.250  27.444  23.780  1.00  0.00           N  
ATOM   1936  CZ  ARG A1393       7.621  27.825  22.561  1.00  0.00           C  
ATOM   1937  NH1 ARG A1393       7.627  29.109  22.223  1.00  0.00           N  
ATOM   1938  NH2 ARG A1393       7.978  26.910  21.670  1.00  0.00           N  
ATOM   1939  N   HIS A1394      11.437  28.057  26.782  1.00  0.00           N  
ATOM   1940  CA  HIS A1394      12.522  27.152  26.427  1.00  0.00           C  
ATOM   1941  C   HIS A1394      13.260  26.633  27.656  1.00  0.00           C  
ATOM   1942  O   HIS A1394      13.499  25.431  27.772  1.00  0.00           O  
ATOM   1943  CB  HIS A1394      13.505  27.847  25.495  1.00  0.00           C  
ATOM   1944  CG  HIS A1394      12.906  28.274  24.193  1.00  0.00           C  
ATOM   1945  ND1 HIS A1394      12.009  27.494  23.494  1.00  0.00           N  
ATOM   1946  CD2 HIS A1394      13.097  29.390  23.448  1.00  0.00           C  
ATOM   1947  CE1 HIS A1394      11.673  28.112  22.375  1.00  0.00           C  
ATOM   1948  NE2 HIS A1394      12.319  29.264  22.323  1.00  0.00           N  
ATOM   1949  N   LEU A1395      13.605  27.536  28.573  1.00  0.00           N  
ATOM   1950  CA  LEU A1395      14.319  27.161  29.794  1.00  0.00           C  
ATOM   1951  C   LEU A1395      13.518  26.170  30.620  1.00  0.00           C  
ATOM   1952  O   LEU A1395      14.058  25.177  31.112  1.00  0.00           O  
ATOM   1953  CB  LEU A1395      14.633  28.391  30.640  1.00  0.00           C  
ATOM   1954  CG  LEU A1395      15.626  29.381  30.036  1.00  0.00           C  
ATOM   1955  CD1 LEU A1395      15.849  30.527  31.001  1.00  0.00           C  
ATOM   1956  CD2 LEU A1395      16.939  28.677  29.720  1.00  0.00           C  
ATOM   1957  N   GLU A1396      12.227  26.449  30.767  1.00  0.00           N  
ATOM   1958  CA  GLU A1396      11.316  25.582  31.509  1.00  0.00           C  
ATOM   1959  C   GLU A1396      11.288  24.180  30.882  1.00  0.00           C  
ATOM   1960  O   GLU A1396      11.423  23.180  31.587  1.00  0.00           O  
ATOM   1961  CB  GLU A1396       9.915  26.216  31.547  1.00  0.00           C  
ATOM   1962  CG  GLU A1396       8.737  25.249  31.656  1.00  0.00           C  
ATOM   1963  CD  GLU A1396       7.849  25.287  30.418  1.00  0.00           C  
ATOM   1964  OE1 GLU A1396       7.166  26.313  30.207  1.00  0.00           O  
ATOM   1965  OE2 GLU A1396       7.844  24.300  29.649  1.00  0.00           O  
ATOM   1966  N   ARG A1397      11.163  24.121  29.555  1.00  0.00           N  
ATOM   1967  CA  ARG A1397      11.137  22.852  28.831  1.00  0.00           C  
ATOM   1968  C   ARG A1397      12.424  22.071  29.066  1.00  0.00           C  
ATOM   1969  O   ARG A1397      12.393  20.858  29.262  1.00  0.00           O  
ATOM   1970  CB  ARG A1397      10.938  23.089  27.330  1.00  0.00           C  
ATOM   1971  CG  ARG A1397      11.289  21.894  26.449  1.00  0.00           C  
ATOM   1972  CD  ARG A1397      10.441  20.668  26.730  1.00  0.00           C  
ATOM   1973  NE  ARG A1397      10.948  19.491  26.027  1.00  0.00           N  
ATOM   1974  CZ  ARG A1397      10.647  19.170  24.770  1.00  0.00           C  
ATOM   1975  NH1 ARG A1397       9.830  19.935  24.051  1.00  0.00           N  
ATOM   1976  NH2 ARG A1397      11.167  18.076  24.227  1.00  0.00           N  
ATOM   1977  N   LEU A1398      13.552  22.770  29.038  1.00  0.00           N  
ATOM   1978  CA  LEU A1398      14.843  22.136  29.253  1.00  0.00           C  
ATOM   1979  C   LEU A1398      15.103  21.890  30.735  1.00  0.00           C  
ATOM   1980  O   LEU A1398      16.172  21.419  31.114  1.00  0.00           O  
ATOM   1981  CB  LEU A1398      15.962  22.978  28.633  1.00  0.00           C  
ATOM   1982  CG  LEU A1398      15.965  23.042  27.104  1.00  0.00           C  
ATOM   1983  CD1 LEU A1398      16.852  24.162  26.644  1.00  0.00           C  
ATOM   1984  CD2 LEU A1398      16.416  21.723  26.520  1.00  0.00           C  
ATOM   1985  N   SER A1400      14.125  22.224  31.567  1.00  0.00           N  
ATOM   1986  CA  SER A1400      14.213  22.027  33.013  1.00  0.00           C  
ATOM   1987  C   SER A1400      15.355  22.766  33.712  1.00  0.00           C  
ATOM   1988  O   SER A1400      15.916  22.270  34.696  1.00  0.00           O  
ATOM   1989  CB  SER A1400      14.279  20.529  33.346  1.00  0.00           C  
ATOM   1990  OG  SER A1400      13.097  19.854  32.941  1.00  0.00           O  
ATOM   1991  N   VAL A1401      15.683  23.957  33.219  1.00  0.00           N  
ATOM   1992  CA  VAL A1401      16.748  24.769  33.812  1.00  0.00           C  
ATOM   1993  C   VAL A1401      16.149  25.607  34.937  1.00  0.00           C  
ATOM   1994  O   VAL A1401      15.389  26.542  34.685  1.00  0.00           O  
ATOM   1995  CB  VAL A1401      17.391  25.730  32.772  1.00  0.00           C  
ATOM   1996  CG1 VAL A1401      18.567  26.470  33.392  1.00  0.00           C  
ATOM   1997  CG2 VAL A1401      17.834  24.968  31.535  1.00  0.00           C  
ATOM   1998  N   PRO A1402      16.462  25.268  36.197  1.00  0.00           N  
ATOM   1999  CA  PRO A1402      15.926  26.023  37.338  1.00  0.00           C  
ATOM   2000  C   PRO A1402      16.441  27.458  37.404  1.00  0.00           C  
ATOM   2001  O   PRO A1402      17.642  27.693  37.550  1.00  0.00           O  
ATOM   2002  CB  PRO A1402      16.384  25.192  38.540  1.00  0.00           C  
ATOM   2003  CG  PRO A1402      17.664  24.582  38.059  1.00  0.00           C  
ATOM   2004  CD  PRO A1402      17.316  24.158  36.655  1.00  0.00           C  
ATOM   2005  N   TYR A1416      15.529  28.418  37.291  1.00  0.00           N  
ATOM   2006  CA  TYR A1416      15.902  29.824  37.340  1.00  0.00           C  
ATOM   2007  C   TYR A1416      14.933  30.622  38.194  1.00  0.00           C  
ATOM   2008  O   TYR A1416      13.857  30.142  38.550  1.00  0.00           O  
ATOM   2009  CB  TYR A1416      15.946  30.417  35.930  1.00  0.00           C  
ATOM   2010  CG  TYR A1416      14.597  30.548  35.265  1.00  0.00           C  
ATOM   2011  CD1 TYR A1416      14.021  29.472  34.594  1.00  0.00           C  
ATOM   2012  CD2 TYR A1416      13.893  31.751  35.308  1.00  0.00           C  
ATOM   2013  CE1 TYR A1416      12.773  29.586  33.982  1.00  0.00           C  
ATOM   2014  CE2 TYR A1416      12.646  31.878  34.701  1.00  0.00           C  
ATOM   2015  CZ  TYR A1416      12.093  30.792  34.042  1.00  0.00           C  
ATOM   2016  OH  TYR A1416      10.857  30.910  33.449  1.00  0.00           O  
ATOM   2017  N   GLU A1428      15.322  31.847  38.514  1.00  0.00           N  
ATOM   2018  CA  GLU A1428      14.496  32.736  39.315  1.00  0.00           C  
ATOM   2019  C   GLU A1428      14.382  34.028  38.523  1.00  0.00           C  
ATOM   2020  O   GLU A1428      15.389  34.584  38.088  1.00  0.00           O  
ATOM   2021  CB  GLU A1428      15.173  33.008  40.660  1.00  0.00           C  
ATOM   2022  CG  GLU A1428      14.213  33.336  41.790  1.00  0.00           C  
ATOM   2023  CD  GLU A1428      13.447  32.113  42.282  1.00  0.00           C  
ATOM   2024  OE1 GLU A1428      12.407  31.768  41.677  1.00  0.00           O  
ATOM   2025  OE2 GLU A1428      13.889  31.496  43.277  1.00  0.00           O  
ATOM   2026  N   LEU A1429      13.159  34.478  38.285  1.00  0.00           N  
ATOM   2027  CA  LEU A1429      12.946  35.701  37.526  1.00  0.00           C  
ATOM   2028  C   LEU A1429      13.168  36.901  38.439  1.00  0.00           C  
ATOM   2029  O   LEU A1429      12.419  37.111  39.393  1.00  0.00           O  
ATOM   2030  CB  LEU A1429      11.529  35.716  36.944  1.00  0.00           C  
ATOM   2031  CG  LEU A1429      11.251  36.647  35.764  1.00  0.00           C  
ATOM   2032  CD1 LEU A1429      12.138  36.274  34.586  1.00  0.00           C  
ATOM   2033  CD2 LEU A1429       9.788  36.538  35.372  1.00  0.00           C  
ATOM   2034  N   GLU A1430      14.224  37.659  38.168  1.00  0.00           N  
ATOM   2035  CA  GLU A1430      14.562  38.835  38.965  1.00  0.00           C  
ATOM   2036  C   GLU A1430      13.839  40.103  38.534  1.00  0.00           C  
ATOM   2037  O   GLU A1430      13.780  40.427  37.347  1.00  0.00           O  
ATOM   2038  CB  GLU A1430      16.069  39.080  38.954  1.00  0.00           C  
ATOM   2039  CG  GLU A1430      16.841  38.151  39.863  1.00  0.00           C  
ATOM   2040  CD  GLU A1430      16.400  38.260  41.309  1.00  0.00           C  
ATOM   2041  OE1 GLU A1430      16.650  39.316  41.930  1.00  0.00           O  
ATOM   2042  OE2 GLU A1430      15.798  37.290  41.822  1.00  0.00           O  
ATOM   2043  N   PRO A1431      13.360  40.885  39.511  1.00  0.00           N  
ATOM   2044  CA  PRO A1431      12.636  42.140  39.300  1.00  0.00           C  
ATOM   2045  C   PRO A1431      13.409  43.174  38.491  1.00  0.00           C  
ATOM   2046  O   PRO A1431      12.862  43.834  37.607  1.00  0.00           O  
ATOM   2047  CB  PRO A1431      12.401  42.635  40.729  1.00  0.00           C  
ATOM   2048  CG  PRO A1431      13.567  42.062  41.489  1.00  0.00           C  
ATOM   2049  CD  PRO A1431      13.596  40.662  40.948  1.00  0.00           C  
ATOM   2050  N   ALA A1432      14.662  43.380  38.854  1.00  0.00           N  
ATOM   2051  CA  ALA A1432      15.477  44.353  38.162  1.00  0.00           C  
ATOM   2052  C   ALA A1432      16.893  43.826  38.115  1.00  0.00           C  
ATOM   2053  O   ALA A1432      17.622  43.896  39.102  1.00  0.00           O  
ATOM   2054  CB  ALA A1432      15.423  45.690  38.891  1.00  0.00           C  
ATOM   2055  N   LEU A1433      17.257  43.228  36.989  1.00  0.00           N  
ATOM   2056  CA  LEU A1433      18.598  42.701  36.836  1.00  0.00           C  
ATOM   2057  C   LEU A1433      19.373  43.690  35.989  1.00  0.00           C  
ATOM   2058  O   LEU A1433      19.500  43.525  34.776  1.00  0.00           O  
ATOM   2059  CB  LEU A1433      18.585  41.326  36.168  1.00  0.00           C  
ATOM   2060  CG  LEU A1433      19.382  40.223  36.866  1.00  0.00           C  
ATOM   2061  CD1 LEU A1433      19.434  39.004  35.963  1.00  0.00           C  
ATOM   2062  CD2 LEU A1433      20.788  40.699  37.203  1.00  0.00           C  
ATOM   2063  N   VAL A1434      19.807  44.773  36.617  1.00  0.00           N  
ATOM   2064  CA  VAL A1434      20.585  45.776  35.915  1.00  0.00           C  
ATOM   2065  C   VAL A1434      21.941  45.119  35.744  1.00  0.00           C  
ATOM   2066  O   VAL A1434      22.469  44.516  36.679  1.00  0.00           O  
ATOM   2067  CB  VAL A1434      20.723  47.072  36.742  1.00  0.00           C  
ATOM   2068  CG1 VAL A1434      21.675  48.038  36.061  1.00  0.00           C  
ATOM   2069  CG2 VAL A1434      19.364  47.718  36.916  1.00  0.00           C  
ATOM   2070  N   ARG A1435      22.460  45.146  34.531  1.00  0.00           N  
ATOM   2071  CA  ARG A1435      23.744  44.536  34.286  1.00  0.00           C  
ATOM   2072  C   ARG A1435      24.795  45.643  34.371  1.00  0.00           C  
ATOM   2073  O   ARG A1435      24.450  46.827  34.423  1.00  0.00           O  
ATOM   2074  CB  ARG A1435      23.731  43.848  32.922  1.00  0.00           C  
ATOM   2075  CG  ARG A1435      24.685  42.681  32.816  1.00  0.00           C  
ATOM   2076  CD  ARG A1435      24.277  41.515  33.683  1.00  0.00           C  
ATOM   2077  NE  ARG A1435      25.442  40.809  34.220  1.00  0.00           N  
ATOM   2078  CZ  ARG A1435      26.415  40.266  33.491  1.00  0.00           C  
ATOM   2079  NH1 ARG A1435      26.402  40.334  32.166  1.00  0.00           N  
ATOM   2080  NH2 ARG A1435      27.387  39.596  34.092  1.00  0.00           N  
ATOM   2081  N   GLY A1436      26.068  45.261  34.431  1.00  0.00           N  
ATOM   2082  CA  GLY A1436      27.133  46.245  34.520  1.00  0.00           C  
ATOM   2083  C   GLY A1436      27.561  46.866  33.200  1.00  0.00           C  
ATOM   2084  O   GLY A1436      28.526  47.634  33.162  1.00  0.00           O  
ATOM   2085  N   LEU A1437      26.855  46.546  32.119  1.00  0.00           N  
ATOM   2086  CA  LEU A1437      27.202  47.077  30.809  1.00  0.00           C  
ATOM   2087  C   LEU A1437      25.980  47.651  30.096  1.00  0.00           C  
ATOM   2088  O   LEU A1437      24.895  47.071  30.145  1.00  0.00           O  
ATOM   2089  CB  LEU A1437      27.881  45.992  29.969  1.00  0.00           C  
ATOM   2090  CG  LEU A1437      29.137  45.376  30.607  1.00  0.00           C  
ATOM   2091  CD1 LEU A1437      28.772  44.279  31.597  1.00  0.00           C  
ATOM   2092  CD2 LEU A1437      30.031  44.801  29.532  1.00  0.00           C  
ATOM   2093  N   ASP A1438      26.168  48.786  29.424  1.00  0.00           N  
ATOM   2094  CA  ASP A1438      25.088  49.474  28.717  1.00  0.00           C  
ATOM   2095  C   ASP A1438      24.671  48.960  27.349  1.00  0.00           C  
ATOM   2096  O   ASP A1438      23.682  49.447  26.803  1.00  0.00           O  
ATOM   2097  CB  ASP A1438      25.397  50.966  28.592  1.00  0.00           C  
ATOM   2098  CG  ASP A1438      25.281  51.697  29.907  1.00  0.00           C  
ATOM   2099  OD1 ASP A1438      24.834  51.066  30.894  1.00  0.00           O  
ATOM   2100  OD2 ASP A1438      25.633  52.902  29.946  1.00  0.00           O  
ATOM   2101  N   TYR A1443      25.414  48.017  26.772  1.00  0.00           N  
ATOM   2102  CA  TYR A1443      25.053  47.500  25.451  1.00  0.00           C  
ATOM   2103  C   TYR A1443      23.915  46.480  25.479  1.00  0.00           C  
ATOM   2104  O   TYR A1443      23.402  46.071  24.432  1.00  0.00           O  
ATOM   2105  CB  TYR A1443      26.280  46.947  24.706  1.00  0.00           C  
ATOM   2106  CG  TYR A1443      27.068  45.866  25.423  1.00  0.00           C  
ATOM   2107  CD1 TYR A1443      26.464  44.673  25.826  1.00  0.00           C  
ATOM   2108  CD2 TYR A1443      28.429  46.019  25.655  1.00  0.00           C  
ATOM   2109  CE1 TYR A1443      27.199  43.662  26.437  1.00  0.00           C  
ATOM   2110  CE2 TYR A1443      29.171  45.015  26.265  1.00  0.00           C  
ATOM   2111  CZ  TYR A1443      28.551  43.838  26.651  1.00  0.00           C  
ATOM   2112  OH  TYR A1443      29.287  42.836  27.245  1.00  0.00           O  
ATOM   2113  N   TYR A1444      23.526  46.080  26.686  1.00  0.00           N  
ATOM   2114  CA  TYR A1444      22.457  45.111  26.877  1.00  0.00           C  
ATOM   2115  C   TYR A1444      21.083  45.606  26.475  1.00  0.00           C  
ATOM   2116  O   TYR A1444      20.684  46.727  26.795  1.00  0.00           O  
ATOM   2117  CB  TYR A1444      22.400  44.647  28.330  1.00  0.00           C  
ATOM   2118  CG  TYR A1444      23.515  43.713  28.690  1.00  0.00           C  
ATOM   2119  CD1 TYR A1444      23.571  42.428  28.152  1.00  0.00           C  
ATOM   2120  CD2 TYR A1444      24.529  44.111  29.553  1.00  0.00           C  
ATOM   2121  CE1 TYR A1444      24.611  41.565  28.468  1.00  0.00           C  
ATOM   2122  CE2 TYR A1444      25.572  43.256  29.874  1.00  0.00           C  
ATOM   2123  CZ  TYR A1444      25.605  41.988  29.332  1.00  0.00           C  
ATOM   2124  OH  TYR A1444      26.626  41.142  29.675  1.00  0.00           O  
ATOM   2125  N   VAL A1448      20.355  44.735  25.794  1.00  0.00           N  
ATOM   2126  CA  VAL A1448      18.999  45.012  25.353  1.00  0.00           C  
ATOM   2127  C   VAL A1448      18.242  43.687  25.485  1.00  0.00           C  
ATOM   2128  O   VAL A1448      18.708  42.644  25.019  1.00  0.00           O  
ATOM   2129  CB  VAL A1448      18.958  45.554  23.893  1.00  0.00           C  
ATOM   2130  CG1 VAL A1448      19.359  44.487  22.904  1.00  0.00           C  
ATOM   2131  CG2 VAL A1448      17.586  46.082  23.566  1.00  0.00           C  
ATOM   2132  N   ARG A1456      17.106  43.725  26.171  1.00  0.00           N  
ATOM   2133  CA  ARG A1456      16.283  42.544  26.388  1.00  0.00           C  
ATOM   2134  C   ARG A1456      16.894  41.582  27.404  1.00  0.00           C  
ATOM   2135  O   ARG A1456      17.242  42.006  28.504  1.00  0.00           O  
ATOM   2136  CB  ARG A1456      15.940  41.848  25.059  1.00  0.00           C  
ATOM   2137  CG  ARG A1456      15.045  42.687  24.167  1.00  0.00           C  
ATOM   2138  CD  ARG A1456      14.618  41.978  22.895  1.00  0.00           C  
ATOM   2139  NE  ARG A1456      13.652  42.795  22.164  1.00  0.00           N  
ATOM   2140  CZ  ARG A1456      12.926  42.375  21.133  1.00  0.00           C  
ATOM   2141  NH1 ARG A1456      13.045  41.133  20.683  1.00  0.00           N  
ATOM   2142  NH2 ARG A1456      12.051  43.196  20.566  1.00  0.00           N  
ATOM   2143  N   THR A1457      17.026  40.308  27.044  1.00  0.00           N  
ATOM   2144  CA  THR A1457      17.544  39.279  27.939  1.00  0.00           C  
ATOM   2145  C   THR A1457      18.773  39.649  28.768  1.00  0.00           C  
ATOM   2146  O   THR A1457      19.753  40.172  28.247  1.00  0.00           O  
ATOM   2147  CB  THR A1457      17.853  37.987  27.170  1.00  0.00           C  
ATOM   2148  OG1 THR A1457      16.803  37.715  26.229  1.00  0.00           O  
ATOM   2149  CG2 THR A1457      17.981  36.814  28.140  1.00  0.00           C  
ATOM   2150  N   ALA A1458      18.717  39.328  30.057  1.00  0.00           N  
ATOM   2151  CA  ALA A1458      19.807  39.591  30.991  1.00  0.00           C  
ATOM   2152  C   ALA A1458      19.788  38.485  32.038  1.00  0.00           C  
ATOM   2153  O   ALA A1458      18.738  38.204  32.621  1.00  0.00           O  
ATOM   2154  CB  ALA A1458      19.609  40.934  31.649  1.00  0.00           C  
ATOM   2155  N   PHE A1459      20.936  37.854  32.270  1.00  0.00           N  
ATOM   2156  CA  PHE A1459      21.023  36.760  33.240  1.00  0.00           C  
ATOM   2157  C   PHE A1459      22.375  36.688  33.944  1.00  0.00           C  
ATOM   2158  O   PHE A1459      23.373  37.238  33.464  1.00  0.00           O  
ATOM   2159  CB  PHE A1459      20.739  35.423  32.550  1.00  0.00           C  
ATOM   2160  CG  PHE A1459      21.653  35.134  31.388  1.00  0.00           C  
ATOM   2161  CD1 PHE A1459      21.393  35.671  30.126  1.00  0.00           C  
ATOM   2162  CD2 PHE A1459      22.772  34.318  31.553  1.00  0.00           C  
ATOM   2163  CE1 PHE A1459      22.229  35.398  29.045  1.00  0.00           C  
ATOM   2164  CE2 PHE A1459      23.615  34.041  30.476  1.00  0.00           C  
ATOM   2165  CZ  PHE A1459      23.340  34.583  29.218  1.00  0.00           C  
ATOM   2166  N   GLU A1460      22.393  35.991  35.077  1.00  0.00           N  
ATOM   2167  CA  GLU A1460      23.592  35.806  35.892  1.00  0.00           C  
ATOM   2168  C   GLU A1460      23.436  34.538  36.723  1.00  0.00           C  
ATOM   2169  O   GLU A1460      22.332  34.217  37.155  1.00  0.00           O  
ATOM   2170  CB  GLU A1460      23.765  36.972  36.862  1.00  0.00           C  
ATOM   2171  CG  GLU A1460      24.130  38.299  36.233  1.00  0.00           C  
ATOM   2172  CD  GLU A1460      24.123  39.458  37.232  1.00  0.00           C  
ATOM   2173  OE1 GLU A1460      24.103  39.211  38.463  1.00  0.00           O  
ATOM   2174  OE2 GLU A1460      24.133  40.628  36.780  1.00  0.00           O  
ATOM   2175  N   VAL A1461      24.524  33.806  36.926  1.00  0.00           N  
ATOM   2176  CA  VAL A1461      24.484  32.600  37.749  1.00  0.00           C  
ATOM   2177  C   VAL A1461      25.330  32.916  38.976  1.00  0.00           C  
ATOM   2178  O   VAL A1461      26.429  33.462  38.851  1.00  0.00           O  
ATOM   2179  CB  VAL A1461      25.068  31.369  37.024  1.00  0.00           C  
ATOM   2180  CG1 VAL A1461      25.015  30.150  37.948  1.00  0.00           C  
ATOM   2181  CG2 VAL A1461      24.301  31.099  35.736  1.00  0.00           C  
ATOM   2182  N   HIS A1462      24.792  32.658  40.163  1.00  0.00           N  
ATOM   2183  CA  HIS A1462      25.527  32.947  41.393  1.00  0.00           C  
ATOM   2184  C   HIS A1462      25.738  31.745  42.295  1.00  0.00           C  
ATOM   2185  O   HIS A1462      25.070  30.716  42.169  1.00  0.00           O  
ATOM   2186  CB  HIS A1462      24.846  34.049  42.201  1.00  0.00           C  
ATOM   2187  CG  HIS A1462      24.766  35.364  41.498  1.00  0.00           C  
ATOM   2188  ND1 HIS A1462      25.006  36.563  42.138  1.00  0.00           N  
ATOM   2189  CD2 HIS A1462      24.425  35.678  40.226  1.00  0.00           C  
ATOM   2190  CE1 HIS A1462      24.806  37.559  41.292  1.00  0.00           C  
ATOM   2191  NE2 HIS A1462      24.452  37.049  40.125  1.00  0.00           N  
ATOM   2192  N   HIS A1463      26.666  31.911  43.227  1.00  0.00           N  
ATOM   2193  CA  HIS A1463      27.011  30.875  44.177  1.00  0.00           C  
ATOM   2194  C   HIS A1463      27.200  31.596  45.497  1.00  0.00           C  
ATOM   2195  O   HIS A1463      28.133  32.382  45.657  1.00  0.00           O  
ATOM   2196  CB  HIS A1463      28.312  30.196  43.748  1.00  0.00           C  
ATOM   2197  CG  HIS A1463      28.538  28.862  44.388  1.00  0.00           C  
ATOM   2198  ND1 HIS A1463      29.042  28.725  45.664  1.00  0.00           N  
ATOM   2199  CD2 HIS A1463      28.333  27.605  43.925  1.00  0.00           C  
ATOM   2200  CE1 HIS A1463      29.141  27.441  45.958  1.00  0.00           C  
ATOM   2201  NE2 HIS A1463      28.716  26.741  44.921  1.00  0.00           N  
ATOM   2202  N   GLU A1476      26.305  31.332  46.439  1.00  0.00           N  
ATOM   2203  CA  GLU A1476      26.332  31.975  47.748  1.00  0.00           C  
ATOM   2204  C   GLU A1476      27.362  31.373  48.709  1.00  0.00           C  
ATOM   2205  O   GLU A1476      27.045  31.077  49.853  1.00  0.00           O  
ATOM   2206  CB  GLU A1476      24.936  31.924  48.393  1.00  0.00           C  
ATOM   2207  CG  GLU A1476      23.755  31.766  47.419  1.00  0.00           C  
ATOM   2208  CD  GLU A1476      23.296  30.314  47.249  1.00  0.00           C  
ATOM   2209  OE1 GLU A1476      24.125  29.442  46.892  1.00  0.00           O  
ATOM   2210  OE2 GLU A1476      22.095  30.046  47.475  1.00  0.00           O  
ATOM   2211  N   GLU A1683      28.593  31.197  48.246  1.00  0.00           N  
ATOM   2212  CA  GLU A1683      29.657  30.632  49.080  1.00  0.00           C  
ATOM   2213  C   GLU A1683      31.007  31.178  48.620  1.00  0.00           C  
ATOM   2214  O   GLU A1683      32.009  30.461  48.564  1.00  0.00           O  
ATOM   2215  CB  GLU A1683      29.650  29.100  49.016  1.00  0.00           C  
ATOM   2216  CG  GLU A1683      28.553  28.432  49.829  1.00  0.00           C  
ATOM   2217  CD  GLU A1683      28.476  26.935  49.591  1.00  0.00           C  
ATOM   2218  OE1 GLU A1683      29.376  26.200  50.054  1.00  0.00           O  
ATOM   2219  OE2 GLU A1683      27.505  26.489  48.943  1.00  0.00           O  
ATOM   2220  N   ILE A1689      30.998  32.448  48.236  1.00  0.00           N  
ATOM   2221  CA  ILE A1689      32.186  33.151  47.774  1.00  0.00           C  
ATOM   2222  C   ILE A1689      32.153  34.510  48.475  1.00  0.00           C  
ATOM   2223  O   ILE A1689      33.075  35.310  48.361  1.00  0.00           O  
ATOM   2224  CB  ILE A1689      32.148  33.331  46.225  1.00  0.00           C  
ATOM   2225  CG1 ILE A1689      32.294  31.973  45.526  1.00  0.00           C  
ATOM   2226  CG2 ILE A1689      33.241  34.281  45.751  1.00  0.00           C  
ATOM   2227  CD1 ILE A1689      32.123  32.042  44.017  1.00  0.00           C  
ATOM   2228  N   GLY A1690      31.110  34.724  49.272  1.00  0.00           N  
ATOM   2229  CA  GLY A1690      30.967  35.984  49.975  1.00  0.00           C  
ATOM   2230  C   GLY A1690      30.464  37.027  49.000  1.00  0.00           C  
ATOM   2231  O   GLY A1690      29.609  36.722  48.166  1.00  0.00           O  
ATOM   2232  N   ALA A1692      30.965  38.253  49.114  1.00  0.00           N  
ATOM   2233  CA  ALA A1692      30.567  39.320  48.204  1.00  0.00           C  
ATOM   2234  C   ALA A1692      31.079  38.919  46.829  1.00  0.00           C  
ATOM   2235  O   ALA A1692      32.123  38.274  46.720  1.00  0.00           O  
ATOM   2236  CB  ALA A1692      31.175  40.642  48.635  1.00  0.00           C  
ATOM   2237  N   GLN A1693      30.366  39.327  45.785  1.00  0.00           N  
ATOM   2238  CA  GLN A1693      30.729  38.982  44.411  1.00  0.00           C  
ATOM   2239  C   GLN A1693      30.519  37.480  44.208  1.00  0.00           C  
ATOM   2240  O   GLN A1693      31.471  36.707  44.057  1.00  0.00           O  
ATOM   2241  CB  GLN A1693      32.179  39.385  44.093  1.00  0.00           C  
ATOM   2242  CG  GLN A1693      32.407  40.889  43.979  1.00  0.00           C  
ATOM   2243  CD  GLN A1693      32.134  41.625  45.278  1.00  0.00           C  
ATOM   2244  OE1 GLN A1693      31.018  42.084  45.528  1.00  0.00           O  
ATOM   2245  NE2 GLN A1693      33.142  41.710  46.126  1.00  0.00           N  
ATOM   2246  N   SER A1700      29.249  37.082  44.233  1.00  0.00           N  
ATOM   2247  CA  SER A1700      28.852  35.690  44.062  1.00  0.00           C  
ATOM   2248  C   SER A1700      28.614  35.346  42.594  1.00  0.00           C  
ATOM   2249  O   SER A1700      28.402  34.185  42.238  1.00  0.00           O  
ATOM   2250  CB  SER A1700      27.576  35.429  44.860  1.00  0.00           C  
ATOM   2251  OG  SER A1700      26.554  36.344  44.490  1.00  0.00           O  
ATOM   2252  N   ALA A1701      28.617  36.371  41.752  1.00  0.00           N  
ATOM   2253  CA  ALA A1701      28.378  36.202  40.330  1.00  0.00           C  
ATOM   2254  C   ALA A1701      29.422  35.333  39.638  1.00  0.00           C  
ATOM   2255  O   ALA A1701      30.491  35.825  39.269  1.00  0.00           O  
ATOM   2256  CB  ALA A1701      28.299  37.566  39.656  1.00  0.00           C  
ATOM   2257  N   LEU A1702      29.125  34.046  39.463  1.00  0.00           N  
ATOM   2258  CA  LEU A1702      30.062  33.167  38.775  1.00  0.00           C  
ATOM   2259  C   LEU A1702      30.209  33.643  37.335  1.00  0.00           C  
ATOM   2260  O   LEU A1702      31.318  33.707  36.802  1.00  0.00           O  
ATOM   2261  CB  LEU A1702      29.573  31.722  38.790  1.00  0.00           C  
ATOM   2262  CG  LEU A1702      29.541  31.051  40.161  1.00  0.00           C  
ATOM   2263  CD1 LEU A1702      29.133  29.589  40.003  1.00  0.00           C  
ATOM   2264  CD2 LEU A1702      30.912  31.156  40.829  1.00  0.00           C  
ATOM   2265  N   GLY A1703      29.085  34.011  36.729  1.00  0.00           N  
ATOM   2266  CA  GLY A1703      29.097  34.483  35.357  1.00  0.00           C  
ATOM   2267  C   GLY A1703      27.849  35.273  35.020  1.00  0.00           C  
ATOM   2268  O   GLY A1703      26.870  35.245  35.772  1.00  0.00           O  
ATOM   2269  N   GLY A1704      27.877  35.969  33.889  1.00  0.00           N  
ATOM   2270  CA  GLY A1704      26.738  36.760  33.473  1.00  0.00           C  
ATOM   2271  C   GLY A1704      26.734  37.028  31.981  1.00  0.00           C  
ATOM   2272  O   GLY A1704      27.733  36.799  31.299  1.00  0.00           O  
ATOM   2273  N   GLY A1705      25.604  37.503  31.468  1.00  0.00           N  
ATOM   2274  CA  GLY A1705      25.494  37.784  30.052  1.00  0.00           C  
ATOM   2275  C   GLY A1705      24.120  38.301  29.695  1.00  0.00           C  
ATOM   2276  O   GLY A1705      23.306  38.575  30.582  1.00  0.00           O  
ATOM   2277  N   GLY A1706      23.856  38.410  28.397  1.00  0.00           N  
ATOM   2278  CA  GLY A1706      22.579  38.905  27.926  1.00  0.00           C  
ATOM   2279  C   GLY A1706      22.645  39.294  26.463  1.00  0.00           C  
ATOM   2280  O   GLY A1706      23.691  39.159  25.821  1.00  0.00           O  
ATOM   2281  N   ARG A1707      21.525  39.761  25.929  1.00  0.00           N  
ATOM   2282  CA  ARG A1707      21.449  40.163  24.535  1.00  0.00           C  
ATOM   2283  C   ARG A1707      22.002  41.578  24.429  1.00  0.00           C  
ATOM   2284  O   ARG A1707      21.951  42.339  25.398  1.00  0.00           O  
ATOM   2285  CB  ARG A1707      20.001  40.081  24.059  1.00  0.00           C  
ATOM   2286  CG  ARG A1707      19.791  40.393  22.596  1.00  0.00           C  
ATOM   2287  CD  ARG A1707      18.466  39.839  22.104  1.00  0.00           C  
ATOM   2288  NE  ARG A1707      18.554  38.425  21.730  1.00  0.00           N  
ATOM   2289  CZ  ARG A1707      19.058  37.989  20.578  1.00  0.00           C  
ATOM   2290  NH1 ARG A1707      19.522  38.856  19.682  1.00  0.00           N  
ATOM   2291  NH2 ARG A1707      19.070  36.689  20.301  1.00  0.00           N  
ATOM   2292  N   TYR A1708      22.522  41.935  23.259  1.00  0.00           N  
ATOM   2293  CA  TYR A1708      23.130  43.253  23.088  1.00  0.00           C  
ATOM   2294  C   TYR A1708      23.049  43.770  21.659  1.00  0.00           C  
ATOM   2295  O   TYR A1708      24.038  44.249  21.095  1.00  0.00           O  
ATOM   2296  CB  TYR A1708      24.603  43.196  23.543  1.00  0.00           C  
ATOM   2297  CG  TYR A1708      25.361  42.011  22.970  1.00  0.00           C  
ATOM   2298  CD1 TYR A1708      25.911  42.067  21.691  1.00  0.00           C  
ATOM   2299  CD2 TYR A1708      25.444  40.806  23.669  1.00  0.00           C  
ATOM   2300  CE1 TYR A1708      26.509  40.960  21.113  1.00  0.00           C  
ATOM   2301  CE2 TYR A1708      26.042  39.685  23.097  1.00  0.00           C  
ATOM   2302  CZ  TYR A1708      26.570  39.771  21.816  1.00  0.00           C  
ATOM   2303  OH  TYR A1708      27.123  38.662  21.224  1.00  0.00           O  
ATOM   2304  N   ASP A1709      21.872  43.656  21.063  1.00  0.00           N  
ATOM   2305  CA  ASP A1709      21.670  44.121  19.694  1.00  0.00           C  
ATOM   2306  C   ASP A1709      21.984  45.617  19.651  1.00  0.00           C  
ATOM   2307  O   ASP A1709      21.774  46.327  20.636  1.00  0.00           O  
ATOM   2308  CB  ASP A1709      20.216  43.876  19.261  1.00  0.00           C  
ATOM   2309  CG  ASP A1709      19.767  42.423  19.466  1.00  0.00           C  
ATOM   2310  OD1 ASP A1709      20.579  41.573  19.891  1.00  0.00           O  
ATOM   2311  OD2 ASP A1709      18.586  42.129  19.196  1.00  0.00           O  
ATOM   2312  N   GLY A1710      22.534  46.089  18.538  1.00  0.00           N  
ATOM   2313  CA  GLY A1710      22.847  47.502  18.439  1.00  0.00           C  
ATOM   2314  C   GLY A1710      24.301  47.829  18.704  1.00  0.00           C  
ATOM   2315  O   GLY A1710      24.816  48.823  18.186  1.00  0.00           O  
ATOM   2316  N   LEU A1725      24.969  46.994  19.495  1.00  0.00           N  
ATOM   2317  CA  LEU A1725      26.381  47.192  19.807  1.00  0.00           C  
ATOM   2318  C   LEU A1725      27.197  47.327  18.520  1.00  0.00           C  
ATOM   2319  O   LEU A1725      28.016  48.237  18.389  1.00  0.00           O  
ATOM   2320  CB  LEU A1725      26.905  46.022  20.645  1.00  0.00           C  
ATOM   2321  CG  LEU A1725      28.396  45.999  20.975  1.00  0.00           C  
ATOM   2322  CD1 LEU A1725      28.797  47.284  21.655  1.00  0.00           C  
ATOM   2323  CD2 LEU A1725      28.702  44.817  21.864  1.00  0.00           C  
ATOM   2324  N   SER A1726      26.940  46.444  17.559  1.00  0.00           N  
ATOM   2325  CA  SER A1726      27.642  46.471  16.282  1.00  0.00           C  
ATOM   2326  C   SER A1726      27.535  47.844  15.637  1.00  0.00           C  
ATOM   2327  O   SER A1726      28.509  48.371  15.094  1.00  0.00           O  
ATOM   2328  CB  SER A1726      27.066  45.415  15.340  1.00  0.00           C  
ATOM   2329  OG  SER A1726      25.649  45.449  15.343  1.00  0.00           O  
ATOM   2330  N   GLU A1761      26.348  48.429  15.723  1.00  0.00           N  
ATOM   2331  CA  GLU A1761      26.099  49.745  15.152  1.00  0.00           C  
ATOM   2332  C   GLU A1761      26.856  50.834  15.899  1.00  0.00           C  
ATOM   2333  O   GLU A1761      27.300  51.809  15.295  1.00  0.00           O  
ATOM   2334  CB  GLU A1761      24.600  50.019  15.114  1.00  0.00           C  
ATOM   2335  CG  GLU A1761      23.884  49.099  14.136  1.00  0.00           C  
ATOM   2336  CD  GLU A1761      22.409  48.930  14.430  1.00  0.00           C  
ATOM   2337  OE1 GLU A1761      22.073  48.410  15.517  1.00  0.00           O  
ATOM   2338  OE2 GLU A1761      21.584  49.299  13.566  1.00  0.00           O  
ATOM   2339  N   LEU A1765      27.055  50.640  17.199  1.00  0.00           N  
ATOM   2340  CA  LEU A1765      27.803  51.602  18.005  1.00  0.00           C  
ATOM   2341  C   LEU A1765      29.254  51.645  17.516  1.00  0.00           C  
ATOM   2342  O   LEU A1765      29.919  52.676  17.594  1.00  0.00           O  
ATOM   2343  CB  LEU A1765      27.769  51.211  19.480  1.00  0.00           C  
ATOM   2344  CG  LEU A1765      26.453  51.449  20.218  1.00  0.00           C  
ATOM   2345  CD1 LEU A1765      26.509  50.850  21.617  1.00  0.00           C  
ATOM   2346  CD2 LEU A1765      26.205  52.933  20.292  1.00  0.00           C  
ATOM   2347  N   LEU A1767      29.730  50.513  17.004  1.00  0.00           N  
ATOM   2348  CA  LEU A1767      31.087  50.405  16.483  1.00  0.00           C  
ATOM   2349  C   LEU A1767      31.121  50.787  15.001  1.00  0.00           C  
ATOM   2350  O   LEU A1767      32.134  50.586  14.310  1.00  0.00           O  
ATOM   2351  CB  LEU A1767      31.625  48.981  16.681  1.00  0.00           C  
ATOM   2352  CG  LEU A1767      31.603  48.447  18.117  1.00  0.00           C  
ATOM   2353  CD1 LEU A1767      32.143  47.034  18.132  1.00  0.00           C  
ATOM   2354  CD2 LEU A1767      32.409  49.347  19.051  1.00  0.00           C  
ATOM   2355  N   GLY A1768      30.006  51.330  14.518  1.00  0.00           N  
ATOM   2356  CA  GLY A1768      29.907  51.753  13.132  1.00  0.00           C  
ATOM   2357  C   GLY A1768      29.649  50.657  12.117  1.00  0.00           C  
ATOM   2358  O   GLY A1768      30.200  50.695  11.014  1.00  0.00           O  
ATOM   2359  N   GLY A1770      28.847  49.664  12.484  1.00  0.00           N  
ATOM   2360  CA  GLY A1770      28.539  48.589  11.559  1.00  0.00           C  
ATOM   2361  C   GLY A1770      27.043  48.399  11.401  1.00  0.00           C  
ATOM   2362  O   GLY A1770      26.259  49.122  12.024  1.00  0.00           O  
ATOM   2363  N   PRO A1771      26.609  47.458  10.545  1.00  0.00           N  
ATOM   2364  CA  PRO A1771      25.181  47.199  10.330  1.00  0.00           C  
ATOM   2365  C   PRO A1771      24.571  46.621  11.604  1.00  0.00           C  
ATOM   2366  O   PRO A1771      25.279  46.373  12.585  1.00  0.00           O  
ATOM   2367  CB  PRO A1771      25.186  46.155   9.208  1.00  0.00           C  
ATOM   2368  CG  PRO A1771      26.474  46.421   8.486  1.00  0.00           C  
ATOM   2369  CD  PRO A1771      27.429  46.651   9.627  1.00  0.00           C  
ATOM   2370  N   ARG A1772      23.259  46.410  11.596  1.00  0.00           N  
ATOM   2371  CA  ARG A1772      22.604  45.842  12.764  1.00  0.00           C  
ATOM   2372  C   ARG A1772      22.925  44.359  12.814  1.00  0.00           C  
ATOM   2373  O   ARG A1772      22.740  43.639  11.830  1.00  0.00           O  
ATOM   2374  CB  ARG A1772      21.086  46.039  12.719  1.00  0.00           C  
ATOM   2375  CG  ARG A1772      20.394  45.558  13.992  1.00  0.00           C  
ATOM   2376  CD  ARG A1772      18.884  45.757  13.969  1.00  0.00           C  
ATOM   2377  NE  ARG A1772      18.304  45.530  15.294  1.00  0.00           N  
ATOM   2378  CZ  ARG A1772      18.431  46.365  16.326  1.00  0.00           C  
ATOM   2379  NH1 ARG A1772      19.111  47.500  16.197  1.00  0.00           N  
ATOM   2380  NH2 ARG A1772      17.911  46.047  17.504  1.00  0.00           N  
ATOM   2381  N   VAL A1773      23.461  43.922  13.945  1.00  0.00           N  
ATOM   2382  CA  VAL A1773      23.808  42.521  14.142  1.00  0.00           C  
ATOM   2383  C   VAL A1773      23.348  42.129  15.539  1.00  0.00           C  
ATOM   2384  O   VAL A1773      23.878  42.612  16.544  1.00  0.00           O  
ATOM   2385  CB  VAL A1773      25.340  42.271  14.018  1.00  0.00           C  
ATOM   2386  CG1 VAL A1773      25.651  40.796  14.213  1.00  0.00           C  
ATOM   2387  CG2 VAL A1773      25.848  42.738  12.662  1.00  0.00           C  
ATOM   2388  N   PRO A1774      22.278  41.333  15.620  1.00  0.00           N  
ATOM   2389  CA  PRO A1774      21.757  40.894  16.917  1.00  0.00           C  
ATOM   2390  C   PRO A1774      22.731  39.896  17.540  1.00  0.00           C  
ATOM   2391  O   PRO A1774      23.466  39.216  16.816  1.00  0.00           O  
ATOM   2392  CB  PRO A1774      20.440  40.209  16.542  1.00  0.00           C  
ATOM   2393  CG  PRO A1774      20.070  40.841  15.213  1.00  0.00           C  
ATOM   2394  CD  PRO A1774      21.392  40.916  14.520  1.00  0.00           C  
ATOM   2395  N   GLY A1775      22.739  39.798  18.865  1.00  0.00           N  
ATOM   2396  CA  GLY A1775      23.639  38.861  19.508  1.00  0.00           C  
ATOM   2397  C   GLY A1775      23.383  38.649  20.985  1.00  0.00           C  
ATOM   2398  O   GLY A1775      22.889  39.546  21.678  1.00  0.00           O  
ATOM   2399  N   VAL A1776      23.706  37.449  21.457  1.00  0.00           N  
ATOM   2400  CA  VAL A1776      23.554  37.063  22.857  1.00  0.00           C  
ATOM   2401  C   VAL A1776      24.825  36.327  23.258  1.00  0.00           C  
ATOM   2402  O   VAL A1776      25.539  35.794  22.405  1.00  0.00           O  
ATOM   2403  CB  VAL A1776      22.388  36.067  23.085  1.00  0.00           C  
ATOM   2404  CG1 VAL A1776      21.444  36.598  24.141  1.00  0.00           C  
ATOM   2405  CG2 VAL A1776      21.667  35.752  21.793  1.00  0.00           C  
ATOM   2406  N   GLY A1777      25.098  36.276  24.554  1.00  0.00           N  
ATOM   2407  CA  GLY A1777      26.280  35.578  25.021  1.00  0.00           C  
ATOM   2408  C   GLY A1777      26.512  35.746  26.506  1.00  0.00           C  
ATOM   2409  O   GLY A1777      25.763  36.455  27.179  1.00  0.00           O  
ATOM   2410  N   PHE A1778      27.584  35.150  27.011  1.00  0.00           N  
ATOM   2411  CA  PHE A1778      27.893  35.242  28.427  1.00  0.00           C  
ATOM   2412  C   PHE A1778      29.393  35.140  28.636  1.00  0.00           C  
ATOM   2413  O   PHE A1778      30.149  34.962  27.680  1.00  0.00           O  
ATOM   2414  CB  PHE A1778      27.194  34.117  29.196  1.00  0.00           C  
ATOM   2415  CG  PHE A1778      27.721  32.744  28.873  1.00  0.00           C  
ATOM   2416  CD1 PHE A1778      28.789  32.204  29.592  1.00  0.00           C  
ATOM   2417  CD2 PHE A1778      27.160  31.993  27.844  1.00  0.00           C  
ATOM   2418  CE1 PHE A1778      29.294  30.939  29.288  1.00  0.00           C  
ATOM   2419  CE2 PHE A1778      27.657  30.724  27.533  1.00  0.00           C  
ATOM   2420  CZ  PHE A1778      28.725  30.197  28.257  1.00  0.00           C  
ATOM   2421  N   ALA A1779      29.807  35.232  29.894  1.00  0.00           N  
ATOM   2422  CA  ALA A1779      31.202  35.137  30.274  1.00  0.00           C  
ATOM   2423  C   ALA A1779      31.279  34.887  31.771  1.00  0.00           C  
ATOM   2424  O   ALA A1779      30.611  35.561  32.548  1.00  0.00           O  
ATOM   2425  CB  ALA A1779      31.928  36.416  29.923  1.00  0.00           C  
ATOM   2426  N   PHE A1782      32.062  33.895  32.174  1.00  0.00           N  
ATOM   2427  CA  PHE A1782      32.204  33.596  33.590  1.00  0.00           C  
ATOM   2428  C   PHE A1782      33.655  33.671  34.045  1.00  0.00           C  
ATOM   2429  O   PHE A1782      34.570  33.292  33.304  1.00  0.00           O  
ATOM   2430  CB  PHE A1782      31.585  32.234  33.939  1.00  0.00           C  
ATOM   2431  CG  PHE A1782      32.294  31.047  33.332  1.00  0.00           C  
ATOM   2432  CD1 PHE A1782      33.403  30.488  33.957  1.00  0.00           C  
ATOM   2433  CD2 PHE A1782      31.812  30.445  32.175  1.00  0.00           C  
ATOM   2434  CE1 PHE A1782      34.016  29.347  33.444  1.00  0.00           C  
ATOM   2435  CE2 PHE A1782      32.418  29.305  31.658  1.00  0.00           C  
ATOM   2436  CZ  PHE A1782      33.522  28.756  32.296  1.00  0.00           C  
ATOM   2437  N   GLY A1783      33.856  34.163  35.263  1.00  0.00           N  
ATOM   2438  CA  GLY A1783      35.189  34.290  35.820  1.00  0.00           C  
ATOM   2439  C   GLY A1783      35.747  32.967  36.296  1.00  0.00           C  
ATOM   2440  O   GLY A1783      35.251  32.375  37.257  1.00  0.00           O  
ATOM   2441  N   VAL A1784      36.813  32.522  35.641  1.00  0.00           N  
ATOM   2442  CA  VAL A1784      37.463  31.263  35.976  1.00  0.00           C  
ATOM   2443  C   VAL A1784      37.890  31.217  37.447  1.00  0.00           C  
ATOM   2444  O   VAL A1784      37.787  30.175  38.105  1.00  0.00           O  
ATOM   2445  CB  VAL A1784      38.691  31.021  35.081  1.00  0.00           C  
ATOM   2446  CG1 VAL A1784      39.283  29.646  35.360  1.00  0.00           C  
ATOM   2447  CG2 VAL A1784      38.305  31.156  33.615  1.00  0.00           C  
ATOM   2448  N   GLU A1785      38.339  32.354  37.969  1.00  0.00           N  
ATOM   2449  CA  GLU A1785      38.763  32.426  39.364  1.00  0.00           C  
ATOM   2450  C   GLU A1785      37.567  32.161  40.282  1.00  0.00           C  
ATOM   2451  O   GLU A1785      37.641  31.324  41.182  1.00  0.00           O  
ATOM   2452  CB  GLU A1785      39.379  33.794  39.681  1.00  0.00           C  
ATOM   2453  CG  GLU A1785      40.758  34.035  39.071  1.00  0.00           C  
ATOM   2454  CD  GLU A1785      40.723  34.576  37.649  1.00  0.00           C  
ATOM   2455  OE1 GLU A1785      39.620  34.760  37.088  1.00  0.00           O  
ATOM   2456  OE2 GLU A1785      41.813  34.835  37.092  1.00  0.00           O  
ATOM   2457  N   ARG A1786      36.459  32.855  40.020  1.00  0.00           N  
ATOM   2458  CA  ARG A1786      35.236  32.708  40.806  1.00  0.00           C  
ATOM   2459  C   ARG A1786      34.817  31.241  40.770  1.00  0.00           C  
ATOM   2460  O   ARG A1786      34.568  30.634  41.812  1.00  0.00           O  
ATOM   2461  CB  ARG A1786      34.119  33.581  40.220  1.00  0.00           C  
ATOM   2462  CG  ARG A1786      34.385  35.086  40.239  1.00  0.00           C  
ATOM   2463  CD  ARG A1786      33.948  35.716  41.550  1.00  0.00           C  
ATOM   2464  NE  ARG A1786      34.106  37.175  41.577  1.00  0.00           N  
ATOM   2465  CZ  ARG A1786      33.338  38.037  40.910  1.00  0.00           C  
ATOM   2466  NH1 ARG A1786      32.343  37.613  40.142  1.00  0.00           N  
ATOM   2467  NH2 ARG A1786      33.535  39.338  41.053  1.00  0.00           N  
ATOM   2468  N   VAL A1787      34.791  30.666  39.568  1.00  0.00           N  
ATOM   2469  CA  VAL A1787      34.414  29.270  39.392  1.00  0.00           C  
ATOM   2470  C   VAL A1787      35.322  28.361  40.216  1.00  0.00           C  
ATOM   2471  O   VAL A1787      34.857  27.391  40.827  1.00  0.00           O  
ATOM   2472  CB  VAL A1787      34.472  28.861  37.914  1.00  0.00           C  
ATOM   2473  CG1 VAL A1787      33.984  27.428  37.742  1.00  0.00           C  
ATOM   2474  CG2 VAL A1787      33.625  29.799  37.094  1.00  0.00           C  
ATOM   2475  N   ALA A1788      36.611  28.693  40.258  1.00  0.00           N  
ATOM   2476  CA  ALA A1788      37.578  27.912  41.023  1.00  0.00           C  
ATOM   2477  C   ALA A1788      37.218  27.951  42.509  1.00  0.00           C  
ATOM   2478  O   ALA A1788      37.249  26.922  43.192  1.00  0.00           O  
ATOM   2479  CB  ALA A1788      38.989  28.449  40.801  1.00  0.00           C  
ATOM   2480  N   LEU A1789      36.844  29.132  42.996  1.00  0.00           N  
ATOM   2481  CA  LEU A1789      36.462  29.302  44.395  1.00  0.00           C  
ATOM   2482  C   LEU A1789      35.233  28.459  44.701  1.00  0.00           C  
ATOM   2483  O   LEU A1789      35.159  27.804  45.746  1.00  0.00           O  
ATOM   2484  CB  LEU A1789      36.144  30.765  44.686  1.00  0.00           C  
ATOM   2485  CG  LEU A1789      37.329  31.708  44.826  1.00  0.00           C  
ATOM   2486  CD1 LEU A1789      36.835  33.139  44.842  1.00  0.00           C  
ATOM   2487  CD2 LEU A1789      38.096  31.377  46.100  1.00  0.00           C  
ATOM   2488  N   ALA A1790      34.273  28.486  43.776  1.00  0.00           N  
ATOM   2489  CA  ALA A1790      33.031  27.732  43.910  1.00  0.00           C  
ATOM   2490  C   ALA A1790      33.337  26.243  44.032  1.00  0.00           C  
ATOM   2491  O   ALA A1790      32.851  25.574  44.948  1.00  0.00           O  
ATOM   2492  CB  ALA A1790      32.116  27.996  42.712  1.00  0.00           C  
ATOM   2493  N   LEU A1791      34.158  25.734  43.119  1.00  0.00           N  
ATOM   2494  CA  LEU A1791      34.537  24.328  43.138  1.00  0.00           C  
ATOM   2495  C   LEU A1791      35.176  23.977  44.476  1.00  0.00           C  
ATOM   2496  O   LEU A1791      34.789  23.002  45.119  1.00  0.00           O  
ATOM   2497  CB  LEU A1791      35.498  24.023  41.990  1.00  0.00           C  
ATOM   2498  CG  LEU A1791      34.837  23.967  40.614  1.00  0.00           C  
ATOM   2499  CD1 LEU A1791      35.882  24.038  39.526  1.00  0.00           C  
ATOM   2500  CD2 LEU A1791      34.019  22.695  40.501  1.00  0.00           C  
ATOM   2501  N   GLU A1792      36.107  24.815  44.919  1.00  0.00           N  
ATOM   2502  CA  GLU A1792      36.794  24.606  46.188  1.00  0.00           C  
ATOM   2503  C   GLU A1792      35.786  24.594  47.332  1.00  0.00           C  
ATOM   2504  O   GLU A1792      35.841  23.734  48.212  1.00  0.00           O  
ATOM   2505  CB  GLU A1792      37.823  25.710  46.424  1.00  0.00           C  
ATOM   2506  CG  GLU A1792      38.561  25.599  47.751  1.00  0.00           C  
ATOM   2507  CD  GLU A1792      39.435  26.804  48.025  1.00  0.00           C  
ATOM   2508  OE1 GLU A1792      38.878  27.904  48.240  1.00  0.00           O  
ATOM   2509  OE2 GLU A1792      40.677  26.654  48.018  1.00  0.00           O  
ATOM   2510  N   ALA A1793      34.850  25.538  47.293  1.00  0.00           N  
ATOM   2511  CA  ALA A1793      33.818  25.644  48.317  1.00  0.00           C  
ATOM   2512  C   ALA A1793      33.027  24.346  48.387  1.00  0.00           C  
ATOM   2513  O   ALA A1793      32.740  23.844  49.472  1.00  0.00           O  
ATOM   2514  CB  ALA A1793      32.888  26.808  48.011  1.00  0.00           C  
ATOM   2515  N   GLU A1794      32.715  23.782  47.226  1.00  0.00           N  
ATOM   2516  CA  GLU A1794      31.958  22.544  47.177  1.00  0.00           C  
ATOM   2517  C   GLU A1794      32.803  21.287  47.400  1.00  0.00           C  
ATOM   2518  O   GLU A1794      32.383  20.174  47.069  1.00  0.00           O  
ATOM   2519  CB  GLU A1794      31.166  22.450  45.873  1.00  0.00           C  
ATOM   2520  CG  GLU A1794      29.955  23.383  45.823  1.00  0.00           C  
ATOM   2521  CD  GLU A1794      28.992  23.046  44.696  1.00  0.00           C  
ATOM   2522  OE1 GLU A1794      28.741  21.846  44.444  1.00  0.00           O  
ATOM   2523  OE2 GLU A1794      28.478  23.985  44.058  1.00  0.00           O  
ATOM   2524  N   GLY A1795      33.995  21.473  47.963  1.00  0.00           N  
ATOM   2525  CA  GLY A1795      34.870  20.351  48.260  1.00  0.00           C  
ATOM   2526  C   GLY A1795      35.534  19.650  47.089  1.00  0.00           C  
ATOM   2527  O   GLY A1795      35.892  18.475  47.190  1.00  0.00           O  
ATOM   2528  N   PHE A1796      35.690  20.349  45.971  1.00  0.00           N  
ATOM   2529  CA  PHE A1796      36.342  19.760  44.806  1.00  0.00           C  
ATOM   2530  C   PHE A1796      37.827  20.055  44.840  1.00  0.00           C  
ATOM   2531  O   PHE A1796      38.245  21.216  44.819  1.00  0.00           O  
ATOM   2532  CB  PHE A1796      35.728  20.278  43.508  1.00  0.00           C  
ATOM   2533  CG  PHE A1796      34.419  19.635  43.167  1.00  0.00           C  
ATOM   2534  CD1 PHE A1796      34.384  18.465  42.412  1.00  0.00           C  
ATOM   2535  CD2 PHE A1796      33.220  20.187  43.609  1.00  0.00           C  
ATOM   2536  CE1 PHE A1796      33.173  17.853  42.102  1.00  0.00           C  
ATOM   2537  CE2 PHE A1796      32.006  19.585  43.305  1.00  0.00           C  
ATOM   2538  CZ  PHE A1796      31.982  18.413  42.550  1.00  0.00           C  
ATOM   2539  N   GLY A1797      38.622  18.997  44.914  1.00  0.00           N  
ATOM   2540  CA  GLY A1797      40.058  19.164  44.961  1.00  0.00           C  
ATOM   2541  C   GLY A1797      40.758  18.621  43.731  1.00  0.00           C  
ATOM   2542  O   GLY A1797      40.125  18.118  42.795  1.00  0.00           O  
ATOM   2543  N   LEU A1798      42.079  18.722  43.748  1.00  0.00           N  
ATOM   2544  CA  LEU A1798      42.907  18.248  42.655  1.00  0.00           C  
ATOM   2545  C   LEU A1798      43.874  17.229  43.249  1.00  0.00           C  
ATOM   2546  O   LEU A1798      44.255  17.330  44.422  1.00  0.00           O  
ATOM   2547  CB  LEU A1798      43.664  19.425  42.043  1.00  0.00           C  
ATOM   2548  CG  LEU A1798      43.541  19.661  40.540  1.00  0.00           C  
ATOM   2549  CD1 LEU A1798      42.128  19.443  40.074  1.00  0.00           C  
ATOM   2550  CD2 LEU A1798      43.981  21.070  40.234  1.00  0.00           C  
ATOM   2551  N   PRO A1799      44.217  16.190  42.476  1.00  0.00           N  
ATOM   2552  CA  PRO A1799      45.135  15.160  42.955  1.00  0.00           C  
ATOM   2553  C   PRO A1799      46.589  15.555  42.856  1.00  0.00           C  
ATOM   2554  O   PRO A1799      46.937  16.660  42.429  1.00  0.00           O  
ATOM   2555  CB  PRO A1799      44.831  13.990  42.032  1.00  0.00           C  
ATOM   2556  CG  PRO A1799      44.553  14.670  40.741  1.00  0.00           C  
ATOM   2557  CD  PRO A1799      43.654  15.816  41.167  1.00  0.00           C  
ATOM   2558  N   GLU A1800      47.424  14.546  43.031  1.00  0.00           N  
ATOM   2559  CA  GLU A1800      48.840  14.788  43.023  1.00  0.00           C  
ATOM   2560  C   GLU A1800      49.548  14.909  41.698  1.00  0.00           C  
ATOM   2561  O   GLU A1800      49.347  14.122  40.773  1.00  0.00           O  
ATOM   2562  CB  GLU A1800      49.551  13.794  43.933  1.00  0.00           C  
ATOM   2563  CG  GLU A1800      49.135  13.923  45.391  1.00  0.00           C  
ATOM   2564  CD  GLU A1800      49.217  15.356  45.907  1.00  0.00           C  
ATOM   2565  OE1 GLU A1800      50.252  16.026  45.683  1.00  0.00           O  
ATOM   2566  OE2 GLU A1800      48.236  15.815  46.534  1.00  0.00           O  
ATOM   2567  N   GLU A1801      50.390  15.930  41.640  1.00  0.00           N  
ATOM   2568  CA  GLU A1801      51.204  16.224  40.478  1.00  0.00           C  
ATOM   2569  C   GLU A1801      52.107  15.015  40.247  1.00  0.00           C  
ATOM   2570  O   GLU A1801      52.787  14.556  41.169  1.00  0.00           O  
ATOM   2571  CB  GLU A1801      52.070  17.450  40.776  1.00  0.00           C  
ATOM   2572  CG  GLU A1801      52.844  17.999  39.592  1.00  0.00           C  
ATOM   2573  CD  GLU A1801      51.981  18.855  38.692  1.00  0.00           C  
ATOM   2574  OE1 GLU A1801      51.784  20.046  39.025  1.00  0.00           O  
ATOM   2575  OE2 GLU A1801      51.495  18.337  37.662  1.00  0.00           O  
ATOM   2576  N   LYS A1802      52.086  14.481  39.031  1.00  0.00           N  
ATOM   2577  CA  LYS A1802      52.913  13.328  38.701  1.00  0.00           C  
ATOM   2578  C   LYS A1802      54.395  13.649  38.808  1.00  0.00           C  
ATOM   2579  O   LYS A1802      54.822  14.762  38.494  1.00  0.00           O  
ATOM   2580  CB  LYS A1802      52.609  12.835  37.286  1.00  0.00           C  
ATOM   2581  CG  LYS A1802      51.509  11.796  37.206  1.00  0.00           C  
ATOM   2582  CD  LYS A1802      51.457  11.162  35.823  1.00  0.00           C  
ATOM   2583  CE  LYS A1802      52.795  10.540  35.448  1.00  0.00           C  
ATOM   2584  NZ  LYS A1802      52.729   9.830  34.143  1.00  0.00           N  
ATOM   2585  N   GLY A1803      55.167  12.669  39.262  1.00  0.00           N  
ATOM   2586  CA  GLY A1803      56.598  12.847  39.384  1.00  0.00           C  
ATOM   2587  C   GLY A1803      57.291  12.254  38.171  1.00  0.00           C  
ATOM   2588  O   GLY A1803      56.627  11.693  37.295  1.00  0.00           O  
ATOM   2589  N   PRO A1804      58.626  12.367  38.079  1.00  0.00           N  
ATOM   2590  CA  PRO A1804      59.372  11.819  36.940  1.00  0.00           C  
ATOM   2591  C   PRO A1804      59.352  10.296  36.925  1.00  0.00           C  
ATOM   2592  O   PRO A1804      59.346   9.650  37.976  1.00  0.00           O  
ATOM   2593  CB  PRO A1804      60.781  12.361  37.169  1.00  0.00           C  
ATOM   2594  CG  PRO A1804      60.867  12.461  38.661  1.00  0.00           C  
ATOM   2595  CD  PRO A1804      59.532  13.049  39.020  1.00  0.00           C  
ATOM   2596  N   ASP A1805      59.327   9.721  35.730  1.00  0.00           N  
ATOM   2597  CA  ASP A1805      59.319   8.272  35.586  1.00  0.00           C  
ATOM   2598  C   ASP A1805      60.608   7.700  36.165  1.00  0.00           C  
ATOM   2599  O   ASP A1805      60.606   6.661  36.831  1.00  0.00           O  
ATOM   2600  CB  ASP A1805      59.205   7.894  34.109  1.00  0.00           C  
ATOM   2601  CG  ASP A1805      57.916   8.373  33.477  1.00  0.00           C  
ATOM   2602  OD1 ASP A1805      56.901   8.499  34.199  1.00  0.00           O  
ATOM   2603  OD2 ASP A1805      57.920   8.617  32.254  1.00  0.00           O  
ATOM   2604  N   LEU A1806      61.699   8.422  35.940  1.00  0.00           N  
ATOM   2605  CA  LEU A1806      63.008   8.010  36.416  1.00  0.00           C  
ATOM   2606  C   LEU A1806      63.801   9.218  36.884  1.00  0.00           C  
ATOM   2607  O   LEU A1806      63.766  10.280  36.253  1.00  0.00           O  
ATOM   2608  CB  LEU A1806      63.769   7.319  35.286  1.00  0.00           C  
ATOM   2609  CG  LEU A1806      65.217   6.915  35.538  1.00  0.00           C  
ATOM   2610  CD1 LEU A1806      65.284   5.800  36.564  1.00  0.00           C  
ATOM   2611  CD2 LEU A1806      65.824   6.461  34.234  1.00  0.00           C  
ATOM   2612  N   TYR A1807      64.477   9.059  38.017  1.00  0.00           N  
ATOM   2613  CA  TYR A1807      65.324  10.103  38.575  1.00  0.00           C  
ATOM   2614  C   TYR A1807      66.711   9.499  38.714  1.00  0.00           C  
ATOM   2615  O   TYR A1807      66.928   8.604  39.532  1.00  0.00           O  
ATOM   2616  CB  TYR A1807      64.827  10.559  39.947  1.00  0.00           C  
ATOM   2617  CG  TYR A1807      65.653  11.681  40.542  1.00  0.00           C  
ATOM   2618  CD1 TYR A1807      65.655  12.956  39.967  1.00  0.00           C  
ATOM   2619  CD2 TYR A1807      66.438  11.470  41.675  1.00  0.00           C  
ATOM   2620  CE1 TYR A1807      66.419  13.990  40.508  1.00  0.00           C  
ATOM   2621  CE2 TYR A1807      67.205  12.497  42.227  1.00  0.00           C  
ATOM   2622  CZ  TYR A1807      67.192  13.754  41.639  1.00  0.00           C  
ATOM   2623  OH  TYR A1807      67.943  14.776  42.182  1.00  0.00           O  
ATOM   2624  N   LEU A1808      67.632   9.956  37.877  1.00  0.00           N  
ATOM   2625  CA  LEU A1808      68.999   9.463  37.899  1.00  0.00           C  
ATOM   2626  C   LEU A1808      69.834  10.183  38.951  1.00  0.00           C  
ATOM   2627  O   LEU A1808      69.835  11.417  39.032  1.00  0.00           O  
ATOM   2628  CB  LEU A1808      69.632   9.614  36.520  1.00  0.00           C  
ATOM   2629  CG  LEU A1808      68.999   8.737  35.446  1.00  0.00           C  
ATOM   2630  CD1 LEU A1808      69.507   9.138  34.079  1.00  0.00           C  
ATOM   2631  CD2 LEU A1808      69.311   7.285  35.738  1.00  0.00           C  
ATOM   2632  N   ILE A1809      70.510   9.395  39.780  1.00  0.00           N  
ATOM   2633  CA  ILE A1809      71.365   9.913  40.839  1.00  0.00           C  
ATOM   2634  C   ILE A1809      72.820   9.515  40.581  1.00  0.00           C  
ATOM   2635  O   ILE A1809      73.150   8.324  40.531  1.00  0.00           O  
ATOM   2636  CB  ILE A1809      70.911   9.411  42.244  1.00  0.00           C  
ATOM   2637  CG1 ILE A1809      72.096   9.433  43.216  1.00  0.00           C  
ATOM   2638  CG2 ILE A1809      70.229   8.046  42.153  1.00  0.00           C  
ATOM   2639  CD1 ILE A1809      71.868   8.676  44.499  1.00  0.00           C  
ATOM   2640  N   PRO A1810      73.695  10.510  40.342  1.00  0.00           N  
ATOM   2641  CA  PRO A1810      75.123  10.282  40.079  1.00  0.00           C  
ATOM   2642  C   PRO A1810      75.877  10.003  41.377  1.00  0.00           C  
ATOM   2643  O   PRO A1810      75.709  10.710  42.377  1.00  0.00           O  
ATOM   2644  CB  PRO A1810      75.580  11.616  39.475  1.00  0.00           C  
ATOM   2645  CG  PRO A1810      74.311  12.280  39.020  1.00  0.00           C  
ATOM   2646  CD  PRO A1810      73.356  11.924  40.118  1.00  0.00           C  
ATOM   2647  N   LEU A1811      76.721   8.981  41.355  1.00  0.00           N  
ATOM   2648  CA  LEU A1811      77.501   8.621  42.528  1.00  0.00           C  
ATOM   2649  C   LEU A1811      78.937   9.158  42.427  1.00  0.00           C  
ATOM   2650  O   LEU A1811      79.684   9.159  43.408  1.00  0.00           O  
ATOM   2651  CB  LEU A1811      77.486   7.100  42.708  1.00  0.00           C  
ATOM   2652  CG  LEU A1811      76.087   6.490  42.850  1.00  0.00           C  
ATOM   2653  CD1 LEU A1811      76.161   4.971  42.821  1.00  0.00           C  
ATOM   2654  CD2 LEU A1811      75.429   6.985  44.134  1.00  0.00           C  
ATOM   2655  N   THR A1812      79.311   9.614  41.234  1.00  0.00           N  
ATOM   2656  CA  THR A1812      80.639  10.168  40.980  1.00  0.00           C  
ATOM   2657  C   THR A1812      80.457  11.427  40.129  1.00  0.00           C  
ATOM   2658  O   THR A1812      79.430  11.587  39.466  1.00  0.00           O  
ATOM   2659  CB  THR A1812      81.541   9.164  40.213  1.00  0.00           C  
ATOM   2660  OG1 THR A1812      81.042   8.983  38.879  1.00  0.00           O  
ATOM   2661  CG2 THR A1812      81.579   7.812  40.922  1.00  0.00           C  
ATOM   2662  N   GLU A1813      81.449  12.312  40.131  1.00  0.00           N  
ATOM   2663  CA  GLU A1813      81.358  13.550  39.358  1.00  0.00           C  
ATOM   2664  C   GLU A1813      81.261  13.261  37.868  1.00  0.00           C  
ATOM   2665  O   GLU A1813      80.559  13.956  37.136  1.00  0.00           O  
ATOM   2666  CB  GLU A1813      82.562  14.453  39.638  1.00  0.00           C  
ATOM   2667  CG  GLU A1813      82.390  15.892  39.156  1.00  0.00           C  
ATOM   2668  CD  GLU A1813      81.305  16.646  39.916  1.00  0.00           C  
ATOM   2669  OE1 GLU A1813      81.423  16.779  41.157  1.00  0.00           O  
ATOM   2670  OE2 GLU A1813      80.338  17.111  39.272  1.00  0.00           O  
ATOM   2671  N   GLU A1814      81.950  12.211  37.433  1.00  0.00           N  
ATOM   2672  CA  GLU A1814      81.949  11.813  36.029  1.00  0.00           C  
ATOM   2673  C   GLU A1814      80.560  11.324  35.620  1.00  0.00           C  
ATOM   2674  O   GLU A1814      80.186  11.389  34.444  1.00  0.00           O  
ATOM   2675  CB  GLU A1814      82.991  10.710  35.795  1.00  0.00           C  
ATOM   2676  CG  GLU A1814      83.193  10.332  34.326  1.00  0.00           C  
ATOM   2677  CD  GLU A1814      84.324   9.332  34.112  1.00  0.00           C  
ATOM   2678  OE1 GLU A1814      85.486   9.669  34.426  1.00  0.00           O  
ATOM   2679  OE2 GLU A1814      84.051   8.216  33.613  1.00  0.00           O  
ATOM   2680  N   ALA A1815      79.787  10.881  36.610  1.00  0.00           N  
ATOM   2681  CA  ALA A1815      78.438  10.360  36.387  1.00  0.00           C  
ATOM   2682  C   ALA A1815      77.364  11.406  36.093  1.00  0.00           C  
ATOM   2683  O   ALA A1815      76.444  11.141  35.315  1.00  0.00           O  
ATOM   2684  CB  ALA A1815      78.008   9.493  37.566  1.00  0.00           C  
ATOM   2685  N   VAL A1816      77.477  12.587  36.698  1.00  0.00           N  
ATOM   2686  CA  VAL A1816      76.482  13.641  36.490  1.00  0.00           C  
ATOM   2687  C   VAL A1816      76.236  13.914  35.010  1.00  0.00           C  
ATOM   2688  O   VAL A1816      75.096  13.870  34.553  1.00  0.00           O  
ATOM   2689  CB  VAL A1816      76.830  14.972  37.239  1.00  0.00           C  
ATOM   2690  CG1 VAL A1816      77.098  14.698  38.708  1.00  0.00           C  
ATOM   2691  CG2 VAL A1816      78.012  15.680  36.603  1.00  0.00           C  
ATOM   2692  N   ALA A1817      77.303  14.111  34.243  1.00  0.00           N  
ATOM   2693  CA  ALA A1817      77.160  14.380  32.818  1.00  0.00           C  
ATOM   2694  C   ALA A1817      76.539  13.178  32.117  1.00  0.00           C  
ATOM   2695  O   ALA A1817      75.698  13.329  31.232  1.00  0.00           O  
ATOM   2696  CB  ALA A1817      78.512  14.719  32.201  1.00  0.00           C  
ATOM   2697  N   GLU A1818      76.927  11.982  32.545  1.00  0.00           N  
ATOM   2698  CA  GLU A1818      76.407  10.761  31.951  1.00  0.00           C  
ATOM   2699  C   GLU A1818      74.923  10.593  32.234  1.00  0.00           C  
ATOM   2700  O   GLU A1818      74.180  10.088  31.387  1.00  0.00           O  
ATOM   2701  CB  GLU A1818      77.192   9.547  32.437  1.00  0.00           C  
ATOM   2702  CG  GLU A1818      78.636   9.513  31.937  1.00  0.00           C  
ATOM   2703  CD  GLU A1818      78.750   9.492  30.418  1.00  0.00           C  
ATOM   2704  OE1 GLU A1818      78.132   8.618  29.770  1.00  0.00           O  
ATOM   2705  OE2 GLU A1818      79.471  10.351  29.871  1.00  0.00           O  
ATOM   2706  N   ALA A1819      74.491  11.041  33.411  1.00  0.00           N  
ATOM   2707  CA  ALA A1819      73.085  10.961  33.803  1.00  0.00           C  
ATOM   2708  C   ALA A1819      72.290  11.827  32.837  1.00  0.00           C  
ATOM   2709  O   ALA A1819      71.248  11.414  32.320  1.00  0.00           O  
ATOM   2710  CB  ALA A1819      72.896  11.459  35.232  1.00  0.00           C  
ATOM   2711  N   PHE A1820      72.816  13.019  32.577  1.00  0.00           N  
ATOM   2712  CA  PHE A1820      72.198  13.967  31.664  1.00  0.00           C  
ATOM   2713  C   PHE A1820      72.043  13.329  30.287  1.00  0.00           C  
ATOM   2714  O   PHE A1820      70.960  13.350  29.704  1.00  0.00           O  
ATOM   2715  CB  PHE A1820      73.059  15.235  31.589  1.00  0.00           C  
ATOM   2716  CG  PHE A1820      72.687  16.172  30.470  1.00  0.00           C  
ATOM   2717  CD1 PHE A1820      71.395  16.662  30.353  1.00  0.00           C  
ATOM   2718  CD2 PHE A1820      73.643  16.570  29.541  1.00  0.00           C  
ATOM   2719  CE1 PHE A1820      71.058  17.534  29.325  1.00  0.00           C  
ATOM   2720  CE2 PHE A1820      73.318  17.445  28.510  1.00  0.00           C  
ATOM   2721  CZ  PHE A1820      72.022  17.927  28.401  1.00  0.00           C  
ATOM   2722  N   TYR A1821      73.116  12.722  29.792  1.00  0.00           N  
ATOM   2723  CA  TYR A1821      73.099  12.080  28.484  1.00  0.00           C  
ATOM   2724  C   TYR A1821      72.057  10.977  28.415  1.00  0.00           C  
ATOM   2725  O   TYR A1821      71.322  10.868  27.431  1.00  0.00           O  
ATOM   2726  CB  TYR A1821      74.478  11.511  28.152  1.00  0.00           C  
ATOM   2727  CG  TYR A1821      75.574  12.550  28.120  1.00  0.00           C  
ATOM   2728  CD1 TYR A1821      75.338  13.822  27.605  1.00  0.00           C  
ATOM   2729  CD2 TYR A1821      76.851  12.261  28.607  1.00  0.00           C  
ATOM   2730  CE1 TYR A1821      76.343  14.780  27.576  1.00  0.00           C  
ATOM   2731  CE2 TYR A1821      77.863  13.214  28.583  1.00  0.00           C  
ATOM   2732  CZ  TYR A1821      77.601  14.469  28.066  1.00  0.00           C  
ATOM   2733  OH  TYR A1821      78.592  15.419  28.013  1.00  0.00           O  
ATOM   2734  N   LEU A1822      71.995  10.165  29.466  1.00  0.00           N  
ATOM   2735  CA  LEU A1822      71.035   9.070  29.530  1.00  0.00           C  
ATOM   2736  C   LEU A1822      69.615   9.632  29.521  1.00  0.00           C  
ATOM   2737  O   LEU A1822      68.762   9.178  28.747  1.00  0.00           O  
ATOM   2738  CB  LEU A1822      71.263   8.231  30.788  1.00  0.00           C  
ATOM   2739  CG  LEU A1822      70.381   6.995  30.981  1.00  0.00           C  
ATOM   2740  CD1 LEU A1822      70.468   6.085  29.767  1.00  0.00           C  
ATOM   2741  CD2 LEU A1822      70.823   6.266  32.233  1.00  0.00           C  
ATOM   2742  N   ALA A1830      69.384  10.648  30.353  1.00  0.00           N  
ATOM   2743  CA  ALA A1830      68.081  11.298  30.452  1.00  0.00           C  
ATOM   2744  C   ALA A1830      67.616  11.776  29.075  1.00  0.00           C  
ATOM   2745  O   ALA A1830      66.505  11.463  28.645  1.00  0.00           O  
ATOM   2746  CB  ALA A1830      68.148  12.468  31.428  1.00  0.00           C  
ATOM   2747  N   GLU A1831      68.489  12.481  28.362  1.00  0.00           N  
ATOM   2748  CA  GLU A1831      68.164  12.990  27.038  1.00  0.00           C  
ATOM   2749  C   GLU A1831      67.798  11.894  26.046  1.00  0.00           C  
ATOM   2750  O   GLU A1831      67.023  12.124  25.119  1.00  0.00           O  
ATOM   2751  CB  GLU A1831      69.323  13.816  26.487  1.00  0.00           C  
ATOM   2752  CG  GLU A1831      69.142  15.312  26.657  1.00  0.00           C  
ATOM   2753  CD  GLU A1831      67.899  15.827  25.955  1.00  0.00           C  
ATOM   2754  OE1 GLU A1831      67.751  15.585  24.736  1.00  0.00           O  
ATOM   2755  OE2 GLU A1831      67.063  16.466  26.626  1.00  0.00           O  
ATOM   2756  N   ALA A1832      68.370  10.711  26.230  1.00  0.00           N  
ATOM   2757  CA  ALA A1832      68.094   9.585  25.349  1.00  0.00           C  
ATOM   2758  C   ALA A1832      66.702   9.022  25.611  1.00  0.00           C  
ATOM   2759  O   ALA A1832      66.070   8.462  24.714  1.00  0.00           O  
ATOM   2760  CB  ALA A1832      69.135   8.503  25.549  1.00  0.00           C  
ATOM   2761  N   LEU A1833      66.253   9.142  26.858  1.00  0.00           N  
ATOM   2762  CA  LEU A1833      64.942   8.656  27.276  1.00  0.00           C  
ATOM   2763  C   LEU A1833      63.820   9.626  26.907  1.00  0.00           C  
ATOM   2764  O   LEU A1833      62.675   9.208  26.689  1.00  0.00           O  
ATOM   2765  CB  LEU A1833      64.935   8.423  28.782  1.00  0.00           C  
ATOM   2766  CG  LEU A1833      66.028   7.484  29.290  1.00  0.00           C  
ATOM   2767  CD1 LEU A1833      66.025   7.453  30.806  1.00  0.00           C  
ATOM   2768  CD2 LEU A1833      65.830   6.094  28.716  1.00  0.00           C  
ATOM   2769  N   ARG A1834      64.142  10.917  26.869  1.00  0.00           N  
ATOM   2770  CA  ARG A1834      63.178  11.971  26.527  1.00  0.00           C  
ATOM   2771  C   ARG A1834      62.861  11.996  25.026  1.00  0.00           C  
ATOM   2772  O   ARG A1834      63.688  11.588  24.207  1.00  0.00           O  
ATOM   2773  CB  ARG A1834      63.742  13.332  26.927  1.00  0.00           C  
ATOM   2774  CG  ARG A1834      64.079  13.466  28.392  1.00  0.00           C  
ATOM   2775  CD  ARG A1834      64.914  14.704  28.596  1.00  0.00           C  
ATOM   2776  NE  ARG A1834      65.198  14.961  30.000  1.00  0.00           N  
ATOM   2777  CZ  ARG A1834      66.021  15.916  30.421  1.00  0.00           C  
ATOM   2778  NH1 ARG A1834      66.644  16.690  29.538  1.00  0.00           N  
ATOM   2779  NH2 ARG A1834      66.198  16.122  31.722  1.00  0.00           N  
ATOM   2780  N   PRO A1835      61.663  12.471  24.652  1.00  0.00           N  
ATOM   2781  CA  PRO A1835      60.594  12.990  25.509  1.00  0.00           C  
ATOM   2782  C   PRO A1835      59.543  11.927  25.860  1.00  0.00           C  
ATOM   2783  O   PRO A1835      58.647  12.178  26.665  1.00  0.00           O  
ATOM   2784  CB  PRO A1835      59.984  14.084  24.658  1.00  0.00           C  
ATOM   2785  CG  PRO A1835      60.043  13.475  23.297  1.00  0.00           C  
ATOM   2786  CD  PRO A1835      61.419  12.853  23.239  1.00  0.00           C  
ATOM   2787  N   ARG A1836      59.671  10.742  25.260  1.00  0.00           N  
ATOM   2788  CA  ARG A1836      58.737   9.638  25.481  1.00  0.00           C  
ATOM   2789  C   ARG A1836      58.691   9.193  26.944  1.00  0.00           C  
ATOM   2790  O   ARG A1836      57.716   8.590  27.386  1.00  0.00           O  
ATOM   2791  CB  ARG A1836      59.118   8.453  24.595  1.00  0.00           C  
ATOM   2792  CG  ARG A1836      58.092   7.335  24.564  1.00  0.00           C  
ATOM   2793  CD  ARG A1836      56.834   7.755  23.816  1.00  0.00           C  
ATOM   2794  NE  ARG A1836      55.828   6.692  23.810  1.00  0.00           N  
ATOM   2795  CZ  ARG A1836      54.907   6.532  22.863  1.00  0.00           C  
ATOM   2796  NH1 ARG A1836      54.859   7.368  21.829  1.00  0.00           N  
ATOM   2797  NH2 ARG A1836      54.038   5.529  22.944  1.00  0.00           N  
ATOM   2798  N   LEU A1837      59.752   9.486  27.682  1.00  0.00           N  
ATOM   2799  CA  LEU A1837      59.847   9.121  29.089  1.00  0.00           C  
ATOM   2800  C   LEU A1837      60.324  10.356  29.833  1.00  0.00           C  
ATOM   2801  O   LEU A1837      61.179  11.087  29.335  1.00  0.00           O  
ATOM   2802  CB  LEU A1837      60.864   7.990  29.242  1.00  0.00           C  
ATOM   2803  CG  LEU A1837      60.512   6.748  30.060  1.00  0.00           C  
ATOM   2804  CD1 LEU A1837      59.097   6.288  29.771  1.00  0.00           C  
ATOM   2805  CD2 LEU A1837      61.505   5.649  29.721  1.00  0.00           C  
ATOM   2806  N   ARG A1838      59.738  10.627  30.993  1.00  0.00           N  
ATOM   2807  CA  ARG A1838      60.138  11.792  31.773  1.00  0.00           C  
ATOM   2808  C   ARG A1838      61.302  11.408  32.676  1.00  0.00           C  
ATOM   2809  O   ARG A1838      61.114  10.723  33.694  1.00  0.00           O  
ATOM   2810  CB  ARG A1838      58.973  12.328  32.604  1.00  0.00           C  
ATOM   2811  CG  ARG A1838      59.346  13.522  33.464  1.00  0.00           C  
ATOM   2812  CD  ARG A1838      58.147  14.063  34.214  1.00  0.00           C  
ATOM   2813  NE  ARG A1838      58.525  15.070  35.199  1.00  0.00           N  
ATOM   2814  CZ  ARG A1838      57.701  15.555  36.125  1.00  0.00           C  
ATOM   2815  NH1 ARG A1838      56.445  15.131  36.191  1.00  0.00           N  
ATOM   2816  NH2 ARG A1838      58.142  16.429  37.019  1.00  0.00           N  
ATOM   2817  N   ALA A1839      62.499  11.842  32.286  1.00  0.00           N  
ATOM   2818  CA  ALA A1839      63.717  11.543  33.031  1.00  0.00           C  
ATOM   2819  C   ALA A1839      64.403  12.781  33.593  1.00  0.00           C  
ATOM   2820  O   ALA A1839      64.751  13.707  32.855  1.00  0.00           O  
ATOM   2821  CB  ALA A1839      64.682  10.766  32.154  1.00  0.00           C  
ATOM   2822  N   GLU A1840      64.582  12.789  34.908  1.00  0.00           N  
ATOM   2823  CA  GLU A1840      65.248  13.883  35.602  1.00  0.00           C  
ATOM   2824  C   GLU A1840      66.522  13.345  36.253  1.00  0.00           C  
ATOM   2825  O   GLU A1840      66.719  12.130  36.336  1.00  0.00           O  
ATOM   2826  CB  GLU A1840      64.323  14.496  36.649  1.00  0.00           C  
ATOM   2827  CG  GLU A1840      63.200  15.328  36.052  1.00  0.00           C  
ATOM   2828  CD  GLU A1840      62.191  15.792  37.087  1.00  0.00           C  
ATOM   2829  OE1 GLU A1840      62.600  16.227  38.186  1.00  0.00           O  
ATOM   2830  OE2 GLU A1840      60.981  15.720  36.799  1.00  0.00           O  
ATOM   2831  N   TYR A1841      67.374  14.239  36.738  1.00  0.00           N  
ATOM   2832  CA  TYR A1841      68.633  13.831  37.344  1.00  0.00           C  
ATOM   2833  C   TYR A1841      69.176  14.904  38.284  1.00  0.00           C  
ATOM   2834  O   TYR A1841      68.768  16.068  38.223  1.00  0.00           O  
ATOM   2835  CB  TYR A1841      69.653  13.568  36.231  1.00  0.00           C  
ATOM   2836  CG  TYR A1841      69.796  14.741  35.277  1.00  0.00           C  
ATOM   2837  CD1 TYR A1841      70.624  15.822  35.588  1.00  0.00           C  
ATOM   2838  CD2 TYR A1841      69.065  14.795  34.092  1.00  0.00           C  
ATOM   2839  CE1 TYR A1841      70.713  16.922  34.751  1.00  0.00           C  
ATOM   2840  CE2 TYR A1841      69.150  15.897  33.247  1.00  0.00           C  
ATOM   2841  CZ  TYR A1841      69.976  16.955  33.586  1.00  0.00           C  
ATOM   2842  OH  TYR A1841      70.070  18.052  32.762  1.00  0.00           O  
ATOM   2843  N   ALA A1842      70.114  14.508  39.137  1.00  0.00           N  
ATOM   2844  CA  ALA A1842      70.749  15.428  40.073  1.00  0.00           C  
ATOM   2845  C   ALA A1842      71.978  16.036  39.389  1.00  0.00           C  
ATOM   2846  O   ALA A1842      72.594  15.396  38.537  1.00  0.00           O  
ATOM   2847  CB  ALA A1842      71.160  14.684  41.325  1.00  0.00           C  
ATOM   2848  N   LEU A1843      72.325  17.273  39.738  1.00  0.00           N  
ATOM   2849  CA  LEU A1843      73.486  17.937  39.134  1.00  0.00           C  
ATOM   2850  C   LEU A1843      74.770  17.830  39.958  1.00  0.00           C  
ATOM   2851  O   LEU A1843      75.733  18.569  39.722  1.00  0.00           O  
ATOM   2852  CB  LEU A1843      73.192  19.417  38.865  1.00  0.00           C  
ATOM   2853  CG  LEU A1843      72.407  19.776  37.606  1.00  0.00           C  
ATOM   2854  CD1 LEU A1843      72.354  21.287  37.473  1.00  0.00           C  
ATOM   2855  CD2 LEU A1843      73.061  19.162  36.377  1.00  0.00           C  
ATOM   2856  N   ALA A1844      74.785  16.908  40.914  1.00  0.00           N  
ATOM   2857  CA  ALA A1844      75.937  16.720  41.778  1.00  0.00           C  
ATOM   2858  C   ALA A1844      75.920  15.306  42.328  1.00  0.00           C  
ATOM   2859  O   ALA A1844      74.854  14.702  42.463  1.00  0.00           O  
ATOM   2860  CB  ALA A1844      75.895  17.722  42.922  1.00  0.00           C  
ATOM   2861  N   PRO A1845      77.107  14.738  42.599  1.00  0.00           N  
ATOM   2862  CA  PRO A1845      77.208  13.378  43.139  1.00  0.00           C  
ATOM   2863  C   PRO A1845      76.703  13.353  44.582  1.00  0.00           C  
ATOM   2864  O   PRO A1845      76.819  14.350  45.307  1.00  0.00           O  
ATOM   2865  CB  PRO A1845      78.714  13.098  43.082  1.00  0.00           C  
ATOM   2866  CG  PRO A1845      79.199  14.009  41.989  1.00  0.00           C  
ATOM   2867  CD  PRO A1845      78.443  15.267  42.275  1.00  0.00           C  
ATOM   2868  N   ARG A1847      76.133  12.225  44.991  1.00  0.00           N  
ATOM   2869  CA  ARG A1847      75.628  12.088  46.353  1.00  0.00           C  
ATOM   2870  C   ARG A1847      75.505  10.632  46.754  1.00  0.00           C  
ATOM   2871  O   ARG A1847      75.540   9.737  45.906  1.00  0.00           O  
ATOM   2872  CB  ARG A1847      74.277  12.791  46.512  1.00  0.00           C  
ATOM   2873  CG  ARG A1847      73.192  12.314  45.552  1.00  0.00           C  
ATOM   2874  CD  ARG A1847      72.708  13.448  44.652  1.00  0.00           C  
ATOM   2875  NE  ARG A1847      72.287  14.611  45.431  1.00  0.00           N  
ATOM   2876  CZ  ARG A1847      72.359  15.869  45.005  1.00  0.00           C  
ATOM   2877  NH1 ARG A1847      72.828  16.147  43.796  1.00  0.00           N  
ATOM   2878  NH2 ARG A1847      71.991  16.858  45.805  1.00  0.00           N  
ATOM   2879  N   LYS A1848      75.361  10.407  48.056  1.00  0.00           N  
ATOM   2880  CA  LYS A1848      75.235   9.058  48.593  1.00  0.00           C  
ATOM   2881  C   LYS A1848      73.940   8.413  48.133  1.00  0.00           C  
ATOM   2882  O   LYS A1848      72.918   9.091  48.003  1.00  0.00           O  
ATOM   2883  CB  LYS A1848      75.290   9.081  50.121  1.00  0.00           C  
ATOM   2884  CG  LYS A1848      76.603   9.598  50.652  1.00  0.00           C  
ATOM   2885  CD  LYS A1848      77.020   8.884  51.922  1.00  0.00           C  
ATOM   2886  CE  LYS A1848      78.515   9.068  52.156  1.00  0.00           C  
ATOM   2887  NZ  LYS A1848      79.002   8.354  53.366  1.00  0.00           N  
ATOM   2888  N   PRO A1849      73.958   7.090  47.902  1.00  0.00           N  
ATOM   2889  CA  PRO A1849      72.765   6.367  47.454  1.00  0.00           C  
ATOM   2890  C   PRO A1849      71.513   6.735  48.249  1.00  0.00           C  
ATOM   2891  O   PRO A1849      70.503   7.131  47.674  1.00  0.00           O  
ATOM   2892  CB  PRO A1849      73.160   4.909  47.670  1.00  0.00           C  
ATOM   2893  CG  PRO A1849      74.610   4.923  47.342  1.00  0.00           C  
ATOM   2894  CD  PRO A1849      75.090   6.162  48.075  1.00  0.00           C  
ATOM   2895  N   ALA A1850      71.602   6.650  49.573  1.00  0.00           N  
ATOM   2896  CA  ALA A1850      70.476   6.962  50.455  1.00  0.00           C  
ATOM   2897  C   ALA A1850      69.907   8.362  50.237  1.00  0.00           C  
ATOM   2898  O   ALA A1850      68.688   8.550  50.195  1.00  0.00           O  
ATOM   2899  CB  ALA A1850      70.897   6.798  51.906  1.00  0.00           C  
ATOM   2900  N   LYS A1851      70.802   9.335  50.093  1.00  0.00           N  
ATOM   2901  CA  LYS A1851      70.413  10.726  49.891  1.00  0.00           C  
ATOM   2902  C   LYS A1851      69.703  10.910  48.555  1.00  0.00           C  
ATOM   2903  O   LYS A1851      68.625  11.509  48.492  1.00  0.00           O  
ATOM   2904  CB  LYS A1851      71.641  11.637  49.973  1.00  0.00           C  
ATOM   2905  CG  LYS A1851      72.355  11.570  51.316  1.00  0.00           C  
ATOM   2906  CD  LYS A1851      73.624  12.407  51.325  1.00  0.00           C  
ATOM   2907  CE  LYS A1851      74.251  12.433  52.712  1.00  0.00           C  
ATOM   2908  NZ  LYS A1851      75.431  13.342  52.778  1.00  0.00           N  
ATOM   2909  N   GLY A1852      70.294  10.365  47.494  1.00  0.00           N  
ATOM   2910  CA  GLY A1852      69.695  10.477  46.177  1.00  0.00           C  
ATOM   2911  C   GLY A1852      68.353   9.778  46.124  1.00  0.00           C  
ATOM   2912  O   GLY A1852      67.435  10.218  45.431  1.00  0.00           O  
ATOM   2913  N   LEU A1853      68.235   8.693  46.881  1.00  0.00           N  
ATOM   2914  CA  LEU A1853      66.997   7.938  46.934  1.00  0.00           C  
ATOM   2915  C   LEU A1853      65.926   8.793  47.601  1.00  0.00           C  
ATOM   2916  O   LEU A1853      64.784   8.829  47.148  1.00  0.00           O  
ATOM   2917  CB  LEU A1853      67.193   6.635  47.710  1.00  0.00           C  
ATOM   2918  CG  LEU A1853      66.163   5.540  47.423  1.00  0.00           C  
ATOM   2919  CD1 LEU A1853      66.290   5.080  45.977  1.00  0.00           C  
ATOM   2920  CD2 LEU A1853      66.376   4.371  48.372  1.00  0.00           C  
ATOM   2921  N   GLU A1854      66.300   9.500  48.663  1.00  0.00           N  
ATOM   2922  CA  GLU A1854      65.356  10.362  49.365  1.00  0.00           C  
ATOM   2923  C   GLU A1854      64.832  11.437  48.419  1.00  0.00           C  
ATOM   2924  O   GLU A1854      63.641  11.739  48.419  1.00  0.00           O  
ATOM   2925  CB  GLU A1854      66.015  11.023  50.575  1.00  0.00           C  
ATOM   2926  CG  GLU A1854      65.083  11.954  51.340  1.00  0.00           C  
ATOM   2927  CD  GLU A1854      65.815  12.809  52.353  1.00  0.00           C  
ATOM   2928  OE1 GLU A1854      66.446  13.809  51.945  1.00  0.00           O  
ATOM   2929  OE2 GLU A1854      65.756  12.483  53.558  1.00  0.00           O  
ATOM   2930  N   GLU A1855      65.724  12.010  47.615  1.00  0.00           N  
ATOM   2931  CA  GLU A1855      65.336  13.043  46.657  1.00  0.00           C  
ATOM   2932  C   GLU A1855      64.407  12.490  45.586  1.00  0.00           C  
ATOM   2933  O   GLU A1855      63.490  13.183  45.140  1.00  0.00           O  
ATOM   2934  CB  GLU A1855      66.560  13.666  45.998  1.00  0.00           C  
ATOM   2935  CG  GLU A1855      67.377  14.518  46.937  1.00  0.00           C  
ATOM   2936  CD  GLU A1855      68.652  15.032  46.307  1.00  0.00           C  
ATOM   2937  OE1 GLU A1855      68.904  14.742  45.114  1.00  0.00           O  
ATOM   2938  OE2 GLU A1855      69.408  15.728  47.017  1.00  0.00           O  
ATOM   2939  N   ALA A1856      64.653  11.252  45.164  1.00  0.00           N  
ATOM   2940  CA  ALA A1856      63.811  10.613  44.159  1.00  0.00           C  
ATOM   2941  C   ALA A1856      62.402  10.470  44.728  1.00  0.00           C  
ATOM   2942  O   ALA A1856      61.411  10.701  44.035  1.00  0.00           O  
ATOM   2943  CB  ALA A1856      64.374   9.249  43.786  1.00  0.00           C  
ATOM   2944  N   LEU A1857      62.328  10.113  46.007  1.00  0.00           N  
ATOM   2945  CA  LEU A1857      61.059   9.946  46.703  1.00  0.00           C  
ATOM   2946  C   LEU A1857      60.382  11.301  46.838  1.00  0.00           C  
ATOM   2947  O   LEU A1857      59.196  11.443  46.569  1.00  0.00           O  
ATOM   2948  CB  LEU A1857      61.300   9.351  48.091  1.00  0.00           C  
ATOM   2949  CG  LEU A1857      60.635   8.011  48.403  1.00  0.00           C  
ATOM   2950  CD1 LEU A1857      60.901   7.015  47.296  1.00  0.00           C  
ATOM   2951  CD2 LEU A1857      61.161   7.484  49.721  1.00  0.00           C  
ATOM   2952  N   LYS A1860      61.159  12.303  47.224  1.00  0.00           N  
ATOM   2953  CA  LYS A1860      60.656  13.656  47.399  1.00  0.00           C  
ATOM   2954  C   LYS A1860      60.031  14.164  46.098  1.00  0.00           C  
ATOM   2955  O   LYS A1860      59.022  14.865  46.118  1.00  0.00           O  
ATOM   2956  CB  LYS A1860      61.810  14.560  47.819  1.00  0.00           C  
ATOM   2957  CG  LYS A1860      61.420  15.843  48.520  1.00  0.00           C  
ATOM   2958  CD  LYS A1860      62.677  16.632  48.883  1.00  0.00           C  
ATOM   2959  CE  LYS A1860      63.621  15.815  49.771  1.00  0.00           C  
ATOM   2960  NZ  LYS A1860      64.934  16.487  49.974  1.00  0.00           N  
ATOM   2961  N   ARG A1861      60.631  13.793  44.970  1.00  0.00           N  
ATOM   2962  CA  ARG A1861      60.145  14.208  43.655  1.00  0.00           C  
ATOM   2963  C   ARG A1861      59.024  13.322  43.117  1.00  0.00           C  
ATOM   2964  O   ARG A1861      58.535  13.546  42.010  1.00  0.00           O  
ATOM   2965  CB  ARG A1861      61.291  14.217  42.642  1.00  0.00           C  
ATOM   2966  CG  ARG A1861      62.248  15.377  42.764  1.00  0.00           C  
ATOM   2967  CD  ARG A1861      63.317  15.264  41.693  1.00  0.00           C  
ATOM   2968  NE  ARG A1861      64.084  16.494  41.522  1.00  0.00           N  
ATOM   2969  CZ  ARG A1861      64.892  17.010  42.440  1.00  0.00           C  
ATOM   2970  NH1 ARG A1861      65.051  16.406  43.614  1.00  0.00           N  
ATOM   2971  NH2 ARG A1861      65.544  18.137  42.180  1.00  0.00           N  
ATOM   2972  N   GLY A1862      58.656  12.293  43.876  1.00  0.00           N  
ATOM   2973  CA  GLY A1862      57.599  11.388  43.453  1.00  0.00           C  
ATOM   2974  C   GLY A1862      57.968  10.584  42.221  1.00  0.00           C  
ATOM   2975  O   GLY A1862      57.110  10.272  41.387  1.00  0.00           O  
ATOM   2976  N   ALA A1863      59.252  10.265  42.097  1.00  0.00           N  
ATOM   2977  CA  ALA A1863      59.749   9.502  40.962  1.00  0.00           C  
ATOM   2978  C   ALA A1863      59.304   8.056  41.076  1.00  0.00           C  
ATOM   2979  O   ALA A1863      59.230   7.507  42.176  1.00  0.00           O  
ATOM   2980  CB  ALA A1863      61.264   9.582  40.900  1.00  0.00           C  
ATOM   2981  N   ALA A1864      58.987   7.446  39.941  1.00  0.00           N  
ATOM   2982  CA  ALA A1864      58.562   6.052  39.934  1.00  0.00           C  
ATOM   2983  C   ALA A1864      59.784   5.164  40.137  1.00  0.00           C  
ATOM   2984  O   ALA A1864      59.800   4.286  41.007  1.00  0.00           O  
ATOM   2985  CB  ALA A1864      57.882   5.719  38.617  1.00  0.00           C  
ATOM   2986  N   PHE A1865      60.814   5.423  39.338  1.00  0.00           N  
ATOM   2987  CA  PHE A1865      62.055   4.665  39.395  1.00  0.00           C  
ATOM   2988  C   PHE A1865      63.244   5.536  39.741  1.00  0.00           C  
ATOM   2989  O   PHE A1865      63.344   6.679  39.287  1.00  0.00           O  
ATOM   2990  CB  PHE A1865      62.336   4.004  38.046  1.00  0.00           C  
ATOM   2991  CG  PHE A1865      61.583   2.734  37.826  1.00  0.00           C  
ATOM   2992  CD1 PHE A1865      62.105   1.520  38.257  1.00  0.00           C  
ATOM   2993  CD2 PHE A1865      60.365   2.742  37.162  1.00  0.00           C  
ATOM   2994  CE1 PHE A1865      61.423   0.333  38.028  1.00  0.00           C  
ATOM   2995  CE2 PHE A1865      59.677   1.561  36.928  1.00  0.00           C  
ATOM   2996  CZ  PHE A1865      60.207   0.353  37.361  1.00  0.00           C  
ATOM   2997  N   ALA A1866      64.135   4.988  40.554  1.00  0.00           N  
ATOM   2998  CA  ALA A1866      65.354   5.676  40.925  1.00  0.00           C  
ATOM   2999  C   ALA A1866      66.439   4.967  40.112  1.00  0.00           C  
ATOM   3000  O   ALA A1866      66.383   3.746  39.937  1.00  0.00           O  
ATOM   3001  CB  ALA A1866      65.611   5.520  42.406  1.00  0.00           C  
ATOM   3002  N   GLY A1867      67.378   5.728  39.559  1.00  0.00           N  
ATOM   3003  CA  GLY A1867      68.443   5.128  38.777  1.00  0.00           C  
ATOM   3004  C   GLY A1867      69.810   5.519  39.303  1.00  0.00           C  
ATOM   3005  O   GLY A1867      70.106   6.705  39.426  1.00  0.00           O  
ATOM   3006  N   PHE A1878      70.646   4.528  39.605  1.00  0.00           N  
ATOM   3007  CA  PHE A1878      71.991   4.763  40.125  1.00  0.00           C  
ATOM   3008  C   PHE A1878      73.073   4.702  39.063  1.00  0.00           C  
ATOM   3009  O   PHE A1878      73.117   3.767  38.255  1.00  0.00           O  
ATOM   3010  CB  PHE A1878      72.330   3.740  41.210  1.00  0.00           C  
ATOM   3011  CG  PHE A1878      71.496   3.870  42.442  1.00  0.00           C  
ATOM   3012  CD1 PHE A1878      71.627   4.979  43.267  1.00  0.00           C  
ATOM   3013  CD2 PHE A1878      70.571   2.888  42.777  1.00  0.00           C  
ATOM   3014  CE1 PHE A1878      70.845   5.113  44.411  1.00  0.00           C  
ATOM   3015  CE2 PHE A1878      69.785   3.014  43.919  1.00  0.00           C  
ATOM   3016  CZ  PHE A1878      69.925   4.130  44.738  1.00  0.00           C  
ATOM   3017  N   LEU A1879      73.949   5.699  39.071  1.00  0.00           N  
ATOM   3018  CA  LEU A1879      75.066   5.748  38.137  1.00  0.00           C  
ATOM   3019  C   LEU A1879      76.372   5.949  38.891  1.00  0.00           C  
ATOM   3020  O   LEU A1879      76.743   7.070  39.244  1.00  0.00           O  
ATOM   3021  CB  LEU A1879      74.882   6.846  37.086  1.00  0.00           C  
ATOM   3022  CG  LEU A1879      74.030   6.459  35.877  1.00  0.00           C  
ATOM   3023  CD1 LEU A1879      74.010   7.619  34.900  1.00  0.00           C  
ATOM   3024  CD2 LEU A1879      74.593   5.212  35.206  1.00  0.00           C  
ATOM   3025  N   GLY A1880      77.004   4.830  39.224  1.00  0.00           N  
ATOM   3026  CA  GLY A1880      78.271   4.849  39.919  1.00  0.00           C  
ATOM   3027  C   GLY A1880      79.338   4.305  38.987  1.00  0.00           C  
ATOM   3028  O   GLY A1880      79.058   3.965  37.830  1.00  0.00           O  
ATOM   3029  N   GLU A1881      80.550   4.169  39.505  1.00  0.00           N  
ATOM   3030  CA  GLU A1881      81.668   3.676  38.716  1.00  0.00           C  
ATOM   3031  C   GLU A1881      81.370   2.360  37.984  1.00  0.00           C  
ATOM   3032  O   GLU A1881      81.516   2.278  36.761  1.00  0.00           O  
ATOM   3033  CB  GLU A1881      82.899   3.524  39.614  1.00  0.00           C  
ATOM   3034  CG  GLU A1881      84.224   3.618  38.879  1.00  0.00           C  
ATOM   3035  CD  GLU A1881      84.390   4.929  38.124  1.00  0.00           C  
ATOM   3036  OE1 GLU A1881      84.428   5.993  38.782  1.00  0.00           O  
ATOM   3037  OE2 GLU A1881      84.482   4.896  36.875  1.00  0.00           O  
ATOM   3038  N   ASP A1882      80.887   1.366  38.727  1.00  0.00           N  
ATOM   3039  CA  ASP A1882      80.585   0.051  38.163  1.00  0.00           C  
ATOM   3040  C   ASP A1882      79.729   0.104  36.906  1.00  0.00           C  
ATOM   3041  O   ASP A1882      80.153  -0.360  35.845  1.00  0.00           O  
ATOM   3042  CB  ASP A1882      79.923  -0.845  39.212  1.00  0.00           C  
ATOM   3043  CG  ASP A1882      80.794  -1.046  40.434  1.00  0.00           C  
ATOM   3044  OD1 ASP A1882      81.854  -1.695  40.307  1.00  0.00           O  
ATOM   3045  OD2 ASP A1882      80.425  -0.545  41.518  1.00  0.00           O  
ATOM   3046  N   GLU A1883      78.541   0.694  37.023  1.00  0.00           N  
ATOM   3047  CA  GLU A1883      77.628   0.798  35.886  1.00  0.00           C  
ATOM   3048  C   GLU A1883      78.180   1.657  34.759  1.00  0.00           C  
ATOM   3049  O   GLU A1883      77.963   1.344  33.590  1.00  0.00           O  
ATOM   3050  CB  GLU A1883      76.239   1.292  36.305  1.00  0.00           C  
ATOM   3051  CG  GLU A1883      76.207   2.238  37.492  1.00  0.00           C  
ATOM   3052  CD  GLU A1883      76.176   1.505  38.829  1.00  0.00           C  
ATOM   3053  OE1 GLU A1883      75.388   0.546  38.963  1.00  0.00           O  
ATOM   3054  OE2 GLU A1883      76.931   1.890  39.750  1.00  0.00           O  
ATOM   3055  N   LEU A1884      78.913   2.715  35.102  1.00  0.00           N  
ATOM   3056  CA  LEU A1884      79.501   3.583  34.086  1.00  0.00           C  
ATOM   3057  C   LEU A1884      80.420   2.780  33.179  1.00  0.00           C  
ATOM   3058  O   LEU A1884      80.301   2.819  31.953  1.00  0.00           O  
ATOM   3059  CB  LEU A1884      80.303   4.719  34.727  1.00  0.00           C  
ATOM   3060  CG  LEU A1884      79.540   5.969  35.165  1.00  0.00           C  
ATOM   3061  CD1 LEU A1884      80.505   6.977  35.775  1.00  0.00           C  
ATOM   3062  CD2 LEU A1884      78.826   6.571  33.966  1.00  0.00           C  
ATOM   3063  N   ARG A1885      81.313   2.021  33.795  1.00  0.00           N  
ATOM   3064  CA  ARG A1885      82.254   1.221  33.039  1.00  0.00           C  
ATOM   3065  C   ARG A1885      81.588   0.021  32.370  1.00  0.00           C  
ATOM   3066  O   ARG A1885      82.039  -0.434  31.320  1.00  0.00           O  
ATOM   3067  CB  ARG A1885      83.414   0.791  33.932  1.00  0.00           C  
ATOM   3068  CG  ARG A1885      84.002   1.936  34.751  1.00  0.00           C  
ATOM   3069  CD  ARG A1885      85.423   1.622  35.172  1.00  0.00           C  
ATOM   3070  NE  ARG A1885      85.725   2.058  36.532  1.00  0.00           N  
ATOM   3071  CZ  ARG A1885      86.838   1.742  37.190  1.00  0.00           C  
ATOM   3072  NH1 ARG A1885      87.769   0.988  36.616  1.00  0.00           N  
ATOM   3073  NH2 ARG A1885      87.023   2.174  38.430  1.00  0.00           N  
ATOM   3074  N   ALA A1886      80.499  -0.470  32.954  1.00  0.00           N  
ATOM   3075  CA  ALA A1886      79.772  -1.608  32.391  1.00  0.00           C  
ATOM   3076  C   ALA A1886      78.705  -1.216  31.358  1.00  0.00           C  
ATOM   3077  O   ALA A1886      78.111  -2.086  30.712  1.00  0.00           O  
ATOM   3078  CB  ALA A1886      79.142  -2.428  33.507  1.00  0.00           C  
ATOM   3079  N   GLY A1887      78.454   0.083  31.210  1.00  0.00           N  
ATOM   3080  CA  GLY A1887      77.450   0.547  30.262  1.00  0.00           C  
ATOM   3081  C   GLY A1887      76.053   0.119  30.676  1.00  0.00           C  
ATOM   3082  O   GLY A1887      75.166  -0.081  29.833  1.00  0.00           O  
ATOM   3083  N   GLU A1888      75.864  -0.012  31.987  1.00  0.00           N  
ATOM   3084  CA  GLU A1888      74.596  -0.427  32.568  1.00  0.00           C  
ATOM   3085  C   GLU A1888      74.093   0.664  33.503  1.00  0.00           C  
ATOM   3086  O   GLU A1888      74.728   1.710  33.651  1.00  0.00           O  
ATOM   3087  CB  GLU A1888      74.777  -1.723  33.369  1.00  0.00           C  
ATOM   3088  CG  GLU A1888      75.371  -2.897  32.595  1.00  0.00           C  
ATOM   3089  CD  GLU A1888      75.679  -4.095  33.489  1.00  0.00           C  
ATOM   3090  OE1 GLU A1888      76.244  -3.897  34.592  1.00  0.00           O  
ATOM   3091  OE2 GLU A1888      75.358  -5.236  33.088  1.00  0.00           O  
ATOM   3092  N   VAL A1889      72.941   0.412  34.118  1.00  0.00           N  
ATOM   3093  CA  VAL A1889      72.321   1.336  35.060  1.00  0.00           C  
ATOM   3094  C   VAL A1889      71.576   0.496  36.091  1.00  0.00           C  
ATOM   3095  O   VAL A1889      71.019  -0.555  35.756  1.00  0.00           O  
ATOM   3096  CB  VAL A1889      71.282   2.252  34.378  1.00  0.00           C  
ATOM   3097  CG1 VAL A1889      70.832   3.336  35.348  1.00  0.00           C  
ATOM   3098  CG2 VAL A1889      71.850   2.866  33.111  1.00  0.00           C  
ATOM   3099  N   THR A1890      71.587   0.942  37.343  1.00  0.00           N  
ATOM   3100  CA  THR A1890      70.894   0.234  38.412  1.00  0.00           C  
ATOM   3101  C   THR A1890      69.559   0.920  38.693  1.00  0.00           C  
ATOM   3102  O   THR A1890      69.523   1.995  39.295  1.00  0.00           O  
ATOM   3103  CB  THR A1890      71.738   0.208  39.696  1.00  0.00           C  
ATOM   3104  OG1 THR A1890      72.936  -0.537  39.454  1.00  0.00           O  
ATOM   3105  CG2 THR A1890      70.972  -0.440  40.832  1.00  0.00           C  
ATOM   3106  N   LEU A1891      68.472   0.318  38.217  1.00  0.00           N  
ATOM   3107  CA  LEU A1891      67.132   0.866  38.417  1.00  0.00           C  
ATOM   3108  C   LEU A1891      66.513   0.291  39.684  1.00  0.00           C  
ATOM   3109  O   LEU A1891      66.816  -0.837  40.071  1.00  0.00           O  
ATOM   3110  CB  LEU A1891      66.238   0.555  37.215  1.00  0.00           C  
ATOM   3111  CG  LEU A1891      66.689   1.120  35.866  1.00  0.00           C  
ATOM   3112  CD1 LEU A1891      65.703   0.711  34.780  1.00  0.00           C  
ATOM   3113  CD2 LEU A1891      66.804   2.634  35.950  1.00  0.00           C  
ATOM   3114  N   LYS A1892      65.632   1.056  40.316  1.00  0.00           N  
ATOM   3115  CA  LYS A1892      64.988   0.613  41.542  1.00  0.00           C  
ATOM   3116  C   LYS A1892      63.603   1.232  41.640  1.00  0.00           C  
ATOM   3117  O   LYS A1892      63.471   2.458  41.745  1.00  0.00           O  
ATOM   3118  CB  LYS A1892      65.828   1.049  42.745  1.00  0.00           C  
ATOM   3119  CG  LYS A1892      65.339   0.563  44.098  1.00  0.00           C  
ATOM   3120  CD  LYS A1892      66.013   1.353  45.204  1.00  0.00           C  
ATOM   3121  CE  LYS A1892      65.795   0.737  46.571  1.00  0.00           C  
ATOM   3122  NZ  LYS A1892      66.497  -0.565  46.696  1.00  0.00           N  
ATOM   3123  N   ARG A1893      62.568   0.400  41.547  1.00  0.00           N  
ATOM   3124  CA  ARG A1893      61.209   0.909  41.664  1.00  0.00           C  
ATOM   3125  C   ARG A1893      61.034   1.307  43.120  1.00  0.00           C  
ATOM   3126  O   ARG A1893      61.098   0.463  44.011  1.00  0.00           O  
ATOM   3127  CB  ARG A1893      60.172  -0.145  41.276  1.00  0.00           C  
ATOM   3128  CG  ARG A1893      58.746   0.362  41.457  1.00  0.00           C  
ATOM   3129  CD  ARG A1893      57.696  -0.677  41.108  1.00  0.00           C  
ATOM   3130  NE  ARG A1893      57.383  -0.705  39.682  1.00  0.00           N  
ATOM   3131  CZ  ARG A1893      57.527  -1.776  38.904  1.00  0.00           C  
ATOM   3132  NH1 ARG A1893      57.988  -2.914  39.414  1.00  0.00           N  
ATOM   3133  NH2 ARG A1893      57.190  -1.717  37.621  1.00  0.00           N  
ATOM   3134  N   LEU A1894      60.821   2.596  43.354  1.00  0.00           N  
ATOM   3135  CA  LEU A1894      60.663   3.129  44.704  1.00  0.00           C  
ATOM   3136  C   LEU A1894      59.497   2.526  45.479  1.00  0.00           C  
ATOM   3137  O   LEU A1894      59.488   2.537  46.711  1.00  0.00           O  
ATOM   3138  CB  LEU A1894      60.552   4.654  44.646  1.00  0.00           C  
ATOM   3139  CG  LEU A1894      61.728   5.311  43.916  1.00  0.00           C  
ATOM   3140  CD1 LEU A1894      61.591   6.816  43.926  1.00  0.00           C  
ATOM   3141  CD2 LEU A1894      63.025   4.901  44.574  1.00  0.00           C  
ATOM   3142  N   ALA A1895      58.560   1.937  44.740  1.00  0.00           N  
ATOM   3143  CA  ALA A1895      57.370   1.309  45.305  1.00  0.00           C  
ATOM   3144  C   ALA A1895      57.640  -0.047  45.959  1.00  0.00           C  
ATOM   3145  O   ALA A1895      57.431  -0.221  47.158  1.00  0.00           O  
ATOM   3146  CB  ALA A1895      56.308   1.158  44.220  1.00  0.00           C  
ATOM   3147  N   THR A1896      58.072  -1.012  45.153  1.00  0.00           N  
ATOM   3148  CA  THR A1896      58.349  -2.356  45.645  1.00  0.00           C  
ATOM   3149  C   THR A1896      59.788  -2.546  46.127  1.00  0.00           C  
ATOM   3150  O   THR A1896      60.097  -3.518  46.816  1.00  0.00           O  
ATOM   3151  CB  THR A1896      58.051  -3.406  44.555  1.00  0.00           C  
ATOM   3152  OG1 THR A1896      58.759  -3.071  43.356  1.00  0.00           O  
ATOM   3153  CG2 THR A1896      56.569  -3.448  44.254  1.00  0.00           C  
ATOM   3154  N   GLY A1898      60.659  -1.607  45.778  1.00  0.00           N  
ATOM   3155  CA  GLY A1898      62.050  -1.714  46.173  1.00  0.00           C  
ATOM   3156  C   GLY A1898      62.778  -2.678  45.257  1.00  0.00           C  
ATOM   3157  O   GLY A1898      63.938  -3.028  45.492  1.00  0.00           O  
ATOM   3158  N   GLU A1899      62.091  -3.101  44.198  1.00  0.00           N  
ATOM   3159  CA  GLU A1899      62.652  -4.030  43.228  1.00  0.00           C  
ATOM   3160  C   GLU A1899      63.808  -3.373  42.478  1.00  0.00           C  
ATOM   3161  O   GLU A1899      63.628  -2.368  41.784  1.00  0.00           O  
ATOM   3162  CB  GLU A1899      61.563  -4.470  42.253  1.00  0.00           C  
ATOM   3163  CG  GLU A1899      61.981  -5.558  41.287  1.00  0.00           C  
ATOM   3164  CD  GLU A1899      60.875  -5.929  40.318  1.00  0.00           C  
ATOM   3165  OE1 GLU A1899      59.692  -5.637  40.614  1.00  0.00           O  
ATOM   3166  OE2 GLU A1899      61.191  -6.519  39.261  1.00  0.00           O  
ATOM   3167  N   GLN A1900      65.002  -3.922  42.654  1.00  0.00           N  
ATOM   3168  CA  GLN A1900      66.179  -3.380  41.998  1.00  0.00           C  
ATOM   3169  C   GLN A1900      66.619  -4.254  40.834  1.00  0.00           C  
ATOM   3170  O   GLN A1900      66.658  -5.479  40.942  1.00  0.00           O  
ATOM   3171  CB  GLN A1900      67.314  -3.225  43.000  1.00  0.00           C  
ATOM   3172  CG  GLN A1900      68.445  -2.359  42.505  1.00  0.00           C  
ATOM   3173  CD  GLN A1900      69.374  -1.950  43.620  1.00  0.00           C  
ATOM   3174  OE1 GLN A1900      69.030  -1.115  44.457  1.00  0.00           O  
ATOM   3175  NE2 GLN A1900      70.559  -2.543  43.646  1.00  0.00           N  
ATOM   3176  N   VAL A1901      66.972  -3.613  39.727  1.00  0.00           N  
ATOM   3177  CA  VAL A1901      67.395  -4.312  38.522  1.00  0.00           C  
ATOM   3178  C   VAL A1901      68.628  -3.637  37.932  1.00  0.00           C  
ATOM   3179  O   VAL A1901      68.760  -2.415  37.977  1.00  0.00           O  
ATOM   3180  CB  VAL A1901      66.252  -4.309  37.458  1.00  0.00           C  
ATOM   3181  CG1 VAL A1901      66.732  -4.892  36.136  1.00  0.00           C  
ATOM   3182  CG2 VAL A1901      65.053  -5.099  37.966  1.00  0.00           C  
ATOM   3183  N   ARG A1902      69.546  -4.448  37.423  1.00  0.00           N  
ATOM   3184  CA  ARG A1902      70.764  -3.955  36.792  1.00  0.00           C  
ATOM   3185  C   ARG A1902      70.647  -4.343  35.324  1.00  0.00           C  
ATOM   3186  O   ARG A1902      70.529  -5.530  35.009  1.00  0.00           O  
ATOM   3187  CB  ARG A1902      71.992  -4.638  37.402  1.00  0.00           C  
ATOM   3188  CG  ARG A1902      73.286  -4.397  36.638  1.00  0.00           C  
ATOM   3189  CD  ARG A1902      73.940  -3.084  37.024  1.00  0.00           C  
ATOM   3190  NE  ARG A1902      74.614  -3.176  38.318  1.00  0.00           N  
ATOM   3191  CZ  ARG A1902      75.892  -2.862  38.520  1.00  0.00           C  
ATOM   3192  NH1 ARG A1902      76.645  -2.432  37.512  1.00  0.00           N  
ATOM   3193  NH2 ARG A1902      76.424  -2.985  39.731  1.00  0.00           N  
ATOM   3194  N   LEU A1903      70.645  -3.364  34.426  1.00  0.00           N  
ATOM   3195  CA  LEU A1903      70.528  -3.669  33.002  1.00  0.00           C  
ATOM   3196  C   LEU A1903      71.284  -2.673  32.137  1.00  0.00           C  
ATOM   3197  O   LEU A1903      71.647  -1.589  32.600  1.00  0.00           O  
ATOM   3198  CB  LEU A1903      69.053  -3.755  32.575  1.00  0.00           C  
ATOM   3199  CG  LEU A1903      68.115  -2.544  32.674  1.00  0.00           C  
ATOM   3200  CD1 LEU A1903      66.747  -2.931  32.144  1.00  0.00           C  
ATOM   3201  CD2 LEU A1903      67.994  -2.049  34.109  1.00  0.00           C  
ATOM   3202  N   SER A1904      71.556  -3.059  30.894  1.00  0.00           N  
ATOM   3203  CA  SER A1904      72.285  -2.202  29.970  1.00  0.00           C  
ATOM   3204  C   SER A1904      71.454  -0.986  29.577  1.00  0.00           C  
ATOM   3205  O   SER A1904      70.224  -1.060  29.485  1.00  0.00           O  
ATOM   3206  CB  SER A1904      72.683  -2.986  28.718  1.00  0.00           C  
ATOM   3207  OG  SER A1904      71.540  -3.412  27.995  1.00  0.00           O  
ATOM   3208  N   ARG A1905      72.137   0.120  29.312  1.00  0.00           N  
ATOM   3209  CA  ARG A1905      71.488   1.362  28.920  1.00  0.00           C  
ATOM   3210  C   ARG A1905      70.398   1.162  27.865  1.00  0.00           C  
ATOM   3211  O   ARG A1905      69.355   1.815  27.919  1.00  0.00           O  
ATOM   3212  CB  ARG A1905      72.537   2.351  28.407  1.00  0.00           C  
ATOM   3213  CG  ARG A1905      73.397   2.980  29.486  1.00  0.00           C  
ATOM   3214  CD  ARG A1905      74.443   3.871  28.853  1.00  0.00           C  
ATOM   3215  NE  ARG A1905      74.722   5.065  29.647  1.00  0.00           N  
ATOM   3216  CZ  ARG A1905      74.665   6.307  29.169  1.00  0.00           C  
ATOM   3217  NH1 ARG A1905      74.337   6.520  27.896  1.00  0.00           N  
ATOM   3218  NH2 ARG A1905      74.931   7.340  29.964  1.00  0.00           N  
ATOM   3219  N   GLU A1906      70.623   0.222  26.947  1.00  0.00           N  
ATOM   3220  CA  GLU A1906      69.672  -0.073  25.872  1.00  0.00           C  
ATOM   3221  C   GLU A1906      68.334  -0.595  26.384  1.00  0.00           C  
ATOM   3222  O   GLU A1906      67.276  -0.171  25.923  1.00  0.00           O  
ATOM   3223  CB  GLU A1906      70.253  -1.102  24.893  1.00  0.00           C  
ATOM   3224  CG  GLU A1906      71.594  -0.724  24.267  1.00  0.00           C  
ATOM   3225  CD  GLU A1906      72.786  -1.426  24.913  1.00  0.00           C  
ATOM   3226  OE1 GLU A1906      73.116  -2.555  24.483  1.00  0.00           O  
ATOM   3227  OE2 GLU A1906      73.401  -0.844  25.836  1.00  0.00           O  
ATOM   3228  N   GLU A1907      68.383  -1.519  27.338  1.00  0.00           N  
ATOM   3229  CA  GLU A1907      67.169  -2.115  27.889  1.00  0.00           C  
ATOM   3230  C   GLU A1907      66.321  -1.167  28.735  1.00  0.00           C  
ATOM   3231  O   GLU A1907      65.102  -1.341  28.832  1.00  0.00           O  
ATOM   3232  CB  GLU A1907      67.514  -3.357  28.717  1.00  0.00           C  
ATOM   3233  CG  GLU A1907      68.158  -4.484  27.934  1.00  0.00           C  
ATOM   3234  CD  GLU A1907      68.546  -5.647  28.823  1.00  0.00           C  
ATOM   3235  OE1 GLU A1907      67.687  -6.522  29.058  1.00  0.00           O  
ATOM   3236  OE2 GLU A1907      69.706  -5.682  29.291  1.00  0.00           O  
ATOM   3237  N   VAL A1909      66.959  -0.150  29.314  1.00  0.00           N  
ATOM   3238  CA  VAL A1909      66.275   0.805  30.182  1.00  0.00           C  
ATOM   3239  C   VAL A1909      64.967   1.380  29.628  1.00  0.00           C  
ATOM   3240  O   VAL A1909      63.928   1.288  30.289  1.00  0.00           O  
ATOM   3241  CB  VAL A1909      67.224   1.937  30.637  1.00  0.00           C  
ATOM   3242  CG1 VAL A1909      66.486   2.917  31.544  1.00  0.00           C  
ATOM   3243  CG2 VAL A1909      68.422   1.349  31.362  1.00  0.00           C  
ATOM   3244  N   PRO A1910      64.988   1.967  28.414  1.00  0.00           N  
ATOM   3245  CA  PRO A1910      63.748   2.525  27.859  1.00  0.00           C  
ATOM   3246  C   PRO A1910      62.625   1.489  27.813  1.00  0.00           C  
ATOM   3247  O   PRO A1910      61.514   1.739  28.296  1.00  0.00           O  
ATOM   3248  CB  PRO A1910      64.169   2.947  26.453  1.00  0.00           C  
ATOM   3249  CG  PRO A1910      65.584   3.347  26.641  1.00  0.00           C  
ATOM   3250  CD  PRO A1910      66.119   2.231  27.507  1.00  0.00           C  
ATOM   3251  N   GLY A1913      62.933   0.316  27.263  1.00  0.00           N  
ATOM   3252  CA  GLY A1913      61.946  -0.744  27.164  1.00  0.00           C  
ATOM   3253  C   GLY A1913      61.422  -1.198  28.516  1.00  0.00           C  
ATOM   3254  O   GLY A1913      60.212  -1.272  28.728  1.00  0.00           O  
ATOM   3255  N   TYR A1914      62.334  -1.478  29.439  1.00  0.00           N  
ATOM   3256  CA  TYR A1914      61.972  -1.931  30.773  1.00  0.00           C  
ATOM   3257  C   TYR A1914      61.028  -0.943  31.456  1.00  0.00           C  
ATOM   3258  O   TYR A1914      59.967  -1.331  31.955  1.00  0.00           O  
ATOM   3259  CB  TYR A1914      63.231  -2.126  31.624  1.00  0.00           C  
ATOM   3260  CG  TYR A1914      62.963  -2.591  33.038  1.00  0.00           C  
ATOM   3261  CD1 TYR A1914      62.906  -3.949  33.348  1.00  0.00           C  
ATOM   3262  CD2 TYR A1914      62.777  -1.669  34.073  1.00  0.00           C  
ATOM   3263  CE1 TYR A1914      62.668  -4.386  34.657  1.00  0.00           C  
ATOM   3264  CE2 TYR A1914      62.537  -2.091  35.382  1.00  0.00           C  
ATOM   3265  CZ  TYR A1914      62.485  -3.451  35.670  1.00  0.00           C  
ATOM   3266  OH  TYR A1914      62.254  -3.871  36.965  1.00  0.00           O  
ATOM   3267  N   LEU A1915      61.413   0.330  31.470  1.00  0.00           N  
ATOM   3268  CA  LEU A1915      60.605   1.366  32.103  1.00  0.00           C  
ATOM   3269  C   LEU A1915      59.218   1.476  31.490  1.00  0.00           C  
ATOM   3270  O   LEU A1915      58.219   1.499  32.213  1.00  0.00           O  
ATOM   3271  CB  LEU A1915      61.315   2.719  32.031  1.00  0.00           C  
ATOM   3272  CG  LEU A1915      62.614   2.834  32.825  1.00  0.00           C  
ATOM   3273  CD1 LEU A1915      63.246   4.191  32.581  1.00  0.00           C  
ATOM   3274  CD2 LEU A1915      62.338   2.621  34.303  1.00  0.00           C  
ATOM   3275  N   LEU A1916      59.154   1.495  30.161  1.00  0.00           N  
ATOM   3276  CA  LEU A1916      57.878   1.611  29.454  1.00  0.00           C  
ATOM   3277  C   LEU A1916      56.883   0.493  29.728  1.00  0.00           C  
ATOM   3278  O   LEU A1916      55.713   0.757  30.003  1.00  0.00           O  
ATOM   3279  CB  LEU A1916      58.104   1.759  27.954  1.00  0.00           C  
ATOM   3280  CG  LEU A1916      58.392   3.202  27.552  1.00  0.00           C  
ATOM   3281  CD1 LEU A1916      59.011   3.229  26.181  1.00  0.00           C  
ATOM   3282  CD2 LEU A1916      57.110   4.036  27.616  1.00  0.00           C  
ATOM   3283  N   GLN A1917      57.340  -0.753  29.674  1.00  0.00           N  
ATOM   3284  CA  GLN A1917      56.449  -1.878  29.928  1.00  0.00           C  
ATOM   3285  C   GLN A1917      56.054  -1.961  31.405  1.00  0.00           C  
ATOM   3286  O   GLN A1917      54.994  -2.485  31.740  1.00  0.00           O  
ATOM   3287  CB  GLN A1917      57.080  -3.194  29.439  1.00  0.00           C  
ATOM   3288  CG  GLN A1917      58.412  -3.582  30.099  1.00  0.00           C  
ATOM   3289  CD  GLN A1917      58.237  -4.295  31.435  1.00  0.00           C  
ATOM   3290  OE1 GLN A1917      57.459  -5.241  31.548  1.00  0.00           O  
ATOM   3291  NE2 GLN A1917      58.958  -3.841  32.453  1.00  0.00           N  
ATOM   3292  N   ALA A1918      56.894  -1.415  32.281  1.00  0.00           N  
ATOM   3293  CA  ALA A1918      56.631  -1.445  33.716  1.00  0.00           C  
ATOM   3294  C   ALA A1918      55.796  -0.270  34.215  1.00  0.00           C  
ATOM   3295  O   ALA A1918      55.411  -0.234  35.384  1.00  0.00           O  
ATOM   3296  CB  ALA A1918      57.941  -1.517  34.485  1.00  0.00           C  
ATOM   3297  N   LEU A1929      55.522   0.691  33.340  1.00  0.00           N  
ATOM   3298  CA  LEU A1929      54.740   1.863  33.724  1.00  0.00           C  
ATOM   3299  C   LEU A1929      53.604   2.205  32.769  1.00  0.00           C  
ATOM   3300  O   LEU A1929      52.790   3.078  33.067  1.00  0.00           O  
ATOM   3301  CB  LEU A1929      55.650   3.083  33.869  1.00  0.00           C  
ATOM   3302  CG  LEU A1929      56.647   3.084  35.027  1.00  0.00           C  
ATOM   3303  CD1 LEU A1929      57.552   4.302  34.928  1.00  0.00           C  
ATOM   3304  CD2 LEU A1929      55.897   3.070  36.349  1.00  0.00           C  
ATOM   3305  N   GLY A1957      53.580   1.555  31.610  1.00  0.00           N  
ATOM   3306  CA  GLY A1957      52.539   1.815  30.634  1.00  0.00           C  
ATOM   3307  C   GLY A1957      51.467   0.741  30.611  1.00  0.00           C  
ATOM   3308  O   GLY A1957      50.843   0.554  29.543  1.00  0.00           O  
ATOM   3309  OXT GLY A1957      51.252   0.087  31.656  1.00  0.00           O  
HETATM 3310  P   HAM A 423      30.576  41.150  33.454  1.00  0.00           P  
HETATM 3311  O1P HAM A 423      31.263  42.450  33.302  1.00  0.00           O  
HETATM 3312  O2P HAM A 423      29.368  41.171  34.306  1.00  0.00           O  
HETATM 3313  O3P HAM A 423      30.277  40.590  31.976  1.00  0.00           O  
HETATM 3314  O5' HAM A 423      31.513  40.055  34.147  1.00  0.00           O  
HETATM 3315  C5' HAM A 423      31.163  38.677  34.022  1.00  0.00           C  
HETATM 3316  C4' HAM A 423      31.947  37.810  34.988  1.00  0.00           C  
HETATM 3317  O4' HAM A 423      33.340  38.159  34.936  1.00  0.00           O  
HETATM 3318  C3' HAM A 423      31.540  38.050  36.428  1.00  0.00           C  
HETATM 3319  O3' HAM A 423      30.390  37.314  36.852  1.00  0.00           O  
HETATM 3320  C2' HAM A 423      32.761  37.498  37.136  1.00  0.00           C  
HETATM 3321  O2' HAM A 423      32.743  36.060  37.224  1.00  0.00           O  
HETATM 3322  C1' HAM A 423      33.898  37.971  36.242  1.00  0.00           C  
HETATM 3323  N9  HAM A 423      34.573  39.211  36.676  1.00  0.00           N  
HETATM 3324  C8  HAM A 423      34.242  40.480  36.374  1.00  0.00           C  
HETATM 3325  N7  HAM A 423      35.011  41.364  37.023  1.00  0.00           N  
HETATM 3326  C5  HAM A 423      35.831  40.580  37.725  1.00  0.00           C  
HETATM 3327  C6  HAM A 423      36.825  41.038  38.604  1.00  0.00           C  
HETATM 3328  N6  HAM A 423      37.012  42.314  38.801  1.00  0.00           N  
HETATM 3329  N1  HAM A 423      37.573  40.086  39.201  1.00  0.00           N  
HETATM 3330  C2  HAM A 423      37.341  38.792  38.982  1.00  0.00           C  
HETATM 3331  N3  HAM A 423      36.371  38.355  38.177  1.00  0.00           N  
HETATM 3332  C4  HAM A 423      35.607  39.263  37.526  1.00  0.00           C  
HETATM 3333  C   HAM A 423      30.916  40.735  30.700  1.00  0.00           C  
HETATM 3334  O   HAM A 423      32.099  41.024  30.637  1.00  0.00           O  
HETATM 3335  CA  HAM A 423      30.120  40.584  29.407  1.00  0.00           C  
HETATM 3336  N   HAM A 423      30.904  41.026  28.270  1.00  0.00           N  
HETATM 3337  CB  HAM A 423      29.682  39.125  29.206  1.00  0.00           C  
HETATM 3338  CG  HAM A 423      28.903  38.911  27.944  1.00  0.00           C  
HETATM 3339  CD2 HAM A 423      29.194  38.206  26.825  1.00  0.00           C  
HETATM 3340  ND1 HAM A 423      27.710  39.554  27.690  1.00  0.00           N  
HETATM 3341  CE1 HAM A 423      27.317  39.276  26.461  1.00  0.00           C  
HETATM 3342  NE2 HAM A 423      28.202  38.466  25.911  1.00  0.00           N  
TER
END
