# Supplementary material for: Backbone Brackets and Arginine Tweezers delineate Class I and Class II aminoacyl tRNA synthetases
Source: PLoS Comput Biol. 2018 Apr 16;14(4):e1006101. doi: 10.1371/journal.pcbi.1006101 (PMC5919687; doi:10.1371/journal.pcbi.1006101)
Supplement: S12 File — All structures of Class II aaRS with residues renumbered according to the MSA. (GZ) [file pcbi.1006101.s024.tar.gz › 1ady_B_renum.pdb]

ATOM      1  N   THR B 311      33.726  50.626  12.141  1.00  0.00           N  
ATOM      2  CA  THR B 311      34.886  51.553  11.988  1.00  0.00           C  
ATOM      3  C   THR B 311      36.185  50.921  12.482  1.00  0.00           C  
ATOM      4  O   THR B 311      37.105  50.693  11.700  1.00  0.00           O  
ATOM      5  CB  THR B 311      34.657  52.874  12.761  1.00  0.00           C  
ATOM      6  OG1 THR B 311      33.370  53.405  12.428  1.00  0.00           O  
ATOM      7  CG2 THR B 311      35.730  53.898  12.406  1.00  0.00           C  
ATOM      8  N   ALA B 312      36.234  50.633  13.782  1.00  0.00           N  
ATOM      9  CA  ALA B 312      37.410  50.049  14.422  1.00  0.00           C  
ATOM     10  C   ALA B 312      37.896  48.750  13.787  1.00  0.00           C  
ATOM     11  O   ALA B 312      37.109  47.970  13.252  1.00  0.00           O  
ATOM     12  CB  ALA B 312      37.149  49.842  15.912  1.00  0.00           C  
ATOM     13  N   ARG B 313      39.209  48.549  13.860  1.00  0.00           N  
ATOM     14  CA  ARG B 313      39.884  47.374  13.324  1.00  0.00           C  
ATOM     15  C   ARG B 313      40.840  46.889  14.402  1.00  0.00           C  
ATOM     16  O   ARG B 313      41.036  47.564  15.420  1.00  0.00           O  
ATOM     17  CB  ARG B 313      40.702  47.752  12.081  1.00  0.00           C  
ATOM     18  CG  ARG B 313      39.879  48.076  10.850  1.00  0.00           C  
ATOM     19  CD  ARG B 313      39.397  46.803  10.173  1.00  0.00           C  
ATOM     20  NE  ARG B 313      38.332  47.053   9.202  1.00  0.00           N  
ATOM     21  CZ  ARG B 313      37.041  47.123   9.514  1.00  0.00           C  
ATOM     22  NH1 ARG B 313      36.647  46.961  10.772  1.00  0.00           N  
ATOM     23  NH2 ARG B 313      36.140  47.346   8.567  1.00  0.00           N  
ATOM     24  N   ALA B 314      41.415  45.711  14.194  1.00  0.00           N  
ATOM     25  CA  ALA B 314      42.380  45.170  15.139  1.00  0.00           C  
ATOM     26  C   ALA B 314      43.619  46.032  14.924  1.00  0.00           C  
ATOM     27  O   ALA B 314      44.074  46.197  13.787  1.00  0.00           O  
ATOM     28  CB  ALA B 314      42.679  43.711  14.822  1.00  0.00           C  
ATOM     29  N   VAL B 315      44.110  46.643  15.999  1.00  0.00           N  
ATOM     30  CA  VAL B 315      45.278  47.515  15.923  1.00  0.00           C  
ATOM     31  C   VAL B 315      46.424  46.873  15.148  1.00  0.00           C  
ATOM     32  O   VAL B 315      46.710  45.690  15.323  1.00  0.00           O  
ATOM     33  CB  VAL B 315      45.755  47.940  17.324  1.00  0.00           C  
ATOM     34  CG1 VAL B 315      44.698  48.799  17.993  1.00  0.00           C  
ATOM     35  CG2 VAL B 315      46.045  46.723  18.172  1.00  0.00           C  
ATOM     36  N   ARG B 316      47.046  47.652  14.266  1.00  0.00           N  
ATOM     37  CA  ARG B 316      48.155  47.175  13.442  1.00  0.00           C  
ATOM     38  C   ARG B 316      49.224  46.502  14.297  1.00  0.00           C  
ATOM     39  O   ARG B 316      49.682  47.061  15.295  1.00  0.00           O  
ATOM     40  CB  ARG B 316      48.762  48.336  12.642  1.00  0.00           C  
ATOM     41  CG  ARG B 316      49.864  47.949  11.644  1.00  0.00           C  
ATOM     42  CD  ARG B 316      49.360  47.034  10.522  1.00  0.00           C  
ATOM     43  NE  ARG B 316      49.365  45.620  10.899  1.00  0.00           N  
ATOM     44  CZ  ARG B 316      48.628  44.683  10.311  1.00  0.00           C  
ATOM     45  NH1 ARG B 316      47.813  44.997   9.310  1.00  0.00           N  
ATOM     46  NH2 ARG B 316      48.708  43.424  10.723  1.00  0.00           N  
ATOM     47  N   GLY B 317      49.601  45.292  13.900  1.00  0.00           N  
ATOM     48  CA  GLY B 317      50.597  44.546  14.640  1.00  0.00           C  
ATOM     49  C   GLY B 317      49.976  43.412  15.428  1.00  0.00           C  
ATOM     50  O   GLY B 317      50.685  42.543  15.931  1.00  0.00           O  
ATOM     51  N   THR B 318      48.656  43.444  15.567  1.00  0.00           N  
ATOM     52  CA  THR B 318      47.915  42.414  16.284  1.00  0.00           C  
ATOM     53  C   THR B 318      46.860  41.860  15.332  1.00  0.00           C  
ATOM     54  O   THR B 318      46.561  42.469  14.305  1.00  0.00           O  
ATOM     55  CB  THR B 318      47.200  42.987  17.525  1.00  0.00           C  
ATOM     56  OG1 THR B 318      46.113  43.819  17.108  1.00  0.00           O  
ATOM     57  CG2 THR B 318      48.162  43.809  18.373  1.00  0.00           C  
ATOM     58  N   LYS B 319      46.307  40.701  15.663  1.00  0.00           N  
ATOM     59  CA  LYS B 319      45.289  40.087  14.824  1.00  0.00           C  
ATOM     60  C   LYS B 319      44.517  39.014  15.573  1.00  0.00           C  
ATOM     61  O   LYS B 319      44.951  38.532  16.621  1.00  0.00           O  
ATOM     62  CB  LYS B 319      45.911  39.499  13.558  1.00  0.00           C  
ATOM     63  CG  LYS B 319      46.955  38.437  13.809  1.00  0.00           C  
ATOM     64  CD  LYS B 319      47.486  37.897  12.503  1.00  0.00           C  
ATOM     65  CE  LYS B 319      46.391  37.222  11.706  1.00  0.00           C  
ATOM     66  NZ  LYS B 319      46.936  36.631  10.459  1.00  0.00           N  
ATOM     67  N   ASP B 320      43.348  38.676  15.044  1.00  0.00           N  
ATOM     68  CA  ASP B 320      42.496  37.667  15.650  1.00  0.00           C  
ATOM     69  C   ASP B 320      42.956  36.279  15.236  1.00  0.00           C  
ATOM     70  O   ASP B 320      43.184  36.003  14.051  1.00  0.00           O  
ATOM     71  CB  ASP B 320      41.029  37.889  15.255  1.00  0.00           C  
ATOM     72  CG  ASP B 320      40.480  39.210  15.762  1.00  0.00           C  
ATOM     73  OD1 ASP B 320      40.755  39.555  16.930  1.00  0.00           O  
ATOM     74  OD2 ASP B 320      39.777  39.898  14.993  1.00  0.00           O  
ATOM     75  N   LEU B 321      43.116  35.417  16.228  1.00  0.00           N  
ATOM     76  CA  LEU B 321      43.551  34.057  15.989  1.00  0.00           C  
ATOM     77  C   LEU B 321      42.386  33.095  15.974  1.00  0.00           C  
ATOM     78  O   LEU B 321      41.685  32.948  16.970  1.00  0.00           O  
ATOM     79  CB  LEU B 321      44.562  33.630  17.052  1.00  0.00           C  
ATOM     80  CG  LEU B 321      45.920  34.324  16.981  1.00  0.00           C  
ATOM     81  CD1 LEU B 321      46.745  33.970  18.199  1.00  0.00           C  
ATOM     82  CD2 LEU B 321      46.634  33.922  15.699  1.00  0.00           C  
ATOM     83  N   PHE B 322      42.178  32.452  14.832  1.00  0.00           N  
ATOM     84  CA  PHE B 322      41.107  31.475  14.678  1.00  0.00           C  
ATOM     85  C   PHE B 322      41.411  30.564  13.496  1.00  0.00           C  
ATOM     86  O   PHE B 322      42.327  30.834  12.710  1.00  0.00           O  
ATOM     87  CB  PHE B 322      39.740  32.157  14.498  1.00  0.00           C  
ATOM     88  CG  PHE B 322      39.607  32.966  13.232  1.00  0.00           C  
ATOM     89  CD1 PHE B 322      39.977  34.305  13.204  1.00  0.00           C  
ATOM     90  CD2 PHE B 322      39.074  32.398  12.080  1.00  0.00           C  
ATOM     91  CE1 PHE B 322      39.817  35.070  12.056  1.00  0.00           C  
ATOM     92  CE2 PHE B 322      38.910  33.154  10.922  1.00  0.00           C  
ATOM     93  CZ  PHE B 322      39.283  34.492  10.912  1.00  0.00           C  
ATOM     94  N   GLY B 323      40.663  29.471  13.391  1.00  0.00           N  
ATOM     95  CA  GLY B 323      40.862  28.537  12.298  1.00  0.00           C  
ATOM     96  C   GLY B 323      42.197  27.823  12.352  1.00  0.00           C  
ATOM     97  O   GLY B 323      42.778  27.630  13.427  1.00  0.00           O  
ATOM     98  N   LYS B 324      42.695  27.450  11.179  1.00  0.00           N  
ATOM     99  CA  LYS B 324      43.967  26.746  11.062  1.00  0.00           C  
ATOM    100  C   LYS B 324      45.135  27.443  11.760  1.00  0.00           C  
ATOM    101  O   LYS B 324      45.906  26.807  12.482  1.00  0.00           O  
ATOM    102  CB  LYS B 324      44.294  26.499   9.591  1.00  0.00           C  
ATOM    103  CG  LYS B 324      43.577  25.295   9.026  1.00  0.00           C  
ATOM    104  CD  LYS B 324      43.929  25.065   7.576  1.00  0.00           C  
ATOM    105  CE  LYS B 324      43.480  23.688   7.126  1.00  0.00           C  
ATOM    106  NZ  LYS B 324      43.700  23.475   5.669  1.00  0.00           N  
ATOM    107  N   GLU B 325      45.243  28.753  11.563  1.00  0.00           N  
ATOM    108  CA  GLU B 325      46.310  29.529  12.173  1.00  0.00           C  
ATOM    109  C   GLU B 325      46.321  29.318  13.689  1.00  0.00           C  
ATOM    110  O   GLU B 325      47.369  29.030  14.276  1.00  0.00           O  
ATOM    111  CB  GLU B 325      46.146  31.016  11.839  1.00  0.00           C  
ATOM    112  CG  GLU B 325      47.252  31.897  12.403  1.00  0.00           C  
ATOM    113  CD  GLU B 325      47.166  33.345  11.961  1.00  0.00           C  
ATOM    114  OE1 GLU B 325      46.280  33.685  11.150  1.00  0.00           O  
ATOM    115  OE2 GLU B 325      48.002  34.149  12.425  1.00  0.00           O  
ATOM    116  N   LEU B 332      45.146  29.407  14.311  1.00  0.00           N  
ATOM    117  CA  LEU B 332      45.027  29.233  15.755  1.00  0.00           C  
ATOM    118  C   LEU B 332      45.440  27.821  16.152  1.00  0.00           C  
ATOM    119  O   LEU B 332      46.222  27.633  17.090  1.00  0.00           O  
ATOM    120  CB  LEU B 332      43.593  29.536  16.207  1.00  0.00           C  
ATOM    121  CG  LEU B 332      43.210  29.674  17.690  1.00  0.00           C  
ATOM    122  CD1 LEU B 332      42.469  28.435  18.157  1.00  0.00           C  
ATOM    123  CD2 LEU B 332      44.427  29.964  18.564  1.00  0.00           C  
ATOM    124  N   ARG B 333      44.962  26.841  15.393  1.00  0.00           N  
ATOM    125  CA  ARG B 333      45.268  25.439  15.661  1.00  0.00           C  
ATOM    126  C   ARG B 333      46.766  25.133  15.620  1.00  0.00           C  
ATOM    127  O   ARG B 333      47.286  24.422  16.491  1.00  0.00           O  
ATOM    128  CB  ARG B 333      44.513  24.548  14.682  1.00  0.00           C  
ATOM    129  CG  ARG B 333      43.022  24.535  14.910  1.00  0.00           C  
ATOM    130  CD  ARG B 333      42.295  24.043  13.680  1.00  0.00           C  
ATOM    131  NE  ARG B 333      42.711  22.698  13.280  1.00  0.00           N  
ATOM    132  CZ  ARG B 333      42.492  22.184  12.073  1.00  0.00           C  
ATOM    133  NH1 ARG B 333      41.868  22.902  11.147  1.00  0.00           N  
ATOM    134  NH2 ARG B 333      42.883  20.950  11.793  1.00  0.00           N  
ATOM    135  N   MET B 334      47.461  25.706  14.637  1.00  0.00           N  
ATOM    136  CA  MET B 334      48.899  25.498  14.489  1.00  0.00           C  
ATOM    137  C   MET B 334      49.601  25.989  15.743  1.00  0.00           C  
ATOM    138  O   MET B 334      50.475  25.308  16.278  1.00  0.00           O  
ATOM    139  CB  MET B 334      49.438  26.242  13.268  1.00  0.00           C  
ATOM    140  CG  MET B 334      50.832  25.807  12.848  1.00  0.00           C  
ATOM    141  SD  MET B 334      50.929  24.058  12.334  1.00  0.00           S  
ATOM    142  CE  MET B 334      51.049  24.204  10.559  1.00  0.00           C  
ATOM    143  N   HIS B 335      49.192  27.156  16.231  1.00  0.00           N  
ATOM    144  CA  HIS B 335      49.774  27.717  17.446  1.00  0.00           C  
ATOM    145  C   HIS B 335      49.589  26.744  18.600  1.00  0.00           C  
ATOM    146  O   HIS B 335      50.496  26.531  19.409  1.00  0.00           O  
ATOM    147  CB  HIS B 335      49.085  29.024  17.815  1.00  0.00           C  
ATOM    148  CG  HIS B 335      49.478  30.181  16.956  1.00  0.00           C  
ATOM    149  ND1 HIS B 335      49.638  31.456  17.458  1.00  0.00           N  
ATOM    150  CD2 HIS B 335      49.728  30.262  15.629  1.00  0.00           C  
ATOM    151  CE1 HIS B 335      49.965  32.273  16.472  1.00  0.00           C  
ATOM    152  NE2 HIS B 335      50.027  31.574  15.352  1.00  0.00           N  
ATOM    153  N   GLN B 336      48.401  26.157  18.669  1.00  0.00           N  
ATOM    154  CA  GLN B 336      48.082  25.218  19.725  1.00  0.00           C  
ATOM    155  C   GLN B 336      48.921  23.951  19.616  1.00  0.00           C  
ATOM    156  O   GLN B 336      49.314  23.379  20.631  1.00  0.00           O  
ATOM    157  CB  GLN B 336      46.579  24.934  19.725  1.00  0.00           C  
ATOM    158  CG  GLN B 336      45.764  26.207  19.959  1.00  0.00           C  
ATOM    159  CD  GLN B 336      44.264  25.985  20.000  1.00  0.00           C  
ATOM    160  OE1 GLN B 336      43.672  25.464  19.060  1.00  0.00           O  
ATOM    161  NE2 GLN B 336      43.635  26.429  21.075  1.00  0.00           N  
ATOM    162  N   ARG B 337      49.234  23.540  18.392  1.00  0.00           N  
ATOM    163  CA  ARG B 337      50.065  22.358  18.181  1.00  0.00           C  
ATOM    164  C   ARG B 337      51.494  22.649  18.645  1.00  0.00           C  
ATOM    165  O   ARG B 337      52.114  21.849  19.353  1.00  0.00           O  
ATOM    166  CB  ARG B 337      50.087  21.965  16.705  1.00  0.00           C  
ATOM    167  CG  ARG B 337      48.905  21.138  16.262  1.00  0.00           C  
ATOM    168  CD  ARG B 337      49.213  20.461  14.945  1.00  0.00           C  
ATOM    169  NE  ARG B 337      48.145  19.562  14.526  1.00  0.00           N  
ATOM    170  CZ  ARG B 337      48.204  18.768  13.462  1.00  0.00           C  
ATOM    171  NH1 ARG B 337      49.291  18.752  12.701  1.00  0.00           N  
ATOM    172  NH2 ARG B 337      47.157  18.014  13.140  1.00  0.00           N  
ATOM    173  N   ILE B 338      51.996  23.815  18.253  1.00  0.00           N  
ATOM    174  CA  ILE B 338      53.334  24.252  18.618  1.00  0.00           C  
ATOM    175  C   ILE B 338      53.481  24.247  20.135  1.00  0.00           C  
ATOM    176  O   ILE B 338      54.374  23.594  20.674  1.00  0.00           O  
ATOM    177  CB  ILE B 338      53.630  25.665  18.045  1.00  0.00           C  
ATOM    178  CG1 ILE B 338      53.676  25.598  16.517  1.00  0.00           C  
ATOM    179  CG2 ILE B 338      54.947  26.198  18.575  1.00  0.00           C  
ATOM    180  CD1 ILE B 338      53.816  26.940  15.843  1.00  0.00           C  
ATOM    181  N   VAL B 339      52.578  24.928  20.827  1.00  0.00           N  
ATOM    182  CA  VAL B 339      52.645  24.974  22.283  1.00  0.00           C  
ATOM    183  C   VAL B 339      52.469  23.586  22.897  1.00  0.00           C  
ATOM    184  O   VAL B 339      53.087  23.271  23.909  1.00  0.00           O  
ATOM    185  CB  VAL B 339      51.590  25.939  22.874  1.00  0.00           C  
ATOM    186  CG1 VAL B 339      51.737  26.034  24.392  1.00  0.00           C  
ATOM    187  CG2 VAL B 339      51.729  27.315  22.235  1.00  0.00           C  
ATOM    188  N   ALA B 340      51.646  22.752  22.272  1.00  0.00           N  
ATOM    189  CA  ALA B 340      51.397  21.399  22.768  1.00  0.00           C  
ATOM    190  C   ALA B 340      52.688  20.603  22.805  1.00  0.00           C  
ATOM    191  O   ALA B 340      53.016  19.992  23.825  1.00  0.00           O  
ATOM    192  CB  ALA B 340      50.369  20.690  21.897  1.00  0.00           C  
ATOM    193  N   THR B 341      53.423  20.633  21.696  1.00  0.00           N  
ATOM    194  CA  THR B 341      54.693  19.923  21.568  1.00  0.00           C  
ATOM    195  C   THR B 341      55.739  20.453  22.555  1.00  0.00           C  
ATOM    196  O   THR B 341      56.411  19.674  23.243  1.00  0.00           O  
ATOM    197  CB  THR B 341      55.237  20.040  20.134  1.00  0.00           C  
ATOM    198  OG1 THR B 341      54.344  19.380  19.225  1.00  0.00           O  
ATOM    199  CG2 THR B 341      56.618  19.413  20.028  1.00  0.00           C  
ATOM    200  N   ALA B 342      55.878  21.776  22.616  1.00  0.00           N  
ATOM    201  CA  ALA B 342      56.822  22.402  23.529  1.00  0.00           C  
ATOM    202  C   ALA B 342      56.515  21.961  24.963  1.00  0.00           C  
ATOM    203  O   ALA B 342      57.432  21.688  25.733  1.00  0.00           O  
ATOM    204  CB  ALA B 342      56.749  23.910  23.406  1.00  0.00           C  
ATOM    205  N   ARG B 343      55.229  21.864  25.302  1.00  0.00           N  
ATOM    206  CA  ARG B 343      54.799  21.441  26.638  1.00  0.00           C  
ATOM    207  C   ARG B 343      55.320  20.048  26.955  1.00  0.00           C  
ATOM    208  O   ARG B 343      55.794  19.787  28.060  1.00  0.00           O  
ATOM    209  CB  ARG B 343      53.265  21.449  26.749  1.00  0.00           C  
ATOM    210  CG  ARG B 343      52.714  20.759  28.010  1.00  0.00           C  
ATOM    211  CD  ARG B 343      51.188  20.881  28.138  1.00  0.00           C  
ATOM    212  NE  ARG B 343      50.766  22.136  28.768  1.00  0.00           N  
ATOM    213  CZ  ARG B 343      49.999  23.059  28.188  1.00  0.00           C  
ATOM    214  NH1 ARG B 343      49.556  22.882  26.948  1.00  0.00           N  
ATOM    215  NH2 ARG B 343      49.676  24.166  28.849  1.00  0.00           N  
ATOM    216  N   LYS B 344      55.250  19.164  25.970  1.00  0.00           N  
ATOM    217  CA  LYS B 344      55.705  17.793  26.147  1.00  0.00           C  
ATOM    218  C   LYS B 344      57.215  17.694  26.411  1.00  0.00           C  
ATOM    219  O   LYS B 344      57.632  17.216  27.471  1.00  0.00           O  
ATOM    220  CB  LYS B 344      55.313  16.945  24.933  1.00  0.00           C  
ATOM    221  CG  LYS B 344      55.622  15.462  25.088  1.00  0.00           C  
ATOM    222  CD  LYS B 344      55.109  14.657  23.903  1.00  0.00           C  
ATOM    223  CE  LYS B 344      55.418  13.166  24.058  1.00  0.00           C  
ATOM    224  NZ  LYS B 344      54.969  12.621  25.376  1.00  0.00           N  
ATOM    225  N   VAL B 345      58.032  18.176  25.476  1.00  0.00           N  
ATOM    226  CA  VAL B 345      59.483  18.102  25.634  1.00  0.00           C  
ATOM    227  C   VAL B 345      59.982  18.798  26.891  1.00  0.00           C  
ATOM    228  O   VAL B 345      60.755  18.224  27.655  1.00  0.00           O  
ATOM    229  CB  VAL B 345      60.236  18.671  24.411  1.00  0.00           C  
ATOM    230  CG1 VAL B 345      59.937  17.842  23.169  1.00  0.00           C  
ATOM    231  CG2 VAL B 345      59.867  20.122  24.175  1.00  0.00           C  
ATOM    232  N   LEU B 347      59.504  20.015  27.127  1.00  0.00           N  
ATOM    233  CA  LEU B 347      59.913  20.788  28.290  1.00  0.00           C  
ATOM    234  C   LEU B 347      59.561  20.104  29.604  1.00  0.00           C  
ATOM    235  O   LEU B 347      60.418  19.966  30.483  1.00  0.00           O  
ATOM    236  CB  LEU B 347      59.307  22.194  28.235  1.00  0.00           C  
ATOM    237  CG  LEU B 347      60.100  23.291  27.512  1.00  0.00           C  
ATOM    238  CD1 LEU B 347      60.779  22.768  26.255  1.00  0.00           C  
ATOM    239  CD2 LEU B 347      59.171  24.452  27.187  1.00  0.00           C  
ATOM    240  N   GLU B 348      58.321  19.640  29.734  1.00  0.00           N  
ATOM    241  CA  GLU B 348      57.908  18.990  30.975  1.00  0.00           C  
ATOM    242  C   GLU B 348      58.580  17.636  31.169  1.00  0.00           C  
ATOM    243  O   GLU B 348      58.740  17.168  32.298  1.00  0.00           O  
ATOM    244  CB  GLU B 348      56.383  18.886  31.059  1.00  0.00           C  
ATOM    245  CG  GLU B 348      55.698  20.252  31.125  1.00  0.00           C  
ATOM    246  CD  GLU B 348      54.247  20.184  31.559  1.00  0.00           C  
ATOM    247  OE1 GLU B 348      53.535  19.255  31.128  1.00  0.00           O  
ATOM    248  OE2 GLU B 348      53.820  21.069  32.334  1.00  0.00           O  
ATOM    249  N   ALA B 349      59.008  17.033  30.065  1.00  0.00           N  
ATOM    250  CA  ALA B 349      59.701  15.752  30.115  1.00  0.00           C  
ATOM    251  C   ALA B 349      61.049  15.985  30.796  1.00  0.00           C  
ATOM    252  O   ALA B 349      61.594  15.092  31.446  1.00  0.00           O  
ATOM    253  CB  ALA B 349      59.902  15.207  28.710  1.00  0.00           C  
ATOM    254  N   ALA B 352      61.564  17.205  30.657  1.00  0.00           N  
ATOM    255  CA  ALA B 352      62.835  17.588  31.263  1.00  0.00           C  
ATOM    256  C   ALA B 352      62.657  18.025  32.716  1.00  0.00           C  
ATOM    257  O   ALA B 352      63.623  18.406  33.378  1.00  0.00           O  
ATOM    258  CB  ALA B 352      63.486  18.698  30.459  1.00  0.00           C  
ATOM    259  N   GLY B 361      61.416  17.992  33.196  1.00  0.00           N  
ATOM    260  CA  GLY B 361      61.131  18.377  34.567  1.00  0.00           C  
ATOM    261  C   GLY B 361      60.734  19.827  34.751  1.00  0.00           C  
ATOM    262  O   GLY B 361      60.797  20.344  35.867  1.00  0.00           O  
ATOM    263  N   ALA B 362      60.346  20.493  33.664  1.00  0.00           N  
ATOM    264  CA  ALA B 362      59.935  21.897  33.728  1.00  0.00           C  
ATOM    265  C   ALA B 362      58.515  22.039  34.282  1.00  0.00           C  
ATOM    266  O   ALA B 362      57.625  21.250  33.958  1.00  0.00           O  
ATOM    267  CB  ALA B 362      60.036  22.550  32.349  1.00  0.00           C  
ATOM    268  N   LEU B 363      58.332  23.030  35.147  1.00  0.00           N  
ATOM    269  CA  LEU B 363      57.049  23.309  35.770  1.00  0.00           C  
ATOM    270  C   LEU B 363      56.429  24.526  35.083  1.00  0.00           C  
ATOM    271  O   LEU B 363      57.127  25.507  34.803  1.00  0.00           O  
ATOM    272  CB  LEU B 363      57.261  23.617  37.254  1.00  0.00           C  
ATOM    273  CG  LEU B 363      56.054  24.056  38.091  1.00  0.00           C  
ATOM    274  CD1 LEU B 363      55.279  22.832  38.583  1.00  0.00           C  
ATOM    275  CD2 LEU B 363      56.532  24.886  39.277  1.00  0.00           C  
ATOM    276  N   GLU B 364      55.130  24.459  34.790  1.00  0.00           N  
ATOM    277  CA  GLU B 364      54.448  25.580  34.151  1.00  0.00           C  
ATOM    278  C   GLU B 364      54.196  26.684  35.178  1.00  0.00           C  
ATOM    279  O   GLU B 364      53.728  26.412  36.290  1.00  0.00           O  
ATOM    280  CB  GLU B 364      53.138  25.123  33.507  1.00  0.00           C  
ATOM    281  CG  GLU B 364      52.400  26.227  32.744  1.00  0.00           C  
ATOM    282  CD  GLU B 364      51.328  25.701  31.808  1.00  0.00           C  
ATOM    283  OE1 GLU B 364      50.885  24.544  31.975  1.00  0.00           O  
ATOM    284  OE2 GLU B 364      50.934  26.450  30.889  1.00  0.00           O  
ATOM    285  N   LEU B 365      54.560  27.911  34.814  1.00  0.00           N  
ATOM    286  CA  LEU B 365      54.403  29.086  35.672  1.00  0.00           C  
ATOM    287  C   LEU B 365      54.017  30.233  34.744  1.00  0.00           C  
ATOM    288  O   LEU B 365      54.758  30.561  33.812  1.00  0.00           O  
ATOM    289  CB  LEU B 365      55.737  29.412  36.356  1.00  0.00           C  
ATOM    290  CG  LEU B 365      55.948  30.504  37.417  1.00  0.00           C  
ATOM    291  CD1 LEU B 365      55.397  31.857  36.980  1.00  0.00           C  
ATOM    292  CD2 LEU B 365      55.333  30.077  38.718  1.00  0.00           C  
ATOM    293  N   VAL B 366      52.855  30.832  34.985  1.00  0.00           N  
ATOM    294  CA  VAL B 366      52.385  31.940  34.157  1.00  0.00           C  
ATOM    295  C   VAL B 366      52.392  33.258  34.934  1.00  0.00           C  
ATOM    296  O   VAL B 366      51.744  33.386  35.980  1.00  0.00           O  
ATOM    297  CB  VAL B 366      50.959  31.682  33.584  1.00  0.00           C  
ATOM    298  CG1 VAL B 366      50.621  32.731  32.531  1.00  0.00           C  
ATOM    299  CG2 VAL B 366      50.859  30.285  32.989  1.00  0.00           C  
ATOM    300  N   THR B 368      53.148  34.227  34.429  1.00  0.00           N  
ATOM    301  CA  THR B 368      53.237  35.523  35.074  1.00  0.00           C  
ATOM    302  C   THR B 368      52.217  36.482  34.471  1.00  0.00           C  
ATOM    303  O   THR B 368      51.691  36.239  33.378  1.00  0.00           O  
ATOM    304  CB  THR B 368      54.655  36.125  34.945  1.00  0.00           C  
ATOM    305  OG1 THR B 368      55.040  36.165  33.568  1.00  0.00           O  
ATOM    306  CG2 THR B 368      55.662  35.289  35.712  1.00  0.00           C  
ATOM    307  N   PRO B 370      51.884  37.559  35.203  1.00  0.00           N  
ATOM    308  CA  PRO B 370      50.922  38.568  34.754  1.00  0.00           C  
ATOM    309  C   PRO B 370      51.344  39.237  33.449  1.00  0.00           C  
ATOM    310  O   PRO B 370      52.520  39.262  33.110  1.00  0.00           O  
ATOM    311  CB  PRO B 370      50.921  39.564  35.910  1.00  0.00           C  
ATOM    312  CG  PRO B 370      51.171  38.679  37.109  1.00  0.00           C  
ATOM    313  CD  PRO B 370      52.281  37.797  36.605  1.00  0.00           C  
ATOM    314  N   ILE B 371      50.368  39.780  32.732  1.00  0.00           N  
ATOM    315  CA  ILE B 371      50.598  40.467  31.465  1.00  0.00           C  
ATOM    316  C   ILE B 371      51.463  41.721  31.646  1.00  0.00           C  
ATOM    317  O   ILE B 371      52.131  42.169  30.709  1.00  0.00           O  
ATOM    318  CB  ILE B 371      49.243  40.830  30.792  1.00  0.00           C  
ATOM    319  CG1 ILE B 371      48.518  39.551  30.362  1.00  0.00           C  
ATOM    320  CG2 ILE B 371      49.445  41.772  29.601  1.00  0.00           C  
ATOM    321  CD1 ILE B 371      49.175  38.808  29.210  1.00  0.00           C  
ATOM    322  N   PHE B 372      51.433  42.299  32.840  1.00  0.00           N  
ATOM    323  CA  PHE B 372      52.239  43.481  33.119  1.00  0.00           C  
ATOM    324  C   PHE B 372      52.936  43.408  34.473  1.00  0.00           C  
ATOM    325  O   PHE B 372      52.467  42.728  35.395  1.00  0.00           O  
ATOM    326  CB  PHE B 372      51.418  44.780  32.988  1.00  0.00           C  
ATOM    327  CG  PHE B 372      50.103  44.762  33.720  1.00  0.00           C  
ATOM    328  CD1 PHE B 372      50.051  44.671  35.110  1.00  0.00           C  
ATOM    329  CD2 PHE B 372      48.906  44.852  33.013  1.00  0.00           C  
ATOM    330  CE1 PHE B 372      48.829  44.667  35.785  1.00  0.00           C  
ATOM    331  CE2 PHE B 372      47.679  44.850  33.678  1.00  0.00           C  
ATOM    332  CZ  PHE B 372      47.643  44.756  35.068  1.00  0.00           C  
ATOM    333  N   GLU B 373      54.081  44.074  34.571  1.00  0.00           N  
ATOM    334  CA  GLU B 373      54.863  44.106  35.801  1.00  0.00           C  
ATOM    335  C   GLU B 373      55.193  45.569  36.070  1.00  0.00           C  
ATOM    336  O   GLU B 373      54.919  46.433  35.225  1.00  0.00           O  
ATOM    337  CB  GLU B 373      56.171  43.325  35.619  1.00  0.00           C  
ATOM    338  CG  GLU B 373      56.014  41.860  35.218  1.00  0.00           C  
ATOM    339  CD  GLU B 373      55.957  40.900  36.403  1.00  0.00           C  
ATOM    340  OE1 GLU B 373      55.970  41.354  37.572  1.00  0.00           O  
ATOM    341  OE2 GLU B 373      55.916  39.675  36.155  1.00  0.00           O  
ATOM    342  N   GLU B 374      55.744  45.854  37.248  1.00  0.00           N  
ATOM    343  CA  GLU B 374      56.141  47.220  37.585  1.00  0.00           C  
ATOM    344  C   GLU B 374      57.199  47.566  36.548  1.00  0.00           C  
ATOM    345  O   GLU B 374      58.143  46.797  36.355  1.00  0.00           O  
ATOM    346  CB  GLU B 374      56.785  47.275  38.967  1.00  0.00           C  
ATOM    347  CG  GLU B 374      55.896  46.840  40.113  1.00  0.00           C  
ATOM    348  CD  GLU B 374      56.602  46.924  41.460  1.00  0.00           C  
ATOM    349  OE1 GLU B 374      57.352  47.901  41.686  1.00  0.00           O  
ATOM    350  OE2 GLU B 374      56.409  46.012  42.295  1.00  0.00           O  
ATOM    351  N   THR B 375      57.058  48.714  35.899  1.00  0.00           N  
ATOM    352  CA  THR B 375      57.994  49.133  34.862  1.00  0.00           C  
ATOM    353  C   THR B 375      59.480  48.867  35.170  1.00  0.00           C  
ATOM    354  O   THR B 375      60.246  48.496  34.276  1.00  0.00           O  
ATOM    355  CB  THR B 375      57.777  50.619  34.500  1.00  0.00           C  
ATOM    356  OG1 THR B 375      58.451  50.920  33.273  1.00  0.00           O  
ATOM    357  CG2 THR B 375      58.309  51.526  35.608  1.00  0.00           C  
ATOM    358  N   GLN B 376      59.872  48.988  36.439  1.00  0.00           N  
ATOM    359  CA  GLN B 376      61.264  48.768  36.842  1.00  0.00           C  
ATOM    360  C   GLN B 376      61.789  47.366  36.510  1.00  0.00           C  
ATOM    361  O   GLN B 376      62.927  47.225  36.056  1.00  0.00           O  
ATOM    362  CB  GLN B 376      61.458  49.046  38.337  1.00  0.00           C  
ATOM    363  CG  GLN B 376      60.816  48.018  39.259  1.00  0.00           C  
ATOM    364  CD  GLN B 376      61.235  48.179  40.713  1.00  0.00           C  
ATOM    365  OE1 GLN B 376      62.129  48.962  41.037  1.00  0.00           O  
ATOM    366  NE2 GLN B 376      60.590  47.426  41.598  1.00  0.00           N  
ATOM    367  N   VAL B 377      60.957  46.345  36.701  1.00  0.00           N  
ATOM    368  CA  VAL B 377      61.335  44.947  36.449  1.00  0.00           C  
ATOM    369  C   VAL B 377      61.954  44.821  35.050  1.00  0.00           C  
ATOM    370  O   VAL B 377      62.920  44.073  34.859  1.00  0.00           O  
ATOM    371  CB  VAL B 377      60.097  44.050  36.563  1.00  0.00           C  
ATOM    372  CG1 VAL B 377      60.404  42.572  36.323  1.00  0.00           C  
ATOM    373  CG2 VAL B 377      59.428  44.120  37.936  1.00  0.00           C  
ATOM    374  N   PHE B 378      61.434  45.572  34.096  1.00  0.00           N  
ATOM    375  CA  PHE B 378      61.946  45.515  32.736  1.00  0.00           C  
ATOM    376  C   PHE B 378      63.084  46.501  32.493  1.00  0.00           C  
ATOM    377  O   PHE B 378      64.027  46.195  31.760  1.00  0.00           O  
ATOM    378  CB  PHE B 378      60.804  45.702  31.729  1.00  0.00           C  
ATOM    379  CG  PHE B 378      59.743  44.636  31.822  1.00  0.00           C  
ATOM    380  CD1 PHE B 378      60.062  43.298  31.598  1.00  0.00           C  
ATOM    381  CD2 PHE B 378      58.437  44.962  32.172  1.00  0.00           C  
ATOM    382  CE1 PHE B 378      59.098  42.302  31.724  1.00  0.00           C  
ATOM    383  CE2 PHE B 378      57.464  43.972  32.300  1.00  0.00           C  
ATOM    384  CZ  PHE B 378      57.796  42.640  32.076  1.00  0.00           C  
ATOM    385  N   GLU B 388      63.021  47.663  33.137  1.00  0.00           N  
ATOM    386  CA  GLU B 388      64.064  48.677  32.982  1.00  0.00           C  
ATOM    387  C   GLU B 388      65.393  48.144  33.496  1.00  0.00           C  
ATOM    388  O   GLU B 388      66.384  48.085  32.762  1.00  0.00           O  
ATOM    389  CB  GLU B 388      63.720  49.944  33.768  1.00  0.00           C  
ATOM    390  CG  GLU B 388      62.525  50.717  33.261  1.00  0.00           C  
ATOM    391  CD  GLU B 388      62.266  51.967  34.079  1.00  0.00           C  
ATOM    392  OE1 GLU B 388      62.045  51.846  35.306  1.00  0.00           O  
ATOM    393  OE2 GLU B 388      62.287  53.070  33.495  1.00  0.00           O  
ATOM    394  N   LYS B 389      65.395  47.763  34.769  1.00  0.00           N  
ATOM    395  CA  LYS B 389      66.579  47.241  35.429  1.00  0.00           C  
ATOM    396  C   LYS B 389      66.996  45.898  34.851  1.00  0.00           C  
ATOM    397  O   LYS B 389      68.168  45.682  34.559  1.00  0.00           O  
ATOM    398  CB  LYS B 389      66.320  47.106  36.927  1.00  0.00           C  
ATOM    399  CG  LYS B 389      66.002  48.424  37.598  1.00  0.00           C  
ATOM    400  CD  LYS B 389      65.653  48.244  39.061  1.00  0.00           C  
ATOM    401  CE  LYS B 389      65.421  49.594  39.726  1.00  0.00           C  
ATOM    402  NZ  LYS B 389      65.054  49.465  41.166  1.00  0.00           N  
ATOM    403  N   GLY B 396      66.025  45.014  34.652  1.00  0.00           N  
ATOM    404  CA  GLY B 396      66.318  43.696  34.119  1.00  0.00           C  
ATOM    405  C   GLY B 396      66.867  43.637  32.703  1.00  0.00           C  
ATOM    406  O   GLY B 396      67.977  43.152  32.475  1.00  0.00           O  
ATOM    407  N   VAL B 478      66.080  44.116  31.745  1.00  0.00           N  
ATOM    408  CA  VAL B 478      66.475  44.096  30.341  1.00  0.00           C  
ATOM    409  C   VAL B 478      67.651  45.037  30.076  1.00  0.00           C  
ATOM    410  O   VAL B 478      68.389  44.862  29.098  1.00  0.00           O  
ATOM    411  CB  VAL B 478      65.278  44.455  29.431  1.00  0.00           C  
ATOM    412  CG1 VAL B 478      65.618  44.222  27.973  1.00  0.00           C  
ATOM    413  CG2 VAL B 478      64.074  43.632  29.822  1.00  0.00           C  
ATOM    414  N   GLY B 479      67.838  46.012  30.964  1.00  0.00           N  
ATOM    415  CA  GLY B 479      68.927  46.959  30.812  1.00  0.00           C  
ATOM    416  C   GLY B 479      68.490  48.270  30.188  1.00  0.00           C  
ATOM    417  O   GLY B 479      68.077  48.318  29.028  1.00  0.00           O  
ATOM    418  N   ALA B 488      68.666  49.352  30.938  1.00  0.00           N  
ATOM    419  CA  ALA B 488      68.288  50.695  30.500  1.00  0.00           C  
ATOM    420  C   ALA B 488      68.908  51.201  29.191  1.00  0.00           C  
ATOM    421  O   ALA B 488      68.580  52.299  28.736  1.00  0.00           O  
ATOM    422  CB  ALA B 488      68.554  51.693  31.620  1.00  0.00           C  
ATOM    423  N   ALA B 489      69.792  50.417  28.581  1.00  0.00           N  
ATOM    424  CA  ALA B 489      70.435  50.830  27.334  1.00  0.00           C  
ATOM    425  C   ALA B 489      69.863  50.148  26.092  1.00  0.00           C  
ATOM    426  O   ALA B 489      70.159  50.551  24.964  1.00  0.00           O  
ATOM    427  CB  ALA B 489      71.935  50.586  27.417  1.00  0.00           C  
ATOM    428  N   THR B 490      69.045  49.120  26.295  1.00  0.00           N  
ATOM    429  CA  THR B 490      68.468  48.380  25.176  1.00  0.00           C  
ATOM    430  C   THR B 490      67.311  49.094  24.476  1.00  0.00           C  
ATOM    431  O   THR B 490      66.580  49.872  25.093  1.00  0.00           O  
ATOM    432  CB  THR B 490      68.015  46.965  25.605  1.00  0.00           C  
ATOM    433  OG1 THR B 490      67.495  46.268  24.466  1.00  0.00           O  
ATOM    434  CG2 THR B 490      66.934  47.044  26.657  1.00  0.00           C  
ATOM    435  N   ASP B 491      67.130  48.787  23.193  1.00  0.00           N  
ATOM    436  CA  ASP B 491      66.066  49.373  22.381  1.00  0.00           C  
ATOM    437  C   ASP B 491      64.712  49.095  23.006  1.00  0.00           C  
ATOM    438  O   ASP B 491      63.841  49.963  23.047  1.00  0.00           O  
ATOM    439  CB  ASP B 491      66.084  48.781  20.976  1.00  0.00           C  
ATOM    440  CG  ASP B 491      67.339  49.116  20.221  1.00  0.00           C  
ATOM    441  OD1 ASP B 491      68.439  48.900  20.771  1.00  0.00           O  
ATOM    442  OD2 ASP B 491      67.225  49.593  19.075  1.00  0.00           O  
ATOM    443  N   ILE B 492      64.550  47.867  23.485  1.00  0.00           N  
ATOM    444  CA  ILE B 492      63.317  47.428  24.120  1.00  0.00           C  
ATOM    445  C   ILE B 492      62.922  48.413  25.218  1.00  0.00           C  
ATOM    446  O   ILE B 492      61.883  49.067  25.125  1.00  0.00           O  
ATOM    447  CB  ILE B 492      63.486  46.012  24.721  1.00  0.00           C  
ATOM    448  CG1 ILE B 492      63.883  45.023  23.620  1.00  0.00           C  
ATOM    449  CG2 ILE B 492      62.200  45.570  25.399  1.00  0.00           C  
ATOM    450  CD1 ILE B 492      64.142  43.625  24.115  1.00  0.00           C  
ATOM    451  N   VAL B 493      63.792  48.568  26.210  1.00  0.00           N  
ATOM    452  CA  VAL B 493      63.540  49.470  27.323  1.00  0.00           C  
ATOM    453  C   VAL B 493      63.435  50.932  26.901  1.00  0.00           C  
ATOM    454  O   VAL B 493      62.509  51.635  27.294  1.00  0.00           O  
ATOM    455  CB  VAL B 493      64.633  49.334  28.404  1.00  0.00           C  
ATOM    456  CG1 VAL B 493      64.420  50.356  29.514  1.00  0.00           C  
ATOM    457  CG2 VAL B 493      64.613  47.938  28.986  1.00  0.00           C  
ATOM    458  N   ARG B 494      64.363  51.372  26.064  1.00  0.00           N  
ATOM    459  CA  ARG B 494      64.393  52.755  25.616  1.00  0.00           C  
ATOM    460  C   ARG B 494      63.265  53.257  24.721  1.00  0.00           C  
ATOM    461  O   ARG B 494      62.920  54.436  24.788  1.00  0.00           O  
ATOM    462  CB  ARG B 494      65.736  53.065  24.961  1.00  0.00           C  
ATOM    463  CG  ARG B 494      66.870  53.266  25.950  1.00  0.00           C  
ATOM    464  CD  ARG B 494      68.190  53.536  25.237  1.00  0.00           C  
ATOM    465  NE  ARG B 494      68.124  54.689  24.340  1.00  0.00           N  
ATOM    466  CZ  ARG B 494      68.192  54.613  23.013  1.00  0.00           C  
ATOM    467  NH1 ARG B 494      68.325  53.435  22.414  1.00  0.00           N  
ATOM    468  NH2 ARG B 494      68.125  55.716  22.281  1.00  0.00           N  
ATOM    469  N   LYS B 495      62.685  52.396  23.891  1.00  0.00           N  
ATOM    470  CA  LYS B 495      61.625  52.866  23.001  1.00  0.00           C  
ATOM    471  C   LYS B 495      60.630  51.829  22.475  1.00  0.00           C  
ATOM    472  O   LYS B 495      59.909  52.104  21.515  1.00  0.00           O  
ATOM    473  CB  LYS B 495      62.256  53.598  21.810  1.00  0.00           C  
ATOM    474  CG  LYS B 495      63.247  52.755  21.020  1.00  0.00           C  
ATOM    475  CD  LYS B 495      63.576  53.402  19.689  1.00  0.00           C  
ATOM    476  CE  LYS B 495      64.533  52.552  18.869  1.00  0.00           C  
ATOM    477  NZ  LYS B 495      64.680  53.081  17.483  1.00  0.00           N  
ATOM    478  N   GLU B 496      60.567  50.654  23.092  1.00  0.00           N  
ATOM    479  CA  GLU B 496      59.647  49.625  22.613  1.00  0.00           C  
ATOM    480  C   GLU B 496      58.772  49.017  23.700  1.00  0.00           C  
ATOM    481  O   GLU B 496      58.218  47.931  23.519  1.00  0.00           O  
ATOM    482  CB  GLU B 496      60.426  48.516  21.896  1.00  0.00           C  
ATOM    483  CG  GLU B 496      61.216  48.993  20.684  1.00  0.00           C  
ATOM    484  CD  GLU B 496      61.969  47.879  19.979  1.00  0.00           C  
ATOM    485  OE1 GLU B 496      62.001  46.745  20.505  1.00  0.00           O  
ATOM    486  OE2 GLU B 496      62.532  48.144  18.892  1.00  0.00           O  
ATOM    487  N   MET B 497      58.595  49.727  24.806  1.00  0.00           N  
ATOM    488  CA  MET B 497      57.789  49.201  25.899  1.00  0.00           C  
ATOM    489  C   MET B 497      56.444  49.887  26.061  1.00  0.00           C  
ATOM    490  O   MET B 497      56.381  51.107  26.220  1.00  0.00           O  
ATOM    491  CB  MET B 497      58.553  49.285  27.220  1.00  0.00           C  
ATOM    492  CG  MET B 497      59.811  48.445  27.264  1.00  0.00           C  
ATOM    493  SD  MET B 497      60.383  48.178  28.951  1.00  0.00           S  
ATOM    494  CE  MET B 497      60.514  49.879  29.533  1.00  0.00           C  
ATOM    495  N   PHE B 498      55.367  49.106  26.013  1.00  0.00           N  
ATOM    496  CA  PHE B 498      54.031  49.659  26.195  1.00  0.00           C  
ATOM    497  C   PHE B 498      53.886  49.876  27.693  1.00  0.00           C  
ATOM    498  O   PHE B 498      53.533  48.961  28.437  1.00  0.00           O  
ATOM    499  CB  PHE B 498      52.961  48.690  25.687  1.00  0.00           C  
ATOM    500  CG  PHE B 498      52.861  48.628  24.190  1.00  0.00           C  
ATOM    501  CD1 PHE B 498      52.615  49.779  23.448  1.00  0.00           C  
ATOM    502  CD2 PHE B 498      53.006  47.421  23.523  1.00  0.00           C  
ATOM    503  CE1 PHE B 498      52.514  49.723  22.061  1.00  0.00           C  
ATOM    504  CE2 PHE B 498      52.909  47.356  22.137  1.00  0.00           C  
ATOM    505  CZ  PHE B 498      52.662  48.507  21.406  1.00  0.00           C  
ATOM    506  N   THR B 499      54.252  51.067  28.141  1.00  0.00           N  
ATOM    507  CA  THR B 499      54.177  51.397  29.551  1.00  0.00           C  
ATOM    508  C   THR B 499      53.093  52.443  29.793  1.00  0.00           C  
ATOM    509  O   THR B 499      52.862  53.327  28.962  1.00  0.00           O  
ATOM    510  CB  THR B 499      55.550  51.872  30.070  1.00  0.00           C  
ATOM    511  OG1 THR B 499      55.418  52.396  31.393  1.00  0.00           O  
ATOM    512  CG2 THR B 499      56.141  52.926  29.154  1.00  0.00           C  
ATOM    513  N   PHE B 500      52.400  52.303  30.916  1.00  0.00           N  
ATOM    514  CA  PHE B 500      51.320  53.206  31.289  1.00  0.00           C  
ATOM    515  C   PHE B 500      51.273  53.350  32.801  1.00  0.00           C  
ATOM    516  O   PHE B 500      51.894  52.578  33.537  1.00  0.00           O  
ATOM    517  CB  PHE B 500      49.973  52.671  30.789  1.00  0.00           C  
ATOM    518  CG  PHE B 500      49.665  51.277  31.255  1.00  0.00           C  
ATOM    519  CD1 PHE B 500      49.023  51.056  32.469  1.00  0.00           C  
ATOM    520  CD2 PHE B 500      50.039  50.181  30.490  1.00  0.00           C  
ATOM    521  CE1 PHE B 500      48.762  49.757  32.914  1.00  0.00           C  
ATOM    522  CE2 PHE B 500      49.785  48.886  30.923  1.00  0.00           C  
ATOM    523  CZ  PHE B 500      49.146  48.672  32.138  1.00  0.00           C  
ATOM    524  N   GLN B 501      50.476  54.301  33.264  1.00  0.00           N  
ATOM    525  CA  GLN B 501      50.370  54.526  34.687  1.00  0.00           C  
ATOM    526  C   GLN B 501      49.077  53.976  35.259  1.00  0.00           C  
ATOM    527  O   GLN B 501      48.017  54.046  34.634  1.00  0.00           O  
ATOM    528  CB  GLN B 501      50.488  56.012  35.000  1.00  0.00           C  
ATOM    529  CG  GLN B 501      51.322  56.282  36.226  1.00  0.00           C  
ATOM    530  CD  GLN B 501      51.166  57.692  36.735  1.00  0.00           C  
ATOM    531  OE1 GLN B 501      51.645  58.646  36.123  1.00  0.00           O  
ATOM    532  NE2 GLN B 501      50.493  57.833  37.869  1.00  0.00           N  
ATOM    533  N   ASP B 502      49.197  53.387  36.439  1.00  0.00           N  
ATOM    534  CA  ASP B 502      48.068  52.832  37.157  1.00  0.00           C  
ATOM    535  C   ASP B 502      47.295  54.037  37.693  1.00  0.00           C  
ATOM    536  O   ASP B 502      47.887  55.078  37.991  1.00  0.00           O  
ATOM    537  CB  ASP B 502      48.600  51.929  38.281  1.00  0.00           C  
ATOM    538  CG  ASP B 502      47.618  51.733  39.417  1.00  0.00           C  
ATOM    539  OD1 ASP B 502      46.418  51.506  39.155  1.00  0.00           O  
ATOM    540  OD2 ASP B 502      48.068  51.788  40.582  1.00  0.00           O  
ATOM    541  N   ARG B 503      45.971  53.926  37.734  1.00  0.00           N  
ATOM    542  CA  ARG B 503      45.126  55.012  38.221  1.00  0.00           C  
ATOM    543  C   ARG B 503      45.596  55.454  39.609  1.00  0.00           C  
ATOM    544  O   ARG B 503      45.476  54.711  40.584  1.00  0.00           O  
ATOM    545  CB  ARG B 503      43.652  54.579  38.259  1.00  0.00           C  
ATOM    546  CG  ARG B 503      43.055  54.104  36.915  1.00  0.00           C  
ATOM    547  CD  ARG B 503      43.026  55.192  35.834  1.00  0.00           C  
ATOM    548  NE  ARG B 503      44.255  55.227  35.042  1.00  0.00           N  
ATOM    549  CZ  ARG B 503      44.918  56.337  34.725  1.00  0.00           C  
ATOM    550  NH1 ARG B 503      44.480  57.525  35.129  1.00  0.00           N  
ATOM    551  NH2 ARG B 503      46.034  56.259  34.009  1.00  0.00           N  
ATOM    552  N   GLY B 651      46.172  56.651  39.672  1.00  0.00           N  
ATOM    553  CA  GLY B 651      46.673  57.178  40.928  1.00  0.00           C  
ATOM    554  C   GLY B 651      48.188  57.303  40.914  1.00  0.00           C  
ATOM    555  O   GLY B 651      48.727  58.409  41.004  1.00  0.00           O  
ATOM    556  N   GLY B 652      48.873  56.175  40.758  1.00  0.00           N  
ATOM    557  CA  GLY B 652      50.325  56.179  40.736  1.00  0.00           C  
ATOM    558  C   GLY B 652      50.864  54.860  40.231  1.00  0.00           C  
ATOM    559  O   GLY B 652      50.104  54.026  39.750  1.00  0.00           O  
ATOM    560  N   ARG B 653      52.169  54.657  40.383  1.00  0.00           N  
ATOM    561  CA  ARG B 653      52.851  53.439  39.941  1.00  0.00           C  
ATOM    562  C   ARG B 653      52.850  53.296  38.424  1.00  0.00           C  
ATOM    563  O   ARG B 653      51.830  53.504  37.770  1.00  0.00           O  
ATOM    564  CB  ARG B 653      52.243  52.190  40.589  1.00  0.00           C  
ATOM    565  CG  ARG B 653      52.515  52.053  42.083  1.00  0.00           C  
ATOM    566  CD  ARG B 653      51.840  50.800  42.624  1.00  0.00           C  
ATOM    567  NE  ARG B 653      52.065  50.592  44.053  1.00  0.00           N  
ATOM    568  CZ  ARG B 653      51.318  49.799  44.820  1.00  0.00           C  
ATOM    569  NH1 ARG B 653      50.293  49.130  44.302  1.00  0.00           N  
ATOM    570  NH2 ARG B 653      51.606  49.659  46.108  1.00  0.00           N  
ATOM    571  N   SER B 654      54.013  52.971  37.869  1.00  0.00           N  
ATOM    572  CA  SER B 654      54.160  52.806  36.429  1.00  0.00           C  
ATOM    573  C   SER B 654      54.243  51.317  36.115  1.00  0.00           C  
ATOM    574  O   SER B 654      55.056  50.593  36.698  1.00  0.00           O  
ATOM    575  CB  SER B 654      55.412  53.531  35.944  1.00  0.00           C  
ATOM    576  OG  SER B 654      55.470  53.574  34.535  1.00  0.00           O  
ATOM    577  N   LEU B 655      53.363  50.862  35.233  1.00  0.00           N  
ATOM    578  CA  LEU B 655      53.302  49.461  34.835  1.00  0.00           C  
ATOM    579  C   LEU B 655      53.653  49.337  33.363  1.00  0.00           C  
ATOM    580  O   LEU B 655      53.448  50.272  32.592  1.00  0.00           O  
ATOM    581  CB  LEU B 655      51.894  48.909  35.070  1.00  0.00           C  
ATOM    582  CG  LEU B 655      51.497  48.349  36.442  1.00  0.00           C  
ATOM    583  CD1 LEU B 655      52.189  49.071  37.585  1.00  0.00           C  
ATOM    584  CD2 LEU B 655      49.987  48.427  36.589  1.00  0.00           C  
ATOM    585  N   THR B 656      54.149  48.173  32.966  1.00  0.00           N  
ATOM    586  CA  THR B 656      54.520  47.968  31.575  1.00  0.00           C  
ATOM    587  C   THR B 656      54.084  46.596  31.072  1.00  0.00           C  
ATOM    588  O   THR B 656      54.143  45.591  31.793  1.00  0.00           O  
ATOM    589  CB  THR B 656      56.060  48.141  31.356  1.00  0.00           C  
ATOM    590  OG1 THR B 656      56.473  49.447  31.781  1.00  0.00           O  
ATOM    591  CG2 THR B 656      56.414  47.988  29.887  1.00  0.00           C  
ATOM    592  N   LEU B 657      53.595  46.587  29.840  1.00  0.00           N  
ATOM    593  CA  LEU B 657      53.157  45.373  29.175  1.00  0.00           C  
ATOM    594  C   LEU B 657      54.389  44.526  28.899  1.00  0.00           C  
ATOM    595  O   LEU B 657      55.291  44.952  28.171  1.00  0.00           O  
ATOM    596  CB  LEU B 657      52.467  45.725  27.855  1.00  0.00           C  
ATOM    597  CG  LEU B 657      50.947  45.575  27.784  1.00  0.00           C  
ATOM    598  CD1 LEU B 657      50.276  46.180  29.005  1.00  0.00           C  
ATOM    599  CD2 LEU B 657      50.451  46.222  26.503  1.00  0.00           C  
ATOM    600  N   ARG B 658      54.429  43.347  29.508  1.00  0.00           N  
ATOM    601  CA  ARG B 658      55.538  42.402  29.360  1.00  0.00           C  
ATOM    602  C   ARG B 658      56.049  42.237  27.925  1.00  0.00           C  
ATOM    603  O   ARG B 658      55.322  41.791  27.038  1.00  0.00           O  
ATOM    604  CB  ARG B 658      55.129  41.052  29.961  1.00  0.00           C  
ATOM    605  CG  ARG B 658      55.666  39.836  29.245  1.00  0.00           C  
ATOM    606  CD  ARG B 658      54.524  38.915  28.821  1.00  0.00           C  
ATOM    607  NE  ARG B 658      53.991  38.138  29.937  1.00  0.00           N  
ATOM    608  CZ  ARG B 658      53.198  37.078  29.801  1.00  0.00           C  
ATOM    609  NH1 ARG B 658      52.834  36.662  28.594  1.00  0.00           N  
ATOM    610  NH2 ARG B 658      52.803  36.401  30.872  1.00  0.00           N  
ATOM    611  N   PRO B 659      57.305  42.654  27.678  1.00  0.00           N  
ATOM    612  CA  PRO B 659      57.937  42.551  26.354  1.00  0.00           C  
ATOM    613  C   PRO B 659      58.768  41.278  26.207  1.00  0.00           C  
ATOM    614  O   PRO B 659      59.094  40.863  25.090  1.00  0.00           O  
ATOM    615  CB  PRO B 659      58.833  43.784  26.332  1.00  0.00           C  
ATOM    616  CG  PRO B 659      59.329  43.834  27.731  1.00  0.00           C  
ATOM    617  CD  PRO B 659      58.091  43.525  28.565  1.00  0.00           C  
ATOM    618  N   GLU B 660      59.081  40.648  27.337  1.00  0.00           N  
ATOM    619  CA  GLU B 660      59.884  39.434  27.371  1.00  0.00           C  
ATOM    620  C   GLU B 660      59.657  38.735  28.717  1.00  0.00           C  
ATOM    621  O   GLU B 660      59.318  39.391  29.706  1.00  0.00           O  
ATOM    622  CB  GLU B 660      61.353  39.809  27.125  1.00  0.00           C  
ATOM    623  CG  GLU B 660      62.393  38.960  27.813  1.00  0.00           C  
ATOM    624  CD  GLU B 660      62.791  39.502  29.169  1.00  0.00           C  
ATOM    625  OE1 GLU B 660      62.721  40.731  29.374  1.00  0.00           O  
ATOM    626  OE2 GLU B 660      63.181  38.697  30.032  1.00  0.00           O  
ATOM    627  N   GLY B 661      59.852  37.417  28.762  1.00  0.00           N  
ATOM    628  CA  GLY B 661      59.590  36.669  29.985  1.00  0.00           C  
ATOM    629  C   GLY B 661      60.628  36.448  31.079  1.00  0.00           C  
ATOM    630  O   GLY B 661      60.277  36.407  32.260  1.00  0.00           O  
ATOM    631  N   THR B 662      61.895  36.296  30.718  1.00  0.00           N  
ATOM    632  CA  THR B 662      62.950  36.028  31.692  1.00  0.00           C  
ATOM    633  C   THR B 662      62.945  36.856  32.975  1.00  0.00           C  
ATOM    634  O   THR B 662      62.894  36.304  34.071  1.00  0.00           O  
ATOM    635  CB  THR B 662      64.323  36.179  31.055  1.00  0.00           C  
ATOM    636  OG1 THR B 662      64.323  35.593  29.758  1.00  0.00           O  
ATOM    637  CG2 THR B 662      65.372  35.530  31.928  1.00  0.00           C  
ATOM    638  N   ALA B 663      63.015  38.174  32.827  1.00  0.00           N  
ATOM    639  CA  ALA B 663      63.024  39.069  33.969  1.00  0.00           C  
ATOM    640  C   ALA B 663      61.868  38.717  34.904  1.00  0.00           C  
ATOM    641  O   ALA B 663      62.061  38.553  36.114  1.00  0.00           O  
ATOM    642  CB  ALA B 663      62.917  40.505  33.501  1.00  0.00           C  
ATOM    643  N   ALA B 664      60.689  38.505  34.318  1.00  0.00           N  
ATOM    644  CA  ALA B 664      59.491  38.155  35.080  1.00  0.00           C  
ATOM    645  C   ALA B 664      59.669  36.835  35.812  1.00  0.00           C  
ATOM    646  O   ALA B 664      59.355  36.728  36.999  1.00  0.00           O  
ATOM    647  CB  ALA B 664      58.286  38.082  34.158  1.00  0.00           C  
ATOM    648  N   MET B 665      60.186  35.835  35.106  1.00  0.00           N  
ATOM    649  CA  MET B 665      60.410  34.514  35.687  1.00  0.00           C  
ATOM    650  C   MET B 665      61.340  34.619  36.892  1.00  0.00           C  
ATOM    651  O   MET B 665      61.137  33.962  37.917  1.00  0.00           O  
ATOM    652  CB  MET B 665      61.008  33.571  34.643  1.00  0.00           C  
ATOM    653  CG  MET B 665      60.076  33.271  33.480  1.00  0.00           C  
ATOM    654  SD  MET B 665      58.770  32.106  33.924  1.00  0.00           S  
ATOM    655  CE  MET B 665      59.101  30.778  32.729  1.00  0.00           C  
ATOM    656  N   VAL B 666      62.344  35.480  36.778  1.00  0.00           N  
ATOM    657  CA  VAL B 666      63.297  35.685  37.856  1.00  0.00           C  
ATOM    658  C   VAL B 666      62.608  36.410  39.014  1.00  0.00           C  
ATOM    659  O   VAL B 666      62.814  36.083  40.190  1.00  0.00           O  
ATOM    660  CB  VAL B 666      64.509  36.493  37.363  1.00  0.00           C  
ATOM    661  CG1 VAL B 666      65.465  36.747  38.503  1.00  0.00           C  
ATOM    662  CG2 VAL B 666      65.215  35.735  36.248  1.00  0.00           C  
ATOM    663  N   ARG B 667      61.769  37.380  38.669  1.00  0.00           N  
ATOM    664  CA  ARG B 667      61.018  38.150  39.654  1.00  0.00           C  
ATOM    665  C   ARG B 667      60.160  37.169  40.462  1.00  0.00           C  
ATOM    666  O   ARG B 667      60.114  37.226  41.695  1.00  0.00           O  
ATOM    667  CB  ARG B 667      60.137  39.174  38.924  1.00  0.00           C  
ATOM    668  CG  ARG B 667      59.421  40.197  39.805  1.00  0.00           C  
ATOM    669  CD  ARG B 667      58.084  39.675  40.338  1.00  0.00           C  
ATOM    670  NE  ARG B 667      57.173  39.254  39.269  1.00  0.00           N  
ATOM    671  CZ  ARG B 667      56.271  38.280  39.391  1.00  0.00           C  
ATOM    672  NH1 ARG B 667      56.148  37.622  40.537  1.00  0.00           N  
ATOM    673  NH2 ARG B 667      55.528  37.925  38.350  1.00  0.00           N  
ATOM    674  N   ALA B 668      59.514  36.248  39.752  1.00  0.00           N  
ATOM    675  CA  ALA B 668      58.663  35.235  40.366  1.00  0.00           C  
ATOM    676  C   ALA B 668      59.484  34.321  41.263  1.00  0.00           C  
ATOM    677  O   ALA B 668      59.082  34.025  42.388  1.00  0.00           O  
ATOM    678  CB  ALA B 668      57.959  34.422  39.289  1.00  0.00           C  
ATOM    679  N   TYR B 669      60.636  33.886  40.757  1.00  0.00           N  
ATOM    680  CA  TYR B 669      61.537  33.010  41.495  1.00  0.00           C  
ATOM    681  C   TYR B 669      61.857  33.638  42.844  1.00  0.00           C  
ATOM    682  O   TYR B 669      61.766  32.980  43.885  1.00  0.00           O  
ATOM    683  CB  TYR B 669      62.828  32.797  40.699  1.00  0.00           C  
ATOM    684  CG  TYR B 669      63.822  31.864  41.358  1.00  0.00           C  
ATOM    685  CD1 TYR B 669      64.712  32.330  42.327  1.00  0.00           C  
ATOM    686  CD2 TYR B 669      63.870  30.512  41.016  1.00  0.00           C  
ATOM    687  CE1 TYR B 669      65.622  31.476  42.940  1.00  0.00           C  
ATOM    688  CE2 TYR B 669      64.778  29.647  41.625  1.00  0.00           C  
ATOM    689  CZ  TYR B 669      65.651  30.137  42.586  1.00  0.00           C  
ATOM    690  OH  TYR B 669      66.554  29.294  43.193  1.00  0.00           O  
ATOM    691  N   LEU B 670      62.221  34.915  42.817  1.00  0.00           N  
ATOM    692  CA  LEU B 670      62.547  35.652  44.032  1.00  0.00           C  
ATOM    693  C   LEU B 670      61.346  35.752  44.971  1.00  0.00           C  
ATOM    694  O   LEU B 670      61.414  35.338  46.136  1.00  0.00           O  
ATOM    695  CB  LEU B 670      63.033  37.063  43.682  1.00  0.00           C  
ATOM    696  CG  LEU B 670      64.508  37.272  43.348  1.00  0.00           C  
ATOM    697  CD1 LEU B 670      65.015  36.199  42.400  1.00  0.00           C  
ATOM    698  CD2 LEU B 670      64.687  38.659  42.748  1.00  0.00           C  
ATOM    699  N   GLU B 671      60.240  36.270  44.442  1.00  0.00           N  
ATOM    700  CA  GLU B 671      59.015  36.462  45.210  1.00  0.00           C  
ATOM    701  C   GLU B 671      58.513  35.224  45.938  1.00  0.00           C  
ATOM    702  O   GLU B 671      58.169  35.282  47.117  1.00  0.00           O  
ATOM    703  CB  GLU B 671      57.906  37.006  44.307  1.00  0.00           C  
ATOM    704  CG  GLU B 671      56.562  37.173  45.017  1.00  0.00           C  
ATOM    705  CD  GLU B 671      55.533  37.952  44.206  1.00  0.00           C  
ATOM    706  OE1 GLU B 671      55.866  38.453  43.109  1.00  0.00           O  
ATOM    707  OE2 GLU B 671      54.385  38.077  44.685  1.00  0.00           O  
ATOM    708  N   HIS B 672      58.463  34.100  45.236  1.00  0.00           N  
ATOM    709  CA  HIS B 672      57.973  32.870  45.839  1.00  0.00           C  
ATOM    710  C   HIS B 672      59.030  32.100  46.624  1.00  0.00           C  
ATOM    711  O   HIS B 672      58.789  30.969  47.053  1.00  0.00           O  
ATOM    712  CB  HIS B 672      57.328  31.984  44.771  1.00  0.00           C  
ATOM    713  CG  HIS B 672      56.166  32.630  44.084  1.00  0.00           C  
ATOM    714  ND1 HIS B 672      54.966  32.866  44.719  1.00  0.00           N  
ATOM    715  CD2 HIS B 672      56.040  33.146  42.838  1.00  0.00           C  
ATOM    716  CE1 HIS B 672      54.154  33.505  43.896  1.00  0.00           C  
ATOM    717  NE2 HIS B 672      54.782  33.686  42.747  1.00  0.00           N  
ATOM    718  N   GLY B 675      60.195  32.714  46.820  1.00  0.00           N  
ATOM    719  CA  GLY B 675      61.258  32.064  47.559  1.00  0.00           C  
ATOM    720  C   GLY B 675      61.590  30.709  46.972  1.00  0.00           C  
ATOM    721  O   GLY B 675      61.938  29.774  47.698  1.00  0.00           O  
ATOM    722  N   MET B 677      61.508  30.612  45.646  1.00  0.00           N  
ATOM    723  CA  MET B 677      61.804  29.370  44.943  1.00  0.00           C  
ATOM    724  C   MET B 677      63.240  28.934  45.193  1.00  0.00           C  
ATOM    725  O   MET B 677      63.606  27.790  44.932  1.00  0.00           O  
ATOM    726  CB  MET B 677      61.552  29.525  43.445  1.00  0.00           C  
ATOM    727  CG  MET B 677      60.085  29.571  43.088  1.00  0.00           C  
ATOM    728  SD  MET B 677      59.809  29.450  41.329  1.00  0.00           S  
ATOM    729  CE  MET B 677      58.339  30.458  41.165  1.00  0.00           C  
ATOM    730  N   LYS B 678      64.039  29.851  45.728  1.00  0.00           N  
ATOM    731  CA  LYS B 678      65.431  29.590  46.050  1.00  0.00           C  
ATOM    732  C   LYS B 678      65.551  28.429  47.029  1.00  0.00           C  
ATOM    733  O   LYS B 678      66.638  27.892  47.236  1.00  0.00           O  
ATOM    734  CB  LYS B 678      66.064  30.841  46.664  1.00  0.00           C  
ATOM    735  CG  LYS B 678      65.365  31.339  47.926  1.00  0.00           C  
ATOM    736  CD  LYS B 678      66.156  32.451  48.601  1.00  0.00           C  
ATOM    737  CE  LYS B 678      65.456  32.963  49.856  1.00  0.00           C  
ATOM    738  NZ  LYS B 678      66.213  34.077  50.511  1.00  0.00           N  
ATOM    739  N   VAL B 681      64.429  28.046  47.628  1.00  0.00           N  
ATOM    740  CA  VAL B 681      64.411  26.965  48.607  1.00  0.00           C  
ATOM    741  C   VAL B 681      63.876  25.633  48.082  1.00  0.00           C  
ATOM    742  O   VAL B 681      63.807  24.652  48.821  1.00  0.00           O  
ATOM    743  CB  VAL B 681      63.617  27.386  49.842  1.00  0.00           C  
ATOM    744  CG1 VAL B 681      64.038  28.800  50.261  1.00  0.00           C  
ATOM    745  CG2 VAL B 681      62.118  27.312  49.559  1.00  0.00           C  
ATOM    746  N   TRP B 683      63.430  25.621  46.832  1.00  0.00           N  
ATOM    747  CA  TRP B 683      62.940  24.392  46.220  1.00  0.00           C  
ATOM    748  C   TRP B 683      64.201  23.655  45.771  1.00  0.00           C  
ATOM    749  O   TRP B 683      65.287  24.248  45.708  1.00  0.00           O  
ATOM    750  CB  TRP B 683      62.083  24.690  44.977  1.00  0.00           C  
ATOM    751  CG  TRP B 683      60.779  25.426  45.217  1.00  0.00           C  
ATOM    752  CD1 TRP B 683      60.317  25.934  46.401  1.00  0.00           C  
ATOM    753  CD2 TRP B 683      59.784  25.747  44.230  1.00  0.00           C  
ATOM    754  NE1 TRP B 683      59.103  26.552  46.210  1.00  0.00           N  
ATOM    755  CE2 TRP B 683      58.751  26.450  44.889  1.00  0.00           C  
ATOM    756  CE3 TRP B 683      59.667  25.511  42.853  1.00  0.00           C  
ATOM    757  CZ2 TRP B 683      57.616  26.918  44.218  1.00  0.00           C  
ATOM    758  CZ3 TRP B 683      58.539  25.977  42.187  1.00  0.00           C  
ATOM    759  CH2 TRP B 683      57.530  26.673  42.871  1.00  0.00           C  
ATOM    760  N   PRO B 684      64.097  22.344  45.512  1.00  0.00           N  
ATOM    761  CA  PRO B 684      65.291  21.620  45.067  1.00  0.00           C  
ATOM    762  C   PRO B 684      65.781  22.228  43.743  1.00  0.00           C  
ATOM    763  O   PRO B 684      64.997  22.430  42.807  1.00  0.00           O  
ATOM    764  CB  PRO B 684      64.774  20.186  44.897  1.00  0.00           C  
ATOM    765  CG  PRO B 684      63.300  20.369  44.625  1.00  0.00           C  
ATOM    766  CD  PRO B 684      62.940  21.440  45.613  1.00  0.00           C  
ATOM    767  N   GLN B 685      67.059  22.587  43.702  1.00  0.00           N  
ATOM    768  CA  GLN B 685      67.655  23.192  42.516  1.00  0.00           C  
ATOM    769  C   GLN B 685      68.148  22.128  41.529  1.00  0.00           C  
ATOM    770  O   GLN B 685      68.504  21.015  41.929  1.00  0.00           O  
ATOM    771  CB  GLN B 685      68.820  24.095  42.926  1.00  0.00           C  
ATOM    772  CG  GLN B 685      68.476  25.140  43.976  1.00  0.00           C  
ATOM    773  CD  GLN B 685      67.431  26.128  43.501  1.00  0.00           C  
ATOM    774  OE1 GLN B 685      67.515  26.657  42.389  1.00  0.00           O  
ATOM    775  NE2 GLN B 685      66.435  26.377  44.337  1.00  0.00           N  
ATOM    776  N   PRO B 686      68.172  22.454  40.224  1.00  0.00           N  
ATOM    777  CA  PRO B 686      67.751  23.750  39.676  1.00  0.00           C  
ATOM    778  C   PRO B 686      66.239  23.806  39.479  1.00  0.00           C  
ATOM    779  O   PRO B 686      65.585  22.770  39.332  1.00  0.00           O  
ATOM    780  CB  PRO B 686      68.487  23.801  38.340  1.00  0.00           C  
ATOM    781  CG  PRO B 686      68.472  22.366  37.906  1.00  0.00           C  
ATOM    782  CD  PRO B 686      68.806  21.620  39.183  1.00  0.00           C  
ATOM    783  N   VAL B 687      65.686  25.012  39.492  1.00  0.00           N  
ATOM    784  CA  VAL B 687      64.255  25.195  39.305  1.00  0.00           C  
ATOM    785  C   VAL B 687      63.971  25.518  37.836  1.00  0.00           C  
ATOM    786  O   VAL B 687      64.363  26.578  37.336  1.00  0.00           O  
ATOM    787  CB  VAL B 687      63.712  26.319  40.230  1.00  0.00           C  
ATOM    788  CG1 VAL B 687      62.239  26.572  39.956  1.00  0.00           C  
ATOM    789  CG2 VAL B 687      63.910  25.936  41.696  1.00  0.00           C  
ATOM    790  N   ARG B 688      63.343  24.576  37.135  1.00  0.00           N  
ATOM    791  CA  ARG B 688      63.004  24.751  35.725  1.00  0.00           C  
ATOM    792  C   ARG B 688      61.561  25.236  35.586  1.00  0.00           C  
ATOM    793  O   ARG B 688      60.650  24.625  36.142  1.00  0.00           O  
ATOM    794  CB  ARG B 688      63.196  23.435  34.961  1.00  0.00           C  
ATOM    795  CG  ARG B 688      64.639  22.952  34.885  1.00  0.00           C  
ATOM    796  CD  ARG B 688      64.733  21.587  34.219  1.00  0.00           C  
ATOM    797  NE  ARG B 688      66.115  21.135  34.048  1.00  0.00           N  
ATOM    798  CZ  ARG B 688      66.855  20.581  35.006  1.00  0.00           C  
ATOM    799  NH1 ARG B 688      66.360  20.402  36.225  1.00  0.00           N  
ATOM    800  NH2 ARG B 688      68.097  20.196  34.744  1.00  0.00           N  
ATOM    801  N   LEU B 689      61.358  26.320  34.834  1.00  0.00           N  
ATOM    802  CA  LEU B 689      60.029  26.907  34.628  1.00  0.00           C  
ATOM    803  C   LEU B 689      59.724  27.143  33.152  1.00  0.00           C  
ATOM    804  O   LEU B 689      60.615  27.495  32.378  1.00  0.00           O  
ATOM    805  CB  LEU B 689      59.929  28.250  35.350  1.00  0.00           C  
ATOM    806  CG  LEU B 689      60.260  28.304  36.837  1.00  0.00           C  
ATOM    807  CD1 LEU B 689      60.202  29.743  37.319  1.00  0.00           C  
ATOM    808  CD2 LEU B 689      59.296  27.427  37.618  1.00  0.00           C  
ATOM    809  N   TRP B 690      58.461  26.996  32.768  1.00  0.00           N  
ATOM    810  CA  TRP B 690      58.072  27.212  31.381  1.00  0.00           C  
ATOM    811  C   TRP B 690      56.646  27.758  31.275  1.00  0.00           C  
ATOM    812  O   TRP B 690      55.832  27.603  32.195  1.00  0.00           O  
ATOM    813  CB  TRP B 690      58.186  25.911  30.577  1.00  0.00           C  
ATOM    814  CG  TRP B 690      56.953  25.058  30.617  1.00  0.00           C  
ATOM    815  CD1 TRP B 690      56.606  24.154  31.578  1.00  0.00           C  
ATOM    816  CD2 TRP B 690      55.880  25.064  29.664  1.00  0.00           C  
ATOM    817  NE1 TRP B 690      55.378  23.598  31.289  1.00  0.00           N  
ATOM    818  CE2 TRP B 690      54.910  24.140  30.124  1.00  0.00           C  
ATOM    819  CE3 TRP B 690      55.643  25.762  28.471  1.00  0.00           C  
ATOM    820  CZ2 TRP B 690      53.720  23.901  29.428  1.00  0.00           C  
ATOM    821  CZ3 TRP B 690      54.458  25.521  27.780  1.00  0.00           C  
ATOM    822  CH2 TRP B 690      53.514  24.598  28.263  1.00  0.00           C  
ATOM    823  N   MET B 691      56.341  28.365  30.133  1.00  0.00           N  
ATOM    824  CA  MET B 691      55.025  28.926  29.879  1.00  0.00           C  
ATOM    825  C   MET B 691      54.967  29.330  28.414  1.00  0.00           C  
ATOM    826  O   MET B 691      55.970  29.286  27.708  1.00  0.00           O  
ATOM    827  CB  MET B 691      54.786  30.167  30.742  1.00  0.00           C  
ATOM    828  CG  MET B 691      55.517  31.402  30.252  1.00  0.00           C  
ATOM    829  SD  MET B 691      54.837  32.925  30.921  1.00  0.00           S  
ATOM    830  CE  MET B 691      55.998  33.264  32.254  1.00  0.00           C  
ATOM    831  N   ALA B 692      53.786  29.735  27.971  1.00  0.00           N  
ATOM    832  CA  ALA B 692      53.561  30.183  26.600  1.00  0.00           C  
ATOM    833  C   ALA B 692      52.529  31.291  26.716  1.00  0.00           C  
ATOM    834  O   ALA B 692      51.497  31.115  27.369  1.00  0.00           O  
ATOM    835  CB  ALA B 692      53.019  29.046  25.748  1.00  0.00           C  
ATOM    836  N   GLY B 693      52.820  32.443  26.132  1.00  0.00           N  
ATOM    837  CA  GLY B 693      51.883  33.539  26.223  1.00  0.00           C  
ATOM    838  C   GLY B 693      52.217  34.679  25.301  1.00  0.00           C  
ATOM    839  O   GLY B 693      53.133  34.575  24.486  1.00  0.00           O  
ATOM    840  N   PRO B 695      51.423  35.751  25.341  1.00  0.00           N  
ATOM    841  CA  PRO B 695      51.665  36.912  24.488  1.00  0.00           C  
ATOM    842  C   PRO B 695      52.709  37.863  25.071  1.00  0.00           C  
ATOM    843  O   PRO B 695      52.840  37.989  26.288  1.00  0.00           O  
ATOM    844  CB  PRO B 695      50.285  37.561  24.419  1.00  0.00           C  
ATOM    845  CG  PRO B 695      49.755  37.314  25.796  1.00  0.00           C  
ATOM    846  CD  PRO B 695      50.130  35.868  26.039  1.00  0.00           C  
ATOM    847  N   MET B 696      53.461  38.502  24.183  1.00  0.00           N  
ATOM    848  CA  MET B 696      54.484  39.466  24.562  1.00  0.00           C  
ATOM    849  C   MET B 696      54.170  40.701  23.734  1.00  0.00           C  
ATOM    850  O   MET B 696      53.707  40.585  22.594  1.00  0.00           O  
ATOM    851  CB  MET B 696      55.875  38.943  24.209  1.00  0.00           C  
ATOM    852  CG  MET B 696      56.302  37.693  24.947  1.00  0.00           C  
ATOM    853  SD  MET B 696      56.548  37.968  26.707  1.00  0.00           S  
ATOM    854  CE  MET B 696      56.553  36.287  27.328  1.00  0.00           C  
ATOM    855  N   PHE B 697      54.445  41.874  24.287  1.00  0.00           N  
ATOM    856  CA  PHE B 697      54.146  43.119  23.598  1.00  0.00           C  
ATOM    857  C   PHE B 697      55.360  44.023  23.450  1.00  0.00           C  
ATOM    858  O   PHE B 697      55.987  44.410  24.441  1.00  0.00           O  
ATOM    859  CB  PHE B 697      53.028  43.854  24.344  1.00  0.00           C  
ATOM    860  CG  PHE B 697      52.016  42.932  24.963  1.00  0.00           C  
ATOM    861  CD1 PHE B 697      50.917  42.491  24.234  1.00  0.00           C  
ATOM    862  CD2 PHE B 697      52.200  42.451  26.255  1.00  0.00           C  
ATOM    863  CE1 PHE B 697      50.024  41.582  24.778  1.00  0.00           C  
ATOM    864  CE2 PHE B 697      51.311  41.544  26.805  1.00  0.00           C  
ATOM    865  CZ  PHE B 697      50.220  41.106  26.063  1.00  0.00           C  
ATOM    866  N   ARG B 698      55.671  44.363  22.204  1.00  0.00           N  
ATOM    867  CA  ARG B 698      56.797  45.230  21.896  1.00  0.00           C  
ATOM    868  C   ARG B 698      56.324  46.372  21.010  1.00  0.00           C  
ATOM    869  O   ARG B 698      55.812  46.144  19.917  1.00  0.00           O  
ATOM    870  CB  ARG B 698      57.902  44.446  21.187  1.00  0.00           C  
ATOM    871  CG  ARG B 698      59.217  44.450  21.944  1.00  0.00           C  
ATOM    872  CD  ARG B 698      59.476  43.123  22.632  1.00  0.00           C  
ATOM    873  NE  ARG B 698      60.211  42.216  21.759  1.00  0.00           N  
ATOM    874  CZ  ARG B 698      61.085  41.307  22.185  1.00  0.00           C  
ATOM    875  NH1 ARG B 698      61.338  41.165  23.479  1.00  0.00           N  
ATOM    876  NH2 ARG B 698      61.750  40.570  21.307  1.00  0.00           N  
ATOM    877  N   ALA B 699      56.492  47.599  21.490  1.00  0.00           N  
ATOM    878  CA  ALA B 699      56.075  48.790  20.760  1.00  0.00           C  
ATOM    879  C   ALA B 699      56.995  49.169  19.607  1.00  0.00           C  
ATOM    880  O   ALA B 699      57.569  50.254  19.601  1.00  0.00           O  
ATOM    881  CB  ALA B 699      55.939  49.958  21.722  1.00  0.00           C  
ATOM    882  N   GLU B 700      57.131  48.289  18.625  1.00  0.00           N  
ATOM    883  CA  GLU B 700      57.993  48.592  17.491  1.00  0.00           C  
ATOM    884  C   GLU B 700      57.180  48.570  16.206  1.00  0.00           C  
ATOM    885  O   GLU B 700      56.163  47.885  16.117  1.00  0.00           O  
ATOM    886  CB  GLU B 700      59.156  47.599  17.407  1.00  0.00           C  
ATOM    887  CG  GLU B 700      58.758  46.183  17.019  1.00  0.00           C  
ATOM    888  CD  GLU B 700      59.781  45.147  17.442  1.00  0.00           C  
ATOM    889  OE1 GLU B 700      60.999  45.383  17.285  1.00  0.00           O  
ATOM    890  OE2 GLU B 700      59.365  44.080  17.938  1.00  0.00           O  
ATOM    891  N   ARG B 703      57.630  49.322  15.208  1.00  0.00           N  
ATOM    892  CA  ARG B 703      56.935  49.401  13.926  1.00  0.00           C  
ATOM    893  C   ARG B 703      56.916  48.018  13.296  1.00  0.00           C  
ATOM    894  O   ARG B 703      57.964  47.454  12.967  1.00  0.00           O  
ATOM    895  CB  ARG B 703      57.619  50.416  13.015  1.00  0.00           C  
ATOM    896  CG  ARG B 703      57.820  51.766  13.689  1.00  0.00           C  
ATOM    897  CD  ARG B 703      58.538  52.744  12.789  1.00  0.00           C  
ATOM    898  NE  ARG B 703      59.058  53.876  13.551  1.00  0.00           N  
ATOM    899  CZ  ARG B 703      59.573  54.970  13.001  1.00  0.00           C  
ATOM    900  NH1 ARG B 703      59.630  55.087  11.677  1.00  0.00           N  
ATOM    901  NH2 ARG B 703      60.062  55.931  13.773  1.00  0.00           N  
ATOM    902  N   PRO B 718      55.714  47.467  13.080  1.00  0.00           N  
ATOM    903  CA  PRO B 718      55.561  46.140  12.496  1.00  0.00           C  
ATOM    904  C   PRO B 718      55.942  45.992  11.032  1.00  0.00           C  
ATOM    905  O   PRO B 718      55.837  46.932  10.230  1.00  0.00           O  
ATOM    906  CB  PRO B 718      54.075  45.816  12.690  1.00  0.00           C  
ATOM    907  CG  PRO B 718      53.458  47.046  13.362  1.00  0.00           C  
ATOM    908  CD  PRO B 718      54.421  48.172  13.119  1.00  0.00           C  
ATOM    909  N   GLN B 719      56.350  44.774  10.707  1.00  0.00           N  
ATOM    910  CA  GLN B 719      56.716  44.356   9.355  1.00  0.00           C  
ATOM    911  C   GLN B 719      56.660  42.853   9.362  1.00  0.00           C  
ATOM    912  O   GLN B 719      56.316  42.276  10.414  1.00  0.00           O  
ATOM    913  CB  GLN B 719      58.082  44.862   8.920  1.00  0.00           C  
ATOM    914  CG  GLN B 719      59.295  44.346   9.703  1.00  0.00           C  
ATOM    915  CD  GLN B 719      60.555  44.967   9.136  1.00  0.00           C  
ATOM    916  OE1 GLN B 719      60.514  46.108   8.659  1.00  0.00           O  
ATOM    917  NE2 GLN B 719      61.687  44.233   9.173  1.00  0.00           N  
ATOM    918  N   LYS B 720      57.059  42.200   8.268  1.00  0.00           N  
ATOM    919  CA  LYS B 720      56.971  40.730   8.265  1.00  0.00           C  
ATOM    920  C   LYS B 720      57.787  39.994   9.300  1.00  0.00           C  
ATOM    921  O   LYS B 720      59.001  39.945   9.184  1.00  0.00           O  
ATOM    922  CB  LYS B 720      57.203  40.136   6.881  1.00  0.00           C  
ATOM    923  CG  LYS B 720      55.906  39.795   6.192  1.00  0.00           C  
ATOM    924  CD  LYS B 720      56.134  39.417   4.774  1.00  0.00           C  
ATOM    925  CE  LYS B 720      54.813  38.915   4.193  1.00  0.00           C  
ATOM    926  NZ  LYS B 720      54.957  38.747   2.715  1.00  0.00           N  
ATOM    927  N   GLY B 721      57.106  39.468  10.320  1.00  0.00           N  
ATOM    928  CA  GLY B 721      57.799  38.746  11.371  1.00  0.00           C  
ATOM    929  C   GLY B 721      57.772  39.546  12.660  1.00  0.00           C  
ATOM    930  O   GLY B 721      57.797  38.979  13.748  1.00  0.00           O  
ATOM    931  N   ARG B 722      57.696  40.868  12.532  1.00  0.00           N  
ATOM    932  CA  ARG B 722      57.669  41.736  13.711  1.00  0.00           C  
ATOM    933  C   ARG B 722      56.261  42.219  14.006  1.00  0.00           C  
ATOM    934  O   ARG B 722      55.725  43.082  13.307  1.00  0.00           O  
ATOM    935  CB  ARG B 722      58.605  42.940  13.527  1.00  0.00           C  
ATOM    936  CG  ARG B 722      60.070  42.574  13.406  1.00  0.00           C  
ATOM    937  CD  ARG B 722      60.935  43.823  13.405  1.00  0.00           C  
ATOM    938  NE  ARG B 722      62.345  43.515  13.166  1.00  0.00           N  
ATOM    939  CZ  ARG B 722      63.340  44.396  13.305  1.00  0.00           C  
ATOM    940  NH1 ARG B 722      63.089  45.655  13.684  1.00  0.00           N  
ATOM    941  NH2 ARG B 722      64.603  44.022  13.073  1.00  0.00           N  
ATOM    942  N   TYR B 723      55.639  41.599  14.995  1.00  0.00           N  
ATOM    943  CA  TYR B 723      54.290  41.966  15.397  1.00  0.00           C  
ATOM    944  C   TYR B 723      54.409  42.765  16.677  1.00  0.00           C  
ATOM    945  O   TYR B 723      55.427  42.686  17.361  1.00  0.00           O  
ATOM    946  CB  TYR B 723      53.463  40.716  15.684  1.00  0.00           C  
ATOM    947  CG  TYR B 723      53.330  39.751  14.531  1.00  0.00           C  
ATOM    948  CD1 TYR B 723      53.604  40.137  13.221  1.00  0.00           C  
ATOM    949  CD2 TYR B 723      52.938  38.438  14.764  1.00  0.00           C  
ATOM    950  CE1 TYR B 723      53.478  39.227  12.167  1.00  0.00           C  
ATOM    951  CE2 TYR B 723      52.806  37.526  13.723  1.00  0.00           C  
ATOM    952  CZ  TYR B 723      53.084  37.918  12.429  1.00  0.00           C  
ATOM    953  OH  TYR B 723      52.946  37.004  11.403  1.00  0.00           O  
ATOM    954  N   ARG B 724      53.386  43.551  16.990  1.00  0.00           N  
ATOM    955  CA  ARG B 724      53.408  44.332  18.222  1.00  0.00           C  
ATOM    956  C   ARG B 724      52.978  43.426  19.369  1.00  0.00           C  
ATOM    957  O   ARG B 724      53.341  43.646  20.529  1.00  0.00           O  
ATOM    958  CB  ARG B 724      52.525  45.575  18.113  1.00  0.00           C  
ATOM    959  CG  ARG B 724      53.352  46.844  17.970  1.00  0.00           C  
ATOM    960  CD  ARG B 724      52.956  47.648  16.753  1.00  0.00           C  
ATOM    961  NE  ARG B 724      51.728  48.397  16.972  1.00  0.00           N  
ATOM    962  CZ  ARG B 724      51.648  49.500  17.712  1.00  0.00           C  
ATOM    963  NH1 ARG B 724      52.725  49.999  18.316  1.00  0.00           N  
ATOM    964  NH2 ARG B 724      50.482  50.110  17.852  1.00  0.00           N  
ATOM    965  N   GLN B 725      52.181  42.418  19.027  1.00  0.00           N  
ATOM    966  CA  GLN B 725      51.741  41.421  19.988  1.00  0.00           C  
ATOM    967  C   GLN B 725      52.038  40.077  19.349  1.00  0.00           C  
ATOM    968  O   GLN B 725      51.469  39.727  18.309  1.00  0.00           O  
ATOM    969  CB  GLN B 725      50.248  41.505  20.313  1.00  0.00           C  
ATOM    970  CG  GLN B 725      49.867  40.471  21.379  1.00  0.00           C  
ATOM    971  CD  GLN B 725      48.379  40.298  21.583  1.00  0.00           C  
ATOM    972  OE1 GLN B 725      47.666  41.242  21.913  1.00  0.00           O  
ATOM    973  NE2 GLN B 725      47.906  39.072  21.425  1.00  0.00           N  
ATOM    974  N   PHE B 726      52.953  39.339  19.958  1.00  0.00           N  
ATOM    975  CA  PHE B 726      53.335  38.030  19.465  1.00  0.00           C  
ATOM    976  C   PHE B 726      53.247  37.050  20.630  1.00  0.00           C  
ATOM    977  O   PHE B 726      52.943  37.447  21.756  1.00  0.00           O  
ATOM    978  CB  PHE B 726      54.751  38.077  18.879  1.00  0.00           C  
ATOM    979  CG  PHE B 726      55.755  38.744  19.777  1.00  0.00           C  
ATOM    980  CD1 PHE B 726      55.851  40.127  19.820  1.00  0.00           C  
ATOM    981  CD2 PHE B 726      56.598  37.991  20.586  1.00  0.00           C  
ATOM    982  CE1 PHE B 726      56.764  40.750  20.657  1.00  0.00           C  
ATOM    983  CE2 PHE B 726      57.513  38.605  21.425  1.00  0.00           C  
ATOM    984  CZ  PHE B 726      57.597  39.986  21.461  1.00  0.00           C  
ATOM    985  N   HIS B 728      53.472  35.770  20.353  1.00  0.00           N  
ATOM    986  CA  HIS B 728      53.413  34.748  21.390  1.00  0.00           C  
ATOM    987  C   HIS B 728      54.672  33.906  21.337  1.00  0.00           C  
ATOM    988  O   HIS B 728      55.107  33.513  20.249  1.00  0.00           O  
ATOM    989  CB  HIS B 728      52.208  33.837  21.173  1.00  0.00           C  
ATOM    990  CG  HIS B 728      50.893  34.551  21.189  1.00  0.00           C  
ATOM    991  ND1 HIS B 728      50.402  35.235  20.095  1.00  0.00           N  
ATOM    992  CD2 HIS B 728      49.963  34.675  22.162  1.00  0.00           C  
ATOM    993  CE1 HIS B 728      49.225  35.750  20.398  1.00  0.00           C  
ATOM    994  NE2 HIS B 728      48.935  35.425  21.646  1.00  0.00           N  
ATOM    995  N   GLN B 730      55.228  33.593  22.503  1.00  0.00           N  
ATOM    996  CA  GLN B 730      56.442  32.796  22.566  1.00  0.00           C  
ATOM    997  C   GLN B 730      56.433  31.783  23.703  1.00  0.00           C  
ATOM    998  O   GLN B 730      55.786  31.994  24.731  1.00  0.00           O  
ATOM    999  CB  GLN B 730      57.675  33.708  22.687  1.00  0.00           C  
ATOM   1000  CG  GLN B 730      57.807  34.468  24.014  1.00  0.00           C  
ATOM   1001  CD  GLN B 730      59.056  35.351  24.082  1.00  0.00           C  
ATOM   1002  OE1 GLN B 730      59.462  35.948  23.086  1.00  0.00           O  
ATOM   1003  NE2 GLN B 730      59.664  35.432  25.264  1.00  0.00           N  
ATOM   1004  N   VAL B 731      57.100  30.655  23.472  1.00  0.00           N  
ATOM   1005  CA  VAL B 731      57.236  29.609  24.482  1.00  0.00           C  
ATOM   1006  C   VAL B 731      58.531  29.979  25.203  1.00  0.00           C  
ATOM   1007  O   VAL B 731      59.544  30.244  24.556  1.00  0.00           O  
ATOM   1008  CB  VAL B 731      57.360  28.215  23.837  1.00  0.00           C  
ATOM   1009  CG1 VAL B 731      57.679  27.160  24.897  1.00  0.00           C  
ATOM   1010  CG2 VAL B 731      56.068  27.868  23.111  1.00  0.00           C  
ATOM   1011  N   ASN B 732      58.498  30.001  26.530  1.00  0.00           N  
ATOM   1012  CA  ASN B 732      59.649  30.405  27.325  1.00  0.00           C  
ATOM   1013  C   ASN B 732      60.094  29.339  28.314  1.00  0.00           C  
ATOM   1014  O   ASN B 732      59.287  28.834  29.094  1.00  0.00           O  
ATOM   1015  CB  ASN B 732      59.282  31.685  28.076  1.00  0.00           C  
ATOM   1016  CG  ASN B 732      60.475  32.361  28.711  1.00  0.00           C  
ATOM   1017  OD1 ASN B 732      61.047  33.292  28.141  1.00  0.00           O  
ATOM   1018  ND2 ASN B 732      60.822  31.941  29.920  1.00  0.00           N  
ATOM   1019  N   TYR B 733      61.384  29.017  28.288  1.00  0.00           N  
ATOM   1020  CA  TYR B 733      61.970  28.020  29.188  1.00  0.00           C  
ATOM   1021  C   TYR B 733      63.062  28.661  30.039  1.00  0.00           C  
ATOM   1022  O   TYR B 733      63.854  29.460  29.537  1.00  0.00           O  
ATOM   1023  CB  TYR B 733      62.556  26.846  28.400  1.00  0.00           C  
ATOM   1024  CG  TYR B 733      63.421  25.938  29.240  1.00  0.00           C  
ATOM   1025  CD1 TYR B 733      62.855  25.083  30.181  1.00  0.00           C  
ATOM   1026  CD2 TYR B 733      64.808  25.957  29.117  1.00  0.00           C  
ATOM   1027  CE1 TYR B 733      63.653  24.270  30.982  1.00  0.00           C  
ATOM   1028  CE2 TYR B 733      65.612  25.148  29.909  1.00  0.00           C  
ATOM   1029  CZ  TYR B 733      65.033  24.310  30.840  1.00  0.00           C  
ATOM   1030  OH  TYR B 733      65.837  23.521  31.627  1.00  0.00           O  
ATOM   1031  N   GLU B 734      63.141  28.240  31.298  1.00  0.00           N  
ATOM   1032  CA  GLU B 734      64.102  28.778  32.256  1.00  0.00           C  
ATOM   1033  C   GLU B 734      64.659  27.705  33.184  1.00  0.00           C  
ATOM   1034  O   GLU B 734      63.950  26.777  33.570  1.00  0.00           O  
ATOM   1035  CB  GLU B 734      63.407  29.846  33.105  1.00  0.00           C  
ATOM   1036  CG  GLU B 734      64.021  31.234  33.068  1.00  0.00           C  
ATOM   1037  CD  GLU B 734      64.104  31.815  31.672  1.00  0.00           C  
ATOM   1038  OE1 GLU B 734      64.893  31.285  30.868  1.00  0.00           O  
ATOM   1039  OE2 GLU B 734      63.413  32.807  31.374  1.00  0.00           O  
ATOM   1040  N   ALA B 735      65.931  27.839  33.542  1.00  0.00           N  
ATOM   1041  CA  ALA B 735      66.596  26.908  34.453  1.00  0.00           C  
ATOM   1042  C   ALA B 735      67.368  27.784  35.438  1.00  0.00           C  
ATOM   1043  O   ALA B 735      68.419  28.340  35.103  1.00  0.00           O  
ATOM   1044  CB  ALA B 735      67.537  25.997  33.687  1.00  0.00           C  
ATOM   1045  N   LEU B 736      66.822  27.936  36.640  1.00  0.00           N  
ATOM   1046  CA  LEU B 736      67.420  28.792  37.658  1.00  0.00           C  
ATOM   1047  C   LEU B 736      68.054  28.081  38.849  1.00  0.00           C  
ATOM   1048  O   LEU B 736      67.625  26.991  39.240  1.00  0.00           O  
ATOM   1049  CB  LEU B 736      66.361  29.771  38.165  1.00  0.00           C  
ATOM   1050  CG  LEU B 736      65.705  30.628  37.080  1.00  0.00           C  
ATOM   1051  CD1 LEU B 736      64.376  31.154  37.562  1.00  0.00           C  
ATOM   1052  CD2 LEU B 736      66.629  31.766  36.690  1.00  0.00           C  
ATOM   1053  N   GLY B 737      69.075  28.718  39.421  1.00  0.00           N  
ATOM   1054  CA  GLY B 737      69.752  28.172  40.584  1.00  0.00           C  
ATOM   1055  C   GLY B 737      71.088  27.464  40.402  1.00  0.00           C  
ATOM   1056  O   GLY B 737      71.637  26.954  41.380  1.00  0.00           O  
ATOM   1057  N   SER B 738      71.647  27.455  39.195  1.00  0.00           N  
ATOM   1058  CA  SER B 738      72.921  26.775  38.975  1.00  0.00           C  
ATOM   1059  C   SER B 738      73.751  27.328  37.818  1.00  0.00           C  
ATOM   1060  O   SER B 738      73.221  27.773  36.802  1.00  0.00           O  
ATOM   1061  CB  SER B 738      72.690  25.273  38.780  1.00  0.00           C  
ATOM   1062  OG  SER B 738      73.915  24.581  38.582  1.00  0.00           O  
ATOM   1063  N   GLU B 739      75.067  27.280  37.997  1.00  0.00           N  
ATOM   1064  CA  GLU B 739      76.029  27.762  37.009  1.00  0.00           C  
ATOM   1065  C   GLU B 739      76.515  26.623  36.103  1.00  0.00           C  
ATOM   1066  O   GLU B 739      77.115  26.863  35.050  1.00  0.00           O  
ATOM   1067  CB  GLU B 739      77.219  28.391  37.748  1.00  0.00           C  
ATOM   1068  CG  GLU B 739      78.379  28.827  36.876  1.00  0.00           C  
ATOM   1069  CD  GLU B 739      78.082  30.069  36.073  1.00  0.00           C  
ATOM   1070  OE1 GLU B 739      78.147  31.178  36.646  1.00  0.00           O  
ATOM   1071  OE2 GLU B 739      77.802  29.934  34.866  1.00  0.00           O  
ATOM   1072  N   ASN B 783      76.230  25.388  36.509  1.00  0.00           N  
ATOM   1073  CA  ASN B 783      76.654  24.209  35.764  1.00  0.00           C  
ATOM   1074  C   ASN B 783      76.308  24.271  34.275  1.00  0.00           C  
ATOM   1075  O   ASN B 783      75.141  24.287  33.894  1.00  0.00           O  
ATOM   1076  CB  ASN B 783      76.058  22.951  36.388  1.00  0.00           C  
ATOM   1077  CG  ASN B 783      76.659  21.682  35.824  1.00  0.00           C  
ATOM   1078  OD1 ASN B 783      76.824  21.538  34.611  1.00  0.00           O  
ATOM   1079  ND2 ASN B 783      76.994  20.750  36.702  1.00  0.00           N  
ATOM   1080  N   PRO B 787      77.334  24.257  33.413  1.00  0.00           N  
ATOM   1081  CA  PRO B 787      77.194  24.315  31.954  1.00  0.00           C  
ATOM   1082  C   PRO B 787      76.306  23.248  31.322  1.00  0.00           C  
ATOM   1083  O   PRO B 787      75.983  23.339  30.136  1.00  0.00           O  
ATOM   1084  CB  PRO B 787      78.642  24.216  31.468  1.00  0.00           C  
ATOM   1085  CG  PRO B 787      79.323  23.449  32.568  1.00  0.00           C  
ATOM   1086  CD  PRO B 787      78.749  24.108  33.789  1.00  0.00           C  
ATOM   1087  N   ILE B 788      75.924  22.236  32.093  1.00  0.00           N  
ATOM   1088  CA  ILE B 788      75.058  21.173  31.578  1.00  0.00           C  
ATOM   1089  C   ILE B 788      73.682  21.761  31.234  1.00  0.00           C  
ATOM   1090  O   ILE B 788      73.092  21.445  30.194  1.00  0.00           O  
ATOM   1091  CB  ILE B 788      74.898  20.023  32.606  1.00  0.00           C  
ATOM   1092  CG1 ILE B 788      76.213  19.257  32.744  1.00  0.00           C  
ATOM   1093  CG2 ILE B 788      73.780  19.066  32.182  1.00  0.00           C  
ATOM   1094  CD1 ILE B 788      76.162  18.141  33.768  1.00  0.00           C  
ATOM   1095  N   LEU B 789      73.207  22.656  32.094  1.00  0.00           N  
ATOM   1096  CA  LEU B 789      71.923  23.317  31.906  1.00  0.00           C  
ATOM   1097  C   LEU B 789      71.934  24.154  30.631  1.00  0.00           C  
ATOM   1098  O   LEU B 789      70.929  24.239  29.927  1.00  0.00           O  
ATOM   1099  CB  LEU B 789      71.612  24.203  33.110  1.00  0.00           C  
ATOM   1100  CG  LEU B 789      71.583  23.459  34.449  1.00  0.00           C  
ATOM   1101  CD1 LEU B 789      71.294  24.427  35.575  1.00  0.00           C  
ATOM   1102  CD2 LEU B 789      70.528  22.366  34.416  1.00  0.00           C  
ATOM   1103  N   ASP B 790      73.083  24.747  30.325  1.00  0.00           N  
ATOM   1104  CA  ASP B 790      73.235  25.567  29.128  1.00  0.00           C  
ATOM   1105  C   ASP B 790      73.088  24.671  27.904  1.00  0.00           C  
ATOM   1106  O   ASP B 790      72.416  25.028  26.937  1.00  0.00           O  
ATOM   1107  CB  ASP B 790      74.608  26.245  29.114  1.00  0.00           C  
ATOM   1108  CG  ASP B 790      74.836  27.134  30.326  1.00  0.00           C  
ATOM   1109  OD1 ASP B 790      74.845  26.615  31.467  1.00  0.00           O  
ATOM   1110  OD2 ASP B 790      75.013  28.360  30.138  1.00  0.00           O  
ATOM   1111  N   ALA B 791      73.728  23.506  27.948  1.00  0.00           N  
ATOM   1112  CA  ALA B 791      73.654  22.552  26.848  1.00  0.00           C  
ATOM   1113  C   ALA B 791      72.219  22.070  26.720  1.00  0.00           C  
ATOM   1114  O   ALA B 791      71.661  22.044  25.625  1.00  0.00           O  
ATOM   1115  CB  ALA B 791      74.581  21.380  27.104  1.00  0.00           C  
ATOM   1116  N   GLU B 792      71.625  21.728  27.861  1.00  0.00           N  
ATOM   1117  CA  GLU B 792      70.244  21.253  27.936  1.00  0.00           C  
ATOM   1118  C   GLU B 792      69.296  22.265  27.300  1.00  0.00           C  
ATOM   1119  O   GLU B 792      68.479  21.904  26.455  1.00  0.00           O  
ATOM   1120  CB  GLU B 792      69.848  21.026  29.392  1.00  0.00           C  
ATOM   1121  CG  GLU B 792      68.491  20.392  29.589  1.00  0.00           C  
ATOM   1122  CD  GLU B 792      68.212  20.076  31.053  1.00  0.00           C  
ATOM   1123  OE1 GLU B 792      68.412  20.964  31.911  1.00  0.00           O  
ATOM   1124  OE2 GLU B 792      67.796  18.935  31.351  1.00  0.00           O  
ATOM   1125  N   ALA B 793      69.449  23.531  27.682  1.00  0.00           N  
ATOM   1126  CA  ALA B 793      68.628  24.615  27.154  1.00  0.00           C  
ATOM   1127  C   ALA B 793      68.656  24.589  25.625  1.00  0.00           C  
ATOM   1128  O   ALA B 793      67.607  24.562  24.972  1.00  0.00           O  
ATOM   1129  CB  ALA B 793      69.134  25.953  27.673  1.00  0.00           C  
ATOM   1130  N   VAL B 794      69.859  24.542  25.060  1.00  0.00           N  
ATOM   1131  CA  VAL B 794      70.019  24.506  23.612  1.00  0.00           C  
ATOM   1132  C   VAL B 794      69.359  23.261  23.025  1.00  0.00           C  
ATOM   1133  O   VAL B 794      68.670  23.344  22.006  1.00  0.00           O  
ATOM   1134  CB  VAL B 794      71.500  24.517  23.207  1.00  0.00           C  
ATOM   1135  CG1 VAL B 794      71.629  24.544  21.689  1.00  0.00           C  
ATOM   1136  CG2 VAL B 794      72.202  25.704  23.832  1.00  0.00           C  
ATOM   1137  N   VAL B 795      69.543  22.117  23.682  1.00  0.00           N  
ATOM   1138  CA  VAL B 795      68.967  20.865  23.203  1.00  0.00           C  
ATOM   1139  C   VAL B 795      67.455  20.926  23.209  1.00  0.00           C  
ATOM   1140  O   VAL B 795      66.822  20.543  22.226  1.00  0.00           O  
ATOM   1141  CB  VAL B 795      69.410  19.663  24.043  1.00  0.00           C  
ATOM   1142  CG1 VAL B 795      68.905  18.368  23.410  1.00  0.00           C  
ATOM   1143  CG2 VAL B 795      70.920  19.639  24.148  1.00  0.00           C  
ATOM   1144  N   LEU B 796      66.882  21.425  24.304  1.00  0.00           N  
ATOM   1145  CA  LEU B 796      65.431  21.538  24.442  1.00  0.00           C  
ATOM   1146  C   LEU B 796      64.846  22.398  23.330  1.00  0.00           C  
ATOM   1147  O   LEU B 796      63.921  21.970  22.642  1.00  0.00           O  
ATOM   1148  CB  LEU B 796      65.052  22.098  25.813  1.00  0.00           C  
ATOM   1149  CG  LEU B 796      65.354  21.146  26.975  1.00  0.00           C  
ATOM   1150  CD1 LEU B 796      64.987  21.778  28.310  1.00  0.00           C  
ATOM   1151  CD2 LEU B 796      64.609  19.840  26.776  1.00  0.00           C  
ATOM   1152  N   LEU B 797      65.418  23.580  23.112  1.00  0.00           N  
ATOM   1153  CA  LEU B 797      64.940  24.460  22.049  1.00  0.00           C  
ATOM   1154  C   LEU B 797      65.030  23.727  20.708  1.00  0.00           C  
ATOM   1155  O   LEU B 797      64.074  23.722  19.918  1.00  0.00           O  
ATOM   1156  CB  LEU B 797      65.764  25.751  21.999  1.00  0.00           C  
ATOM   1157  CG  LEU B 797      65.489  26.707  20.826  1.00  0.00           C  
ATOM   1158  CD1 LEU B 797      63.996  27.001  20.684  1.00  0.00           C  
ATOM   1159  CD2 LEU B 797      66.269  27.989  21.029  1.00  0.00           C  
ATOM   1160  N   TYR B 798      66.172  23.085  20.478  1.00  0.00           N  
ATOM   1161  CA  TYR B 798      66.407  22.335  19.254  1.00  0.00           C  
ATOM   1162  C   TYR B 798      65.337  21.252  19.099  1.00  0.00           C  
ATOM   1163  O   TYR B 798      64.734  21.111  18.030  1.00  0.00           O  
ATOM   1164  CB  TYR B 798      67.806  21.703  19.282  1.00  0.00           C  
ATOM   1165  CG  TYR B 798      68.203  20.992  18.003  1.00  0.00           C  
ATOM   1166  CD1 TYR B 798      68.456  21.708  16.838  1.00  0.00           C  
ATOM   1167  CD2 TYR B 798      68.304  19.600  17.956  1.00  0.00           C  
ATOM   1168  CE1 TYR B 798      68.796  21.061  15.656  1.00  0.00           C  
ATOM   1169  CE2 TYR B 798      68.642  18.943  16.780  1.00  0.00           C  
ATOM   1170  CZ  TYR B 798      68.886  19.679  15.633  1.00  0.00           C  
ATOM   1171  OH  TYR B 798      69.210  19.027  14.461  1.00  0.00           O  
ATOM   1172  N   GLU B 799      65.065  20.527  20.182  1.00  0.00           N  
ATOM   1173  CA  GLU B 799      64.074  19.456  20.161  1.00  0.00           C  
ATOM   1174  C   GLU B 799      62.654  19.927  19.899  1.00  0.00           C  
ATOM   1175  O   GLU B 799      61.932  19.298  19.127  1.00  0.00           O  
ATOM   1176  CB  GLU B 799      64.125  18.620  21.445  1.00  0.00           C  
ATOM   1177  CG  GLU B 799      65.216  17.564  21.436  1.00  0.00           C  
ATOM   1178  CD  GLU B 799      65.127  16.638  20.221  1.00  0.00           C  
ATOM   1179  OE1 GLU B 799      64.237  15.759  20.208  1.00  0.00           O  
ATOM   1180  OE2 GLU B 799      65.941  16.789  19.279  1.00  0.00           O  
ATOM   1181  N   CYS B 800      62.258  21.036  20.514  1.00  0.00           N  
ATOM   1182  CA  CYS B 800      60.913  21.559  20.319  1.00  0.00           C  
ATOM   1183  C   CYS B 800      60.630  21.747  18.827  1.00  0.00           C  
ATOM   1184  O   CYS B 800      59.599  21.298  18.314  1.00  0.00           O  
ATOM   1185  CB  CYS B 800      60.737  22.885  21.058  1.00  0.00           C  
ATOM   1186  SG  CYS B 800      60.824  22.771  22.855  1.00  0.00           S  
ATOM   1187  N   LEU B 801      61.587  22.347  18.127  1.00  0.00           N  
ATOM   1188  CA  LEU B 801      61.455  22.604  16.702  1.00  0.00           C  
ATOM   1189  C   LEU B 801      61.620  21.322  15.889  1.00  0.00           C  
ATOM   1190  O   LEU B 801      60.996  21.148  14.843  1.00  0.00           O  
ATOM   1191  CB  LEU B 801      62.495  23.634  16.273  1.00  0.00           C  
ATOM   1192  CG  LEU B 801      62.527  24.900  17.129  1.00  0.00           C  
ATOM   1193  CD1 LEU B 801      63.769  25.710  16.819  1.00  0.00           C  
ATOM   1194  CD2 LEU B 801      61.277  25.723  16.896  1.00  0.00           C  
ATOM   1195  N   LYS B 802      62.453  20.419  16.388  1.00  0.00           N  
ATOM   1196  CA  LYS B 802      62.716  19.151  15.711  1.00  0.00           C  
ATOM   1197  C   LYS B 802      61.470  18.268  15.730  1.00  0.00           C  
ATOM   1198  O   LYS B 802      61.066  17.734  14.699  1.00  0.00           O  
ATOM   1199  CB  LYS B 802      63.884  18.432  16.395  1.00  0.00           C  
ATOM   1200  CG  LYS B 802      64.672  17.498  15.499  1.00  0.00           C  
ATOM   1201  CD  LYS B 802      65.398  18.268  14.411  1.00  0.00           C  
ATOM   1202  CE  LYS B 802      66.360  17.365  13.660  1.00  0.00           C  
ATOM   1203  NZ  LYS B 802      67.040  18.075  12.543  1.00  0.00           N  
ATOM   1204  N   GLU B 803      60.852  18.157  16.905  1.00  0.00           N  
ATOM   1205  CA  GLU B 803      59.647  17.359  17.104  1.00  0.00           C  
ATOM   1206  C   GLU B 803      58.512  17.815  16.203  1.00  0.00           C  
ATOM   1207  O   GLU B 803      57.699  17.004  15.765  1.00  0.00           O  
ATOM   1208  CB  GLU B 803      59.186  17.447  18.557  1.00  0.00           C  
ATOM   1209  CG  GLU B 803      60.082  16.730  19.560  1.00  0.00           C  
ATOM   1210  CD  GLU B 803      59.958  15.212  19.510  1.00  0.00           C  
ATOM   1211  OE1 GLU B 803      58.915  14.708  19.030  1.00  0.00           O  
ATOM   1212  OE2 GLU B 803      60.905  14.525  19.968  1.00  0.00           O  
ATOM   1213  N   LEU B 807      58.450  19.117  15.939  1.00  0.00           N  
ATOM   1214  CA  LEU B 807      57.408  19.676  15.082  1.00  0.00           C  
ATOM   1215  C   LEU B 807      57.554  19.209  13.635  1.00  0.00           C  
ATOM   1216  O   LEU B 807      56.648  19.393  12.823  1.00  0.00           O  
ATOM   1217  CB  LEU B 807      57.424  21.207  15.147  1.00  0.00           C  
ATOM   1218  CG  LEU B 807      57.061  21.828  16.500  1.00  0.00           C  
ATOM   1219  CD1 LEU B 807      57.289  23.323  16.463  1.00  0.00           C  
ATOM   1220  CD2 LEU B 807      55.614  21.509  16.854  1.00  0.00           C  
ATOM   1221  N   GLY B 808      58.688  18.590  13.323  1.00  0.00           N  
ATOM   1222  CA  GLY B 808      58.925  18.108  11.978  1.00  0.00           C  
ATOM   1223  C   GLY B 808      59.907  18.965  11.203  1.00  0.00           C  
ATOM   1224  O   GLY B 808      60.288  18.616  10.082  1.00  0.00           O  
ATOM   1225  N   LEU B 809      60.310  20.094  11.784  1.00  0.00           N  
ATOM   1226  CA  LEU B 809      61.259  20.991  11.130  1.00  0.00           C  
ATOM   1227  C   LEU B 809      62.598  20.288  10.980  1.00  0.00           C  
ATOM   1228  O   LEU B 809      63.072  19.629  11.909  1.00  0.00           O  
ATOM   1229  CB  LEU B 809      61.446  22.271  11.935  1.00  0.00           C  
ATOM   1230  CG  LEU B 809      60.265  23.231  11.972  1.00  0.00           C  
ATOM   1231  CD1 LEU B 809      60.620  24.415  12.844  1.00  0.00           C  
ATOM   1232  CD2 LEU B 809      59.930  23.686  10.567  1.00  0.00           C  
ATOM   1233  N   ARG B1153      63.201  20.440   9.808  1.00  0.00           N  
ATOM   1234  CA  ARG B1153      64.478  19.804   9.523  1.00  0.00           C  
ATOM   1235  C   ARG B1153      65.573  20.818   9.199  1.00  0.00           C  
ATOM   1236  O   ARG B1153      66.708  20.675   9.648  1.00  0.00           O  
ATOM   1237  CB  ARG B1153      64.314  18.809   8.367  1.00  0.00           C  
ATOM   1238  CG  ARG B1153      63.383  17.625   8.668  1.00  0.00           C  
ATOM   1239  CD  ARG B1153      64.128  16.418   9.250  1.00  0.00           C  
ATOM   1240  NE  ARG B1153      65.140  15.896   8.326  1.00  0.00           N  
ATOM   1241  CZ  ARG B1153      64.880  15.320   7.152  1.00  0.00           C  
ATOM   1242  NH1 ARG B1153      63.631  15.165   6.732  1.00  0.00           N  
ATOM   1243  NH2 ARG B1153      65.880  14.935   6.368  1.00  0.00           N  
ATOM   1244  N   ARG B1154      65.227  21.853   8.441  1.00  0.00           N  
ATOM   1245  CA  ARG B1154      66.197  22.872   8.050  1.00  0.00           C  
ATOM   1246  C   ARG B1154      66.430  23.995   9.064  1.00  0.00           C  
ATOM   1247  O   ARG B1154      66.063  25.150   8.818  1.00  0.00           O  
ATOM   1248  CB  ARG B1154      65.837  23.450   6.677  1.00  0.00           C  
ATOM   1249  CG  ARG B1154      66.109  22.486   5.524  1.00  0.00           C  
ATOM   1250  CD  ARG B1154      64.831  21.942   4.893  1.00  0.00           C  
ATOM   1251  NE  ARG B1154      64.210  22.911   3.990  1.00  0.00           N  
ATOM   1252  CZ  ARG B1154      63.079  22.704   3.317  1.00  0.00           C  
ATOM   1253  NH1 ARG B1154      62.423  21.556   3.434  1.00  0.00           N  
ATOM   1254  NH2 ARG B1154      62.601  23.653   2.520  1.00  0.00           N  
ATOM   1255  N   LEU B1155      67.033  23.650  10.201  1.00  0.00           N  
ATOM   1256  CA  LEU B1155      67.347  24.620  11.253  1.00  0.00           C  
ATOM   1257  C   LEU B1155      68.848  24.918  11.265  1.00  0.00           C  
ATOM   1258  O   LEU B1155      69.657  24.092  10.838  1.00  0.00           O  
ATOM   1259  CB  LEU B1155      66.960  24.091  12.644  1.00  0.00           C  
ATOM   1260  CG  LEU B1155      65.536  23.666  13.007  1.00  0.00           C  
ATOM   1261  CD1 LEU B1155      64.535  24.608  12.353  1.00  0.00           C  
ATOM   1262  CD2 LEU B1155      65.293  22.232  12.578  1.00  0.00           C  
ATOM   1263  N   LYS B1156      69.215  26.082  11.792  1.00  0.00           N  
ATOM   1264  CA  LYS B1156      70.619  26.484  11.883  1.00  0.00           C  
ATOM   1265  C   LYS B1156      70.925  26.998  13.290  1.00  0.00           C  
ATOM   1266  O   LYS B1156      70.623  28.148  13.617  1.00  0.00           O  
ATOM   1267  CB  LYS B1156      70.940  27.566  10.845  1.00  0.00           C  
ATOM   1268  CG  LYS B1156      70.849  27.100   9.392  1.00  0.00           C  
ATOM   1269  CD  LYS B1156      71.916  26.057   9.050  1.00  0.00           C  
ATOM   1270  CE  LYS B1156      71.828  25.609   7.594  1.00  0.00           C  
ATOM   1271  NZ  LYS B1156      70.633  24.762   7.320  1.00  0.00           N  
ATOM   1272  N   VAL B1157      71.488  26.133  14.128  1.00  0.00           N  
ATOM   1273  CA  VAL B1157      71.819  26.502  15.501  1.00  0.00           C  
ATOM   1274  C   VAL B1157      73.101  27.335  15.533  1.00  0.00           C  
ATOM   1275  O   VAL B1157      74.077  26.996  14.859  1.00  0.00           O  
ATOM   1276  CB  VAL B1157      72.019  25.254  16.381  1.00  0.00           C  
ATOM   1277  CG1 VAL B1157      72.183  25.653  17.843  1.00  0.00           C  
ATOM   1278  CG2 VAL B1157      70.855  24.311  16.216  1.00  0.00           C  
ATOM   1279  N   LYS B1158      73.097  28.411  16.321  1.00  0.00           N  
ATOM   1280  CA  LYS B1158      74.254  29.293  16.444  1.00  0.00           C  
ATOM   1281  C   LYS B1158      74.625  29.517  17.901  1.00  0.00           C  
ATOM   1282  O   LYS B1158      73.839  30.079  18.668  1.00  0.00           O  
ATOM   1283  CB  LYS B1158      73.975  30.632  15.762  1.00  0.00           C  
ATOM   1284  CG  LYS B1158      73.626  30.480  14.299  1.00  0.00           C  
ATOM   1285  CD  LYS B1158      73.493  31.808  13.585  1.00  0.00           C  
ATOM   1286  CE  LYS B1158      73.175  31.568  12.115  1.00  0.00           C  
ATOM   1287  NZ  LYS B1158      74.207  30.700  11.442  1.00  0.00           N  
ATOM   1288  N   LEU B1159      75.824  29.075  18.277  1.00  0.00           N  
ATOM   1289  CA  LEU B1159      76.315  29.210  19.651  1.00  0.00           C  
ATOM   1290  C   LEU B1159      77.440  30.237  19.758  1.00  0.00           C  
ATOM   1291  O   LEU B1159      78.151  30.496  18.790  1.00  0.00           O  
ATOM   1292  CB  LEU B1159      76.800  27.858  20.183  1.00  0.00           C  
ATOM   1293  CG  LEU B1159      77.322  27.807  21.620  1.00  0.00           C  
ATOM   1294  CD1 LEU B1159      76.269  28.322  22.600  1.00  0.00           C  
ATOM   1295  CD2 LEU B1159      77.702  26.377  21.948  1.00  0.00           C  
ATOM   1296  N   SER B1160      77.588  30.812  20.943  1.00  0.00           N  
ATOM   1297  CA  SER B1160      78.604  31.812  21.202  1.00  0.00           C  
ATOM   1298  C   SER B1160      78.592  32.160  22.689  1.00  0.00           C  
ATOM   1299  O   SER B1160      77.965  31.466  23.494  1.00  0.00           O  
ATOM   1300  CB  SER B1160      78.327  33.055  20.363  1.00  0.00           C  
ATOM   1301  OG  SER B1160      79.295  34.061  20.602  1.00  0.00           O  
ATOM   1302  N   SER B1161      79.307  33.215  23.056  1.00  0.00           N  
ATOM   1303  CA  SER B1161      79.376  33.652  24.442  1.00  0.00           C  
ATOM   1304  C   SER B1161      79.765  35.120  24.500  1.00  0.00           C  
ATOM   1305  O   SER B1161      80.406  35.648  23.595  1.00  0.00           O  
ATOM   1306  CB  SER B1161      80.384  32.810  25.226  1.00  0.00           C  
ATOM   1307  OG  SER B1161      80.546  33.295  26.551  1.00  0.00           O  
ATOM   1308  N   VAL B1162      79.320  35.788  25.552  1.00  0.00           N  
ATOM   1309  CA  VAL B1162      79.612  37.201  25.745  1.00  0.00           C  
ATOM   1310  C   VAL B1162      80.581  37.336  26.904  1.00  0.00           C  
ATOM   1311  O   VAL B1162      80.866  38.440  27.372  1.00  0.00           O  
ATOM   1312  CB  VAL B1162      78.317  38.003  26.038  1.00  0.00           C  
ATOM   1313  CG1 VAL B1162      77.364  37.910  24.843  1.00  0.00           C  
ATOM   1314  CG2 VAL B1162      77.626  37.480  27.305  1.00  0.00           C  
ATOM   1315  N   GLY B1163      81.076  36.188  27.355  1.00  0.00           N  
ATOM   1316  CA  GLY B1163      82.017  36.140  28.449  1.00  0.00           C  
ATOM   1317  C   GLY B1163      81.326  36.577  29.700  1.00  0.00           C  
ATOM   1318  O   GLY B1163      80.480  35.898  30.239  1.00  0.00           O  
ATOM   1319  N   ASP B1189      81.399  37.855  29.930  1.00  0.00           N  
ATOM   1320  CA  ASP B1189      80.813  38.353  31.143  1.00  0.00           C  
ATOM   1321  C   ASP B1189      80.704  39.842  30.981  1.00  0.00           C  
ATOM   1322  O   ASP B1189      81.219  40.399  30.009  1.00  0.00           O  
ATOM   1323  CB  ASP B1189      81.747  38.028  32.316  1.00  0.00           C  
ATOM   1324  CG  ASP B1189      81.815  36.541  32.635  1.00  0.00           C  
ATOM   1325  OD1 ASP B1189      80.784  35.961  33.025  1.00  0.00           O  
ATOM   1326  OD2 ASP B1189      82.904  35.945  32.502  1.00  0.00           O  
ATOM   1327  N   PRO B1190      80.068  40.524  31.949  1.00  0.00           N  
ATOM   1328  CA  PRO B1190      79.935  41.981  31.846  1.00  0.00           C  
ATOM   1329  C   PRO B1190      81.287  42.680  31.657  1.00  0.00           C  
ATOM   1330  O   PRO B1190      81.390  43.657  30.911  1.00  0.00           O  
ATOM   1331  CB  PRO B1190      79.267  42.358  33.175  1.00  0.00           C  
ATOM   1332  CG  PRO B1190      79.607  41.206  34.093  1.00  0.00           C  
ATOM   1333  CD  PRO B1190      79.442  40.030  33.187  1.00  0.00           C  
ATOM   1334  N   GLU B1191      82.328  42.143  32.293  1.00  0.00           N  
ATOM   1335  CA  GLU B1191      83.671  42.708  32.188  1.00  0.00           C  
ATOM   1336  C   GLU B1191      84.204  42.558  30.768  1.00  0.00           C  
ATOM   1337  O   GLU B1191      84.644  43.529  30.155  1.00  0.00           O  
ATOM   1338  CB  GLU B1191      84.627  42.025  33.166  1.00  0.00           C  
ATOM   1339  CG  GLU B1191      84.257  42.167  34.641  1.00  0.00           C  
ATOM   1340  CD  GLU B1191      83.172  41.200  35.087  1.00  0.00           C  
ATOM   1341  OE1 GLU B1191      83.094  40.077  34.536  1.00  0.00           O  
ATOM   1342  OE2 GLU B1191      82.400  41.564  36.000  1.00  0.00           O  
ATOM   1343  N   ASP B1192      84.144  41.336  30.248  1.00  0.00           N  
ATOM   1344  CA  ASP B1192      84.613  41.044  28.896  1.00  0.00           C  
ATOM   1345  C   ASP B1192      83.836  41.908  27.903  1.00  0.00           C  
ATOM   1346  O   ASP B1192      84.407  42.491  26.977  1.00  0.00           O  
ATOM   1347  CB  ASP B1192      84.398  39.560  28.571  1.00  0.00           C  
ATOM   1348  CG  ASP B1192      84.989  38.631  29.625  1.00  0.00           C  
ATOM   1349  OD1 ASP B1192      86.026  38.979  30.222  1.00  0.00           O  
ATOM   1350  OD2 ASP B1192      84.417  37.547  29.861  1.00  0.00           O  
ATOM   1351  N   ARG B1193      82.531  42.003  28.135  1.00  0.00           N  
ATOM   1352  CA  ARG B1193      81.624  42.790  27.306  1.00  0.00           C  
ATOM   1353  C   ARG B1193      82.102  44.246  27.270  1.00  0.00           C  
ATOM   1354  O   ARG B1193      82.205  44.857  26.197  1.00  0.00           O  
ATOM   1355  CB  ARG B1193      80.205  42.698  27.893  1.00  0.00           C  
ATOM   1356  CG  ARG B1193      79.088  43.250  27.030  1.00  0.00           C  
ATOM   1357  CD  ARG B1193      77.739  43.043  27.710  1.00  0.00           C  
ATOM   1358  NE  ARG B1193      76.618  43.502  26.889  1.00  0.00           N  
ATOM   1359  CZ  ARG B1193      75.920  42.725  26.063  1.00  0.00           C  
ATOM   1360  NH1 ARG B1193      76.218  41.436  25.937  1.00  0.00           N  
ATOM   1361  NH2 ARG B1193      74.918  43.233  25.355  1.00  0.00           N  
ATOM   1362  N   ALA B1194      82.443  44.773  28.443  1.00  0.00           N  
ATOM   1363  CA  ALA B1194      82.916  46.147  28.570  1.00  0.00           C  
ATOM   1364  C   ALA B1194      84.216  46.363  27.803  1.00  0.00           C  
ATOM   1365  O   ALA B1194      84.347  47.324  27.037  1.00  0.00           O  
ATOM   1366  CB  ALA B1194      83.108  46.504  30.037  1.00  0.00           C  
ATOM   1367  N   ARG B1195      85.164  45.452  27.989  1.00  0.00           N  
ATOM   1368  CA  ARG B1195      86.455  45.550  27.321  1.00  0.00           C  
ATOM   1369  C   ARG B1195      86.342  45.509  25.802  1.00  0.00           C  
ATOM   1370  O   ARG B1195      87.026  46.264  25.103  1.00  0.00           O  
ATOM   1371  CB  ARG B1195      87.404  44.460  27.828  1.00  0.00           C  
ATOM   1372  CG  ARG B1195      87.781  44.660  29.277  1.00  0.00           C  
ATOM   1373  CD  ARG B1195      88.670  43.572  29.833  1.00  0.00           C  
ATOM   1374  NE  ARG B1195      88.893  43.817  31.256  1.00  0.00           N  
ATOM   1375  CZ  ARG B1195      88.395  43.070  32.237  1.00  0.00           C  
ATOM   1376  NH1 ARG B1195      87.648  42.006  31.958  1.00  0.00           N  
ATOM   1377  NH2 ARG B1195      88.594  43.417  33.506  1.00  0.00           N  
ATOM   1378  N   TYR B1196      85.469  44.648  25.286  1.00  0.00           N  
ATOM   1379  CA  TYR B1196      85.294  44.550  23.845  1.00  0.00           C  
ATOM   1380  C   TYR B1196      84.723  45.856  23.321  1.00  0.00           C  
ATOM   1381  O   TYR B1196      85.143  46.350  22.272  1.00  0.00           O  
ATOM   1382  CB  TYR B1196      84.374  43.388  23.475  1.00  0.00           C  
ATOM   1383  CG  TYR B1196      84.306  43.121  21.983  1.00  0.00           C  
ATOM   1384  CD1 TYR B1196      85.465  43.019  21.217  1.00  0.00           C  
ATOM   1385  CD2 TYR B1196      83.087  42.957  21.341  1.00  0.00           C  
ATOM   1386  CE1 TYR B1196      85.407  42.754  19.850  1.00  0.00           C  
ATOM   1387  CE2 TYR B1196      83.021  42.694  19.977  1.00  0.00           C  
ATOM   1388  CZ  TYR B1196      84.182  42.593  19.239  1.00  0.00           C  
ATOM   1389  OH  TYR B1196      84.105  42.320  17.893  1.00  0.00           O  
ATOM   1390  N   ASN B1197      83.772  46.417  24.060  1.00  0.00           N  
ATOM   1391  CA  ASN B1197      83.160  47.684  23.670  1.00  0.00           C  
ATOM   1392  C   ASN B1197      84.228  48.772  23.552  1.00  0.00           C  
ATOM   1393  O   ASN B1197      84.337  49.441  22.519  1.00  0.00           O  
ATOM   1394  CB  ASN B1197      82.075  48.100  24.671  1.00  0.00           C  
ATOM   1395  CG  ASN B1197      80.738  47.430  24.396  1.00  0.00           C  
ATOM   1396  OD1 ASN B1197      80.326  47.293  23.242  1.00  0.00           O  
ATOM   1397  ND2 ASN B1197      80.050  47.023  25.450  1.00  0.00           N  
ATOM   1398  N   ALA B1212      85.047  48.903  24.594  1.00  0.00           N  
ATOM   1399  CA  ALA B1212      86.125  49.885  24.612  1.00  0.00           C  
ATOM   1400  C   ALA B1212      87.006  49.687  23.381  1.00  0.00           C  
ATOM   1401  O   ALA B1212      87.324  50.648  22.679  1.00  0.00           O  
ATOM   1402  CB  ALA B1212      86.946  49.738  25.885  1.00  0.00           C  
ATOM   1403  N   TYR B1213      87.361  48.434  23.105  1.00  0.00           N  
ATOM   1404  CA  TYR B1213      88.190  48.085  21.953  1.00  0.00           C  
ATOM   1405  C   TYR B1213      87.565  48.614  20.664  1.00  0.00           C  
ATOM   1406  O   TYR B1213      88.226  49.302  19.878  1.00  0.00           O  
ATOM   1407  CB  TYR B1213      88.364  46.560  21.870  1.00  0.00           C  
ATOM   1408  CG  TYR B1213      88.751  46.025  20.502  1.00  0.00           C  
ATOM   1409  CD1 TYR B1213      90.063  46.089  20.048  1.00  0.00           C  
ATOM   1410  CD2 TYR B1213      87.800  45.437  19.670  1.00  0.00           C  
ATOM   1411  CE1 TYR B1213      90.419  45.575  18.794  1.00  0.00           C  
ATOM   1412  CE2 TYR B1213      88.145  44.921  18.419  1.00  0.00           C  
ATOM   1413  CZ  TYR B1213      89.451  44.992  17.988  1.00  0.00           C  
ATOM   1414  OH  TYR B1213      89.789  44.477  16.756  1.00  0.00           O  
ATOM   1415  N   LEU B1214      86.289  48.299  20.465  1.00  0.00           N  
ATOM   1416  CA  LEU B1214      85.561  48.726  19.277  1.00  0.00           C  
ATOM   1417  C   LEU B1214      85.588  50.240  19.134  1.00  0.00           C  
ATOM   1418  O   LEU B1214      85.777  50.761  18.034  1.00  0.00           O  
ATOM   1419  CB  LEU B1214      84.118  48.227  19.334  1.00  0.00           C  
ATOM   1420  CG  LEU B1214      83.923  46.714  19.202  1.00  0.00           C  
ATOM   1421  CD1 LEU B1214      82.508  46.343  19.575  1.00  0.00           C  
ATOM   1422  CD2 LEU B1214      84.240  46.267  17.784  1.00  0.00           C  
ATOM   1423  N   ARG B1215      85.434  50.939  20.253  1.00  0.00           N  
ATOM   1424  CA  ARG B1215      85.448  52.396  20.249  1.00  0.00           C  
ATOM   1425  C   ARG B1215      86.790  52.926  19.774  1.00  0.00           C  
ATOM   1426  O   ARG B1215      86.846  53.754  18.873  1.00  0.00           O  
ATOM   1427  CB  ARG B1215      85.135  52.951  21.641  1.00  0.00           C  
ATOM   1428  CG  ARG B1215      83.703  52.722  22.081  1.00  0.00           C  
ATOM   1429  CD  ARG B1215      83.382  53.434  23.387  1.00  0.00           C  
ATOM   1430  NE  ARG B1215      82.003  53.179  23.807  1.00  0.00           N  
ATOM   1431  CZ  ARG B1215      81.655  52.351  24.789  1.00  0.00           C  
ATOM   1432  NH1 ARG B1215      82.580  51.688  25.471  1.00  0.00           N  
ATOM   1433  NH2 ARG B1215      80.373  52.162  25.072  1.00  0.00           N  
ATOM   1434  N   GLU B1222      87.868  52.408  20.353  1.00  0.00           N  
ATOM   1435  CA  GLU B1222      89.223  52.827  20.007  1.00  0.00           C  
ATOM   1436  C   GLU B1222      89.563  52.588  18.536  1.00  0.00           C  
ATOM   1437  O   GLU B1222      90.220  53.410  17.901  1.00  0.00           O  
ATOM   1438  CB  GLU B1222      90.232  52.099  20.898  1.00  0.00           C  
ATOM   1439  CG  GLU B1222      90.011  52.325  22.393  1.00  0.00           C  
ATOM   1440  CD  GLU B1222      90.813  51.376  23.277  1.00  0.00           C  
ATOM   1441  OE1 GLU B1222      91.454  50.436  22.746  1.00  0.00           O  
ATOM   1442  OE2 GLU B1222      90.808  51.581  24.513  1.00  0.00           O  
ATOM   1443  N   VAL B1223      89.106  51.466  17.997  1.00  0.00           N  
ATOM   1444  CA  VAL B1223      89.371  51.117  16.607  1.00  0.00           C  
ATOM   1445  C   VAL B1223      88.479  51.869  15.622  1.00  0.00           C  
ATOM   1446  O   VAL B1223      88.931  52.313  14.555  1.00  0.00           O  
ATOM   1447  CB  VAL B1223      89.179  49.601  16.376  1.00  0.00           C  
ATOM   1448  CG1 VAL B1223      89.482  49.236  14.928  1.00  0.00           C  
ATOM   1449  CG2 VAL B1223      90.068  48.813  17.318  1.00  0.00           C  
ATOM   1450  N   LEU B1224      87.212  52.019  15.984  1.00  0.00           N  
ATOM   1451  CA  LEU B1224      86.244  52.673  15.118  1.00  0.00           C  
ATOM   1452  C   LEU B1224      86.157  54.196  15.190  1.00  0.00           C  
ATOM   1453  O   LEU B1224      86.023  54.847  14.153  1.00  0.00           O  
ATOM   1454  CB  LEU B1224      84.864  52.048  15.328  1.00  0.00           C  
ATOM   1455  CG  LEU B1224      84.773  50.554  14.999  1.00  0.00           C  
ATOM   1456  CD1 LEU B1224      83.504  49.966  15.576  1.00  0.00           C  
ATOM   1457  CD2 LEU B1224      84.839  50.339  13.496  1.00  0.00           C  
ATOM   1458  N   SER B1225      86.281  54.770  16.384  1.00  0.00           N  
ATOM   1459  CA  SER B1225      86.180  56.224  16.543  1.00  0.00           C  
ATOM   1460  C   SER B1225      87.033  57.065  15.581  1.00  0.00           C  
ATOM   1461  O   SER B1225      86.524  58.009  14.975  1.00  0.00           O  
ATOM   1462  CB  SER B1225      86.402  56.656  18.005  1.00  0.00           C  
ATOM   1463  OG  SER B1225      87.709  56.357  18.463  1.00  0.00           O  
ATOM   1464  N   PRO B1226      88.324  56.720  15.393  1.00  0.00           N  
ATOM   1465  CA  PRO B1226      89.136  57.523  14.471  1.00  0.00           C  
ATOM   1466  C   PRO B1226      88.657  57.414  13.022  1.00  0.00           C  
ATOM   1467  O   PRO B1226      89.045  58.209  12.168  1.00  0.00           O  
ATOM   1468  CB  PRO B1226      90.535  56.933  14.654  1.00  0.00           C  
ATOM   1469  CG  PRO B1226      90.259  55.513  15.004  1.00  0.00           C  
ATOM   1470  CD  PRO B1226      89.136  55.648  15.995  1.00  0.00           C  
ATOM   1471  N   HIS B1238      87.827  56.412  12.749  1.00  0.00           N  
ATOM   1472  CA  HIS B1238      87.276  56.192  11.415  1.00  0.00           C  
ATOM   1473  C   HIS B1238      85.767  56.428  11.453  1.00  0.00           C  
ATOM   1474  O   HIS B1238      85.051  56.079  10.512  1.00  0.00           O  
ATOM   1475  CB  HIS B1238      87.558  54.760  10.952  1.00  0.00           C  
ATOM   1476  CG  HIS B1238      89.013  54.427  10.866  1.00  0.00           C  
ATOM   1477  ND1 HIS B1238      89.694  53.782  11.881  1.00  0.00           N  
ATOM   1478  CD2 HIS B1238      89.922  54.654   9.892  1.00  0.00           C  
ATOM   1479  CE1 HIS B1238      90.956  53.634  11.531  1.00  0.00           C  
ATOM   1480  NE2 HIS B1238      91.124  54.154  10.329  1.00  0.00           N  
ATOM   1481  N   ARG B1239      85.306  57.057  12.531  1.00  0.00           N  
ATOM   1482  CA  ARG B1239      83.892  57.352  12.761  1.00  0.00           C  
ATOM   1483  C   ARG B1239      83.151  57.895  11.544  1.00  0.00           C  
ATOM   1484  O   ARG B1239      81.998  57.543  11.295  1.00  0.00           O  
ATOM   1485  CB  ARG B1239      83.770  58.346  13.919  1.00  0.00           C  
ATOM   1486  CG  ARG B1239      82.363  58.583  14.431  1.00  0.00           C  
ATOM   1487  CD  ARG B1239      82.409  59.513  15.629  1.00  0.00           C  
ATOM   1488  NE  ARG B1239      81.106  59.678  16.265  1.00  0.00           N  
ATOM   1489  CZ  ARG B1239      80.918  60.285  17.433  1.00  0.00           C  
ATOM   1490  NH1 ARG B1239      81.951  60.788  18.101  1.00  0.00           N  
ATOM   1491  NH2 ARG B1239      79.694  60.403  17.929  1.00  0.00           N  
ATOM   1492  N   GLU B1240      83.836  58.728  10.774  1.00  0.00           N  
ATOM   1493  CA  GLU B1240      83.255  59.347   9.591  1.00  0.00           C  
ATOM   1494  C   GLU B1240      82.837  58.376   8.481  1.00  0.00           C  
ATOM   1495  O   GLU B1240      82.075  58.747   7.589  1.00  0.00           O  
ATOM   1496  CB  GLU B1240      84.216  60.399   9.037  1.00  0.00           C  
ATOM   1497  CG  GLU B1240      84.597  61.469  10.052  1.00  0.00           C  
ATOM   1498  CD  GLU B1240      85.520  62.520   9.475  1.00  0.00           C  
ATOM   1499  OE1 GLU B1240      86.682  62.184   9.155  1.00  0.00           O  
ATOM   1500  OE2 GLU B1240      85.083  63.685   9.344  1.00  0.00           O  
ATOM   1501  N   ALA B1241      83.319  57.139   8.538  1.00  0.00           N  
ATOM   1502  CA  ALA B1241      82.981  56.149   7.518  1.00  0.00           C  
ATOM   1503  C   ALA B1241      81.828  55.232   7.929  1.00  0.00           C  
ATOM   1504  O   ALA B1241      81.510  54.276   7.221  1.00  0.00           O  
ATOM   1505  CB  ALA B1241      84.208  55.324   7.157  1.00  0.00           C  
ATOM   1506  N   LEU B1242      81.197  55.532   9.060  1.00  0.00           N  
ATOM   1507  CA  LEU B1242      80.092  54.722   9.561  1.00  0.00           C  
ATOM   1508  C   LEU B1242      78.726  55.232   9.113  1.00  0.00           C  
ATOM   1509  O   LEU B1242      78.563  56.407   8.778  1.00  0.00           O  
ATOM   1510  CB  LEU B1242      80.131  54.676  11.091  1.00  0.00           C  
ATOM   1511  CG  LEU B1242      81.428  54.196  11.742  1.00  0.00           C  
ATOM   1512  CD1 LEU B1242      81.333  54.333  13.254  1.00  0.00           C  
ATOM   1513  CD2 LEU B1242      81.697  52.760  11.341  1.00  0.00           C  
ATOM   1514  N   SER B1243      77.747  54.333   9.098  1.00  0.00           N  
ATOM   1515  CA  SER B1243      76.381  54.687   8.731  1.00  0.00           C  
ATOM   1516  C   SER B1243      75.816  55.464   9.915  1.00  0.00           C  
ATOM   1517  O   SER B1243      76.160  55.171  11.064  1.00  0.00           O  
ATOM   1518  CB  SER B1243      75.546  53.421   8.503  1.00  0.00           C  
ATOM   1519  OG  SER B1243      76.096  52.607   7.477  1.00  0.00           O  
ATOM   1520  N   GLU B1244      74.956  56.443   9.643  1.00  0.00           N  
ATOM   1521  CA  GLU B1244      74.343  57.261  10.693  1.00  0.00           C  
ATOM   1522  C   GLU B1244      73.870  56.418  11.874  1.00  0.00           C  
ATOM   1523  O   GLU B1244      74.061  56.784  13.036  1.00  0.00           O  
ATOM   1524  CB  GLU B1244      73.163  58.058  10.130  1.00  0.00           C  
ATOM   1525  CG  GLU B1244      73.507  59.474   9.688  1.00  0.00           C  
ATOM   1526  CD  GLU B1244      74.624  59.526   8.661  1.00  0.00           C  
ATOM   1527  OE1 GLU B1244      74.477  58.917   7.577  1.00  0.00           O  
ATOM   1528  OE2 GLU B1244      75.648  60.185   8.939  1.00  0.00           O  
ATOM   1529  N   ASP B1245      73.271  55.276  11.555  1.00  0.00           N  
ATOM   1530  CA  ASP B1245      72.769  54.341  12.554  1.00  0.00           C  
ATOM   1531  C   ASP B1245      73.915  53.867  13.456  1.00  0.00           C  
ATOM   1532  O   ASP B1245      73.847  53.977  14.685  1.00  0.00           O  
ATOM   1533  CB  ASP B1245      72.111  53.152  11.835  1.00  0.00           C  
ATOM   1534  CG  ASP B1245      71.776  52.002  12.770  1.00  0.00           C  
ATOM   1535  OD1 ASP B1245      71.053  52.223  13.767  1.00  0.00           O  
ATOM   1536  OD2 ASP B1245      72.236  50.872  12.491  1.00  0.00           O  
ATOM   1537  N   SER B1246      74.983  53.391  12.825  1.00  0.00           N  
ATOM   1538  CA  SER B1246      76.155  52.887  13.527  1.00  0.00           C  
ATOM   1539  C   SER B1246      76.824  53.961  14.382  1.00  0.00           C  
ATOM   1540  O   SER B1246      77.291  53.680  15.489  1.00  0.00           O  
ATOM   1541  CB  SER B1246      77.149  52.327  12.513  1.00  0.00           C  
ATOM   1542  OG  SER B1246      76.485  51.529  11.545  1.00  0.00           O  
ATOM   1543  N   LYS B1247      76.856  55.189  13.872  1.00  0.00           N  
ATOM   1544  CA  LYS B1247      77.462  56.310  14.582  1.00  0.00           C  
ATOM   1545  C   LYS B1247      76.834  56.501  15.959  1.00  0.00           C  
ATOM   1546  O   LYS B1247      77.512  56.879  16.918  1.00  0.00           O  
ATOM   1547  CB  LYS B1247      77.340  57.592  13.756  1.00  0.00           C  
ATOM   1548  CG  LYS B1247      78.229  57.603  12.526  1.00  0.00           C  
ATOM   1549  CD  LYS B1247      78.080  58.878  11.718  1.00  0.00           C  
ATOM   1550  CE  LYS B1247      79.152  58.951  10.641  1.00  0.00           C  
ATOM   1551  NZ  LYS B1247      79.022  60.144   9.761  1.00  0.00           N  
ATOM   1552  N   GLU B1248      75.537  56.229  16.054  1.00  0.00           N  
ATOM   1553  CA  GLU B1248      74.824  56.350  17.319  1.00  0.00           C  
ATOM   1554  C   GLU B1248      75.187  55.162  18.203  1.00  0.00           C  
ATOM   1555  O   GLU B1248      75.527  55.325  19.379  1.00  0.00           O  
ATOM   1556  CB  GLU B1248      73.316  56.361  17.081  1.00  0.00           C  
ATOM   1557  CG  GLU B1248      72.826  57.476  16.174  1.00  0.00           C  
ATOM   1558  CD  GLU B1248      71.314  57.490  16.046  1.00  0.00           C  
ATOM   1559  OE1 GLU B1248      70.781  56.787  15.159  1.00  0.00           O  
ATOM   1560  OE2 GLU B1248      70.660  58.197  16.844  1.00  0.00           O  
ATOM   1561  N   ARG B1249      75.131  53.968  17.617  1.00  0.00           N  
ATOM   1562  CA  ARG B1249      75.447  52.728  18.323  1.00  0.00           C  
ATOM   1563  C   ARG B1249      76.852  52.752  18.917  1.00  0.00           C  
ATOM   1564  O   ARG B1249      77.128  52.087  19.917  1.00  0.00           O  
ATOM   1565  CB  ARG B1249      75.309  51.537  17.374  1.00  0.00           C  
ATOM   1566  CG  ARG B1249      73.894  51.300  16.887  1.00  0.00           C  
ATOM   1567  CD  ARG B1249      73.845  50.163  15.887  1.00  0.00           C  
ATOM   1568  NE  ARG B1249      72.475  49.746  15.592  1.00  0.00           N  
ATOM   1569  CZ  ARG B1249      72.152  48.681  14.861  1.00  0.00           C  
ATOM   1570  NH1 ARG B1249      73.100  47.906  14.344  1.00  0.00           N  
ATOM   1571  NH2 ARG B1249      70.878  48.394  14.637  1.00  0.00           N  
ATOM   1572  N   LEU B1250      77.728  53.534  18.300  1.00  0.00           N  
ATOM   1573  CA  LEU B1250      79.106  53.664  18.746  1.00  0.00           C  
ATOM   1574  C   LEU B1250      79.177  54.252  20.155  1.00  0.00           C  
ATOM   1575  O   LEU B1250      80.132  54.008  20.892  1.00  0.00           O  
ATOM   1576  CB  LEU B1250      79.884  54.540  17.761  1.00  0.00           C  
ATOM   1577  CG  LEU B1250      81.412  54.534  17.834  1.00  0.00           C  
ATOM   1578  CD1 LEU B1250      81.934  53.125  17.604  1.00  0.00           C  
ATOM   1579  CD2 LEU B1250      81.983  55.486  16.792  1.00  0.00           C  
ATOM   1580  N   GLU B1257      78.154  55.012  20.530  1.00  0.00           N  
ATOM   1581  CA  GLU B1257      78.097  55.634  21.847  1.00  0.00           C  
ATOM   1582  C   GLU B1257      77.746  54.648  22.951  1.00  0.00           C  
ATOM   1583  O   GLU B1257      78.424  54.587  23.979  1.00  0.00           O  
ATOM   1584  CB  GLU B1257      77.103  56.795  21.845  1.00  0.00           C  
ATOM   1585  CG  GLU B1257      77.579  58.001  21.055  1.00  0.00           C  
ATOM   1586  CD  GLU B1257      78.856  58.594  21.620  1.00  0.00           C  
ATOM   1587  OE1 GLU B1257      78.854  59.002  22.804  1.00  0.00           O  
ATOM   1588  OE2 GLU B1257      79.862  58.645  20.881  1.00  0.00           O  
ATOM   1589  N   GLU B1258      76.661  53.906  22.761  1.00  0.00           N  
ATOM   1590  CA  GLU B1258      76.249  52.924  23.749  1.00  0.00           C  
ATOM   1591  C   GLU B1258      76.087  51.549  23.130  1.00  0.00           C  
ATOM   1592  O   GLU B1258      75.284  51.352  22.220  1.00  0.00           O  
ATOM   1593  CB  GLU B1258      74.964  53.346  24.454  1.00  0.00           C  
ATOM   1594  CG  GLU B1258      75.166  54.453  25.479  1.00  0.00           C  
ATOM   1595  CD  GLU B1258      74.184  54.374  26.639  1.00  0.00           C  
ATOM   1596  OE1 GLU B1258      72.971  54.202  26.389  1.00  0.00           O  
ATOM   1597  OE2 GLU B1258      74.629  54.481  27.804  1.00  0.00           O  
ATOM   1598  N   ASN B1265      76.867  50.605  23.639  1.00  0.00           N  
ATOM   1599  CA  ASN B1265      76.857  49.226  23.163  1.00  0.00           C  
ATOM   1600  C   ASN B1265      77.278  49.132  21.691  1.00  0.00           C  
ATOM   1601  O   ASN B1265      76.501  48.712  20.827  1.00  0.00           O  
ATOM   1602  CB  ASN B1265      75.477  48.599  23.377  1.00  0.00           C  
ATOM   1603  CG  ASN B1265      75.472  47.107  23.121  1.00  0.00           C  
ATOM   1604  OD1 ASN B1265      76.361  46.387  23.573  1.00  0.00           O  
ATOM   1605  ND2 ASN B1265      74.473  46.635  22.391  1.00  0.00           N  
ATOM   1606  N   PRO B1266      78.536  49.506  21.397  1.00  0.00           N  
ATOM   1607  CA  PRO B1266      79.107  49.483  20.048  1.00  0.00           C  
ATOM   1608  C   PRO B1266      78.971  48.152  19.309  1.00  0.00           C  
ATOM   1609  O   PRO B1266      78.900  48.135  18.083  1.00  0.00           O  
ATOM   1610  CB  PRO B1266      80.571  49.831  20.305  1.00  0.00           C  
ATOM   1611  CG  PRO B1266      80.480  50.770  21.450  1.00  0.00           C  
ATOM   1612  CD  PRO B1266      79.509  50.062  22.354  1.00  0.00           C  
ATOM   1613  N   MET B1267      78.915  47.045  20.052  1.00  0.00           N  
ATOM   1614  CA  MET B1267      78.792  45.706  19.461  1.00  0.00           C  
ATOM   1615  C   MET B1267      77.779  45.628  18.331  1.00  0.00           C  
ATOM   1616  O   MET B1267      77.964  44.881  17.370  1.00  0.00           O  
ATOM   1617  CB  MET B1267      78.406  44.677  20.523  1.00  0.00           C  
ATOM   1618  CG  MET B1267      79.529  44.257  21.429  1.00  0.00           C  
ATOM   1619  SD  MET B1267      78.930  43.096  22.648  1.00  0.00           S  
ATOM   1620  CE  MET B1267      78.534  44.221  23.964  1.00  0.00           C  
ATOM   1621  N   ARG B1268      76.711  46.406  18.457  1.00  0.00           N  
ATOM   1622  CA  ARG B1268      75.645  46.432  17.465  1.00  0.00           C  
ATOM   1623  C   ARG B1268      76.143  46.752  16.067  1.00  0.00           C  
ATOM   1624  O   ARG B1268      75.614  46.240  15.082  1.00  0.00           O  
ATOM   1625  CB  ARG B1268      74.572  47.435  17.875  1.00  0.00           C  
ATOM   1626  CG  ARG B1268      73.914  47.099  19.190  1.00  0.00           C  
ATOM   1627  CD  ARG B1268      72.659  47.916  19.423  1.00  0.00           C  
ATOM   1628  NE  ARG B1268      71.885  47.355  20.525  1.00  0.00           N  
ATOM   1629  CZ  ARG B1268      71.280  46.172  20.486  1.00  0.00           C  
ATOM   1630  NH1 ARG B1268      71.346  45.417  19.395  1.00  0.00           N  
ATOM   1631  NH2 ARG B1268      70.639  45.724  21.556  1.00  0.00           N  
ATOM   1632  N   ILE B1269      77.180  47.577  15.987  1.00  0.00           N  
ATOM   1633  CA  ILE B1269      77.756  47.969  14.711  1.00  0.00           C  
ATOM   1634  C   ILE B1269      78.263  46.747  13.937  1.00  0.00           C  
ATOM   1635  O   ILE B1269      78.461  46.809  12.725  1.00  0.00           O  
ATOM   1636  CB  ILE B1269      78.890  48.993  14.912  1.00  0.00           C  
ATOM   1637  CG1 ILE B1269      79.239  49.658  13.585  1.00  0.00           C  
ATOM   1638  CG2 ILE B1269      80.122  48.319  15.500  1.00  0.00           C  
ATOM   1639  CD1 ILE B1269      80.266  50.748  13.714  1.00  0.00           C  
ATOM   1640  N   LEU B1270      78.477  45.640  14.647  1.00  0.00           N  
ATOM   1641  CA  LEU B1270      78.936  44.403  14.024  1.00  0.00           C  
ATOM   1642  C   LEU B1270      77.782  43.763  13.263  1.00  0.00           C  
ATOM   1643  O   LEU B1270      77.933  43.339  12.118  1.00  0.00           O  
ATOM   1644  CB  LEU B1270      79.446  43.426  15.085  1.00  0.00           C  
ATOM   1645  CG  LEU B1270      80.696  43.824  15.873  1.00  0.00           C  
ATOM   1646  CD1 LEU B1270      80.908  42.849  17.011  1.00  0.00           C  
ATOM   1647  CD2 LEU B1270      81.913  43.854  14.960  1.00  0.00           C  
ATOM   1648  N   ASP B1271      76.621  43.718  13.911  1.00  0.00           N  
ATOM   1649  CA  ASP B1271      75.417  43.126  13.334  1.00  0.00           C  
ATOM   1650  C   ASP B1271      74.544  44.112  12.565  1.00  0.00           C  
ATOM   1651  O   ASP B1271      73.340  43.895  12.429  1.00  0.00           O  
ATOM   1652  CB  ASP B1271      74.584  42.451  14.431  1.00  0.00           C  
ATOM   1653  CG  ASP B1271      74.750  40.942  14.453  1.00  0.00           C  
ATOM   1654  OD1 ASP B1271      75.828  40.436  14.069  1.00  0.00           O  
ATOM   1655  OD2 ASP B1271      73.789  40.255  14.854  1.00  0.00           O  
ATOM   1656  N   SER B1272      75.133  45.195  12.070  1.00  0.00           N  
ATOM   1657  CA  SER B1272      74.363  46.176  11.318  1.00  0.00           C  
ATOM   1658  C   SER B1272      74.350  45.839   9.828  1.00  0.00           C  
ATOM   1659  O   SER B1272      75.048  44.928   9.374  1.00  0.00           O  
ATOM   1660  CB  SER B1272      74.896  47.596  11.553  1.00  0.00           C  
ATOM   1661  OG  SER B1272      76.246  47.730  11.149  1.00  0.00           O  
ATOM   1662  N   LYS B1273      73.512  46.548   9.083  1.00  0.00           N  
ATOM   1663  CA  LYS B1273      73.395  46.344   7.646  1.00  0.00           C  
ATOM   1664  C   LYS B1273      74.261  47.365   6.905  1.00  0.00           C  
ATOM   1665  O   LYS B1273      75.152  47.984   7.494  1.00  0.00           O  
ATOM   1666  CB  LYS B1273      71.929  46.479   7.217  1.00  0.00           C  
ATOM   1667  CG  LYS B1273      70.988  45.448   7.824  1.00  0.00           C  
ATOM   1668  CD  LYS B1273      71.284  44.043   7.311  1.00  0.00           C  
ATOM   1669  CE  LYS B1273      70.259  43.041   7.829  1.00  0.00           C  
ATOM   1670  NZ  LYS B1273      70.316  42.885   9.309  1.00  0.00           N  
ATOM   1671  N   SER B1274      73.963  47.556   5.622  1.00  0.00           N  
ATOM   1672  CA  SER B1274      74.683  48.489   4.760  1.00  0.00           C  
ATOM   1673  C   SER B1274      76.094  48.010   4.462  1.00  0.00           C  
ATOM   1674  O   SER B1274      76.752  47.384   5.294  1.00  0.00           O  
ATOM   1675  CB  SER B1274      74.715  49.901   5.361  1.00  0.00           C  
ATOM   1676  OG  SER B1274      75.311  50.827   4.465  1.00  0.00           O  
ATOM   1677  N   GLU B1275      76.549  48.308   3.254  1.00  0.00           N  
ATOM   1678  CA  GLU B1275      77.877  47.910   2.828  1.00  0.00           C  
ATOM   1679  C   GLU B1275      78.937  48.788   3.497  1.00  0.00           C  
ATOM   1680  O   GLU B1275      80.039  48.321   3.795  1.00  0.00           O  
ATOM   1681  CB  GLU B1275      77.980  47.992   1.304  1.00  0.00           C  
ATOM   1682  CG  GLU B1275      78.641  46.776   0.664  1.00  0.00           C  
ATOM   1683  CD  GLU B1275      77.928  45.473   0.995  1.00  0.00           C  
ATOM   1684  OE1 GLU B1275      76.936  45.146   0.310  1.00  0.00           O  
ATOM   1685  OE2 GLU B1275      78.360  44.778   1.941  1.00  0.00           O  
ATOM   1686  N   ARG B1276      78.586  50.043   3.768  1.00  0.00           N  
ATOM   1687  CA  ARG B1276      79.505  50.982   4.409  1.00  0.00           C  
ATOM   1688  C   ARG B1276      80.176  50.336   5.615  1.00  0.00           C  
ATOM   1689  O   ARG B1276      81.396  50.199   5.666  1.00  0.00           O  
ATOM   1690  CB  ARG B1276      78.759  52.237   4.889  1.00  0.00           C  
ATOM   1691  CG  ARG B1276      78.089  53.078   3.808  1.00  0.00           C  
ATOM   1692  CD  ARG B1276      77.381  54.281   4.435  1.00  0.00           C  
ATOM   1693  NE  ARG B1276      76.742  55.146   3.443  1.00  0.00           N  
ATOM   1694  CZ  ARG B1276      76.167  56.315   3.722  1.00  0.00           C  
ATOM   1695  NH1 ARG B1276      76.141  56.777   4.969  1.00  0.00           N  
ATOM   1696  NH2 ARG B1276      75.625  57.034   2.748  1.00  0.00           N  
ATOM   1697  N   ASP B1281      79.354  49.851   6.537  1.00  0.00           N  
ATOM   1698  CA  ASP B1281      79.855  49.254   7.762  1.00  0.00           C  
ATOM   1699  C   ASP B1281      80.685  47.992   7.553  1.00  0.00           C  
ATOM   1700  O   ASP B1281      81.831  47.914   7.998  1.00  0.00           O  
ATOM   1701  CB  ASP B1281      78.691  48.963   8.715  1.00  0.00           C  
ATOM   1702  CG  ASP B1281      77.796  50.171   8.929  1.00  0.00           C  
ATOM   1703  OD1 ASP B1281      78.332  51.289   9.090  1.00  0.00           O  
ATOM   1704  OD2 ASP B1281      76.558  50.001   8.930  1.00  0.00           O  
ATOM   1705  N   GLN B1282      80.115  47.027   6.843  1.00  0.00           N  
ATOM   1706  CA  GLN B1282      80.773  45.748   6.593  1.00  0.00           C  
ATOM   1707  C   GLN B1282      82.170  45.848   5.988  1.00  0.00           C  
ATOM   1708  O   GLN B1282      83.120  45.265   6.515  1.00  0.00           O  
ATOM   1709  CB  GLN B1282      79.877  44.850   5.733  1.00  0.00           C  
ATOM   1710  CG  GLN B1282      78.529  44.521   6.380  1.00  0.00           C  
ATOM   1711  CD  GLN B1282      78.669  43.913   7.770  1.00  0.00           C  
ATOM   1712  OE1 GLN B1282      79.663  43.251   8.073  1.00  0.00           O  
ATOM   1713  NE2 GLN B1282      77.675  44.140   8.620  1.00  0.00           N  
ATOM   1714  N   ALA B1283      82.299  46.599   4.900  1.00  0.00           N  
ATOM   1715  CA  ALA B1283      83.588  46.763   4.236  1.00  0.00           C  
ATOM   1716  C   ALA B1283      84.626  47.340   5.200  1.00  0.00           C  
ATOM   1717  O   ALA B1283      85.766  46.865   5.256  1.00  0.00           O  
ATOM   1718  CB  ALA B1283      83.441  47.660   3.014  1.00  0.00           C  
ATOM   1719  N   LEU B1284      84.220  48.346   5.971  1.00  0.00           N  
ATOM   1720  CA  LEU B1284      85.108  48.987   6.934  1.00  0.00           C  
ATOM   1721  C   LEU B1284      85.594  47.989   7.978  1.00  0.00           C  
ATOM   1722  O   LEU B1284      86.795  47.874   8.220  1.00  0.00           O  
ATOM   1723  CB  LEU B1284      84.403  50.157   7.621  1.00  0.00           C  
ATOM   1724  CG  LEU B1284      85.221  50.919   8.666  1.00  0.00           C  
ATOM   1725  CD1 LEU B1284      86.491  51.476   8.039  1.00  0.00           C  
ATOM   1726  CD2 LEU B1284      84.386  52.038   9.248  1.00  0.00           C  
ATOM   1727  N   LEU B1285      84.659  47.259   8.584  1.00  0.00           N  
ATOM   1728  CA  LEU B1285      84.990  46.261   9.600  1.00  0.00           C  
ATOM   1729  C   LEU B1285      86.038  45.286   9.067  1.00  0.00           C  
ATOM   1730  O   LEU B1285      86.998  44.951   9.769  1.00  0.00           O  
ATOM   1731  CB  LEU B1285      83.735  45.492  10.032  1.00  0.00           C  
ATOM   1732  CG  LEU B1285      82.642  46.281  10.757  1.00  0.00           C  
ATOM   1733  CD1 LEU B1285      81.420  45.404  10.969  1.00  0.00           C  
ATOM   1734  CD2 LEU B1285      83.163  46.800  12.085  1.00  0.00           C  
ATOM   1735  N   LYS B1286      85.864  44.863   7.816  1.00  0.00           N  
ATOM   1736  CA  LYS B1286      86.789  43.933   7.177  1.00  0.00           C  
ATOM   1737  C   LYS B1286      88.191  44.508   7.054  1.00  0.00           C  
ATOM   1738  O   LYS B1286      89.138  43.925   7.573  1.00  0.00           O  
ATOM   1739  CB  LYS B1286      86.280  43.501   5.799  1.00  0.00           C  
ATOM   1740  CG  LYS B1286      85.348  42.294   5.822  1.00  0.00           C  
ATOM   1741  CD  LYS B1286      84.973  41.866   4.409  1.00  0.00           C  
ATOM   1742  CE  LYS B1286      84.267  40.521   4.400  1.00  0.00           C  
ATOM   1743  NZ  LYS B1286      83.946  40.087   3.013  1.00  0.00           N  
ATOM   1744  N   GLU B1287      88.331  45.658   6.398  1.00  0.00           N  
ATOM   1745  CA  GLU B1287      89.653  46.258   6.242  1.00  0.00           C  
ATOM   1746  C   GLU B1287      90.299  46.554   7.590  1.00  0.00           C  
ATOM   1747  O   GLU B1287      91.492  46.321   7.772  1.00  0.00           O  
ATOM   1748  CB  GLU B1287      89.605  47.549   5.424  1.00  0.00           C  
ATOM   1749  CG  GLU B1287      90.998  48.131   5.165  1.00  0.00           C  
ATOM   1750  CD  GLU B1287      91.002  49.634   4.948  1.00  0.00           C  
ATOM   1751  OE1 GLU B1287      90.370  50.362   5.747  1.00  0.00           O  
ATOM   1752  OE2 GLU B1287      91.661  50.090   3.987  1.00  0.00           O  
ATOM   1753  N   LEU B1316      89.515  47.054   8.538  1.00  0.00           N  
ATOM   1754  CA  LEU B1316      90.062  47.378   9.850  1.00  0.00           C  
ATOM   1755  C   LEU B1316      90.512  46.138  10.609  1.00  0.00           C  
ATOM   1756  O   LEU B1316      91.222  46.238  11.609  1.00  0.00           O  
ATOM   1757  CB  LEU B1316      89.062  48.179  10.688  1.00  0.00           C  
ATOM   1758  CG  LEU B1316      88.951  49.678  10.394  1.00  0.00           C  
ATOM   1759  CD1 LEU B1316      87.958  50.317  11.356  1.00  0.00           C  
ATOM   1760  CD2 LEU B1316      90.316  50.334  10.527  1.00  0.00           C  
ATOM   1761  N   GLY B1317      90.097  44.972  10.126  1.00  0.00           N  
ATOM   1762  CA  GLY B1317      90.469  43.724  10.764  1.00  0.00           C  
ATOM   1763  C   GLY B1317      89.941  43.632  12.179  1.00  0.00           C  
ATOM   1764  O   GLY B1317      90.663  43.220  13.093  1.00  0.00           O  
ATOM   1765  N   VAL B1318      88.686  44.025  12.367  1.00  0.00           N  
ATOM   1766  CA  VAL B1318      88.067  43.982  13.685  1.00  0.00           C  
ATOM   1767  C   VAL B1318      87.991  42.535  14.160  1.00  0.00           C  
ATOM   1768  O   VAL B1318      87.382  41.682  13.512  1.00  0.00           O  
ATOM   1769  CB  VAL B1318      86.659  44.610  13.667  1.00  0.00           C  
ATOM   1770  CG1 VAL B1318      86.055  44.583  15.059  1.00  0.00           C  
ATOM   1771  CG2 VAL B1318      86.734  46.040  13.157  1.00  0.00           C  
ATOM   1772  N   ARG B1319      88.660  42.252  15.268  1.00  0.00           N  
ATOM   1773  CA  ARG B1319      88.670  40.905  15.804  1.00  0.00           C  
ATOM   1774  C   ARG B1319      87.387  40.578  16.542  1.00  0.00           C  
ATOM   1775  O   ARG B1319      86.777  41.443  17.171  1.00  0.00           O  
ATOM   1776  CB  ARG B1319      89.879  40.688  16.708  1.00  0.00           C  
ATOM   1777  CG  ARG B1319      91.218  40.822  15.989  1.00  0.00           C  
ATOM   1778  CD  ARG B1319      92.246  39.904  16.614  1.00  0.00           C  
ATOM   1779  NE  ARG B1319      92.190  39.957  18.074  1.00  0.00           N  
ATOM   1780  CZ  ARG B1319      92.462  38.932  18.876  1.00  0.00           C  
ATOM   1781  NH1 ARG B1319      92.813  37.758  18.367  1.00  0.00           N  
ATOM   1782  NH2 ARG B1319      92.401  39.090  20.193  1.00  0.00           N  
ATOM   1783  N   PRO B1320      86.963  39.311  16.473  1.00  0.00           N  
ATOM   1784  CA  PRO B1320      85.762  38.734  17.084  1.00  0.00           C  
ATOM   1785  C   PRO B1320      85.646  38.893  18.595  1.00  0.00           C  
ATOM   1786  O   PRO B1320      86.646  38.919  19.310  1.00  0.00           O  
ATOM   1787  CB  PRO B1320      85.878  37.257  16.717  1.00  0.00           C  
ATOM   1788  CG  PRO B1320      86.582  37.293  15.407  1.00  0.00           C  
ATOM   1789  CD  PRO B1320      87.667  38.296  15.670  1.00  0.00           C  
ATOM   1790  N   MET B1321      84.407  38.932  19.076  1.00  0.00           N  
ATOM   1791  CA  MET B1321      84.125  39.047  20.505  1.00  0.00           C  
ATOM   1792  C   MET B1321      84.732  37.848  21.231  1.00  0.00           C  
ATOM   1793  O   MET B1321      85.140  37.951  22.388  1.00  0.00           O  
ATOM   1794  CB  MET B1321      82.613  39.080  20.737  1.00  0.00           C  
ATOM   1795  CG  MET B1321      82.185  38.978  22.195  1.00  0.00           C  
ATOM   1796  SD  MET B1321      82.807  40.320  23.233  1.00  0.00           S  
ATOM   1797  CE  MET B1321      83.145  39.464  24.760  1.00  0.00           C  
ATOM   1798  N   LEU B1322      84.795  36.716  20.533  1.00  0.00           N  
ATOM   1799  CA  LEU B1322      85.356  35.485  21.082  1.00  0.00           C  
ATOM   1800  C   LEU B1322      86.749  35.684  21.658  1.00  0.00           C  
ATOM   1801  O   LEU B1322      87.068  35.193  22.744  1.00  0.00           O  
ATOM   1802  CB  LEU B1322      85.423  34.405  20.003  1.00  0.00           C  
ATOM   1803  CG  LEU B1322      84.215  33.482  19.867  1.00  0.00           C  
ATOM   1804  CD1 LEU B1322      84.524  32.393  18.855  1.00  0.00           C  
ATOM   1805  CD2 LEU B1322      83.895  32.862  21.216  1.00  0.00           C  
ATOM   1806  N   ASP B1325      87.569  36.427  20.929  1.00  0.00           N  
ATOM   1807  CA  ASP B1325      88.935  36.677  21.353  1.00  0.00           C  
ATOM   1808  C   ASP B1325      89.027  37.432  22.681  1.00  0.00           C  
ATOM   1809  O   ASP B1325      90.079  37.446  23.310  1.00  0.00           O  
ATOM   1810  CB  ASP B1325      89.684  37.428  20.249  1.00  0.00           C  
ATOM   1811  CG  ASP B1325      89.652  36.694  18.910  1.00  0.00           C  
ATOM   1812  OD1 ASP B1325      89.450  35.460  18.902  1.00  0.00           O  
ATOM   1813  OD2 ASP B1325      89.819  37.352  17.859  1.00  0.00           O  
ATOM   1814  N   PHE B1326      87.912  38.002  23.134  1.00  0.00           N  
ATOM   1815  CA  PHE B1326      87.901  38.770  24.375  1.00  0.00           C  
ATOM   1816  C   PHE B1326      87.219  38.082  25.548  1.00  0.00           C  
ATOM   1817  O   PHE B1326      86.936  38.719  26.565  1.00  0.00           O  
ATOM   1818  CB  PHE B1326      87.264  40.140  24.149  1.00  0.00           C  
ATOM   1819  CG  PHE B1326      88.032  41.021  23.208  1.00  0.00           C  
ATOM   1820  CD1 PHE B1326      88.255  40.630  21.890  1.00  0.00           C  
ATOM   1821  CD2 PHE B1326      88.521  42.248  23.636  1.00  0.00           C  
ATOM   1822  CE1 PHE B1326      88.950  41.450  21.015  1.00  0.00           C  
ATOM   1823  CE2 PHE B1326      89.217  43.076  22.768  1.00  0.00           C  
ATOM   1824  CZ  PHE B1326      89.434  42.677  21.457  1.00  0.00           C  
ATOM   1825  N   LEU B1330      86.946  36.790  25.418  1.00  0.00           N  
ATOM   1826  CA  LEU B1330      86.303  36.068  26.505  1.00  0.00           C  
ATOM   1827  C   LEU B1330      87.273  35.851  27.667  1.00  0.00           C  
ATOM   1828  O   LEU B1330      88.457  35.584  27.455  1.00  0.00           O  
ATOM   1829  CB  LEU B1330      85.789  34.711  26.023  1.00  0.00           C  
ATOM   1830  CG  LEU B1330      84.831  34.668  24.834  1.00  0.00           C  
ATOM   1831  CD1 LEU B1330      84.324  33.251  24.659  1.00  0.00           C  
ATOM   1832  CD2 LEU B1330      83.676  35.620  25.054  1.00  0.00           C  
ATOM   1833  N   GLY B1334      86.778  35.989  28.895  1.00  0.00           N  
ATOM   1834  CA  GLY B1334      87.622  35.759  30.066  1.00  0.00           C  
ATOM   1835  C   GLY B1334      87.911  34.259  30.118  1.00  0.00           C  
ATOM   1836  O   GLY B1334      87.166  33.497  29.520  1.00  0.00           O  
ATOM   1837  N   GLU B1335      89.036  33.809  30.680  1.00  0.00           N  
ATOM   1838  CA  GLU B1335      89.352  32.356  30.690  1.00  0.00           C  
ATOM   1839  C   GLU B1335      88.247  31.438  31.208  1.00  0.00           C  
ATOM   1840  O   GLU B1335      87.796  30.550  30.485  1.00  0.00           O  
ATOM   1841  CB  GLU B1335      90.675  32.047  31.414  1.00  0.00           C  
ATOM   1842  CG  GLU B1335      91.033  30.548  31.554  1.00  0.00           C  
ATOM   1843  CD  GLU B1335      91.261  29.836  30.222  1.00  0.00           C  
ATOM   1844  OE1 GLU B1335      92.390  29.899  29.686  1.00  0.00           O  
ATOM   1845  OE2 GLU B1335      90.314  29.194  29.719  1.00  0.00           O  
ATOM   1846  N   GLU B1336      87.858  31.602  32.469  1.00  0.00           N  
ATOM   1847  CA  GLU B1336      86.772  30.807  33.041  1.00  0.00           C  
ATOM   1848  C   GLU B1336      85.582  30.763  32.070  1.00  0.00           C  
ATOM   1849  O   GLU B1336      84.927  29.730  31.924  1.00  0.00           O  
ATOM   1850  CB  GLU B1336      86.331  31.413  34.368  1.00  0.00           C  
ATOM   1851  CG  GLU B1336      87.436  31.470  35.400  1.00  0.00           C  
ATOM   1852  CD  GLU B1336      86.953  31.937  36.757  1.00  0.00           C  
ATOM   1853  OE1 GLU B1336      86.110  32.865  36.819  1.00  0.00           O  
ATOM   1854  OE2 GLU B1336      87.427  31.371  37.766  1.00  0.00           O  
ATOM   1855  N   ALA B1384      85.339  31.878  31.383  1.00  0.00           N  
ATOM   1856  CA  ALA B1384      84.252  31.970  30.417  1.00  0.00           C  
ATOM   1857  C   ALA B1384      84.458  30.968  29.286  1.00  0.00           C  
ATOM   1858  O   ALA B1384      83.538  30.227  28.930  1.00  0.00           O  
ATOM   1859  CB  ALA B1384      84.157  33.383  29.859  1.00  0.00           C  
ATOM   1860  N   ARG B1385      85.666  30.934  28.733  1.00  0.00           N  
ATOM   1861  CA  ARG B1385      85.977  30.017  27.643  1.00  0.00           C  
ATOM   1862  C   ARG B1385      85.876  28.570  28.129  1.00  0.00           C  
ATOM   1863  O   ARG B1385      85.422  27.698  27.389  1.00  0.00           O  
ATOM   1864  CB  ARG B1385      87.377  30.299  27.095  1.00  0.00           C  
ATOM   1865  CG  ARG B1385      87.733  29.510  25.840  1.00  0.00           C  
ATOM   1866  CD  ARG B1385      87.032  30.055  24.602  1.00  0.00           C  
ATOM   1867  NE  ARG B1385      87.997  30.506  23.597  1.00  0.00           N  
ATOM   1868  CZ  ARG B1385      88.456  31.753  23.490  1.00  0.00           C  
ATOM   1869  NH1 ARG B1385      88.045  32.700  24.324  1.00  0.00           N  
ATOM   1870  NH2 ARG B1385      89.334  32.056  22.542  1.00  0.00           N  
ATOM   1871  N   ALA B1386      86.282  28.327  29.375  1.00  0.00           N  
ATOM   1872  CA  ALA B1386      86.218  26.988  29.955  1.00  0.00           C  
ATOM   1873  C   ALA B1386      84.772  26.516  29.931  1.00  0.00           C  
ATOM   1874  O   ALA B1386      84.460  25.447  29.405  1.00  0.00           O  
ATOM   1875  CB  ALA B1386      86.733  27.003  31.389  1.00  0.00           C  
ATOM   1876  N   HIS B1387      83.893  27.355  30.471  1.00  0.00           N  
ATOM   1877  CA  HIS B1387      82.462  27.088  30.546  1.00  0.00           C  
ATOM   1878  C   HIS B1387      81.898  26.812  29.157  1.00  0.00           C  
ATOM   1879  O   HIS B1387      81.193  25.823  28.956  1.00  0.00           O  
ATOM   1880  CB  HIS B1387      81.758  28.301  31.168  1.00  0.00           C  
ATOM   1881  CG  HIS B1387      80.360  28.029  31.638  1.00  0.00           C  
ATOM   1882  ND1 HIS B1387      79.258  28.155  30.820  1.00  0.00           N  
ATOM   1883  CD2 HIS B1387      79.883  27.676  32.858  1.00  0.00           C  
ATOM   1884  CE1 HIS B1387      78.164  27.895  31.516  1.00  0.00           C  
ATOM   1885  NE2 HIS B1387      78.518  27.602  32.755  1.00  0.00           N  
ATOM   1886  N   LEU B1388      82.217  27.677  28.200  1.00  0.00           N  
ATOM   1887  CA  LEU B1388      81.733  27.526  26.831  1.00  0.00           C  
ATOM   1888  C   LEU B1388      82.167  26.203  26.213  1.00  0.00           C  
ATOM   1889  O   LEU B1388      81.408  25.573  25.474  1.00  0.00           O  
ATOM   1890  CB  LEU B1388      82.226  28.683  25.968  1.00  0.00           C  
ATOM   1891  CG  LEU B1388      81.845  28.625  24.491  1.00  0.00           C  
ATOM   1892  CD1 LEU B1388      80.331  28.645  24.334  1.00  0.00           C  
ATOM   1893  CD2 LEU B1388      82.477  29.795  23.763  1.00  0.00           C  
ATOM   1894  N   LYS B1389      83.389  25.779  26.515  1.00  0.00           N  
ATOM   1895  CA  LYS B1389      83.895  24.525  25.977  1.00  0.00           C  
ATOM   1896  C   LYS B1389      83.075  23.371  26.549  1.00  0.00           C  
ATOM   1897  O   LYS B1389      82.764  22.412  25.837  1.00  0.00           O  
ATOM   1898  CB  LYS B1389      85.386  24.346  26.295  1.00  0.00           C  
ATOM   1899  CG  LYS B1389      86.137  23.538  25.241  1.00  0.00           C  
ATOM   1900  CD  LYS B1389      86.047  24.218  23.873  1.00  0.00           C  
ATOM   1901  CE  LYS B1389      86.627  23.361  22.747  1.00  0.00           C  
ATOM   1902  NZ  LYS B1389      85.888  22.076  22.551  1.00  0.00           N  
ATOM   1903  N   GLU B1390      82.693  23.487  27.819  1.00  0.00           N  
ATOM   1904  CA  GLU B1390      81.895  22.464  28.481  1.00  0.00           C  
ATOM   1905  C   GLU B1390      80.584  22.292  27.744  1.00  0.00           C  
ATOM   1906  O   GLU B1390      80.132  21.166  27.501  1.00  0.00           O  
ATOM   1907  CB  GLU B1390      81.613  22.852  29.927  1.00  0.00           C  
ATOM   1908  CG  GLU B1390      82.805  22.703  30.844  1.00  0.00           C  
ATOM   1909  CD  GLU B1390      83.269  21.262  30.954  1.00  0.00           C  
ATOM   1910  OE1 GLU B1390      84.122  20.846  30.139  1.00  0.00           O  
ATOM   1911  OE2 GLU B1390      82.776  20.542  31.851  1.00  0.00           O  
ATOM   1912  N   VAL B1391      79.979  23.416  27.379  1.00  0.00           N  
ATOM   1913  CA  VAL B1391      78.719  23.398  26.659  1.00  0.00           C  
ATOM   1914  C   VAL B1391      78.932  22.690  25.322  1.00  0.00           C  
ATOM   1915  O   VAL B1391      78.228  21.726  25.008  1.00  0.00           O  
ATOM   1916  CB  VAL B1391      78.183  24.829  26.419  1.00  0.00           C  
ATOM   1917  CG1 VAL B1391      76.818  24.777  25.738  1.00  0.00           C  
ATOM   1918  CG2 VAL B1391      78.104  25.593  27.735  1.00  0.00           C  
ATOM   1919  N   GLU B1392      79.944  23.127  24.574  1.00  0.00           N  
ATOM   1920  CA  GLU B1392      80.255  22.539  23.272  1.00  0.00           C  
ATOM   1921  C   GLU B1392      80.470  21.040  23.375  1.00  0.00           C  
ATOM   1922  O   GLU B1392      79.974  20.277  22.546  1.00  0.00           O  
ATOM   1923  CB  GLU B1392      81.497  23.187  22.658  1.00  0.00           C  
ATOM   1924  CG  GLU B1392      81.338  24.661  22.333  1.00  0.00           C  
ATOM   1925  CD  GLU B1392      82.497  25.214  21.527  1.00  0.00           C  
ATOM   1926  OE1 GLU B1392      82.433  25.153  20.281  1.00  0.00           O  
ATOM   1927  OE2 GLU B1392      83.468  25.716  22.137  1.00  0.00           O  
ATOM   1928  N   ARG B1393      81.190  20.626  24.412  1.00  0.00           N  
ATOM   1929  CA  ARG B1393      81.484  19.218  24.637  1.00  0.00           C  
ATOM   1930  C   ARG B1393      80.176  18.439  24.726  1.00  0.00           C  
ATOM   1931  O   ARG B1393      79.981  17.444  24.021  1.00  0.00           O  
ATOM   1932  CB  ARG B1393      82.284  19.050  25.929  1.00  0.00           C  
ATOM   1933  CG  ARG B1393      83.074  17.759  26.006  1.00  0.00           C  
ATOM   1934  CD  ARG B1393      83.755  17.600  27.363  1.00  0.00           C  
ATOM   1935  NE  ARG B1393      83.051  16.647  28.226  1.00  0.00           N  
ATOM   1936  CZ  ARG B1393      82.758  16.856  29.509  1.00  0.00           C  
ATOM   1937  NH1 ARG B1393      83.097  17.994  30.109  1.00  0.00           N  
ATOM   1938  NH2 ARG B1393      82.130  15.914  30.202  1.00  0.00           N  
ATOM   1939  N   HIS B1394      79.256  18.943  25.542  1.00  0.00           N  
ATOM   1940  CA  HIS B1394      77.961  18.305  25.730  1.00  0.00           C  
ATOM   1941  C   HIS B1394      77.155  18.255  24.435  1.00  0.00           C  
ATOM   1942  O   HIS B1394      76.625  17.201  24.073  1.00  0.00           O  
ATOM   1943  CB  HIS B1394      77.170  19.042  26.803  1.00  0.00           C  
ATOM   1944  CG  HIS B1394      77.821  19.030  28.150  1.00  0.00           C  
ATOM   1945  ND1 HIS B1394      78.493  17.932  28.644  1.00  0.00           N  
ATOM   1946  CD2 HIS B1394      77.878  19.973  29.123  1.00  0.00           C  
ATOM   1947  CE1 HIS B1394      78.926  18.194  29.863  1.00  0.00           C  
ATOM   1948  NE2 HIS B1394      78.569  19.426  30.178  1.00  0.00           N  
ATOM   1949  N   LEU B1395      77.077  19.389  23.735  1.00  0.00           N  
ATOM   1950  CA  LEU B1395      76.334  19.474  22.476  1.00  0.00           C  
ATOM   1951  C   LEU B1395      76.872  18.495  21.446  1.00  0.00           C  
ATOM   1952  O   LEU B1395      76.104  17.799  20.775  1.00  0.00           O  
ATOM   1953  CB  LEU B1395      76.381  20.894  21.905  1.00  0.00           C  
ATOM   1954  CG  LEU B1395      75.671  21.971  22.727  1.00  0.00           C  
ATOM   1955  CD1 LEU B1395      75.788  23.304  22.012  1.00  0.00           C  
ATOM   1956  CD2 LEU B1395      74.204  21.590  22.946  1.00  0.00           C  
ATOM   1957  N   GLU B1396      78.194  18.444  21.330  1.00  0.00           N  
ATOM   1958  CA  GLU B1396      78.858  17.548  20.400  1.00  0.00           C  
ATOM   1959  C   GLU B1396      78.494  16.097  20.732  1.00  0.00           C  
ATOM   1960  O   GLU B1396      78.124  15.328  19.839  1.00  0.00           O  
ATOM   1961  CB  GLU B1396      80.374  17.785  20.459  1.00  0.00           C  
ATOM   1962  CG  GLU B1396      81.255  16.586  20.119  1.00  0.00           C  
ATOM   1963  CD  GLU B1396      82.089  16.130  21.309  1.00  0.00           C  
ATOM   1964  OE1 GLU B1396      83.024  16.868  21.701  1.00  0.00           O  
ATOM   1965  OE2 GLU B1396      81.803  15.041  21.859  1.00  0.00           O  
ATOM   1966  N   ARG B1397      78.559  15.740  22.015  1.00  0.00           N  
ATOM   1967  CA  ARG B1397      78.222  14.387  22.463  1.00  0.00           C  
ATOM   1968  C   ARG B1397      76.779  14.026  22.110  1.00  0.00           C  
ATOM   1969  O   ARG B1397      76.497  12.909  21.673  1.00  0.00           O  
ATOM   1970  CB  ARG B1397      78.440  14.255  23.974  1.00  0.00           C  
ATOM   1971  CG  ARG B1397      77.766  13.039  24.615  1.00  0.00           C  
ATOM   1972  CD  ARG B1397      78.265  11.708  24.050  1.00  0.00           C  
ATOM   1973  NE  ARG B1397      77.449  10.583  24.508  1.00  0.00           N  
ATOM   1974  CZ  ARG B1397      77.616   9.951  25.669  1.00  0.00           C  
ATOM   1975  NH1 ARG B1397      78.577  10.323  26.513  1.00  0.00           N  
ATOM   1976  NH2 ARG B1397      76.816   8.943  25.991  1.00  0.00           N  
ATOM   1977  N   LEU B1398      75.868  14.973  22.313  1.00  0.00           N  
ATOM   1978  CA  LEU B1398      74.459  14.758  22.002  1.00  0.00           C  
ATOM   1979  C   LEU B1398      74.184  14.890  20.505  1.00  0.00           C  
ATOM   1980  O   LEU B1398      73.039  14.802  20.074  1.00  0.00           O  
ATOM   1981  CB  LEU B1398      73.588  15.734  22.793  1.00  0.00           C  
ATOM   1982  CG  LEU B1398      73.581  15.500  24.306  1.00  0.00           C  
ATOM   1983  CD1 LEU B1398      73.006  16.700  25.029  1.00  0.00           C  
ATOM   1984  CD2 LEU B1398      72.798  14.239  24.625  1.00  0.00           C  
ATOM   1985  N   SER B1400      75.236  15.118  19.724  1.00  0.00           N  
ATOM   1986  CA  SER B1400      75.142  15.254  18.271  1.00  0.00           C  
ATOM   1987  C   SER B1400      74.268  16.403  17.765  1.00  0.00           C  
ATOM   1988  O   SER B1400      73.632  16.293  16.710  1.00  0.00           O  
ATOM   1989  CB  SER B1400      74.690  13.931  17.643  1.00  0.00           C  
ATOM   1990  OG  SER B1400      75.642  12.903  17.870  1.00  0.00           O  
ATOM   1991  N   VAL B1401      74.261  17.514  18.499  1.00  0.00           N  
ATOM   1992  CA  VAL B1401      73.478  18.688  18.111  1.00  0.00           C  
ATOM   1993  C   VAL B1401      74.314  19.545  17.162  1.00  0.00           C  
ATOM   1994  O   VAL B1401      75.284  20.177  17.583  1.00  0.00           O  
ATOM   1995  CB  VAL B1401      73.086  19.555  19.339  1.00  0.00           C  
ATOM   1996  CG1 VAL B1401      72.153  20.689  18.916  1.00  0.00           C  
ATOM   1997  CG2 VAL B1401      72.438  18.700  20.411  1.00  0.00           C  
ATOM   1998  N   PRO B1402      73.966  19.561  15.867  1.00  0.00           N  
ATOM   1999  CA  PRO B1402      74.713  20.358  14.889  1.00  0.00           C  
ATOM   2000  C   PRO B1402      74.587  21.856  15.133  1.00  0.00           C  
ATOM   2001  O   PRO B1402      73.491  22.413  15.070  1.00  0.00           O  
ATOM   2002  CB  PRO B1402      74.084  19.945  13.562  1.00  0.00           C  
ATOM   2003  CG  PRO B1402      72.683  19.620  13.939  1.00  0.00           C  
ATOM   2004  CD  PRO B1402      72.871  18.828  15.210  1.00  0.00           C  
ATOM   2005  N   TYR B1416      75.715  22.501  15.414  1.00  0.00           N  
ATOM   2006  CA  TYR B1416      75.734  23.937  15.666  1.00  0.00           C  
ATOM   2007  C   TYR B1416      76.909  24.607  14.969  1.00  0.00           C  
ATOM   2008  O   TYR B1416      77.834  23.943  14.507  1.00  0.00           O  
ATOM   2009  CB  TYR B1416      75.799  24.219  17.173  1.00  0.00           C  
ATOM   2010  CG  TYR B1416      77.114  23.850  17.820  1.00  0.00           C  
ATOM   2011  CD1 TYR B1416      77.364  22.546  18.244  1.00  0.00           C  
ATOM   2012  CD2 TYR B1416      78.114  24.804  18.003  1.00  0.00           C  
ATOM   2013  CE1 TYR B1416      78.584  22.198  18.834  1.00  0.00           C  
ATOM   2014  CE2 TYR B1416      79.336  24.470  18.590  1.00  0.00           C  
ATOM   2015  CZ  TYR B1416      79.566  23.167  19.005  1.00  0.00           C  
ATOM   2016  OH  TYR B1416      80.771  22.839  19.593  1.00  0.00           O  
ATOM   2017  N   GLU B1428      76.859  25.929  14.906  1.00  0.00           N  
ATOM   2018  CA  GLU B1428      77.909  26.718  14.290  1.00  0.00           C  
ATOM   2019  C   GLU B1428      78.336  27.741  15.334  1.00  0.00           C  
ATOM   2020  O   GLU B1428      77.499  28.434  15.908  1.00  0.00           O  
ATOM   2021  CB  GLU B1428      77.369  27.430  13.053  1.00  0.00           C  
ATOM   2022  CG  GLU B1428      78.412  27.713  11.986  1.00  0.00           C  
ATOM   2023  CD  GLU B1428      78.840  26.459  11.236  1.00  0.00           C  
ATOM   2024  OE1 GLU B1428      79.736  25.736  11.730  1.00  0.00           O  
ATOM   2025  OE2 GLU B1428      78.273  26.197  10.151  1.00  0.00           O  
ATOM   2026  N   LEU B1429      79.628  27.790  15.629  1.00  0.00           N  
ATOM   2027  CA  LEU B1429      80.146  28.729  16.616  1.00  0.00           C  
ATOM   2028  C   LEU B1429      80.283  30.109  15.976  1.00  0.00           C  
ATOM   2029  O   LEU B1429      81.101  30.309  15.078  1.00  0.00           O  
ATOM   2030  CB  LEU B1429      81.498  28.244  17.138  1.00  0.00           C  
ATOM   2031  CG  LEU B1429      81.977  28.806  18.476  1.00  0.00           C  
ATOM   2032  CD1 LEU B1429      80.982  28.455  19.576  1.00  0.00           C  
ATOM   2033  CD2 LEU B1429      83.341  28.230  18.801  1.00  0.00           C  
ATOM   2034  N   GLU B1430      79.450  31.046  16.416  1.00  0.00           N  
ATOM   2035  CA  GLU B1430      79.462  32.398  15.882  1.00  0.00           C  
ATOM   2036  C   GLU B1430      80.482  33.314  16.535  1.00  0.00           C  
ATOM   2037  O   GLU B1430      80.607  33.349  17.755  1.00  0.00           O  
ATOM   2038  CB  GLU B1430      78.071  33.023  15.986  1.00  0.00           C  
ATOM   2039  CG  GLU B1430      77.105  32.540  14.924  1.00  0.00           C  
ATOM   2040  CD  GLU B1430      77.599  32.822  13.521  1.00  0.00           C  
ATOM   2041  OE1 GLU B1430      77.649  34.010  13.129  1.00  0.00           O  
ATOM   2042  OE2 GLU B1430      77.945  31.852  12.814  1.00  0.00           O  
ATOM   2043  N   PRO B1431      81.176  34.128  15.721  1.00  0.00           N  
ATOM   2044  CA  PRO B1431      82.197  35.078  16.175  1.00  0.00           C  
ATOM   2045  C   PRO B1431      81.661  36.020  17.258  1.00  0.00           C  
ATOM   2046  O   PRO B1431      82.402  36.458  18.143  1.00  0.00           O  
ATOM   2047  CB  PRO B1431      82.570  35.821  14.885  1.00  0.00           C  
ATOM   2048  CG  PRO B1431      81.335  35.711  14.043  1.00  0.00           C  
ATOM   2049  CD  PRO B1431      80.943  34.277  14.275  1.00  0.00           C  
ATOM   2050  N   ALA B1432      80.353  36.255  17.231  1.00  0.00           N  
ATOM   2051  CA  ALA B1432      79.688  37.106  18.212  1.00  0.00           C  
ATOM   2052  C   ALA B1432      78.177  37.108  17.972  1.00  0.00           C  
ATOM   2053  O   ALA B1432      77.723  37.312  16.846  1.00  0.00           O  
ATOM   2054  CB  ALA B1432      80.235  38.529  18.135  1.00  0.00           C  
ATOM   2055  N   LEU B1433      77.406  36.803  19.012  1.00  0.00           N  
ATOM   2056  CA  LEU B1433      75.952  36.811  18.906  1.00  0.00           C  
ATOM   2057  C   LEU B1433      75.418  38.013  19.677  1.00  0.00           C  
ATOM   2058  O   LEU B1433      75.531  38.062  20.903  1.00  0.00           O  
ATOM   2059  CB  LEU B1433      75.344  35.518  19.465  1.00  0.00           C  
ATOM   2060  CG  LEU B1433      75.350  34.256  18.594  1.00  0.00           C  
ATOM   2061  CD1 LEU B1433      74.661  33.126  19.334  1.00  0.00           C  
ATOM   2062  CD2 LEU B1433      74.643  34.510  17.273  1.00  0.00           C  
ATOM   2063  N   VAL B1434      74.905  39.007  18.958  1.00  0.00           N  
ATOM   2064  CA  VAL B1434      74.353  40.201  19.598  1.00  0.00           C  
ATOM   2065  C   VAL B1434      72.878  39.974  19.924  1.00  0.00           C  
ATOM   2066  O   VAL B1434      72.021  40.055  19.044  1.00  0.00           O  
ATOM   2067  CB  VAL B1434      74.471  41.460  18.693  1.00  0.00           C  
ATOM   2068  CG1 VAL B1434      74.014  42.696  19.455  1.00  0.00           C  
ATOM   2069  CG2 VAL B1434      75.898  41.642  18.205  1.00  0.00           C  
ATOM   2070  N   ARG B1435      72.588  39.655  21.181  1.00  0.00           N  
ATOM   2071  CA  ARG B1435      71.211  39.428  21.615  1.00  0.00           C  
ATOM   2072  C   ARG B1435      70.630  40.770  22.059  1.00  0.00           C  
ATOM   2073  O   ARG B1435      71.297  41.546  22.745  1.00  0.00           O  
ATOM   2074  CB  ARG B1435      71.173  38.434  22.775  1.00  0.00           C  
ATOM   2075  CG  ARG B1435      72.009  37.183  22.554  1.00  0.00           C  
ATOM   2076  CD  ARG B1435      71.178  35.916  22.637  1.00  0.00           C  
ATOM   2077  NE  ARG B1435      70.185  35.853  21.571  1.00  0.00           N  
ATOM   2078  CZ  ARG B1435      68.875  35.988  21.755  1.00  0.00           C  
ATOM   2079  NH1 ARG B1435      68.384  36.192  22.971  1.00  0.00           N  
ATOM   2080  NH2 ARG B1435      68.055  35.917  20.715  1.00  0.00           N  
ATOM   2081  N   GLY B1436      69.375  41.025  21.711  1.00  0.00           N  
ATOM   2082  CA  GLY B1436      68.762  42.294  22.064  1.00  0.00           C  
ATOM   2083  C   GLY B1436      68.589  42.645  23.532  1.00  0.00           C  
ATOM   2084  O   GLY B1436      68.119  43.739  23.834  1.00  0.00           O  
ATOM   2085  N   LEU B1437      68.961  41.760  24.451  1.00  0.00           N  
ATOM   2086  CA  LEU B1437      68.783  42.057  25.870  1.00  0.00           C  
ATOM   2087  C   LEU B1437      70.112  42.097  26.623  1.00  0.00           C  
ATOM   2088  O   LEU B1437      70.921  41.177  26.520  1.00  0.00           O  
ATOM   2089  CB  LEU B1437      67.809  41.057  26.505  1.00  0.00           C  
ATOM   2090  CG  LEU B1437      66.425  40.940  25.847  1.00  0.00           C  
ATOM   2091  CD1 LEU B1437      66.431  39.852  24.776  1.00  0.00           C  
ATOM   2092  CD2 LEU B1437      65.375  40.625  26.893  1.00  0.00           C  
ATOM   2093  N   ASP B1438      70.299  43.137  27.432  1.00  0.00           N  
ATOM   2094  CA  ASP B1438      71.545  43.341  28.175  1.00  0.00           C  
ATOM   2095  C   ASP B1438      71.843  42.504  29.417  1.00  0.00           C  
ATOM   2096  O   ASP B1438      72.876  42.711  30.053  1.00  0.00           O  
ATOM   2097  CB  ASP B1438      71.701  44.824  28.540  1.00  0.00           C  
ATOM   2098  CG  ASP B1438      71.910  45.721  27.323  1.00  0.00           C  
ATOM   2099  OD1 ASP B1438      72.322  45.223  26.248  1.00  0.00           O  
ATOM   2100  OD2 ASP B1438      71.673  46.941  27.452  1.00  0.00           O  
ATOM   2101  N   TYR B1443      70.978  41.559  29.768  1.00  0.00           N  
ATOM   2102  CA  TYR B1443      71.223  40.752  30.971  1.00  0.00           C  
ATOM   2103  C   TYR B1443      72.022  39.458  30.754  1.00  0.00           C  
ATOM   2104  O   TYR B1443      72.299  38.716  31.703  1.00  0.00           O  
ATOM   2105  CB  TYR B1443      69.906  40.478  31.738  1.00  0.00           C  
ATOM   2106  CG  TYR B1443      68.795  39.776  30.970  1.00  0.00           C  
ATOM   2107  CD1 TYR B1443      69.076  38.815  29.996  1.00  0.00           C  
ATOM   2108  CD2 TYR B1443      67.454  40.065  31.234  1.00  0.00           C  
ATOM   2109  CE1 TYR B1443      68.057  38.160  29.304  1.00  0.00           C  
ATOM   2110  CE2 TYR B1443      66.422  39.414  30.546  1.00  0.00           C  
ATOM   2111  CZ  TYR B1443      66.733  38.461  29.581  1.00  0.00           C  
ATOM   2112  OH  TYR B1443      65.733  37.797  28.900  1.00  0.00           O  
ATOM   2113  N   TYR B1444      72.412  39.209  29.507  1.00  0.00           N  
ATOM   2114  CA  TYR B1444      73.155  38.005  29.156  1.00  0.00           C  
ATOM   2115  C   TYR B1444      74.623  37.985  29.586  1.00  0.00           C  
ATOM   2116  O   TYR B1444      75.364  38.955  29.395  1.00  0.00           O  
ATOM   2117  CB  TYR B1444      73.064  37.753  27.653  1.00  0.00           C  
ATOM   2118  CG  TYR B1444      71.708  37.279  27.188  1.00  0.00           C  
ATOM   2119  CD1 TYR B1444      71.133  36.129  27.723  1.00  0.00           C  
ATOM   2120  CD2 TYR B1444      71.012  37.961  26.194  1.00  0.00           C  
ATOM   2121  CE1 TYR B1444      69.897  35.670  27.278  1.00  0.00           C  
ATOM   2122  CE2 TYR B1444      69.775  37.511  25.741  1.00  0.00           C  
ATOM   2123  CZ  TYR B1444      69.224  36.363  26.286  1.00  0.00           C  
ATOM   2124  OH  TYR B1444      68.002  35.906  25.841  1.00  0.00           O  
ATOM   2125  N   VAL B1448      75.039  36.845  30.126  1.00  0.00           N  
ATOM   2126  CA  VAL B1448      76.408  36.644  30.573  1.00  0.00           C  
ATOM   2127  C   VAL B1448      76.791  35.217  30.163  1.00  0.00           C  
ATOM   2128  O   VAL B1448      76.053  34.264  30.430  1.00  0.00           O  
ATOM   2129  CB  VAL B1448      76.539  36.852  32.110  1.00  0.00           C  
ATOM   2130  CG1 VAL B1448      75.845  35.747  32.879  1.00  0.00           C  
ATOM   2131  CG2 VAL B1448      77.979  36.932  32.505  1.00  0.00           C  
ATOM   2132  N   ARG B1456      77.918  35.087  29.469  1.00  0.00           N  
ATOM   2133  CA  ARG B1456      78.412  33.798  28.989  1.00  0.00           C  
ATOM   2134  C   ARG B1456      77.598  33.264  27.810  1.00  0.00           C  
ATOM   2135  O   ARG B1456      77.406  33.981  26.827  1.00  0.00           O  
ATOM   2136  CB  ARG B1456      78.520  32.775  30.131  1.00  0.00           C  
ATOM   2137  CG  ARG B1456      79.554  33.164  31.172  1.00  0.00           C  
ATOM   2138  CD  ARG B1456      79.751  32.135  32.272  1.00  0.00           C  
ATOM   2139  NE  ARG B1456      80.877  32.514  33.131  1.00  0.00           N  
ATOM   2140  CZ  ARG B1456      81.448  31.718  34.033  1.00  0.00           C  
ATOM   2141  NH1 ARG B1456      81.008  30.479  34.217  1.00  0.00           N  
ATOM   2142  NH2 ARG B1456      82.484  32.154  34.735  1.00  0.00           N  
ATOM   2143  N   THR B1457      77.117  32.028  27.912  1.00  0.00           N  
ATOM   2144  CA  THR B1457      76.363  31.374  26.841  1.00  0.00           C  
ATOM   2145  C   THR B1457      75.302  32.216  26.131  1.00  0.00           C  
ATOM   2146  O   THR B1457      74.478  32.871  26.769  1.00  0.00           O  
ATOM   2147  CB  THR B1457      75.692  30.078  27.343  1.00  0.00           C  
ATOM   2148  OG1 THR B1457      76.605  29.346  28.176  1.00  0.00           O  
ATOM   2149  CG2 THR B1457      75.299  29.201  26.167  1.00  0.00           C  
ATOM   2150  N   ALA B1458      75.303  32.144  24.806  1.00  0.00           N  
ATOM   2151  CA  ALA B1458      74.353  32.870  23.979  1.00  0.00           C  
ATOM   2152  C   ALA B1458      74.119  32.028  22.732  1.00  0.00           C  
ATOM   2153  O   ALA B1458      75.071  31.591  22.086  1.00  0.00           O  
ATOM   2154  CB  ALA B1458      74.914  34.220  23.597  1.00  0.00           C  
ATOM   2155  N   PHE B1459      72.856  31.798  22.393  1.00  0.00           N  
ATOM   2156  CA  PHE B1459      72.512  30.988  21.229  1.00  0.00           C  
ATOM   2157  C   PHE B1459      71.214  31.425  20.563  1.00  0.00           C  
ATOM   2158  O   PHE B1459      70.384  32.102  21.180  1.00  0.00           O  
ATOM   2159  CB  PHE B1459      72.407  29.518  21.631  1.00  0.00           C  
ATOM   2160  CG  PHE B1459      71.409  29.254  22.730  1.00  0.00           C  
ATOM   2161  CD1 PHE B1459      71.756  29.453  24.067  1.00  0.00           C  
ATOM   2162  CD2 PHE B1459      70.130  28.802  22.434  1.00  0.00           C  
ATOM   2163  CE1 PHE B1459      70.845  29.205  25.092  1.00  0.00           C  
ATOM   2164  CE2 PHE B1459      69.212  28.551  23.452  1.00  0.00           C  
ATOM   2165  CZ  PHE B1459      69.573  28.754  24.786  1.00  0.00           C  
ATOM   2166  N   GLU B1460      71.043  31.003  19.312  1.00  0.00           N  
ATOM   2167  CA  GLU B1460      69.865  31.314  18.503  1.00  0.00           C  
ATOM   2168  C   GLU B1460      69.695  30.246  17.428  1.00  0.00           C  
ATOM   2169  O   GLU B1460      70.681  29.742  16.896  1.00  0.00           O  
ATOM   2170  CB  GLU B1460      70.044  32.659  17.791  1.00  0.00           C  
ATOM   2171  CG  GLU B1460      70.025  33.876  18.691  1.00  0.00           C  
ATOM   2172  CD  GLU B1460      70.354  35.165  17.961  1.00  0.00           C  
ATOM   2173  OE1 GLU B1460      70.359  35.165  16.706  1.00  0.00           O  
ATOM   2174  OE2 GLU B1460      70.609  36.182  18.651  1.00  0.00           O  
ATOM   2175  N   VAL B1461      68.456  29.886  17.121  1.00  0.00           N  
ATOM   2176  CA  VAL B1461      68.192  28.910  16.067  1.00  0.00           C  
ATOM   2177  C   VAL B1461      67.495  29.682  14.958  1.00  0.00           C  
ATOM   2178  O   VAL B1461      66.573  30.462  15.218  1.00  0.00           O  
ATOM   2179  CB  VAL B1461      67.293  27.749  16.541  1.00  0.00           C  
ATOM   2180  CG1 VAL B1461      67.048  26.773  15.390  1.00  0.00           C  
ATOM   2181  CG2 VAL B1461      67.939  27.032  17.714  1.00  0.00           C  
ATOM   2182  N   HIS B1462      67.951  29.497  13.727  1.00  0.00           N  
ATOM   2183  CA  HIS B1462      67.378  30.215  12.599  1.00  0.00           C  
ATOM   2184  C   HIS B1462      66.790  29.305  11.540  1.00  0.00           C  
ATOM   2185  O   HIS B1462      66.959  28.085  11.591  1.00  0.00           O  
ATOM   2186  CB  HIS B1462      68.433  31.130  11.971  1.00  0.00           C  
ATOM   2187  CG  HIS B1462      68.983  32.150  12.919  1.00  0.00           C  
ATOM   2188  ND1 HIS B1462      68.792  33.506  12.747  1.00  0.00           N  
ATOM   2189  CD2 HIS B1462      69.703  32.013  14.059  1.00  0.00           C  
ATOM   2190  CE1 HIS B1462      69.368  34.158  13.742  1.00  0.00           C  
ATOM   2191  NE2 HIS B1462      69.928  33.275  14.551  1.00  0.00           N  
ATOM   2192  N   HIS B1463      66.111  29.918  10.577  1.00  0.00           N  
ATOM   2193  CA  HIS B1463      65.488  29.199   9.483  1.00  0.00           C  
ATOM   2194  C   HIS B1463      65.559  30.092   8.261  1.00  0.00           C  
ATOM   2195  O   HIS B1463      65.096  31.225   8.300  1.00  0.00           O  
ATOM   2196  CB  HIS B1463      64.030  28.912   9.814  1.00  0.00           C  
ATOM   2197  CG  HIS B1463      63.412  27.862   8.946  1.00  0.00           C  
ATOM   2198  ND1 HIS B1463      62.784  28.153   7.754  1.00  0.00           N  
ATOM   2199  CD2 HIS B1463      63.332  26.518   9.098  1.00  0.00           C  
ATOM   2200  CE1 HIS B1463      62.344  27.034   7.210  1.00  0.00           C  
ATOM   2201  NE2 HIS B1463      62.664  26.028   8.004  1.00  0.00           N  
ATOM   2202  N   GLU B1476      66.126  29.578   7.173  1.00  0.00           N  
ATOM   2203  CA  GLU B1476      66.265  30.352   5.938  1.00  0.00           C  
ATOM   2204  C   GLU B1476      64.926  30.846   5.403  1.00  0.00           C  
ATOM   2205  O   GLU B1476      64.767  32.023   5.083  1.00  0.00           O  
ATOM   2206  CB  GLU B1476      66.961  29.526   4.843  1.00  0.00           C  
ATOM   2207  CG  GLU B1476      68.432  29.170   5.098  1.00  0.00           C  
ATOM   2208  CD  GLU B1476      68.630  27.870   5.876  1.00  0.00           C  
ATOM   2209  OE1 GLU B1476      67.908  26.877   5.617  1.00  0.00           O  
ATOM   2210  OE2 GLU B1476      69.532  27.841   6.738  1.00  0.00           O  
ATOM   2211  N   GLU B1683      63.970  29.929   5.312  1.00  0.00           N  
ATOM   2212  CA  GLU B1683      62.634  30.218   4.792  1.00  0.00           C  
ATOM   2213  C   GLU B1683      61.773  31.217   5.584  1.00  0.00           C  
ATOM   2214  O   GLU B1683      60.685  30.873   6.036  1.00  0.00           O  
ATOM   2215  CB  GLU B1683      61.845  28.910   4.622  1.00  0.00           C  
ATOM   2216  CG  GLU B1683      62.330  27.942   3.546  1.00  0.00           C  
ATOM   2217  CD  GLU B1683      63.474  27.033   3.984  1.00  0.00           C  
ATOM   2218  OE1 GLU B1683      64.651  27.442   3.867  1.00  0.00           O  
ATOM   2219  OE2 GLU B1683      63.193  25.893   4.417  1.00  0.00           O  
ATOM   2220  N   ILE B1689      62.253  32.444   5.739  1.00  0.00           N  
ATOM   2221  CA  ILE B1689      61.521  33.498   6.451  1.00  0.00           C  
ATOM   2222  C   ILE B1689      62.071  34.840   5.981  1.00  0.00           C  
ATOM   2223  O   ILE B1689      61.408  35.870   6.101  1.00  0.00           O  
ATOM   2224  CB  ILE B1689      61.675  33.419   8.007  1.00  0.00           C  
ATOM   2225  CG1 ILE B1689      60.908  32.226   8.579  1.00  0.00           C  
ATOM   2226  CG2 ILE B1689      61.129  34.686   8.663  1.00  0.00           C  
ATOM   2227  CD1 ILE B1689      60.918  32.160  10.092  1.00  0.00           C  
ATOM   2228  N   GLY B1690      63.261  34.809   5.384  1.00  0.00           N  
ATOM   2229  CA  GLY B1690      63.889  36.032   4.922  1.00  0.00           C  
ATOM   2230  C   GLY B1690      64.460  36.702   6.156  1.00  0.00           C  
ATOM   2231  O   GLY B1690      65.068  36.026   6.995  1.00  0.00           O  
ATOM   2232  N   ALA B1692      64.270  38.014   6.282  1.00  0.00           N  
ATOM   2233  CA  ALA B1692      64.755  38.743   7.453  1.00  0.00           C  
ATOM   2234  C   ALA B1692      64.018  38.176   8.665  1.00  0.00           C  
ATOM   2235  O   ALA B1692      62.908  37.661   8.528  1.00  0.00           O  
ATOM   2236  CB  ALA B1692      64.479  40.224   7.311  1.00  0.00           C  
ATOM   2237  N   GLN B1693      64.620  38.294   9.846  1.00  0.00           N  
ATOM   2238  CA  GLN B1693      64.022  37.758  11.072  1.00  0.00           C  
ATOM   2239  C   GLN B1693      63.949  36.234  10.965  1.00  0.00           C  
ATOM   2240  O   GLN B1693      62.913  35.623  11.224  1.00  0.00           O  
ATOM   2241  CB  GLN B1693      62.622  38.343  11.323  1.00  0.00           C  
ATOM   2242  CG  GLN B1693      62.590  39.780  11.844  1.00  0.00           C  
ATOM   2243  CD  GLN B1693      63.009  40.806  10.806  1.00  0.00           C  
ATOM   2244  OE1 GLN B1693      63.982  41.533  10.997  1.00  0.00           O  
ATOM   2245  NE2 GLN B1693      62.269  40.880   9.706  1.00  0.00           N  
ATOM   2246  N   SER B1700      65.065  35.634  10.568  1.00  0.00           N  
ATOM   2247  CA  SER B1700      65.168  34.190  10.418  1.00  0.00           C  
ATOM   2248  C   SER B1700      65.281  33.491  11.774  1.00  0.00           C  
ATOM   2249  O   SER B1700      65.337  32.260  11.845  1.00  0.00           O  
ATOM   2250  CB  SER B1700      66.398  33.865   9.571  1.00  0.00           C  
ATOM   2251  OG  SER B1700      67.566  34.439  10.148  1.00  0.00           O  
ATOM   2252  N   ALA B1701      65.354  34.285  12.842  1.00  0.00           N  
ATOM   2253  CA  ALA B1701      65.484  33.770  14.200  1.00  0.00           C  
ATOM   2254  C   ALA B1701      64.203  33.167  14.776  1.00  0.00           C  
ATOM   2255  O   ALA B1701      63.310  33.887  15.236  1.00  0.00           O  
ATOM   2256  CB  ALA B1701      66.011  34.858  15.122  1.00  0.00           C  
ATOM   2257  N   LEU B1702      64.142  31.840  14.791  1.00  0.00           N  
ATOM   2258  CA  LEU B1702      62.985  31.143  15.329  1.00  0.00           C  
ATOM   2259  C   LEU B1702      62.949  31.337  16.833  1.00  0.00           C  
ATOM   2260  O   LEU B1702      61.893  31.604  17.402  1.00  0.00           O  
ATOM   2261  CB  LEU B1702      63.052  29.655  15.001  1.00  0.00           C  
ATOM   2262  CG  LEU B1702      62.963  29.297  13.520  1.00  0.00           C  
ATOM   2263  CD1 LEU B1702      62.962  27.786  13.355  1.00  0.00           C  
ATOM   2264  CD2 LEU B1702      61.705  29.891  12.931  1.00  0.00           C  
ATOM   2265  N   GLY B1703      64.114  31.242  17.467  1.00  0.00           N  
ATOM   2266  CA  GLY B1703      64.194  31.411  18.908  1.00  0.00           C  
ATOM   2267  C   GLY B1703      65.597  31.760  19.368  1.00  0.00           C  
ATOM   2268  O   GLY B1703      66.558  31.631  18.604  1.00  0.00           O  
ATOM   2269  N   GLY B1704      65.717  32.190  20.617  1.00  0.00           N  
ATOM   2270  CA  GLY B1704      67.012  32.556  21.155  1.00  0.00           C  
ATOM   2271  C   GLY B1704      67.045  32.505  22.668  1.00  0.00           C  
ATOM   2272  O   GLY B1704      66.001  32.406  23.321  1.00  0.00           O  
ATOM   2273  N   GLY B1705      68.243  32.561  23.233  1.00  0.00           N  
ATOM   2274  CA  GLY B1705      68.382  32.515  24.675  1.00  0.00           C  
ATOM   2275  C   GLY B1705      69.834  32.572  25.095  1.00  0.00           C  
ATOM   2276  O   GLY B1705      70.727  32.790  24.274  1.00  0.00           O  
ATOM   2277  N   GLY B1706      70.071  32.349  26.379  1.00  0.00           N  
ATOM   2278  CA  GLY B1706      71.419  32.386  26.906  1.00  0.00           C  
ATOM   2279  C   GLY B1706      71.415  32.462  28.417  1.00  0.00           C  
ATOM   2280  O   GLY B1706      70.355  32.473  29.045  1.00  0.00           O  
ATOM   2281  N   ARG B1707      72.603  32.485  29.002  1.00  0.00           N  
ATOM   2282  CA  ARG B1707      72.745  32.560  30.448  1.00  0.00           C  
ATOM   2283  C   ARG B1707      72.575  34.023  30.862  1.00  0.00           C  
ATOM   2284  O   ARG B1707      72.839  34.934  30.068  1.00  0.00           O  
ATOM   2285  CB  ARG B1707      74.107  32.001  30.859  1.00  0.00           C  
ATOM   2286  CG  ARG B1707      74.327  31.933  32.345  1.00  0.00           C  
ATOM   2287  CD  ARG B1707      75.432  30.966  32.675  1.00  0.00           C  
ATOM   2288  NE  ARG B1707      74.959  29.586  32.748  1.00  0.00           N  
ATOM   2289  CZ  ARG B1707      74.335  29.072  33.804  1.00  0.00           C  
ATOM   2290  NH1 ARG B1707      74.096  29.821  34.876  1.00  0.00           N  
ATOM   2291  NH2 ARG B1707      74.005  27.788  33.818  1.00  0.00           N  
ATOM   2292  N   TYR B1708      72.129  34.255  32.091  1.00  0.00           N  
ATOM   2293  CA  TYR B1708      71.886  35.620  32.547  1.00  0.00           C  
ATOM   2294  C   TYR B1708      72.058  35.786  34.050  1.00  0.00           C  
ATOM   2295  O   TYR B1708      71.217  36.382  34.725  1.00  0.00           O  
ATOM   2296  CB  TYR B1708      70.473  36.047  32.125  1.00  0.00           C  
ATOM   2297  CG  TYR B1708      69.421  35.011  32.467  1.00  0.00           C  
ATOM   2298  CD1 TYR B1708      68.859  34.962  33.743  1.00  0.00           C  
ATOM   2299  CD2 TYR B1708      69.056  34.025  31.548  1.00  0.00           C  
ATOM   2300  CE1 TYR B1708      67.972  33.960  34.101  1.00  0.00           C  
ATOM   2301  CE2 TYR B1708      68.170  33.014  31.895  1.00  0.00           C  
ATOM   2302  CZ  TYR B1708      67.636  32.989  33.179  1.00  0.00           C  
ATOM   2303  OH  TYR B1708      66.793  31.981  33.569  1.00  0.00           O  
ATOM   2304  N   ASP B1709      73.148  35.247  34.582  1.00  0.00           N  
ATOM   2305  CA  ASP B1709      73.428  35.354  36.010  1.00  0.00           C  
ATOM   2306  C   ASP B1709      73.529  36.842  36.360  1.00  0.00           C  
ATOM   2307  O   ASP B1709      73.964  37.653  35.538  1.00  0.00           O  
ATOM   2308  CB  ASP B1709      74.753  34.656  36.341  1.00  0.00           C  
ATOM   2309  CG  ASP B1709      74.809  33.218  35.841  1.00  0.00           C  
ATOM   2310  OD1 ASP B1709      73.815  32.723  35.270  1.00  0.00           O  
ATOM   2311  OD2 ASP B1709      75.862  32.577  36.023  1.00  0.00           O  
ATOM   2312  N   GLY B1710      73.086  37.208  37.555  1.00  0.00           N  
ATOM   2313  CA  GLY B1710      73.167  38.601  37.951  1.00  0.00           C  
ATOM   2314  C   GLY B1710      71.861  39.346  37.806  1.00  0.00           C  
ATOM   2315  O   GLY B1710      71.611  40.303  38.542  1.00  0.00           O  
ATOM   2316  N   LEU B1725      71.023  38.908  36.870  1.00  0.00           N  
ATOM   2317  CA  LEU B1725      69.720  39.529  36.641  1.00  0.00           C  
ATOM   2318  C   LEU B1725      68.933  39.610  37.951  1.00  0.00           C  
ATOM   2319  O   LEU B1725      68.393  40.659  38.291  1.00  0.00           O  
ATOM   2320  CB  LEU B1725      68.931  38.733  35.596  1.00  0.00           C  
ATOM   2321  CG  LEU B1725      67.497  39.168  35.301  1.00  0.00           C  
ATOM   2322  CD1 LEU B1725      67.469  40.629  34.910  1.00  0.00           C  
ATOM   2323  CD2 LEU B1725      66.923  38.308  34.194  1.00  0.00           C  
ATOM   2324  N   SER B1726      68.919  38.516  38.707  1.00  0.00           N  
ATOM   2325  CA  SER B1726      68.213  38.465  39.982  1.00  0.00           C  
ATOM   2326  C   SER B1726      68.661  39.593  40.891  1.00  0.00           C  
ATOM   2327  O   SER B1726      67.849  40.231  41.558  1.00  0.00           O  
ATOM   2328  CB  SER B1726      68.461  37.122  40.668  1.00  0.00           C  
ATOM   2329  OG  SER B1726      69.832  36.773  40.619  1.00  0.00           O  
ATOM   2330  N   GLU B1761      69.960  39.853  40.888  1.00  0.00           N  
ATOM   2331  CA  GLU B1761      70.531  40.907  41.711  1.00  0.00           C  
ATOM   2332  C   GLU B1761      70.108  42.283  41.224  1.00  0.00           C  
ATOM   2333  O   GLU B1761      69.927  43.194  42.027  1.00  0.00           O  
ATOM   2334  CB  GLU B1761      72.050  40.770  41.758  1.00  0.00           C  
ATOM   2335  CG  GLU B1761      72.471  39.514  42.505  1.00  0.00           C  
ATOM   2336  CD  GLU B1761      73.858  39.041  42.140  1.00  0.00           C  
ATOM   2337  OE1 GLU B1761      74.072  38.677  40.962  1.00  0.00           O  
ATOM   2338  OE2 GLU B1761      74.729  39.015  43.035  1.00  0.00           O  
ATOM   2339  N   LEU B1765      69.901  42.419  39.917  1.00  0.00           N  
ATOM   2340  CA  LEU B1765      69.461  43.686  39.343  1.00  0.00           C  
ATOM   2341  C   LEU B1765      68.063  44.016  39.867  1.00  0.00           C  
ATOM   2342  O   LEU B1765      67.702  45.186  40.017  1.00  0.00           O  
ATOM   2343  CB  LEU B1765      69.436  43.605  37.818  1.00  0.00           C  
ATOM   2344  CG  LEU B1765      70.788  43.629  37.111  1.00  0.00           C  
ATOM   2345  CD1 LEU B1765      70.600  43.384  35.623  1.00  0.00           C  
ATOM   2346  CD2 LEU B1765      71.456  44.968  37.347  1.00  0.00           C  
ATOM   2347  N   LEU B1767      67.284  42.972  40.148  1.00  0.00           N  
ATOM   2348  CA  LEU B1767      65.928  43.132  40.669  1.00  0.00           C  
ATOM   2349  C   LEU B1767      65.945  43.202  42.197  1.00  0.00           C  
ATOM   2350  O   LEU B1767      64.888  43.154  42.850  1.00  0.00           O  
ATOM   2351  CB  LEU B1767      65.034  41.981  40.200  1.00  0.00           C  
ATOM   2352  CG  LEU B1767      64.958  41.763  38.687  1.00  0.00           C  
ATOM   2353  CD1 LEU B1767      64.066  40.577  38.386  1.00  0.00           C  
ATOM   2354  CD2 LEU B1767      64.451  43.015  37.984  1.00  0.00           C  
ATOM   2355  N   GLY B1768      67.151  43.308  42.755  1.00  0.00           N  
ATOM   2356  CA  GLY B1768      67.326  43.402  44.195  1.00  0.00           C  
ATOM   2357  C   GLY B1768      67.266  42.096  44.968  1.00  0.00           C  
ATOM   2358  O   GLY B1768      66.719  42.059  46.074  1.00  0.00           O  
ATOM   2359  N   GLY B1770      67.784  41.019  44.387  1.00  0.00           N  
ATOM   2360  CA  GLY B1770      67.772  39.744  45.075  1.00  0.00           C  
ATOM   2361  C   GLY B1770      69.158  39.141  45.146  1.00  0.00           C  
ATOM   2362  O   GLY B1770      70.117  39.742  44.659  1.00  0.00           O  
ATOM   2363  N   PRO B1771      69.309  37.969  45.783  1.00  0.00           N  
ATOM   2364  CA  PRO B1771      70.610  37.301  45.899  1.00  0.00           C  
ATOM   2365  C   PRO B1771      71.080  36.847  44.514  1.00  0.00           C  
ATOM   2366  O   PRO B1771      70.354  36.992  43.522  1.00  0.00           O  
ATOM   2367  CB  PRO B1771      70.289  36.088  46.781  1.00  0.00           C  
ATOM   2368  CG  PRO B1771      69.111  36.534  47.576  1.00  0.00           C  
ATOM   2369  CD  PRO B1771      68.283  37.229  46.532  1.00  0.00           C  
ATOM   2370  N   ARG B1772      72.284  36.295  44.439  1.00  0.00           N  
ATOM   2371  CA  ARG B1772      72.792  35.823  43.163  1.00  0.00           C  
ATOM   2372  C   ARG B1772      72.093  34.520  42.824  1.00  0.00           C  
ATOM   2373  O   ARG B1772      72.056  33.595  43.640  1.00  0.00           O  
ATOM   2374  CB  ARG B1772      74.307  35.593  43.203  1.00  0.00           C  
ATOM   2375  CG  ARG B1772      74.883  35.209  41.842  1.00  0.00           C  
ATOM   2376  CD  ARG B1772      76.393  34.994  41.863  1.00  0.00           C  
ATOM   2377  NE  ARG B1772      76.936  34.896  40.505  1.00  0.00           N  
ATOM   2378  CZ  ARG B1772      77.067  35.927  39.668  1.00  0.00           C  
ATOM   2379  NH1 ARG B1772      76.704  37.153  40.040  1.00  0.00           N  
ATOM   2380  NH2 ARG B1772      77.519  35.729  38.436  1.00  0.00           N  
ATOM   2381  N   VAL B1773      71.495  34.478  41.639  1.00  0.00           N  
ATOM   2382  CA  VAL B1773      70.800  33.291  41.172  1.00  0.00           C  
ATOM   2383  C   VAL B1773      71.176  33.092  39.712  1.00  0.00           C  
ATOM   2384  O   VAL B1773      70.827  33.904  38.853  1.00  0.00           O  
ATOM   2385  CB  VAL B1773      69.253  33.426  41.287  1.00  0.00           C  
ATOM   2386  CG1 VAL B1773      68.576  32.144  40.802  1.00  0.00           C  
ATOM   2387  CG2 VAL B1773      68.843  33.731  42.729  1.00  0.00           C  
ATOM   2388  N   PRO B1774      71.998  32.075  39.434  1.00  0.00           N  
ATOM   2389  CA  PRO B1774      72.421  31.787  38.061  1.00  0.00           C  
ATOM   2390  C   PRO B1774      71.226  31.234  37.286  1.00  0.00           C  
ATOM   2391  O   PRO B1774      70.316  30.654  37.887  1.00  0.00           O  
ATOM   2392  CB  PRO B1774      73.494  30.712  38.254  1.00  0.00           C  
ATOM   2393  CG  PRO B1774      73.984  30.941  39.663  1.00  0.00           C  
ATOM   2394  CD  PRO B1774      72.716  31.228  40.398  1.00  0.00           C  
ATOM   2395  N   GLY B1775      71.224  31.405  35.967  1.00  0.00           N  
ATOM   2396  CA  GLY B1775      70.123  30.892  35.177  1.00  0.00           C  
ATOM   2397  C   GLY B1775      70.359  30.921  33.684  1.00  0.00           C  
ATOM   2398  O   GLY B1775      71.086  31.784  33.181  1.00  0.00           O  
ATOM   2399  N   VAL B1776      69.758  29.962  32.984  1.00  0.00           N  
ATOM   2400  CA  VAL B1776      69.847  29.847  31.526  1.00  0.00           C  
ATOM   2401  C   VAL B1776      68.443  29.577  31.010  1.00  0.00           C  
ATOM   2402  O   VAL B1776      67.585  29.108  31.764  1.00  0.00           O  
ATOM   2403  CB  VAL B1776      70.709  28.651  31.063  1.00  0.00           C  
ATOM   2404  CG1 VAL B1776      71.786  29.125  30.120  1.00  0.00           C  
ATOM   2405  CG2 VAL B1776      71.279  27.888  32.239  1.00  0.00           C  
ATOM   2406  N   GLY B1777      68.206  29.853  29.733  1.00  0.00           N  
ATOM   2407  CA  GLY B1777      66.892  29.606  29.173  1.00  0.00           C  
ATOM   2408  C   GLY B1777      66.756  30.131  27.765  1.00  0.00           C  
ATOM   2409  O   GLY B1777      67.701  30.727  27.233  1.00  0.00           O  
ATOM   2410  N   PHE B1778      65.574  29.966  27.181  1.00  0.00           N  
ATOM   2411  CA  PHE B1778      65.336  30.421  25.822  1.00  0.00           C  
ATOM   2412  C   PHE B1778      63.872  30.766  25.646  1.00  0.00           C  
ATOM   2413  O   PHE B1778      63.080  30.629  26.578  1.00  0.00           O  
ATOM   2414  CB  PHE B1778      65.728  29.329  24.821  1.00  0.00           C  
ATOM   2415  CG  PHE B1778      64.852  28.111  24.873  1.00  0.00           C  
ATOM   2416  CD1 PHE B1778      63.704  28.029  24.085  1.00  0.00           C  
ATOM   2417  CD2 PHE B1778      65.171  27.044  25.706  1.00  0.00           C  
ATOM   2418  CE1 PHE B1778      62.887  26.906  24.123  1.00  0.00           C  
ATOM   2419  CE2 PHE B1778      64.363  25.912  25.755  1.00  0.00           C  
ATOM   2420  CZ  PHE B1778      63.215  25.843  24.962  1.00  0.00           C  
ATOM   2421  N   ALA B1779      63.528  31.210  24.443  1.00  0.00           N  
ATOM   2422  CA  ALA B1779      62.162  31.565  24.090  1.00  0.00           C  
ATOM   2423  C   ALA B1779      62.067  31.660  22.573  1.00  0.00           C  
ATOM   2424  O   ALA B1779      62.928  32.267  21.930  1.00  0.00           O  
ATOM   2425  CB  ALA B1779      61.783  32.879  24.718  1.00  0.00           C  
ATOM   2426  N   PHE B1782      61.059  31.015  21.993  1.00  0.00           N  
ATOM   2427  CA  PHE B1782      60.887  31.057  20.547  1.00  0.00           C  
ATOM   2428  C   PHE B1782      59.532  31.600  20.144  1.00  0.00           C  
ATOM   2429  O   PHE B1782      58.528  31.327  20.806  1.00  0.00           O  
ATOM   2430  CB  PHE B1782      61.134  29.685  19.908  1.00  0.00           C  
ATOM   2431  CG  PHE B1782      60.120  28.628  20.270  1.00  0.00           C  
ATOM   2432  CD1 PHE B1782      58.930  28.516  19.569  1.00  0.00           C  
ATOM   2433  CD2 PHE B1782      60.390  27.701  21.266  1.00  0.00           C  
ATOM   2434  CE1 PHE B1782      58.029  27.496  19.848  1.00  0.00           C  
ATOM   2435  CE2 PHE B1782      59.489  26.677  21.548  1.00  0.00           C  
ATOM   2436  CZ  PHE B1782      58.308  26.578  20.836  1.00  0.00           C  
ATOM   2437  N   GLY B1783      59.510  32.364  19.055  1.00  0.00           N  
ATOM   2438  CA  GLY B1783      58.278  32.959  18.563  1.00  0.00           C  
ATOM   2439  C   GLY B1783      57.400  31.965  17.840  1.00  0.00           C  
ATOM   2440  O   GLY B1783      57.745  31.489  16.756  1.00  0.00           O  
ATOM   2441  N   VAL B1784      56.237  31.688  18.422  1.00  0.00           N  
ATOM   2442  CA  VAL B1784      55.288  30.737  17.858  1.00  0.00           C  
ATOM   2443  C   VAL B1784      54.914  31.098  16.427  1.00  0.00           C  
ATOM   2444  O   VAL B1784      54.773  30.225  15.571  1.00  0.00           O  
ATOM   2445  CB  VAL B1784      54.024  30.653  18.719  1.00  0.00           C  
ATOM   2446  CG1 VAL B1784      53.110  29.573  18.192  1.00  0.00           C  
ATOM   2447  CG2 VAL B1784      54.401  30.378  20.167  1.00  0.00           C  
ATOM   2448  N   GLU B1785      54.800  32.393  16.160  1.00  0.00           N  
ATOM   2449  CA  GLU B1785      54.444  32.859  14.825  1.00  0.00           C  
ATOM   2450  C   GLU B1785      55.546  32.486  13.839  1.00  0.00           C  
ATOM   2451  O   GLU B1785      55.275  31.919  12.780  1.00  0.00           O  
ATOM   2452  CB  GLU B1785      54.211  34.378  14.811  1.00  0.00           C  
ATOM   2453  CG  GLU B1785      52.929  34.847  15.500  1.00  0.00           C  
ATOM   2454  CD  GLU B1785      53.073  35.065  16.995  1.00  0.00           C  
ATOM   2455  OE1 GLU B1785      54.157  34.818  17.560  1.00  0.00           O  
ATOM   2456  OE2 GLU B1785      52.084  35.495  17.618  1.00  0.00           O  
ATOM   2457  N   ARG B1786      56.790  32.781  14.214  1.00  0.00           N  
ATOM   2458  CA  ARG B1786      57.951  32.488  13.382  1.00  0.00           C  
ATOM   2459  C   ARG B1786      57.973  30.990  13.101  1.00  0.00           C  
ATOM   2460  O   ARG B1786      58.101  30.564  11.951  1.00  0.00           O  
ATOM   2461  CB  ARG B1786      59.242  32.896  14.106  1.00  0.00           C  
ATOM   2462  CG  ARG B1786      59.396  34.393  14.393  1.00  0.00           C  
ATOM   2463  CD  ARG B1786      60.031  35.131  13.222  1.00  0.00           C  
ATOM   2464  NE  ARG B1786      60.275  36.549  13.494  1.00  0.00           N  
ATOM   2465  CZ  ARG B1786      61.219  37.018  14.309  1.00  0.00           C  
ATOM   2466  NH1 ARG B1786      62.023  36.188  14.958  1.00  0.00           N  
ATOM   2467  NH2 ARG B1786      61.394  38.326  14.436  1.00  0.00           N  
ATOM   2468  N   VAL B1787      57.808  30.195  14.153  1.00  0.00           N  
ATOM   2469  CA  VAL B1787      57.806  28.742  14.020  1.00  0.00           C  
ATOM   2470  C   VAL B1787      56.710  28.300  13.049  1.00  0.00           C  
ATOM   2471  O   VAL B1787      56.921  27.406  12.225  1.00  0.00           O  
ATOM   2472  CB  VAL B1787      57.614  28.052  15.383  1.00  0.00           C  
ATOM   2473  CG1 VAL B1787      57.705  26.545  15.231  1.00  0.00           C  
ATOM   2474  CG2 VAL B1787      58.655  28.543  16.360  1.00  0.00           C  
ATOM   2475  N   ALA B1788      55.556  28.957  13.124  1.00  0.00           N  
ATOM   2476  CA  ALA B1788      54.440  28.641  12.244  1.00  0.00           C  
ATOM   2477  C   ALA B1788      54.842  28.879  10.791  1.00  0.00           C  
ATOM   2478  O   ALA B1788      54.578  28.048   9.921  1.00  0.00           O  
ATOM   2479  CB  ALA B1788      53.222  29.482  12.611  1.00  0.00           C  
ATOM   2480  N   LEU B1789      55.507  30.001  10.540  1.00  0.00           N  
ATOM   2481  CA  LEU B1789      55.966  30.339   9.195  1.00  0.00           C  
ATOM   2482  C   LEU B1789      56.944  29.285   8.697  1.00  0.00           C  
ATOM   2483  O   LEU B1789      56.870  28.858   7.544  1.00  0.00           O  
ATOM   2484  CB  LEU B1789      56.662  31.697   9.193  1.00  0.00           C  
ATOM   2485  CG  LEU B1789      55.772  32.930   9.287  1.00  0.00           C  
ATOM   2486  CD1 LEU B1789      56.627  34.150   9.548  1.00  0.00           C  
ATOM   2487  CD2 LEU B1789      54.988  33.081   7.993  1.00  0.00           C  
ATOM   2488  N   ALA B1790      57.858  28.875   9.576  1.00  0.00           N  
ATOM   2489  CA  ALA B1790      58.859  27.864   9.254  1.00  0.00           C  
ATOM   2490  C   ALA B1790      58.171  26.564   8.849  1.00  0.00           C  
ATOM   2491  O   ALA B1790      58.500  25.980   7.812  1.00  0.00           O  
ATOM   2492  CB  ALA B1790      59.767  27.627  10.447  1.00  0.00           C  
ATOM   2493  N   LEU B1791      57.209  26.119   9.659  1.00  0.00           N  
ATOM   2494  CA  LEU B1791      56.473  24.892   9.372  1.00  0.00           C  
ATOM   2495  C   LEU B1791      55.801  24.998   8.014  1.00  0.00           C  
ATOM   2496  O   LEU B1791      55.931  24.100   7.181  1.00  0.00           O  
ATOM   2497  CB  LEU B1791      55.435  24.625  10.457  1.00  0.00           C  
ATOM   2498  CG  LEU B1791      56.018  24.117  11.776  1.00  0.00           C  
ATOM   2499  CD1 LEU B1791      54.993  24.231  12.893  1.00  0.00           C  
ATOM   2500  CD2 LEU B1791      56.474  22.682  11.605  1.00  0.00           C  
ATOM   2501  N   GLU B1792      55.140  26.126   7.774  1.00  0.00           N  
ATOM   2502  CA  GLU B1792      54.460  26.363   6.508  1.00  0.00           C  
ATOM   2503  C   GLU B1792      55.460  26.320   5.355  1.00  0.00           C  
ATOM   2504  O   GLU B1792      55.199  25.710   4.316  1.00  0.00           O  
ATOM   2505  CB  GLU B1792      53.760  27.721   6.532  1.00  0.00           C  
ATOM   2506  CG  GLU B1792      53.051  28.081   5.231  1.00  0.00           C  
ATOM   2507  CD  GLU B1792      52.535  29.510   5.230  1.00  0.00           C  
ATOM   2508  OE1 GLU B1792      53.368  30.448   5.232  1.00  0.00           O  
ATOM   2509  OE2 GLU B1792      51.297  29.693   5.236  1.00  0.00           O  
ATOM   2510  N   ALA B1793      56.613  26.948   5.557  1.00  0.00           N  
ATOM   2511  CA  ALA B1793      57.659  26.983   4.547  1.00  0.00           C  
ATOM   2512  C   ALA B1793      58.081  25.569   4.186  1.00  0.00           C  
ATOM   2513  O   ALA B1793      58.248  25.243   3.013  1.00  0.00           O  
ATOM   2514  CB  ALA B1793      58.841  27.761   5.056  1.00  0.00           C  
ATOM   2515  N   GLU B1794      58.205  24.713   5.196  1.00  0.00           N  
ATOM   2516  CA  GLU B1794      58.609  23.332   4.968  1.00  0.00           C  
ATOM   2517  C   GLU B1794      57.470  22.420   4.514  1.00  0.00           C  
ATOM   2518  O   GLU B1794      57.572  21.197   4.606  1.00  0.00           O  
ATOM   2519  CB  GLU B1794      59.312  22.760   6.206  1.00  0.00           C  
ATOM   2520  CG  GLU B1794      60.716  23.323   6.425  1.00  0.00           C  
ATOM   2521  CD  GLU B1794      61.520  22.530   7.427  1.00  0.00           C  
ATOM   2522  OE1 GLU B1794      61.443  21.281   7.403  1.00  0.00           O  
ATOM   2523  OE2 GLU B1794      62.234  23.153   8.238  1.00  0.00           O  
ATOM   2524  N   GLY B1795      56.388  23.021   4.022  1.00  0.00           N  
ATOM   2525  CA  GLY B1795      55.249  22.255   3.537  1.00  0.00           C  
ATOM   2526  C   GLY B1795      54.383  21.537   4.565  1.00  0.00           C  
ATOM   2527  O   GLY B1795      53.726  20.543   4.235  1.00  0.00           O  
ATOM   2528  N   PHE B1796      54.389  22.008   5.808  1.00  0.00           N  
ATOM   2529  CA  PHE B1796      53.575  21.392   6.846  1.00  0.00           C  
ATOM   2530  C   PHE B1796      52.228  22.084   6.914  1.00  0.00           C  
ATOM   2531  O   PHE B1796      52.145  23.288   7.168  1.00  0.00           O  
ATOM   2532  CB  PHE B1796      54.267  21.454   8.205  1.00  0.00           C  
ATOM   2533  CG  PHE B1796      55.347  20.435   8.375  1.00  0.00           C  
ATOM   2534  CD1 PHE B1796      55.046  19.171   8.871  1.00  0.00           C  
ATOM   2535  CD2 PHE B1796      56.664  20.730   8.026  1.00  0.00           C  
ATOM   2536  CE1 PHE B1796      56.042  18.211   9.019  1.00  0.00           C  
ATOM   2537  CE2 PHE B1796      57.668  19.778   8.168  1.00  0.00           C  
ATOM   2538  CZ  PHE B1796      57.359  18.516   8.664  1.00  0.00           C  
ATOM   2539  N   GLY B1797      51.173  21.317   6.669  1.00  0.00           N  
ATOM   2540  CA  GLY B1797      49.836  21.868   6.694  1.00  0.00           C  
ATOM   2541  C   GLY B1797      48.990  21.280   7.801  1.00  0.00           C  
ATOM   2542  O   GLY B1797      49.454  20.468   8.608  1.00  0.00           O  
ATOM   2543  N   LEU B1798      47.731  21.694   7.820  1.00  0.00           N  
ATOM   2544  CA  LEU B1798      46.762  21.242   8.807  1.00  0.00           C  
ATOM   2545  C   LEU B1798      45.557  20.708   8.022  1.00  0.00           C  
ATOM   2546  O   LEU B1798      45.307  21.146   6.906  1.00  0.00           O  
ATOM   2547  CB  LEU B1798      46.343  22.431   9.675  1.00  0.00           C  
ATOM   2548  CG  LEU B1798      46.484  22.335  11.193  1.00  0.00           C  
ATOM   2549  CD1 LEU B1798      47.788  21.674  11.564  1.00  0.00           C  
ATOM   2550  CD2 LEU B1798      46.415  23.726  11.788  1.00  0.00           C  
ATOM   2551  N   PRO B1799      44.854  19.694   8.558  1.00  0.00           N  
ATOM   2552  CA  PRO B1799      43.657  19.101   7.897  1.00  0.00           C  
ATOM   2553  C   PRO B1799      42.319  19.984   8.070  1.00  0.00           C  
ATOM   2554  O   PRO B1799      42.356  20.823   8.955  1.00  0.00           O  
ATOM   2555  CB  PRO B1799      43.604  17.713   8.565  1.00  0.00           C  
ATOM   2556  CG  PRO B1799      44.134  17.979   9.967  1.00  0.00           C  
ATOM   2557  CD  PRO B1799      45.302  18.900   9.719  1.00  0.00           C  
ATOM   2558  N   GLU B1800      41.241  19.939   7.184  1.00  0.00           N  
ATOM   2559  CA  GLU B1800      39.915  20.723   7.242  1.00  0.00           C  
ATOM   2560  C   GLU B1800      39.148  20.766   8.577  1.00  0.00           C  
ATOM   2561  O   GLU B1800      39.065  19.762   9.281  1.00  0.00           O  
ATOM   2562  CB  GLU B1800      38.884  20.245   6.174  1.00  0.00           C  
ATOM   2563  CG  GLU B1800      39.168  20.629   4.722  1.00  0.00           C  
ATOM   2564  CD  GLU B1800      39.381  22.121   4.524  1.00  0.00           C  
ATOM   2565  OE1 GLU B1800      38.529  22.922   4.972  1.00  0.00           O  
ATOM   2566  OE2 GLU B1800      40.410  22.490   3.918  1.00  0.00           O  
ATOM   2567  N   GLU B1801      38.532  21.914   8.873  1.00  0.00           N  
ATOM   2568  CA  GLU B1801      37.766  22.109  10.106  1.00  0.00           C  
ATOM   2569  C   GLU B1801      36.601  21.123  10.137  1.00  0.00           C  
ATOM   2570  O   GLU B1801      35.809  21.064   9.194  1.00  0.00           O  
ATOM   2571  CB  GLU B1801      37.220  23.544  10.164  1.00  0.00           C  
ATOM   2572  CG  GLU B1801      36.620  23.958  11.505  1.00  0.00           C  
ATOM   2573  CD  GLU B1801      37.677  24.353  12.515  1.00  0.00           C  
ATOM   2574  OE1 GLU B1801      38.145  25.510  12.451  1.00  0.00           O  
ATOM   2575  OE2 GLU B1801      38.039  23.510  13.367  1.00  0.00           O  
ATOM   2576  N   LYS B1802      36.518  20.329  11.201  1.00  0.00           N  
ATOM   2577  CA  LYS B1802      35.440  19.356  11.336  1.00  0.00           C  
ATOM   2578  C   LYS B1802      34.074  20.028  11.423  1.00  0.00           C  
ATOM   2579  O   LYS B1802      33.931  21.104  12.014  1.00  0.00           O  
ATOM   2580  CB  LYS B1802      35.645  18.487  12.577  1.00  0.00           C  
ATOM   2581  CG  LYS B1802      36.458  17.237  12.340  1.00  0.00           C  
ATOM   2582  CD  LYS B1802      36.382  16.301  13.542  1.00  0.00           C  
ATOM   2583  CE  LYS B1802      34.938  15.925  13.866  1.00  0.00           C  
ATOM   2584  NZ  LYS B1802      34.850  14.925  14.964  1.00  0.00           N  
ATOM   2585  N   GLY B1803      33.077  19.387  10.823  1.00  0.00           N  
ATOM   2586  CA  GLY B1803      31.729  19.917  10.863  1.00  0.00           C  
ATOM   2587  C   GLY B1803      30.935  19.229  11.958  1.00  0.00           C  
ATOM   2588  O   GLY B1803      31.459  18.340  12.641  1.00  0.00           O  
ATOM   2589  N   PRO B1804      29.670  19.627  12.172  1.00  0.00           N  
ATOM   2590  CA  PRO B1804      28.837  19.010  13.208  1.00  0.00           C  
ATOM   2591  C   PRO B1804      28.486  17.560  12.879  1.00  0.00           C  
ATOM   2592  O   PRO B1804      28.309  17.201  11.712  1.00  0.00           O  
ATOM   2593  CB  PRO B1804      27.598  19.901  13.215  1.00  0.00           C  
ATOM   2594  CG  PRO B1804      27.511  20.374  11.800  1.00  0.00           C  
ATOM   2595  CD  PRO B1804      28.943  20.707  11.485  1.00  0.00           C  
ATOM   2596  N   ASP B1805      28.399  16.726  13.910  1.00  0.00           N  
ATOM   2597  CA  ASP B1805      28.067  15.317  13.725  1.00  0.00           C  
ATOM   2598  C   ASP B1805      26.668  15.205  13.136  1.00  0.00           C  
ATOM   2599  O   ASP B1805      26.403  14.369  12.267  1.00  0.00           O  
ATOM   2600  CB  ASP B1805      28.115  14.577  15.063  1.00  0.00           C  
ATOM   2601  CG  ASP B1805      29.496  14.578  15.688  1.00  0.00           C  
ATOM   2602  OD1 ASP B1805      30.500  14.630  14.942  1.00  0.00           O  
ATOM   2603  OD2 ASP B1805      29.580  14.516  16.932  1.00  0.00           O  
ATOM   2604  N   LEU B1806      25.790  16.092  13.591  1.00  0.00           N  
ATOM   2605  CA  LEU B1806      24.410  16.117  13.144  1.00  0.00           C  
ATOM   2606  C   LEU B1806      23.923  17.554  13.019  1.00  0.00           C  
ATOM   2607  O   LEU B1806      24.245  18.408  13.852  1.00  0.00           O  
ATOM   2608  CB  LEU B1806      23.527  15.360  14.143  1.00  0.00           C  
ATOM   2609  CG  LEU B1806      22.019  15.391  13.915  1.00  0.00           C  
ATOM   2610  CD1 LEU B1806      21.669  14.608  12.660  1.00  0.00           C  
ATOM   2611  CD2 LEU B1806      21.328  14.813  15.126  1.00  0.00           C  
ATOM   2612  N   TYR B1807      23.195  17.816  11.940  1.00  0.00           N  
ATOM   2613  CA  TYR B1807      22.619  19.130  11.695  1.00  0.00           C  
ATOM   2614  C   TYR B1807      21.125  18.911  11.521  1.00  0.00           C  
ATOM   2615  O   TYR B1807      20.688  18.303  10.539  1.00  0.00           O  
ATOM   2616  CB  TYR B1807      23.202  19.774  10.435  1.00  0.00           C  
ATOM   2617  CG  TYR B1807      22.649  21.159  10.167  1.00  0.00           C  
ATOM   2618  CD1 TYR B1807      22.961  22.227  11.009  1.00  0.00           C  
ATOM   2619  CD2 TYR B1807      21.804  21.399   9.081  1.00  0.00           C  
ATOM   2620  CE1 TYR B1807      22.445  23.499  10.781  1.00  0.00           C  
ATOM   2621  CE2 TYR B1807      21.283  22.668   8.841  1.00  0.00           C  
ATOM   2622  CZ  TYR B1807      21.607  23.714   9.695  1.00  0.00           C  
ATOM   2623  OH  TYR B1807      21.096  24.973   9.463  1.00  0.00           O  
ATOM   2624  N   LEU B1808      20.354  19.356  12.505  1.00  0.00           N  
ATOM   2625  CA  LEU B1808      18.907  19.210  12.476  1.00  0.00           C  
ATOM   2626  C   LEU B1808      18.247  20.323  11.676  1.00  0.00           C  
ATOM   2627  O   LEU B1808      18.528  21.509  11.876  1.00  0.00           O  
ATOM   2628  CB  LEU B1808      18.349  19.175  13.898  1.00  0.00           C  
ATOM   2629  CG  LEU B1808      18.763  17.955  14.719  1.00  0.00           C  
ATOM   2630  CD1 LEU B1808      18.381  18.128  16.173  1.00  0.00           C  
ATOM   2631  CD2 LEU B1808      18.128  16.707  14.134  1.00  0.00           C  
ATOM   2632  N   ILE B1809      17.389  19.923  10.746  1.00  0.00           N  
ATOM   2633  CA  ILE B1809      16.662  20.856   9.903  1.00  0.00           C  
ATOM   2634  C   ILE B1809      15.156  20.751  10.173  1.00  0.00           C  
ATOM   2635  O   ILE B1809      14.546  19.696   9.967  1.00  0.00           O  
ATOM   2636  CB  ILE B1809      16.959  20.620   8.396  1.00  0.00           C  
ATOM   2637  CG1 ILE B1809      15.798  21.151   7.549  1.00  0.00           C  
ATOM   2638  CG2 ILE B1809      17.282  19.157   8.120  1.00  0.00           C  
ATOM   2639  CD1 ILE B1809      15.802  20.677   6.120  1.00  0.00           C  
ATOM   2640  N   PRO B1810      14.552  21.829  10.705  1.00  0.00           N  
ATOM   2641  CA  PRO B1810      13.119  21.877  11.016  1.00  0.00           C  
ATOM   2642  C   PRO B1810      12.299  22.099   9.749  1.00  0.00           C  
ATOM   2643  O   PRO B1810      12.621  22.973   8.935  1.00  0.00           O  
ATOM   2644  CB  PRO B1810      13.006  23.097  11.939  1.00  0.00           C  
ATOM   2645  CG  PRO B1810      14.407  23.324  12.436  1.00  0.00           C  
ATOM   2646  CD  PRO B1810      15.221  23.035  11.215  1.00  0.00           C  
ATOM   2647  N   LEU B1811      11.233  21.323   9.597  1.00  0.00           N  
ATOM   2648  CA  LEU B1811      10.362  21.442   8.434  1.00  0.00           C  
ATOM   2649  C   LEU B1811       9.102  22.256   8.763  1.00  0.00           C  
ATOM   2650  O   LEU B1811       8.359  22.658   7.869  1.00  0.00           O  
ATOM   2651  CB  LEU B1811      10.002  20.050   7.910  1.00  0.00           C  
ATOM   2652  CG  LEU B1811      11.210  19.183   7.532  1.00  0.00           C  
ATOM   2653  CD1 LEU B1811      10.777  17.760   7.222  1.00  0.00           C  
ATOM   2654  CD2 LEU B1811      11.948  19.792   6.355  1.00  0.00           C  
ATOM   2655  N   THR B1812       8.874  22.495  10.053  1.00  0.00           N  
ATOM   2656  CA  THR B1812       7.724  23.269  10.528  1.00  0.00           C  
ATOM   2657  C   THR B1812       8.216  24.218  11.628  1.00  0.00           C  
ATOM   2658  O   THR B1812       9.272  23.986  12.225  1.00  0.00           O  
ATOM   2659  CB  THR B1812       6.625  22.352  11.119  1.00  0.00           C  
ATOM   2660  OG1 THR B1812       7.096  21.754  12.333  1.00  0.00           O  
ATOM   2661  CG2 THR B1812       6.243  21.256  10.129  1.00  0.00           C  
ATOM   2662  N   GLU B1813       7.459  25.273  11.910  1.00  0.00           N  
ATOM   2663  CA  GLU B1813       7.866  26.233  12.934  1.00  0.00           C  
ATOM   2664  C   GLU B1813       7.964  25.595  14.321  1.00  0.00           C  
ATOM   2665  O   GLU B1813       8.854  25.922  15.100  1.00  0.00           O  
ATOM   2666  CB  GLU B1813       6.913  27.429  12.962  1.00  0.00           C  
ATOM   2667  CG  GLU B1813       7.437  28.646  13.729  1.00  0.00           C  
ATOM   2668  CD  GLU B1813       8.654  29.290  13.076  1.00  0.00           C  
ATOM   2669  OE1 GLU B1813       8.552  29.737  11.911  1.00  0.00           O  
ATOM   2670  OE2 GLU B1813       9.713  29.357  13.735  1.00  0.00           O  
ATOM   2671  N   GLU B1814       7.044  24.691  14.636  1.00  0.00           N  
ATOM   2672  CA  GLU B1814       7.052  24.003  15.927  1.00  0.00           C  
ATOM   2673  C   GLU B1814       8.297  23.128  16.049  1.00  0.00           C  
ATOM   2674  O   GLU B1814       8.778  22.861  17.153  1.00  0.00           O  
ATOM   2675  CB  GLU B1814       5.797  23.132  16.053  1.00  0.00           C  
ATOM   2676  CG  GLU B1814       5.761  22.176  17.257  1.00  0.00           C  
ATOM   2677  CD  GLU B1814       4.575  21.205  17.214  1.00  0.00           C  
ATOM   2678  OE1 GLU B1814       3.790  21.270  16.243  1.00  0.00           O  
ATOM   2679  OE2 GLU B1814       4.421  20.392  18.159  1.00  0.00           O  
ATOM   2680  N   ALA B1815       8.820  22.694  14.904  1.00  0.00           N  
ATOM   2681  CA  ALA B1815      10.002  21.838  14.871  1.00  0.00           C  
ATOM   2682  C   ALA B1815      11.299  22.519  15.296  1.00  0.00           C  
ATOM   2683  O   ALA B1815      12.145  21.877  15.916  1.00  0.00           O  
ATOM   2684  CB  ALA B1815      10.170  21.215  13.494  1.00  0.00           C  
ATOM   2685  N   VAL B1816      11.448  23.809  14.995  1.00  0.00           N  
ATOM   2686  CA  VAL B1816      12.673  24.527  15.349  1.00  0.00           C  
ATOM   2687  C   VAL B1816      13.009  24.375  16.829  1.00  0.00           C  
ATOM   2688  O   VAL B1816      14.114  23.960  17.173  1.00  0.00           O  
ATOM   2689  CB  VAL B1816      12.640  26.042  14.948  1.00  0.00           C  
ATOM   2690  CG1 VAL B1816      12.276  26.199  13.483  1.00  0.00           C  
ATOM   2691  CG2 VAL B1816      11.677  26.825  15.820  1.00  0.00           C  
ATOM   2692  N   ALA B1817      12.033  24.620  17.696  1.00  0.00           N  
ATOM   2693  CA  ALA B1817      12.265  24.510  19.128  1.00  0.00           C  
ATOM   2694  C   ALA B1817      12.596  23.077  19.498  1.00  0.00           C  
ATOM   2695  O   ALA B1817      13.462  22.830  20.334  1.00  0.00           O  
ATOM   2696  CB  ALA B1817      11.052  24.993  19.904  1.00  0.00           C  
ATOM   2697  N   GLU B1818      11.927  22.134  18.845  1.00  0.00           N  
ATOM   2698  CA  GLU B1818      12.152  20.720  19.111  1.00  0.00           C  
ATOM   2699  C   GLU B1818      13.541  20.286  18.682  1.00  0.00           C  
ATOM   2700  O   GLU B1818      14.146  19.426  19.322  1.00  0.00           O  
ATOM   2701  CB  GLU B1818      11.089  19.868  18.424  1.00  0.00           C  
ATOM   2702  CG  GLU B1818       9.690  20.055  19.007  1.00  0.00           C  
ATOM   2703  CD  GLU B1818       9.609  19.704  20.486  1.00  0.00           C  
ATOM   2704  OE1 GLU B1818      10.023  18.587  20.870  1.00  0.00           O  
ATOM   2705  OE2 GLU B1818       9.122  20.548  21.267  1.00  0.00           O  
ATOM   2706  N   ALA B1819      14.049  20.892  17.609  1.00  0.00           N  
ATOM   2707  CA  ALA B1819      15.390  20.590  17.103  1.00  0.00           C  
ATOM   2708  C   ALA B1819      16.394  20.999  18.175  1.00  0.00           C  
ATOM   2709  O   ALA B1819      17.316  20.248  18.503  1.00  0.00           O  
ATOM   2710  CB  ALA B1819      15.659  21.351  15.809  1.00  0.00           C  
ATOM   2711  N   PHE B1820      16.178  22.185  18.738  1.00  0.00           N  
ATOM   2712  CA  PHE B1820      17.025  22.722  19.792  1.00  0.00           C  
ATOM   2713  C   PHE B1820      17.057  21.757  20.977  1.00  0.00           C  
ATOM   2714  O   PHE B1820      18.130  21.377  21.452  1.00  0.00           O  
ATOM   2715  CB  PHE B1820      16.493  24.096  20.217  1.00  0.00           C  
ATOM   2716  CG  PHE B1820      17.101  24.632  21.485  1.00  0.00           C  
ATOM   2717  CD1 PHE B1820      18.480  24.774  21.616  1.00  0.00           C  
ATOM   2718  CD2 PHE B1820      16.286  25.008  22.551  1.00  0.00           C  
ATOM   2719  CE1 PHE B1820      19.040  25.283  22.790  1.00  0.00           C  
ATOM   2720  CE2 PHE B1820      16.835  25.518  23.725  1.00  0.00           C  
ATOM   2721  CZ  PHE B1820      18.219  25.654  23.843  1.00  0.00           C  
ATOM   2722  N   TYR B1821      15.881  21.325  21.418  1.00  0.00           N  
ATOM   2723  CA  TYR B1821      15.765  20.398  22.538  1.00  0.00           C  
ATOM   2724  C   TYR B1821      16.508  19.096  22.266  1.00  0.00           C  
ATOM   2725  O   TYR B1821      17.216  18.581  23.133  1.00  0.00           O  
ATOM   2726  CB  TYR B1821      14.292  20.101  22.827  1.00  0.00           C  
ATOM   2727  CG  TYR B1821      13.479  21.327  23.169  1.00  0.00           C  
ATOM   2728  CD1 TYR B1821      14.027  22.356  23.931  1.00  0.00           C  
ATOM   2729  CD2 TYR B1821      12.164  21.464  22.727  1.00  0.00           C  
ATOM   2730  CE1 TYR B1821      13.287  23.489  24.248  1.00  0.00           C  
ATOM   2731  CE2 TYR B1821      11.415  22.596  23.039  1.00  0.00           C  
ATOM   2732  CZ  TYR B1821      11.982  23.604  23.801  1.00  0.00           C  
ATOM   2733  OH  TYR B1821      11.249  24.722  24.132  1.00  0.00           O  
ATOM   2734  N   LEU B1822      16.342  18.566  21.060  1.00  0.00           N  
ATOM   2735  CA  LEU B1822      17.008  17.331  20.681  1.00  0.00           C  
ATOM   2736  C   LEU B1822      18.520  17.543  20.706  1.00  0.00           C  
ATOM   2737  O   LEU B1822      19.255  16.739  21.291  1.00  0.00           O  
ATOM   2738  CB  LEU B1822      16.555  16.893  19.288  1.00  0.00           C  
ATOM   2739  CG  LEU B1822      17.095  15.564  18.758  1.00  0.00           C  
ATOM   2740  CD1 LEU B1822      16.816  14.437  19.746  1.00  0.00           C  
ATOM   2741  CD2 LEU B1822      16.463  15.270  17.408  1.00  0.00           C  
ATOM   2742  N   ALA B1830      18.970  18.645  20.105  1.00  0.00           N  
ATOM   2743  CA  ALA B1830      20.390  18.983  20.057  1.00  0.00           C  
ATOM   2744  C   ALA B1830      20.991  18.998  21.464  1.00  0.00           C  
ATOM   2745  O   ALA B1830      21.991  18.333  21.730  1.00  0.00           O  
ATOM   2746  CB  ALA B1830      20.584  20.331  19.383  1.00  0.00           C  
ATOM   2747  N   GLU B1831      20.341  19.709  22.378  1.00  0.00           N  
ATOM   2748  CA  GLU B1831      20.807  19.794  23.756  1.00  0.00           C  
ATOM   2749  C   GLU B1831      20.923  18.439  24.447  1.00  0.00           C  
ATOM   2750  O   GLU B1831      21.750  18.257  25.332  1.00  0.00           O  
ATOM   2751  CB  GLU B1831      19.886  20.704  24.566  1.00  0.00           C  
ATOM   2752  CG  GLU B1831      20.411  22.113  24.729  1.00  0.00           C  
ATOM   2753  CD  GLU B1831      21.756  22.143  25.429  1.00  0.00           C  
ATOM   2754  OE1 GLU B1831      21.875  21.587  26.542  1.00  0.00           O  
ATOM   2755  OE2 GLU B1831      22.705  22.712  24.854  1.00  0.00           O  
ATOM   2756  N   ALA B1832      20.075  17.499  24.054  1.00  0.00           N  
ATOM   2757  CA  ALA B1832      20.082  16.168  24.639  1.00  0.00           C  
ATOM   2758  C   ALA B1832      21.280  15.378  24.148  1.00  0.00           C  
ATOM   2759  O   ALA B1832      21.766  14.485  24.839  1.00  0.00           O  
ATOM   2760  CB  ALA B1832      18.797  15.436  24.284  1.00  0.00           C  
ATOM   2761  N   LEU B1833      21.723  15.690  22.935  1.00  0.00           N  
ATOM   2762  CA  LEU B1833      22.863  15.018  22.324  1.00  0.00           C  
ATOM   2763  C   LEU B1833      24.202  15.583  22.814  1.00  0.00           C  
ATOM   2764  O   LEU B1833      25.207  14.872  22.853  1.00  0.00           O  
ATOM   2765  CB  LEU B1833      22.774  15.142  20.806  1.00  0.00           C  
ATOM   2766  CG  LEU B1833      21.473  14.634  20.184  1.00  0.00           C  
ATOM   2767  CD1 LEU B1833      21.465  14.945  18.701  1.00  0.00           C  
ATOM   2768  CD2 LEU B1833      21.334  13.141  20.421  1.00  0.00           C  
ATOM   2769  N   ARG B1834      24.207  16.868  23.161  1.00  0.00           N  
ATOM   2770  CA  ARG B1834      25.402  17.559  23.651  1.00  0.00           C  
ATOM   2771  C   ARG B1834      25.741  17.154  25.090  1.00  0.00           C  
ATOM   2772  O   ARG B1834      24.860  16.769  25.851  1.00  0.00           O  
ATOM   2773  CB  ARG B1834      25.176  19.068  23.610  1.00  0.00           C  
ATOM   2774  CG  ARG B1834      24.853  19.618  22.247  1.00  0.00           C  
ATOM   2775  CD  ARG B1834      24.355  21.030  22.391  1.00  0.00           C  
ATOM   2776  NE  ARG B1834      24.116  21.667  21.104  1.00  0.00           N  
ATOM   2777  CZ  ARG B1834      23.537  22.854  20.966  1.00  0.00           C  
ATOM   2778  NH1 ARG B1834      23.132  23.524  22.041  1.00  0.00           N  
ATOM   2779  NH2 ARG B1834      23.393  23.386  19.758  1.00  0.00           N  
ATOM   2780  N   PRO B1835      27.029  17.242  25.485  1.00  0.00           N  
ATOM   2781  CA  PRO B1835      28.177  17.677  24.685  1.00  0.00           C  
ATOM   2782  C   PRO B1835      28.936  16.516  24.034  1.00  0.00           C  
ATOM   2783  O   PRO B1835      29.847  16.732  23.243  1.00  0.00           O  
ATOM   2784  CB  PRO B1835      29.042  18.382  25.720  1.00  0.00           C  
ATOM   2785  CG  PRO B1835      28.864  17.511  26.901  1.00  0.00           C  
ATOM   2786  CD  PRO B1835      27.379  17.226  26.917  1.00  0.00           C  
ATOM   2787  N   ARG B1836      28.538  15.288  24.359  1.00  0.00           N  
ATOM   2788  CA  ARG B1836      29.173  14.087  23.817  1.00  0.00           C  
ATOM   2789  C   ARG B1836      29.090  13.998  22.283  1.00  0.00           C  
ATOM   2790  O   ARG B1836      29.881  13.298  21.646  1.00  0.00           O  
ATOM   2791  CB  ARG B1836      28.533  12.843  24.445  1.00  0.00           C  
ATOM   2792  CG  ARG B1836      29.253  11.543  24.145  1.00  0.00           C  
ATOM   2793  CD  ARG B1836      30.585  11.481  24.862  1.00  0.00           C  
ATOM   2794  NE  ARG B1836      31.304  10.249  24.554  1.00  0.00           N  
ATOM   2795  CZ  ARG B1836      32.178   9.668  25.373  1.00  0.00           C  
ATOM   2796  NH1 ARG B1836      32.446  10.206  26.558  1.00  0.00           N  
ATOM   2797  NH2 ARG B1836      32.779   8.542  25.010  1.00  0.00           N  
ATOM   2798  N   LEU B1837      28.121  14.703  21.710  1.00  0.00           N  
ATOM   2799  CA  LEU B1837      27.910  14.716  20.272  1.00  0.00           C  
ATOM   2800  C   LEU B1837      27.720  16.168  19.872  1.00  0.00           C  
ATOM   2801  O   LEU B1837      27.090  16.935  20.597  1.00  0.00           O  
ATOM   2802  CB  LEU B1837      26.652  13.914  19.941  1.00  0.00           C  
ATOM   2803  CG  LEU B1837      26.669  12.868  18.828  1.00  0.00           C  
ATOM   2804  CD1 LEU B1837      27.938  12.041  18.897  1.00  0.00           C  
ATOM   2805  CD2 LEU B1837      25.440  11.978  18.985  1.00  0.00           C  
ATOM   2806  N   ARG B1838      28.308  16.562  18.750  1.00  0.00           N  
ATOM   2807  CA  ARG B1838      28.186  17.935  18.280  1.00  0.00           C  
ATOM   2808  C   ARG B1838      26.951  18.047  17.407  1.00  0.00           C  
ATOM   2809  O   ARG B1838      26.953  17.604  16.250  1.00  0.00           O  
ATOM   2810  CB  ARG B1838      29.433  18.363  17.497  1.00  0.00           C  
ATOM   2811  CG  ARG B1838      29.356  19.787  16.967  1.00  0.00           C  
ATOM   2812  CD  ARG B1838      30.630  20.193  16.262  1.00  0.00           C  
ATOM   2813  NE  ARG B1838      30.479  21.462  15.554  1.00  0.00           N  
ATOM   2814  CZ  ARG B1838      31.364  21.945  14.687  1.00  0.00           C  
ATOM   2815  NH1 ARG B1838      32.474  21.271  14.418  1.00  0.00           N  
ATOM   2816  NH2 ARG B1838      31.123  23.088  14.061  1.00  0.00           N  
ATOM   2817  N   ALA B1839      25.901  18.634  17.970  1.00  0.00           N  
ATOM   2818  CA  ALA B1839      24.638  18.802  17.265  1.00  0.00           C  
ATOM   2819  C   ALA B1839      24.254  20.260  17.055  1.00  0.00           C  
ATOM   2820  O   ALA B1839      24.137  21.037  18.006  1.00  0.00           O  
ATOM   2821  CB  ALA B1839      23.529  18.072  18.003  1.00  0.00           C  
ATOM   2822  N   GLU B1840      24.063  20.621  15.793  1.00  0.00           N  
ATOM   2823  CA  GLU B1840      23.664  21.969  15.417  1.00  0.00           C  
ATOM   2824  C   GLU B1840      22.278  21.904  14.772  1.00  0.00           C  
ATOM   2825  O   GLU B1840      21.783  20.815  14.452  1.00  0.00           O  
ATOM   2826  CB  GLU B1840      24.687  22.579  14.458  1.00  0.00           C  
ATOM   2827  CG  GLU B1840      25.992  22.976  15.140  1.00  0.00           C  
ATOM   2828  CD  GLU B1840      27.067  23.440  14.167  1.00  0.00           C  
ATOM   2829  OE1 GLU B1840      26.759  24.210  13.232  1.00  0.00           O  
ATOM   2830  OE2 GLU B1840      28.233  23.034  14.346  1.00  0.00           O  
ATOM   2831  N   TYR B1841      21.658  23.061  14.563  1.00  0.00           N  
ATOM   2832  CA  TYR B1841      20.323  23.112  13.982  1.00  0.00           C  
ATOM   2833  C   TYR B1841      20.029  24.474  13.355  1.00  0.00           C  
ATOM   2834  O   TYR B1841      20.698  25.469  13.662  1.00  0.00           O  
ATOM   2835  CB  TYR B1841      19.296  22.831  15.081  1.00  0.00           C  
ATOM   2836  CG  TYR B1841      19.458  23.750  16.276  1.00  0.00           C  
ATOM   2837  CD1 TYR B1841      18.903  25.032  16.273  1.00  0.00           C  
ATOM   2838  CD2 TYR B1841      20.214  23.363  17.384  1.00  0.00           C  
ATOM   2839  CE1 TYR B1841      19.103  25.906  17.334  1.00  0.00           C  
ATOM   2840  CE2 TYR B1841      20.419  24.231  18.453  1.00  0.00           C  
ATOM   2841  CZ  TYR B1841      19.861  25.501  18.421  1.00  0.00           C  
ATOM   2842  OH  TYR B1841      20.052  26.375  19.468  1.00  0.00           O  
ATOM   2843  N   ALA B1842      19.014  24.514  12.495  1.00  0.00           N  
ATOM   2844  CA  ALA B1842      18.596  25.751  11.838  1.00  0.00           C  
ATOM   2845  C   ALA B1842      17.566  26.449  12.726  1.00  0.00           C  
ATOM   2846  O   ALA B1842      16.824  25.792  13.456  1.00  0.00           O  
ATOM   2847  CB  ALA B1842      18.001  25.444  10.483  1.00  0.00           C  
ATOM   2848  N   LEU B1843      17.524  27.777  12.678  1.00  0.00           N  
ATOM   2849  CA  LEU B1843      16.580  28.532  13.502  1.00  0.00           C  
ATOM   2850  C   LEU B1843      15.297  28.919  12.780  1.00  0.00           C  
ATOM   2851  O   LEU B1843      14.539  29.770  13.259  1.00  0.00           O  
ATOM   2852  CB  LEU B1843      17.239  29.790  14.072  1.00  0.00           C  
ATOM   2853  CG  LEU B1843      18.127  29.640  15.307  1.00  0.00           C  
ATOM   2854  CD1 LEU B1843      18.537  31.030  15.768  1.00  0.00           C  
ATOM   2855  CD2 LEU B1843      17.389  28.906  16.423  1.00  0.00           C  
ATOM   2856  N   ALA B1844      15.040  28.278  11.646  1.00  0.00           N  
ATOM   2857  CA  ALA B1844      13.854  28.564  10.850  1.00  0.00           C  
ATOM   2858  C   ALA B1844      13.509  27.353   9.998  1.00  0.00           C  
ATOM   2859  O   ALA B1844      14.385  26.562   9.648  1.00  0.00           O  
ATOM   2860  CB  ALA B1844      14.103  29.777   9.958  1.00  0.00           C  
ATOM   2861  N   PRO B1845      12.217  27.161   9.699  1.00  0.00           N  
ATOM   2862  CA  PRO B1845      11.780  26.027   8.881  1.00  0.00           C  
ATOM   2863  C   PRO B1845      12.229  26.224   7.435  1.00  0.00           C  
ATOM   2864  O   PRO B1845      12.335  27.358   6.961  1.00  0.00           O  
ATOM   2865  CB  PRO B1845      10.255  26.097   8.991  1.00  0.00           C  
ATOM   2866  CG  PRO B1845      10.027  26.813  10.285  1.00  0.00           C  
ATOM   2867  CD  PRO B1845      11.057  27.889  10.236  1.00  0.00           C  
ATOM   2868  N   ARG B1847      12.491  25.127   6.737  1.00  0.00           N  
ATOM   2869  CA  ARG B1847      12.917  25.201   5.347  1.00  0.00           C  
ATOM   2870  C   ARG B1847      12.672  23.882   4.628  1.00  0.00           C  
ATOM   2871  O   ARG B1847      12.465  22.849   5.264  1.00  0.00           O  
ATOM   2872  CB  ARG B1847      14.401  25.592   5.254  1.00  0.00           C  
ATOM   2873  CG  ARG B1847      15.366  24.663   5.993  1.00  0.00           C  
ATOM   2874  CD  ARG B1847      16.136  25.411   7.081  1.00  0.00           C  
ATOM   2875  NE  ARG B1847      16.801  26.605   6.557  1.00  0.00           N  
ATOM   2876  CZ  ARG B1847      17.049  27.705   7.266  1.00  0.00           C  
ATOM   2877  NH1 ARG B1847      16.702  27.785   8.545  1.00  0.00           N  
ATOM   2878  NH2 ARG B1847      17.612  28.749   6.681  1.00  0.00           N  
ATOM   2879  N   LYS B1848      12.640  23.944   3.298  1.00  0.00           N  
ATOM   2880  CA  LYS B1848      12.438  22.762   2.461  1.00  0.00           C  
ATOM   2881  C   LYS B1848      13.582  21.764   2.685  1.00  0.00           C  
ATOM   2882  O   LYS B1848      14.733  22.168   2.908  1.00  0.00           O  
ATOM   2883  CB  LYS B1848      12.417  23.169   0.983  1.00  0.00           C  
ATOM   2884  CG  LYS B1848      11.174  23.920   0.538  1.00  0.00           C  
ATOM   2885  CD  LYS B1848      10.005  22.968   0.309  1.00  0.00           C  
ATOM   2886  CE  LYS B1848       8.809  23.674  -0.331  1.00  0.00           C  
ATOM   2887  NZ  LYS B1848       9.143  24.323  -1.641  1.00  0.00           N  
ATOM   2888  N   PRO B1849      13.293  20.452   2.586  1.00  0.00           N  
ATOM   2889  CA  PRO B1849      14.295  19.395   2.774  1.00  0.00           C  
ATOM   2890  C   PRO B1849      15.593  19.640   1.993  1.00  0.00           C  
ATOM   2891  O   PRO B1849      16.681  19.642   2.572  1.00  0.00           O  
ATOM   2892  CB  PRO B1849      13.561  18.153   2.273  1.00  0.00           C  
ATOM   2893  CG  PRO B1849      12.168  18.415   2.698  1.00  0.00           C  
ATOM   2894  CD  PRO B1849      11.973  19.862   2.299  1.00  0.00           C  
ATOM   2895  N   ALA B1850      15.465  19.885   0.692  1.00  0.00           N  
ATOM   2896  CA  ALA B1850      16.617  20.132  -0.176  1.00  0.00           C  
ATOM   2897  C   ALA B1850      17.503  21.277   0.317  1.00  0.00           C  
ATOM   2898  O   ALA B1850      18.733  21.163   0.328  1.00  0.00           O  
ATOM   2899  CB  ALA B1850      16.146  20.410  -1.593  1.00  0.00           C  
ATOM   2900  N   LYS B1851      16.871  22.371   0.737  1.00  0.00           N  
ATOM   2901  CA  LYS B1851      17.588  23.547   1.226  1.00  0.00           C  
ATOM   2902  C   LYS B1851      18.353  23.249   2.511  1.00  0.00           C  
ATOM   2903  O   LYS B1851      19.541  23.563   2.627  1.00  0.00           O  
ATOM   2904  CB  LYS B1851      16.615  24.705   1.444  1.00  0.00           C  
ATOM   2905  CG  LYS B1851      15.887  25.121   0.176  1.00  0.00           C  
ATOM   2906  CD  LYS B1851      14.862  26.211   0.444  1.00  0.00           C  
ATOM   2907  CE  LYS B1851      14.231  26.704  -0.853  1.00  0.00           C  
ATOM   2908  NZ  LYS B1851      13.289  27.838  -0.623  1.00  0.00           N  
ATOM   2909  N   GLY B1852      17.672  22.620   3.465  1.00  0.00           N  
ATOM   2910  CA  GLY B1852      18.307  22.277   4.723  1.00  0.00           C  
ATOM   2911  C   GLY B1852      19.437  21.290   4.513  1.00  0.00           C  
ATOM   2912  O   GLY B1852      20.449  21.339   5.213  1.00  0.00           O  
ATOM   2913  N   LEU B1853      19.276  20.408   3.531  1.00  0.00           N  
ATOM   2914  CA  LEU B1853      20.293  19.416   3.222  1.00  0.00           C  
ATOM   2915  C   LEU B1853      21.500  20.155   2.672  1.00  0.00           C  
ATOM   2916  O   LEU B1853      22.647  19.840   3.000  1.00  0.00           O  
ATOM   2917  CB  LEU B1853      19.770  18.428   2.185  1.00  0.00           C  
ATOM   2918  CG  LEU B1853      20.508  17.091   2.137  1.00  0.00           C  
ATOM   2919  CD1 LEU B1853      20.303  16.357   3.456  1.00  0.00           C  
ATOM   2920  CD2 LEU B1853      20.001  16.254   0.971  1.00  0.00           C  
ATOM   2921  N   GLU B1854      21.214  21.164   1.856  1.00  0.00           N  
ATOM   2922  CA  GLU B1854      22.239  22.004   1.252  1.00  0.00           C  
ATOM   2923  C   GLU B1854      23.114  22.627   2.347  1.00  0.00           C  
ATOM   2924  O   GLU B1854      24.347  22.573   2.281  1.00  0.00           O  
ATOM   2925  CB  GLU B1854      21.571  23.097   0.412  1.00  0.00           C  
ATOM   2926  CG  GLU B1854      22.487  24.221  -0.019  1.00  0.00           C  
ATOM   2927  CD  GLU B1854      21.804  25.213  -0.936  1.00  0.00           C  
ATOM   2928  OE1 GLU B1854      21.150  24.770  -1.909  1.00  0.00           O  
ATOM   2929  OE2 GLU B1854      21.930  26.432  -0.683  1.00  0.00           O  
ATOM   2930  N   GLU B1855      22.462  23.169   3.373  1.00  0.00           N  
ATOM   2931  CA  GLU B1855      23.143  23.801   4.503  1.00  0.00           C  
ATOM   2932  C   GLU B1855      23.935  22.818   5.350  1.00  0.00           C  
ATOM   2933  O   GLU B1855      24.992  23.157   5.876  1.00  0.00           O  
ATOM   2934  CB  GLU B1855      22.137  24.532   5.379  1.00  0.00           C  
ATOM   2935  CG  GLU B1855      21.528  25.741   4.709  1.00  0.00           C  
ATOM   2936  CD  GLU B1855      20.423  26.373   5.522  1.00  0.00           C  
ATOM   2937  OE1 GLU B1855      20.126  25.881   6.637  1.00  0.00           O  
ATOM   2938  OE2 GLU B1855      19.844  27.365   5.034  1.00  0.00           O  
ATOM   2939  N   ALA B1856      23.408  21.609   5.502  1.00  0.00           N  
ATOM   2940  CA  ALA B1856      24.089  20.578   6.266  1.00  0.00           C  
ATOM   2941  C   ALA B1856      25.410  20.267   5.567  1.00  0.00           C  
ATOM   2942  O   ALA B1856      26.445  20.119   6.217  1.00  0.00           O  
ATOM   2943  CB  ALA B1856      23.225  19.329   6.358  1.00  0.00           C  
ATOM   2944  N   LEU B1857      25.366  20.196   4.238  1.00  0.00           N  
ATOM   2945  CA  LEU B1857      26.543  19.926   3.420  1.00  0.00           C  
ATOM   2946  C   LEU B1857      27.483  21.115   3.545  1.00  0.00           C  
ATOM   2947  O   LEU B1857      28.692  20.952   3.727  1.00  0.00           O  
ATOM   2948  CB  LEU B1857      26.128  19.751   1.960  1.00  0.00           C  
ATOM   2949  CG  LEU B1857      26.446  18.408   1.310  1.00  0.00           C  
ATOM   2950  CD1 LEU B1857      25.966  17.272   2.186  1.00  0.00           C  
ATOM   2951  CD2 LEU B1857      25.789  18.346  -0.055  1.00  0.00           C  
ATOM   2952  N   LYS B1860      26.882  22.303   3.508  1.00  0.00           N  
ATOM   2953  CA  LYS B1860      27.565  23.591   3.614  1.00  0.00           C  
ATOM   2954  C   LYS B1860      28.311  23.761   4.945  1.00  0.00           C  
ATOM   2955  O   LYS B1860      29.202  24.597   5.062  1.00  0.00           O  
ATOM   2956  CB  LYS B1860      26.525  24.709   3.436  1.00  0.00           C  
ATOM   2957  CG  LYS B1860      27.008  26.130   3.688  1.00  0.00           C  
ATOM   2958  CD  LYS B1860      25.847  27.129   3.649  1.00  0.00           C  
ATOM   2959  CE  LYS B1860      25.173  27.162   2.281  1.00  0.00           C  
ATOM   2960  NZ  LYS B1860      23.976  28.054   2.229  1.00  0.00           N  
ATOM   2961  N   ARG B1861      27.916  22.985   5.948  1.00  0.00           N  
ATOM   2962  CA  ARG B1861      28.530  23.019   7.273  1.00  0.00           C  
ATOM   2963  C   ARG B1861      29.399  21.791   7.517  1.00  0.00           C  
ATOM   2964  O   ARG B1861      29.923  21.608   8.617  1.00  0.00           O  
ATOM   2965  CB  ARG B1861      27.452  23.061   8.351  1.00  0.00           C  
ATOM   2966  CG  ARG B1861      26.785  24.401   8.552  1.00  0.00           C  
ATOM   2967  CD  ARG B1861      25.735  24.285   9.643  1.00  0.00           C  
ATOM   2968  NE  ARG B1861      25.283  25.580  10.137  1.00  0.00           N  
ATOM   2969  CZ  ARG B1861      24.603  26.468   9.420  1.00  0.00           C  
ATOM   2970  NH1 ARG B1861      24.285  26.211   8.157  1.00  0.00           N  
ATOM   2971  NH2 ARG B1861      24.237  27.617   9.972  1.00  0.00           N  
ATOM   2972  N   GLY B1862      29.498  20.923   6.514  1.00  0.00           N  
ATOM   2973  CA  GLY B1862      30.303  19.720   6.639  1.00  0.00           C  
ATOM   2974  C   GLY B1862      29.784  18.764   7.692  1.00  0.00           C  
ATOM   2975  O   GLY B1862      30.558  18.088   8.372  1.00  0.00           O  
ATOM   2976  N   ALA B1863      28.467  18.729   7.844  1.00  0.00           N  
ATOM   2977  CA  ALA B1863      27.830  17.853   8.816  1.00  0.00           C  
ATOM   2978  C   ALA B1863      27.916  16.411   8.342  1.00  0.00           C  
ATOM   2979  O   ALA B1863      27.838  16.138   7.144  1.00  0.00           O  
ATOM   2980  CB  ALA B1863      26.373  18.253   9.007  1.00  0.00           C  
ATOM   2981  N   ALA B1864      28.107  15.492   9.280  1.00  0.00           N  
ATOM   2982  CA  ALA B1864      28.183  14.081   8.936  1.00  0.00           C  
ATOM   2983  C   ALA B1864      26.777  13.574   8.630  1.00  0.00           C  
ATOM   2984  O   ALA B1864      26.535  12.956   7.589  1.00  0.00           O  
ATOM   2985  CB  ALA B1864      28.794  13.290  10.083  1.00  0.00           C  
ATOM   2986  N   PHE B1865      25.851  13.857   9.542  1.00  0.00           N  
ATOM   2987  CA  PHE B1865      24.464  13.437   9.406  1.00  0.00           C  
ATOM   2988  C   PHE B1865      23.513  14.618   9.368  1.00  0.00           C  
ATOM   2989  O   PHE B1865      23.693  15.606  10.085  1.00  0.00           O  
ATOM   2990  CB  PHE B1865      24.054  12.552  10.581  1.00  0.00           C  
ATOM   2991  CG  PHE B1865      24.493  11.134  10.456  1.00  0.00           C  
ATOM   2992  CD1 PHE B1865      23.690  10.205   9.812  1.00  0.00           C  
ATOM   2993  CD2 PHE B1865      25.695  10.713  11.011  1.00  0.00           C  
ATOM   2994  CE1 PHE B1865      24.072   8.871   9.722  1.00  0.00           C  
ATOM   2995  CE2 PHE B1865      26.088   9.381  10.928  1.00  0.00           C  
ATOM   2996  CZ  PHE B1865      25.275   8.457  10.283  1.00  0.00           C  
ATOM   2997  N   ALA B1866      22.496  14.501   8.526  1.00  0.00           N  
ATOM   2998  CA  ALA B1866      21.462  15.517   8.411  1.00  0.00           C  
ATOM   2999  C   ALA B1866      20.261  14.903   9.126  1.00  0.00           C  
ATOM   3000  O   ALA B1866      20.025  13.694   9.019  1.00  0.00           O  
ATOM   3001  CB  ALA B1866      21.135  15.775   6.951  1.00  0.00           C  
ATOM   3002  N   GLY B1867      19.548  15.705   9.906  1.00  0.00           N  
ATOM   3003  CA  GLY B1867      18.389  15.196  10.620  1.00  0.00           C  
ATOM   3004  C   GLY B1867      17.141  15.997  10.304  1.00  0.00           C  
ATOM   3005  O   GLY B1867      17.121  17.213  10.488  1.00  0.00           O  
ATOM   3006  N   PHE B1878      16.096  15.319   9.840  1.00  0.00           N  
ATOM   3007  CA  PHE B1878      14.838  15.971   9.489  1.00  0.00           C  
ATOM   3008  C   PHE B1878      13.796  15.916  10.594  1.00  0.00           C  
ATOM   3009  O   PHE B1878      13.550  14.855  11.174  1.00  0.00           O  
ATOM   3010  CB  PHE B1878      14.240  15.334   8.236  1.00  0.00           C  
ATOM   3011  CG  PHE B1878      15.044  15.558   7.000  1.00  0.00           C  
ATOM   3012  CD1 PHE B1878      15.164  16.835   6.457  1.00  0.00           C  
ATOM   3013  CD2 PHE B1878      15.696  14.502   6.382  1.00  0.00           C  
ATOM   3014  CE1 PHE B1878      15.929  17.058   5.315  1.00  0.00           C  
ATOM   3015  CE2 PHE B1878      16.463  14.714   5.238  1.00  0.00           C  
ATOM   3016  CZ  PHE B1878      16.579  15.997   4.705  1.00  0.00           C  
ATOM   3017  N   LEU B1879      13.178  17.057  10.874  1.00  0.00           N  
ATOM   3018  CA  LEU B1879      12.127  17.132  11.883  1.00  0.00           C  
ATOM   3019  C   LEU B1879      10.893  17.794  11.301  1.00  0.00           C  
ATOM   3020  O   LEU B1879      10.789  19.025  11.258  1.00  0.00           O  
ATOM   3021  CB  LEU B1879      12.586  17.887  13.130  1.00  0.00           C  
ATOM   3022  CG  LEU B1879      13.349  17.051  14.156  1.00  0.00           C  
ATOM   3023  CD1 LEU B1879      13.688  17.909  15.357  1.00  0.00           C  
ATOM   3024  CD2 LEU B1879      12.508  15.848  14.575  1.00  0.00           C  
ATOM   3025  N   GLY B1880      10.000  16.963  10.777  1.00  0.00           N  
ATOM   3026  CA  GLY B1880       8.761  17.445  10.198  1.00  0.00           C  
ATOM   3027  C   GLY B1880       7.595  16.961  11.036  1.00  0.00           C  
ATOM   3028  O   GLY B1880       7.801  16.315  12.068  1.00  0.00           O  
ATOM   3029  N   GLU B1881       6.379  17.211  10.556  1.00  0.00           N  
ATOM   3030  CA  GLU B1881       5.155  16.818  11.254  1.00  0.00           C  
ATOM   3031  C   GLU B1881       5.071  15.347  11.653  1.00  0.00           C  
ATOM   3032  O   GLU B1881       4.679  15.022  12.773  1.00  0.00           O  
ATOM   3033  CB  GLU B1881       3.928  17.182  10.411  1.00  0.00           C  
ATOM   3034  CG  GLU B1881       3.517  18.649  10.497  1.00  0.00           C  
ATOM   3035  CD  GLU B1881       3.036  19.042  11.886  1.00  0.00           C  
ATOM   3036  OE1 GLU B1881       2.228  18.285  12.471  1.00  0.00           O  
ATOM   3037  OE2 GLU B1881       3.466  20.105  12.393  1.00  0.00           O  
ATOM   3038  N   ASP B1882       5.451  14.465  10.739  1.00  0.00           N  
ATOM   3039  CA  ASP B1882       5.400  13.029  10.987  1.00  0.00           C  
ATOM   3040  C   ASP B1882       6.267  12.593  12.160  1.00  0.00           C  
ATOM   3041  O   ASP B1882       5.770  11.994  13.116  1.00  0.00           O  
ATOM   3042  CB  ASP B1882       5.803  12.263   9.726  1.00  0.00           C  
ATOM   3043  CG  ASP B1882       4.894  12.562   8.552  1.00  0.00           C  
ATOM   3044  OD1 ASP B1882       3.710  12.166   8.604  1.00  0.00           O  
ATOM   3045  OD2 ASP B1882       5.360  13.206   7.588  1.00  0.00           O  
ATOM   3046  N   GLU B1883       7.558  12.906  12.089  1.00  0.00           N  
ATOM   3047  CA  GLU B1883       8.491  12.532  13.150  1.00  0.00           C  
ATOM   3048  C   GLU B1883       8.186  13.200  14.485  1.00  0.00           C  
ATOM   3049  O   GLU B1883       8.347  12.579  15.533  1.00  0.00           O  
ATOM   3050  CB  GLU B1883       9.950  12.772  12.740  1.00  0.00           C  
ATOM   3051  CG  GLU B1883      10.191  13.936  11.805  1.00  0.00           C  
ATOM   3052  CD  GLU B1883      10.026  13.560  10.344  1.00  0.00           C  
ATOM   3053  OE1 GLU B1883      10.565  12.513   9.938  1.00  0.00           O  
ATOM   3054  OE2 GLU B1883       9.367  14.312   9.594  1.00  0.00           O  
ATOM   3055  N   LEU B1884       7.727  14.448  14.450  1.00  0.00           N  
ATOM   3056  CA  LEU B1884       7.385  15.160  15.679  1.00  0.00           C  
ATOM   3057  C   LEU B1884       6.317  14.385  16.440  1.00  0.00           C  
ATOM   3058  O   LEU B1884       6.465  14.113  17.634  1.00  0.00           O  
ATOM   3059  CB  LEU B1884       6.864  16.567  15.374  1.00  0.00           C  
ATOM   3060  CG  LEU B1884       7.897  17.671  15.168  1.00  0.00           C  
ATOM   3061  CD1 LEU B1884       7.199  18.991  14.872  1.00  0.00           C  
ATOM   3062  CD2 LEU B1884       8.758  17.795  16.411  1.00  0.00           C  
ATOM   3063  N   ARG B1885       5.258  14.012  15.727  1.00  0.00           N  
ATOM   3064  CA  ARG B1885       4.148  13.263  16.301  1.00  0.00           C  
ATOM   3065  C   ARG B1885       4.537  11.838  16.675  1.00  0.00           C  
ATOM   3066  O   ARG B1885       4.016  11.270  17.633  1.00  0.00           O  
ATOM   3067  CB  ARG B1885       2.969  13.246  15.329  1.00  0.00           C  
ATOM   3068  CG  ARG B1885       1.846  14.180  15.739  1.00  0.00           C  
ATOM   3069  CD  ARG B1885       0.701  14.161  14.746  1.00  0.00           C  
ATOM   3070  NE  ARG B1885       0.976  14.989  13.577  1.00  0.00           N  
ATOM   3071  CZ  ARG B1885       0.677  14.645  12.329  1.00  0.00           C  
ATOM   3072  NH1 ARG B1885       0.096  13.477  12.075  1.00  0.00           N  
ATOM   3073  NH2 ARG B1885       0.909  15.496  11.337  1.00  0.00           N  
ATOM   3074  N   ALA B1886       5.461  11.265  15.919  1.00  0.00           N  
ATOM   3075  CA  ALA B1886       5.911   9.904  16.174  1.00  0.00           C  
ATOM   3076  C   ALA B1886       7.061   9.799  17.181  1.00  0.00           C  
ATOM   3077  O   ALA B1886       7.441   8.695  17.570  1.00  0.00           O  
ATOM   3078  CB  ALA B1886       6.301   9.241  14.863  1.00  0.00           C  
ATOM   3079  N   GLY B1887       7.615  10.938  17.593  1.00  0.00           N  
ATOM   3080  CA  GLY B1887       8.722  10.927  18.538  1.00  0.00           C  
ATOM   3081  C   GLY B1887       9.966  10.296  17.935  1.00  0.00           C  
ATOM   3082  O   GLY B1887      10.793   9.708  18.639  1.00  0.00           O  
ATOM   3083  N   GLU B1888      10.093  10.431  16.619  1.00  0.00           N  
ATOM   3084  CA  GLU B1888      11.217   9.882  15.865  1.00  0.00           C  
ATOM   3085  C   GLU B1888      11.943  11.018  15.153  1.00  0.00           C  
ATOM   3086  O   GLU B1888      11.558  12.186  15.267  1.00  0.00           O  
ATOM   3087  CB  GLU B1888      10.719   8.890  14.808  1.00  0.00           C  
ATOM   3088  CG  GLU B1888       9.875   7.740  15.335  1.00  0.00           C  
ATOM   3089  CD  GLU B1888       9.282   6.888  14.214  1.00  0.00           C  
ATOM   3090  OE1 GLU B1888       8.769   7.463  13.231  1.00  0.00           O  
ATOM   3091  OE2 GLU B1888       9.326   5.643  14.315  1.00  0.00           O  
ATOM   3092  N   VAL B1889      12.995  10.665  14.421  1.00  0.00           N  
ATOM   3093  CA  VAL B1889      13.787  11.628  13.664  1.00  0.00           C  
ATOM   3094  C   VAL B1889      14.287  10.909  12.418  1.00  0.00           C  
ATOM   3095  O   VAL B1889      14.590   9.710  12.469  1.00  0.00           O  
ATOM   3096  CB  VAL B1889      15.034  12.103  14.452  1.00  0.00           C  
ATOM   3097  CG1 VAL B1889      15.709  13.248  13.716  1.00  0.00           C  
ATOM   3098  CG2 VAL B1889      14.668  12.518  15.868  1.00  0.00           C  
ATOM   3099  N   THR B1890      14.359  11.624  11.301  1.00  0.00           N  
ATOM   3100  CA  THR B1890      14.844  11.038  10.058  1.00  0.00           C  
ATOM   3101  C   THR B1890      16.297  11.445   9.842  1.00  0.00           C  
ATOM   3102  O   THR B1890      16.580  12.600   9.523  1.00  0.00           O  
ATOM   3103  CB  THR B1890      13.991  11.490   8.863  1.00  0.00           C  
ATOM   3104  OG1 THR B1890      12.653  10.996   9.020  1.00  0.00           O  
ATOM   3105  CG2 THR B1890      14.570  10.966   7.559  1.00  0.00           C  
ATOM   3106  N   LEU B1891      17.215  10.511  10.070  1.00  0.00           N  
ATOM   3107  CA  LEU B1891      18.642  10.771   9.905  1.00  0.00           C  
ATOM   3108  C   LEU B1891      19.079  10.387   8.506  1.00  0.00           C  
ATOM   3109  O   LEU B1891      18.510   9.478   7.906  1.00  0.00           O  
ATOM   3110  CB  LEU B1891      19.456   9.986  10.936  1.00  0.00           C  
ATOM   3111  CG  LEU B1891      19.191  10.314  12.406  1.00  0.00           C  
ATOM   3112  CD1 LEU B1891      20.072   9.451  13.285  1.00  0.00           C  
ATOM   3113  CD2 LEU B1891      19.443  11.791  12.670  1.00  0.00           C  
ATOM   3114  N   LYS B1892      20.097  11.066   7.993  1.00  0.00           N  
ATOM   3115  CA  LYS B1892      20.596  10.793   6.655  1.00  0.00           C  
ATOM   3116  C   LYS B1892      22.090  11.076   6.590  1.00  0.00           C  
ATOM   3117  O   LYS B1892      22.512  12.226   6.748  1.00  0.00           O  
ATOM   3118  CB  LYS B1892      19.866  11.687   5.651  1.00  0.00           C  
ATOM   3119  CG  LYS B1892      20.187  11.417   4.189  1.00  0.00           C  
ATOM   3120  CD  LYS B1892      19.719  12.585   3.336  1.00  0.00           C  
ATOM   3121  CE  LYS B1892      19.760  12.276   1.852  1.00  0.00           C  
ATOM   3122  NZ  LYS B1892      18.771  11.221   1.490  1.00  0.00           N  
ATOM   3123  N   ARG B1893      22.895  10.033   6.412  1.00  0.00           N  
ATOM   3124  CA  ARG B1893      24.332  10.234   6.309  1.00  0.00           C  
ATOM   3125  C   ARG B1893      24.568  10.912   4.968  1.00  0.00           C  
ATOM   3126  O   ARG B1893      24.270  10.348   3.917  1.00  0.00           O  
ATOM   3127  CB  ARG B1893      25.102   8.913   6.375  1.00  0.00           C  
ATOM   3128  CG  ARG B1893      26.607   9.106   6.214  1.00  0.00           C  
ATOM   3129  CD  ARG B1893      27.377   7.802   6.241  1.00  0.00           C  
ATOM   3130  NE  ARG B1893      27.700   7.368   7.597  1.00  0.00           N  
ATOM   3131  CZ  ARG B1893      27.318   6.207   8.123  1.00  0.00           C  
ATOM   3132  NH1 ARG B1893      26.589   5.353   7.414  1.00  0.00           N  
ATOM   3133  NH2 ARG B1893      27.694   5.883   9.353  1.00  0.00           N  
ATOM   3134  N   LEU B1894      25.101  12.124   5.011  1.00  0.00           N  
ATOM   3135  CA  LEU B1894      25.360  12.908   3.809  1.00  0.00           C  
ATOM   3136  C   LEU B1894      26.352  12.318   2.802  1.00  0.00           C  
ATOM   3137  O   LEU B1894      26.249  12.589   1.613  1.00  0.00           O  
ATOM   3138  CB  LEU B1894      25.802  14.319   4.198  1.00  0.00           C  
ATOM   3139  CG  LEU B1894      24.842  15.045   5.142  1.00  0.00           C  
ATOM   3140  CD1 LEU B1894      25.340  16.448   5.443  1.00  0.00           C  
ATOM   3141  CD2 LEU B1894      23.474  15.099   4.507  1.00  0.00           C  
ATOM   3142  N   ALA B1895      27.323  11.537   3.262  1.00  0.00           N  
ATOM   3143  CA  ALA B1895      28.319  10.959   2.352  1.00  0.00           C  
ATOM   3144  C   ALA B1895      27.780   9.909   1.371  1.00  0.00           C  
ATOM   3145  O   ALA B1895      28.246   9.821   0.233  1.00  0.00           O  
ATOM   3146  CB  ALA B1895      29.486  10.382   3.145  1.00  0.00           C  
ATOM   3147  N   THR B1896      26.826   9.100   1.827  1.00  0.00           N  
ATOM   3148  CA  THR B1896      26.240   8.049   1.002  1.00  0.00           C  
ATOM   3149  C   THR B1896      24.785   8.318   0.625  1.00  0.00           C  
ATOM   3150  O   THR B1896      24.319   7.905  -0.440  1.00  0.00           O  
ATOM   3151  CB  THR B1896      26.323   6.678   1.718  1.00  0.00           C  
ATOM   3152  OG1 THR B1896      25.785   6.781   3.047  1.00  0.00           O  
ATOM   3153  CG2 THR B1896      27.769   6.209   1.801  1.00  0.00           C  
ATOM   3154  N   GLY B1898      24.070   9.009   1.505  1.00  0.00           N  
ATOM   3155  CA  GLY B1898      22.672   9.302   1.260  1.00  0.00           C  
ATOM   3156  C   GLY B1898      21.765   8.352   2.021  1.00  0.00           C  
ATOM   3157  O   GLY B1898      20.542   8.508   1.996  1.00  0.00           O  
ATOM   3158  N   GLU B1899      22.358   7.362   2.692  1.00  0.00           N  
ATOM   3159  CA  GLU B1899      21.599   6.383   3.471  1.00  0.00           C  
ATOM   3160  C   GLU B1899      20.729   7.116   4.487  1.00  0.00           C  
ATOM   3161  O   GLU B1899      21.216   7.963   5.249  1.00  0.00           O  
ATOM   3162  CB  GLU B1899      22.532   5.413   4.201  1.00  0.00           C  
ATOM   3163  CG  GLU B1899      21.785   4.333   4.979  1.00  0.00           C  
ATOM   3164  CD  GLU B1899      22.673   3.537   5.922  1.00  0.00           C  
ATOM   3165  OE1 GLU B1899      23.831   3.231   5.556  1.00  0.00           O  
ATOM   3166  OE2 GLU B1899      22.203   3.210   7.034  1.00  0.00           O  
ATOM   3167  N   GLN B1900      19.450   6.761   4.513  1.00  0.00           N  
ATOM   3168  CA  GLN B1900      18.488   7.396   5.397  1.00  0.00           C  
ATOM   3169  C   GLN B1900      17.881   6.397   6.369  1.00  0.00           C  
ATOM   3170  O   GLN B1900      17.559   5.271   5.988  1.00  0.00           O  
ATOM   3171  CB  GLN B1900      17.397   8.044   4.552  1.00  0.00           C  
ATOM   3172  CG  GLN B1900      16.526   9.011   5.301  1.00  0.00           C  
ATOM   3173  CD  GLN B1900      15.695   9.858   4.366  1.00  0.00           C  
ATOM   3174  OE1 GLN B1900      16.209  10.752   3.695  1.00  0.00           O  
ATOM   3175  NE2 GLN B1900      14.402   9.576   4.307  1.00  0.00           N  
ATOM   3176  N   VAL B1901      17.710   6.823   7.616  1.00  0.00           N  
ATOM   3177  CA  VAL B1901      17.154   5.981   8.664  1.00  0.00           C  
ATOM   3178  C   VAL B1901      16.134   6.766   9.480  1.00  0.00           C  
ATOM   3179  O   VAL B1901      16.295   7.964   9.707  1.00  0.00           O  
ATOM   3180  CB  VAL B1901      18.276   5.470   9.613  1.00  0.00           C  
ATOM   3181  CG1 VAL B1901      17.690   4.713  10.795  1.00  0.00           C  
ATOM   3182  CG2 VAL B1901      19.241   4.570   8.853  1.00  0.00           C  
ATOM   3183  N   ARG B1902      15.060   6.090   9.870  1.00  0.00           N  
ATOM   3184  CA  ARG B1902      14.005   6.682  10.686  1.00  0.00           C  
ATOM   3185  C   ARG B1902      14.056   5.938  12.019  1.00  0.00           C  
ATOM   3186  O   ARG B1902      13.896   4.715  12.052  1.00  0.00           O  
ATOM   3187  CB  ARG B1902      12.635   6.464  10.028  1.00  0.00           C  
ATOM   3188  CG  ARG B1902      11.441   6.801  10.916  1.00  0.00           C  
ATOM   3189  CD  ARG B1902      11.113   8.284  10.890  1.00  0.00           C  
ATOM   3190  NE  ARG B1902      10.410   8.661   9.664  1.00  0.00           N  
ATOM   3191  CZ  ARG B1902       9.240   9.298   9.635  1.00  0.00           C  
ATOM   3192  NH1 ARG B1902       8.631   9.637  10.766  1.00  0.00           N  
ATOM   3193  NH2 ARG B1902       8.671   9.593   8.474  1.00  0.00           N  
ATOM   3194  N   LEU B1903      14.314   6.652  13.109  1.00  0.00           N  
ATOM   3195  CA  LEU B1903      14.380   6.007  14.414  1.00  0.00           C  
ATOM   3196  C   LEU B1903      13.903   6.921  15.538  1.00  0.00           C  
ATOM   3197  O   LEU B1903      13.809   8.139  15.368  1.00  0.00           O  
ATOM   3198  CB  LEU B1903      15.795   5.485  14.688  1.00  0.00           C  
ATOM   3199  CG  LEU B1903      16.984   6.447  14.797  1.00  0.00           C  
ATOM   3200  CD1 LEU B1903      18.237   5.646  15.117  1.00  0.00           C  
ATOM   3201  CD2 LEU B1903      17.182   7.225  13.510  1.00  0.00           C  
ATOM   3202  N   SER B1904      13.568   6.323  16.676  1.00  0.00           N  
ATOM   3203  CA  SER B1904      13.083   7.080  17.821  1.00  0.00           C  
ATOM   3204  C   SER B1904      14.189   7.941  18.406  1.00  0.00           C  
ATOM   3205  O   SER B1904      15.364   7.570  18.370  1.00  0.00           O  
ATOM   3206  CB  SER B1904      12.530   6.135  18.894  1.00  0.00           C  
ATOM   3207  OG  SER B1904      13.546   5.294  19.415  1.00  0.00           O  
ATOM   3208  N   ARG B1905      13.799   9.077  18.967  1.00  0.00           N  
ATOM   3209  CA  ARG B1905      14.735  10.011  19.577  1.00  0.00           C  
ATOM   3210  C   ARG B1905      15.774   9.343  20.485  1.00  0.00           C  
ATOM   3211  O   ARG B1905      16.940   9.738  20.487  1.00  0.00           O  
ATOM   3212  CB  ARG B1905      13.967  11.065  20.372  1.00  0.00           C  
ATOM   3213  CG  ARG B1905      13.284  12.123  19.533  1.00  0.00           C  
ATOM   3214  CD  ARG B1905      12.471  13.050  20.418  1.00  0.00           C  
ATOM   3215  NE  ARG B1905      12.463  14.428  19.932  1.00  0.00           N  
ATOM   3216  CZ  ARG B1905      12.829  15.477  20.666  1.00  0.00           C  
ATOM   3217  NH1 ARG B1905      13.233  15.309  21.921  1.00  0.00           N  
ATOM   3218  NH2 ARG B1905      12.797  16.698  20.148  1.00  0.00           N  
ATOM   3219  N   GLU B1906      15.363   8.309  21.216  1.00  0.00           N  
ATOM   3220  CA  GLU B1906      16.257   7.606  22.138  1.00  0.00           C  
ATOM   3221  C   GLU B1906      17.429   6.899  21.457  1.00  0.00           C  
ATOM   3222  O   GLU B1906      18.554   6.905  21.961  1.00  0.00           O  
ATOM   3223  CB  GLU B1906      15.480   6.577  22.968  1.00  0.00           C  
ATOM   3224  CG  GLU B1906      14.253   7.109  23.693  1.00  0.00           C  
ATOM   3225  CD  GLU B1906      12.974   6.957  22.883  1.00  0.00           C  
ATOM   3226  OE1 GLU B1906      12.328   5.892  22.984  1.00  0.00           O  
ATOM   3227  OE2 GLU B1906      12.611   7.899  22.146  1.00  0.00           O  
ATOM   3228  N   GLU B1907      17.154   6.270  20.322  1.00  0.00           N  
ATOM   3229  CA  GLU B1907      18.169   5.530  19.579  1.00  0.00           C  
ATOM   3230  C   GLU B1907      19.191   6.434  18.894  1.00  0.00           C  
ATOM   3231  O   GLU B1907      20.357   6.058  18.751  1.00  0.00           O  
ATOM   3232  CB  GLU B1907      17.492   4.614  18.548  1.00  0.00           C  
ATOM   3233  CG  GLU B1907      16.477   3.640  19.160  1.00  0.00           C  
ATOM   3234  CD  GLU B1907      15.578   2.958  18.131  1.00  0.00           C  
ATOM   3235  OE1 GLU B1907      14.885   3.671  17.370  1.00  0.00           O  
ATOM   3236  OE2 GLU B1907      15.547   1.706  18.099  1.00  0.00           O  
ATOM   3237  N   VAL B1909      18.767   7.637  18.516  1.00  0.00           N  
ATOM   3238  CA  VAL B1909      19.637   8.591  17.832  1.00  0.00           C  
ATOM   3239  C   VAL B1909      21.058   8.708  18.403  1.00  0.00           C  
ATOM   3240  O   VAL B1909      22.029   8.544  17.664  1.00  0.00           O  
ATOM   3241  CB  VAL B1909      18.976   9.983  17.719  1.00  0.00           C  
ATOM   3242  CG1 VAL B1909      19.907  10.958  17.013  1.00  0.00           C  
ATOM   3243  CG2 VAL B1909      17.666   9.871  16.962  1.00  0.00           C  
ATOM   3244  N   PRO B1910      21.207   8.978  19.716  1.00  0.00           N  
ATOM   3245  CA  PRO B1910      22.555   9.090  20.285  1.00  0.00           C  
ATOM   3246  C   PRO B1910      23.393   7.840  20.011  1.00  0.00           C  
ATOM   3247  O   PRO B1910      24.523   7.932  19.522  1.00  0.00           O  
ATOM   3248  CB  PRO B1910      22.279   9.249  21.779  1.00  0.00           C  
ATOM   3249  CG  PRO B1910      21.002   9.991  21.799  1.00  0.00           C  
ATOM   3250  CD  PRO B1910      20.195   9.266  20.748  1.00  0.00           C  
ATOM   3251  N   GLY B1913      22.820   6.675  20.300  1.00  0.00           N  
ATOM   3252  CA  GLY B1913      23.523   5.423  20.089  1.00  0.00           C  
ATOM   3253  C   GLY B1913      23.891   5.195  18.635  1.00  0.00           C  
ATOM   3254  O   GLY B1913      25.047   4.902  18.324  1.00  0.00           O  
ATOM   3255  N   TYR B1914      22.916   5.352  17.744  1.00  0.00           N  
ATOM   3256  CA  TYR B1914      23.132   5.158  16.315  1.00  0.00           C  
ATOM   3257  C   TYR B1914      24.275   6.029  15.803  1.00  0.00           C  
ATOM   3258  O   TYR B1914      25.201   5.533  15.160  1.00  0.00           O  
ATOM   3259  CB  TYR B1914      21.851   5.473  15.538  1.00  0.00           C  
ATOM   3260  CG  TYR B1914      21.977   5.304  14.039  1.00  0.00           C  
ATOM   3261  CD1 TYR B1914      21.707   4.081  13.432  1.00  0.00           C  
ATOM   3262  CD2 TYR B1914      22.354   6.371  13.227  1.00  0.00           C  
ATOM   3263  CE1 TYR B1914      21.806   3.921  12.050  1.00  0.00           C  
ATOM   3264  CE2 TYR B1914      22.457   6.225  11.845  1.00  0.00           C  
ATOM   3265  CZ  TYR B1914      22.180   4.998  11.262  1.00  0.00           C  
ATOM   3266  OH  TYR B1914      22.264   4.853   9.897  1.00  0.00           O  
ATOM   3267  N   LEU B1915      24.210   7.323  16.098  1.00  0.00           N  
ATOM   3268  CA  LEU B1915      25.233   8.265  15.660  1.00  0.00           C  
ATOM   3269  C   LEU B1915      26.621   7.907  16.182  1.00  0.00           C  
ATOM   3270  O   LEU B1915      27.588   7.871  15.416  1.00  0.00           O  
ATOM   3271  CB  LEU B1915      24.863   9.696  16.073  1.00  0.00           C  
ATOM   3272  CG  LEU B1915      23.603  10.291  15.434  1.00  0.00           C  
ATOM   3273  CD1 LEU B1915      23.308  11.653  16.020  1.00  0.00           C  
ATOM   3274  CD2 LEU B1915      23.774  10.388  13.932  1.00  0.00           C  
ATOM   3275  N   LEU B1916      26.711   7.596  17.471  1.00  0.00           N  
ATOM   3276  CA  LEU B1916      27.991   7.254  18.084  1.00  0.00           C  
ATOM   3277  C   LEU B1916      28.681   6.039  17.487  1.00  0.00           C  
ATOM   3278  O   LEU B1916      29.872   6.092  17.185  1.00  0.00           O  
ATOM   3279  CB  LEU B1916      27.836   7.090  19.593  1.00  0.00           C  
ATOM   3280  CG  LEU B1916      27.909   8.419  20.344  1.00  0.00           C  
ATOM   3281  CD1 LEU B1916      27.367   8.251  21.745  1.00  0.00           C  
ATOM   3282  CD2 LEU B1916      29.349   8.934  20.363  1.00  0.00           C  
ATOM   3283  N   GLN B1917      27.939   4.952  17.297  1.00  0.00           N  
ATOM   3284  CA  GLN B1917      28.525   3.741  16.731  1.00  0.00           C  
ATOM   3285  C   GLN B1917      28.863   3.916  15.249  1.00  0.00           C  
ATOM   3286  O   GLN B1917      29.770   3.265  14.731  1.00  0.00           O  
ATOM   3287  CB  GLN B1917      27.605   2.528  16.958  1.00  0.00           C  
ATOM   3288  CG  GLN B1917      26.212   2.623  16.331  1.00  0.00           C  
ATOM   3289  CD  GLN B1917      26.185   2.222  14.865  1.00  0.00           C  
ATOM   3290  OE1 GLN B1917      26.719   1.183  14.486  1.00  0.00           O  
ATOM   3291  NE2 GLN B1917      25.566   3.048  14.033  1.00  0.00           N  
ATOM   3292  N   ALA B1918      28.159   4.829  14.584  1.00  0.00           N  
ATOM   3293  CA  ALA B1918      28.377   5.081  13.163  1.00  0.00           C  
ATOM   3294  C   ALA B1918      29.467   6.117  12.878  1.00  0.00           C  
ATOM   3295  O   ALA B1918      29.840   6.327  11.721  1.00  0.00           O  
ATOM   3296  CB  ALA B1918      27.068   5.498  12.502  1.00  0.00           C  
ATOM   3297  N   LEU B1929      29.976   6.761  13.924  1.00  0.00           N  
ATOM   3298  CA  LEU B1929      31.007   7.781  13.757  1.00  0.00           C  
ATOM   3299  C   LEU B1929      32.210   7.618  14.677  1.00  0.00           C  
ATOM   3300  O   LEU B1929      33.204   8.334  14.527  1.00  0.00           O  
ATOM   3301  CB  LEU B1929      30.409   9.173  13.962  1.00  0.00           C  
ATOM   3302  CG  LEU B1929      29.414   9.670  12.916  1.00  0.00           C  
ATOM   3303  CD1 LEU B1929      28.835  11.003  13.353  1.00  0.00           C  
ATOM   3304  CD2 LEU B1929      30.100   9.799  11.564  1.00  0.00           C  
ATOM   3305  N   GLY B1957      32.101   6.719  15.652  1.00  0.00           N  
ATOM   3306  CA  GLY B1957      33.195   6.496  16.580  1.00  0.00           C  
ATOM   3307  C   GLY B1957      33.988   5.236  16.278  1.00  0.00           C  
ATOM   3308  O   GLY B1957      34.569   4.662  17.225  1.00  0.00           O  
ATOM   3309  OXT GLY B1957      34.025   4.821  15.098  1.00  0.00           O  
HETATM 3310  P   HAM B 423      64.281  37.317  22.176  1.00  0.00           P  
HETATM 3311  O1P HAM B 423      64.075  38.762  22.451  1.00  0.00           O  
HETATM 3312  O2P HAM B 423      65.448  36.926  21.347  1.00  0.00           O  
HETATM 3313  O3P HAM B 423      64.379  36.547  23.575  1.00  0.00           O  
HETATM 3314  O5' HAM B 423      63.025  36.689  21.412  1.00  0.00           O  
HETATM 3315  C5' HAM B 423      62.912  35.272  21.286  1.00  0.00           C  
HETATM 3316  C4' HAM B 423      61.981  34.926  20.139  1.00  0.00           C  
HETATM 3317  O4' HAM B 423      60.772  35.662  20.288  1.00  0.00           O  
HETATM 3318  C3' HAM B 423      62.551  35.326  18.793  1.00  0.00           C  
HETATM 3319  O3' HAM B 423      63.216  34.225  18.167  1.00  0.00           O  
HETATM 3320  C2' HAM B 423      61.303  35.546  17.965  1.00  0.00           C  
HETATM 3321  O2' HAM B 423      60.823  34.372  17.268  1.00  0.00           O  
HETATM 3322  C1' HAM B 423      60.278  35.972  18.992  1.00  0.00           C  
HETATM 3323  N9  HAM B 423      59.960  37.401  18.887  1.00  0.00           N  
HETATM 3324  C8  HAM B 423      60.609  38.452  19.430  1.00  0.00           C  
HETATM 3325  N7  HAM B 423      60.161  39.614  18.936  1.00  0.00           N  
HETATM 3326  C5  HAM B 423      59.204  39.221  18.102  1.00  0.00           C  
HETATM 3327  C6  HAM B 423      58.421  40.082  17.360  1.00  0.00           C  
HETATM 3328  N6  HAM B 423      58.600  41.401  17.493  1.00  0.00           N  
HETATM 3329  N1  HAM B 423      57.527  39.487  16.527  1.00  0.00           N  
HETATM 3330  C2  HAM B 423      57.396  38.157  16.440  1.00  0.00           C  
HETATM 3331  N3  HAM B 423      58.130  37.333  17.184  1.00  0.00           N  
HETATM 3332  C4  HAM B 423      59.049  37.860  18.027  1.00  0.00           C  
HETATM 3333  C   HAM B 423      63.715  36.698  24.809  1.00  0.00           C  
HETATM 3334  O   HAM B 423      62.633  37.257  24.863  1.00  0.00           O  
HETATM 3335  CA  HAM B 423      64.342  36.147  26.077  1.00  0.00           C  
HETATM 3336  N   HAM B 423      63.451  36.349  27.205  1.00  0.00           N  
HETATM 3337  CB  HAM B 423      64.639  34.658  25.887  1.00  0.00           C  
HETATM 3338  CG  HAM B 423      65.230  34.022  27.098  1.00  0.00           C  
HETATM 3339  CD2 HAM B 423      64.661  33.305  28.094  1.00  0.00           C  
HETATM 3340  ND1 HAM B 423      66.548  34.198  27.454  1.00  0.00           N  
HETATM 3341  CE1 HAM B 423      66.758  33.653  28.636  1.00  0.00           C  
HETATM 3342  NE2 HAM B 423      65.627  33.113  29.052  1.00  0.00           N  
TER
END
