# Supplementary material for: Backbone Brackets and Arginine Tweezers delineate Class I and Class II aminoacyl tRNA synthetases
Source: PLoS Comput Biol. 2018 Apr 16;14(4):e1006101. doi: 10.1371/journal.pcbi.1006101 (PMC5919687; doi:10.1371/journal.pcbi.1006101)
Supplement: S12 File — All structures of Class II aaRS with residues renumbered according to the MSA. (GZ) [file pcbi.1006101.s024.tar.gz › 1ady_C_renum.pdb]

ATOM      1  N   THR C 311      33.275  70.959  44.738  1.00  0.00           N  
ATOM      2  CA  THR C 311      34.431  70.099  45.121  1.00  0.00           C  
ATOM      3  C   THR C 311      35.759  70.650  44.596  1.00  0.00           C  
ATOM      4  O   THR C 311      36.631  71.028  45.373  1.00  0.00           O  
ATOM      5  CB  THR C 311      34.250  68.662  44.586  1.00  0.00           C  
ATOM      6  OG1 THR C 311      32.939  68.193  44.928  1.00  0.00           O  
ATOM      7  CG2 THR C 311      35.301  67.729  45.184  1.00  0.00           C  
ATOM      8  N   ALA C 312      35.889  70.695  43.271  1.00  0.00           N  
ATOM      9  CA  ALA C 312      37.096  71.173  42.605  1.00  0.00           C  
ATOM     10  C   ALA C 312      37.537  72.576  43.015  1.00  0.00           C  
ATOM     11  O   ALA C 312      36.713  73.437  43.333  1.00  0.00           O  
ATOM     12  CB  ALA C 312      36.921  71.100  41.090  1.00  0.00           C  
ATOM     13  N   ARG C 313      38.849  72.780  42.987  1.00  0.00           N  
ATOM     14  CA  ARG C 313      39.479  74.045  43.335  1.00  0.00           C  
ATOM     15  C   ARG C 313      40.491  74.345  42.241  1.00  0.00           C  
ATOM     16  O   ARG C 313      40.732  73.505  41.366  1.00  0.00           O  
ATOM     17  CB  ARG C 313      40.223  73.911  44.669  1.00  0.00           C  
ATOM     18  CG  ARG C 313      39.334  73.801  45.893  1.00  0.00           C  
ATOM     19  CD  ARG C 313      38.804  75.167  46.296  1.00  0.00           C  
ATOM     20  NE  ARG C 313      37.685  75.077  47.233  1.00  0.00           N  
ATOM     21  CZ  ARG C 313      36.414  74.936  46.864  1.00  0.00           C  
ATOM     22  NH1 ARG C 313      36.093  74.869  45.577  1.00  0.00           N  
ATOM     23  NH2 ARG C 313      35.459  74.869  47.782  1.00  0.00           N  
ATOM     24  N   ALA C 314      41.053  75.549  42.266  1.00  0.00           N  
ATOM     25  CA  ALA C 314      42.075  75.928  41.298  1.00  0.00           C  
ATOM     26  C   ALA C 314      43.306  75.137  41.737  1.00  0.00           C  
ATOM     27  O   ALA C 314      43.704  75.199  42.906  1.00  0.00           O  
ATOM     28  CB  ALA C 314      42.349  77.425  41.366  1.00  0.00           C  
ATOM     29  N   VAL C 315      43.852  74.338  40.825  1.00  0.00           N  
ATOM     30  CA  VAL C 315      45.013  73.510  41.130  1.00  0.00           C  
ATOM     31  C   VAL C 315      46.102  74.305  41.844  1.00  0.00           C  
ATOM     32  O   VAL C 315      46.384  75.448  41.483  1.00  0.00           O  
ATOM     33  CB  VAL C 315      45.580  72.851  39.857  1.00  0.00           C  
ATOM     34  CG1 VAL C 315      44.575  71.870  39.290  1.00  0.00           C  
ATOM     35  CG2 VAL C 315      45.910  73.905  38.818  1.00  0.00           C  
ATOM     36  N   ARG C 316      46.683  73.701  42.880  1.00  0.00           N  
ATOM     37  CA  ARG C 316      47.738  74.339  43.667  1.00  0.00           C  
ATOM     38  C   ARG C 316      48.855  74.866  42.764  1.00  0.00           C  
ATOM     39  O   ARG C 316      49.375  74.146  41.906  1.00  0.00           O  
ATOM     40  CB  ARG C 316      48.306  73.351  44.698  1.00  0.00           C  
ATOM     41  CG  ARG C 316      49.345  73.929  45.672  1.00  0.00           C  
ATOM     42  CD  ARG C 316      48.769  75.025  46.578  1.00  0.00           C  
ATOM     43  NE  ARG C 316      48.791  76.349  45.952  1.00  0.00           N  
ATOM     44  CZ  ARG C 316      48.018  77.371  46.317  1.00  0.00           C  
ATOM     45  NH1 ARG C 316      47.143  77.234  47.310  1.00  0.00           N  
ATOM     46  NH2 ARG C 316      48.122  78.539  45.692  1.00  0.00           N  
ATOM     47  N   GLY C 317      49.200  76.134  42.956  1.00  0.00           N  
ATOM     48  CA  GLY C 317      50.238  76.750  42.155  1.00  0.00           C  
ATOM     49  C   GLY C 317      49.663  77.717  41.139  1.00  0.00           C  
ATOM     50  O   GLY C 317      50.399  78.490  40.526  1.00  0.00           O  
ATOM     51  N   THR C 318      48.354  77.641  40.932  1.00  0.00           N  
ATOM     52  CA  THR C 318      47.658  78.515  39.999  1.00  0.00           C  
ATOM     53  C   THR C 318      46.552  79.215  40.775  1.00  0.00           C  
ATOM     54  O   THR C 318      46.199  78.798  41.878  1.00  0.00           O  
ATOM     55  CB  THR C 318      47.016  77.717  38.839  1.00  0.00           C  
ATOM     56  OG1 THR C 318      45.904  76.960  39.329  1.00  0.00           O  
ATOM     57  CG2 THR C 318      48.029  76.761  38.215  1.00  0.00           C  
ATOM     58  N   LYS C 319      46.011  80.284  40.205  1.00  0.00           N  
ATOM     59  CA  LYS C 319      44.942  81.026  40.859  1.00  0.00           C  
ATOM     60  C   LYS C 319      44.197  81.934  39.890  1.00  0.00           C  
ATOM     61  O   LYS C 319      44.682  82.226  38.798  1.00  0.00           O  
ATOM     62  CB  LYS C 319      45.485  81.845  42.029  1.00  0.00           C  
ATOM     63  CG  LYS C 319      46.533  82.864  41.642  1.00  0.00           C  
ATOM     64  CD  LYS C 319      46.990  83.634  42.860  1.00  0.00           C  
ATOM     65  CE  LYS C 319      45.841  84.419  43.459  1.00  0.00           C  
ATOM     66  NZ  LYS C 319      46.311  85.222  44.613  1.00  0.00           N  
ATOM     67  N   ASP C 320      42.994  82.337  40.283  1.00  0.00           N  
ATOM     68  CA  ASP C 320      42.176  83.204  39.459  1.00  0.00           C  
ATOM     69  C   ASP C 320      42.597  84.649  39.639  1.00  0.00           C  
ATOM     70  O   ASP C 320      42.731  85.135  40.764  1.00  0.00           O  
ATOM     71  CB  ASP C 320      40.697  83.035  39.808  1.00  0.00           C  
ATOM     72  CG  ASP C 320      40.179  81.640  39.499  1.00  0.00           C  
ATOM     73  OD1 ASP C 320      40.545  81.085  38.443  1.00  0.00           O  
ATOM     74  OD2 ASP C 320      39.399  81.099  40.310  1.00  0.00           O  
ATOM     75  N   LEU C 321      42.824  85.320  38.517  1.00  0.00           N  
ATOM     76  CA  LEU C 321      43.238  86.709  38.528  1.00  0.00           C  
ATOM     77  C   LEU C 321      42.068  87.641  38.294  1.00  0.00           C  
ATOM     78  O   LEU C 321      41.422  87.594  37.243  1.00  0.00           O  
ATOM     79  CB  LEU C 321      44.314  86.954  37.468  1.00  0.00           C  
ATOM     80  CG  LEU C 321      45.674  86.310  37.732  1.00  0.00           C  
ATOM     81  CD1 LEU C 321      46.564  86.457  36.510  1.00  0.00           C  
ATOM     82  CD2 LEU C 321      46.315  86.946  38.964  1.00  0.00           C  
ATOM     83  N   PHE C 322      41.795  88.478  39.285  1.00  0.00           N  
ATOM     84  CA  PHE C 322      40.717  89.451  39.194  1.00  0.00           C  
ATOM     85  C   PHE C 322      40.942  90.557  40.209  1.00  0.00           C  
ATOM     86  O   PHE C 322      41.788  90.434  41.101  1.00  0.00           O  
ATOM     87  CB  PHE C 322      39.353  88.788  39.416  1.00  0.00           C  
ATOM     88  CG  PHE C 322      39.156  88.220  40.799  1.00  0.00           C  
ATOM     89  CD1 PHE C 322      39.519  86.906  41.085  1.00  0.00           C  
ATOM     90  CD2 PHE C 322      38.560  88.987  41.802  1.00  0.00           C  
ATOM     91  CE1 PHE C 322      39.289  86.356  42.352  1.00  0.00           C  
ATOM     92  CE2 PHE C 322      38.326  88.452  43.073  1.00  0.00           C  
ATOM     93  CZ  PHE C 322      38.690  87.130  43.348  1.00  0.00           C  
ATOM     94  N   GLY C 323      40.202  91.648  40.050  1.00  0.00           N  
ATOM     95  CA  GLY C 323      40.326  92.769  40.962  1.00  0.00           C  
ATOM     96  C   GLY C 323      41.662  93.482  40.869  1.00  0.00           C  
ATOM     97  O   GLY C 323      42.306  93.488  39.813  1.00  0.00           O  
ATOM     98  N   LYS C 324      42.090  94.060  41.990  1.00  0.00           N  
ATOM     99  CA  LYS C 324      43.346  94.798  42.057  1.00  0.00           C  
ATOM    100  C   LYS C 324      44.545  94.003  41.571  1.00  0.00           C  
ATOM    101  O   LYS C 324      45.344  94.507  40.786  1.00  0.00           O  
ATOM    102  CB  LYS C 324      43.588  95.309  43.471  1.00  0.00           C  
ATOM    103  CG  LYS C 324      42.862  96.601  43.763  1.00  0.00           C  
ATOM    104  CD  LYS C 324      43.133  97.087  45.169  1.00  0.00           C  
ATOM    105  CE  LYS C 324      42.635  98.511  45.350  1.00  0.00           C  
ATOM    106  NZ  LYS C 324      42.779  98.982  46.760  1.00  0.00           N  
ATOM    107  N   GLU C 325      44.648  92.754  42.012  1.00  0.00           N  
ATOM    108  CA  GLU C 325      45.749  91.891  41.608  1.00  0.00           C  
ATOM    109  C   GLU C 325      45.850  91.826  40.079  1.00  0.00           C  
ATOM    110  O   GLU C 325      46.933  92.012  39.512  1.00  0.00           O  
ATOM    111  CB  GLU C 325      45.566  90.483  42.187  1.00  0.00           C  
ATOM    112  CG  GLU C 325      46.698  89.528  41.846  1.00  0.00           C  
ATOM    113  CD  GLU C 325      46.598  88.185  42.549  1.00  0.00           C  
ATOM    114  OE1 GLU C 325      45.672  87.982  43.361  1.00  0.00           O  
ATOM    115  OE2 GLU C 325      47.468  87.326  42.288  1.00  0.00           O  
ATOM    116  N   LEU C 332      44.717  91.610  39.416  1.00  0.00           N  
ATOM    117  CA  LEU C 332      44.683  91.522  37.960  1.00  0.00           C  
ATOM    118  C   LEU C 332      45.105  92.853  37.337  1.00  0.00           C  
ATOM    119  O   LEU C 332      45.928  92.886  36.419  1.00  0.00           O  
ATOM    120  CB  LEU C 332      43.279  91.113  37.485  1.00  0.00           C  
ATOM    121  CG  LEU C 332      42.987  90.718  36.027  1.00  0.00           C  
ATOM    122  CD1 LEU C 332      42.269  91.838  35.309  1.00  0.00           C  
ATOM    123  CD2 LEU C 332      44.254  90.308  35.283  1.00  0.00           C  
ATOM    124  N   ARG C 333      44.584  93.947  37.878  1.00  0.00           N  
ATOM    125  CA  ARG C 333      44.905  95.281  37.377  1.00  0.00           C  
ATOM    126  C   ARG C 333      46.395  95.607  37.460  1.00  0.00           C  
ATOM    127  O   ARG C 333      46.964  96.165  36.520  1.00  0.00           O  
ATOM    128  CB  ARG C 333      44.097  96.329  38.133  1.00  0.00           C  
ATOM    129  CG  ARG C 333      42.625  96.283  37.817  1.00  0.00           C  
ATOM    130  CD  ARG C 333      41.827  96.968  38.897  1.00  0.00           C  
ATOM    131  NE  ARG C 333      42.206  98.364  39.071  1.00  0.00           N  
ATOM    132  CZ  ARG C 333      41.898  99.084  40.148  1.00  0.00           C  
ATOM    133  NH1 ARG C 333      41.211  98.538  41.147  1.00  0.00           N  
ATOM    134  NH2 ARG C 333      42.267 100.354  40.233  1.00  0.00           N  
ATOM    135  N   MET C 334      47.032  95.231  38.568  1.00  0.00           N  
ATOM    136  CA  MET C 334      48.459  95.483  38.750  1.00  0.00           C  
ATOM    137  C   MET C 334      49.241  94.784  37.636  1.00  0.00           C  
ATOM    138  O   MET C 334      50.145  95.373  37.034  1.00  0.00           O  
ATOM    139  CB  MET C 334      48.929  94.980  40.116  1.00  0.00           C  
ATOM    140  CG  MET C 334      50.303  95.510  40.528  1.00  0.00           C  
ATOM    141  SD  MET C 334      50.355  97.323  40.679  1.00  0.00           S  
ATOM    142  CE  MET C 334      50.381  97.524  42.488  1.00  0.00           C  
ATOM    143  N   HIS C 335      48.861  93.543  37.340  1.00  0.00           N  
ATOM    144  CA  HIS C 335      49.513  92.774  36.285  1.00  0.00           C  
ATOM    145  C   HIS C 335      49.395  93.509  34.968  1.00  0.00           C  
ATOM    146  O   HIS C 335      50.339  93.561  34.183  1.00  0.00           O  
ATOM    147  CB  HIS C 335      48.859  91.407  36.123  1.00  0.00           C  
ATOM    148  CG  HIS C 335      49.199  90.435  37.206  1.00  0.00           C  
ATOM    149  ND1 HIS C 335      49.392  89.095  36.958  1.00  0.00           N  
ATOM    150  CD2 HIS C 335      49.371  90.603  38.538  1.00  0.00           C  
ATOM    151  CE1 HIS C 335      49.665  88.478  38.094  1.00  0.00           C  
ATOM    152  NE2 HIS C 335      49.659  89.368  39.068  1.00  0.00           N  
ATOM    153  N   GLN C 336      48.220  94.074  34.728  1.00  0.00           N  
ATOM    154  CA  GLN C 336      47.965  94.804  33.495  1.00  0.00           C  
ATOM    155  C   GLN C 336      48.797  96.077  33.419  1.00  0.00           C  
ATOM    156  O   GLN C 336      49.268  96.439  32.342  1.00  0.00           O  
ATOM    157  CB  GLN C 336      46.464  95.072  33.343  1.00  0.00           C  
ATOM    158  CG  GLN C 336      45.672  93.762  33.298  1.00  0.00           C  
ATOM    159  CD  GLN C 336      44.183  93.950  33.172  1.00  0.00           C  
ATOM    160  OE1 GLN C 336      43.560  94.629  33.984  1.00  0.00           O  
ATOM    161  NE2 GLN C 336      43.595  93.312  32.170  1.00  0.00           N  
ATOM    162  N   ARG C 337      49.032  96.717  34.566  1.00  0.00           N  
ATOM    163  CA  ARG C 337      49.849  97.932  34.613  1.00  0.00           C  
ATOM    164  C   ARG C 337      51.295  97.576  34.300  1.00  0.00           C  
ATOM    165  O   ARG C 337      51.951  98.249  33.503  1.00  0.00           O  
ATOM    166  CB  ARG C 337      49.788  98.589  35.989  1.00  0.00           C  
ATOM    167  CG  ARG C 337      48.582  99.470  36.201  1.00  0.00           C  
ATOM    168  CD  ARG C 337      48.782 100.362  37.413  1.00  0.00           C  
ATOM    169  NE  ARG C 337      47.675 101.295  37.602  1.00  0.00           N  
ATOM    170  CZ  ARG C 337      47.664 102.264  38.514  1.00  0.00           C  
ATOM    171  NH1 ARG C 337      48.703 102.429  39.326  1.00  0.00           N  
ATOM    172  NH2 ARG C 337      46.606 103.061  38.623  1.00  0.00           N  
ATOM    173  N   ILE C 338      51.775  96.504  34.930  1.00  0.00           N  
ATOM    174  CA  ILE C 338      53.134  96.020  34.731  1.00  0.00           C  
ATOM    175  C   ILE C 338      53.376  95.738  33.252  1.00  0.00           C  
ATOM    176  O   ILE C 338      54.313  96.275  32.661  1.00  0.00           O  
ATOM    177  CB  ILE C 338      53.393  94.749  35.555  1.00  0.00           C  
ATOM    178  CG1 ILE C 338      53.338  95.086  37.051  1.00  0.00           C  
ATOM    179  CG2 ILE C 338      54.735  94.144  35.181  1.00  0.00           C  
ATOM    180  CD1 ILE C 338      53.428  93.885  37.967  1.00  0.00           C  
ATOM    181  N   VAL C 339      52.501  94.954  32.635  1.00  0.00           N  
ATOM    182  CA  VAL C 339      52.658  94.642  31.222  1.00  0.00           C  
ATOM    183  C   VAL C 339      52.505  95.888  30.349  1.00  0.00           C  
ATOM    184  O   VAL C 339      53.165  96.010  29.314  1.00  0.00           O  
ATOM    185  CB  VAL C 339      51.660  93.568  30.754  1.00  0.00           C  
ATOM    186  CG1 VAL C 339      51.929  93.199  29.294  1.00  0.00           C  
ATOM    187  CG2 VAL C 339      51.766  92.339  31.632  1.00  0.00           C  
ATOM    188  N   ALA C 340      51.654  96.819  30.775  1.00  0.00           N  
ATOM    189  CA  ALA C 340      51.429  98.054  30.022  1.00  0.00           C  
ATOM    190  C   ALA C 340      52.718  98.855  29.913  1.00  0.00           C  
ATOM    191  O   ALA C 340      53.105  99.274  28.818  1.00  0.00           O  
ATOM    192  CB  ALA C 340      50.345  98.893  30.686  1.00  0.00           C  
ATOM    193  N   THR C 341      53.391  99.030  31.050  1.00  0.00           N  
ATOM    194  CA  THR C 341      54.649  99.772  31.125  1.00  0.00           C  
ATOM    195  C   THR C 341      55.740  99.082  30.309  1.00  0.00           C  
ATOM    196  O   THR C 341      56.439  99.729  29.520  1.00  0.00           O  
ATOM    197  CB  THR C 341      55.114  99.917  32.589  1.00  0.00           C  
ATOM    198  OG1 THR C 341      54.168 100.706  33.318  1.00  0.00           O  
ATOM    199  CG2 THR C 341      56.467 100.582  32.657  1.00  0.00           C  
ATOM    200  N   ALA C 342      55.879  97.771  30.497  1.00  0.00           N  
ATOM    201  CA  ALA C 342      56.878  97.001  29.766  1.00  0.00           C  
ATOM    202  C   ALA C 342      56.669  97.173  28.257  1.00  0.00           C  
ATOM    203  O   ALA C 342      57.635  97.338  27.507  1.00  0.00           O  
ATOM    204  CB  ALA C 342      56.799  95.533  30.154  1.00  0.00           C  
ATOM    205  N   ARG C 343      55.406  97.181  27.828  1.00  0.00           N  
ATOM    206  CA  ARG C 343      55.058  97.354  26.418  1.00  0.00           C  
ATOM    207  C   ARG C 343      55.593  98.678  25.891  1.00  0.00           C  
ATOM    208  O   ARG C 343      56.131  98.748  24.787  1.00  0.00           O  
ATOM    209  CB  ARG C 343      53.534  97.298  26.229  1.00  0.00           C  
ATOM    210  CG  ARG C 343      53.048  97.754  24.841  1.00  0.00           C  
ATOM    211  CD  ARG C 343      51.541  97.587  24.641  1.00  0.00           C  
ATOM    212  NE  ARG C 343      51.167  96.233  24.219  1.00  0.00           N  
ATOM    213  CZ  ARG C 343      50.369  95.417  24.912  1.00  0.00           C  
ATOM    214  NH1 ARG C 343      49.849  95.807  26.074  1.00  0.00           N  
ATOM    215  NH2 ARG C 343      50.087  94.202  24.446  1.00  0.00           N  
ATOM    216  N   LYS C 344      55.456  99.723  26.695  1.00  0.00           N  
ATOM    217  CA  LYS C 344      55.920 101.047  26.304  1.00  0.00           C  
ATOM    218  C   LYS C 344      57.445 101.120  26.112  1.00  0.00           C  
ATOM    219  O   LYS C 344      57.924 101.415  25.006  1.00  0.00           O  
ATOM    220  CB  LYS C 344      55.453 102.097  27.322  1.00  0.00           C  
ATOM    221  CG  LYS C 344      55.772 103.530  26.923  1.00  0.00           C  
ATOM    222  CD  LYS C 344      55.198 104.528  27.911  1.00  0.00           C  
ATOM    223  CE  LYS C 344      55.515 105.964  27.499  1.00  0.00           C  
ATOM    224  NZ  LYS C 344      55.127 106.249  26.079  1.00  0.00           N  
ATOM    225  N   VAL C 345      58.205 100.806  27.162  1.00  0.00           N  
ATOM    226  CA  VAL C 345      59.662 100.872  27.085  1.00  0.00           C  
ATOM    227  C   VAL C 345      60.234  99.971  26.004  1.00  0.00           C  
ATOM    228  O   VAL C 345      61.044 100.408  25.189  1.00  0.00           O  
ATOM    229  CB  VAL C 345      60.342 100.549  28.442  1.00  0.00           C  
ATOM    230  CG1 VAL C 345      59.975 101.594  29.483  1.00  0.00           C  
ATOM    231  CG2 VAL C 345      59.940  99.179  28.927  1.00  0.00           C  
ATOM    232  N   LEU C 347      59.775  98.728  25.964  1.00  0.00           N  
ATOM    233  CA  LEU C 347      60.259  97.771  24.981  1.00  0.00           C  
ATOM    234  C   LEU C 347      59.986  98.199  23.544  1.00  0.00           C  
ATOM    235  O   LEU C 347      60.887  98.173  22.704  1.00  0.00           O  
ATOM    236  CB  LEU C 347      59.663  96.388  25.250  1.00  0.00           C  
ATOM    237  CG  LEU C 347      60.413  95.458  26.208  1.00  0.00           C  
ATOM    238  CD1 LEU C 347      61.009  96.205  27.390  1.00  0.00           C  
ATOM    239  CD2 LEU C 347      59.469  94.364  26.673  1.00  0.00           C  
ATOM    240  N   GLU C 348      58.757  98.616  23.257  1.00  0.00           N  
ATOM    241  CA  GLU C 348      58.412  99.026  21.901  1.00  0.00           C  
ATOM    242  C   GLU C 348      59.085 100.334  21.512  1.00  0.00           C  
ATOM    243  O   GLU C 348      59.303 100.600  20.326  1.00  0.00           O  
ATOM    244  CB  GLU C 348      56.899  99.095  21.716  1.00  0.00           C  
ATOM    245  CG  GLU C 348      56.238  97.734  21.852  1.00  0.00           C  
ATOM    246  CD  GLU C 348      54.812  97.702  21.340  1.00  0.00           C  
ATOM    247  OE1 GLU C 348      54.066  98.681  21.564  1.00  0.00           O  
ATOM    248  OE2 GLU C 348      54.439  96.686  20.714  1.00  0.00           O  
ATOM    249  N   ALA C 349      59.458 101.127  22.513  1.00  0.00           N  
ATOM    250  CA  ALA C 349      60.144 102.390  22.266  1.00  0.00           C  
ATOM    251  C   ALA C 349      61.532 102.065  21.719  1.00  0.00           C  
ATOM    252  O   ALA C 349      62.116 102.841  20.962  1.00  0.00           O  
ATOM    253  CB  ALA C 349      60.255 103.195  23.553  1.00  0.00           C  
ATOM    254  N   ALA C 352      62.039 100.895  22.099  1.00  0.00           N  
ATOM    255  CA  ALA C 352      63.348 100.434  21.653  1.00  0.00           C  
ATOM    256  C   ALA C 352      63.259  99.736  20.293  1.00  0.00           C  
ATOM    257  O   ALA C 352      64.265  99.254  19.766  1.00  0.00           O  
ATOM    258  CB  ALA C 352      63.955  99.501  22.687  1.00  0.00           C  
ATOM    259  N   GLY C 361      62.049  99.664  19.743  1.00  0.00           N  
ATOM    260  CA  GLY C 361      61.848  99.029  18.453  1.00  0.00           C  
ATOM    261  C   GLY C 361      61.466  97.562  18.515  1.00  0.00           C  
ATOM    262  O   GLY C 361      61.581  96.847  17.519  1.00  0.00           O  
ATOM    263  N   ALA C 362      61.022  97.105  19.681  1.00  0.00           N  
ATOM    264  CA  ALA C 362      60.625  95.710  19.841  1.00  0.00           C  
ATOM    265  C   ALA C 362      59.243  95.451  19.234  1.00  0.00           C  
ATOM    266  O   ALA C 362      58.332  96.273  19.356  1.00  0.00           O  
ATOM    267  CB  ALA C 362      60.642  95.317  21.317  1.00  0.00           C  
ATOM    268  N   LEU C 363      59.110  94.312  18.564  1.00  0.00           N  
ATOM    269  CA  LEU C 363      57.861  93.907  17.931  1.00  0.00           C  
ATOM    270  C   LEU C 363      57.204  92.827  18.794  1.00  0.00           C  
ATOM    271  O   LEU C 363      57.892  91.934  19.306  1.00  0.00           O  
ATOM    272  CB  LEU C 363      58.163  93.340  16.545  1.00  0.00           C  
ATOM    273  CG  LEU C 363      57.014  92.747  15.735  1.00  0.00           C  
ATOM    274  CD1 LEU C 363      56.282  93.856  14.987  1.00  0.00           C  
ATOM    275  CD2 LEU C 363      57.570  91.726  14.752  1.00  0.00           C  
ATOM    276  N   GLU C 364      55.888  92.919  18.982  1.00  0.00           N  
ATOM    277  CA  GLU C 364      55.173  91.925  19.777  1.00  0.00           C  
ATOM    278  C   GLU C 364      54.975  90.655  18.953  1.00  0.00           C  
ATOM    279  O   GLU C 364      54.561  90.720  17.794  1.00  0.00           O  
ATOM    280  CB  GLU C 364      53.830  92.475  20.261  1.00  0.00           C  
ATOM    281  CG  GLU C 364      53.059  91.523  21.173  1.00  0.00           C  
ATOM    282  CD  GLU C 364      51.930  92.200  21.935  1.00  0.00           C  
ATOM    283  OE1 GLU C 364      51.500  93.303  21.533  1.00  0.00           O  
ATOM    284  OE2 GLU C 364      51.479  91.626  22.951  1.00  0.00           O  
ATOM    285  N   LEU C 365      55.320  89.516  19.547  1.00  0.00           N  
ATOM    286  CA  LEU C 365      55.214  88.206  18.909  1.00  0.00           C  
ATOM    287  C   LEU C 365      54.787  87.243  20.007  1.00  0.00           C  
ATOM    288  O   LEU C 365      55.482  87.095  21.017  1.00  0.00           O  
ATOM    289  CB  LEU C 365      56.586  87.782  18.370  1.00  0.00           C  
ATOM    290  CG  LEU C 365      56.859  86.506  17.550  1.00  0.00           C  
ATOM    291  CD1 LEU C 365      56.287  85.249  18.198  1.00  0.00           C  
ATOM    292  CD2 LEU C 365      56.327  86.664  16.156  1.00  0.00           C  
ATOM    293  N   VAL C 366      53.648  86.587  19.813  1.00  0.00           N  
ATOM    294  CA  VAL C 366      53.149  85.642  20.804  1.00  0.00           C  
ATOM    295  C   VAL C 366      53.206  84.213  20.273  1.00  0.00           C  
ATOM    296  O   VAL C 366      52.641  83.902  19.218  1.00  0.00           O  
ATOM    297  CB  VAL C 366      51.698  85.970  21.245  1.00  0.00           C  
ATOM    298  CG1 VAL C 366      51.320  85.124  22.448  1.00  0.00           C  
ATOM    299  CG2 VAL C 366      51.553  87.451  21.574  1.00  0.00           C  
ATOM    300  N   THR C 368      53.916  83.355  20.995  1.00  0.00           N  
ATOM    301  CA  THR C 368      54.052  81.957  20.611  1.00  0.00           C  
ATOM    302  C   THR C 368      53.004  81.103  21.321  1.00  0.00           C  
ATOM    303  O   THR C 368      52.419  81.526  22.323  1.00  0.00           O  
ATOM    304  CB  THR C 368      55.470  81.409  20.932  1.00  0.00           C  
ATOM    305  OG1 THR C 368      55.783  81.627  22.313  1.00  0.00           O  
ATOM    306  CG2 THR C 368      56.510  82.095  20.070  1.00  0.00           C  
ATOM    307  N   PRO C 370      52.712  79.916  20.770  1.00  0.00           N  
ATOM    308  CA  PRO C 370      51.733  78.988  21.340  1.00  0.00           C  
ATOM    309  C   PRO C 370      52.078  78.572  22.771  1.00  0.00           C  
ATOM    310  O   PRO C 370      53.238  78.623  23.187  1.00  0.00           O  
ATOM    311  CB  PRO C 370      51.803  77.799  20.384  1.00  0.00           C  
ATOM    312  CG  PRO C 370      52.107  78.458  19.069  1.00  0.00           C  
ATOM    313  CD  PRO C 370      53.186  79.432  19.461  1.00  0.00           C  
ATOM    314  N   ILE C 371      51.058  78.147  23.509  1.00  0.00           N  
ATOM    315  CA  ILE C 371      51.220  77.713  24.893  1.00  0.00           C  
ATOM    316  C   ILE C 371      52.111  76.472  24.994  1.00  0.00           C  
ATOM    317  O   ILE C 371      52.742  76.231  26.027  1.00  0.00           O  
ATOM    318  CB  ILE C 371      49.832  77.450  25.543  1.00  0.00           C  
ATOM    319  CG1 ILE C 371      49.071  78.774  25.690  1.00  0.00           C  
ATOM    320  CG2 ILE C 371      49.972  76.767  26.900  1.00  0.00           C  
ATOM    321  CD1 ILE C 371      49.661  79.736  26.714  1.00  0.00           C  
ATOM    322  N   PHE C 372      52.151  75.678  23.929  1.00  0.00           N  
ATOM    323  CA  PHE C 372      52.981  74.479  23.917  1.00  0.00           C  
ATOM    324  C   PHE C 372      53.757  74.318  22.619  1.00  0.00           C  
ATOM    325  O   PHE C 372      53.336  74.810  21.564  1.00  0.00           O  
ATOM    326  CB  PHE C 372      52.159  73.214  24.228  1.00  0.00           C  
ATOM    327  CG  PHE C 372      50.887  73.081  23.429  1.00  0.00           C  
ATOM    328  CD1 PHE C 372      50.921  72.916  22.046  1.00  0.00           C  
ATOM    329  CD2 PHE C 372      49.650  73.105  24.069  1.00  0.00           C  
ATOM    330  CE1 PHE C 372      49.741  72.778  21.314  1.00  0.00           C  
ATOM    331  CE2 PHE C 372      48.465  72.967  23.347  1.00  0.00           C  
ATOM    332  CZ  PHE C 372      48.511  72.804  21.967  1.00  0.00           C  
ATOM    333  N   GLU C 373      54.907  73.656  22.713  1.00  0.00           N  
ATOM    334  CA  GLU C 373      55.771  73.408  21.562  1.00  0.00           C  
ATOM    335  C   GLU C 373      56.129  71.927  21.581  1.00  0.00           C  
ATOM    336  O   GLU C 373      55.826  71.220  22.554  1.00  0.00           O  
ATOM    337  CB  GLU C 373      57.062  74.232  21.674  1.00  0.00           C  
ATOM    338  CG  GLU C 373      56.877  75.751  21.783  1.00  0.00           C  
ATOM    339  CD  GLU C 373      56.871  76.477  20.439  1.00  0.00           C  
ATOM    340  OE1 GLU C 373      56.945  75.817  19.377  1.00  0.00           O  
ATOM    341  OE2 GLU C 373      56.804  77.724  20.455  1.00  0.00           O  
ATOM    342  N   GLU C 374      56.739  71.446  20.501  1.00  0.00           N  
ATOM    343  CA  GLU C 374      57.161  70.051  20.439  1.00  0.00           C  
ATOM    344  C   GLU C 374      58.154  69.921  21.578  1.00  0.00           C  
ATOM    345  O   GLU C 374      59.077  70.726  21.682  1.00  0.00           O  
ATOM    346  CB  GLU C 374      57.886  69.758  19.124  1.00  0.00           C  
ATOM    347  CG  GLU C 374      57.056  69.956  17.871  1.00  0.00           C  
ATOM    348  CD  GLU C 374      57.833  69.637  16.608  1.00  0.00           C  
ATOM    349  OE1 GLU C 374      58.607  68.656  16.617  1.00  0.00           O  
ATOM    350  OE2 GLU C 374      57.670  70.370  15.606  1.00  0.00           O  
ATOM    351  N   THR C 375      57.980  68.915  22.422  1.00  0.00           N  
ATOM    352  CA  THR C 375      58.854  68.696  23.572  1.00  0.00           C  
ATOM    353  C   THR C 375      60.353  68.930  23.303  1.00  0.00           C  
ATOM    354  O   THR C 375      61.058  69.482  24.152  1.00  0.00           O  
ATOM    355  CB  THR C 375      58.626  67.283  24.166  1.00  0.00           C  
ATOM    356  OG1 THR C 375      59.228  67.198  25.461  1.00  0.00           O  
ATOM    357  CG2 THR C 375      59.226  66.214  23.267  1.00  0.00           C  
ATOM    358  N   GLN C 376      60.820  68.581  22.101  1.00  0.00           N  
ATOM    359  CA  GLN C 376      62.229  68.742  21.737  1.00  0.00           C  
ATOM    360  C   GLN C 376      62.724  70.182  21.841  1.00  0.00           C  
ATOM    361  O   GLN C 376      63.827  70.420  22.333  1.00  0.00           O  
ATOM    362  CB  GLN C 376      62.505  68.204  20.328  1.00  0.00           C  
ATOM    363  CG  GLN C 376      61.920  69.044  19.203  1.00  0.00           C  
ATOM    364  CD  GLN C 376      62.413  68.622  17.828  1.00  0.00           C  
ATOM    365  OE1 GLN C 376      63.323  67.804  17.700  1.00  0.00           O  
ATOM    366  NE2 GLN C 376      61.814  69.193  16.788  1.00  0.00           N  
ATOM    367  N   VAL C 377      61.907  71.138  21.415  1.00  0.00           N  
ATOM    368  CA  VAL C 377      62.264  72.564  21.429  1.00  0.00           C  
ATOM    369  C   VAL C 377      62.793  72.952  22.817  1.00  0.00           C  
ATOM    370  O   VAL C 377      63.731  73.760  22.922  1.00  0.00           O  
ATOM    371  CB  VAL C 377      61.034  73.407  21.077  1.00  0.00           C  
ATOM    372  CG1 VAL C 377      61.322  74.909  21.059  1.00  0.00           C  
ATOM    373  CG2 VAL C 377      60.453  73.078  19.700  1.00  0.00           C  
ATOM    374  N   PHE C 378      62.229  72.374  23.866  1.00  0.00           N  
ATOM    375  CA  PHE C 378      62.657  72.688  25.226  1.00  0.00           C  
ATOM    376  C   PHE C 378      63.781  71.775  25.720  1.00  0.00           C  
ATOM    377  O   PHE C 378      64.664  72.218  26.451  1.00  0.00           O  
ATOM    378  CB  PHE C 378      61.459  72.676  26.184  1.00  0.00           C  
ATOM    379  CG  PHE C 378      60.398  73.689  25.833  1.00  0.00           C  
ATOM    380  CD1 PHE C 378      60.695  75.051  25.825  1.00  0.00           C  
ATOM    381  CD2 PHE C 378      59.112  73.283  25.479  1.00  0.00           C  
ATOM    382  CE1 PHE C 378      59.727  75.995  25.466  1.00  0.00           C  
ATOM    383  CE2 PHE C 378      58.139  74.219  25.119  1.00  0.00           C  
ATOM    384  CZ  PHE C 378      58.449  75.576  25.112  1.00  0.00           C  
ATOM    385  N   GLU C 388      63.766  70.516  25.292  1.00  0.00           N  
ATOM    386  CA  GLU C 388      64.798  69.561  25.689  1.00  0.00           C  
ATOM    387  C   GLU C 388      66.147  70.016  25.157  1.00  0.00           C  
ATOM    388  O   GLU C 388      67.092  70.236  25.916  1.00  0.00           O  
ATOM    389  CB  GLU C 388      64.507  68.172  25.123  1.00  0.00           C  
ATOM    390  CG  GLU C 388      63.290  67.485  25.691  1.00  0.00           C  
ATOM    391  CD  GLU C 388      63.080  66.103  25.092  1.00  0.00           C  
ATOM    392  OE1 GLU C 388      62.927  65.999  23.852  1.00  0.00           O  
ATOM    393  OE2 GLU C 388      63.069  65.120  25.864  1.00  0.00           O  
ATOM    394  N   LYS C 389      66.221  70.153  23.838  1.00  0.00           N  
ATOM    395  CA  LYS C 389      67.442  70.569  23.162  1.00  0.00           C  
ATOM    396  C   LYS C 389      67.824  72.004  23.512  1.00  0.00           C  
ATOM    397  O   LYS C 389      68.979  72.284  23.832  1.00  0.00           O  
ATOM    398  CB  LYS C 389      67.269  70.424  21.648  1.00  0.00           C  
ATOM    399  CG  LYS C 389      66.988  69.001  21.210  1.00  0.00           C  
ATOM    400  CD  LYS C 389      66.719  68.911  19.720  1.00  0.00           C  
ATOM    401  CE  LYS C 389      66.542  67.460  19.295  1.00  0.00           C  
ATOM    402  NZ  LYS C 389      66.264  67.324  17.836  1.00  0.00           N  
ATOM    403  N   GLY C 396      66.842  72.898  23.484  1.00  0.00           N  
ATOM    404  CA  GLY C 396      67.095  74.296  23.780  1.00  0.00           C  
ATOM    405  C   GLY C 396      67.563  74.617  25.189  1.00  0.00           C  
ATOM    406  O   GLY C 396      68.661  75.141  25.385  1.00  0.00           O  
ATOM    407  N   VAL C 478      66.722  74.316  26.172  1.00  0.00           N  
ATOM    408  CA  VAL C 478      67.030  74.594  27.571  1.00  0.00           C  
ATOM    409  C   VAL C 478      68.195  73.736  28.076  1.00  0.00           C  
ATOM    410  O   VAL C 478      68.884  74.102  29.038  1.00  0.00           O  
ATOM    411  CB  VAL C 478      65.773  74.391  28.459  1.00  0.00           C  
ATOM    412  CG1 VAL C 478      66.019  74.899  29.867  1.00  0.00           C  
ATOM    413  CG2 VAL C 478      64.588  75.110  27.851  1.00  0.00           C  
ATOM    414  N   GLY C 479      68.430  72.614  27.403  1.00  0.00           N  
ATOM    415  CA  GLY C 479      69.514  71.729  27.787  1.00  0.00           C  
ATOM    416  C   GLY C 479      69.053  70.544  28.609  1.00  0.00           C  
ATOM    417  O   GLY C 479      68.592  70.702  29.738  1.00  0.00           O  
ATOM    418  N   ALA C 488      69.267  69.347  28.070  1.00  0.00           N  
ATOM    419  CA  ALA C 488      68.871  68.095  28.718  1.00  0.00           C  
ATOM    420  C   ALA C 488      69.411  67.842  30.136  1.00  0.00           C  
ATOM    421  O   ALA C 488      69.048  66.849  30.767  1.00  0.00           O  
ATOM    422  CB  ALA C 488      69.211  66.910  27.807  1.00  0.00           C  
ATOM    423  N   ALA C 489      70.252  68.736  30.645  1.00  0.00           N  
ATOM    424  CA  ALA C 489      70.818  68.562  31.979  1.00  0.00           C  
ATOM    425  C   ALA C 489      70.169  69.444  33.038  1.00  0.00           C  
ATOM    426  O   ALA C 489      70.391  69.253  34.232  1.00  0.00           O  
ATOM    427  CB  ALA C 489      72.318  68.811  31.942  1.00  0.00           C  
ATOM    428  N   THR C 490      69.361  70.403  32.604  1.00  0.00           N  
ATOM    429  CA  THR C 490      68.715  71.322  33.537  1.00  0.00           C  
ATOM    430  C   THR C 490      67.527  70.729  34.288  1.00  0.00           C  
ATOM    431  O   THR C 490      66.838  69.838  33.783  1.00  0.00           O  
ATOM    432  CB  THR C 490      68.285  72.635  32.834  1.00  0.00           C  
ATOM    433  OG1 THR C 490      67.711  73.533  33.795  1.00  0.00           O  
ATOM    434  CG2 THR C 490      67.266  72.353  31.752  1.00  0.00           C  
ATOM    435  N   ASP C 491      67.271  71.267  35.479  1.00  0.00           N  
ATOM    436  CA  ASP C 491      66.165  70.822  36.325  1.00  0.00           C  
ATOM    437  C   ASP C 491      64.850  70.964  35.582  1.00  0.00           C  
ATOM    438  O   ASP C 491      63.991  70.083  35.646  1.00  0.00           O  
ATOM    439  CB  ASP C 491      66.096  71.662  37.598  1.00  0.00           C  
ATOM    440  CG  ASP C 491      67.310  71.489  38.477  1.00  0.00           C  
ATOM    441  OD1 ASP C 491      68.446  71.609  37.966  1.00  0.00           O  
ATOM    442  OD2 ASP C 491      67.124  71.236  39.686  1.00  0.00           O  
ATOM    443  N   ILE C 492      64.711  72.083  34.878  1.00  0.00           N  
ATOM    444  CA  ILE C 492      63.515  72.384  34.107  1.00  0.00           C  
ATOM    445  C   ILE C 492      63.188  71.212  33.191  1.00  0.00           C  
ATOM    446  O   ILE C 492      62.148  70.574  33.340  1.00  0.00           O  
ATOM    447  CB  ILE C 492      63.712  73.669  33.264  1.00  0.00           C  
ATOM    448  CG1 ILE C 492      64.035  74.851  34.183  1.00  0.00           C  
ATOM    449  CG2 ILE C 492      62.466  73.963  32.436  1.00  0.00           C  
ATOM    450  CD1 ILE C 492      64.309  76.150  33.454  1.00  0.00           C  
ATOM    451  N   VAL C 493      64.116  70.893  32.296  1.00  0.00           N  
ATOM    452  CA  VAL C 493      63.930  69.802  31.347  1.00  0.00           C  
ATOM    453  C   VAL C 493      63.803  68.441  32.026  1.00  0.00           C  
ATOM    454  O   VAL C 493      62.896  67.666  31.718  1.00  0.00           O  
ATOM    455  CB  VAL C 493      65.089  69.755  30.319  1.00  0.00           C  
ATOM    456  CG1 VAL C 493      64.949  68.546  29.404  1.00  0.00           C  
ATOM    457  CG2 VAL C 493      65.095  71.025  29.496  1.00  0.00           C  
ATOM    458  N   ARG C 494      64.683  68.181  32.985  1.00  0.00           N  
ATOM    459  CA  ARG C 494      64.698  66.903  33.682  1.00  0.00           C  
ATOM    460  C   ARG C 494      63.525  66.546  34.583  1.00  0.00           C  
ATOM    461  O   ARG C 494      63.194  65.365  34.708  1.00  0.00           O  
ATOM    462  CB  ARG C 494      66.007  66.736  34.454  1.00  0.00           C  
ATOM    463  CG  ARG C 494      67.197  66.369  33.574  1.00  0.00           C  
ATOM    464  CD  ARG C 494      68.477  66.251  34.388  1.00  0.00           C  
ATOM    465  NE  ARG C 494      68.360  65.279  35.475  1.00  0.00           N  
ATOM    466  CZ  ARG C 494      68.344  65.598  36.767  1.00  0.00           C  
ATOM    467  NH1 ARG C 494      68.436  66.870  37.142  1.00  0.00           N  
ATOM    468  NH2 ARG C 494      68.235  64.647  37.687  1.00  0.00           N  
ATOM    469  N   LYS C 495      62.885  67.534  35.199  1.00  0.00           N  
ATOM    470  CA  LYS C 495      61.775  67.221  36.096  1.00  0.00           C  
ATOM    471  C   LYS C 495      60.745  68.320  36.367  1.00  0.00           C  
ATOM    472  O   LYS C 495      59.961  68.212  37.311  1.00  0.00           O  
ATOM    473  CB  LYS C 495      62.336  66.729  37.432  1.00  0.00           C  
ATOM    474  CG  LYS C 495      63.279  67.716  38.108  1.00  0.00           C  
ATOM    475  CD  LYS C 495      63.531  67.324  39.550  1.00  0.00           C  
ATOM    476  CE  LYS C 495      64.442  68.317  40.251  1.00  0.00           C  
ATOM    477  NZ  LYS C 495      64.515  68.036  41.714  1.00  0.00           N  
ATOM    478  N   GLU C 496      60.714  69.358  35.543  1.00  0.00           N  
ATOM    479  CA  GLU C 496      59.764  70.441  35.773  1.00  0.00           C  
ATOM    480  C   GLU C 496      58.952  70.835  34.541  1.00  0.00           C  
ATOM    481  O   GLU C 496      58.387  71.928  34.486  1.00  0.00           O  
ATOM    482  CB  GLU C 496      60.500  71.667  36.320  1.00  0.00           C  
ATOM    483  CG  GLU C 496      61.221  71.427  37.637  1.00  0.00           C  
ATOM    484  CD  GLU C 496      61.906  72.668  38.181  1.00  0.00           C  
ATOM    485  OE1 GLU C 496      61.960  73.701  37.474  1.00  0.00           O  
ATOM    486  OE2 GLU C 496      62.394  72.607  39.328  1.00  0.00           O  
ATOM    487  N   MET C 497      58.848  69.936  33.572  1.00  0.00           N  
ATOM    488  CA  MET C 497      58.110  70.246  32.358  1.00  0.00           C  
ATOM    489  C   MET C 497      56.782  69.524  32.246  1.00  0.00           C  
ATOM    490  O   MET C 497      56.738  68.296  32.290  1.00  0.00           O  
ATOM    491  CB  MET C 497      58.954  69.935  31.125  1.00  0.00           C  
ATOM    492  CG  MET C 497      60.214  70.764  31.016  1.00  0.00           C  
ATOM    493  SD  MET C 497      60.902  70.717  29.370  1.00  0.00           S  
ATOM    494  CE  MET C 497      61.034  68.961  29.098  1.00  0.00           C  
ATOM    495  N   PHE C 498      55.697  70.278  32.099  1.00  0.00           N  
ATOM    496  CA  PHE C 498      54.385  69.673  31.947  1.00  0.00           C  
ATOM    497  C   PHE C 498      54.334  69.190  30.510  1.00  0.00           C  
ATOM    498  O   PHE C 498      54.038  69.959  29.598  1.00  0.00           O  
ATOM    499  CB  PHE C 498      53.281  70.697  32.206  1.00  0.00           C  
ATOM    500  CG  PHE C 498      53.088  71.030  33.657  1.00  0.00           C  
ATOM    501  CD1 PHE C 498      52.773  70.039  34.576  1.00  0.00           C  
ATOM    502  CD2 PHE C 498      53.202  72.340  34.102  1.00  0.00           C  
ATOM    503  CE1 PHE C 498      52.570  70.345  35.916  1.00  0.00           C  
ATOM    504  CE2 PHE C 498      53.000  72.658  35.444  1.00  0.00           C  
ATOM    505  CZ  PHE C 498      52.684  71.656  36.351  1.00  0.00           C  
ATOM    506  N   THR C 499      54.704  67.936  30.303  1.00  0.00           N  
ATOM    507  CA  THR C 499      54.714  67.359  28.969  1.00  0.00           C  
ATOM    508  C   THR C 499      53.663  66.260  28.847  1.00  0.00           C  
ATOM    509  O   THR C 499      53.396  65.529  29.803  1.00  0.00           O  
ATOM    510  CB  THR C 499      56.128  66.836  28.610  1.00  0.00           C  
ATOM    511  OG1 THR C 499      56.076  66.094  27.386  1.00  0.00           O  
ATOM    512  CG2 THR C 499      56.695  65.966  29.731  1.00  0.00           C  
ATOM    513  N   PHE C 500      53.050  66.172  27.672  1.00  0.00           N  
ATOM    514  CA  PHE C 500      52.002  65.193  27.389  1.00  0.00           C  
ATOM    515  C   PHE C 500      52.103  64.766  25.919  1.00  0.00           C  
ATOM    516  O   PHE C 500      52.683  65.482  25.111  1.00  0.00           O  
ATOM    517  CB  PHE C 500      50.618  65.799  27.685  1.00  0.00           C  
ATOM    518  CG  PHE C 500      50.344  67.097  26.966  1.00  0.00           C  
ATOM    519  CD1 PHE C 500      49.783  67.099  25.696  1.00  0.00           C  
ATOM    520  CD2 PHE C 500      50.655  68.318  27.558  1.00  0.00           C  
ATOM    521  CE1 PHE C 500      49.533  68.290  25.026  1.00  0.00           C  
ATOM    522  CE2 PHE C 500      50.408  69.511  26.894  1.00  0.00           C  
ATOM    523  CZ  PHE C 500      49.849  69.496  25.625  1.00  0.00           C  
ATOM    524  N   GLN C 501      51.583  63.596  25.557  1.00  0.00           N  
ATOM    525  CA  GLN C 501      51.694  63.161  24.161  1.00  0.00           C  
ATOM    526  C   GLN C 501      50.485  63.508  23.284  1.00  0.00           C  
ATOM    527  O   GLN C 501      49.336  63.351  23.694  1.00  0.00           O  
ATOM    528  CB  GLN C 501      52.012  61.664  24.072  1.00  0.00           C  
ATOM    529  CG  GLN C 501      52.496  61.241  22.684  1.00  0.00           C  
ATOM    530  CD  GLN C 501      52.817  59.758  22.564  1.00  0.00           C  
ATOM    531  OE1 GLN C 501      52.588  58.974  23.485  1.00  0.00           O  
ATOM    532  NE2 GLN C 501      53.348  59.367  21.412  1.00  0.00           N  
ATOM    533  N   ASP C 502      50.761  63.965  22.067  1.00  0.00           N  
ATOM    534  CA  ASP C 502      49.724  64.350  21.112  1.00  0.00           C  
ATOM    535  C   ASP C 502      48.969  63.160  20.512  1.00  0.00           C  
ATOM    536  O   ASP C 502      49.513  62.062  20.391  1.00  0.00           O  
ATOM    537  CB  ASP C 502      50.347  65.188  19.990  1.00  0.00           C  
ATOM    538  CG  ASP C 502      49.318  65.742  19.033  1.00  0.00           C  
ATOM    539  OD1 ASP C 502      48.445  66.510  19.486  1.00  0.00           O  
ATOM    540  OD2 ASP C 502      49.379  65.405  17.833  1.00  0.00           O  
ATOM    541  N   ARG C 503      47.729  63.407  20.087  1.00  0.00           N  
ATOM    542  CA  ARG C 503      46.869  62.379  19.481  1.00  0.00           C  
ATOM    543  C   ARG C 503      47.495  61.810  18.199  1.00  0.00           C  
ATOM    544  O   ARG C 503      47.135  60.716  17.751  1.00  0.00           O  
ATOM    545  CB  ARG C 503      45.476  62.956  19.147  1.00  0.00           C  
ATOM    546  CG  ARG C 503      44.816  63.779  20.257  1.00  0.00           C  
ATOM    547  CD  ARG C 503      44.475  62.938  21.478  1.00  0.00           C  
ATOM    548  NE  ARG C 503      44.734  63.660  22.723  1.00  0.00           N  
ATOM    549  CZ  ARG C 503      44.424  63.205  23.935  1.00  0.00           C  
ATOM    550  NH1 ARG C 503      43.825  62.026  24.078  1.00  0.00           N  
ATOM    551  NH2 ARG C 503      44.751  63.909  25.013  1.00  0.00           N  
ATOM    552  N   GLY C 651      48.434  62.558  17.622  1.00  0.00           N  
ATOM    553  CA  GLY C 651      49.084  62.131  16.395  1.00  0.00           C  
ATOM    554  C   GLY C 651      50.508  61.621  16.519  1.00  0.00           C  
ATOM    555  O   GLY C 651      51.166  61.391  15.505  1.00  0.00           O  
ATOM    556  N   GLY C 652      51.006  61.469  17.741  1.00  0.00           N  
ATOM    557  CA  GLY C 652      52.360  60.971  17.912  1.00  0.00           C  
ATOM    558  C   GLY C 652      53.329  61.920  18.583  1.00  0.00           C  
ATOM    559  O   GLY C 652      54.032  61.523  19.514  1.00  0.00           O  
ATOM    560  N   ARG C 653      53.377  63.162  18.106  1.00  0.00           N  
ATOM    561  CA  ARG C 653      54.273  64.183  18.658  1.00  0.00           C  
ATOM    562  C   ARG C 653      54.151  64.309  20.171  1.00  0.00           C  
ATOM    563  O   ARG C 653      53.085  64.093  20.739  1.00  0.00           O  
ATOM    564  CB  ARG C 653      53.975  65.554  18.036  1.00  0.00           C  
ATOM    565  CG  ARG C 653      54.537  65.788  16.645  1.00  0.00           C  
ATOM    566  CD  ARG C 653      56.041  65.998  16.671  1.00  0.00           C  
ATOM    567  NE  ARG C 653      56.570  66.264  15.334  1.00  0.00           N  
ATOM    568  CZ  ARG C 653      57.300  65.403  14.626  1.00  0.00           C  
ATOM    569  NH1 ARG C 653      57.600  64.204  15.118  1.00  0.00           N  
ATOM    570  NH2 ARG C 653      57.714  65.731  13.408  1.00  0.00           N  
ATOM    571  N   SER C 654      55.257  64.628  20.824  1.00  0.00           N  
ATOM    572  CA  SER C 654      55.258  64.821  22.264  1.00  0.00           C  
ATOM    573  C   SER C 654      55.245  66.342  22.433  1.00  0.00           C  
ATOM    574  O   SER C 654      56.062  67.042  21.827  1.00  0.00           O  
ATOM    575  CB  SER C 654      56.520  64.205  22.866  1.00  0.00           C  
ATOM    576  OG  SER C 654      56.537  64.337  24.272  1.00  0.00           O  
ATOM    577  N   LEU C 655      54.287  66.862  23.191  1.00  0.00           N  
ATOM    578  CA  LEU C 655      54.178  68.303  23.377  1.00  0.00           C  
ATOM    579  C   LEU C 655      54.455  68.696  24.817  1.00  0.00           C  
ATOM    580  O   LEU C 655      54.230  67.909  25.737  1.00  0.00           O  
ATOM    581  CB  LEU C 655      52.779  68.777  22.968  1.00  0.00           C  
ATOM    582  CG  LEU C 655      52.460  69.081  21.499  1.00  0.00           C  
ATOM    583  CD1 LEU C 655      53.226  68.189  20.547  1.00  0.00           C  
ATOM    584  CD2 LEU C 655      50.971  68.939  21.284  1.00  0.00           C  
ATOM    585  N   THR C 656      54.927  69.920  25.017  1.00  0.00           N  
ATOM    586  CA  THR C 656      55.205  70.385  26.365  1.00  0.00           C  
ATOM    587  C   THR C 656      54.735  71.811  26.593  1.00  0.00           C  
ATOM    588  O   THR C 656      54.841  72.666  25.712  1.00  0.00           O  
ATOM    589  CB  THR C 656      56.707  70.274  26.707  1.00  0.00           C  
ATOM    590  OG1 THR C 656      57.129  68.917  26.543  1.00  0.00           O  
ATOM    591  CG2 THR C 656      56.967  70.692  28.148  1.00  0.00           C  
ATOM    592  N   LEU C 657      54.158  72.031  27.768  1.00  0.00           N  
ATOM    593  CA  LEU C 657      53.670  73.335  28.181  1.00  0.00           C  
ATOM    594  C   LEU C 657      54.880  74.235  28.371  1.00  0.00           C  
ATOM    595  O   LEU C 657      55.748  73.953  29.201  1.00  0.00           O  
ATOM    596  CB  LEU C 657      52.902  73.210  29.500  1.00  0.00           C  
ATOM    597  CG  LEU C 657      51.382  73.344  29.449  1.00  0.00           C  
ATOM    598  CD1 LEU C 657      50.804  72.512  28.329  1.00  0.00           C  
ATOM    599  CD2 LEU C 657      50.800  72.947  30.788  1.00  0.00           C  
ATOM    600  N   ARG C 658      54.942  75.291  27.566  1.00  0.00           N  
ATOM    601  CA  ARG C 658      56.028  76.263  27.603  1.00  0.00           C  
ATOM    602  C   ARG C 658      56.457  76.689  29.014  1.00  0.00           C  
ATOM    603  O   ARG C 658      55.671  77.274  29.769  1.00  0.00           O  
ATOM    604  CB  ARG C 658      55.640  77.480  26.751  1.00  0.00           C  
ATOM    605  CG  ARG C 658      56.150  78.820  27.253  1.00  0.00           C  
ATOM    606  CD  ARG C 658      54.996  79.799  27.437  1.00  0.00           C  
ATOM    607  NE  ARG C 658      54.508  80.334  26.167  1.00  0.00           N  
ATOM    608  CZ  ARG C 658      53.678  81.368  26.062  1.00  0.00           C  
ATOM    609  NH1 ARG C 658      53.232  81.983  27.151  1.00  0.00           N  
ATOM    610  NH2 ARG C 658      53.326  81.815  24.864  1.00  0.00           N  
ATOM    611  N   PRO C 659      57.700  76.352  29.402  1.00  0.00           N  
ATOM    612  CA  PRO C 659      58.250  76.690  30.717  1.00  0.00           C  
ATOM    613  C   PRO C 659      59.062  77.981  30.678  1.00  0.00           C  
ATOM    614  O   PRO C 659      59.316  78.586  31.719  1.00  0.00           O  
ATOM    615  CB  PRO C 659      59.142  75.498  31.018  1.00  0.00           C  
ATOM    616  CG  PRO C 659      59.723  75.194  29.681  1.00  0.00           C  
ATOM    617  CD  PRO C 659      58.541  75.333  28.735  1.00  0.00           C  
ATOM    618  N   GLU C 660      59.431  78.403  29.470  1.00  0.00           N  
ATOM    619  CA  GLU C 660      60.237  79.600  29.260  1.00  0.00           C  
ATOM    620  C   GLU C 660      60.085  80.035  27.793  1.00  0.00           C  
ATOM    621  O   GLU C 660      59.797  79.204  26.928  1.00  0.00           O  
ATOM    622  CB  GLU C 660      61.696  79.298  29.657  1.00  0.00           C  
ATOM    623  CG  GLU C 660      62.781  80.015  28.887  1.00  0.00           C  
ATOM    624  CD  GLU C 660      63.258  79.244  27.673  1.00  0.00           C  
ATOM    625  OE1 GLU C 660      63.212  77.999  27.685  1.00  0.00           O  
ATOM    626  OE2 GLU C 660      63.692  79.887  26.705  1.00  0.00           O  
ATOM    627  N   GLY C 661      60.299  81.322  27.517  1.00  0.00           N  
ATOM    628  CA  GLY C 661      60.110  81.839  26.170  1.00  0.00           C  
ATOM    629  C   GLY C 661      61.208  81.887  25.120  1.00  0.00           C  
ATOM    630  O   GLY C 661      60.929  81.714  23.934  1.00  0.00           O  
ATOM    631  N   THR C 662      62.449  82.116  25.527  1.00  0.00           N  
ATOM    632  CA  THR C 662      63.566  82.225  24.583  1.00  0.00           C  
ATOM    633  C   THR C 662      63.636  81.182  23.474  1.00  0.00           C  
ATOM    634  O   THR C 662      63.647  81.529  22.293  1.00  0.00           O  
ATOM    635  CB  THR C 662      64.902  82.206  25.308  1.00  0.00           C  
ATOM    636  OG1 THR C 662      64.835  83.039  26.467  1.00  0.00           O  
ATOM    637  CG2 THR C 662      65.991  82.693  24.395  1.00  0.00           C  
ATOM    638  N   ALA C 663      63.702  79.914  23.863  1.00  0.00           N  
ATOM    639  CA  ALA C 663      63.775  78.823  22.910  1.00  0.00           C  
ATOM    640  C   ALA C 663      62.680  78.983  21.858  1.00  0.00           C  
ATOM    641  O   ALA C 663      62.951  78.929  20.651  1.00  0.00           O  
ATOM    642  CB  ALA C 663      63.635  77.490  23.634  1.00  0.00           C  
ATOM    643  N   ALA C 664      61.463  79.272  22.321  1.00  0.00           N  
ATOM    644  CA  ALA C 664      60.312  79.461  21.440  1.00  0.00           C  
ATOM    645  C   ALA C 664      60.523  80.638  20.497  1.00  0.00           C  
ATOM    646  O   ALA C 664      60.284  80.528  19.292  1.00  0.00           O  
ATOM    647  CB  ALA C 664      59.046  79.660  22.260  1.00  0.00           C  
ATOM    648  N   MET C 665      60.987  81.757  21.041  1.00  0.00           N  
ATOM    649  CA  MET C 665      61.242  82.948  20.240  1.00  0.00           C  
ATOM    650  C   MET C 665      62.245  82.633  19.132  1.00  0.00           C  
ATOM    651  O   MET C 665      62.094  83.075  17.990  1.00  0.00           O  
ATOM    652  CB  MET C 665      61.776  84.072  21.126  1.00  0.00           C  
ATOM    653  CG  MET C 665      60.776  84.557  22.158  1.00  0.00           C  
ATOM    654  SD  MET C 665      59.488  85.594  21.423  1.00  0.00           S  
ATOM    655  CE  MET C 665      59.739  87.141  22.385  1.00  0.00           C  
ATOM    656  N   VAL C 666      63.251  81.837  19.462  1.00  0.00           N  
ATOM    657  CA  VAL C 666      64.265  81.461  18.490  1.00  0.00           C  
ATOM    658  C   VAL C 666      63.652  80.527  17.443  1.00  0.00           C  
ATOM    659  O   VAL C 666      63.932  80.642  16.245  1.00  0.00           O  
ATOM    660  CB  VAL C 666      65.459  80.781  19.180  1.00  0.00           C  
ATOM    661  CG1 VAL C 666      66.476  80.338  18.160  1.00  0.00           C  
ATOM    662  CG2 VAL C 666      66.096  81.737  20.178  1.00  0.00           C  
ATOM    663  N   ARG C 667      62.794  79.623  17.904  1.00  0.00           N  
ATOM    664  CA  ARG C 667      62.110  78.671  17.035  1.00  0.00           C  
ATOM    665  C   ARG C 667      61.305  79.475  16.011  1.00  0.00           C  
ATOM    666  O   ARG C 667      61.345  79.201  14.805  1.00  0.00           O  
ATOM    667  CB  ARG C 667      61.183  77.790  17.889  1.00  0.00           C  
ATOM    668  CG  ARG C 667      60.522  76.610  17.176  1.00  0.00           C  
ATOM    669  CD  ARG C 667      59.222  76.995  16.471  1.00  0.00           C  
ATOM    670  NE  ARG C 667      58.250  77.585  17.387  1.00  0.00           N  
ATOM    671  CZ  ARG C 667      57.360  78.511  17.039  1.00  0.00           C  
ATOM    672  NH1 ARG C 667      57.309  78.952  15.789  1.00  0.00           N  
ATOM    673  NH2 ARG C 667      56.554  79.034  17.953  1.00  0.00           N  
ATOM    674  N   ALA C 668      60.616  80.500  16.505  1.00  0.00           N  
ATOM    675  CA  ALA C 668      59.799  81.369  15.669  1.00  0.00           C  
ATOM    676  C   ALA C 668      60.674  82.106  14.669  1.00  0.00           C  
ATOM    677  O   ALA C 668      60.350  82.176  13.480  1.00  0.00           O  
ATOM    678  CB  ALA C 668      59.036  82.364  16.533  1.00  0.00           C  
ATOM    679  N   TYR C 669      61.784  82.648  15.160  1.00  0.00           N  
ATOM    680  CA  TYR C 669      62.723  83.387  14.329  1.00  0.00           C  
ATOM    681  C   TYR C 669      63.120  82.531  13.130  1.00  0.00           C  
ATOM    682  O   TYR C 669      63.086  82.990  11.981  1.00  0.00           O  
ATOM    683  CB  TYR C 669      63.962  83.766  15.150  1.00  0.00           C  
ATOM    684  CG  TYR C 669      64.998  84.585  14.399  1.00  0.00           C  
ATOM    685  CD1 TYR C 669      65.939  83.968  13.577  1.00  0.00           C  
ATOM    686  CD2 TYR C 669      65.025  85.977  14.499  1.00  0.00           C  
ATOM    687  CE1 TYR C 669      66.875  84.709  12.873  1.00  0.00           C  
ATOM    688  CE2 TYR C 669      65.961  86.730  13.798  1.00  0.00           C  
ATOM    689  CZ  TYR C 669      66.882  86.087  12.984  1.00  0.00           C  
ATOM    690  OH  TYR C 669      67.814  86.811  12.274  1.00  0.00           O  
ATOM    691  N   LEU C 670      63.475  81.282  13.412  1.00  0.00           N  
ATOM    692  CA  LEU C 670      63.881  80.342  12.377  1.00  0.00           C  
ATOM    693  C   LEU C 670      62.752  80.050  11.406  1.00  0.00           C  
ATOM    694  O   LEU C 670      62.901  80.228  10.195  1.00  0.00           O  
ATOM    695  CB  LEU C 670      64.352  79.031  13.004  1.00  0.00           C  
ATOM    696  CG  LEU C 670      65.811  78.913  13.445  1.00  0.00           C  
ATOM    697  CD1 LEU C 670      66.258  80.147  14.206  1.00  0.00           C  
ATOM    698  CD2 LEU C 670      65.967  77.667  14.293  1.00  0.00           C  
ATOM    699  N   GLU C 671      61.615  79.634  11.956  1.00  0.00           N  
ATOM    700  CA  GLU C 671      60.443  79.287  11.160  1.00  0.00           C  
ATOM    701  C   GLU C 671      59.984  80.367  10.192  1.00  0.00           C  
ATOM    702  O   GLU C 671      59.728  80.086   9.027  1.00  0.00           O  
ATOM    703  CB  GLU C 671      59.282  78.890  12.074  1.00  0.00           C  
ATOM    704  CG  GLU C 671      57.988  78.573  11.326  1.00  0.00           C  
ATOM    705  CD  GLU C 671      56.917  77.951  12.206  1.00  0.00           C  
ATOM    706  OE1 GLU C 671      57.188  77.674  13.396  1.00  0.00           O  
ATOM    707  OE2 GLU C 671      55.798  77.724  11.696  1.00  0.00           O  
ATOM    708  N   HIS C 672      59.890  81.601  10.671  1.00  0.00           N  
ATOM    709  CA  HIS C 672      59.430  82.692   9.829  1.00  0.00           C  
ATOM    710  C   HIS C 672      60.516  83.327   8.978  1.00  0.00           C  
ATOM    711  O   HIS C 672      60.285  84.349   8.333  1.00  0.00           O  
ATOM    712  CB  HIS C 672      58.710  83.740  10.678  1.00  0.00           C  
ATOM    713  CG  HIS C 672      57.510  83.202  11.394  1.00  0.00           C  
ATOM    714  ND1 HIS C 672      56.353  82.841  10.739  1.00  0.00           N  
ATOM    715  CD2 HIS C 672      57.305  82.922  12.703  1.00  0.00           C  
ATOM    716  CE1 HIS C 672      55.487  82.360  11.614  1.00  0.00           C  
ATOM    717  NE2 HIS C 672      56.041  82.399  12.812  1.00  0.00           N  
ATOM    718  N   GLY C 675      61.693  82.709   8.962  1.00  0.00           N  
ATOM    719  CA  GLY C 675      62.798  83.231   8.178  1.00  0.00           C  
ATOM    720  C   GLY C 675      63.114  84.672   8.523  1.00  0.00           C  
ATOM    721  O   GLY C 675      63.463  85.469   7.647  1.00  0.00           O  
ATOM    722  N   MET C 677      63.085  84.983   9.817  1.00  0.00           N  
ATOM    723  CA  MET C 677      63.353  86.338  10.287  1.00  0.00           C  
ATOM    724  C   MET C 677      64.781  86.809  10.022  1.00  0.00           C  
ATOM    725  O   MET C 677      65.143  87.933  10.361  1.00  0.00           O  
ATOM    726  CB  MET C 677      63.018  86.468  11.773  1.00  0.00           C  
ATOM    727  CG  MET C 677      61.562  86.198  12.110  1.00  0.00           C  
ATOM    728  SD  MET C 677      61.168  86.703  13.781  1.00  0.00           S  
ATOM    729  CE  MET C 677      59.792  85.670  14.136  1.00  0.00           C  
ATOM    730  N   LYS C 678      65.578  85.955   9.392  1.00  0.00           N  
ATOM    731  CA  LYS C 678      66.959  86.283   9.057  1.00  0.00           C  
ATOM    732  C   LYS C 678      67.020  87.329   7.947  1.00  0.00           C  
ATOM    733  O   LYS C 678      68.029  88.021   7.796  1.00  0.00           O  
ATOM    734  CB  LYS C 678      67.702  85.027   8.593  1.00  0.00           C  
ATOM    735  CG  LYS C 678      67.116  84.389   7.338  1.00  0.00           C  
ATOM    736  CD  LYS C 678      67.885  83.145   6.938  1.00  0.00           C  
ATOM    737  CE  LYS C 678      67.213  82.439   5.771  1.00  0.00           C  
ATOM    738  NZ  LYS C 678      67.836  81.110   5.517  1.00  0.00           N  
ATOM    739  N   VAL C 681      65.954  87.407   7.150  1.00  0.00           N  
ATOM    740  CA  VAL C 681      65.882  88.355   6.040  1.00  0.00           C  
ATOM    741  C   VAL C 681      65.360  89.724   6.477  1.00  0.00           C  
ATOM    742  O   VAL C 681      65.437  90.696   5.727  1.00  0.00           O  
ATOM    743  CB  VAL C 681      65.014  87.810   4.873  1.00  0.00           C  
ATOM    744  CG1 VAL C 681      65.487  86.422   4.467  1.00  0.00           C  
ATOM    745  CG2 VAL C 681      63.544  87.784   5.259  1.00  0.00           C  
ATOM    746  N   TRP C 683      64.794  89.792   7.675  1.00  0.00           N  
ATOM    747  CA  TRP C 683      64.289  91.055   8.193  1.00  0.00           C  
ATOM    748  C   TRP C 683      65.532  91.850   8.586  1.00  0.00           C  
ATOM    749  O   TRP C 683      66.580  91.261   8.850  1.00  0.00           O  
ATOM    750  CB  TRP C 683      63.444  90.825   9.456  1.00  0.00           C  
ATOM    751  CG  TRP C 683      62.214  89.949   9.307  1.00  0.00           C  
ATOM    752  CD1 TRP C 683      61.815  89.247   8.203  1.00  0.00           C  
ATOM    753  CD2 TRP C 683      61.230  89.690  10.319  1.00  0.00           C  
ATOM    754  NE1 TRP C 683      60.645  88.570   8.467  1.00  0.00           N  
ATOM    755  CE2 TRP C 683      60.266  88.825   9.758  1.00  0.00           C  
ATOM    756  CE3 TRP C 683      61.071  90.107  11.647  1.00  0.00           C  
ATOM    757  CZ2 TRP C 683      59.159  88.369  10.480  1.00  0.00           C  
ATOM    758  CZ3 TRP C 683      59.972  89.653  12.363  1.00  0.00           C  
ATOM    759  CH2 TRP C 683      59.030  88.793  11.777  1.00  0.00           C  
ATOM    760  N   PRO C 684      65.452  93.192   8.595  1.00  0.00           N  
ATOM    761  CA  PRO C 684      66.619  93.999   8.976  1.00  0.00           C  
ATOM    762  C   PRO C 684      67.035  93.653  10.411  1.00  0.00           C  
ATOM    763  O   PRO C 684      66.196  93.618  11.318  1.00  0.00           O  
ATOM    764  CB  PRO C 684      66.098  95.434   8.855  1.00  0.00           C  
ATOM    765  CG  PRO C 684      64.613  95.284   9.068  1.00  0.00           C  
ATOM    766  CD  PRO C 684      64.307  94.055   8.266  1.00  0.00           C  
ATOM    767  N   GLN C 685      68.315  93.336  10.589  1.00  0.00           N  
ATOM    768  CA  GLN C 685      68.850  92.961  11.896  1.00  0.00           C  
ATOM    769  C   GLN C 685      69.282  94.183  12.702  1.00  0.00           C  
ATOM    770  O   GLN C 685      69.661  95.208  12.131  1.00  0.00           O  
ATOM    771  CB  GLN C 685      70.042  92.013  11.719  1.00  0.00           C  
ATOM    772  CG  GLN C 685      69.761  90.788  10.857  1.00  0.00           C  
ATOM    773  CD  GLN C 685      68.693  89.885  11.442  1.00  0.00           C  
ATOM    774  OE1 GLN C 685      68.708  89.572  12.635  1.00  0.00           O  
ATOM    775  NE2 GLN C 685      67.751  89.471  10.608  1.00  0.00           N  
ATOM    776  N   PRO C 686      69.222  94.096  14.045  1.00  0.00           N  
ATOM    777  CA  PRO C 686      68.770  92.919  14.795  1.00  0.00           C  
ATOM    778  C   PRO C 686      67.249  92.884  14.909  1.00  0.00           C  
ATOM    779  O   PRO C 686      66.584  93.924  14.822  1.00  0.00           O  
ATOM    780  CB  PRO C 686      69.427  93.120  16.159  1.00  0.00           C  
ATOM    781  CG  PRO C 686      69.388  94.600  16.325  1.00  0.00           C  
ATOM    782  CD  PRO C 686      69.786  95.114  14.954  1.00  0.00           C  
ATOM    783  N   VAL C 687      66.702  91.686  15.074  1.00  0.00           N  
ATOM    784  CA  VAL C 687      65.261  91.516  15.211  1.00  0.00           C  
ATOM    785  C   VAL C 687      64.888  91.452  16.695  1.00  0.00           C  
ATOM    786  O   VAL C 687      65.233  90.491  17.391  1.00  0.00           O  
ATOM    787  CB  VAL C 687      64.780  90.235  14.486  1.00  0.00           C  
ATOM    788  CG1 VAL C 687      63.295  90.015  14.722  1.00  0.00           C  
ATOM    789  CG2 VAL C 687      65.072  90.336  12.989  1.00  0.00           C  
ATOM    790  N   ARG C 688      64.234  92.503  17.182  1.00  0.00           N  
ATOM    791  CA  ARG C 688      63.809  92.576  18.580  1.00  0.00           C  
ATOM    792  C   ARG C 688      62.355  92.104  18.724  1.00  0.00           C  
ATOM    793  O   ARG C 688      61.466  92.589  18.014  1.00  0.00           O  
ATOM    794  CB  ARG C 688      63.957  94.008  19.107  1.00  0.00           C  
ATOM    795  CG  ARG C 688      65.392  94.527  19.171  1.00  0.00           C  
ATOM    796  CD  ARG C 688      65.425  95.990  19.598  1.00  0.00           C  
ATOM    797  NE  ARG C 688      66.784  96.505  19.753  1.00  0.00           N  
ATOM    798  CZ  ARG C 688      67.569  96.887  18.750  1.00  0.00           C  
ATOM    799  NH1 ARG C 688      67.144  96.815  17.496  1.00  0.00           N  
ATOM    800  NH2 ARG C 688      68.785  97.349  19.006  1.00  0.00           N  
ATOM    801  N   LEU C 689      62.114  91.182  19.655  1.00  0.00           N  
ATOM    802  CA  LEU C 689      60.777  90.633  19.875  1.00  0.00           C  
ATOM    803  C   LEU C 689      60.393  90.663  21.346  1.00  0.00           C  
ATOM    804  O   LEU C 689      61.240  90.475  22.219  1.00  0.00           O  
ATOM    805  CB  LEU C 689      60.719  89.180  19.393  1.00  0.00           C  
ATOM    806  CG  LEU C 689      61.139  88.860  17.959  1.00  0.00           C  
ATOM    807  CD1 LEU C 689      61.127  87.361  17.751  1.00  0.00           C  
ATOM    808  CD2 LEU C 689      60.216  89.551  16.977  1.00  0.00           C  
ATOM    809  N   TRP C 690      59.107  90.846  21.627  1.00  0.00           N  
ATOM    810  CA  TRP C 690      58.643  90.876  23.009  1.00  0.00           C  
ATOM    811  C   TRP C 690      57.225  90.329  23.127  1.00  0.00           C  
ATOM    812  O   TRP C 690      56.477  90.291  22.146  1.00  0.00           O  
ATOM    813  CB  TRP C 690      58.695  92.305  23.565  1.00  0.00           C  
ATOM    814  CG  TRP C 690      57.462  93.115  23.298  1.00  0.00           C  
ATOM    815  CD1 TRP C 690      57.169  93.820  22.166  1.00  0.00           C  
ATOM    816  CD2 TRP C 690      56.335  93.269  24.172  1.00  0.00           C  
ATOM    817  NE1 TRP C 690      55.925  94.399  22.276  1.00  0.00           N  
ATOM    818  CE2 TRP C 690      55.391  94.076  23.496  1.00  0.00           C  
ATOM    819  CE3 TRP C 690      56.029  92.799  25.461  1.00  0.00           C  
ATOM    820  CZ2 TRP C 690      54.161  94.423  24.068  1.00  0.00           C  
ATOM    821  CZ3 TRP C 690      54.806  93.146  26.027  1.00  0.00           C  
ATOM    822  CH2 TRP C 690      53.888  93.951  25.329  1.00  0.00           C  
ATOM    823  N   MET C 691      56.857  89.928  24.338  1.00  0.00           N  
ATOM    824  CA  MET C 691      55.529  89.402  24.623  1.00  0.00           C  
ATOM    825  C   MET C 691      55.372  89.272  26.136  1.00  0.00           C  
ATOM    826  O   MET C 691      56.327  89.459  26.887  1.00  0.00           O  
ATOM    827  CB  MET C 691      55.339  88.024  23.992  1.00  0.00           C  
ATOM    828  CG  MET C 691      56.044  86.914  24.749  1.00  0.00           C  
ATOM    829  SD  MET C 691      55.420  85.278  24.370  1.00  0.00           S  
ATOM    830  CE  MET C 691      56.638  84.731  23.142  1.00  0.00           C  
ATOM    831  N   ALA C 692      54.166  88.940  26.573  1.00  0.00           N  
ATOM    832  CA  ALA C 692      53.861  88.752  27.985  1.00  0.00           C  
ATOM    833  C   ALA C 692      52.838  87.633  28.006  1.00  0.00           C  
ATOM    834  O   ALA C 692      51.860  87.672  27.256  1.00  0.00           O  
ATOM    835  CB  ALA C 692      53.271  90.022  28.580  1.00  0.00           C  
ATOM    836  N   GLY C 693      53.086  86.609  28.811  1.00  0.00           N  
ATOM    837  CA  GLY C 693      52.154  85.502  28.861  1.00  0.00           C  
ATOM    838  C   GLY C 693      52.441  84.550  29.994  1.00  0.00           C  
ATOM    839  O   GLY C 693      53.313  84.813  30.824  1.00  0.00           O  
ATOM    840  N   PRO C 695      51.659  83.471  30.105  1.00  0.00           N  
ATOM    841  CA  PRO C 695      51.851  82.481  31.167  1.00  0.00           C  
ATOM    842  C   PRO C 695      52.929  81.456  30.832  1.00  0.00           C  
ATOM    843  O   PRO C 695      53.114  81.089  29.671  1.00  0.00           O  
ATOM    844  CB  PRO C 695      50.474  81.832  31.263  1.00  0.00           C  
ATOM    845  CG  PRO C 695      50.029  81.822  29.833  1.00  0.00           C  
ATOM    846  CD  PRO C 695      50.414  83.211  29.357  1.00  0.00           C  
ATOM    847  N   MET C 696      53.626  80.997  31.863  1.00  0.00           N  
ATOM    848  CA  MET C 696      54.678  80.003  31.726  1.00  0.00           C  
ATOM    849  C   MET C 696      54.316  78.935  32.744  1.00  0.00           C  
ATOM    850  O   MET C 696      53.773  79.247  33.807  1.00  0.00           O  
ATOM    851  CB  MET C 696      56.044  80.606  32.060  1.00  0.00           C  
ATOM    852  CG  MET C 696      56.513  81.717  31.129  1.00  0.00           C  
ATOM    853  SD  MET C 696      56.882  81.141  29.459  1.00  0.00           S  
ATOM    854  CE  MET C 696      56.889  82.684  28.560  1.00  0.00           C  
ATOM    855  N   PHE C 697      54.636  77.686  32.429  1.00  0.00           N  
ATOM    856  CA  PHE C 697      54.303  76.577  33.307  1.00  0.00           C  
ATOM    857  C   PHE C 697      55.507  75.727  33.684  1.00  0.00           C  
ATOM    858  O   PHE C 697      56.177  75.152  32.822  1.00  0.00           O  
ATOM    859  CB  PHE C 697      53.247  75.707  32.631  1.00  0.00           C  
ATOM    860  CG  PHE C 697      52.272  76.489  31.806  1.00  0.00           C  
ATOM    861  CD1 PHE C 697      51.137  77.045  32.387  1.00  0.00           C  
ATOM    862  CD2 PHE C 697      52.526  76.724  30.458  1.00  0.00           C  
ATOM    863  CE1 PHE C 697      50.267  77.829  31.638  1.00  0.00           C  
ATOM    864  CE2 PHE C 697      51.667  77.504  29.700  1.00  0.00           C  
ATOM    865  CZ  PHE C 697      50.533  78.062  30.290  1.00  0.00           C  
ATOM    866  N   ARG C 698      55.760  75.638  34.985  1.00  0.00           N  
ATOM    867  CA  ARG C 698      56.867  74.855  35.511  1.00  0.00           C  
ATOM    868  C   ARG C 698      56.348  73.881  36.566  1.00  0.00           C  
ATOM    869  O   ARG C 698      55.782  74.293  37.579  1.00  0.00           O  
ATOM    870  CB  ARG C 698      57.928  75.768  36.121  1.00  0.00           C  
ATOM    871  CG  ARG C 698      59.284  75.635  35.451  1.00  0.00           C  
ATOM    872  CD  ARG C 698      59.590  76.811  34.553  1.00  0.00           C  
ATOM    873  NE  ARG C 698      60.252  77.883  35.291  1.00  0.00           N  
ATOM    874  CZ  ARG C 698      61.141  78.718  34.762  1.00  0.00           C  
ATOM    875  NH1 ARG C 698      61.477  78.613  33.481  1.00  0.00           N  
ATOM    876  NH2 ARG C 698      61.735  79.625  35.528  1.00  0.00           N  
ATOM    877  N   ALA C 699      56.551  72.591  36.325  1.00  0.00           N  
ATOM    878  CA  ALA C 699      56.096  71.541  37.230  1.00  0.00           C  
ATOM    879  C   ALA C 699      56.943  71.390  38.485  1.00  0.00           C  
ATOM    880  O   ALA C 699      57.504  70.324  38.722  1.00  0.00           O  
ATOM    881  CB  ALA C 699      56.022  70.213  36.486  1.00  0.00           C  
ATOM    882  N   GLU C 700      57.024  72.437  39.296  1.00  0.00           N  
ATOM    883  CA  GLU C 700      57.806  72.368  40.519  1.00  0.00           C  
ATOM    884  C   GLU C 700      56.923  72.609  41.730  1.00  0.00           C  
ATOM    885  O   GLU C 700      55.898  73.283  41.637  1.00  0.00           O  
ATOM    886  CB  GLU C 700      58.961  73.370  40.491  1.00  0.00           C  
ATOM    887  CG  GLU C 700      58.533  74.821  40.595  1.00  0.00           C  
ATOM    888  CD  GLU C 700      59.567  75.784  40.049  1.00  0.00           C  
ATOM    889  OE1 GLU C 700      60.782  75.607  40.299  1.00  0.00           O  
ATOM    890  OE2 GLU C 700      59.159  76.739  39.363  1.00  0.00           O  
ATOM    891  N   ARG C 703      57.322  72.049  42.863  1.00  0.00           N  
ATOM    892  CA  ARG C 703      56.555  72.196  44.097  1.00  0.00           C  
ATOM    893  C   ARG C 703      56.487  73.669  44.467  1.00  0.00           C  
ATOM    894  O   ARG C 703      57.517  74.295  44.739  1.00  0.00           O  
ATOM    895  CB  ARG C 703      57.186  71.369  45.217  1.00  0.00           C  
ATOM    896  CG  ARG C 703      57.427  69.925  44.817  1.00  0.00           C  
ATOM    897  CD  ARG C 703      58.100  69.144  45.919  1.00  0.00           C  
ATOM    898  NE  ARG C 703      58.666  67.895  45.410  1.00  0.00           N  
ATOM    899  CZ  ARG C 703      59.146  66.914  46.174  1.00  0.00           C  
ATOM    900  NH1 ARG C 703      59.125  67.022  47.497  1.00  0.00           N  
ATOM    901  NH2 ARG C 703      59.681  65.832  45.616  1.00  0.00           N  
ATOM    902  N   PRO C 718      55.277  74.230  44.526  1.00  0.00           N  
ATOM    903  CA  PRO C 718      55.077  75.639  44.849  1.00  0.00           C  
ATOM    904  C   PRO C 718      55.376  76.057  46.281  1.00  0.00           C  
ATOM    905  O   PRO C 718      55.232  75.274  47.227  1.00  0.00           O  
ATOM    906  CB  PRO C 718      53.604  75.895  44.504  1.00  0.00           C  
ATOM    907  CG  PRO C 718      53.051  74.567  44.018  1.00  0.00           C  
ATOM    908  CD  PRO C 718      53.982  73.512  44.553  1.00  0.00           C  
ATOM    909  N   GLN C 719      55.743  77.322  46.405  1.00  0.00           N  
ATOM    910  CA  GLN C 719      56.053  77.967  47.677  1.00  0.00           C  
ATOM    911  C   GLN C 719      56.002  79.461  47.384  1.00  0.00           C  
ATOM    912  O   GLN C 719      55.656  79.851  46.256  1.00  0.00           O  
ATOM    913  CB  GLN C 719      57.403  77.532  48.229  1.00  0.00           C  
ATOM    914  CG  GLN C 719      58.621  77.983  47.481  1.00  0.00           C  
ATOM    915  CD  GLN C 719      59.867  77.504  48.182  1.00  0.00           C  
ATOM    916  OE1 GLN C 719      59.850  76.464  48.848  1.00  0.00           O  
ATOM    917  NE2 GLN C 719      60.946  78.264  48.070  1.00  0.00           N  
ATOM    918  N   LYS C 720      56.314  80.323  48.357  1.00  0.00           N  
ATOM    919  CA  LYS C 720      56.216  81.753  48.092  1.00  0.00           C  
ATOM    920  C   LYS C 720      57.093  82.302  46.987  1.00  0.00           C  
ATOM    921  O   LYS C 720      58.311  82.410  47.145  1.00  0.00           O  
ATOM    922  CB  LYS C 720      56.385  82.557  49.370  1.00  0.00           C  
ATOM    923  CG  LYS C 720      55.053  82.999  49.914  1.00  0.00           C  
ATOM    924  CD  LYS C 720      55.171  83.634  51.268  1.00  0.00           C  
ATOM    925  CE  LYS C 720      53.820  84.218  51.632  1.00  0.00           C  
ATOM    926  NZ  LYS C 720      53.858  84.862  52.969  1.00  0.00           N  
ATOM    927  N   GLY C 721      56.463  82.599  45.847  1.00  0.00           N  
ATOM    928  CA  GLY C 721      57.182  83.152  44.722  1.00  0.00           C  
ATOM    929  C   GLY C 721      57.246  82.132  43.618  1.00  0.00           C  
ATOM    930  O   GLY C 721      57.335  82.505  42.450  1.00  0.00           O  
ATOM    931  N   ARG C 722      57.182  80.851  43.971  1.00  0.00           N  
ATOM    932  CA  ARG C 722      57.237  79.776  42.979  1.00  0.00           C  
ATOM    933  C   ARG C 722      55.843  79.233  42.685  1.00  0.00           C  
ATOM    934  O   ARG C 722      55.268  78.501  43.491  1.00  0.00           O  
ATOM    935  CB  ARG C 722      58.165  78.643  43.447  1.00  0.00           C  
ATOM    936  CG  ARG C 722      59.629  79.043  43.559  1.00  0.00           C  
ATOM    937  CD  ARG C 722      60.497  77.830  43.849  1.00  0.00           C  
ATOM    938  NE  ARG C 722      61.894  78.190  44.082  1.00  0.00           N  
ATOM    939  CZ  ARG C 722      62.897  77.317  44.154  1.00  0.00           C  
ATOM    940  NH1 ARG C 722      62.677  76.016  44.005  1.00  0.00           N  
ATOM    941  NH2 ARG C 722      64.131  77.745  44.402  1.00  0.00           N  
ATOM    942  N   TYR C 723      55.280  79.653  41.558  1.00  0.00           N  
ATOM    943  CA  TYR C 723      53.961  79.205  41.146  1.00  0.00           C  
ATOM    944  C   TYR C 723      54.163  78.181  40.051  1.00  0.00           C  
ATOM    945  O   TYR C 723      55.227  78.141  39.431  1.00  0.00           O  
ATOM    946  CB  TYR C 723      53.151  80.368  40.588  1.00  0.00           C  
ATOM    947  CG  TYR C 723      52.953  81.516  41.542  1.00  0.00           C  
ATOM    948  CD1 TYR C 723      53.087  81.349  42.927  1.00  0.00           C  
ATOM    949  CD2 TYR C 723      52.597  82.770  41.063  1.00  0.00           C  
ATOM    950  CE1 TYR C 723      52.870  82.424  43.803  1.00  0.00           C  
ATOM    951  CE2 TYR C 723      52.378  83.836  41.925  1.00  0.00           C  
ATOM    952  CZ  TYR C 723      52.510  83.661  43.285  1.00  0.00           C  
ATOM    953  OH  TYR C 723      52.263  84.737  44.100  1.00  0.00           O  
ATOM    954  N   ARG C 724      53.158  77.346  39.820  1.00  0.00           N  
ATOM    955  CA  ARG C 724      53.254  76.351  38.763  1.00  0.00           C  
ATOM    956  C   ARG C 724      52.889  77.021  37.452  1.00  0.00           C  
ATOM    957  O   ARG C 724      53.309  76.587  36.380  1.00  0.00           O  
ATOM    958  CB  ARG C 724      52.373  75.139  39.051  1.00  0.00           C  
ATOM    959  CG  ARG C 724      53.193  73.931  39.458  1.00  0.00           C  
ATOM    960  CD  ARG C 724      52.736  73.352  40.773  1.00  0.00           C  
ATOM    961  NE  ARG C 724      51.524  72.560  40.627  1.00  0.00           N  
ATOM    962  CZ  ARG C 724      51.491  71.341  40.100  1.00  0.00           C  
ATOM    963  NH1 ARG C 724      52.609  70.768  39.664  1.00  0.00           N  
ATOM    964  NH2 ARG C 724      50.333  70.696  40.006  1.00  0.00           N  
ATOM    965  N   GLN C 725      52.077  78.067  37.552  1.00  0.00           N  
ATOM    966  CA  GLN C 725      51.688  78.864  36.399  1.00  0.00           C  
ATOM    967  C   GLN C 725      51.935  80.312  36.783  1.00  0.00           C  
ATOM    968  O   GLN C 725      51.295  80.843  37.694  1.00  0.00           O  
ATOM    969  CB  GLN C 725      50.216  78.700  36.019  1.00  0.00           C  
ATOM    970  CG  GLN C 725      49.891  79.527  34.773  1.00  0.00           C  
ATOM    971  CD  GLN C 725      48.420  79.633  34.456  1.00  0.00           C  
ATOM    972  OE1 GLN C 725      47.736  78.632  34.261  1.00  0.00           O  
ATOM    973  NE2 GLN C 725      47.933  80.860  34.354  1.00  0.00           N  
ATOM    974  N   PHE C 726      52.895  80.931  36.114  1.00  0.00           N  
ATOM    975  CA  PHE C 726      53.238  82.317  36.377  1.00  0.00           C  
ATOM    976  C   PHE C 726      53.214  83.069  35.056  1.00  0.00           C  
ATOM    977  O   PHE C 726      52.954  82.481  34.004  1.00  0.00           O  
ATOM    978  CB  PHE C 726      54.614  82.410  37.044  1.00  0.00           C  
ATOM    979  CG  PHE C 726      55.681  81.602  36.358  1.00  0.00           C  
ATOM    980  CD1 PHE C 726      55.781  80.230  36.574  1.00  0.00           C  
ATOM    981  CD2 PHE C 726      56.575  82.210  35.483  1.00  0.00           C  
ATOM    982  CE1 PHE C 726      56.750  79.479  35.925  1.00  0.00           C  
ATOM    983  CE2 PHE C 726      57.545  81.470  34.832  1.00  0.00           C  
ATOM    984  CZ  PHE C 726      57.633  80.102  35.051  1.00  0.00           C  
ATOM    985  N   HIS C 728      53.435  84.376  35.115  1.00  0.00           N  
ATOM    986  CA  HIS C 728      53.433  85.205  33.916  1.00  0.00           C  
ATOM    987  C   HIS C 728      54.688  86.065  33.886  1.00  0.00           C  
ATOM    988  O   HIS C 728      55.065  86.661  34.900  1.00  0.00           O  
ATOM    989  CB  HIS C 728      52.207  86.116  33.895  1.00  0.00           C  
ATOM    990  CG  HIS C 728      50.906  85.382  33.924  1.00  0.00           C  
ATOM    991  ND1 HIS C 728      50.353  84.893  35.089  1.00  0.00           N  
ATOM    992  CD2 HIS C 728      50.046  85.058  32.931  1.00  0.00           C  
ATOM    993  CE1 HIS C 728      49.206  84.299  34.811  1.00  0.00           C  
ATOM    994  NE2 HIS C 728      48.997  84.386  33.508  1.00  0.00           N  
ATOM    995  N   GLN C 730      55.311  86.158  32.717  1.00  0.00           N  
ATOM    996  CA  GLN C 730      56.519  86.952  32.576  1.00  0.00           C  
ATOM    997  C   GLN C 730      56.565  87.742  31.275  1.00  0.00           C  
ATOM    998  O   GLN C 730      55.973  87.335  30.270  1.00  0.00           O  
ATOM    999  CB  GLN C 730      57.768  86.061  32.686  1.00  0.00           C  
ATOM   1000  CG  GLN C 730      57.984  85.077  31.531  1.00  0.00           C  
ATOM   1001  CD  GLN C 730      59.250  84.231  31.700  1.00  0.00           C  
ATOM   1002  OE1 GLN C 730      59.604  83.832  32.812  1.00  0.00           O  
ATOM   1003  NE2 GLN C 730      59.926  83.947  30.591  1.00  0.00           N  
ATOM   1004  N   VAL C 731      57.223  88.900  31.328  1.00  0.00           N  
ATOM   1005  CA  VAL C 731      57.406  89.755  30.156  1.00  0.00           C  
ATOM   1006  C   VAL C 731      58.732  89.278  29.583  1.00  0.00           C  
ATOM   1007  O   VAL C 731      59.706  89.144  30.316  1.00  0.00           O  
ATOM   1008  CB  VAL C 731      57.485  91.255  30.547  1.00  0.00           C  
ATOM   1009  CG1 VAL C 731      57.843  92.106  29.336  1.00  0.00           C  
ATOM   1010  CG2 VAL C 731      56.154  91.710  31.123  1.00  0.00           C  
ATOM   1011  N   ASN C 732      58.768  89.027  28.284  1.00  0.00           N  
ATOM   1012  CA  ASN C 732      59.966  88.500  27.649  1.00  0.00           C  
ATOM   1013  C   ASN C 732      60.474  89.379  26.513  1.00  0.00           C  
ATOM   1014  O   ASN C 732      59.718  89.716  25.599  1.00  0.00           O  
ATOM   1015  CB  ASN C 732      59.648  87.100  27.116  1.00  0.00           C  
ATOM   1016  CG  ASN C 732      60.881  86.329  26.707  1.00  0.00           C  
ATOM   1017  OD1 ASN C 732      61.403  85.521  27.479  1.00  0.00           O  
ATOM   1018  ND2 ASN C 732      61.323  86.529  25.471  1.00  0.00           N  
ATOM   1019  N   TYR C 733      61.762  89.719  26.562  1.00  0.00           N  
ATOM   1020  CA  TYR C 733      62.396  90.547  25.535  1.00  0.00           C  
ATOM   1021  C   TYR C 733      63.527  89.772  24.884  1.00  0.00           C  
ATOM   1022  O   TYR C 733      64.268  89.083  25.577  1.00  0.00           O  
ATOM   1023  CB  TYR C 733      62.940  91.841  26.134  1.00  0.00           C  
ATOM   1024  CG  TYR C 733      63.842  92.596  25.192  1.00  0.00           C  
ATOM   1025  CD1 TYR C 733      63.328  93.256  24.080  1.00  0.00           C  
ATOM   1026  CD2 TYR C 733      65.218  92.626  25.392  1.00  0.00           C  
ATOM   1027  CE1 TYR C 733      64.168  93.930  23.183  1.00  0.00           C  
ATOM   1028  CE2 TYR C 733      66.064  93.296  24.504  1.00  0.00           C  
ATOM   1029  CZ  TYR C 733      65.535  93.942  23.404  1.00  0.00           C  
ATOM   1030  OH  TYR C 733      66.369  94.595  22.527  1.00  0.00           O  
ATOM   1031  N   GLU C 734      63.693  89.956  23.576  1.00  0.00           N  
ATOM   1032  CA  GLU C 734      64.708  89.264  22.786  1.00  0.00           C  
ATOM   1033  C   GLU C 734      65.313  90.165  21.702  1.00  0.00           C  
ATOM   1034  O   GLU C 734      64.619  90.989  21.104  1.00  0.00           O  
ATOM   1035  CB  GLU C 734      64.064  88.046  22.113  1.00  0.00           C  
ATOM   1036  CG  GLU C 734      64.686  86.700  22.420  1.00  0.00           C  
ATOM   1037  CD  GLU C 734      64.702  86.379  23.898  1.00  0.00           C  
ATOM   1038  OE1 GLU C 734      65.456  87.044  24.622  1.00  0.00           O  
ATOM   1039  OE2 GLU C 734      63.991  85.469  24.345  1.00  0.00           O  
ATOM   1040  N   ALA C 735      66.605  89.990  21.448  1.00  0.00           N  
ATOM   1041  CA  ALA C 735      67.327  90.747  20.423  1.00  0.00           C  
ATOM   1042  C   ALA C 735      68.153  89.722  19.653  1.00  0.00           C  
ATOM   1043  O   ALA C 735      69.190  89.262  20.130  1.00  0.00           O  
ATOM   1044  CB  ALA C 735      68.230  91.790  21.069  1.00  0.00           C  
ATOM   1045  N   LEU C 736      67.677  89.352  18.471  1.00  0.00           N  
ATOM   1046  CA  LEU C 736      68.337  88.335  17.670  1.00  0.00           C  
ATOM   1047  C   LEU C 736      69.034  88.827  16.407  1.00  0.00           C  
ATOM   1048  O   LEU C 736      68.617  89.815  15.796  1.00  0.00           O  
ATOM   1049  CB  LEU C 736      67.314  87.259  17.300  1.00  0.00           C  
ATOM   1050  CG  LEU C 736      66.605  86.593  18.484  1.00  0.00           C  
ATOM   1051  CD1 LEU C 736      65.307  85.972  18.037  1.00  0.00           C  
ATOM   1052  CD2 LEU C 736      67.502  85.555  19.112  1.00  0.00           C  
ATOM   1053  N   GLY C 737      70.098  88.119  16.028  1.00  0.00           N  
ATOM   1054  CA  GLY C 737      70.842  88.452  14.825  1.00  0.00           C  
ATOM   1055  C   GLY C 737      72.166  89.194  14.951  1.00  0.00           C  
ATOM   1056  O   GLY C 737      72.770  89.519  13.929  1.00  0.00           O  
ATOM   1057  N   SER C 738      72.652  89.426  16.168  1.00  0.00           N  
ATOM   1058  CA  SER C 738      73.905  90.151  16.333  1.00  0.00           C  
ATOM   1059  C   SER C 738      74.667  89.823  17.609  1.00  0.00           C  
ATOM   1060  O   SER C 738      74.078  89.550  18.657  1.00  0.00           O  
ATOM   1061  CB  SER C 738      73.648  91.656  16.252  1.00  0.00           C  
ATOM   1062  OG  SER C 738      74.850  92.399  16.389  1.00  0.00           O  
ATOM   1063  N   GLU C 739      75.990  89.866  17.503  1.00  0.00           N  
ATOM   1064  CA  GLU C 739      76.896  89.581  18.614  1.00  0.00           C  
ATOM   1065  C   GLU C 739      77.321  90.869  19.332  1.00  0.00           C  
ATOM   1066  O   GLU C 739      77.843  90.834  20.454  1.00  0.00           O  
ATOM   1067  CB  GLU C 739      78.126  88.842  18.072  1.00  0.00           C  
ATOM   1068  CG  GLU C 739      79.227  88.576  19.081  1.00  0.00           C  
ATOM   1069  CD  GLU C 739      78.870  87.500  20.079  1.00  0.00           C  
ATOM   1070  OE1 GLU C 739      78.962  86.312  19.717  1.00  0.00           O  
ATOM   1071  OE2 GLU C 739      78.512  87.838  21.223  1.00  0.00           O  
ATOM   1072  N   ASN C 783      77.063  92.005  18.692  1.00  0.00           N  
ATOM   1073  CA  ASN C 783      77.434  93.306  19.232  1.00  0.00           C  
ATOM   1074  C   ASN C 783      77.008  93.498  20.683  1.00  0.00           C  
ATOM   1075  O   ASN C 783      75.819  93.504  20.994  1.00  0.00           O  
ATOM   1076  CB  ASN C 783      76.859  94.421  18.361  1.00  0.00           C  
ATOM   1077  CG  ASN C 783      77.423  95.787  18.712  1.00  0.00           C  
ATOM   1078  OD1 ASN C 783      77.526  96.148  19.884  1.00  0.00           O  
ATOM   1079  ND2 ASN C 783      77.797  96.548  17.695  1.00  0.00           N  
ATOM   1080  N   PRO C 787      77.982  93.704  21.587  1.00  0.00           N  
ATOM   1081  CA  PRO C 787      77.758  93.907  23.025  1.00  0.00           C  
ATOM   1082  C   PRO C 787      76.829  95.065  23.406  1.00  0.00           C  
ATOM   1083  O   PRO C 787      76.439  95.189  24.572  1.00  0.00           O  
ATOM   1084  CB  PRO C 787      79.179  94.103  23.568  1.00  0.00           C  
ATOM   1085  CG  PRO C 787      79.924  94.668  22.386  1.00  0.00           C  
ATOM   1086  CD  PRO C 787      79.418  93.800  21.272  1.00  0.00           C  
ATOM   1087  N   ILE C 788      76.486  95.918  22.442  1.00  0.00           N  
ATOM   1088  CA  ILE C 788      75.579  97.037  22.700  1.00  0.00           C  
ATOM   1089  C   ILE C 788      74.187  96.497  23.068  1.00  0.00           C  
ATOM   1090  O   ILE C 788      73.542  96.977  24.008  1.00  0.00           O  
ATOM   1091  CB  ILE C 788      75.470  97.973  21.472  1.00  0.00           C  
ATOM   1092  CG1 ILE C 788      76.787  98.731  21.281  1.00  0.00           C  
ATOM   1093  CG2 ILE C 788      74.320  98.969  21.653  1.00  0.00           C  
ATOM   1094  CD1 ILE C 788      76.803  99.645  20.067  1.00  0.00           C  
ATOM   1095  N   LEU C 789      73.764  95.457  22.357  1.00  0.00           N  
ATOM   1096  CA  LEU C 789      72.473  94.823  22.587  1.00  0.00           C  
ATOM   1097  C   LEU C 789      72.405  94.239  23.992  1.00  0.00           C  
ATOM   1098  O   LEU C 789      71.362  94.292  24.642  1.00  0.00           O  
ATOM   1099  CB  LEU C 789      72.236  93.724  21.548  1.00  0.00           C  
ATOM   1100  CG  LEU C 789      72.276  94.210  20.095  1.00  0.00           C  
ATOM   1101  CD1 LEU C 789      72.081  93.048  19.146  1.00  0.00           C  
ATOM   1102  CD2 LEU C 789      71.209  95.267  19.857  1.00  0.00           C  
ATOM   1103  N   ASP C 790      73.533  93.718  24.466  1.00  0.00           N  
ATOM   1104  CA  ASP C 790      73.619  93.127  25.800  1.00  0.00           C  
ATOM   1105  C   ASP C 790      73.400  94.224  26.832  1.00  0.00           C  
ATOM   1106  O   ASP C 790      72.667  94.038  27.799  1.00  0.00           O  
ATOM   1107  CB  ASP C 790      74.993  92.473  26.016  1.00  0.00           C  
ATOM   1108  CG  ASP C 790      75.293  91.375  25.000  1.00  0.00           C  
ATOM   1109  OD1 ASP C 790      75.354  91.672  23.785  1.00  0.00           O  
ATOM   1110  OD2 ASP C 790      75.476  90.214  25.421  1.00  0.00           O  
ATOM   1111  N   ALA C 791      74.045  95.368  26.619  1.00  0.00           N  
ATOM   1112  CA  ALA C 791      73.905  96.500  27.526  1.00  0.00           C  
ATOM   1113  C   ALA C 791      72.455  96.968  27.477  1.00  0.00           C  
ATOM   1114  O   ALA C 791      71.821  97.154  28.516  1.00  0.00           O  
ATOM   1115  CB  ALA C 791      74.833  97.623  27.110  1.00  0.00           C  
ATOM   1116  N   GLU C 792      71.936  97.109  26.256  1.00  0.00           N  
ATOM   1117  CA  GLU C 792      70.562  97.541  26.012  1.00  0.00           C  
ATOM   1118  C   GLU C 792      69.588  96.643  26.759  1.00  0.00           C  
ATOM   1119  O   GLU C 792      68.704  97.129  27.462  1.00  0.00           O  
ATOM   1120  CB  GLU C 792      70.255  97.495  24.517  1.00  0.00           C  
ATOM   1121  CG  GLU C 792      68.906  98.073  24.136  1.00  0.00           C  
ATOM   1122  CD  GLU C 792      68.694  98.103  22.636  1.00  0.00           C  
ATOM   1123  OE1 GLU C 792      68.930  97.065  21.977  1.00  0.00           O  
ATOM   1124  OE2 GLU C 792      68.297  99.166  22.116  1.00  0.00           O  
ATOM   1125  N   ALA C 793      69.779  95.333  26.628  1.00  0.00           N  
ATOM   1126  CA  ALA C 793      68.924  94.355  27.293  1.00  0.00           C  
ATOM   1127  C   ALA C 793      68.860  94.663  28.787  1.00  0.00           C  
ATOM   1128  O   ALA C 793      67.772  94.805  29.358  1.00  0.00           O  
ATOM   1129  CB  ALA C 793      69.458  92.943  27.065  1.00  0.00           C  
ATOM   1130  N   VAL C 794      70.027  94.829  29.402  1.00  0.00           N  
ATOM   1131  CA  VAL C 794      70.099  95.122  30.828  1.00  0.00           C  
ATOM   1132  C   VAL C 794      69.395  96.435  31.146  1.00  0.00           C  
ATOM   1133  O   VAL C 794      68.653  96.524  32.126  1.00  0.00           O  
ATOM   1134  CB  VAL C 794      71.562  95.201  31.318  1.00  0.00           C  
ATOM   1135  CG1 VAL C 794      71.605  95.464  32.822  1.00  0.00           C  
ATOM   1136  CG2 VAL C 794      72.295  93.921  30.988  1.00  0.00           C  
ATOM   1137  N   VAL C 795      69.614  97.445  30.307  1.00  0.00           N  
ATOM   1138  CA  VAL C 795      69.000  98.753  30.510  1.00  0.00           C  
ATOM   1139  C   VAL C 795      67.482  98.671  30.423  1.00  0.00           C  
ATOM   1140  O   VAL C 795      66.781  99.218  31.273  1.00  0.00           O  
ATOM   1141  CB  VAL C 795      69.497  99.792  29.490  1.00  0.00           C  
ATOM   1142  CG1 VAL C 795      68.949 101.175  29.844  1.00  0.00           C  
ATOM   1143  CG2 VAL C 795      71.005  99.816  29.473  1.00  0.00           C  
ATOM   1144  N   LEU C 796      66.980  97.969  29.411  1.00  0.00           N  
ATOM   1145  CA  LEU C 796      65.543  97.814  29.214  1.00  0.00           C  
ATOM   1146  C   LEU C 796      64.898  97.166  30.430  1.00  0.00           C  
ATOM   1147  O   LEU C 796      63.931  97.700  30.968  1.00  0.00           O  
ATOM   1148  CB  LEU C 796      65.243  97.008  27.946  1.00  0.00           C  
ATOM   1149  CG  LEU C 796      65.616  97.734  26.647  1.00  0.00           C  
ATOM   1150  CD1 LEU C 796      65.338  96.859  25.439  1.00  0.00           C  
ATOM   1151  CD2 LEU C 796      64.848  99.048  26.547  1.00  0.00           C  
ATOM   1152  N   LEU C 797      65.461  96.053  30.899  1.00  0.00           N  
ATOM   1153  CA  LEU C 797      64.915  95.375  32.076  1.00  0.00           C  
ATOM   1154  C   LEU C 797      64.928  96.331  33.263  1.00  0.00           C  
ATOM   1155  O   LEU C 797      63.936  96.455  33.984  1.00  0.00           O  
ATOM   1156  CB  LEU C 797      65.724  94.118  32.408  1.00  0.00           C  
ATOM   1157  CG  LEU C 797      65.383  93.392  33.715  1.00  0.00           C  
ATOM   1158  CD1 LEU C 797      63.899  93.117  33.801  1.00  0.00           C  
ATOM   1159  CD2 LEU C 797      66.175  92.095  33.810  1.00  0.00           C  
ATOM   1160  N   TYR C 798      66.050  97.022  33.438  1.00  0.00           N  
ATOM   1161  CA  TYR C 798      66.211  97.984  34.520  1.00  0.00           C  
ATOM   1162  C   TYR C 798      65.129  99.059  34.415  1.00  0.00           C  
ATOM   1163  O   TYR C 798      64.454  99.366  35.399  1.00  0.00           O  
ATOM   1164  CB  TYR C 798      67.608  98.621  34.450  1.00  0.00           C  
ATOM   1165  CG  TYR C 798      67.939  99.552  35.599  1.00  0.00           C  
ATOM   1166  CD1 TYR C 798      68.141  99.057  36.889  1.00  0.00           C  
ATOM   1167  CD2 TYR C 798      68.022 100.932  35.402  1.00  0.00           C  
ATOM   1168  CE1 TYR C 798      68.411  99.909  37.953  1.00  0.00           C  
ATOM   1169  CE2 TYR C 798      68.293 101.796  36.461  1.00  0.00           C  
ATOM   1170  CZ  TYR C 798      68.482 101.274  37.734  1.00  0.00           C  
ATOM   1171  OH  TYR C 798      68.729 102.114  38.788  1.00  0.00           O  
ATOM   1172  N   GLU C 799      64.926  99.579  33.205  1.00  0.00           N  
ATOM   1173  CA  GLU C 799      63.926 100.621  32.963  1.00  0.00           C  
ATOM   1174  C   GLU C 799      62.488 100.188  33.220  1.00  0.00           C  
ATOM   1175  O   GLU C 799      61.722 100.946  33.811  1.00  0.00           O  
ATOM   1176  CB  GLU C 799      64.054 101.208  31.551  1.00  0.00           C  
ATOM   1177  CG  GLU C 799      65.139 102.269  31.437  1.00  0.00           C  
ATOM   1178  CD  GLU C 799      64.964 103.394  32.461  1.00  0.00           C  
ATOM   1179  OE1 GLU C 799      64.062 104.241  32.263  1.00  0.00           O  
ATOM   1180  OE2 GLU C 799      65.720 103.427  33.465  1.00  0.00           O  
ATOM   1181  N   CYS C 800      62.127  98.976  32.802  1.00  0.00           N  
ATOM   1182  CA  CYS C 800      60.772  98.476  33.012  1.00  0.00           C  
ATOM   1183  C   CYS C 800      60.414  98.556  34.489  1.00  0.00           C  
ATOM   1184  O   CYS C 800      59.356  99.074  34.858  1.00  0.00           O  
ATOM   1185  CB  CYS C 800      60.648  97.034  32.528  1.00  0.00           C  
ATOM   1186  SG  CYS C 800      60.813  96.833  30.739  1.00  0.00           S  
ATOM   1187  N   LEU C 801      61.334  98.101  35.333  1.00  0.00           N  
ATOM   1188  CA  LEU C 801      61.126  98.105  36.774  1.00  0.00           C  
ATOM   1189  C   LEU C 801      61.225  99.514  37.343  1.00  0.00           C  
ATOM   1190  O   LEU C 801      60.513  99.863  38.284  1.00  0.00           O  
ATOM   1191  CB  LEU C 801      62.151  97.190  37.445  1.00  0.00           C  
ATOM   1192  CG  LEU C 801      62.236  95.787  36.834  1.00  0.00           C  
ATOM   1193  CD1 LEU C 801      63.455  95.059  37.350  1.00  0.00           C  
ATOM   1194  CD2 LEU C 801      60.976  95.005  37.136  1.00  0.00           C  
ATOM   1195  N   LYS C 802      62.097 100.324  36.754  1.00  0.00           N  
ATOM   1196  CA  LYS C 802      62.307 101.700  37.199  1.00  0.00           C  
ATOM   1197  C   LYS C 802      61.054 102.548  36.946  1.00  0.00           C  
ATOM   1198  O   LYS C 802      60.575 103.252  37.839  1.00  0.00           O  
ATOM   1199  CB  LYS C 802      63.507 102.304  36.464  1.00  0.00           C  
ATOM   1200  CG  LYS C 802      64.234 103.397  37.222  1.00  0.00           C  
ATOM   1201  CD  LYS C 802      64.889 102.852  38.483  1.00  0.00           C  
ATOM   1202  CE  LYS C 802      65.821 103.885  39.104  1.00  0.00           C  
ATOM   1203  NZ  LYS C 802      66.423 103.397  40.378  1.00  0.00           N  
ATOM   1204  N   GLU C 803      60.519 102.450  35.731  1.00  0.00           N  
ATOM   1205  CA  GLU C 803      59.323 103.180  35.325  1.00  0.00           C  
ATOM   1206  C   GLU C 803      58.136 102.869  36.232  1.00  0.00           C  
ATOM   1207  O   GLU C 803      57.294 103.733  36.472  1.00  0.00           O  
ATOM   1208  CB  GLU C 803      58.951 102.819  33.889  1.00  0.00           C  
ATOM   1209  CG  GLU C 803      59.899 103.350  32.826  1.00  0.00           C  
ATOM   1210  CD  GLU C 803      59.758 104.846  32.580  1.00  0.00           C  
ATOM   1211  OE1 GLU C 803      58.690 105.419  32.895  1.00  0.00           O  
ATOM   1212  OE2 GLU C 803      60.721 105.448  32.054  1.00  0.00           O  
ATOM   1213  N   LEU C 807      58.058 101.631  36.717  1.00  0.00           N  
ATOM   1214  CA  LEU C 807      56.970 101.220  37.599  1.00  0.00           C  
ATOM   1215  C   LEU C 807      57.029 101.938  38.948  1.00  0.00           C  
ATOM   1216  O   LEU C 807      56.081 101.885  39.732  1.00  0.00           O  
ATOM   1217  CB  LEU C 807      56.995  99.704  37.805  1.00  0.00           C  
ATOM   1218  CG  LEU C 807      56.724  98.854  36.562  1.00  0.00           C  
ATOM   1219  CD1 LEU C 807      56.949  97.387  36.878  1.00  0.00           C  
ATOM   1220  CD2 LEU C 807      55.309  99.087  36.066  1.00  0.00           C  
ATOM   1221  N   GLY C 808      58.143 102.615  39.208  1.00  0.00           N  
ATOM   1222  CA  GLY C 808      58.300 103.336  40.454  1.00  0.00           C  
ATOM   1223  C   GLY C 808      59.246 102.654  41.419  1.00  0.00           C  
ATOM   1224  O   GLY C 808      59.569 103.210  42.473  1.00  0.00           O  
ATOM   1225  N   LEU C 809      59.673 101.439  41.082  1.00  0.00           N  
ATOM   1226  CA  LEU C 809      60.592 100.697  41.939  1.00  0.00           C  
ATOM   1227  C   LEU C 809      61.915 101.445  42.042  1.00  0.00           C  
ATOM   1228  O   LEU C 809      62.440 101.944  41.045  1.00  0.00           O  
ATOM   1229  CB  LEU C 809      60.837  99.293  41.395  1.00  0.00           C  
ATOM   1230  CG  LEU C 809      59.662  98.328  41.459  1.00  0.00           C  
ATOM   1231  CD1 LEU C 809      60.055  97.006  40.837  1.00  0.00           C  
ATOM   1232  CD2 LEU C 809      59.244  98.136  42.903  1.00  0.00           C  
ATOM   1233  N   ARG C1153      62.449 101.511  43.254  1.00  0.00           N  
ATOM   1234  CA  ARG C1153      63.700 102.210  43.496  1.00  0.00           C  
ATOM   1235  C   ARG C1153      64.779 101.296  44.071  1.00  0.00           C  
ATOM   1236  O   ARG C1153      65.942 101.388  43.687  1.00  0.00           O  
ATOM   1237  CB  ARG C1153      63.457 103.393  44.435  1.00  0.00           C  
ATOM   1238  CG  ARG C1153      62.542 104.482  43.864  1.00  0.00           C  
ATOM   1239  CD  ARG C1153      63.319 105.574  43.125  1.00  0.00           C  
ATOM   1240  NE  ARG C1153      64.276 106.263  43.997  1.00  0.00           N  
ATOM   1241  CZ  ARG C1153      63.946 107.040  45.031  1.00  0.00           C  
ATOM   1242  NH1 ARG C1153      62.671 107.252  45.345  1.00  0.00           N  
ATOM   1243  NH2 ARG C1153      64.899 107.578  45.785  1.00  0.00           N  
ATOM   1244  N   ARG C1154      64.393 100.401  44.975  1.00  0.00           N  
ATOM   1245  CA  ARG C1154      65.347  99.484  45.599  1.00  0.00           C  
ATOM   1246  C   ARG C1154      65.649  98.195  44.821  1.00  0.00           C  
ATOM   1247  O   ARG C1154      65.284  97.099  45.253  1.00  0.00           O  
ATOM   1248  CB  ARG C1154      64.909  99.161  47.033  1.00  0.00           C  
ATOM   1249  CG  ARG C1154      65.101 100.328  47.995  1.00  0.00           C  
ATOM   1250  CD  ARG C1154      63.787 100.954  48.442  1.00  0.00           C  
ATOM   1251  NE  ARG C1154      63.120 100.155  49.470  1.00  0.00           N  
ATOM   1252  CZ  ARG C1154      61.954 100.470  50.032  1.00  0.00           C  
ATOM   1253  NH1 ARG C1154      61.308 101.574  49.673  1.00  0.00           N  
ATOM   1254  NH2 ARG C1154      61.429  99.675  50.958  1.00  0.00           N  
ATOM   1255  N   LEU C1155      66.316  98.340  43.677  1.00  0.00           N  
ATOM   1256  CA  LEU C1155      66.692  97.201  42.831  1.00  0.00           C  
ATOM   1257  C   LEU C1155      68.190  96.926  42.956  1.00  0.00           C  
ATOM   1258  O   LEU C1155      68.971  97.830  43.259  1.00  0.00           O  
ATOM   1259  CB  LEU C1155      66.378  97.469  41.345  1.00  0.00           C  
ATOM   1260  CG  LEU C1155      64.973  97.792  40.830  1.00  0.00           C  
ATOM   1261  CD1 LEU C1155      63.943  96.972  41.588  1.00  0.00           C  
ATOM   1262  CD2 LEU C1155      64.688  99.271  40.980  1.00  0.00           C  
ATOM   1263  N   LYS C1156      68.589  95.689  42.679  1.00  0.00           N  
ATOM   1264  CA  LYS C1156      69.993  95.298  42.742  1.00  0.00           C  
ATOM   1265  C   LYS C1156      70.373  94.540  41.474  1.00  0.00           C  
ATOM   1266  O   LYS C1156      70.079  93.352  41.343  1.00  0.00           O  
ATOM   1267  CB  LYS C1156      70.253  94.426  43.977  1.00  0.00           C  
ATOM   1268  CG  LYS C1156      70.061  95.142  45.315  1.00  0.00           C  
ATOM   1269  CD  LYS C1156      71.117  96.225  45.536  1.00  0.00           C  
ATOM   1270  CE  LYS C1156      70.938  96.933  46.880  1.00  0.00           C  
ATOM   1271  NZ  LYS C1156      69.725  97.812  46.932  1.00  0.00           N  
ATOM   1272  N   VAL C1157      70.992  95.241  40.527  1.00  0.00           N  
ATOM   1273  CA  VAL C1157      71.406  94.635  39.263  1.00  0.00           C  
ATOM   1274  C   VAL C1157      72.687  93.832  39.457  1.00  0.00           C  
ATOM   1275  O   VAL C1157      73.618  94.300  40.115  1.00  0.00           O  
ATOM   1276  CB  VAL C1157      71.655  95.710  38.182  1.00  0.00           C  
ATOM   1277  CG1 VAL C1157      71.913  95.051  36.830  1.00  0.00           C  
ATOM   1278  CG2 VAL C1157      70.473  96.664  38.108  1.00  0.00           C  
ATOM   1279  N   LYS C1158      72.738  92.637  38.874  1.00  0.00           N  
ATOM   1280  CA  LYS C1158      73.906  91.766  38.985  1.00  0.00           C  
ATOM   1281  C   LYS C1158      74.366  91.282  37.619  1.00  0.00           C  
ATOM   1282  O   LYS C1158      73.631  90.570  36.926  1.00  0.00           O  
ATOM   1283  CB  LYS C1158      73.587  90.574  39.880  1.00  0.00           C  
ATOM   1284  CG  LYS C1158      73.152  90.989  41.263  1.00  0.00           C  
ATOM   1285  CD  LYS C1158      72.997  89.811  42.202  1.00  0.00           C  
ATOM   1286  CE  LYS C1158      72.587  90.305  43.583  1.00  0.00           C  
ATOM   1287  NZ  LYS C1158      73.573  91.289  44.138  1.00  0.00           N  
ATOM   1288  N   LEU C1159      75.581  91.669  37.236  1.00  0.00           N  
ATOM   1289  CA  LEU C1159      76.145  91.295  35.940  1.00  0.00           C  
ATOM   1290  C   LEU C1159      77.273  90.279  36.084  1.00  0.00           C  
ATOM   1291  O   LEU C1159      77.921  90.204  37.126  1.00  0.00           O  
ATOM   1292  CB  LEU C1159      76.647  92.541  35.200  1.00  0.00           C  
ATOM   1293  CG  LEU C1159      77.256  92.343  33.807  1.00  0.00           C  
ATOM   1294  CD1 LEU C1159      76.285  91.635  32.873  1.00  0.00           C  
ATOM   1295  CD2 LEU C1159      77.637  93.688  33.237  1.00  0.00           C  
ATOM   1296  N   SER C1160      77.500  89.504  35.031  1.00  0.00           N  
ATOM   1297  CA  SER C1160      78.547  88.495  35.019  1.00  0.00           C  
ATOM   1298  C   SER C1160      78.638  87.895  33.616  1.00  0.00           C  
ATOM   1299  O   SER C1160      78.060  88.435  32.665  1.00  0.00           O  
ATOM   1300  CB  SER C1160      78.230  87.408  36.048  1.00  0.00           C  
ATOM   1301  OG  SER C1160      79.224  86.400  36.066  1.00  0.00           O  
ATOM   1302  N   SER C1161      79.376  86.799  33.485  1.00  0.00           N  
ATOM   1303  CA  SER C1161      79.537  86.122  32.209  1.00  0.00           C  
ATOM   1304  C   SER C1161      79.930  84.669  32.432  1.00  0.00           C  
ATOM   1305  O   SER C1161      80.536  84.319  33.446  1.00  0.00           O  
ATOM   1306  CB  SER C1161      80.588  86.821  31.344  1.00  0.00           C  
ATOM   1307  OG  SER C1161      80.826  86.104  30.134  1.00  0.00           O  
ATOM   1308  N   VAL C1162      79.545  83.822  31.485  1.00  0.00           N  
ATOM   1309  CA  VAL C1162      79.843  82.404  31.555  1.00  0.00           C  
ATOM   1310  C   VAL C1162      80.871  82.052  30.490  1.00  0.00           C  
ATOM   1311  O   VAL C1162      81.175  80.883  30.276  1.00  0.00           O  
ATOM   1312  CB  VAL C1162      78.560  81.550  31.370  1.00  0.00           C  
ATOM   1313  CG1 VAL C1162      77.539  81.864  32.473  1.00  0.00           C  
ATOM   1314  CG2 VAL C1162      77.950  81.806  30.002  1.00  0.00           C  
ATOM   1315  N   GLY C1163      81.391  83.067  29.806  1.00  0.00           N  
ATOM   1316  CA  GLY C1163      82.400  82.824  28.785  1.00  0.00           C  
ATOM   1317  C   GLY C1163      81.911  82.280  27.443  1.00  0.00           C  
ATOM   1318  O   GLY C1163      80.839  82.652  26.998  1.00  0.00           O  
ATOM   1319  N   ASP C1189      82.718  81.452  26.767  1.00  0.00           N  
ATOM   1320  CA  ASP C1189      82.436  80.855  25.443  1.00  0.00           C  
ATOM   1321  C   ASP C1189      82.431  79.336  25.613  1.00  0.00           C  
ATOM   1322  O   ASP C1189      82.796  78.838  26.674  1.00  0.00           O  
ATOM   1323  CB  ASP C1189      83.560  81.220  24.453  1.00  0.00           C  
ATOM   1324  CG  ASP C1189      83.571  82.686  24.081  1.00  0.00           C  
ATOM   1325  OD1 ASP C1189      82.589  83.138  23.462  1.00  0.00           O  
ATOM   1326  OD2 ASP C1189      84.565  83.381  24.387  1.00  0.00           O  
ATOM   1327  N   PRO C1190      82.080  78.579  24.556  1.00  0.00           N  
ATOM   1328  CA  PRO C1190      82.069  77.118  24.691  1.00  0.00           C  
ATOM   1329  C   PRO C1190      83.405  76.551  25.176  1.00  0.00           C  
ATOM   1330  O   PRO C1190      83.434  75.613  25.973  1.00  0.00           O  
ATOM   1331  CB  PRO C1190      81.719  76.643  23.275  1.00  0.00           C  
ATOM   1332  CG  PRO C1190      82.132  77.798  22.394  1.00  0.00           C  
ATOM   1333  CD  PRO C1190      81.680  78.977  23.196  1.00  0.00           C  
ATOM   1334  N   GLU C1191      84.505  77.152  24.726  1.00  0.00           N  
ATOM   1335  CA  GLU C1191      85.844  76.714  25.120  1.00  0.00           C  
ATOM   1336  C   GLU C1191      86.063  76.951  26.611  1.00  0.00           C  
ATOM   1337  O   GLU C1191      86.455  76.042  27.340  1.00  0.00           O  
ATOM   1338  CB  GLU C1191      86.919  77.459  24.324  1.00  0.00           C  
ATOM   1339  CG  GLU C1191      86.865  77.255  22.812  1.00  0.00           C  
ATOM   1340  CD  GLU C1191      85.807  78.109  22.119  1.00  0.00           C  
ATOM   1341  OE1 GLU C1191      85.527  79.236  22.590  1.00  0.00           O  
ATOM   1342  OE2 GLU C1191      85.261  77.652  21.089  1.00  0.00           O  
ATOM   1343  N   ASP C1192      85.795  78.177  27.055  1.00  0.00           N  
ATOM   1344  CA  ASP C1192      85.952  78.548  28.461  1.00  0.00           C  
ATOM   1345  C   ASP C1192      85.072  77.637  29.320  1.00  0.00           C  
ATOM   1346  O   ASP C1192      85.497  77.131  30.362  1.00  0.00           O  
ATOM   1347  CB  ASP C1192      85.544  80.013  28.672  1.00  0.00           C  
ATOM   1348  CG  ASP C1192      86.255  80.966  27.723  1.00  0.00           C  
ATOM   1349  OD1 ASP C1192      87.422  80.699  27.363  1.00  0.00           O  
ATOM   1350  OD2 ASP C1192      85.646  81.986  27.337  1.00  0.00           O  
ATOM   1351  N   ARG C1193      83.853  77.412  28.839  1.00  0.00           N  
ATOM   1352  CA  ARG C1193      82.871  76.566  29.506  1.00  0.00           C  
ATOM   1353  C   ARG C1193      83.457  75.163  29.696  1.00  0.00           C  
ATOM   1354  O   ARG C1193      83.396  74.594  30.791  1.00  0.00           O  
ATOM   1355  CB  ARG C1193      81.603  76.512  28.643  1.00  0.00           C  
ATOM   1356  CG  ARG C1193      80.387  75.879  29.292  1.00  0.00           C  
ATOM   1357  CD  ARG C1193      79.189  75.940  28.349  1.00  0.00           C  
ATOM   1358  NE  ARG C1193      77.970  75.401  28.951  1.00  0.00           N  
ATOM   1359  CZ  ARG C1193      77.056  76.131  29.588  1.00  0.00           C  
ATOM   1360  NH1 ARG C1193      77.212  77.444  29.715  1.00  0.00           N  
ATOM   1361  NH2 ARG C1193      75.979  75.550  30.101  1.00  0.00           N  
ATOM   1362  N   ALA C1194      84.070  74.638  28.637  1.00  0.00           N  
ATOM   1363  CA  ALA C1194      84.680  73.311  28.665  1.00  0.00           C  
ATOM   1364  C   ALA C1194      85.811  73.237  29.685  1.00  0.00           C  
ATOM   1365  O   ALA C1194      85.866  72.316  30.504  1.00  0.00           O  
ATOM   1366  CB  ALA C1194      85.199  72.942  27.281  1.00  0.00           C  
ATOM   1367  N   ARG C1195      86.700  74.224  29.649  1.00  0.00           N  
ATOM   1368  CA  ARG C1195      87.835  74.271  30.563  1.00  0.00           C  
ATOM   1369  C   ARG C1195      87.415  74.340  32.023  1.00  0.00           C  
ATOM   1370  O   ARG C1195      88.008  73.668  32.869  1.00  0.00           O  
ATOM   1371  CB  ARG C1195      88.759  75.437  30.210  1.00  0.00           C  
ATOM   1372  CG  ARG C1195      89.431  75.242  28.878  1.00  0.00           C  
ATOM   1373  CD  ARG C1195      90.310  76.398  28.459  1.00  0.00           C  
ATOM   1374  NE  ARG C1195      90.818  76.128  27.119  1.00  0.00           N  
ATOM   1375  CZ  ARG C1195      90.476  76.804  26.024  1.00  0.00           C  
ATOM   1376  NH1 ARG C1195      89.618  77.815  26.100  1.00  0.00           N  
ATOM   1377  NH2 ARG C1195      90.957  76.437  24.838  1.00  0.00           N  
ATOM   1378  N   TYR C1196      86.388  75.130  32.319  1.00  0.00           N  
ATOM   1379  CA  TYR C1196      85.919  75.247  33.693  1.00  0.00           C  
ATOM   1380  C   TYR C1196      85.367  73.907  34.150  1.00  0.00           C  
ATOM   1381  O   TYR C1196      85.604  73.486  35.286  1.00  0.00           O  
ATOM   1382  CB  TYR C1196      84.845  76.324  33.822  1.00  0.00           C  
ATOM   1383  CG  TYR C1196      84.458  76.618  35.258  1.00  0.00           C  
ATOM   1384  CD1 TYR C1196      85.428  76.845  36.233  1.00  0.00           C  
ATOM   1385  CD2 TYR C1196      83.122  76.686  35.636  1.00  0.00           C  
ATOM   1386  CE1 TYR C1196      85.074  77.135  37.551  1.00  0.00           C  
ATOM   1387  CE2 TYR C1196      82.759  76.977  36.948  1.00  0.00           C  
ATOM   1388  CZ  TYR C1196      83.736  77.200  37.898  1.00  0.00           C  
ATOM   1389  OH  TYR C1196      83.369  77.493  39.192  1.00  0.00           O  
ATOM   1390  N   ASN C1197      84.642  73.235  33.261  1.00  0.00           N  
ATOM   1391  CA  ASN C1197      84.072  71.929  33.578  1.00  0.00           C  
ATOM   1392  C   ASN C1197      85.183  70.953  33.948  1.00  0.00           C  
ATOM   1393  O   ASN C1197      85.135  70.316  35.004  1.00  0.00           O  
ATOM   1394  CB  ASN C1197      83.250  71.388  32.402  1.00  0.00           C  
ATOM   1395  CG  ASN C1197      81.833  71.938  32.379  1.00  0.00           C  
ATOM   1396  OD1 ASN C1197      81.184  72.066  33.423  1.00  0.00           O  
ATOM   1397  ND2 ASN C1197      81.337  72.248  31.188  1.00  0.00           N  
ATOM   1398  N   ALA C1212      86.202  70.873  33.096  1.00  0.00           N  
ATOM   1399  CA  ALA C1212      87.344  69.995  33.333  1.00  0.00           C  
ATOM   1400  C   ALA C1212      87.943  70.300  34.708  1.00  0.00           C  
ATOM   1401  O   ALA C1212      88.200  69.389  35.499  1.00  0.00           O  
ATOM   1402  CB  ALA C1212      88.388  70.188  32.245  1.00  0.00           C  
ATOM   1403  N   TYR C1213      88.122  71.587  34.998  1.00  0.00           N  
ATOM   1404  CA  TYR C1213      88.669  72.037  36.274  1.00  0.00           C  
ATOM   1405  C   TYR C1213      87.847  71.484  37.429  1.00  0.00           C  
ATOM   1406  O   TYR C1213      88.391  70.876  38.355  1.00  0.00           O  
ATOM   1407  CB  TYR C1213      88.682  73.570  36.324  1.00  0.00           C  
ATOM   1408  CG  TYR C1213      88.736  74.170  37.721  1.00  0.00           C  
ATOM   1409  CD1 TYR C1213      89.936  74.240  38.429  1.00  0.00           C  
ATOM   1410  CD2 TYR C1213      87.585  74.691  38.322  1.00  0.00           C  
ATOM   1411  CE1 TYR C1213      89.988  74.819  39.704  1.00  0.00           C  
ATOM   1412  CE2 TYR C1213      87.626  75.271  39.592  1.00  0.00           C  
ATOM   1413  CZ  TYR C1213      88.828  75.333  40.278  1.00  0.00           C  
ATOM   1414  OH  TYR C1213      88.867  75.912  41.529  1.00  0.00           O  
ATOM   1415  N   LEU C1214      86.535  71.688  37.358  1.00  0.00           N  
ATOM   1416  CA  LEU C1214      85.620  71.224  38.394  1.00  0.00           C  
ATOM   1417  C   LEU C1214      85.749  69.721  38.605  1.00  0.00           C  
ATOM   1418  O   LEU C1214      85.760  69.244  39.741  1.00  0.00           O  
ATOM   1419  CB  LEU C1214      84.177  71.586  38.029  1.00  0.00           C  
ATOM   1420  CG  LEU C1214      83.824  73.075  38.059  1.00  0.00           C  
ATOM   1421  CD1 LEU C1214      82.481  73.297  37.397  1.00  0.00           C  
ATOM   1422  CD2 LEU C1214      83.820  73.586  39.494  1.00  0.00           C  
ATOM   1423  N   ARG C1215      85.880  68.984  37.506  1.00  0.00           N  
ATOM   1424  CA  ARG C1215      86.020  67.536  37.574  1.00  0.00           C  
ATOM   1425  C   ARG C1215      87.285  67.148  38.330  1.00  0.00           C  
ATOM   1426  O   ARG C1215      87.231  66.350  39.261  1.00  0.00           O  
ATOM   1427  CB  ARG C1215      86.045  66.924  36.171  1.00  0.00           C  
ATOM   1428  CG  ARG C1215      84.719  67.009  35.444  1.00  0.00           C  
ATOM   1429  CD  ARG C1215      84.734  66.235  34.139  1.00  0.00           C  
ATOM   1430  NE  ARG C1215      83.454  66.343  33.444  1.00  0.00           N  
ATOM   1431  CZ  ARG C1215      83.239  67.112  32.378  1.00  0.00           C  
ATOM   1432  NH1 ARG C1215      84.224  67.846  31.869  1.00  0.00           N  
ATOM   1433  NH2 ARG C1215      82.028  67.169  31.834  1.00  0.00           N  
ATOM   1434  N   GLU C1222      88.407  67.753  37.953  1.00  0.00           N  
ATOM   1435  CA  GLU C1222      89.697  67.470  38.580  1.00  0.00           C  
ATOM   1436  C   GLU C1222      89.708  67.773  40.075  1.00  0.00           C  
ATOM   1437  O   GLU C1222      90.296  67.032  40.860  1.00  0.00           O  
ATOM   1438  CB  GLU C1222      90.804  68.265  37.882  1.00  0.00           C  
ATOM   1439  CG  GLU C1222      90.914  67.983  36.388  1.00  0.00           C  
ATOM   1440  CD  GLU C1222      91.804  68.973  35.646  1.00  0.00           C  
ATOM   1441  OE1 GLU C1222      92.232  69.982  36.251  1.00  0.00           O  
ATOM   1442  OE2 GLU C1222      92.069  68.742  34.445  1.00  0.00           O  
ATOM   1443  N   VAL C1223      89.051  68.860  40.466  1.00  0.00           N  
ATOM   1444  CA  VAL C1223      89.000  69.264  41.869  1.00  0.00           C  
ATOM   1445  C   VAL C1223      87.994  68.458  42.691  1.00  0.00           C  
ATOM   1446  O   VAL C1223      88.258  68.084  43.843  1.00  0.00           O  
ATOM   1447  CB  VAL C1223      88.642  70.766  41.998  1.00  0.00           C  
ATOM   1448  CG1 VAL C1223      88.611  71.186  43.461  1.00  0.00           C  
ATOM   1449  CG2 VAL C1223      89.642  71.611  41.222  1.00  0.00           C  
ATOM   1450  N   LEU C1224      86.847  68.180  42.087  1.00  0.00           N  
ATOM   1451  CA  LEU C1224      85.783  67.460  42.768  1.00  0.00           C  
ATOM   1452  C   LEU C1224      85.845  65.932  42.745  1.00  0.00           C  
ATOM   1453  O   LEU C1224      85.557  65.296  43.761  1.00  0.00           O  
ATOM   1454  CB  LEU C1224      84.423  67.945  42.261  1.00  0.00           C  
ATOM   1455  CG  LEU C1224      84.136  69.431  42.504  1.00  0.00           C  
ATOM   1456  CD1 LEU C1224      82.956  69.878  41.662  1.00  0.00           C  
ATOM   1457  CD2 LEU C1224      83.886  69.692  43.985  1.00  0.00           C  
ATOM   1458  N   SER C1225      86.257  65.343  41.626  1.00  0.00           N  
ATOM   1459  CA  SER C1225      86.316  63.884  41.513  1.00  0.00           C  
ATOM   1460  C   SER C1225      87.030  63.148  42.659  1.00  0.00           C  
ATOM   1461  O   SER C1225      86.495  62.168  43.184  1.00  0.00           O  
ATOM   1462  CB  SER C1225      86.865  63.441  40.147  1.00  0.00           C  
ATOM   1463  OG  SER C1225      88.209  63.847  39.941  1.00  0.00           O  
ATOM   1464  N   PRO C1226      88.224  63.618  43.088  1.00  0.00           N  
ATOM   1465  CA  PRO C1226      88.905  62.916  44.187  1.00  0.00           C  
ATOM   1466  C   PRO C1226      88.136  63.016  45.509  1.00  0.00           C  
ATOM   1467  O   PRO C1226      88.419  62.286  46.460  1.00  0.00           O  
ATOM   1468  CB  PRO C1226      90.257  63.627  44.259  1.00  0.00           C  
ATOM   1469  CG  PRO C1226      89.935  65.013  43.805  1.00  0.00           C  
ATOM   1470  CD  PRO C1226      89.043  64.751  42.618  1.00  0.00           C  
ATOM   1471  N   HIS C1238      87.182  63.941  45.565  1.00  0.00           N  
ATOM   1472  CA  HIS C1238      86.352  64.144  46.751  1.00  0.00           C  
ATOM   1473  C   HIS C1238      84.906  63.769  46.424  1.00  0.00           C  
ATOM   1474  O   HIS C1238      83.988  64.072  47.188  1.00  0.00           O  
ATOM   1475  CB  HIS C1238      86.411  65.609  47.205  1.00  0.00           C  
ATOM   1476  CG  HIS C1238      87.791  66.079  47.563  1.00  0.00           C  
ATOM   1477  ND1 HIS C1238      88.597  66.757  46.677  1.00  0.00           N  
ATOM   1478  CD2 HIS C1238      88.500  65.954  48.708  1.00  0.00           C  
ATOM   1479  CE1 HIS C1238      89.754  67.029  47.262  1.00  0.00           C  
ATOM   1480  NE2 HIS C1238      89.721  66.553  48.491  1.00  0.00           N  
ATOM   1481  N   ARG C1239      84.727  63.075  45.302  1.00  0.00           N  
ATOM   1482  CA  ARG C1239      83.420  62.645  44.806  1.00  0.00           C  
ATOM   1483  C   ARG C1239      82.498  62.061  45.873  1.00  0.00           C  
ATOM   1484  O   ARG C1239      81.288  62.302  45.868  1.00  0.00           O  
ATOM   1485  CB  ARG C1239      83.621  61.617  43.690  1.00  0.00           C  
ATOM   1486  CG  ARG C1239      82.373  61.237  42.925  1.00  0.00           C  
ATOM   1487  CD  ARG C1239      82.743  60.288  41.803  1.00  0.00           C  
ATOM   1488  NE  ARG C1239      81.616  59.987  40.927  1.00  0.00           N  
ATOM   1489  CZ  ARG C1239      81.724  59.336  39.772  1.00  0.00           C  
ATOM   1490  NH1 ARG C1239      82.911  58.913  39.346  1.00  0.00           N  
ATOM   1491  NH2 ARG C1239      80.640  59.087  39.048  1.00  0.00           N  
ATOM   1492  N   GLU C1240      83.083  61.315  46.802  1.00  0.00           N  
ATOM   1493  CA  GLU C1240      82.332  60.672  47.871  1.00  0.00           C  
ATOM   1494  C   GLU C1240      81.611  61.625  48.834  1.00  0.00           C  
ATOM   1495  O   GLU C1240      80.713  61.208  49.565  1.00  0.00           O  
ATOM   1496  CB  GLU C1240      83.257  59.733  48.649  1.00  0.00           C  
ATOM   1497  CG  GLU C1240      83.929  58.675  47.777  1.00  0.00           C  
ATOM   1498  CD  GLU C1240      84.806  57.726  48.574  1.00  0.00           C  
ATOM   1499  OE1 GLU C1240      85.846  58.176  49.105  1.00  0.00           O  
ATOM   1500  OE2 GLU C1240      84.452  56.531  48.668  1.00  0.00           O  
ATOM   1501  N   ALA C1241      81.992  62.898  48.827  1.00  0.00           N  
ATOM   1502  CA  ALA C1241      81.370  63.876  49.716  1.00  0.00           C  
ATOM   1503  C   ALA C1241      80.248  64.673  49.045  1.00  0.00           C  
ATOM   1504  O   ALA C1241      79.708  65.613  49.633  1.00  0.00           O  
ATOM   1505  CB  ALA C1241      82.431  64.820  50.276  1.00  0.00           C  
ATOM   1506  N   LEU C1242      79.889  64.288  47.824  1.00  0.00           N  
ATOM   1507  CA  LEU C1242      78.844  64.983  47.078  1.00  0.00           C  
ATOM   1508  C   LEU C1242      77.467  64.359  47.268  1.00  0.00           C  
ATOM   1509  O   LEU C1242      77.347  63.181  47.615  1.00  0.00           O  
ATOM   1510  CB  LEU C1242      79.183  64.993  45.585  1.00  0.00           C  
ATOM   1511  CG  LEU C1242      80.538  65.576  45.182  1.00  0.00           C  
ATOM   1512  CD1 LEU C1242      80.763  65.393  43.688  1.00  0.00           C  
ATOM   1513  CD2 LEU C1242      80.599  67.043  45.568  1.00  0.00           C  
ATOM   1514  N   SER C1243      76.431  65.164  47.050  1.00  0.00           N  
ATOM   1515  CA  SER C1243      75.054  64.694  47.153  1.00  0.00           C  
ATOM   1516  C   SER C1243      74.806  63.836  45.913  1.00  0.00           C  
ATOM   1517  O   SER C1243      75.345  64.133  44.844  1.00  0.00           O  
ATOM   1518  CB  SER C1243      74.084  65.881  47.157  1.00  0.00           C  
ATOM   1519  OG  SER C1243      74.341  66.765  48.237  1.00  0.00           O  
ATOM   1520  N   GLU C1244      74.000  62.785  46.053  1.00  0.00           N  
ATOM   1521  CA  GLU C1244      73.680  61.886  44.936  1.00  0.00           C  
ATOM   1522  C   GLU C1244      73.381  62.653  43.649  1.00  0.00           C  
ATOM   1523  O   GLU C1244      73.829  62.276  42.565  1.00  0.00           O  
ATOM   1524  CB  GLU C1244      72.485  60.992  45.289  1.00  0.00           C  
ATOM   1525  CG  GLU C1244      72.855  59.624  45.852  1.00  0.00           C  
ATOM   1526  CD  GLU C1244      73.743  59.700  47.082  1.00  0.00           C  
ATOM   1527  OE1 GLU C1244      73.325  60.318  48.088  1.00  0.00           O  
ATOM   1528  OE2 GLU C1244      74.859  59.137  47.038  1.00  0.00           O  
ATOM   1529  N   ASP C1245      72.634  63.742  43.793  1.00  0.00           N  
ATOM   1530  CA  ASP C1245      72.265  64.600  42.675  1.00  0.00           C  
ATOM   1531  C   ASP C1245      73.521  65.162  42.001  1.00  0.00           C  
ATOM   1532  O   ASP C1245      73.707  65.026  40.787  1.00  0.00           O  
ATOM   1533  CB  ASP C1245      71.376  65.736  43.196  1.00  0.00           C  
ATOM   1534  CG  ASP C1245      71.140  66.823  42.169  1.00  0.00           C  
ATOM   1535  OD1 ASP C1245      70.660  66.508  41.057  1.00  0.00           O  
ATOM   1536  OD2 ASP C1245      71.434  67.997  42.483  1.00  0.00           O  
ATOM   1537  N   SER C1246      74.396  65.752  42.810  1.00  0.00           N  
ATOM   1538  CA  SER C1246      75.635  66.348  42.332  1.00  0.00           C  
ATOM   1539  C   SER C1246      76.557  65.319  41.671  1.00  0.00           C  
ATOM   1540  O   SER C1246      77.214  65.623  40.670  1.00  0.00           O  
ATOM   1541  CB  SER C1246      76.353  67.016  43.501  1.00  0.00           C  
ATOM   1542  OG  SER C1246      75.438  67.764  44.287  1.00  0.00           O  
ATOM   1543  N   LYS C1247      76.597  64.110  42.231  1.00  0.00           N  
ATOM   1544  CA  LYS C1247      77.431  63.028  41.705  1.00  0.00           C  
ATOM   1545  C   LYS C1247      77.113  62.742  40.240  1.00  0.00           C  
ATOM   1546  O   LYS C1247      78.003  62.403  39.454  1.00  0.00           O  
ATOM   1547  CB  LYS C1247      77.258  61.759  42.546  1.00  0.00           C  
ATOM   1548  CG  LYS C1247      77.886  61.862  43.927  1.00  0.00           C  
ATOM   1549  CD  LYS C1247      77.683  60.601  44.749  1.00  0.00           C  
ATOM   1550  CE  LYS C1247      78.521  60.656  46.019  1.00  0.00           C  
ATOM   1551  NZ  LYS C1247      78.325  59.479  46.912  1.00  0.00           N  
ATOM   1552  N   GLU C1248      75.842  62.890  39.876  1.00  0.00           N  
ATOM   1553  CA  GLU C1248      75.409  62.674  38.501  1.00  0.00           C  
ATOM   1554  C   GLU C1248      75.836  63.873  37.659  1.00  0.00           C  
ATOM   1555  O   GLU C1248      76.420  63.716  36.583  1.00  0.00           O  
ATOM   1556  CB  GLU C1248      73.887  62.526  38.434  1.00  0.00           C  
ATOM   1557  CG  GLU C1248      73.328  61.393  39.273  1.00  0.00           C  
ATOM   1558  CD  GLU C1248      71.832  61.240  39.103  1.00  0.00           C  
ATOM   1559  OE1 GLU C1248      71.076  61.914  39.838  1.00  0.00           O  
ATOM   1560  OE2 GLU C1248      71.418  60.453  38.224  1.00  0.00           O  
ATOM   1561  N   ARG C1249      75.558  65.071  38.170  1.00  0.00           N  
ATOM   1562  CA  ARG C1249      75.900  66.318  37.490  1.00  0.00           C  
ATOM   1563  C   ARG C1249      77.393  66.410  37.186  1.00  0.00           C  
ATOM   1564  O   ARG C1249      77.805  67.068  36.229  1.00  0.00           O  
ATOM   1565  CB  ARG C1249      75.473  67.512  38.345  1.00  0.00           C  
ATOM   1566  CG  ARG C1249      73.975  67.628  38.529  1.00  0.00           C  
ATOM   1567  CD  ARG C1249      73.631  68.777  39.451  1.00  0.00           C  
ATOM   1568  NE  ARG C1249      72.200  69.069  39.450  1.00  0.00           N  
ATOM   1569  CZ  ARG C1249      71.646  70.116  40.057  1.00  0.00           C  
ATOM   1570  NH1 ARG C1249      72.396  70.986  40.721  1.00  0.00           N  
ATOM   1571  NH2 ARG C1249      70.331  70.288  40.007  1.00  0.00           N  
ATOM   1572  N   LEU C1250      78.194  65.734  38.003  1.00  0.00           N  
ATOM   1573  CA  LEU C1250      79.643  65.720  37.847  1.00  0.00           C  
ATOM   1574  C   LEU C1250      80.049  65.105  36.503  1.00  0.00           C  
ATOM   1575  O   LEU C1250      81.112  65.419  35.962  1.00  0.00           O  
ATOM   1576  CB  LEU C1250      80.278  64.939  39.004  1.00  0.00           C  
ATOM   1577  CG  LEU C1250      81.783  65.088  39.235  1.00  0.00           C  
ATOM   1578  CD1 LEU C1250      82.124  66.548  39.504  1.00  0.00           C  
ATOM   1579  CD2 LEU C1250      82.213  64.220  40.408  1.00  0.00           C  
ATOM   1580  N   GLU C1257      79.191  64.243  35.965  1.00  0.00           N  
ATOM   1581  CA  GLU C1257      79.455  63.584  34.691  1.00  0.00           C  
ATOM   1582  C   GLU C1257      79.248  64.507  33.499  1.00  0.00           C  
ATOM   1583  O   GLU C1257      80.112  64.607  32.625  1.00  0.00           O  
ATOM   1584  CB  GLU C1257      78.583  62.336  34.548  1.00  0.00           C  
ATOM   1585  CG  GLU C1257      78.994  61.199  35.468  1.00  0.00           C  
ATOM   1586  CD  GLU C1257      80.404  60.717  35.192  1.00  0.00           C  
ATOM   1587  OE1 GLU C1257      80.677  60.284  34.050  1.00  0.00           O  
ATOM   1588  OE2 GLU C1257      81.241  60.780  36.117  1.00  0.00           O  
ATOM   1589  N   GLU C1258      78.085  65.147  33.440  1.00  0.00           N  
ATOM   1590  CA  GLU C1258      77.794  66.063  32.348  1.00  0.00           C  
ATOM   1591  C   GLU C1258      77.393  67.431  32.864  1.00  0.00           C  
ATOM   1592  O   GLU C1258      76.407  67.571  33.586  1.00  0.00           O  
ATOM   1593  CB  GLU C1258      76.716  65.506  31.419  1.00  0.00           C  
ATOM   1594  CG  GLU C1258      77.219  64.399  30.504  1.00  0.00           C  
ATOM   1595  CD  GLU C1258      76.490  64.359  29.171  1.00  0.00           C  
ATOM   1596  OE1 GLU C1258      75.241  64.426  29.167  1.00  0.00           O  
ATOM   1597  OE2 GLU C1258      77.169  64.266  28.124  1.00  0.00           O  
ATOM   1598  N   ASN C1265      78.177  68.432  32.479  1.00  0.00           N  
ATOM   1599  CA  ASN C1265      77.954  69.815  32.880  1.00  0.00           C  
ATOM   1600  C   ASN C1265      78.061  69.986  34.402  1.00  0.00           C  
ATOM   1601  O   ASN C1265      77.090  70.359  35.074  1.00  0.00           O  
ATOM   1602  CB  ASN C1265      76.596  70.304  32.371  1.00  0.00           C  
ATOM   1603  CG  ASN C1265      76.409  71.792  32.559  1.00  0.00           C  
ATOM   1604  OD1 ASN C1265      77.302  72.582  32.256  1.00  0.00           O  
ATOM   1605  ND2 ASN C1265      75.249  72.185  33.064  1.00  0.00           N  
ATOM   1606  N   PRO C1266      79.261  69.739  34.959  1.00  0.00           N  
ATOM   1607  CA  PRO C1266      79.548  69.849  36.393  1.00  0.00           C  
ATOM   1608  C   PRO C1266      79.150  71.179  37.030  1.00  0.00           C  
ATOM   1609  O   PRO C1266      78.833  71.217  38.215  1.00  0.00           O  
ATOM   1610  CB  PRO C1266      81.058  69.633  36.450  1.00  0.00           C  
ATOM   1611  CG  PRO C1266      81.281  68.659  35.352  1.00  0.00           C  
ATOM   1612  CD  PRO C1266      80.452  69.250  34.238  1.00  0.00           C  
ATOM   1613  N   MET C1267      79.152  72.257  36.246  1.00  0.00           N  
ATOM   1614  CA  MET C1267      78.794  73.590  36.742  1.00  0.00           C  
ATOM   1615  C   MET C1267      77.565  73.601  37.642  1.00  0.00           C  
ATOM   1616  O   MET C1267      77.483  74.389  38.587  1.00  0.00           O  
ATOM   1617  CB  MET C1267      78.542  74.549  35.582  1.00  0.00           C  
ATOM   1618  CG  MET C1267      79.783  75.050  34.897  1.00  0.00           C  
ATOM   1619  SD  MET C1267      79.354  76.132  33.526  1.00  0.00           S  
ATOM   1620  CE  MET C1267      79.309  74.939  32.210  1.00  0.00           C  
ATOM   1621  N   ARG C1268      76.613  72.727  37.334  1.00  0.00           N  
ATOM   1622  CA  ARG C1268      75.375  72.623  38.097  1.00  0.00           C  
ATOM   1623  C   ARG C1268      75.608  72.385  39.584  1.00  0.00           C  
ATOM   1624  O   ARG C1268      74.851  72.876  40.423  1.00  0.00           O  
ATOM   1625  CB  ARG C1268      74.502  71.510  37.526  1.00  0.00           C  
ATOM   1626  CG  ARG C1268      74.098  71.753  36.100  1.00  0.00           C  
ATOM   1627  CD  ARG C1268      72.992  70.818  35.661  1.00  0.00           C  
ATOM   1628  NE  ARG C1268      72.407  71.280  34.407  1.00  0.00           N  
ATOM   1629  CZ  ARG C1268      71.709  72.405  34.277  1.00  0.00           C  
ATOM   1630  NH1 ARG C1268      71.490  73.192  35.324  1.00  0.00           N  
ATOM   1631  NH2 ARG C1268      71.259  72.765  33.086  1.00  0.00           N  
ATOM   1632  N   ILE C1269      76.673  71.658  39.903  1.00  0.00           N  
ATOM   1633  CA  ILE C1269      77.014  71.355  41.285  1.00  0.00           C  
ATOM   1634  C   ILE C1269      77.248  72.640  42.093  1.00  0.00           C  
ATOM   1635  O   ILE C1269      77.214  72.622  43.326  1.00  0.00           O  
ATOM   1636  CB  ILE C1269      78.255  70.437  41.359  1.00  0.00           C  
ATOM   1637  CG1 ILE C1269      78.388  69.841  42.758  1.00  0.00           C  
ATOM   1638  CG2 ILE C1269      79.521  71.212  41.001  1.00  0.00           C  
ATOM   1639  CD1 ILE C1269      79.512  68.845  42.880  1.00  0.00           C  
ATOM   1640  N   LEU C1270      77.498  73.746  41.394  1.00  0.00           N  
ATOM   1641  CA  LEU C1270      77.715  75.037  42.042  1.00  0.00           C  
ATOM   1642  C   LEU C1270      76.377  75.584  42.525  1.00  0.00           C  
ATOM   1643  O   LEU C1270      76.253  76.049  43.659  1.00  0.00           O  
ATOM   1644  CB  LEU C1270      78.344  76.033  41.062  1.00  0.00           C  
ATOM   1645  CG  LEU C1270      79.754  75.734  40.556  1.00  0.00           C  
ATOM   1646  CD1 LEU C1270      80.098  76.699  39.442  1.00  0.00           C  
ATOM   1647  CD2 LEU C1270      80.756  75.838  41.697  1.00  0.00           C  
ATOM   1648  N   ASP C1271      75.374  75.500  41.656  1.00  0.00           N  
ATOM   1649  CA  ASP C1271      74.033  75.989  41.960  1.00  0.00           C  
ATOM   1650  C   ASP C1271      73.107  74.944  42.584  1.00  0.00           C  
ATOM   1651  O   ASP C1271      71.886  75.048  42.465  1.00  0.00           O  
ATOM   1652  CB  ASP C1271      73.382  76.554  40.693  1.00  0.00           C  
ATOM   1653  CG  ASP C1271      73.417  78.071  40.644  1.00  0.00           C  
ATOM   1654  OD1 ASP C1271      74.353  78.680  41.211  1.00  0.00           O  
ATOM   1655  OD2 ASP C1271      72.496  78.656  40.032  1.00  0.00           O  
ATOM   1656  N   SER C1272      73.676  73.935  43.233  1.00  0.00           N  
ATOM   1657  CA  SER C1272      72.856  72.906  43.856  1.00  0.00           C  
ATOM   1658  C   SER C1272      72.515  73.279  45.297  1.00  0.00           C  
ATOM   1659  O   SER C1272      73.023  74.264  45.839  1.00  0.00           O  
ATOM   1660  CB  SER C1272      73.550  71.537  43.792  1.00  0.00           C  
ATOM   1661  OG  SER C1272      74.800  71.539  44.461  1.00  0.00           O  
ATOM   1662  N   LYS C1273      71.612  72.510  45.893  1.00  0.00           N  
ATOM   1663  CA  LYS C1273      71.192  72.739  47.267  1.00  0.00           C  
ATOM   1664  C   LYS C1273      71.974  71.822  48.208  1.00  0.00           C  
ATOM   1665  O   LYS C1273      73.013  71.272  47.832  1.00  0.00           O  
ATOM   1666  CB  LYS C1273      69.689  72.479  47.403  1.00  0.00           C  
ATOM   1667  CG  LYS C1273      68.807  73.403  46.575  1.00  0.00           C  
ATOM   1668  CD  LYS C1273      68.872  74.838  47.074  1.00  0.00           C  
ATOM   1669  CE  LYS C1273      67.891  75.722  46.322  1.00  0.00           C  
ATOM   1670  NZ  LYS C1273      68.230  75.835  44.877  1.00  0.00           N  
ATOM   1671  N   SER C1274      71.442  71.636  49.415  1.00  0.00           N  
ATOM   1672  CA  SER C1274      72.052  70.794  50.442  1.00  0.00           C  
ATOM   1673  C   SER C1274      73.331  71.414  50.991  1.00  0.00           C  
ATOM   1674  O   SER C1274      74.088  72.081  50.280  1.00  0.00           O  
ATOM   1675  CB  SER C1274      72.326  69.377  49.916  1.00  0.00           C  
ATOM   1676  OG  SER C1274      72.808  68.527  50.946  1.00  0.00           O  
ATOM   1677  N   GLU C1275      73.558  71.193  52.277  1.00  0.00           N  
ATOM   1678  CA  GLU C1275      74.735  71.725  52.940  1.00  0.00           C  
ATOM   1679  C   GLU C1275      75.961  70.915  52.526  1.00  0.00           C  
ATOM   1680  O   GLU C1275      77.068  71.454  52.431  1.00  0.00           O  
ATOM   1681  CB  GLU C1275      74.540  71.684  54.459  1.00  0.00           C  
ATOM   1682  CG  GLU C1275      74.944  72.971  55.168  1.00  0.00           C  
ATOM   1683  CD  GLU C1275      74.199  74.193  54.647  1.00  0.00           C  
ATOM   1684  OE1 GLU C1275      73.064  74.442  55.109  1.00  0.00           O  
ATOM   1685  OE2 GLU C1275      74.751  74.904  53.775  1.00  0.00           O  
ATOM   1686  N   ARG C1276      75.721  69.641  52.206  1.00  0.00           N  
ATOM   1687  CA  ARG C1276      76.749  68.684  51.788  1.00  0.00           C  
ATOM   1688  C   ARG C1276      77.666  69.243  50.697  1.00  0.00           C  
ATOM   1689  O   ARG C1276      78.891  69.127  50.772  1.00  0.00           O  
ATOM   1690  CB  ARG C1276      76.077  67.404  51.270  1.00  0.00           C  
ATOM   1691  CG  ARG C1276      75.068  66.780  52.229  1.00  0.00           C  
ATOM   1692  CD  ARG C1276      74.286  65.644  51.572  1.00  0.00           C  
ATOM   1693  NE  ARG C1276      75.130  64.496  51.243  1.00  0.00           N  
ATOM   1694  CZ  ARG C1276      74.670  63.278  50.965  1.00  0.00           C  
ATOM   1695  NH1 ARG C1276      73.364  63.035  50.968  1.00  0.00           N  
ATOM   1696  NH2 ARG C1276      75.519  62.290  50.704  1.00  0.00           N  
ATOM   1697  N   ASP C1281      77.054  69.859  49.692  1.00  0.00           N  
ATOM   1698  CA  ASP C1281      77.773  70.436  48.562  1.00  0.00           C  
ATOM   1699  C   ASP C1281      78.434  71.778  48.873  1.00  0.00           C  
ATOM   1700  O   ASP C1281      79.636  71.954  48.654  1.00  0.00           O  
ATOM   1701  CB  ASP C1281      76.815  70.594  47.378  1.00  0.00           C  
ATOM   1702  CG  ASP C1281      76.084  69.305  47.045  1.00  0.00           C  
ATOM   1703  OD1 ASP C1281      76.732  68.235  47.037  1.00  0.00           O  
ATOM   1704  OD2 ASP C1281      74.860  69.358  46.796  1.00  0.00           O  
ATOM   1705  N   GLN C1282      77.647  72.706  49.409  1.00  0.00           N  
ATOM   1706  CA  GLN C1282      78.127  74.048  49.735  1.00  0.00           C  
ATOM   1707  C   GLN C1282      79.380  74.094  50.611  1.00  0.00           C  
ATOM   1708  O   GLN C1282      80.365  74.744  50.257  1.00  0.00           O  
ATOM   1709  CB  GLN C1282      76.998  74.876  50.364  1.00  0.00           C  
ATOM   1710  CG  GLN C1282      75.784  75.061  49.448  1.00  0.00           C  
ATOM   1711  CD  GLN C1282      76.150  75.647  48.086  1.00  0.00           C  
ATOM   1712  OE1 GLN C1282      77.122  76.394  47.956  1.00  0.00           O  
ATOM   1713  NE2 GLN C1282      75.369  75.308  47.068  1.00  0.00           N  
ATOM   1714  N   ALA C1283      79.349  73.386  51.736  1.00  0.00           N  
ATOM   1715  CA  ALA C1283      80.489  73.358  52.650  1.00  0.00           C  
ATOM   1716  C   ALA C1283      81.743  72.859  51.934  1.00  0.00           C  
ATOM   1717  O   ALA C1283      82.824  73.438  52.084  1.00  0.00           O  
ATOM   1718  CB  ALA C1283      80.181  72.477  53.856  1.00  0.00           C  
ATOM   1719  N   LEU C1284      81.585  71.799  51.144  1.00  0.00           N  
ATOM   1720  CA  LEU C1284      82.699  71.221  50.403  1.00  0.00           C  
ATOM   1721  C   LEU C1284      83.303  72.237  49.434  1.00  0.00           C  
ATOM   1722  O   LEU C1284      84.520  72.456  49.430  1.00  0.00           O  
ATOM   1723  CB  LEU C1284      82.248  69.972  49.639  1.00  0.00           C  
ATOM   1724  CG  LEU C1284      83.327  69.262  48.811  1.00  0.00           C  
ATOM   1725  CD1 LEU C1284      84.495  68.839  49.694  1.00  0.00           C  
ATOM   1726  CD2 LEU C1284      82.727  68.057  48.119  1.00  0.00           C  
ATOM   1727  N   LEU C1285      82.448  72.861  48.626  1.00  0.00           N  
ATOM   1728  CA  LEU C1285      82.889  73.861  47.655  1.00  0.00           C  
ATOM   1729  C   LEU C1285      83.722  74.944  48.342  1.00  0.00           C  
ATOM   1730  O   LEU C1285      84.769  75.353  47.829  1.00  0.00           O  
ATOM   1731  CB  LEU C1285      81.681  74.493  46.950  1.00  0.00           C  
ATOM   1732  CG  LEU C1285      80.830  73.587  46.056  1.00  0.00           C  
ATOM   1733  CD1 LEU C1285      79.607  74.344  45.571  1.00  0.00           C  
ATOM   1734  CD2 LEU C1285      81.653  73.088  44.876  1.00  0.00           C  
ATOM   1735  N   LYS C1286      83.263  75.380  49.514  1.00  0.00           N  
ATOM   1736  CA  LYS C1286      83.957  76.407  50.282  1.00  0.00           C  
ATOM   1737  C   LYS C1286      85.344  75.957  50.709  1.00  0.00           C  
ATOM   1738  O   LYS C1286      86.334  76.605  50.371  1.00  0.00           O  
ATOM   1739  CB  LYS C1286      83.146  76.820  51.514  1.00  0.00           C  
ATOM   1740  CG  LYS C1286      82.139  77.931  51.256  1.00  0.00           C  
ATOM   1741  CD  LYS C1286      81.457  78.361  52.549  1.00  0.00           C  
ATOM   1742  CE  LYS C1286      80.645  79.637  52.361  1.00  0.00           C  
ATOM   1743  NZ  LYS C1286      80.013  80.083  53.634  1.00  0.00           N  
ATOM   1744  N   GLU C1287      85.415  74.825  51.407  1.00  0.00           N  
ATOM   1745  CA  GLU C1287      86.693  74.300  51.887  1.00  0.00           C  
ATOM   1746  C   GLU C1287      87.675  74.006  50.755  1.00  0.00           C  
ATOM   1747  O   GLU C1287      88.885  74.187  50.913  1.00  0.00           O  
ATOM   1748  CB  GLU C1287      86.494  73.036  52.736  1.00  0.00           C  
ATOM   1749  CG  GLU C1287      86.135  71.778  51.941  1.00  0.00           C  
ATOM   1750  CD  GLU C1287      86.675  70.492  52.560  1.00  0.00           C  
ATOM   1751  OE1 GLU C1287      87.525  70.563  53.475  1.00  0.00           O  
ATOM   1752  OE2 GLU C1287      86.258  69.403  52.116  1.00  0.00           O  
ATOM   1753  N   LEU C1316      87.154  73.530  49.626  1.00  0.00           N  
ATOM   1754  CA  LEU C1316      87.992  73.213  48.472  1.00  0.00           C  
ATOM   1755  C   LEU C1316      88.478  74.472  47.762  1.00  0.00           C  
ATOM   1756  O   LEU C1316      89.386  74.410  46.927  1.00  0.00           O  
ATOM   1757  CB  LEU C1316      87.252  72.302  47.483  1.00  0.00           C  
ATOM   1758  CG  LEU C1316      87.211  70.808  47.808  1.00  0.00           C  
ATOM   1759  CD1 LEU C1316      86.495  70.058  46.692  1.00  0.00           C  
ATOM   1760  CD2 LEU C1316      88.633  70.284  47.973  1.00  0.00           C  
ATOM   1761  N   GLY C1317      87.870  75.610  48.099  1.00  0.00           N  
ATOM   1762  CA  GLY C1317      88.249  76.875  47.495  1.00  0.00           C  
ATOM   1763  C   GLY C1317      88.011  76.884  45.999  1.00  0.00           C  
ATOM   1764  O   GLY C1317      88.860  77.343  45.230  1.00  0.00           O  
ATOM   1765  N   VAL C1318      86.859  76.367  45.585  1.00  0.00           N  
ATOM   1766  CA  VAL C1318      86.518  76.313  44.171  1.00  0.00           C  
ATOM   1767  C   VAL C1318      86.413  77.729  43.626  1.00  0.00           C  
ATOM   1768  O   VAL C1318      85.611  78.541  44.104  1.00  0.00           O  
ATOM   1769  CB  VAL C1318      85.197  75.554  43.931  1.00  0.00           C  
ATOM   1770  CG1 VAL C1318      84.887  75.493  42.441  1.00  0.00           C  
ATOM   1771  CG2 VAL C1318      85.296  74.150  44.503  1.00  0.00           C  
ATOM   1772  N   ARG C1319      87.269  78.041  42.663  1.00  0.00           N  
ATOM   1773  CA  ARG C1319      87.257  79.364  42.078  1.00  0.00           C  
ATOM   1774  C   ARG C1319      86.108  79.557  41.095  1.00  0.00           C  
ATOM   1775  O   ARG C1319      85.654  78.612  40.447  1.00  0.00           O  
ATOM   1776  CB  ARG C1319      88.615  79.700  41.456  1.00  0.00           C  
ATOM   1777  CG  ARG C1319      89.655  80.120  42.493  1.00  0.00           C  
ATOM   1778  CD  ARG C1319      90.969  80.518  41.846  1.00  0.00           C  
ATOM   1779  NE  ARG C1319      91.527  79.427  41.051  1.00  0.00           N  
ATOM   1780  CZ  ARG C1319      91.524  79.391  39.722  1.00  0.00           C  
ATOM   1781  NH1 ARG C1319      90.998  80.393  39.024  1.00  0.00           N  
ATOM   1782  NH2 ARG C1319      92.019  78.336  39.089  1.00  0.00           N  
ATOM   1783  N   PRO C1320      85.591  80.790  41.020  1.00  0.00           N  
ATOM   1784  CA  PRO C1320      84.491  81.237  40.166  1.00  0.00           C  
ATOM   1785  C   PRO C1320      84.700  81.028  38.671  1.00  0.00           C  
ATOM   1786  O   PRO C1320      85.827  81.076  38.176  1.00  0.00           O  
ATOM   1787  CB  PRO C1320      84.418  82.728  40.482  1.00  0.00           C  
ATOM   1788  CG  PRO C1320      84.847  82.791  41.899  1.00  0.00           C  
ATOM   1789  CD  PRO C1320      86.032  81.883  41.906  1.00  0.00           C  
ATOM   1790  N   MET C1321      83.591  80.871  37.951  1.00  0.00           N  
ATOM   1791  CA  MET C1321      83.614  80.695  36.498  1.00  0.00           C  
ATOM   1792  C   MET C1321      84.251  81.930  35.854  1.00  0.00           C  
ATOM   1793  O   MET C1321      84.890  81.832  34.807  1.00  0.00           O  
ATOM   1794  CB  MET C1321      82.188  80.506  35.971  1.00  0.00           C  
ATOM   1795  CG  MET C1321      82.053  80.533  34.450  1.00  0.00           C  
ATOM   1796  SD  MET C1321      82.990  79.238  33.608  1.00  0.00           S  
ATOM   1797  CE  MET C1321      83.566  80.088  32.159  1.00  0.00           C  
ATOM   1798  N   LEU C1322      84.076  83.084  36.499  1.00  0.00           N  
ATOM   1799  CA  LEU C1322      84.636  84.345  36.021  1.00  0.00           C  
ATOM   1800  C   LEU C1322      86.134  84.248  35.759  1.00  0.00           C  
ATOM   1801  O   LEU C1322      86.634  84.749  34.749  1.00  0.00           O  
ATOM   1802  CB  LEU C1322      84.392  85.455  37.040  1.00  0.00           C  
ATOM   1803  CG  LEU C1322      83.111  86.268  36.886  1.00  0.00           C  
ATOM   1804  CD1 LEU C1322      83.125  87.409  37.886  1.00  0.00           C  
ATOM   1805  CD2 LEU C1322      83.013  86.817  35.477  1.00  0.00           C  
ATOM   1806  N   ASP C1325      86.837  83.586  36.674  1.00  0.00           N  
ATOM   1807  CA  ASP C1325      88.279  83.402  36.578  1.00  0.00           C  
ATOM   1808  C   ASP C1325      88.718  82.560  35.379  1.00  0.00           C  
ATOM   1809  O   ASP C1325      89.918  82.365  35.168  1.00  0.00           O  
ATOM   1810  CB  ASP C1325      88.818  82.780  37.873  1.00  0.00           C  
ATOM   1811  CG  ASP C1325      88.630  83.682  39.087  1.00  0.00           C  
ATOM   1812  OD1 ASP C1325      88.264  84.867  38.912  1.00  0.00           O  
ATOM   1813  OD2 ASP C1325      88.852  83.204  40.224  1.00  0.00           O  
ATOM   1814  N   PHE C1326      87.759  82.039  34.616  1.00  0.00           N  
ATOM   1815  CA  PHE C1326      88.073  81.226  33.445  1.00  0.00           C  
ATOM   1816  C   PHE C1326      87.587  81.820  32.130  1.00  0.00           C  
ATOM   1817  O   PHE C1326      87.582  81.136  31.103  1.00  0.00           O  
ATOM   1818  CB  PHE C1326      87.508  79.813  33.602  1.00  0.00           C  
ATOM   1819  CG  PHE C1326      88.138  79.029  34.712  1.00  0.00           C  
ATOM   1820  CD1 PHE C1326      88.054  79.468  36.031  1.00  0.00           C  
ATOM   1821  CD2 PHE C1326      88.817  77.848  34.439  1.00  0.00           C  
ATOM   1822  CE1 PHE C1326      88.638  78.744  37.065  1.00  0.00           C  
ATOM   1823  CE2 PHE C1326      89.404  77.112  35.463  1.00  0.00           C  
ATOM   1824  CZ  PHE C1326      89.315  77.562  36.781  1.00  0.00           C  
ATOM   1825  N   LEU C1330      87.163  83.078  32.152  1.00  0.00           N  
ATOM   1826  CA  LEU C1330      86.688  83.720  30.933  1.00  0.00           C  
ATOM   1827  C   LEU C1330      87.850  83.983  29.980  1.00  0.00           C  
ATOM   1828  O   LEU C1330      88.943  84.356  30.400  1.00  0.00           O  
ATOM   1829  CB  LEU C1330      85.977  85.037  31.242  1.00  0.00           C  
ATOM   1830  CG  LEU C1330      84.803  85.010  32.213  1.00  0.00           C  
ATOM   1831  CD1 LEU C1330      84.153  86.378  32.229  1.00  0.00           C  
ATOM   1832  CD2 LEU C1330      83.808  83.949  31.807  1.00  0.00           C  
ATOM   1833  N   GLY C1334      87.612  83.765  28.694  1.00  0.00           N  
ATOM   1834  CA  GLY C1334      88.647  84.004  27.719  1.00  0.00           C  
ATOM   1835  C   GLY C1334      88.799  85.482  27.481  1.00  0.00           C  
ATOM   1836  O   GLY C1334      88.019  86.302  27.987  1.00  0.00           O  
ATOM   1837  N   GLU C1335      89.788  85.752  26.631  1.00  0.00           N  
ATOM   1838  CA  GLU C1335      90.184  87.074  26.175  1.00  0.00           C  
ATOM   1839  C   GLU C1335      89.036  87.678  25.388  1.00  0.00           C  
ATOM   1840  O   GLU C1335      88.641  88.812  25.652  1.00  0.00           O  
ATOM   1841  CB  GLU C1335      91.454  86.953  25.308  1.00  0.00           C  
ATOM   1842  CG  GLU C1335      91.705  88.069  24.282  1.00  0.00           C  
ATOM   1843  CD  GLU C1335      91.881  89.445  24.904  1.00  0.00           C  
ATOM   1844  OE1 GLU C1335      92.665  89.576  25.871  1.00  0.00           O  
ATOM   1845  OE2 GLU C1335      91.236  90.399  24.414  1.00  0.00           O  
ATOM   1846  N   GLU C1336      88.485  86.925  24.439  1.00  0.00           N  
ATOM   1847  CA  GLU C1336      87.367  87.455  23.668  1.00  0.00           C  
ATOM   1848  C   GLU C1336      86.135  87.650  24.553  1.00  0.00           C  
ATOM   1849  O   GLU C1336      85.464  88.679  24.465  1.00  0.00           O  
ATOM   1850  CB  GLU C1336      87.037  86.557  22.484  1.00  0.00           C  
ATOM   1851  CG  GLU C1336      88.191  86.396  21.516  1.00  0.00           C  
ATOM   1852  CD  GLU C1336      87.795  85.681  20.238  1.00  0.00           C  
ATOM   1853  OE1 GLU C1336      86.965  84.745  20.292  1.00  0.00           O  
ATOM   1854  OE2 GLU C1336      88.320  86.059  19.171  1.00  0.00           O  
ATOM   1855  N   ALA C1384      85.867  86.679  25.425  1.00  0.00           N  
ATOM   1856  CA  ALA C1384      84.725  86.750  26.335  1.00  0.00           C  
ATOM   1857  C   ALA C1384      84.871  87.949  27.271  1.00  0.00           C  
ATOM   1858  O   ALA C1384      83.938  88.728  27.455  1.00  0.00           O  
ATOM   1859  CB  ALA C1384      84.612  85.464  27.138  1.00  0.00           C  
ATOM   1860  N   ARG C1385      86.066  88.095  27.833  1.00  0.00           N  
ATOM   1861  CA  ARG C1385      86.413  89.182  28.747  1.00  0.00           C  
ATOM   1862  C   ARG C1385      86.223  90.519  28.030  1.00  0.00           C  
ATOM   1863  O   ARG C1385      85.592  91.441  28.556  1.00  0.00           O  
ATOM   1864  CB  ARG C1385      87.880  89.009  29.189  1.00  0.00           C  
ATOM   1865  CG  ARG C1385      88.537  90.196  29.884  1.00  0.00           C  
ATOM   1866  CD  ARG C1385      87.991  90.425  31.275  1.00  0.00           C  
ATOM   1867  NE  ARG C1385      88.218  89.288  32.161  1.00  0.00           N  
ATOM   1868  CZ  ARG C1385      87.625  89.141  33.343  1.00  0.00           C  
ATOM   1869  NH1 ARG C1385      86.771  90.056  33.781  1.00  0.00           N  
ATOM   1870  NH2 ARG C1385      87.876  88.075  34.089  1.00  0.00           N  
ATOM   1871  N   ALA C1386      86.728  90.584  26.802  1.00  0.00           N  
ATOM   1872  CA  ALA C1386      86.642  91.785  25.982  1.00  0.00           C  
ATOM   1873  C   ALA C1386      85.195  92.223  25.846  1.00  0.00           C  
ATOM   1874  O   ALA C1386      84.844  93.360  26.166  1.00  0.00           O  
ATOM   1875  CB  ALA C1386      87.242  91.519  24.606  1.00  0.00           C  
ATOM   1876  N   HIS C1387      84.359  91.288  25.406  1.00  0.00           N  
ATOM   1877  CA  HIS C1387      82.930  91.516  25.208  1.00  0.00           C  
ATOM   1878  C   HIS C1387      82.274  92.029  26.494  1.00  0.00           C  
ATOM   1879  O   HIS C1387      81.535  93.018  26.469  1.00  0.00           O  
ATOM   1880  CB  HIS C1387      82.267  90.203  24.763  1.00  0.00           C  
ATOM   1881  CG  HIS C1387      80.901  90.367  24.176  1.00  0.00           C  
ATOM   1882  ND1 HIS C1387      79.754  90.378  24.941  1.00  0.00           N  
ATOM   1883  CD2 HIS C1387      80.494  90.474  22.888  1.00  0.00           C  
ATOM   1884  CE1 HIS C1387      78.702  90.478  24.149  1.00  0.00           C  
ATOM   1885  NE2 HIS C1387      79.123  90.539  22.898  1.00  0.00           N  
ATOM   1886  N   LEU C1388      82.560  91.363  27.612  1.00  0.00           N  
ATOM   1887  CA  LEU C1388      81.994  91.743  28.901  1.00  0.00           C  
ATOM   1888  C   LEU C1388      82.387  93.161  29.289  1.00  0.00           C  
ATOM   1889  O   LEU C1388      81.580  93.904  29.859  1.00  0.00           O  
ATOM   1890  CB  LEU C1388      82.435  90.768  29.990  1.00  0.00           C  
ATOM   1891  CG  LEU C1388      81.963  91.087  31.412  1.00  0.00           C  
ATOM   1892  CD1 LEU C1388      80.444  91.080  31.485  1.00  0.00           C  
ATOM   1893  CD2 LEU C1388      82.545  90.072  32.379  1.00  0.00           C  
ATOM   1894  N   LYS C1389      83.621  93.539  28.974  1.00  0.00           N  
ATOM   1895  CA  LYS C1389      84.095  94.877  29.298  1.00  0.00           C  
ATOM   1896  C   LYS C1389      83.301  95.897  28.487  1.00  0.00           C  
ATOM   1897  O   LYS C1389      82.941  96.961  28.997  1.00  0.00           O  
ATOM   1898  CB  LYS C1389      85.600  95.016  29.030  1.00  0.00           C  
ATOM   1899  CG  LYS C1389      86.282  96.015  29.966  1.00  0.00           C  
ATOM   1900  CD  LYS C1389      86.101  95.595  31.430  1.00  0.00           C  
ATOM   1901  CE  LYS C1389      86.606  96.647  32.419  1.00  0.00           C  
ATOM   1902  NZ  LYS C1389      85.850  97.927  32.349  1.00  0.00           N  
ATOM   1903  N   GLU C1390      82.995  95.546  27.239  1.00  0.00           N  
ATOM   1904  CA  GLU C1390      82.223  96.421  26.362  1.00  0.00           C  
ATOM   1905  C   GLU C1390      80.876  96.701  26.985  1.00  0.00           C  
ATOM   1906  O   GLU C1390      80.419  97.845  27.015  1.00  0.00           O  
ATOM   1907  CB  GLU C1390      82.021  95.778  24.995  1.00  0.00           C  
ATOM   1908  CG  GLU C1390      83.265  95.767  24.137  1.00  0.00           C  
ATOM   1909  CD  GLU C1390      83.739  97.164  23.806  1.00  0.00           C  
ATOM   1910  OE1 GLU C1390      83.287  97.707  22.777  1.00  0.00           O  
ATOM   1911  OE2 GLU C1390      84.553  97.721  24.578  1.00  0.00           O  
ATOM   1912  N   VAL C1391      80.252  95.650  27.504  1.00  0.00           N  
ATOM   1913  CA  VAL C1391      78.952  95.777  28.140  1.00  0.00           C  
ATOM   1914  C   VAL C1391      79.088  96.722  29.328  1.00  0.00           C  
ATOM   1915  O   VAL C1391      78.379  97.730  29.406  1.00  0.00           O  
ATOM   1916  CB  VAL C1391      78.415  94.406  28.616  1.00  0.00           C  
ATOM   1917  CG1 VAL C1391      77.015  94.554  29.185  1.00  0.00           C  
ATOM   1918  CG2 VAL C1391      78.412  93.410  27.468  1.00  0.00           C  
ATOM   1919  N   GLU C1392      80.042  96.429  30.210  1.00  0.00           N  
ATOM   1920  CA  GLU C1392      80.276  97.253  31.396  1.00  0.00           C  
ATOM   1921  C   GLU C1392      80.492  98.716  31.028  1.00  0.00           C  
ATOM   1922  O   GLU C1392      79.932  99.611  31.663  1.00  0.00           O  
ATOM   1923  CB  GLU C1392      81.483  96.747  32.187  1.00  0.00           C  
ATOM   1924  CG  GLU C1392      81.308  95.360  32.771  1.00  0.00           C  
ATOM   1925  CD  GLU C1392      82.423  94.984  33.733  1.00  0.00           C  
ATOM   1926  OE1 GLU C1392      82.283  95.269  34.944  1.00  0.00           O  
ATOM   1927  OE2 GLU C1392      83.433  94.398  33.279  1.00  0.00           O  
ATOM   1928  N   ARG C1393      81.277  98.947  29.981  1.00  0.00           N  
ATOM   1929  CA  ARG C1393      81.577 100.295  29.521  1.00  0.00           C  
ATOM   1930  C   ARG C1393      80.270 101.027  29.215  1.00  0.00           C  
ATOM   1931  O   ARG C1393      80.040 102.150  29.688  1.00  0.00           O  
ATOM   1932  CB  ARG C1393      82.454 100.237  28.270  1.00  0.00           C  
ATOM   1933  CG  ARG C1393      83.248 101.502  28.010  1.00  0.00           C  
ATOM   1934  CD  ARG C1393      83.999 101.426  26.687  1.00  0.00           C  
ATOM   1935  NE  ARG C1393      83.342 102.199  25.630  1.00  0.00           N  
ATOM   1936  CZ  ARG C1393      83.115 101.758  24.393  1.00  0.00           C  
ATOM   1937  NH1 ARG C1393      83.485 100.534  24.027  1.00  0.00           N  
ATOM   1938  NH2 ARG C1393      82.523 102.552  23.509  1.00  0.00           N  
ATOM   1939  N   HIS C1394      79.398 100.363  28.462  1.00  0.00           N  
ATOM   1940  CA  HIS C1394      78.117 100.944  28.093  1.00  0.00           C  
ATOM   1941  C   HIS C1394      77.235 101.213  29.314  1.00  0.00           C  
ATOM   1942  O   HIS C1394      76.685 102.306  29.454  1.00  0.00           O  
ATOM   1943  CB  HIS C1394      77.384 100.027  27.123  1.00  0.00           C  
ATOM   1944  CG  HIS C1394      78.100  99.820  25.829  1.00  0.00           C  
ATOM   1945  ND1 HIS C1394      78.770 100.831  25.175  1.00  0.00           N  
ATOM   1946  CD2 HIS C1394      78.228  98.716  25.051  1.00  0.00           C  
ATOM   1947  CE1 HIS C1394      79.278 100.360  24.048  1.00  0.00           C  
ATOM   1948  NE2 HIS C1394      78.964  99.080  23.950  1.00  0.00           N  
ATOM   1949  N   LEU C1395      77.115 100.225  30.200  1.00  0.00           N  
ATOM   1950  CA  LEU C1395      76.297 100.363  31.400  1.00  0.00           C  
ATOM   1951  C   LEU C1395      76.773 101.517  32.259  1.00  0.00           C  
ATOM   1952  O   LEU C1395      75.972 102.314  32.746  1.00  0.00           O  
ATOM   1953  CB  LEU C1395      76.318  99.074  32.218  1.00  0.00           C  
ATOM   1954  CG  LEU C1395      75.673  97.853  31.566  1.00  0.00           C  
ATOM   1955  CD1 LEU C1395      75.754  96.664  32.509  1.00  0.00           C  
ATOM   1956  CD2 LEU C1395      74.225  98.160  31.205  1.00  0.00           C  
ATOM   1957  N   GLU C1396      78.082 101.601  32.447  1.00  0.00           N  
ATOM   1958  CA  GLU C1396      78.681 102.665  33.238  1.00  0.00           C  
ATOM   1959  C   GLU C1396      78.326 104.028  32.629  1.00  0.00           C  
ATOM   1960  O   GLU C1396      77.883 104.931  33.340  1.00  0.00           O  
ATOM   1961  CB  GLU C1396      80.204 102.450  33.323  1.00  0.00           C  
ATOM   1962  CG  GLU C1396      81.062 103.708  33.483  1.00  0.00           C  
ATOM   1963  CD  GLU C1396      81.966 103.947  32.275  1.00  0.00           C  
ATOM   1964  OE1 GLU C1396      82.921 103.158  32.078  1.00  0.00           O  
ATOM   1965  OE2 GLU C1396      81.714 104.914  31.518  1.00  0.00           O  
ATOM   1966  N   ARG C1397      78.470 104.150  31.310  1.00  0.00           N  
ATOM   1967  CA  ARG C1397      78.161 105.397  30.607  1.00  0.00           C  
ATOM   1968  C   ARG C1397      76.702 105.796  30.806  1.00  0.00           C  
ATOM   1969  O   ARG C1397      76.389 106.967  31.022  1.00  0.00           O  
ATOM   1970  CB  ARG C1397      78.472 105.261  29.110  1.00  0.00           C  
ATOM   1971  CG  ARG C1397      77.825 106.325  28.230  1.00  0.00           C  
ATOM   1972  CD  ARG C1397      78.301 107.735  28.554  1.00  0.00           C  
ATOM   1973  NE  ARG C1397      77.511 108.749  27.850  1.00  0.00           N  
ATOM   1974  CZ  ARG C1397      77.745 109.170  26.609  1.00  0.00           C  
ATOM   1975  NH1 ARG C1397      78.756 108.677  25.902  1.00  0.00           N  
ATOM   1976  NH2 ARG C1397      76.955 110.085  26.068  1.00  0.00           N  
ATOM   1977  N   LEU C1398      75.813 104.814  30.727  1.00  0.00           N  
ATOM   1978  CA  LEU C1398      74.392 105.061  30.903  1.00  0.00           C  
ATOM   1979  C   LEU C1398      74.028 105.202  32.378  1.00  0.00           C  
ATOM   1980  O   LEU C1398      72.856 105.362  32.716  1.00  0.00           O  
ATOM   1981  CB  LEU C1398      73.576 103.941  30.252  1.00  0.00           C  
ATOM   1982  CG  LEU C1398      73.645 103.906  28.722  1.00  0.00           C  
ATOM   1983  CD1 LEU C1398      73.124 102.580  28.205  1.00  0.00           C  
ATOM   1984  CD2 LEU C1398      72.870 105.075  28.127  1.00  0.00           C  
ATOM   1985  N   SER C1400      75.035 105.129  33.247  1.00  0.00           N  
ATOM   1986  CA  SER C1400      74.853 105.254  34.694  1.00  0.00           C  
ATOM   1987  C   SER C1400      73.947 104.200  35.347  1.00  0.00           C  
ATOM   1988  O   SER C1400      73.238 104.493  36.317  1.00  0.00           O  
ATOM   1989  CB  SER C1400      74.361 106.662  35.050  1.00  0.00           C  
ATOM   1990  OG  SER C1400      75.319 107.649  34.707  1.00  0.00           O  
ATOM   1991  N   VAL C1401      73.987 102.974  34.831  1.00  0.00           N  
ATOM   1992  CA  VAL C1401      73.182 101.885  35.377  1.00  0.00           C  
ATOM   1993  C   VAL C1401      73.958 101.221  36.510  1.00  0.00           C  
ATOM   1994  O   VAL C1401      74.951 100.534  36.268  1.00  0.00           O  
ATOM   1995  CB  VAL C1401      72.876 100.815  34.306  1.00  0.00           C  
ATOM   1996  CG1 VAL C1401      71.948  99.745  34.871  1.00  0.00           C  
ATOM   1997  CG2 VAL C1401      72.270 101.458  33.073  1.00  0.00           C  
ATOM   1998  N   PRO C1402      73.530 101.429  37.765  1.00  0.00           N  
ATOM   1999  CA  PRO C1402      74.218 100.828  38.913  1.00  0.00           C  
ATOM   2000  C   PRO C1402      74.117  99.304  38.938  1.00  0.00           C  
ATOM   2001  O   PRO C1402      73.027  98.741  39.034  1.00  0.00           O  
ATOM   2002  CB  PRO C1402      73.510 101.472  40.109  1.00  0.00           C  
ATOM   2003  CG  PRO C1402      72.132 101.704  39.598  1.00  0.00           C  
ATOM   2004  CD  PRO C1402      72.386 102.241  38.209  1.00  0.00           C  
ATOM   2005  N   TYR C1416      75.264  98.641  38.847  1.00  0.00           N  
ATOM   2006  CA  TYR C1416      75.309  97.186  38.857  1.00  0.00           C  
ATOM   2007  C   TYR C1416      76.449  96.679  39.732  1.00  0.00           C  
ATOM   2008  O   TYR C1416      77.340  97.434  40.126  1.00  0.00           O  
ATOM   2009  CB  TYR C1416      75.466  96.645  37.429  1.00  0.00           C  
ATOM   2010  CG  TYR C1416      76.820  96.914  36.803  1.00  0.00           C  
ATOM   2011  CD1 TYR C1416      77.093  98.127  36.176  1.00  0.00           C  
ATOM   2012  CD2 TYR C1416      77.829  95.957  36.848  1.00  0.00           C  
ATOM   2013  CE1 TYR C1416      78.341  98.382  35.609  1.00  0.00           C  
ATOM   2014  CE2 TYR C1416      79.080  96.199  36.287  1.00  0.00           C  
ATOM   2015  CZ  TYR C1416      79.331  97.412  35.668  1.00  0.00           C  
ATOM   2016  OH  TYR C1416      80.571  97.649  35.113  1.00  0.00           O  
ATOM   2017  N   GLU C1428      76.410  95.388  40.028  1.00  0.00           N  
ATOM   2018  CA  GLU C1428      77.426  94.745  40.840  1.00  0.00           C  
ATOM   2019  C   GLU C1428      77.914  93.552  40.031  1.00  0.00           C  
ATOM   2020  O   GLU C1428      77.112  92.747  39.549  1.00  0.00           O  
ATOM   2021  CB  GLU C1428      76.814  94.265  42.154  1.00  0.00           C  
ATOM   2022  CG  GLU C1428      77.790  94.193  43.312  1.00  0.00           C  
ATOM   2023  CD  GLU C1428      78.166  95.568  43.845  1.00  0.00           C  
ATOM   2024  OE1 GLU C1428      79.087  96.200  43.279  1.00  0.00           O  
ATOM   2025  OE2 GLU C1428      77.539  96.015  44.832  1.00  0.00           O  
ATOM   2026  N   LEU C1429      79.222  93.465  39.828  1.00  0.00           N  
ATOM   2027  CA  LEU C1429      79.791  92.367  39.062  1.00  0.00           C  
ATOM   2028  C   LEU C1429      79.886  91.129  39.951  1.00  0.00           C  
ATOM   2029  O   LEU C1429      80.631  91.113  40.930  1.00  0.00           O  
ATOM   2030  CB  LEU C1429      81.166  92.766  38.525  1.00  0.00           C  
ATOM   2031  CG  LEU C1429      81.718  91.975  37.337  1.00  0.00           C  
ATOM   2032  CD1 LEU C1429      80.793  92.102  36.137  1.00  0.00           C  
ATOM   2033  CD2 LEU C1429      83.091  92.500  36.984  1.00  0.00           C  
ATOM   2034  N   GLU C1430      79.084  90.116  39.639  1.00  0.00           N  
ATOM   2035  CA  GLU C1430      79.065  88.875  40.407  1.00  0.00           C  
ATOM   2036  C   GLU C1430      80.121  87.871  39.985  1.00  0.00           C  
ATOM   2037  O   GLU C1430      80.288  87.598  38.799  1.00  0.00           O  
ATOM   2038  CB  GLU C1430      77.693  88.217  40.333  1.00  0.00           C  
ATOM   2039  CG  GLU C1430      76.670  88.867  41.228  1.00  0.00           C  
ATOM   2040  CD  GLU C1430      77.088  88.853  42.685  1.00  0.00           C  
ATOM   2041  OE1 GLU C1430      77.135  87.753  43.280  1.00  0.00           O  
ATOM   2042  OE2 GLU C1430      77.377  89.941  43.233  1.00  0.00           O  
ATOM   2043  N   PRO C1431      80.779  87.234  40.968  1.00  0.00           N  
ATOM   2044  CA  PRO C1431      81.834  86.234  40.771  1.00  0.00           C  
ATOM   2045  C   PRO C1431      81.379  85.039  39.954  1.00  0.00           C  
ATOM   2046  O   PRO C1431      82.100  84.547  39.080  1.00  0.00           O  
ATOM   2047  CB  PRO C1431      82.161  85.800  42.199  1.00  0.00           C  
ATOM   2048  CG  PRO C1431      80.856  86.001  42.923  1.00  0.00           C  
ATOM   2049  CD  PRO C1431      80.445  87.347  42.398  1.00  0.00           C  
ATOM   2050  N   ALA C1432      80.231  84.501  40.347  1.00  0.00           N  
ATOM   2051  CA  ALA C1432      79.651  83.348  39.693  1.00  0.00           C  
ATOM   2052  C   ALA C1432      78.144  83.481  39.770  1.00  0.00           C  
ATOM   2053  O   ALA C1432      77.538  83.230  40.811  1.00  0.00           O  
ATOM   2054  CB  ALA C1432      80.108  82.066  40.374  1.00  0.00           C  
ATOM   2055  N   LEU C1433      77.564  83.972  38.682  1.00  0.00           N  
ATOM   2056  CA  LEU C1433      76.124  84.142  38.578  1.00  0.00           C  
ATOM   2057  C   LEU C1433      75.693  83.034  37.624  1.00  0.00           C  
ATOM   2058  O   LEU C1433      75.473  83.274  36.435  1.00  0.00           O  
ATOM   2059  CB  LEU C1433      75.801  85.520  37.988  1.00  0.00           C  
ATOM   2060  CG  LEU C1433      74.372  86.064  38.065  1.00  0.00           C  
ATOM   2061  CD1 LEU C1433      74.029  86.420  39.505  1.00  0.00           C  
ATOM   2062  CD2 LEU C1433      74.251  87.296  37.176  1.00  0.00           C  
ATOM   2063  N   VAL C1434      75.667  81.805  38.132  1.00  0.00           N  
ATOM   2064  CA  VAL C1434      75.282  80.653  37.322  1.00  0.00           C  
ATOM   2065  C   VAL C1434      73.772  80.674  37.066  1.00  0.00           C  
ATOM   2066  O   VAL C1434      72.963  80.625  37.997  1.00  0.00           O  
ATOM   2067  CB  VAL C1434      75.704  79.316  37.986  1.00  0.00           C  
ATOM   2068  CG1 VAL C1434      75.437  78.150  37.040  1.00  0.00           C  
ATOM   2069  CG2 VAL C1434      77.180  79.354  38.366  1.00  0.00           C  
ATOM   2070  N   ARG C1435      73.413  80.792  35.794  1.00  0.00           N  
ATOM   2071  CA  ARG C1435      72.021  80.838  35.383  1.00  0.00           C  
ATOM   2072  C   ARG C1435      71.396  79.444  35.465  1.00  0.00           C  
ATOM   2073  O   ARG C1435      72.110  78.440  35.533  1.00  0.00           O  
ATOM   2074  CB  ARG C1435      71.938  81.366  33.954  1.00  0.00           C  
ATOM   2075  CG  ARG C1435      70.765  82.271  33.710  1.00  0.00           C  
ATOM   2076  CD  ARG C1435      71.072  83.717  34.054  1.00  0.00           C  
ATOM   2077  NE  ARG C1435      69.957  84.355  34.750  1.00  0.00           N  
ATOM   2078  CZ  ARG C1435      68.680  84.304  34.370  1.00  0.00           C  
ATOM   2079  NH1 ARG C1435      68.306  83.651  33.274  1.00  0.00           N  
ATOM   2080  NH2 ARG C1435      67.756  84.877  35.125  1.00  0.00           N  
ATOM   2081  N   GLY C1436      70.067  79.388  35.446  1.00  0.00           N  
ATOM   2082  CA  GLY C1436      69.370  78.113  35.522  1.00  0.00           C  
ATOM   2083  C   GLY C1436      69.157  77.372  34.210  1.00  0.00           C  
ATOM   2084  O   GLY C1436      68.704  76.225  34.209  1.00  0.00           O  
ATOM   2085  N   LEU C1437      69.462  78.018  33.090  1.00  0.00           N  
ATOM   2086  CA  LEU C1437      69.281  77.389  31.789  1.00  0.00           C  
ATOM   2087  C   LEU C1437      70.636  77.224  31.116  1.00  0.00           C  
ATOM   2088  O   LEU C1437      71.489  78.105  31.219  1.00  0.00           O  
ATOM   2089  CB  LEU C1437      68.336  78.224  30.919  1.00  0.00           C  
ATOM   2090  CG  LEU C1437      67.013  78.644  31.571  1.00  0.00           C  
ATOM   2091  CD1 LEU C1437      67.199  79.969  32.304  1.00  0.00           C  
ATOM   2092  CD2 LEU C1437      65.931  78.777  30.519  1.00  0.00           C  
ATOM   2093  N   ASP C1438      70.813  76.125  30.387  1.00  0.00           N  
ATOM   2094  CA  ASP C1438      72.087  75.832  29.729  1.00  0.00           C  
ATOM   2095  C   ASP C1438      72.385  76.371  28.340  1.00  0.00           C  
ATOM   2096  O   ASP C1438      73.432  76.054  27.782  1.00  0.00           O  
ATOM   2097  CB  ASP C1438      72.333  74.329  29.716  1.00  0.00           C  
ATOM   2098  CG  ASP C1438      72.945  73.828  31.005  1.00  0.00           C  
ATOM   2099  OD1 ASP C1438      73.223  74.646  31.913  1.00  0.00           O  
ATOM   2100  OD2 ASP C1438      73.153  72.601  31.104  1.00  0.00           O  
ATOM   2101  N   TYR C1443      71.493  77.171  27.770  1.00  0.00           N  
ATOM   2102  CA  TYR C1443      71.733  77.706  26.429  1.00  0.00           C  
ATOM   2103  C   TYR C1443      72.535  79.010  26.412  1.00  0.00           C  
ATOM   2104  O   TYR C1443      72.916  79.509  25.348  1.00  0.00           O  
ATOM   2105  CB  TYR C1443      70.407  77.870  25.664  1.00  0.00           C  
ATOM   2106  CG  TYR C1443      69.334  78.686  26.361  1.00  0.00           C  
ATOM   2107  CD1 TYR C1443      69.574  79.997  26.768  1.00  0.00           C  
ATOM   2108  CD2 TYR C1443      68.063  78.160  26.567  1.00  0.00           C  
ATOM   2109  CE1 TYR C1443      68.576  80.764  27.357  1.00  0.00           C  
ATOM   2110  CE2 TYR C1443      67.057  78.921  27.154  1.00  0.00           C  
ATOM   2111  CZ  TYR C1443      67.321  80.224  27.543  1.00  0.00           C  
ATOM   2112  OH  TYR C1443      66.332  81.006  28.092  1.00  0.00           O  
ATOM   2113  N   TYR C1444      72.808  79.542  27.600  1.00  0.00           N  
ATOM   2114  CA  TYR C1444      73.538  80.795  27.738  1.00  0.00           C  
ATOM   2115  C   TYR C1444      75.009  80.724  27.347  1.00  0.00           C  
ATOM   2116  O   TYR C1444      75.635  79.662  27.386  1.00  0.00           O  
ATOM   2117  CB  TYR C1444      73.404  81.340  29.164  1.00  0.00           C  
ATOM   2118  CG  TYR C1444      72.044  81.919  29.489  1.00  0.00           C  
ATOM   2119  CD1 TYR C1444      71.685  83.190  29.049  1.00  0.00           C  
ATOM   2120  CD2 TYR C1444      71.133  81.212  30.271  1.00  0.00           C  
ATOM   2121  CE1 TYR C1444      70.463  83.744  29.382  1.00  0.00           C  
ATOM   2122  CE2 TYR C1444      69.904  81.758  30.608  1.00  0.00           C  
ATOM   2123  CZ  TYR C1444      69.577  83.026  30.163  1.00  0.00           C  
ATOM   2124  OH  TYR C1444      68.378  83.602  30.520  1.00  0.00           O  
ATOM   2125  N   VAL C1448      75.545  81.879  26.968  1.00  0.00           N  
ATOM   2126  CA  VAL C1448      76.937  82.021  26.574  1.00  0.00           C  
ATOM   2127  C   VAL C1448      77.284  83.501  26.743  1.00  0.00           C  
ATOM   2128  O   VAL C1448      76.556  84.378  26.278  1.00  0.00           O  
ATOM   2129  CB  VAL C1448      77.173  81.545  25.104  1.00  0.00           C  
ATOM   2130  CG1 VAL C1448      76.519  82.482  24.110  1.00  0.00           C  
ATOM   2131  CG2 VAL C1448      78.650  81.419  24.819  1.00  0.00           C  
ATOM   2132  N   ARG C1456      78.369  83.770  27.457  1.00  0.00           N  
ATOM   2133  CA  ARG C1456      78.821  85.133  27.713  1.00  0.00           C  
ATOM   2134  C   ARG C1456      77.947  85.859  28.726  1.00  0.00           C  
ATOM   2135  O   ARG C1456      77.707  85.329  29.812  1.00  0.00           O  
ATOM   2136  CB  ARG C1456      78.974  85.928  26.408  1.00  0.00           C  
ATOM   2137  CG  ARG C1456      80.076  85.380  25.520  1.00  0.00           C  
ATOM   2138  CD  ARG C1456      80.336  86.221  24.285  1.00  0.00           C  
ATOM   2139  NE  ARG C1456      81.520  85.724  23.583  1.00  0.00           N  
ATOM   2140  CZ  ARG C1456      82.141  86.346  22.584  1.00  0.00           C  
ATOM   2141  NH1 ARG C1456      81.699  87.514  22.142  1.00  0.00           N  
ATOM   2142  NH2 ARG C1456      83.227  85.805  22.042  1.00  0.00           N  
ATOM   2143  N   THR C1457      77.462  87.047  28.376  1.00  0.00           N  
ATOM   2144  CA  THR C1457      76.649  87.873  29.276  1.00  0.00           C  
ATOM   2145  C   THR C1457      75.540  87.160  30.061  1.00  0.00           C  
ATOM   2146  O   THR C1457      74.746  86.409  29.501  1.00  0.00           O  
ATOM   2147  CB  THR C1457      76.018  89.057  28.523  1.00  0.00           C  
ATOM   2148  OG1 THR C1457      76.982  89.636  27.628  1.00  0.00           O  
ATOM   2149  CG2 THR C1457      75.566  90.117  29.510  1.00  0.00           C  
ATOM   2150  N   ALA C1458      75.471  87.459  31.351  1.00  0.00           N  
ATOM   2151  CA  ALA C1458      74.476  86.883  32.238  1.00  0.00           C  
ATOM   2152  C   ALA C1458      74.162  87.928  33.301  1.00  0.00           C  
ATOM   2153  O   ALA C1458      75.075  88.492  33.908  1.00  0.00           O  
ATOM   2154  CB  ALA C1458      75.020  85.627  32.882  1.00  0.00           C  
ATOM   2155  N   PHE C1459      72.877  88.192  33.518  1.00  0.00           N  
ATOM   2156  CA  PHE C1459      72.461  89.193  34.499  1.00  0.00           C  
ATOM   2157  C   PHE C1459      71.129  88.859  35.165  1.00  0.00           C  
ATOM   2158  O   PHE C1459      70.343  88.047  34.652  1.00  0.00           O  
ATOM   2159  CB  PHE C1459      72.382  90.579  33.838  1.00  0.00           C  
ATOM   2160  CG  PHE C1459      71.457  90.633  32.646  1.00  0.00           C  
ATOM   2161  CD1 PHE C1459      71.889  90.217  31.392  1.00  0.00           C  
ATOM   2162  CD2 PHE C1459      70.144  91.098  32.784  1.00  0.00           C  
ATOM   2163  CE1 PHE C1459      71.035  90.260  30.294  1.00  0.00           C  
ATOM   2164  CE2 PHE C1459      69.281  91.145  31.694  1.00  0.00           C  
ATOM   2165  CZ  PHE C1459      69.730  90.725  30.445  1.00  0.00           C  
ATOM   2166  N   GLU C1460      70.877  89.512  36.298  1.00  0.00           N  
ATOM   2167  CA  GLU C1460      69.652  89.336  37.076  1.00  0.00           C  
ATOM   2168  C   GLU C1460      69.425  90.571  37.932  1.00  0.00           C  
ATOM   2169  O   GLU C1460      70.376  91.163  38.427  1.00  0.00           O  
ATOM   2170  CB  GLU C1460      69.785  88.146  38.024  1.00  0.00           C  
ATOM   2171  CG  GLU C1460      69.812  86.782  37.363  1.00  0.00           C  
ATOM   2172  CD  GLU C1460      70.116  85.654  38.342  1.00  0.00           C  
ATOM   2173  OE1 GLU C1460      70.052  85.875  39.577  1.00  0.00           O  
ATOM   2174  OE2 GLU C1460      70.428  84.540  37.862  1.00  0.00           O  
ATOM   2175  N   VAL C1461      68.170  90.966  38.097  1.00  0.00           N  
ATOM   2176  CA  VAL C1461      67.834  92.113  38.933  1.00  0.00           C  
ATOM   2177  C   VAL C1461      67.075  91.546  40.125  1.00  0.00           C  
ATOM   2178  O   VAL C1461      66.194  90.698  39.966  1.00  0.00           O  
ATOM   2179  CB  VAL C1461      66.953  93.146  38.195  1.00  0.00           C  
ATOM   2180  CG1 VAL C1461      66.618  94.305  39.128  1.00  0.00           C  
ATOM   2181  CG2 VAL C1461      67.671  93.668  36.953  1.00  0.00           C  
ATOM   2182  N   HIS C1462      67.449  91.967  41.324  1.00  0.00           N  
ATOM   2183  CA  HIS C1462      66.802  91.463  42.524  1.00  0.00           C  
ATOM   2184  C   HIS C1462      66.205  92.565  43.377  1.00  0.00           C  
ATOM   2185  O   HIS C1462      66.557  93.742  43.233  1.00  0.00           O  
ATOM   2186  CB  HIS C1462      67.801  90.659  43.362  1.00  0.00           C  
ATOM   2187  CG  HIS C1462      68.353  89.455  42.663  1.00  0.00           C  
ATOM   2188  ND1 HIS C1462      68.318  88.193  43.218  1.00  0.00           N  
ATOM   2189  CD2 HIS C1462      68.950  89.319  41.454  1.00  0.00           C  
ATOM   2190  CE1 HIS C1462      68.871  87.333  42.381  1.00  0.00           C  
ATOM   2191  NE2 HIS C1462      69.262  87.990  41.303  1.00  0.00           N  
ATOM   2192  N   HIS C1463      65.261  92.176  44.230  1.00  0.00           N  
ATOM   2193  CA  HIS C1463      64.611  93.100  45.147  1.00  0.00           C  
ATOM   2194  C   HIS C1463      64.707  92.481  46.529  1.00  0.00           C  
ATOM   2195  O   HIS C1463      64.263  91.358  46.748  1.00  0.00           O  
ATOM   2196  CB  HIS C1463      63.144  93.327  44.780  1.00  0.00           C  
ATOM   2197  CG  HIS C1463      62.484  94.399  45.590  1.00  0.00           C  
ATOM   2198  ND1 HIS C1463      61.839  94.142  46.780  1.00  0.00           N  
ATOM   2199  CD2 HIS C1463      62.410  95.738  45.400  1.00  0.00           C  
ATOM   2200  CE1 HIS C1463      61.397  95.278  47.289  1.00  0.00           C  
ATOM   2201  NE2 HIS C1463      61.731  96.262  46.472  1.00  0.00           N  
ATOM   2202  N   GLU C1476      65.259  93.241  47.464  1.00  0.00           N  
ATOM   2203  CA  GLU C1476      65.459  92.776  48.830  1.00  0.00           C  
ATOM   2204  C   GLU C1476      64.208  92.406  49.635  1.00  0.00           C  
ATOM   2205  O   GLU C1476      64.143  91.323  50.216  1.00  0.00           O  
ATOM   2206  CB  GLU C1476      66.332  93.788  49.577  1.00  0.00           C  
ATOM   2207  CG  GLU C1476      67.717  93.922  48.936  1.00  0.00           C  
ATOM   2208  CD  GLU C1476      68.497  95.129  49.417  1.00  0.00           C  
ATOM   2209  OE1 GLU C1476      68.235  96.244  48.915  1.00  0.00           O  
ATOM   2210  OE2 GLU C1476      69.389  94.956  50.277  1.00  0.00           O  
ATOM   2211  N   GLU C1683      63.196  93.267  49.637  1.00  0.00           N  
ATOM   2212  CA  GLU C1683      61.982  92.976  50.401  1.00  0.00           C  
ATOM   2213  C   GLU C1683      60.970  92.072  49.679  1.00  0.00           C  
ATOM   2214  O   GLU C1683      59.934  92.548  49.220  1.00  0.00           O  
ATOM   2215  CB  GLU C1683      61.292  94.275  50.835  1.00  0.00           C  
ATOM   2216  CG  GLU C1683      62.215  95.345  51.400  1.00  0.00           C  
ATOM   2217  CD  GLU C1683      62.510  96.447  50.397  1.00  0.00           C  
ATOM   2218  OE1 GLU C1683      61.571  97.197  50.060  1.00  0.00           O  
ATOM   2219  OE2 GLU C1683      63.670  96.558  49.938  1.00  0.00           O  
ATOM   2220  N   ILE C1689      61.295  90.790  49.529  1.00  0.00           N  
ATOM   2221  CA  ILE C1689      60.393  89.823  48.889  1.00  0.00           C  
ATOM   2222  C   ILE C1689      60.574  88.482  49.583  1.00  0.00           C  
ATOM   2223  O   ILE C1689      59.612  87.747  49.799  1.00  0.00           O  
ATOM   2224  CB  ILE C1689      60.673  89.618  47.374  1.00  0.00           C  
ATOM   2225  CG1 ILE C1689      60.292  90.858  46.571  1.00  0.00           C  
ATOM   2226  CG2 ILE C1689      59.872  88.427  46.844  1.00  0.00           C  
ATOM   2227  CD1 ILE C1689      60.437  90.667  45.083  1.00  0.00           C  
ATOM   2228  N   GLY C1690      61.819  88.161  49.918  1.00  0.00           N  
ATOM   2229  CA  GLY C1690      62.092  86.907  50.588  1.00  0.00           C  
ATOM   2230  C   GLY C1690      63.026  86.016  49.799  1.00  0.00           C  
ATOM   2231  O   GLY C1690      63.748  86.480  48.915  1.00  0.00           O  
ATOM   2232  N   ALA C1692      62.968  84.722  50.099  1.00  0.00           N  
ATOM   2233  CA  ALA C1692      63.809  83.713  49.460  1.00  0.00           C  
ATOM   2234  C   ALA C1692      63.919  83.864  47.945  1.00  0.00           C  
ATOM   2235  O   ALA C1692      64.978  83.627  47.363  1.00  0.00           O  
ATOM   2236  CB  ALA C1692      63.305  82.315  49.813  1.00  0.00           C  
ATOM   2237  N   GLN C1693      62.816  84.234  47.307  1.00  0.00           N  
ATOM   2238  CA  GLN C1693      62.800  84.409  45.861  1.00  0.00           C  
ATOM   2239  C   GLN C1693      62.866  85.899  45.550  1.00  0.00           C  
ATOM   2240  O   GLN C1693      61.841  86.540  45.319  1.00  0.00           O  
ATOM   2241  CB  GLN C1693      61.536  83.777  45.272  1.00  0.00           C  
ATOM   2242  CG  GLN C1693      61.367  82.309  45.636  1.00  0.00           C  
ATOM   2243  CD  GLN C1693      62.607  81.494  45.325  1.00  0.00           C  
ATOM   2244  OE1 GLN C1693      62.904  81.217  44.163  1.00  0.00           O  
ATOM   2245  NE2 GLN C1693      63.349  81.123  46.362  1.00  0.00           N  
ATOM   2246  N   SER C1700      64.080  86.439  45.557  1.00  0.00           N  
ATOM   2247  CA  SER C1700      64.291  87.855  45.310  1.00  0.00           C  
ATOM   2248  C   SER C1700      64.519  88.265  43.852  1.00  0.00           C  
ATOM   2249  O   SER C1700      64.529  89.458  43.539  1.00  0.00           O  
ATOM   2250  CB  SER C1700      65.454  88.347  46.169  1.00  0.00           C  
ATOM   2251  OG  SER C1700      66.647  87.641  45.861  1.00  0.00           O  
ATOM   2252  N   ALA C1701      64.719  87.294  42.966  1.00  0.00           N  
ATOM   2253  CA  ALA C1701      64.971  87.600  41.557  1.00  0.00           C  
ATOM   2254  C   ALA C1701      63.753  88.107  40.793  1.00  0.00           C  
ATOM   2255  O   ALA C1701      62.875  87.324  40.432  1.00  0.00           O  
ATOM   2256  CB  ALA C1701      65.550  86.385  40.855  1.00  0.00           C  
ATOM   2257  N   LEU C1702      63.726  89.405  40.507  1.00  0.00           N  
ATOM   2258  CA  LEU C1702      62.614  89.987  39.764  1.00  0.00           C  
ATOM   2259  C   LEU C1702      62.657  89.519  38.315  1.00  0.00           C  
ATOM   2260  O   LEU C1702      61.632  89.168  37.728  1.00  0.00           O  
ATOM   2261  CB  LEU C1702      62.669  91.510  39.814  1.00  0.00           C  
ATOM   2262  CG  LEU C1702      62.482  92.129  41.197  1.00  0.00           C  
ATOM   2263  CD1 LEU C1702      62.473  93.649  41.084  1.00  0.00           C  
ATOM   2264  CD2 LEU C1702      61.183  91.634  41.809  1.00  0.00           C  
ATOM   2265  N   GLY C1703      63.858  89.488  37.755  1.00  0.00           N  
ATOM   2266  CA  GLY C1703      64.021  89.060  36.380  1.00  0.00           C  
ATOM   2267  C   GLY C1703      65.449  88.668  36.067  1.00  0.00           C  
ATOM   2268  O   GLY C1703      66.364  88.948  36.847  1.00  0.00           O  
ATOM   2269  N   GLY C1704      65.638  88.024  34.923  1.00  0.00           N  
ATOM   2270  CA  GLY C1704      66.965  87.603  34.528  1.00  0.00           C  
ATOM   2271  C   GLY C1704      67.087  87.383  33.035  1.00  0.00           C  
ATOM   2272  O   GLY C1704      66.082  87.353  32.313  1.00  0.00           O  
ATOM   2273  N   GLY C1705      68.322  87.240  32.567  1.00  0.00           N  
ATOM   2274  CA  GLY C1705      68.557  87.030  31.153  1.00  0.00           C  
ATOM   2275  C   GLY C1705      70.033  86.925  30.831  1.00  0.00           C  
ATOM   2276  O   GLY C1705      70.869  86.867  31.734  1.00  0.00           O  
ATOM   2277  N   GLY C1706      70.349  86.917  29.541  1.00  0.00           N  
ATOM   2278  CA  GLY C1706      71.727  86.813  29.109  1.00  0.00           C  
ATOM   2279  C   GLY C1706      71.808  86.455  27.641  1.00  0.00           C  
ATOM   2280  O   GLY C1706      70.779  86.294  26.973  1.00  0.00           O  
ATOM   2281  N   ARG C1707      73.028  86.337  27.135  1.00  0.00           N  
ATOM   2282  CA  ARG C1707      73.254  85.999  25.738  1.00  0.00           C  
ATOM   2283  C   ARG C1707      73.120  84.486  25.591  1.00  0.00           C  
ATOM   2284  O   ARG C1707      73.346  83.746  26.547  1.00  0.00           O  
ATOM   2285  CB  ARG C1707      74.627  86.499  25.306  1.00  0.00           C  
ATOM   2286  CG  ARG C1707      74.938  86.291  23.852  1.00  0.00           C  
ATOM   2287  CD  ARG C1707      76.064  87.204  23.404  1.00  0.00           C  
ATOM   2288  NE  ARG C1707      75.593  88.545  23.053  1.00  0.00           N  
ATOM   2289  CZ  ARG C1707      75.025  88.853  21.889  1.00  0.00           C  
ATOM   2290  NH1 ARG C1707      74.846  87.918  20.958  1.00  0.00           N  
ATOM   2291  NH2 ARG C1707      74.681  90.109  21.627  1.00  0.00           N  
ATOM   2292  N   TYR C1708      72.753  84.024  24.402  1.00  0.00           N  
ATOM   2293  CA  TYR C1708      72.540  82.598  24.185  1.00  0.00           C  
ATOM   2294  C   TYR C1708      72.800  82.170  22.747  1.00  0.00           C  
ATOM   2295  O   TYR C1708      71.992  81.464  22.134  1.00  0.00           O  
ATOM   2296  CB  TYR C1708      71.099  82.236  24.588  1.00  0.00           C  
ATOM   2297  CG  TYR C1708      70.063  83.174  24.003  1.00  0.00           C  
ATOM   2298  CD1 TYR C1708      69.572  82.982  22.714  1.00  0.00           C  
ATOM   2299  CD2 TYR C1708      69.644  84.307  24.703  1.00  0.00           C  
ATOM   2300  CE1 TYR C1708      68.701  83.894  22.133  1.00  0.00           C  
ATOM   2301  CE2 TYR C1708      68.771  85.229  24.129  1.00  0.00           C  
ATOM   2302  CZ  TYR C1708      68.310  85.015  22.841  1.00  0.00           C  
ATOM   2303  OH  TYR C1708      67.484  85.931  22.241  1.00  0.00           O  
ATOM   2304  N   ASP C1709      73.924  82.609  22.198  1.00  0.00           N  
ATOM   2305  CA  ASP C1709      74.285  82.255  20.830  1.00  0.00           C  
ATOM   2306  C   ASP C1709      74.399  80.734  20.759  1.00  0.00           C  
ATOM   2307  O   ASP C1709      74.777  80.091  21.741  1.00  0.00           O  
ATOM   2308  CB  ASP C1709      75.625  82.899  20.456  1.00  0.00           C  
ATOM   2309  CG  ASP C1709      75.649  84.407  20.698  1.00  0.00           C  
ATOM   2310  OD1 ASP C1709      74.616  84.985  21.103  1.00  0.00           O  
ATOM   2311  OD2 ASP C1709      76.713  85.020  20.481  1.00  0.00           O  
ATOM   2312  N   GLY C1710      74.044  80.152  19.620  1.00  0.00           N  
ATOM   2313  CA  GLY C1710      74.134  78.708  19.491  1.00  0.00           C  
ATOM   2314  C   GLY C1710      72.818  77.982  19.691  1.00  0.00           C  
ATOM   2315  O   GLY C1710      72.609  76.908  19.117  1.00  0.00           O  
ATOM   2316  N   LEU C1725      71.925  78.567  20.486  1.00  0.00           N  
ATOM   2317  CA  LEU C1725      70.616  77.980  20.746  1.00  0.00           C  
ATOM   2318  C   LEU C1725      69.908  77.652  19.431  1.00  0.00           C  
ATOM   2319  O   LEU C1725      69.389  76.550  19.257  1.00  0.00           O  
ATOM   2320  CB  LEU C1725      69.767  78.940  21.585  1.00  0.00           C  
ATOM   2321  CG  LEU C1725      68.320  78.544  21.871  1.00  0.00           C  
ATOM   2322  CD1 LEU C1725      68.273  77.182  22.516  1.00  0.00           C  
ATOM   2323  CD2 LEU C1725      67.674  79.579  22.762  1.00  0.00           C  
ATOM   2324  N   SER C1726      69.932  78.594  18.494  1.00  0.00           N  
ATOM   2325  CA  SER C1726      69.301  78.397  17.195  1.00  0.00           C  
ATOM   2326  C   SER C1726      69.815  77.127  16.538  1.00  0.00           C  
ATOM   2327  O   SER C1726      69.043  76.351  15.975  1.00  0.00           O  
ATOM   2328  CB  SER C1726      69.577  79.591  16.286  1.00  0.00           C  
ATOM   2329  OG  SER C1726      70.942  79.967  16.338  1.00  0.00           O  
ATOM   2330  N   GLU C1761      71.118  76.901  16.650  1.00  0.00           N  
ATOM   2331  CA  GLU C1761      71.742  75.724  16.069  1.00  0.00           C  
ATOM   2332  C   GLU C1761      71.297  74.453  16.771  1.00  0.00           C  
ATOM   2333  O   GLU C1761      71.171  73.409  16.136  1.00  0.00           O  
ATOM   2334  CB  GLU C1761      73.257  75.876  16.088  1.00  0.00           C  
ATOM   2335  CG  GLU C1761      73.720  76.973  15.149  1.00  0.00           C  
ATOM   2336  CD  GLU C1761      75.076  77.528  15.506  1.00  0.00           C  
ATOM   2337  OE1 GLU C1761      75.216  78.099  16.607  1.00  0.00           O  
ATOM   2338  OE2 GLU C1761      75.996  77.408  14.673  1.00  0.00           O  
ATOM   2339  N   LEU C1765      71.011  74.554  18.066  1.00  0.00           N  
ATOM   2340  CA  LEU C1765      70.544  73.405  18.835  1.00  0.00           C  
ATOM   2341  C   LEU C1765      69.184  72.972  18.300  1.00  0.00           C  
ATOM   2342  O   LEU C1765      68.841  71.791  18.342  1.00  0.00           O  
ATOM   2343  CB  LEU C1765      70.431  73.749  20.321  1.00  0.00           C  
ATOM   2344  CG  LEU C1765      71.739  73.872  21.106  1.00  0.00           C  
ATOM   2345  CD1 LEU C1765      71.473  74.386  22.513  1.00  0.00           C  
ATOM   2346  CD2 LEU C1765      72.421  72.521  21.161  1.00  0.00           C  
ATOM   2347  N   LEU C1767      68.421  73.935  17.786  1.00  0.00           N  
ATOM   2348  CA  LEU C1767      67.096  73.663  17.224  1.00  0.00           C  
ATOM   2349  C   LEU C1767      67.196  73.312  15.736  1.00  0.00           C  
ATOM   2350  O   LEU C1767      66.178  73.211  15.030  1.00  0.00           O  
ATOM   2351  CB  LEU C1767      66.166  74.865  17.433  1.00  0.00           C  
ATOM   2352  CG  LEU C1767      66.000  75.356  18.878  1.00  0.00           C  
ATOM   2353  CD1 LEU C1767      65.080  76.565  18.906  1.00  0.00           C  
ATOM   2354  CD2 LEU C1767      65.460  74.244  19.773  1.00  0.00           C  
ATOM   2355  N   GLY C1768      68.431  73.137  15.270  1.00  0.00           N  
ATOM   2356  CA  GLY C1768      68.683  72.777  13.888  1.00  0.00           C  
ATOM   2357  C   GLY C1768      68.671  73.918  12.896  1.00  0.00           C  
ATOM   2358  O   GLY C1768      68.201  73.749  11.774  1.00  0.00           O  
ATOM   2359  N   GLY C1770      69.156  75.083  13.303  1.00  0.00           N  
ATOM   2360  CA  GLY C1770      69.189  76.215  12.398  1.00  0.00           C  
ATOM   2361  C   GLY C1770      70.577  76.816  12.297  1.00  0.00           C  
ATOM   2362  O   GLY C1770      71.509  76.323  12.933  1.00  0.00           O  
ATOM   2363  N   PRO C1771      70.758  77.859  11.467  1.00  0.00           N  
ATOM   2364  CA  PRO C1771      72.059  78.514  11.304  1.00  0.00           C  
ATOM   2365  C   PRO C1771      72.439  79.209  12.610  1.00  0.00           C  
ATOM   2366  O   PRO C1771      71.655  79.223  13.567  1.00  0.00           O  
ATOM   2367  CB  PRO C1771      71.785  79.547  10.205  1.00  0.00           C  
ATOM   2368  CG  PRO C1771      70.651  78.946   9.430  1.00  0.00           C  
ATOM   2369  CD  PRO C1771      69.771  78.430  10.535  1.00  0.00           C  
ATOM   2370  N   ARG C1772      73.635  79.784  12.655  1.00  0.00           N  
ATOM   2371  CA  ARG C1772      74.065  80.488  13.853  1.00  0.00           C  
ATOM   2372  C   ARG C1772      73.344  81.827  13.911  1.00  0.00           C  
ATOM   2373  O   ARG C1772      73.365  82.597  12.950  1.00  0.00           O  
ATOM   2374  CB  ARG C1772      75.579  80.720  13.862  1.00  0.00           C  
ATOM   2375  CG  ARG C1772      76.070  81.352  15.159  1.00  0.00           C  
ATOM   2376  CD  ARG C1772      77.568  81.597  15.181  1.00  0.00           C  
ATOM   2377  NE  ARG C1772      78.018  81.949  16.526  1.00  0.00           N  
ATOM   2378  CZ  ARG C1772      78.101  81.086  17.539  1.00  0.00           C  
ATOM   2379  NH1 ARG C1772      77.773  79.808  17.366  1.00  0.00           N  
ATOM   2380  NH2 ARG C1772      78.485  81.504  18.739  1.00  0.00           N  
ATOM   2381  N   VAL C1773      72.661  82.069  15.025  1.00  0.00           N  
ATOM   2382  CA  VAL C1773      71.932  83.312  15.233  1.00  0.00           C  
ATOM   2383  C   VAL C1773      72.211  83.790  16.647  1.00  0.00           C  
ATOM   2384  O   VAL C1773      71.775  83.173  17.623  1.00  0.00           O  
ATOM   2385  CB  VAL C1773      70.410  83.131  15.059  1.00  0.00           C  
ATOM   2386  CG1 VAL C1773      69.708  84.465  15.260  1.00  0.00           C  
ATOM   2387  CG2 VAL C1773      70.091  82.571  13.683  1.00  0.00           C  
ATOM   2388  N   PRO C1774      73.034  84.839  16.779  1.00  0.00           N  
ATOM   2389  CA  PRO C1774      73.367  85.386  18.097  1.00  0.00           C  
ATOM   2390  C   PRO C1774      72.128  86.050  18.699  1.00  0.00           C  
ATOM   2391  O   PRO C1774      71.255  86.506  17.960  1.00  0.00           O  
ATOM   2392  CB  PRO C1774      74.445  86.426  17.768  1.00  0.00           C  
ATOM   2393  CG  PRO C1774      75.023  85.947  16.456  1.00  0.00           C  
ATOM   2394  CD  PRO C1774      73.803  85.509  15.716  1.00  0.00           C  
ATOM   2395  N   GLY C1775      72.050  86.111  20.022  1.00  0.00           N  
ATOM   2396  CA  GLY C1775      70.906  86.742  20.649  1.00  0.00           C  
ATOM   2397  C   GLY C1775      71.057  86.994  22.132  1.00  0.00           C  
ATOM   2398  O   GLY C1775      71.768  86.258  22.821  1.00  0.00           O  
ATOM   2399  N   VAL C1776      70.401  88.050  22.611  1.00  0.00           N  
ATOM   2400  CA  VAL C1776      70.408  88.434  24.024  1.00  0.00           C  
ATOM   2401  C   VAL C1776      68.975  88.779  24.397  1.00  0.00           C  
ATOM   2402  O   VAL C1776      68.165  89.096  23.521  1.00  0.00           O  
ATOM   2403  CB  VAL C1776      71.240  89.713  24.305  1.00  0.00           C  
ATOM   2404  CG1 VAL C1776      72.263  89.445  25.387  1.00  0.00           C  
ATOM   2405  CG2 VAL C1776      71.881  90.246  23.042  1.00  0.00           C  
ATOM   2406  N   GLY C1777      68.667  88.751  25.690  1.00  0.00           N  
ATOM   2407  CA  GLY C1777      67.325  89.079  26.124  1.00  0.00           C  
ATOM   2408  C   GLY C1777      67.111  88.801  27.589  1.00  0.00           C  
ATOM   2409  O   GLY C1777      68.018  88.317  28.262  1.00  0.00           O  
ATOM   2410  N   PHE C1778      65.897  89.045  28.068  1.00  0.00           N  
ATOM   2411  CA  PHE C1778      65.575  88.832  29.471  1.00  0.00           C  
ATOM   2412  C   PHE C1778      64.110  88.504  29.623  1.00  0.00           C  
ATOM   2413  O   PHE C1778      63.373  88.468  28.638  1.00  0.00           O  
ATOM   2414  CB  PHE C1778      65.893  90.085  30.289  1.00  0.00           C  
ATOM   2415  CG  PHE C1778      65.014  91.265  29.964  1.00  0.00           C  
ATOM   2416  CD1 PHE C1778      65.378  92.168  28.968  1.00  0.00           C  
ATOM   2417  CD2 PHE C1778      63.824  91.472  30.655  1.00  0.00           C  
ATOM   2418  CE1 PHE C1778      64.568  93.260  28.665  1.00  0.00           C  
ATOM   2419  CE2 PHE C1778      63.006  92.557  30.363  1.00  0.00           C  
ATOM   2420  CZ  PHE C1778      63.377  93.455  29.365  1.00  0.00           C  
ATOM   2421  N   ALA C1779      63.700  88.279  30.865  1.00  0.00           N  
ATOM   2422  CA  ALA C1779      62.314  87.974  31.198  1.00  0.00           C  
ATOM   2423  C   ALA C1779      62.120  88.157  32.697  1.00  0.00           C  
ATOM   2424  O   ALA C1779      62.933  87.683  33.488  1.00  0.00           O  
ATOM   2425  CB  ALA C1779      61.970  86.550  30.795  1.00  0.00           C  
ATOM   2426  N   PHE C1782      61.079  88.884  33.088  1.00  0.00           N  
ATOM   2427  CA  PHE C1782      60.818  89.101  34.507  1.00  0.00           C  
ATOM   2428  C   PHE C1782      59.438  88.615  34.918  1.00  0.00           C  
ATOM   2429  O   PHE C1782      58.475  88.740  34.154  1.00  0.00           O  
ATOM   2430  CB  PHE C1782      61.022  90.572  34.901  1.00  0.00           C  
ATOM   2431  CG  PHE C1782      60.027  91.529  34.291  1.00  0.00           C  
ATOM   2432  CD1 PHE C1782      58.785  91.732  34.881  1.00  0.00           C  
ATOM   2433  CD2 PHE C1782      60.358  92.272  33.166  1.00  0.00           C  
ATOM   2434  CE1 PHE C1782      57.892  92.659  34.368  1.00  0.00           C  
ATOM   2435  CE2 PHE C1782      59.472  93.203  32.645  1.00  0.00           C  
ATOM   2436  CZ  PHE C1782      58.235  93.397  33.248  1.00  0.00           C  
ATOM   2437  N   GLY C1783      59.352  88.061  36.124  1.00  0.00           N  
ATOM   2438  CA  GLY C1783      58.093  87.548  36.637  1.00  0.00           C  
ATOM   2439  C   GLY C1783      57.175  88.651  37.115  1.00  0.00           C  
ATOM   2440  O   GLY C1783      57.459  89.334  38.102  1.00  0.00           O  
ATOM   2441  N   VAL C1784      56.050  88.799  36.430  1.00  0.00           N  
ATOM   2442  CA  VAL C1784      55.068  89.819  36.761  1.00  0.00           C  
ATOM   2443  C   VAL C1784      54.603  89.715  38.209  1.00  0.00           C  
ATOM   2444  O   VAL C1784      54.384  90.728  38.876  1.00  0.00           O  
ATOM   2445  CB  VAL C1784      53.849  89.732  35.826  1.00  0.00           C  
ATOM   2446  CG1 VAL C1784      52.892  90.872  36.116  1.00  0.00           C  
ATOM   2447  CG2 VAL C1784      54.297  89.761  34.360  1.00  0.00           C  
ATOM   2448  N   GLU C1785      54.484  88.488  38.703  1.00  0.00           N  
ATOM   2449  CA  GLU C1785      54.055  88.264  40.076  1.00  0.00           C  
ATOM   2450  C   GLU C1785      55.098  88.816  41.039  1.00  0.00           C  
ATOM   2451  O   GLU C1785      54.764  89.564  41.956  1.00  0.00           O  
ATOM   2452  CB  GLU C1785      53.823  86.773  40.347  1.00  0.00           C  
ATOM   2453  CG  GLU C1785      52.574  86.182  39.684  1.00  0.00           C  
ATOM   2454  CD  GLU C1785      52.810  85.680  38.269  1.00  0.00           C  
ATOM   2455  OE1 GLU C1785      53.933  85.823  37.744  1.00  0.00           O  
ATOM   2456  OE2 GLU C1785      51.864  85.122  37.676  1.00  0.00           O  
ATOM   2457  N   ARG C1786      56.363  88.477  40.798  1.00  0.00           N  
ATOM   2458  CA  ARG C1786      57.476  88.938  41.630  1.00  0.00           C  
ATOM   2459  C   ARG C1786      57.478  90.468  41.636  1.00  0.00           C  
ATOM   2460  O   ARG C1786      57.549  91.099  42.696  1.00  0.00           O  
ATOM   2461  CB  ARG C1786      58.810  88.427  41.069  1.00  0.00           C  
ATOM   2462  CG  ARG C1786      58.979  86.910  41.062  1.00  0.00           C  
ATOM   2463  CD  ARG C1786      59.531  86.400  42.387  1.00  0.00           C  
ATOM   2464  NE  ARG C1786      59.798  84.958  42.395  1.00  0.00           N  
ATOM   2465  CZ  ARG C1786      60.792  84.360  41.737  1.00  0.00           C  
ATOM   2466  NH1 ARG C1786      61.630  85.071  40.998  1.00  0.00           N  
ATOM   2467  NH2 ARG C1786      60.979  83.050  41.852  1.00  0.00           N  
ATOM   2468  N   VAL C1787      57.352  91.055  40.448  1.00  0.00           N  
ATOM   2469  CA  VAL C1787      57.334  92.508  40.304  1.00  0.00           C  
ATOM   2470  C   VAL C1787      56.180  93.103  41.111  1.00  0.00           C  
ATOM   2471  O   VAL C1787      56.333  94.136  41.765  1.00  0.00           O  
ATOM   2472  CB  VAL C1787      57.210  92.928  38.825  1.00  0.00           C  
ATOM   2473  CG1 VAL C1787      57.280  94.447  38.689  1.00  0.00           C  
ATOM   2474  CG2 VAL C1787      58.307  92.284  38.018  1.00  0.00           C  
ATOM   2475  N   ALA C1788      55.038  92.423  41.094  1.00  0.00           N  
ATOM   2476  CA  ALA C1788      53.868  92.882  41.839  1.00  0.00           C  
ATOM   2477  C   ALA C1788      54.187  92.915  43.335  1.00  0.00           C  
ATOM   2478  O   ALA C1788      53.844  93.877  44.027  1.00  0.00           O  
ATOM   2479  CB  ALA C1788      52.673  91.972  41.566  1.00  0.00           C  
ATOM   2480  N   LEU C1789      54.854  91.870  43.822  1.00  0.00           N  
ATOM   2481  CA  LEU C1789      55.234  91.784  45.233  1.00  0.00           C  
ATOM   2482  C   LEU C1789      56.183  92.920  45.586  1.00  0.00           C  
ATOM   2483  O   LEU C1789      56.063  93.534  46.644  1.00  0.00           O  
ATOM   2484  CB  LEU C1789      55.929  90.456  45.517  1.00  0.00           C  
ATOM   2485  CG  LEU C1789      55.046  89.217  45.600  1.00  0.00           C  
ATOM   2486  CD1 LEU C1789      55.911  87.974  45.614  1.00  0.00           C  
ATOM   2487  CD2 LEU C1789      54.188  89.298  46.853  1.00  0.00           C  
ATOM   2488  N   ALA C1790      57.131  93.180  44.690  1.00  0.00           N  
ATOM   2489  CA  ALA C1790      58.103  94.240  44.881  1.00  0.00           C  
ATOM   2490  C   ALA C1790      57.385  95.579  45.011  1.00  0.00           C  
ATOM   2491  O   ALA C1790      57.643  96.341  45.948  1.00  0.00           O  
ATOM   2492  CB  ALA C1790      59.076  94.273  43.716  1.00  0.00           C  
ATOM   2493  N   LEU C1791      56.480  95.863  44.076  1.00  0.00           N  
ATOM   2494  CA  LEU C1791      55.723  97.113  44.104  1.00  0.00           C  
ATOM   2495  C   LEU C1791      54.970  97.245  45.426  1.00  0.00           C  
ATOM   2496  O   LEU C1791      55.045  98.276  46.092  1.00  0.00           O  
ATOM   2497  CB  LEU C1791      54.752  97.172  42.926  1.00  0.00           C  
ATOM   2498  CG  LEU C1791      55.412  97.441  41.577  1.00  0.00           C  
ATOM   2499  CD1 LEU C1791      54.478  97.089  40.439  1.00  0.00           C  
ATOM   2500  CD2 LEU C1791      55.835  98.899  41.507  1.00  0.00           C  
ATOM   2501  N   GLU C1792      54.304  96.169  45.830  1.00  0.00           N  
ATOM   2502  CA  GLU C1792      53.547  96.154  47.074  1.00  0.00           C  
ATOM   2503  C   GLU C1792      54.477  96.424  48.249  1.00  0.00           C  
ATOM   2504  O   GLU C1792      54.155  97.217  49.134  1.00  0.00           O  
ATOM   2505  CB  GLU C1792      52.861  94.802  47.258  1.00  0.00           C  
ATOM   2506  CG  GLU C1792      52.081  94.668  48.557  1.00  0.00           C  
ATOM   2507  CD  GLU C1792      51.569  93.256  48.783  1.00  0.00           C  
ATOM   2508  OE1 GLU C1792      52.403  92.345  48.993  1.00  0.00           O  
ATOM   2509  OE2 GLU C1792      50.334  93.057  48.749  1.00  0.00           O  
ATOM   2510  N   ALA C1793      55.640  95.777  48.237  1.00  0.00           N  
ATOM   2511  CA  ALA C1793      56.631  95.940  49.294  1.00  0.00           C  
ATOM   2512  C   ALA C1793      57.032  97.404  49.412  1.00  0.00           C  
ATOM   2513  O   ALA C1793      57.141  97.936  50.513  1.00  0.00           O  
ATOM   2514  CB  ALA C1793      57.848  95.085  49.009  1.00  0.00           C  
ATOM   2515  N   GLU C1794      57.216  98.066  48.274  1.00  0.00           N  
ATOM   2516  CA  GLU C1794      57.595  99.471  48.270  1.00  0.00           C  
ATOM   2517  C   GLU C1794      56.420 100.429  48.482  1.00  0.00           C  
ATOM   2518  O   GLU C1794      56.515 101.621  48.185  1.00  0.00           O  
ATOM   2519  CB  GLU C1794      58.365  99.819  46.996  1.00  0.00           C  
ATOM   2520  CG  GLU C1794      59.773  99.250  46.969  1.00  0.00           C  
ATOM   2521  CD  GLU C1794      60.639  99.876  45.894  1.00  0.00           C  
ATOM   2522  OE1 GLU C1794      60.548 101.109  45.691  1.00  0.00           O  
ATOM   2523  OE2 GLU C1794      61.415  99.132  45.257  1.00  0.00           O  
ATOM   2524  N   GLY C1795      55.311  99.902  48.990  1.00  0.00           N  
ATOM   2525  CA  GLY C1795      54.149 100.730  49.267  1.00  0.00           C  
ATOM   2526  C   GLY C1795      53.350 101.253  48.086  1.00  0.00           C  
ATOM   2527  O   GLY C1795      52.687 102.292  48.194  1.00  0.00           O  
ATOM   2528  N   PHE C1796      53.420 100.559  46.955  1.00  0.00           N  
ATOM   2529  CA  PHE C1796      52.666 100.970  45.777  1.00  0.00           C  
ATOM   2530  C   PHE C1796      51.314 100.266  45.766  1.00  0.00           C  
ATOM   2531  O   PHE C1796      51.232  99.036  45.735  1.00  0.00           O  
ATOM   2532  CB  PHE C1796      53.440 100.670  44.492  1.00  0.00           C  
ATOM   2533  CG  PHE C1796      54.527 101.659  44.202  1.00  0.00           C  
ATOM   2534  CD1 PHE C1796      54.255 102.807  43.468  1.00  0.00           C  
ATOM   2535  CD2 PHE C1796      55.820 101.454  44.673  1.00  0.00           C  
ATOM   2536  CE1 PHE C1796      55.254 103.739  43.209  1.00  0.00           C  
ATOM   2537  CE2 PHE C1796      56.825 102.376  44.422  1.00  0.00           C  
ATOM   2538  CZ  PHE C1796      56.541 103.522  43.687  1.00  0.00           C  
ATOM   2539  N   GLY C1797      50.254 101.056  45.824  1.00  0.00           N  
ATOM   2540  CA  GLY C1797      48.925 100.490  45.830  1.00  0.00           C  
ATOM   2541  C   GLY C1797      48.145 100.842  44.587  1.00  0.00           C  
ATOM   2542  O   GLY C1797      48.648 101.522  43.683  1.00  0.00           O  
ATOM   2543  N   LEU C1798      46.905 100.374  44.551  1.00  0.00           N  
ATOM   2544  CA  LEU C1798      46.016 100.618  43.433  1.00  0.00           C  
ATOM   2545  C   LEU C1798      44.813 101.327  44.009  1.00  0.00           C  
ATOM   2546  O   LEU C1798      44.446 101.101  45.168  1.00  0.00           O  
ATOM   2547  CB  LEU C1798      45.609  99.294  42.786  1.00  0.00           C  
ATOM   2548  CG  LEU C1798      45.835  99.142  41.284  1.00  0.00           C  
ATOM   2549  CD1 LEU C1798      47.153  99.750  40.864  1.00  0.00           C  
ATOM   2550  CD2 LEU C1798      45.807  97.672  40.946  1.00  0.00           C  
ATOM   2551  N   PRO C1799      44.228 102.247  43.238  1.00  0.00           N  
ATOM   2552  CA  PRO C1799      43.074 102.988  43.700  1.00  0.00           C  
ATOM   2553  C   PRO C1799      41.779 102.295  43.509  1.00  0.00           C  
ATOM   2554  O   PRO C1799      41.681 101.117  43.105  1.00  0.00           O  
ATOM   2555  CB  PRO C1799      43.094 104.228  42.819  1.00  0.00           C  
ATOM   2556  CG  PRO C1799      43.504 103.658  41.514  1.00  0.00           C  
ATOM   2557  CD  PRO C1799      44.674 102.772  41.932  1.00  0.00           C  
ATOM   2558  N   GLU C1800      40.849 103.219  43.374  1.00  0.00           N  
ATOM   2559  CA  GLU C1800      39.542 102.748  43.269  1.00  0.00           C  
ATOM   2560  C   GLU C1800      38.972 102.465  41.922  1.00  0.00           C  
ATOM   2561  O   GLU C1800      39.035 103.270  40.987  1.00  0.00           O  
ATOM   2562  CB  GLU C1800      38.626 103.571  44.150  1.00  0.00           C  
ATOM   2563  CG  GLU C1800      39.056 103.544  45.623  1.00  0.00           C  
ATOM   2564  CD  GLU C1800      39.368 102.138  46.139  1.00  0.00           C  
ATOM   2565  OE1 GLU C1800      38.571 101.207  45.886  1.00  0.00           O  
ATOM   2566  OE2 GLU C1800      40.417 101.966  46.799  1.00  0.00           O  
ATOM   2567  N   GLU C1801      38.458 101.248  41.844  1.00  0.00           N  
ATOM   2568  CA  GLU C1801      37.802 100.734  40.666  1.00  0.00           C  
ATOM   2569  C   GLU C1801      36.611 101.652  40.419  1.00  0.00           C  
ATOM   2570  O   GLU C1801      35.823 101.912  41.333  1.00  0.00           O  
ATOM   2571  CB  GLU C1801      37.300  99.322  40.958  1.00  0.00           C  
ATOM   2572  CG  GLU C1801      36.745  98.590  39.756  1.00  0.00           C  
ATOM   2573  CD  GLU C1801      37.833  98.004  38.884  1.00  0.00           C  
ATOM   2574  OE1 GLU C1801      38.347  96.920  39.233  1.00  0.00           O  
ATOM   2575  OE2 GLU C1801      38.180  98.625  37.857  1.00  0.00           O  
ATOM   2576  N   LYS C1802      36.517 102.183  39.205  1.00  0.00           N  
ATOM   2577  CA  LYS C1802      35.420 103.070  38.845  1.00  0.00           C  
ATOM   2578  C   LYS C1802      34.079 102.353  38.914  1.00  0.00           C  
ATOM   2579  O   LYS C1802      33.983 101.167  38.587  1.00  0.00           O  
ATOM   2580  CB  LYS C1802      35.613 103.622  37.433  1.00  0.00           C  
ATOM   2581  CG  LYS C1802      36.393 104.919  37.374  1.00  0.00           C  
ATOM   2582  CD  LYS C1802      36.297 105.546  35.988  1.00  0.00           C  
ATOM   2583  CE  LYS C1802      34.844 105.784  35.580  1.00  0.00           C  
ATOM   2584  NZ  LYS C1802      34.735 106.498  34.277  1.00  0.00           N  
ATOM   2585  N   GLY C1803      33.056 103.076  39.358  1.00  0.00           N  
ATOM   2586  CA  GLY C1803      31.727 102.502  39.439  1.00  0.00           C  
ATOM   2587  C   GLY C1803      30.930 102.892  38.208  1.00  0.00           C  
ATOM   2588  O   GLY C1803      31.433 103.618  37.343  1.00  0.00           O  
ATOM   2589  N   PRO C1804      29.682 102.416  38.088  1.00  0.00           N  
ATOM   2590  CA  PRO C1804      28.839 102.741  36.934  1.00  0.00           C  
ATOM   2591  C   PRO C1804      28.436 104.215  36.908  1.00  0.00           C  
ATOM   2592  O   PRO C1804      28.230 104.836  37.953  1.00  0.00           O  
ATOM   2593  CB  PRO C1804      27.631 101.829  37.134  1.00  0.00           C  
ATOM   2594  CG  PRO C1804      27.538 101.712  38.622  1.00  0.00           C  
ATOM   2595  CD  PRO C1804      28.979 101.514  39.017  1.00  0.00           C  
ATOM   2596  N   ASP C1805      28.336 104.774  35.708  1.00  0.00           N  
ATOM   2597  CA  ASP C1805      27.950 106.172  35.551  1.00  0.00           C  
ATOM   2598  C   ASP C1805      26.542 106.368  36.091  1.00  0.00           C  
ATOM   2599  O   ASP C1805      26.241 107.375  36.735  1.00  0.00           O  
ATOM   2600  CB  ASP C1805      27.987 106.574  34.073  1.00  0.00           C  
ATOM   2601  CG  ASP C1805      29.376 106.474  33.469  1.00  0.00           C  
ATOM   2602  OD1 ASP C1805      30.370 106.636  34.212  1.00  0.00           O  
ATOM   2603  OD2 ASP C1805      29.473 106.239  32.248  1.00  0.00           O  
ATOM   2604  N   LEU C1806      25.695 105.375  35.851  1.00  0.00           N  
ATOM   2605  CA  LEU C1806      24.316 105.410  36.294  1.00  0.00           C  
ATOM   2606  C   LEU C1806      23.875 104.032  36.754  1.00  0.00           C  
ATOM   2607  O   LEU C1806      24.212 103.023  36.129  1.00  0.00           O  
ATOM   2608  CB  LEU C1806      23.417 105.871  35.145  1.00  0.00           C  
ATOM   2609  CG  LEU C1806      21.901 105.857  35.370  1.00  0.00           C  
ATOM   2610  CD1 LEU C1806      21.501 106.907  36.395  1.00  0.00           C  
ATOM   2611  CD2 LEU C1806      21.198 106.113  34.051  1.00  0.00           C  
ATOM   2612  N   TYR C1807      23.160 104.000  37.874  1.00  0.00           N  
ATOM   2613  CA  TYR C1807      22.618 102.762  38.420  1.00  0.00           C  
ATOM   2614  C   TYR C1807      21.108 102.955  38.530  1.00  0.00           C  
ATOM   2615  O   TYR C1807      20.632 103.750  39.348  1.00  0.00           O  
ATOM   2616  CB  TYR C1807      23.205 102.456  39.801  1.00  0.00           C  
ATOM   2617  CG  TYR C1807      22.706 101.152  40.391  1.00  0.00           C  
ATOM   2618  CD1 TYR C1807      23.060  99.925  39.821  1.00  0.00           C  
ATOM   2619  CD2 TYR C1807      21.870 101.143  41.508  1.00  0.00           C  
ATOM   2620  CE1 TYR C1807      22.590  98.720  40.348  1.00  0.00           C  
ATOM   2621  CE2 TYR C1807      21.394  99.943  42.045  1.00  0.00           C  
ATOM   2622  CZ  TYR C1807      21.759  98.737  41.459  1.00  0.00           C  
ATOM   2623  OH  TYR C1807      21.292  97.551  41.976  1.00  0.00           O  
ATOM   2624  N   LEU C1808      20.366 102.269  37.667  1.00  0.00           N  
ATOM   2625  CA  LEU C1808      18.915 102.365  37.657  1.00  0.00           C  
ATOM   2626  C   LEU C1808      18.287 101.445  38.692  1.00  0.00           C  
ATOM   2627  O   LEU C1808      18.620 100.262  38.778  1.00  0.00           O  
ATOM   2628  CB  LEU C1808      18.376 102.042  36.265  1.00  0.00           C  
ATOM   2629  CG  LEU C1808      18.762 103.052  35.183  1.00  0.00           C  
ATOM   2630  CD1 LEU C1808      18.417 102.525  33.808  1.00  0.00           C  
ATOM   2631  CD2 LEU C1808      18.068 104.370  35.448  1.00  0.00           C  
ATOM   2632  N   ILE C1809      17.404 102.014  39.500  1.00  0.00           N  
ATOM   2633  CA  ILE C1809      16.692 101.280  40.537  1.00  0.00           C  
ATOM   2634  C   ILE C1809      15.187 101.262  40.237  1.00  0.00           C  
ATOM   2635  O   ILE C1809      14.540 102.311  40.164  1.00  0.00           O  
ATOM   2636  CB  ILE C1809      16.959 101.879  41.954  1.00  0.00           C  
ATOM   2637  CG1 ILE C1809      15.805 101.529  42.901  1.00  0.00           C  
ATOM   2638  CG2 ILE C1809      17.230 103.379  41.871  1.00  0.00           C  
ATOM   2639  CD1 ILE C1809      15.781 102.319  44.174  1.00  0.00           C  
ATOM   2640  N   PRO C1810      14.627 100.067  39.990  1.00  0.00           N  
ATOM   2641  CA  PRO C1810      13.202  99.896  39.691  1.00  0.00           C  
ATOM   2642  C   PRO C1810      12.372  99.950  40.968  1.00  0.00           C  
ATOM   2643  O   PRO C1810      12.699  99.298  41.966  1.00  0.00           O  
ATOM   2644  CB  PRO C1810      13.143  98.491  39.084  1.00  0.00           C  
ATOM   2645  CG  PRO C1810      14.557  98.206  38.665  1.00  0.00           C  
ATOM   2646  CD  PRO C1810      15.341  98.798  39.788  1.00  0.00           C  
ATOM   2647  N   LEU C1811      11.283 100.704  40.929  1.00  0.00           N  
ATOM   2648  CA  LEU C1811      10.411 100.832  42.087  1.00  0.00           C  
ATOM   2649  C   LEU C1811       9.183  99.924  41.953  1.00  0.00           C  
ATOM   2650  O   LEU C1811       8.445  99.713  42.914  1.00  0.00           O  
ATOM   2651  CB  LEU C1811      10.005 102.299  42.269  1.00  0.00           C  
ATOM   2652  CG  LEU C1811      11.177 103.277  42.435  1.00  0.00           C  
ATOM   2653  CD1 LEU C1811      10.689 104.715  42.389  1.00  0.00           C  
ATOM   2654  CD2 LEU C1811      11.918 102.991  43.728  1.00  0.00           C  
ATOM   2655  N   THR C1812       8.977  99.385  40.754  1.00  0.00           N  
ATOM   2656  CA  THR C1812       7.858  98.487  40.477  1.00  0.00           C  
ATOM   2657  C   THR C1812       8.396  97.327  39.637  1.00  0.00           C  
ATOM   2658  O   THR C1812       9.438  97.459  38.993  1.00  0.00           O  
ATOM   2659  CB  THR C1812       6.741  99.203  39.676  1.00  0.00           C  
ATOM   2660  OG1 THR C1812       7.219  99.522  38.361  1.00  0.00           O  
ATOM   2661  CG2 THR C1812       6.301 100.486  40.381  1.00  0.00           C  
ATOM   2662  N   GLU C1813       7.689  96.200  39.626  1.00  0.00           N  
ATOM   2663  CA  GLU C1813       8.128  95.038  38.852  1.00  0.00           C  
ATOM   2664  C   GLU C1813       8.192  95.344  37.352  1.00  0.00           C  
ATOM   2665  O   GLU C1813       9.089  94.880  36.653  1.00  0.00           O  
ATOM   2666  CB  GLU C1813       7.211  93.838  39.112  1.00  0.00           C  
ATOM   2667  CG  GLU C1813       7.777  92.498  38.642  1.00  0.00           C  
ATOM   2668  CD  GLU C1813       9.011  92.064  39.429  1.00  0.00           C  
ATOM   2669  OE1 GLU C1813       8.905  91.906  40.667  1.00  0.00           O  
ATOM   2670  OE2 GLU C1813      10.085  91.877  38.812  1.00  0.00           O  
ATOM   2671  N   GLU C1814       7.246  96.138  36.866  1.00  0.00           N  
ATOM   2672  CA  GLU C1814       7.211  96.513  35.456  1.00  0.00           C  
ATOM   2673  C   GLU C1814       8.410  97.401  35.113  1.00  0.00           C  
ATOM   2674  O   GLU C1814       8.812  97.501  33.953  1.00  0.00           O  
ATOM   2675  CB  GLU C1814       5.914  97.265  35.148  1.00  0.00           C  
ATOM   2676  CG  GLU C1814       5.804  97.771  33.710  1.00  0.00           C  
ATOM   2677  CD  GLU C1814       4.716  98.822  33.518  1.00  0.00           C  
ATOM   2678  OE1 GLU C1814       4.200  99.361  34.523  1.00  0.00           O  
ATOM   2679  OE2 GLU C1814       4.383  99.122  32.351  1.00  0.00           O  
ATOM   2680  N   ALA C1815       8.978  98.043  36.129  1.00  0.00           N  
ATOM   2681  CA  ALA C1815      10.121  98.927  35.934  1.00  0.00           C  
ATOM   2682  C   ALA C1815      11.444  98.211  35.675  1.00  0.00           C  
ATOM   2683  O   ALA C1815      12.271  98.710  34.906  1.00  0.00           O  
ATOM   2684  CB  ALA C1815      10.263  99.866  37.114  1.00  0.00           C  
ATOM   2685  N   VAL C1816      11.638  97.036  36.278  1.00  0.00           N  
ATOM   2686  CA  VAL C1816      12.892  96.295  36.101  1.00  0.00           C  
ATOM   2687  C   VAL C1816      13.244  96.110  34.625  1.00  0.00           C  
ATOM   2688  O   VAL C1816      14.332  96.490  34.195  1.00  0.00           O  
ATOM   2689  CB  VAL C1816      12.907  94.917  36.853  1.00  0.00           C  
ATOM   2690  CG1 VAL C1816      12.548  95.106  38.314  1.00  0.00           C  
ATOM   2691  CG2 VAL C1816      11.972  93.913  36.197  1.00  0.00           C  
ATOM   2692  N   ALA C1817      12.295  95.614  33.837  1.00  0.00           N  
ATOM   2693  CA  ALA C1817      12.535  95.397  32.419  1.00  0.00           C  
ATOM   2694  C   ALA C1817      12.811  96.723  31.727  1.00  0.00           C  
ATOM   2695  O   ALA C1817      13.671  96.806  30.851  1.00  0.00           O  
ATOM   2696  CB  ALA C1817      11.347  94.702  31.780  1.00  0.00           C  
ATOM   2697  N   GLU C1818      12.109  97.768  32.149  1.00  0.00           N  
ATOM   2698  CA  GLU C1818      12.287  99.085  31.554  1.00  0.00           C  
ATOM   2699  C   GLU C1818      13.660  99.661  31.874  1.00  0.00           C  
ATOM   2700  O   GLU C1818      14.256 100.363  31.050  1.00  0.00           O  
ATOM   2701  CB  GLU C1818      11.183 100.040  32.011  1.00  0.00           C  
ATOM   2702  CG  GLU C1818       9.792  99.686  31.478  1.00  0.00           C  
ATOM   2703  CD  GLU C1818       9.716  99.675  29.952  1.00  0.00           C  
ATOM   2704  OE1 GLU C1818      10.102 100.683  29.318  1.00  0.00           O  
ATOM   2705  OE2 GLU C1818       9.260  98.655  29.386  1.00  0.00           O  
ATOM   2706  N   ALA C1819      14.169  99.338  33.061  1.00  0.00           N  
ATOM   2707  CA  ALA C1819      15.483  99.807  33.482  1.00  0.00           C  
ATOM   2708  C   ALA C1819      16.514  99.195  32.537  1.00  0.00           C  
ATOM   2709  O   ALA C1819      17.413  99.886  32.043  1.00  0.00           O  
ATOM   2710  CB  ALA C1819      15.758  99.386  34.918  1.00  0.00           C  
ATOM   2711  N   PHE C1820      16.349  97.901  32.268  1.00  0.00           N  
ATOM   2712  CA  PHE C1820      17.226  97.159  31.371  1.00  0.00           C  
ATOM   2713  C   PHE C1820      17.236  97.820  29.988  1.00  0.00           C  
ATOM   2714  O   PHE C1820      18.300  98.112  29.433  1.00  0.00           O  
ATOM   2715  CB  PHE C1820      16.749  95.704  31.277  1.00  0.00           C  
ATOM   2716  CG  PHE C1820      17.387  94.916  30.167  1.00  0.00           C  
ATOM   2717  CD1 PHE C1820      18.766  94.798  30.077  1.00  0.00           C  
ATOM   2718  CD2 PHE C1820      16.602  94.279  29.214  1.00  0.00           C  
ATOM   2719  CE1 PHE C1820      19.352  94.058  29.056  1.00  0.00           C  
ATOM   2720  CE2 PHE C1820      17.178  93.535  28.189  1.00  0.00           C  
ATOM   2721  CZ  PHE C1820      18.555  93.425  28.110  1.00  0.00           C  
ATOM   2722  N   TYR C1821      16.048  98.100  29.463  1.00  0.00           N  
ATOM   2723  CA  TYR C1821      15.916  98.728  28.154  1.00  0.00           C  
ATOM   2724  C   TYR C1821      16.619 100.081  28.116  1.00  0.00           C  
ATOM   2725  O   TYR C1821      17.335 100.399  27.161  1.00  0.00           O  
ATOM   2726  CB  TYR C1821      14.439  98.901  27.799  1.00  0.00           C  
ATOM   2727  CG  TYR C1821      13.673  97.605  27.744  1.00  0.00           C  
ATOM   2728  CD1 TYR C1821      14.262  96.445  27.238  1.00  0.00           C  
ATOM   2729  CD2 TYR C1821      12.358  97.534  28.199  1.00  0.00           C  
ATOM   2730  CE1 TYR C1821      13.559  95.247  27.186  1.00  0.00           C  
ATOM   2731  CE2 TYR C1821      11.647  96.345  28.154  1.00  0.00           C  
ATOM   2732  CZ  TYR C1821      12.251  95.208  27.647  1.00  0.00           C  
ATOM   2733  OH  TYR C1821      11.536  94.038  27.601  1.00  0.00           O  
ATOM   2734  N   LEU C1822      16.422 100.872  29.164  1.00  0.00           N  
ATOM   2735  CA  LEU C1822      17.043 102.184  29.241  1.00  0.00           C  
ATOM   2736  C   LEU C1822      18.560 102.030  29.265  1.00  0.00           C  
ATOM   2737  O   LEU C1822      19.270 102.698  28.511  1.00  0.00           O  
ATOM   2738  CB  LEU C1822      16.566 102.924  30.490  1.00  0.00           C  
ATOM   2739  CG  LEU C1822      17.058 104.359  30.694  1.00  0.00           C  
ATOM   2740  CD1 LEU C1822      16.736 105.211  29.472  1.00  0.00           C  
ATOM   2741  CD2 LEU C1822      16.405 104.944  31.929  1.00  0.00           C  
ATOM   2742  N   ALA C1830      19.046 101.120  30.105  1.00  0.00           N  
ATOM   2743  CA  ALA C1830      20.477 100.861  30.229  1.00  0.00           C  
ATOM   2744  C   ALA C1830      21.089 100.535  28.867  1.00  0.00           C  
ATOM   2745  O   ALA C1830      22.077 101.141  28.459  1.00  0.00           O  
ATOM   2746  CB  ALA C1830      20.722  99.713  31.208  1.00  0.00           C  
ATOM   2747  N   GLU C1831      20.466  99.608  28.149  1.00  0.00           N  
ATOM   2748  CA  GLU C1831      20.950  99.207  26.837  1.00  0.00           C  
ATOM   2749  C   GLU C1831      21.024 100.357  25.851  1.00  0.00           C  
ATOM   2750  O   GLU C1831      21.851 100.344  24.945  1.00  0.00           O  
ATOM   2751  CB  GLU C1831      20.073  98.098  26.257  1.00  0.00           C  
ATOM   2752  CG  GLU C1831      20.651  96.713  26.434  1.00  0.00           C  
ATOM   2753  CD  GLU C1831      22.012  96.569  25.781  1.00  0.00           C  
ATOM   2754  OE1 GLU C1831      22.132  96.865  24.571  1.00  0.00           O  
ATOM   2755  OE2 GLU C1831      22.962  96.161  26.480  1.00  0.00           O  
ATOM   2756  N   ALA C1832      20.141 101.334  26.009  1.00  0.00           N  
ATOM   2757  CA  ALA C1832      20.115 102.489  25.118  1.00  0.00           C  
ATOM   2758  C   ALA C1832      21.281 103.423  25.412  1.00  0.00           C  
ATOM   2759  O   ALA C1832      21.744 104.139  24.523  1.00  0.00           O  
ATOM   2760  CB  ALA C1832      18.798 103.233  25.261  1.00  0.00           C  
ATOM   2761  N   LEU C1833      21.729 103.420  26.668  1.00  0.00           N  
ATOM   2762  CA  LEU C1833      22.841 104.256  27.118  1.00  0.00           C  
ATOM   2763  C   LEU C1833      24.198 103.635  26.781  1.00  0.00           C  
ATOM   2764  O   LEU C1833      25.186 104.350  26.583  1.00  0.00           O  
ATOM   2765  CB  LEU C1833      22.743 104.485  28.626  1.00  0.00           C  
ATOM   2766  CG  LEU C1833      21.425 105.089  29.109  1.00  0.00           C  
ATOM   2767  CD1 LEU C1833      21.403 105.112  30.623  1.00  0.00           C  
ATOM   2768  CD2 LEU C1833      21.245 106.494  28.545  1.00  0.00           C  
ATOM   2769  N   ARG C1834      24.242 102.304  26.744  1.00  0.00           N  
ATOM   2770  CA  ARG C1834      25.463 101.557  26.431  1.00  0.00           C  
ATOM   2771  C   ARG C1834      25.801 101.619  24.938  1.00  0.00           C  
ATOM   2772  O   ARG C1834      24.910 101.786  24.099  1.00  0.00           O  
ATOM   2773  CB  ARG C1834      25.287 100.094  26.829  1.00  0.00           C  
ATOM   2774  CG  ARG C1834      24.972  99.876  28.282  1.00  0.00           C  
ATOM   2775  CD  ARG C1834      24.515  98.450  28.474  1.00  0.00           C  
ATOM   2776  NE  ARG C1834      24.271  98.128  29.872  1.00  0.00           N  
ATOM   2777  CZ  ARG C1834      23.729  96.987  30.279  1.00  0.00           C  
ATOM   2778  NH1 ARG C1834      23.371  96.070  29.387  1.00  0.00           N  
ATOM   2779  NH2 ARG C1834      23.591  96.739  31.577  1.00  0.00           N  
ATOM   2780  N   PRO C1835      27.097 101.490  24.583  1.00  0.00           N  
ATOM   2781  CA  PRO C1835      28.245 101.295  25.476  1.00  0.00           C  
ATOM   2782  C   PRO C1835      28.957 102.606  25.844  1.00  0.00           C  
ATOM   2783  O   PRO C1835      29.871 102.609  26.669  1.00  0.00           O  
ATOM   2784  CB  PRO C1835      29.151 100.399  24.646  1.00  0.00           C  
ATOM   2785  CG  PRO C1835      28.965 100.960  23.276  1.00  0.00           C  
ATOM   2786  CD  PRO C1835      27.466 101.163  23.189  1.00  0.00           C  
ATOM   2787  N   ARG C1836      28.523 103.711  25.233  1.00  0.00           N  
ATOM   2788  CA  ARG C1836      29.117 105.026  25.466  1.00  0.00           C  
ATOM   2789  C   ARG C1836      29.017 105.468  26.927  1.00  0.00           C  
ATOM   2790  O   ARG C1836      29.791 106.310  27.389  1.00  0.00           O  
ATOM   2791  CB  ARG C1836      28.441 106.061  24.567  1.00  0.00           C  
ATOM   2792  CG  ARG C1836      29.120 107.418  24.546  1.00  0.00           C  
ATOM   2793  CD  ARG C1836      30.457 107.360  23.824  1.00  0.00           C  
ATOM   2794  NE  ARG C1836      31.135 108.655  23.837  1.00  0.00           N  
ATOM   2795  CZ  ARG C1836      32.001 109.061  22.911  1.00  0.00           C  
ATOM   2796  NH1 ARG C1836      32.305 108.273  21.883  1.00  0.00           N  
ATOM   2797  NH2 ARG C1836      32.564 110.262  23.009  1.00  0.00           N  
ATOM   2798  N   LEU C1837      28.056 104.892  27.642  1.00  0.00           N  
ATOM   2799  CA  LEU C1837      27.833 105.208  29.044  1.00  0.00           C  
ATOM   2800  C   LEU C1837      27.694 103.886  29.783  1.00  0.00           C  
ATOM   2801  O   LEU C1837      27.085 102.947  29.268  1.00  0.00           O  
ATOM   2802  CB  LEU C1837      26.544 106.016  29.174  1.00  0.00           C  
ATOM   2803  CG  LEU C1837      26.521 107.306  29.992  1.00  0.00           C  
ATOM   2804  CD1 LEU C1837      27.758 108.133  29.731  1.00  0.00           C  
ATOM   2805  CD2 LEU C1837      25.269 108.090  29.618  1.00  0.00           C  
ATOM   2806  N   ARG C1838      28.302 103.789  30.958  1.00  0.00           N  
ATOM   2807  CA  ARG C1838      28.218 102.561  31.741  1.00  0.00           C  
ATOM   2808  C   ARG C1838      26.970 102.610  32.609  1.00  0.00           C  
ATOM   2809  O   ARG C1838      26.938 103.322  33.624  1.00  0.00           O  
ATOM   2810  CB  ARG C1838      29.464 102.376  32.610  1.00  0.00           C  
ATOM   2811  CG  ARG C1838      29.423 101.120  33.463  1.00  0.00           C  
ATOM   2812  CD  ARG C1838      30.711 100.931  34.244  1.00  0.00           C  
ATOM   2813  NE  ARG C1838      30.596  99.861  35.230  1.00  0.00           N  
ATOM   2814  CZ  ARG C1838      31.490  99.626  36.184  1.00  0.00           C  
ATOM   2815  NH1 ARG C1838      32.573 100.382  36.283  1.00  0.00           N  
ATOM   2816  NH2 ARG C1838      31.286  98.663  37.069  1.00  0.00           N  
ATOM   2817  N   ALA C1839      25.944 101.868  32.195  1.00  0.00           N  
ATOM   2818  CA  ALA C1839      24.676 101.824  32.913  1.00  0.00           C  
ATOM   2819  C   ALA C1839      24.342 100.438  33.465  1.00  0.00           C  
ATOM   2820  O   ALA C1839      24.262  99.452  32.722  1.00  0.00           O  
ATOM   2821  CB  ALA C1839      23.555 102.313  32.009  1.00  0.00           C  
ATOM   2822  N   GLU C1840      24.149 100.378  34.776  1.00  0.00           N  
ATOM   2823  CA  GLU C1840      23.794  99.143  35.459  1.00  0.00           C  
ATOM   2824  C   GLU C1840      22.405  99.315  36.074  1.00  0.00           C  
ATOM   2825  O   GLU C1840      21.889 100.436  36.157  1.00  0.00           O  
ATOM   2826  CB  GLU C1840      24.826  98.816  36.537  1.00  0.00           C  
ATOM   2827  CG  GLU C1840      26.154  98.332  35.974  1.00  0.00           C  
ATOM   2828  CD  GLU C1840      27.226  98.167  37.033  1.00  0.00           C  
ATOM   2829  OE1 GLU C1840      26.925  97.658  38.135  1.00  0.00           O  
ATOM   2830  OE2 GLU C1840      28.378  98.551  36.756  1.00  0.00           O  
ATOM   2831  N   TYR C1841      21.813  98.220  36.542  1.00  0.00           N  
ATOM   2832  CA  TYR C1841      20.469  98.263  37.119  1.00  0.00           C  
ATOM   2833  C   TYR C1841      20.209  97.078  38.046  1.00  0.00           C  
ATOM   2834  O   TYR C1841      20.908  96.062  37.981  1.00  0.00           O  
ATOM   2835  CB  TYR C1841      19.432  98.247  35.989  1.00  0.00           C  
ATOM   2836  CG  TYR C1841      19.626  97.086  35.037  1.00  0.00           C  
ATOM   2837  CD1 TYR C1841      19.136  95.818  35.347  1.00  0.00           C  
ATOM   2838  CD2 TYR C1841      20.354  97.240  33.857  1.00  0.00           C  
ATOM   2839  CE1 TYR C1841      19.369  94.732  34.512  1.00  0.00           C  
ATOM   2840  CE2 TYR C1841      20.592  96.155  33.015  1.00  0.00           C  
ATOM   2841  CZ  TYR C1841      20.098  94.904  33.353  1.00  0.00           C  
ATOM   2842  OH  TYR C1841      20.333  93.819  32.541  1.00  0.00           O  
ATOM   2843  N   ALA C1842      19.193  97.207  38.893  1.00  0.00           N  
ATOM   2844  CA  ALA C1842      18.814  96.142  39.816  1.00  0.00           C  
ATOM   2845  C   ALA C1842      17.816  95.220  39.108  1.00  0.00           C  
ATOM   2846  O   ALA C1842      17.068  95.664  38.238  1.00  0.00           O  
ATOM   2847  CB  ALA C1842      18.193  96.734  41.067  1.00  0.00           C  
ATOM   2848  N   LEU C1843      17.816  93.937  39.458  1.00  0.00           N  
ATOM   2849  CA  LEU C1843      16.899  92.979  38.832  1.00  0.00           C  
ATOM   2850  C   LEU C1843      15.625  92.726  39.629  1.00  0.00           C  
ATOM   2851  O   LEU C1843      14.911  91.753  39.373  1.00  0.00           O  
ATOM   2852  CB  LEU C1843      17.593  91.641  38.576  1.00  0.00           C  
ATOM   2853  CG  LEU C1843      18.486  91.519  37.344  1.00  0.00           C  
ATOM   2854  CD1 LEU C1843      18.950  90.075  37.217  1.00  0.00           C  
ATOM   2855  CD2 LEU C1843      17.722  91.935  36.098  1.00  0.00           C  
ATOM   2856  N   ALA C1844      15.335  93.607  40.580  1.00  0.00           N  
ATOM   2857  CA  ALA C1844      14.155  93.476  41.421  1.00  0.00           C  
ATOM   2858  C   ALA C1844      13.769  94.844  41.963  1.00  0.00           C  
ATOM   2859  O   ALA C1844      14.625  95.721  42.121  1.00  0.00           O  
ATOM   2860  CB  ALA C1844      14.439  92.516  42.576  1.00  0.00           C  
ATOM   2861  N   PRO C1845      12.466  95.066  42.196  1.00  0.00           N  
ATOM   2862  CA  PRO C1845      11.983  96.346  42.724  1.00  0.00           C  
ATOM   2863  C   PRO C1845      12.428  96.506  44.175  1.00  0.00           C  
ATOM   2864  O   PRO C1845      12.579  95.511  44.897  1.00  0.00           O  
ATOM   2865  CB  PRO C1845      10.460  96.199  42.637  1.00  0.00           C  
ATOM   2866  CG  PRO C1845      10.265  95.185  41.547  1.00  0.00           C  
ATOM   2867  CD  PRO C1845      11.338  94.187  41.847  1.00  0.00           C  
ATOM   2868  N   ARG C1847      12.653  97.744  44.598  1.00  0.00           N  
ATOM   2869  CA  ARG C1847      13.067  98.011  45.969  1.00  0.00           C  
ATOM   2870  C   ARG C1847      12.763  99.443  46.360  1.00  0.00           C  
ATOM   2871  O   ARG C1847      12.524 100.297  45.499  1.00  0.00           O  
ATOM   2872  CB  ARG C1847      14.557  97.715  46.157  1.00  0.00           C  
ATOM   2873  CG  ARG C1847      15.485  98.470  45.212  1.00  0.00           C  
ATOM   2874  CD  ARG C1847      16.282  97.515  44.332  1.00  0.00           C  
ATOM   2875  NE  ARG C1847      16.989  96.512  45.126  1.00  0.00           N  
ATOM   2876  CZ  ARG C1847      17.279  95.283  44.706  1.00  0.00           C  
ATOM   2877  NH1 ARG C1847      16.935  94.890  43.488  1.00  0.00           N  
ATOM   2878  NH2 ARG C1847      17.880  94.429  45.524  1.00  0.00           N  
ATOM   2879  N   LYS C1848      12.755  99.698  47.664  1.00  0.00           N  
ATOM   2880  CA  LYS C1848      12.476 101.032  48.176  1.00  0.00           C  
ATOM   2881  C   LYS C1848      13.587 101.994  47.757  1.00  0.00           C  
ATOM   2882  O   LYS C1848      14.755 101.602  47.674  1.00  0.00           O  
ATOM   2883  CB  LYS C1848      12.344 100.992  49.700  1.00  0.00           C  
ATOM   2884  CG  LYS C1848      11.146 100.193  50.174  1.00  0.00           C  
ATOM   2885  CD  LYS C1848      11.061 100.144  51.684  1.00  0.00           C  
ATOM   2886  CE  LYS C1848       9.735  99.538  52.120  1.00  0.00           C  
ATOM   2887  NZ  LYS C1848       9.580  99.513  53.602  1.00  0.00           N  
ATOM   2888  N   PRO C1849      13.242 103.271  47.517  1.00  0.00           N  
ATOM   2889  CA  PRO C1849      14.214 104.290  47.106  1.00  0.00           C  
ATOM   2890  C   PRO C1849      15.503 104.282  47.935  1.00  0.00           C  
ATOM   2891  O   PRO C1849      16.597 104.181  47.383  1.00  0.00           O  
ATOM   2892  CB  PRO C1849      13.431 105.589  47.289  1.00  0.00           C  
ATOM   2893  CG  PRO C1849      12.043 105.182  46.935  1.00  0.00           C  
ATOM   2894  CD  PRO C1849      11.900 103.865  47.667  1.00  0.00           C  
ATOM   2895  N   ALA C1850      15.366 104.349  49.255  1.00  0.00           N  
ATOM   2896  CA  ALA C1850      16.512 104.358  50.158  1.00  0.00           C  
ATOM   2897  C   ALA C1850      17.446 103.164  49.960  1.00  0.00           C  
ATOM   2898  O   ALA C1850      18.670 103.317  49.936  1.00  0.00           O  
ATOM   2899  CB  ALA C1850      16.035 104.407  51.592  1.00  0.00           C  
ATOM   2900  N   LYS C1851      16.858 101.982  49.802  1.00  0.00           N  
ATOM   2901  CA  LYS C1851      17.622 100.751  49.613  1.00  0.00           C  
ATOM   2902  C   LYS C1851      18.388 100.763  48.295  1.00  0.00           C  
ATOM   2903  O   LYS C1851      19.582 100.467  48.260  1.00  0.00           O  
ATOM   2904  CB  LYS C1851      16.695  99.536  49.677  1.00  0.00           C  
ATOM   2905  CG  LYS C1851      15.958  99.409  51.000  1.00  0.00           C  
ATOM   2906  CD  LYS C1851      14.967  98.255  50.990  1.00  0.00           C  
ATOM   2907  CE  LYS C1851      14.338  98.062  52.365  1.00  0.00           C  
ATOM   2908  NZ  LYS C1851      13.446  96.870  52.405  1.00  0.00           N  
ATOM   2909  N   GLY C1852      17.702 101.129  47.218  1.00  0.00           N  
ATOM   2910  CA  GLY C1852      18.342 101.183  45.916  1.00  0.00           C  
ATOM   2911  C   GLY C1852      19.438 102.231  45.887  1.00  0.00           C  
ATOM   2912  O   GLY C1852      20.451 102.071  45.203  1.00  0.00           O  
ATOM   2913  N   LEU C1853      19.239 103.303  46.647  1.00  0.00           N  
ATOM   2914  CA  LEU C1853      20.219 104.372  46.725  1.00  0.00           C  
ATOM   2915  C   LEU C1853      21.471 103.841  47.422  1.00  0.00           C  
ATOM   2916  O   LEU C1853      22.583 104.111  46.978  1.00  0.00           O  
ATOM   2917  CB  LEU C1853      19.653 105.568  47.488  1.00  0.00           C  
ATOM   2918  CG  LEU C1853      20.344 106.903  47.218  1.00  0.00           C  
ATOM   2919  CD1 LEU C1853      20.123 107.295  45.762  1.00  0.00           C  
ATOM   2920  CD2 LEU C1853      19.795 107.970  48.156  1.00  0.00           C  
ATOM   2921  N   GLU C1854      21.301 103.078  48.502  1.00  0.00           N  
ATOM   2922  CA  GLU C1854      22.457 102.523  49.198  1.00  0.00           C  
ATOM   2923  C   GLU C1854      23.250 101.611  48.264  1.00  0.00           C  
ATOM   2924  O   GLU C1854      24.478 101.610  48.293  1.00  0.00           O  
ATOM   2925  CB  GLU C1854      22.055 101.727  50.440  1.00  0.00           C  
ATOM   2926  CG  GLU C1854      23.273 101.251  51.234  1.00  0.00           C  
ATOM   2927  CD  GLU C1854      22.992 100.052  52.117  1.00  0.00           C  
ATOM   2928  OE1 GLU C1854      22.841  98.934  51.573  1.00  0.00           O  
ATOM   2929  OE2 GLU C1854      22.949 100.222  53.355  1.00  0.00           O  
ATOM   2930  N   GLU C1855      22.551 100.818  47.454  1.00  0.00           N  
ATOM   2931  CA  GLU C1855      23.226  99.921  46.513  1.00  0.00           C  
ATOM   2932  C   GLU C1855      23.993 100.706  45.453  1.00  0.00           C  
ATOM   2933  O   GLU C1855      25.071 100.291  45.022  1.00  0.00           O  
ATOM   2934  CB  GLU C1855      22.229  98.987  45.833  1.00  0.00           C  
ATOM   2935  CG  GLU C1855      21.656  97.939  46.753  1.00  0.00           C  
ATOM   2936  CD  GLU C1855      20.562  97.109  46.104  1.00  0.00           C  
ATOM   2937  OE1 GLU C1855      20.253  97.329  44.908  1.00  0.00           O  
ATOM   2938  OE2 GLU C1855      20.003  96.236  46.801  1.00  0.00           O  
ATOM   2939  N   ALA C1856      23.426 101.833  45.027  1.00  0.00           N  
ATOM   2940  CA  ALA C1856      24.074 102.678  44.032  1.00  0.00           C  
ATOM   2941  C   ALA C1856      25.370 103.202  44.640  1.00  0.00           C  
ATOM   2942  O   ALA C1856      26.406 103.248  43.975  1.00  0.00           O  
ATOM   2943  CB  ALA C1856      23.163 103.828  43.633  1.00  0.00           C  
ATOM   2944  N   LEU C1857      25.308 103.567  45.918  1.00  0.00           N  
ATOM   2945  CA  LEU C1857      26.466 104.071  46.648  1.00  0.00           C  
ATOM   2946  C   LEU C1857      27.522 102.977  46.808  1.00  0.00           C  
ATOM   2947  O   LEU C1857      28.701 103.204  46.547  1.00  0.00           O  
ATOM   2948  CB  LEU C1857      26.033 104.579  48.022  1.00  0.00           C  
ATOM   2949  CG  LEU C1857      26.298 106.052  48.333  1.00  0.00           C  
ATOM   2950  CD1 LEU C1857      25.770 106.931  47.223  1.00  0.00           C  
ATOM   2951  CD2 LEU C1857      25.631 106.420  49.636  1.00  0.00           C  
ATOM   2952  N   LYS C1860      27.107 101.790  47.235  1.00  0.00           N  
ATOM   2953  CA  LYS C1860      28.042 100.685  47.405  1.00  0.00           C  
ATOM   2954  C   LYS C1860      28.755 100.426  46.072  1.00  0.00           C  
ATOM   2955  O   LYS C1860      29.966 100.237  46.047  1.00  0.00           O  
ATOM   2956  CB  LYS C1860      27.303  99.421  47.861  1.00  0.00           C  
ATOM   2957  CG  LYS C1860      28.094  98.509  48.804  1.00  0.00           C  
ATOM   2958  CD  LYS C1860      27.633  97.041  48.707  1.00  0.00           C  
ATOM   2959  CE  LYS C1860      26.105  96.877  48.788  1.00  0.00           C  
ATOM   2960  NZ  LYS C1860      25.506  97.220  50.117  1.00  0.00           N  
ATOM   2961  N   ARG C1861      28.011 100.481  44.965  1.00  0.00           N  
ATOM   2962  CA  ARG C1861      28.591 100.240  43.640  1.00  0.00           C  
ATOM   2963  C   ARG C1861      29.442 101.400  43.119  1.00  0.00           C  
ATOM   2964  O   ARG C1861      30.006 101.319  42.024  1.00  0.00           O  
ATOM   2965  CB  ARG C1861      27.495  99.928  42.615  1.00  0.00           C  
ATOM   2966  CG  ARG C1861      26.898  98.538  42.709  1.00  0.00           C  
ATOM   2967  CD  ARG C1861      25.862  98.348  41.615  1.00  0.00           C  
ATOM   2968  NE  ARG C1861      25.471  96.952  41.429  1.00  0.00           N  
ATOM   2969  CZ  ARG C1861      24.826  96.226  42.337  1.00  0.00           C  
ATOM   2970  NH1 ARG C1861      24.493  96.757  43.510  1.00  0.00           N  
ATOM   2971  NH2 ARG C1861      24.512  94.964  42.071  1.00  0.00           N  
ATOM   2972  N   GLY C1862      29.502 102.486  43.884  1.00  0.00           N  
ATOM   2973  CA  GLY C1862      30.276 103.645  43.476  1.00  0.00           C  
ATOM   2974  C   GLY C1862      29.721 104.315  42.229  1.00  0.00           C  
ATOM   2975  O   GLY C1862      30.470 104.858  41.415  1.00  0.00           O  
ATOM   2976  N   ALA C1863      28.404 104.263  42.070  1.00  0.00           N  
ATOM   2977  CA  ALA C1863      27.755 104.861  40.918  1.00  0.00           C  
ATOM   2978  C   ALA C1863      27.789 106.373  41.041  1.00  0.00           C  
ATOM   2979  O   ALA C1863      27.697 106.913  42.144  1.00  0.00           O  
ATOM   2980  CB  ALA C1863      26.316 104.372  40.816  1.00  0.00           C  
ATOM   2981  N   ALA C1864      27.949 107.054  39.914  1.00  0.00           N  
ATOM   2982  CA  ALA C1864      27.968 108.515  39.912  1.00  0.00           C  
ATOM   2983  C   ALA C1864      26.535 109.031  40.079  1.00  0.00           C  
ATOM   2984  O   ALA C1864      26.249 109.865  40.943  1.00  0.00           O  
ATOM   2985  CB  ALA C1864      28.566 109.035  38.610  1.00  0.00           C  
ATOM   2986  N   PHE C1865      25.635 108.508  39.256  1.00  0.00           N  
ATOM   2987  CA  PHE C1865      24.241 108.899  39.292  1.00  0.00           C  
ATOM   2988  C   PHE C1865      23.336 107.727  39.616  1.00  0.00           C  
ATOM   2989  O   PHE C1865      23.574 106.597  39.171  1.00  0.00           O  
ATOM   2990  CB  PHE C1865      23.814 109.454  37.939  1.00  0.00           C  
ATOM   2991  CG  PHE C1865      24.199 110.875  37.718  1.00  0.00           C  
ATOM   2992  CD1 PHE C1865      23.356 111.903  38.123  1.00  0.00           C  
ATOM   2993  CD2 PHE C1865      25.389 111.197  37.074  1.00  0.00           C  
ATOM   2994  CE1 PHE C1865      23.689 113.235  37.890  1.00  0.00           C  
ATOM   2995  CE2 PHE C1865      25.734 112.528  36.834  1.00  0.00           C  
ATOM   2996  CZ  PHE C1865      24.880 113.550  37.245  1.00  0.00           C  
ATOM   2997  N   ALA C1866      22.295 108.006  40.391  1.00  0.00           N  
ATOM   2998  CA  ALA C1866      21.298 107.010  40.746  1.00  0.00           C  
ATOM   2999  C   ALA C1866      20.087 107.398  39.902  1.00  0.00           C  
ATOM   3000  O   ALA C1866      19.820 108.587  39.721  1.00  0.00           O  
ATOM   3001  CB  ALA C1866      20.965 107.096  42.221  1.00  0.00           C  
ATOM   3002  N   GLY C1867      19.408 106.412  39.323  1.00  0.00           N  
ATOM   3003  CA  GLY C1867      18.237 106.693  38.506  1.00  0.00           C  
ATOM   3004  C   GLY C1867      17.013 105.943  39.000  1.00  0.00           C  
ATOM   3005  O   GLY C1867      17.046 104.718  39.121  1.00  0.00           O  
ATOM   3006  N   PHE C1878      15.934 106.668  39.279  1.00  0.00           N  
ATOM   3007  CA  PHE C1878      14.701 106.065  39.778  1.00  0.00           C  
ATOM   3008  C   PHE C1878      13.662 105.823  38.701  1.00  0.00           C  
ATOM   3009  O   PHE C1878      13.379 106.711  37.890  1.00  0.00           O  
ATOM   3010  CB  PHE C1878      14.080 106.947  40.853  1.00  0.00           C  
ATOM   3011  CG  PHE C1878      14.901 107.049  42.092  1.00  0.00           C  
ATOM   3012  CD1 PHE C1878      15.063 105.947  42.918  1.00  0.00           C  
ATOM   3013  CD2 PHE C1878      15.506 108.244  42.444  1.00  0.00           C  
ATOM   3014  CE1 PHE C1878      15.813 106.034  44.080  1.00  0.00           C  
ATOM   3015  CE2 PHE C1878      16.256 108.340  43.602  1.00  0.00           C  
ATOM   3016  CZ  PHE C1878      16.411 107.232  44.422  1.00  0.00           C  
ATOM   3017  N   LEU C1879      13.097 104.621  38.697  1.00  0.00           N  
ATOM   3018  CA  LEU C1879      12.063 104.269  37.738  1.00  0.00           C  
ATOM   3019  C   LEU C1879      10.848 103.722  38.463  1.00  0.00           C  
ATOM   3020  O   LEU C1879      10.792 102.542  38.817  1.00  0.00           O  
ATOM   3021  CB  LEU C1879      12.566 103.262  36.700  1.00  0.00           C  
ATOM   3022  CG  LEU C1879      13.307 103.862  35.508  1.00  0.00           C  
ATOM   3023  CD1 LEU C1879      13.679 102.761  34.540  1.00  0.00           C  
ATOM   3024  CD2 LEU C1879      12.430 104.905  34.820  1.00  0.00           C  
ATOM   3025  N   GLY C1880       9.923 104.625  38.768  1.00  0.00           N  
ATOM   3026  CA  GLY C1880       8.691 104.263  39.437  1.00  0.00           C  
ATOM   3027  C   GLY C1880       7.531 104.483  38.486  1.00  0.00           C  
ATOM   3028  O   GLY C1880       7.725 104.869  37.325  1.00  0.00           O  
ATOM   3029  N   GLU C1881       6.320 104.307  39.004  1.00  0.00           N  
ATOM   3030  CA  GLU C1881       5.103 104.462  38.218  1.00  0.00           C  
ATOM   3031  C   GLU C1881       5.004 105.799  37.476  1.00  0.00           C  
ATOM   3032  O   GLU C1881       4.741 105.829  36.273  1.00  0.00           O  
ATOM   3033  CB  GLU C1881       3.882 104.263  39.119  1.00  0.00           C  
ATOM   3034  CG  GLU C1881       2.604 103.942  38.363  1.00  0.00           C  
ATOM   3035  CD  GLU C1881       2.731 102.691  37.505  1.00  0.00           C  
ATOM   3036  OE1 GLU C1881       3.011 101.611  38.074  1.00  0.00           O  
ATOM   3037  OE2 GLU C1881       2.561 102.788  36.264  1.00  0.00           O  
ATOM   3038  N   ASP C1882       5.260 106.895  38.184  1.00  0.00           N  
ATOM   3039  CA  ASP C1882       5.183 108.232  37.603  1.00  0.00           C  
ATOM   3040  C   ASP C1882       6.055 108.411  36.365  1.00  0.00           C  
ATOM   3041  O   ASP C1882       5.555 108.749  35.288  1.00  0.00           O  
ATOM   3042  CB  ASP C1882       5.548 109.281  38.651  1.00  0.00           C  
ATOM   3043  CG  ASP C1882       4.640 109.234  39.856  1.00  0.00           C  
ATOM   3044  OD1 ASP C1882       3.445 109.562  39.705  1.00  0.00           O  
ATOM   3045  OD2 ASP C1882       5.113 108.859  40.949  1.00  0.00           O  
ATOM   3046  N   GLU C1883       7.354 108.168  36.515  1.00  0.00           N  
ATOM   3047  CA  GLU C1883       8.283 108.317  35.402  1.00  0.00           C  
ATOM   3048  C   GLU C1883       8.008 107.346  34.264  1.00  0.00           C  
ATOM   3049  O   GLU C1883       8.151 107.710  33.095  1.00  0.00           O  
ATOM   3050  CB  GLU C1883       9.747 108.228  35.854  1.00  0.00           C  
ATOM   3051  CG  GLU C1883      10.018 107.330  37.038  1.00  0.00           C  
ATOM   3052  CD  GLU C1883       9.821 108.039  38.371  1.00  0.00           C  
ATOM   3053  OE1 GLU C1883      10.317 109.176  38.518  1.00  0.00           O  
ATOM   3054  OE2 GLU C1883       9.179 107.462  39.276  1.00  0.00           O  
ATOM   3055  N   LEU C1884       7.584 106.128  34.594  1.00  0.00           N  
ATOM   3056  CA  LEU C1884       7.278 105.135  33.566  1.00  0.00           C  
ATOM   3057  C   LEU C1884       6.197 105.658  32.633  1.00  0.00           C  
ATOM   3058  O   LEU C1884       6.356 105.644  31.410  1.00  0.00           O  
ATOM   3059  CB  LEU C1884       6.816 103.815  34.190  1.00  0.00           C  
ATOM   3060  CG  LEU C1884       7.880 102.825  34.657  1.00  0.00           C  
ATOM   3061  CD1 LEU C1884       7.217 101.597  35.244  1.00  0.00           C  
ATOM   3062  CD2 LEU C1884       8.759 102.439  33.489  1.00  0.00           C  
ATOM   3063  N   ARG C1885       5.105 106.142  33.216  1.00  0.00           N  
ATOM   3064  CA  ARG C1885       3.996 106.674  32.431  1.00  0.00           C  
ATOM   3065  C   ARG C1885       4.372 107.992  31.745  1.00  0.00           C  
ATOM   3066  O   ARG C1885       3.908 108.279  30.638  1.00  0.00           O  
ATOM   3067  CB  ARG C1885       2.751 106.867  33.307  1.00  0.00           C  
ATOM   3068  CG  ARG C1885       2.274 105.613  34.046  1.00  0.00           C  
ATOM   3069  CD  ARG C1885       0.895 105.838  34.664  1.00  0.00           C  
ATOM   3070  NE  ARG C1885       0.611 104.930  35.776  1.00  0.00           N  
ATOM   3071  CZ  ARG C1885      -0.589 104.771  36.330  1.00  0.00           C  
ATOM   3072  NH1 ARG C1885      -1.633 105.452  35.875  1.00  0.00           N  
ATOM   3073  NH2 ARG C1885      -0.743 103.958  37.368  1.00  0.00           N  
ATOM   3074  N   ALA C1886       5.227 108.781  32.390  1.00  0.00           N  
ATOM   3075  CA  ALA C1886       5.653 110.064  31.836  1.00  0.00           C  
ATOM   3076  C   ALA C1886       6.811 109.969  30.835  1.00  0.00           C  
ATOM   3077  O   ALA C1886       7.157 110.962  30.195  1.00  0.00           O  
ATOM   3078  CB  ALA C1886       6.011 111.023  32.959  1.00  0.00           C  
ATOM   3079  N   GLY C1887       7.409 108.786  30.705  1.00  0.00           N  
ATOM   3080  CA  GLY C1887       8.523 108.610  29.784  1.00  0.00           C  
ATOM   3081  C   GLY C1887       9.740 109.404  30.227  1.00  0.00           C  
ATOM   3082  O   GLY C1887      10.562 109.833  29.408  1.00  0.00           O  
ATOM   3083  N   GLU C1888       9.853 109.585  31.537  1.00  0.00           N  
ATOM   3084  CA  GLU C1888      10.947 110.337  32.135  1.00  0.00           C  
ATOM   3085  C   GLU C1888      11.708 109.429  33.091  1.00  0.00           C  
ATOM   3086  O   GLU C1888      11.377 108.253  33.238  1.00  0.00           O  
ATOM   3087  CB  GLU C1888      10.398 111.532  32.926  1.00  0.00           C  
ATOM   3088  CG  GLU C1888       9.519 112.497  32.137  1.00  0.00           C  
ATOM   3089  CD  GLU C1888       8.877 113.562  33.021  1.00  0.00           C  
ATOM   3090  OE1 GLU C1888       8.376 113.214  34.113  1.00  0.00           O  
ATOM   3091  OE2 GLU C1888       8.869 114.748  32.622  1.00  0.00           O  
ATOM   3092  N   VAL C1889      12.730 109.983  33.735  1.00  0.00           N  
ATOM   3093  CA  VAL C1889      13.546 109.257  34.697  1.00  0.00           C  
ATOM   3094  C   VAL C1889      13.999 110.270  35.740  1.00  0.00           C  
ATOM   3095  O   VAL C1889      14.232 111.438  35.416  1.00  0.00           O  
ATOM   3096  CB  VAL C1889      14.820 108.661  34.052  1.00  0.00           C  
ATOM   3097  CG1 VAL C1889      15.524 107.737  35.037  1.00  0.00           C  
ATOM   3098  CG2 VAL C1889      14.492 107.927  32.765  1.00  0.00           C  
ATOM   3099  N   THR C1890      14.101 109.833  36.990  1.00  0.00           N  
ATOM   3100  CA  THR C1890      14.548 110.707  38.064  1.00  0.00           C  
ATOM   3101  C   THR C1890      16.016 110.411  38.373  1.00  0.00           C  
ATOM   3102  O   THR C1890      16.332 109.372  38.955  1.00  0.00           O  
ATOM   3103  CB  THR C1890      13.692 110.511  39.333  1.00  0.00           C  
ATOM   3104  OG1 THR C1890      12.341 110.898  39.059  1.00  0.00           O  
ATOM   3105  CG2 THR C1890      14.222 111.350  40.477  1.00  0.00           C  
ATOM   3106  N   LEU C1891      16.908 111.297  37.931  1.00  0.00           N  
ATOM   3107  CA  LEU C1891      18.345 111.143  38.161  1.00  0.00           C  
ATOM   3108  C   LEU C1891      18.752 111.869  39.432  1.00  0.00           C  
ATOM   3109  O   LEU C1891      18.150 112.879  39.795  1.00  0.00           O  
ATOM   3110  CB  LEU C1891      19.145 111.694  36.979  1.00  0.00           C  
ATOM   3111  CG  LEU C1891      18.902 111.031  35.626  1.00  0.00           C  
ATOM   3112  CD1 LEU C1891      19.762 111.691  34.570  1.00  0.00           C  
ATOM   3113  CD2 LEU C1891      19.209 109.546  35.714  1.00  0.00           C  
ATOM   3114  N   LYS C1892      19.792 111.374  40.090  1.00  0.00           N  
ATOM   3115  CA  LYS C1892      20.259 111.979  41.328  1.00  0.00           C  
ATOM   3116  C   LYS C1892      21.754 111.768  41.462  1.00  0.00           C  
ATOM   3117  O   LYS C1892      22.212 110.628  41.577  1.00  0.00           O  
ATOM   3118  CB  LYS C1892      19.549 111.324  42.516  1.00  0.00           C  
ATOM   3119  CG  LYS C1892      19.861 111.924  43.876  1.00  0.00           C  
ATOM   3120  CD  LYS C1892      19.396 110.980  44.975  1.00  0.00           C  
ATOM   3121  CE  LYS C1892      19.412 111.627  46.347  1.00  0.00           C  
ATOM   3122  NZ  LYS C1892      18.387 112.706  46.456  1.00  0.00           N  
ATOM   3123  N   ARG C1893      22.524 112.849  41.394  1.00  0.00           N  
ATOM   3124  CA  ARG C1893      23.966 112.725  41.547  1.00  0.00           C  
ATOM   3125  C   ARG C1893      24.205 112.386  43.011  1.00  0.00           C  
ATOM   3126  O   ARG C1893      23.881 113.172  43.901  1.00  0.00           O  
ATOM   3127  CB  ARG C1893      24.692 114.018  41.175  1.00  0.00           C  
ATOM   3128  CG  ARG C1893      26.198 113.916  41.380  1.00  0.00           C  
ATOM   3129  CD  ARG C1893      26.926 115.203  41.046  1.00  0.00           C  
ATOM   3130  NE  ARG C1893      27.241 115.319  39.625  1.00  0.00           N  
ATOM   3131  CZ  ARG C1893      26.829 116.313  38.844  1.00  0.00           C  
ATOM   3132  NH1 ARG C1893      26.070 117.285  39.335  1.00  0.00           N  
ATOM   3133  NH2 ARG C1893      27.210 116.355  37.575  1.00  0.00           N  
ATOM   3134  N   LEU C1894      24.766 111.210  43.253  1.00  0.00           N  
ATOM   3135  CA  LEU C1894      25.026 110.740  44.607  1.00  0.00           C  
ATOM   3136  C   LEU C1894      25.971 111.640  45.397  1.00  0.00           C  
ATOM   3137  O   LEU C1894      25.961 111.634  46.632  1.00  0.00           O  
ATOM   3138  CB  LEU C1894      25.554 109.305  44.563  1.00  0.00           C  
ATOM   3139  CG  LEU C1894      24.630 108.344  43.812  1.00  0.00           C  
ATOM   3140  CD1 LEU C1894      25.184 106.939  43.841  1.00  0.00           C  
ATOM   3141  CD2 LEU C1894      23.254 108.385  44.437  1.00  0.00           C  
ATOM   3142  N   ALA C1895      26.725 112.462  44.670  1.00  0.00           N  
ATOM   3143  CA  ALA C1895      27.686 113.380  45.263  1.00  0.00           C  
ATOM   3144  C   ALA C1895      27.061 114.662  45.818  1.00  0.00           C  
ATOM   3145  O   ALA C1895      27.162 114.944  47.015  1.00  0.00           O  
ATOM   3146  CB  ALA C1895      28.768 113.722  44.242  1.00  0.00           C  
ATOM   3147  N   THR C1896      26.450 115.451  44.938  1.00  0.00           N  
ATOM   3148  CA  THR C1896      25.826 116.712  45.337  1.00  0.00           C  
ATOM   3149  C   THR C1896      24.421 116.545  45.926  1.00  0.00           C  
ATOM   3150  O   THR C1896      23.946 117.405  46.669  1.00  0.00           O  
ATOM   3151  CB  THR C1896      25.764 117.707  44.143  1.00  0.00           C  
ATOM   3152  OG1 THR C1896      25.147 117.074  43.013  1.00  0.00           O  
ATOM   3153  CG2 THR C1896      27.168 118.173  43.746  1.00  0.00           C  
ATOM   3154  N   GLY C1898      23.775 115.426  45.607  1.00  0.00           N  
ATOM   3155  CA  GLY C1898      22.428 115.169  46.085  1.00  0.00           C  
ATOM   3156  C   GLY C1898      21.414 115.811  45.160  1.00  0.00           C  
ATOM   3157  O   GLY C1898      20.207 115.698  45.360  1.00  0.00           O  
ATOM   3158  N   GLU C1899      21.924 116.465  44.123  1.00  0.00           N  
ATOM   3159  CA  GLU C1899      21.109 117.151  43.136  1.00  0.00           C  
ATOM   3160  C   GLU C1899      20.263 116.165  42.349  1.00  0.00           C  
ATOM   3161  O   GLU C1899      20.790 115.272  41.671  1.00  0.00           O  
ATOM   3162  CB  GLU C1899      22.006 117.939  42.189  1.00  0.00           C  
ATOM   3163  CG  GLU C1899      21.262 118.737  41.137  1.00  0.00           C  
ATOM   3164  CD  GLU C1899      22.198 119.461  40.183  1.00  0.00           C  
ATOM   3165  OE1 GLU C1899      23.439 119.319  40.325  1.00  0.00           O  
ATOM   3166  OE2 GLU C1899      21.684 120.172  39.288  1.00  0.00           O  
ATOM   3167  N   GLN C1900      18.950 116.343  42.442  1.00  0.00           N  
ATOM   3168  CA  GLN C1900      18.002 115.483  41.754  1.00  0.00           C  
ATOM   3169  C   GLN C1900      17.372 116.202  40.565  1.00  0.00           C  
ATOM   3170  O   GLN C1900      17.004 117.371  40.661  1.00  0.00           O  
ATOM   3171  CB  GLN C1900      16.926 115.027  42.729  1.00  0.00           C  
ATOM   3172  CG  GLN C1900      16.099 113.885  42.210  1.00  0.00           C  
ATOM   3173  CD  GLN C1900      15.292 113.229  43.297  1.00  0.00           C  
ATOM   3174  OE1 GLN C1900      15.831 112.519  44.142  1.00  0.00           O  
ATOM   3175  NE2 GLN C1900      13.987 113.461  43.288  1.00  0.00           N  
ATOM   3176  N   VAL C1901      17.242 115.492  39.450  1.00  0.00           N  
ATOM   3177  CA  VAL C1901      16.675 116.050  38.232  1.00  0.00           C  
ATOM   3178  C   VAL C1901      15.689 115.063  37.621  1.00  0.00           C  
ATOM   3179  O   VAL C1901      15.902 113.855  37.681  1.00  0.00           O  
ATOM   3180  CB  VAL C1901      17.795 116.358  37.196  1.00  0.00           C  
ATOM   3181  CG1 VAL C1901      17.208 116.784  35.860  1.00  0.00           C  
ATOM   3182  CG2 VAL C1901      18.710 117.445  37.726  1.00  0.00           C  
ATOM   3183  N   ARG C1902      14.591 115.585  37.081  1.00  0.00           N  
ATOM   3184  CA  ARG C1902      13.564 114.777  36.423  1.00  0.00           C  
ATOM   3185  C   ARG C1902      13.602 115.187  34.954  1.00  0.00           C  
ATOM   3186  O   ARG C1902      13.395 116.359  34.634  1.00  0.00           O  
ATOM   3187  CB  ARG C1902      12.181 115.093  37.005  1.00  0.00           C  
ATOM   3188  CG  ARG C1902      11.016 114.507  36.214  1.00  0.00           C  
ATOM   3189  CD  ARG C1902      10.741 113.066  36.590  1.00  0.00           C  
ATOM   3190  NE  ARG C1902      10.042 112.975  37.868  1.00  0.00           N  
ATOM   3191  CZ  ARG C1902       8.895 112.325  38.048  1.00  0.00           C  
ATOM   3192  NH1 ARG C1902       8.308 111.703  37.029  1.00  0.00           N  
ATOM   3193  NH2 ARG C1902       8.329 112.302  39.248  1.00  0.00           N  
ATOM   3194  N   LEU C1903      13.890 114.245  34.064  1.00  0.00           N  
ATOM   3195  CA  LEU C1903      13.958 114.566  32.639  1.00  0.00           C  
ATOM   3196  C   LEU C1903      13.521 113.404  31.756  1.00  0.00           C  
ATOM   3197  O   LEU C1903      13.465 112.260  32.208  1.00  0.00           O  
ATOM   3198  CB  LEU C1903      15.367 115.051  32.250  1.00  0.00           C  
ATOM   3199  CG  LEU C1903      16.598 114.147  32.379  1.00  0.00           C  
ATOM   3200  CD1 LEU C1903      17.810 114.896  31.877  1.00  0.00           C  
ATOM   3201  CD2 LEU C1903      16.822 113.720  33.816  1.00  0.00           C  
ATOM   3202  N   SER C1904      13.188 113.703  30.506  1.00  0.00           N  
ATOM   3203  CA  SER C1904      12.741 112.676  29.573  1.00  0.00           C  
ATOM   3204  C   SER C1904      13.879 111.742  29.210  1.00  0.00           C  
ATOM   3205  O   SER C1904      15.037 112.155  29.149  1.00  0.00           O  
ATOM   3206  CB  SER C1904      12.167 113.313  28.308  1.00  0.00           C  
ATOM   3207  OG  SER C1904      13.153 114.044  27.603  1.00  0.00           O  
ATOM   3208  N   ARG C1905      13.536 110.490  28.936  1.00  0.00           N  
ATOM   3209  CA  ARG C1905      14.511 109.471  28.570  1.00  0.00           C  
ATOM   3210  C   ARG C1905      15.532 109.923  27.520  1.00  0.00           C  
ATOM   3211  O   ARG C1905      16.717 109.602  27.624  1.00  0.00           O  
ATOM   3212  CB  ARG C1905      13.788 108.232  28.053  1.00  0.00           C  
ATOM   3213  CG  ARG C1905      13.123 107.386  29.116  1.00  0.00           C  
ATOM   3214  CD  ARG C1905      12.358 106.247  28.461  1.00  0.00           C  
ATOM   3215  NE  ARG C1905      12.401 105.016  29.249  1.00  0.00           N  
ATOM   3216  CZ  ARG C1905      12.802 103.836  28.777  1.00  0.00           C  
ATOM   3217  NH1 ARG C1905      13.202 103.716  27.514  1.00  0.00           N  
ATOM   3218  NH2 ARG C1905      12.810 102.769  29.567  1.00  0.00           N  
ATOM   3219  N   GLU C1906      15.072 110.671  26.521  1.00  0.00           N  
ATOM   3220  CA  GLU C1906      15.937 111.146  25.433  1.00  0.00           C  
ATOM   3221  C   GLU C1906      17.058 112.103  25.863  1.00  0.00           C  
ATOM   3222  O   GLU C1906      18.109 112.160  25.227  1.00  0.00           O  
ATOM   3223  CB  GLU C1906      15.101 111.811  24.326  1.00  0.00           C  
ATOM   3224  CG  GLU C1906      13.782 111.111  23.986  1.00  0.00           C  
ATOM   3225  CD  GLU C1906      12.595 111.692  24.738  1.00  0.00           C  
ATOM   3226  OE1 GLU C1906      12.035 112.709  24.271  1.00  0.00           O  
ATOM   3227  OE2 GLU C1906      12.231 111.138  25.799  1.00  0.00           O  
ATOM   3228  N   GLU C1907      16.829 112.861  26.929  1.00  0.00           N  
ATOM   3229  CA  GLU C1907      17.824 113.813  27.413  1.00  0.00           C  
ATOM   3230  C   GLU C1907      18.865 113.183  28.323  1.00  0.00           C  
ATOM   3231  O   GLU C1907      19.996 113.662  28.405  1.00  0.00           O  
ATOM   3232  CB  GLU C1907      17.151 114.940  28.176  1.00  0.00           C  
ATOM   3233  CG  GLU C1907      16.172 115.726  27.367  1.00  0.00           C  
ATOM   3234  CD  GLU C1907      15.596 116.862  28.162  1.00  0.00           C  
ATOM   3235  OE1 GLU C1907      14.662 116.610  28.957  1.00  0.00           O  
ATOM   3236  OE2 GLU C1907      16.092 117.999  28.004  1.00  0.00           O  
ATOM   3237  N   VAL C1909      18.463 112.135  29.035  1.00  0.00           N  
ATOM   3238  CA  VAL C1909      19.345 111.433  29.957  1.00  0.00           C  
ATOM   3239  C   VAL C1909      20.774 111.236  29.437  1.00  0.00           C  
ATOM   3240  O   VAL C1909      21.733 111.603  30.121  1.00  0.00           O  
ATOM   3241  CB  VAL C1909      18.735 110.087  30.391  1.00  0.00           C  
ATOM   3242  CG1 VAL C1909      19.689 109.345  31.309  1.00  0.00           C  
ATOM   3243  CG2 VAL C1909      17.409 110.322  31.093  1.00  0.00           C  
ATOM   3244  N   PRO C1910      20.941 110.675  28.223  1.00  0.00           N  
ATOM   3245  CA  PRO C1910      22.295 110.479  27.700  1.00  0.00           C  
ATOM   3246  C   PRO C1910      23.090 111.781  27.669  1.00  0.00           C  
ATOM   3247  O   PRO C1910      24.217 111.842  28.164  1.00  0.00           O  
ATOM   3248  CB  PRO C1910      22.038 109.964  26.288  1.00  0.00           C  
ATOM   3249  CG  PRO C1910      20.788 109.188  26.444  1.00  0.00           C  
ATOM   3250  CD  PRO C1910      19.946 110.116  27.290  1.00  0.00           C  
ATOM   3251  N   GLY C1913      22.480 112.823  27.114  1.00  0.00           N  
ATOM   3252  CA  GLY C1913      23.138 114.115  27.019  1.00  0.00           C  
ATOM   3253  C   GLY C1913      23.483 114.699  28.374  1.00  0.00           C  
ATOM   3254  O   GLY C1913      24.624 115.109  28.604  1.00  0.00           O  
ATOM   3255  N   TYR C1914      22.509 114.709  29.278  1.00  0.00           N  
ATOM   3256  CA  TYR C1914      22.701 115.245  30.622  1.00  0.00           C  
ATOM   3257  C   TYR C1914      23.865 114.562  31.327  1.00  0.00           C  
ATOM   3258  O   TYR C1914      24.765 115.229  31.845  1.00  0.00           O  
ATOM   3259  CB  TYR C1914      21.422 115.082  31.449  1.00  0.00           C  
ATOM   3260  CG  TYR C1914      21.525 115.605  32.865  1.00  0.00           C  
ATOM   3261  CD1 TYR C1914      21.204 116.926  33.166  1.00  0.00           C  
ATOM   3262  CD2 TYR C1914      21.925 114.774  33.906  1.00  0.00           C  
ATOM   3263  CE1 TYR C1914      21.275 117.407  34.471  1.00  0.00           C  
ATOM   3264  CE2 TYR C1914      22.002 115.242  35.213  1.00  0.00           C  
ATOM   3265  CZ  TYR C1914      21.674 116.559  35.489  1.00  0.00           C  
ATOM   3266  OH  TYR C1914      21.737 117.025  36.781  1.00  0.00           O  
ATOM   3267  N   LEU C1915      23.843 113.234  31.340  1.00  0.00           N  
ATOM   3268  CA  LEU C1915      24.892 112.456  31.987  1.00  0.00           C  
ATOM   3269  C   LEU C1915      26.280 112.733  31.407  1.00  0.00           C  
ATOM   3270  O   LEU C1915      27.234 112.983  32.153  1.00  0.00           O  
ATOM   3271  CB  LEU C1915      24.574 110.960  31.913  1.00  0.00           C  
ATOM   3272  CG  LEU C1915      23.337 110.493  32.682  1.00  0.00           C  
ATOM   3273  CD1 LEU C1915      23.119 109.016  32.438  1.00  0.00           C  
ATOM   3274  CD2 LEU C1915      23.497 110.777  34.170  1.00  0.00           C  
ATOM   3275  N   LEU C1916      26.382 112.729  30.082  1.00  0.00           N  
ATOM   3276  CA  LEU C1916      27.654 112.967  29.413  1.00  0.00           C  
ATOM   3277  C   LEU C1916      28.288 114.315  29.704  1.00  0.00           C  
ATOM   3278  O   LEU C1916      29.474 114.378  30.018  1.00  0.00           O  
ATOM   3279  CB  LEU C1916      27.513 112.765  27.915  1.00  0.00           C  
ATOM   3280  CG  LEU C1916      27.638 111.299  27.515  1.00  0.00           C  
ATOM   3281  CD1 LEU C1916      27.107 111.112  26.125  1.00  0.00           C  
ATOM   3282  CD2 LEU C1916      29.089 110.846  27.616  1.00  0.00           C  
ATOM   3283  N   GLN C1917      27.508 115.390  29.621  1.00  0.00           N  
ATOM   3284  CA  GLN C1917      28.045 116.721  29.891  1.00  0.00           C  
ATOM   3285  C   GLN C1917      28.368 116.914  31.378  1.00  0.00           C  
ATOM   3286  O   GLN C1917      29.240 117.707  31.731  1.00  0.00           O  
ATOM   3287  CB  GLN C1917      27.089 117.811  29.381  1.00  0.00           C  
ATOM   3288  CG  GLN C1917      25.695 117.819  30.012  1.00  0.00           C  
ATOM   3289  CD  GLN C1917      25.645 118.547  31.347  1.00  0.00           C  
ATOM   3290  OE1 GLN C1917      26.144 119.662  31.475  1.00  0.00           O  
ATOM   3291  NE2 GLN C1917      25.046 117.916  32.348  1.00  0.00           N  
ATOM   3292  N   ALA C1918      27.691 116.159  32.240  1.00  0.00           N  
ATOM   3293  CA  ALA C1918      27.905 116.261  33.680  1.00  0.00           C  
ATOM   3294  C   ALA C1918      29.024 115.364  34.203  1.00  0.00           C  
ATOM   3295  O   ALA C1918      29.391 115.453  35.377  1.00  0.00           O  
ATOM   3296  CB  ALA C1918      26.611 115.966  34.418  1.00  0.00           C  
ATOM   3297  N   LEU C1929      29.564 114.506  33.342  1.00  0.00           N  
ATOM   3298  CA  LEU C1929      30.630 113.592  33.748  1.00  0.00           C  
ATOM   3299  C   LEU C1929      31.834 113.573  32.818  1.00  0.00           C  
ATOM   3300  O   LEU C1929      32.852 112.951  33.138  1.00  0.00           O  
ATOM   3301  CB  LEU C1929      30.084 112.168  33.883  1.00  0.00           C  
ATOM   3302  CG  LEU C1929      29.099 111.901  35.020  1.00  0.00           C  
ATOM   3303  CD1 LEU C1929      28.560 110.487  34.901  1.00  0.00           C  
ATOM   3304  CD2 LEU C1929      29.784 112.110  36.362  1.00  0.00           C  
ATOM   3305  N   GLY C1957      31.705 114.211  31.659  1.00  0.00           N  
ATOM   3306  CA  GLY C1957      32.798 114.246  30.705  1.00  0.00           C  
ATOM   3307  C   GLY C1957      33.541 115.568  30.704  1.00  0.00           C  
ATOM   3308  O   GLY C1957      34.123 115.919  29.651  1.00  0.00           O  
ATOM   3309  OXT GLY C1957      33.543 116.256  31.752  1.00  0.00           O  
HETATM 3310  P   HAM C 423      64.176  82.698  34.176  1.00  0.00           P  
HETATM 3311  O1P HAM C 423      64.033  81.223  34.063  1.00  0.00           O  
HETATM 3312  O2P HAM C 423      65.279  83.251  35.012  1.00  0.00           O  
HETATM 3313  O3P HAM C 423      64.210  83.303  32.693  1.00  0.00           O  
HETATM 3314  O5' HAM C 423      62.850  83.400  34.750  1.00  0.00           O  
HETATM 3315  C5' HAM C 423      62.752  84.829  34.710  1.00  0.00           C  
HETATM 3316  C4' HAM C 423      61.760  85.322  35.750  1.00  0.00           C  
HETATM 3317  O4' HAM C 423      60.640  84.428  35.716  1.00  0.00           O  
HETATM 3318  C3' HAM C 423      62.322  85.215  37.165  1.00  0.00           C  
HETATM 3319  O3' HAM C 423      63.037  86.360  37.648  1.00  0.00           O  
HETATM 3320  C2' HAM C 423      61.051  85.129  37.986  1.00  0.00           C  
HETATM 3321  O2' HAM C 423      60.456  86.360  38.429  1.00  0.00           O  
HETATM 3322  C1' HAM C 423      60.119  84.396  37.052  1.00  0.00           C  
HETATM 3323  N9  HAM C 423      59.921  83.026  37.535  1.00  0.00           N  
HETATM 3324  C8  HAM C 423      60.657  81.933  37.263  1.00  0.00           C  
HETATM 3325  N7  HAM C 423      60.102  80.851  37.814  1.00  0.00           N  
HETATM 3326  C5  HAM C 423      59.011  81.329  38.417  1.00  0.00           C  
HETATM 3327  C6  HAM C 423      58.071  80.575  39.112  1.00  0.00           C  
HETATM 3328  N6  HAM C 423      58.248  79.255  39.222  1.00  0.00           N  
HETATM 3329  N1  HAM C 423      57.018  81.247  39.654  1.00  0.00           N  
HETATM 3330  C2  HAM C 423      56.896  82.571  39.522  1.00  0.00           C  
HETATM 3331  N3  HAM C 423      57.784  83.289  38.836  1.00  0.00           N  
HETATM 3332  C4  HAM C 423      58.862  82.682  38.275  1.00  0.00           C  
HETATM 3333  C   HAM C 423      63.725  82.860  31.420  1.00  0.00           C  
HETATM 3334  O   HAM C 423      62.634  82.302  31.312  1.00  0.00           O  
HETATM 3335  CA  HAM C 423      64.546  83.149  30.180  1.00  0.00           C  
HETATM 3336  N   HAM C 423      63.843  82.660  29.006  1.00  0.00           N  
HETATM 3337  CB  HAM C 423      64.762  84.658  30.102  1.00  0.00           C  
HETATM 3338  CG  HAM C 423      65.397  85.105  28.832  1.00  0.00           C  
HETATM 3339  CD2 HAM C 423      64.858  85.582  27.685  1.00  0.00           C  
HETATM 3340  ND1 HAM C 423      66.744  84.953  28.591  1.00  0.00           N  
HETATM 3341  CE1 HAM C 423      67.005  85.289  27.341  1.00  0.00           C  
HETATM 3342  NE2 HAM C 423      65.875  85.661  26.762  1.00  0.00           N  
TER
END
