# Supplementary material for: Backbone Brackets and Arginine Tweezers delineate Class I and Class II aminoacyl tRNA synthetases
Source: PLoS Comput Biol. 2018 Apr 16;14(4):e1006101. doi: 10.1371/journal.pcbi.1006101 (PMC5919687; doi:10.1371/journal.pcbi.1006101)
Supplement: S12 File — All structures of Class II aaRS with residues renumbered according to the MSA. (GZ) [file pcbi.1006101.s024.tar.gz › 1ady_D_renum.pdb]

ATOM      1  N   THR D 311      64.715  72.833  12.669  1.00  0.00           N  
ATOM      2  CA  THR D 311      63.848  71.642  12.445  1.00  0.00           C  
ATOM      3  C   THR D 311      62.407  71.887  12.898  1.00  0.00           C  
ATOM      4  O   THR D 311      61.487  71.891  12.082  1.00  0.00           O  
ATOM      5  CB  THR D 311      64.399  70.407  13.193  1.00  0.00           C  
ATOM      6  OG1 THR D 311      65.791  70.258  12.903  1.00  0.00           O  
ATOM      7  CG2 THR D 311      63.660  69.145  12.765  1.00  0.00           C  
ATOM      8  N   ALA D 312      62.231  72.100  14.202  1.00  0.00           N  
ATOM      9  CA  ALA D 312      60.919  72.326  14.801  1.00  0.00           C  
ATOM     10  C   ALA D 312      60.124  73.468  14.177  1.00  0.00           C  
ATOM     11  O   ALA D 312      60.693  74.459  13.712  1.00  0.00           O  
ATOM     12  CB  ALA D 312      61.059  72.547  16.305  1.00  0.00           C  
ATOM     13  N   ARG D 313      58.804  73.300  14.188  1.00  0.00           N  
ATOM     14  CA  ARG D 313      57.855  74.266  13.653  1.00  0.00           C  
ATOM     15  C   ARG D 313      56.764  74.442  14.698  1.00  0.00           C  
ATOM     16  O   ARG D 313      56.720  73.708  15.691  1.00  0.00           O  
ATOM     17  CB  ARG D 313      57.217  73.726  12.367  1.00  0.00           C  
ATOM     18  CG  ARG D 313      58.137  73.680  11.165  1.00  0.00           C  
ATOM     19  CD  ARG D 313      58.281  75.058  10.540  1.00  0.00           C  
ATOM     20  NE  ARG D 313      59.407  75.139   9.612  1.00  0.00           N  
ATOM     21  CZ  ARG D 313      60.659  75.409   9.977  1.00  0.00           C  
ATOM     22  NH1 ARG D 313      60.953  75.625  11.255  1.00  0.00           N  
ATOM     23  NH2 ARG D 313      61.621  75.470   9.065  1.00  0.00           N  
ATOM     24  N   ALA D 314      55.900  75.430  14.490  1.00  0.00           N  
ATOM     25  CA  ALA D 314      54.790  75.663  15.400  1.00  0.00           C  
ATOM     26  C   ALA D 314      53.841  74.505  15.112  1.00  0.00           C  
ATOM     27  O   ALA D 314      53.491  74.262  13.951  1.00  0.00           O  
ATOM     28  CB  ALA D 314      54.119  76.993  15.088  1.00  0.00           C  
ATOM     29  N   VAL D 315      53.498  73.748  16.151  1.00  0.00           N  
ATOM     30  CA  VAL D 315      52.606  72.597  16.010  1.00  0.00           C  
ATOM     31  C   VAL D 315      51.354  72.929  15.199  1.00  0.00           C  
ATOM     32  O   VAL D 315      50.737  73.973  15.396  1.00  0.00           O  
ATOM     33  CB  VAL D 315      52.213  72.011  17.388  1.00  0.00           C  
ATOM     34  CG1 VAL D 315      53.441  71.457  18.089  1.00  0.00           C  
ATOM     35  CG2 VAL D 315      51.571  73.069  18.252  1.00  0.00           C  
ATOM     36  N   ARG D 316      51.006  72.044  14.270  1.00  0.00           N  
ATOM     37  CA  ARG D 316      49.845  72.236  13.409  1.00  0.00           C  
ATOM     38  C   ARG D 316      48.611  72.563  14.235  1.00  0.00           C  
ATOM     39  O   ARG D 316      48.294  71.864  15.199  1.00  0.00           O  
ATOM     40  CB  ARG D 316      49.600  70.983  12.559  1.00  0.00           C  
ATOM     41  CG  ARG D 316      48.477  71.097  11.517  1.00  0.00           C  
ATOM     42  CD  ARG D 316      48.762  72.149  10.443  1.00  0.00           C  
ATOM     43  NE  ARG D 316      48.368  73.496  10.855  1.00  0.00           N  
ATOM     44  CZ  ARG D 316      48.837  74.618  10.315  1.00  0.00           C  
ATOM     45  NH1 ARG D 316      49.729  74.569   9.336  1.00  0.00           N  
ATOM     46  NH2 ARG D 316      48.409  75.797  10.750  1.00  0.00           N  
ATOM     47  N   GLY D 317      47.939  73.646  13.858  1.00  0.00           N  
ATOM     48  CA  GLY D 317      46.747  74.070  14.566  1.00  0.00           C  
ATOM     49  C   GLY D 317      46.999  75.302  15.412  1.00  0.00           C  
ATOM     50  O   GLY D 317      46.061  75.918  15.918  1.00  0.00           O  
ATOM     51  N   THR D 318      48.270  75.629  15.602  1.00  0.00           N  
ATOM     52  CA  THR D 318      48.666  76.795  16.376  1.00  0.00           C  
ATOM     53  C   THR D 318      49.558  77.645  15.478  1.00  0.00           C  
ATOM     54  O   THR D 318      50.031  77.173  14.439  1.00  0.00           O  
ATOM     55  CB  THR D 318      49.471  76.388  17.635  1.00  0.00           C  
ATOM     56  OG1 THR D 318      50.763  75.904  17.248  1.00  0.00           O  
ATOM     57  CG2 THR D 318      48.745  75.294  18.418  1.00  0.00           C  
ATOM     58  N   LYS D 319      49.775  78.898  15.859  1.00  0.00           N  
ATOM     59  CA  LYS D 319      50.624  79.787  15.077  1.00  0.00           C  
ATOM     60  C   LYS D 319      51.057  81.000  15.879  1.00  0.00           C  
ATOM     61  O   LYS D 319      50.471  81.315  16.913  1.00  0.00           O  
ATOM     62  CB  LYS D 319      49.919  80.231  13.796  1.00  0.00           C  
ATOM     63  CG  LYS D 319      48.616  80.955  14.024  1.00  0.00           C  
ATOM     64  CD  LYS D 319      48.010  81.375  12.706  1.00  0.00           C  
ATOM     65  CE  LYS D 319      48.909  82.363  11.981  1.00  0.00           C  
ATOM     66  NZ  LYS D 319      48.265  82.839  10.728  1.00  0.00           N  
ATOM     67  N   ASP D 320      52.112  81.654  15.408  1.00  0.00           N  
ATOM     68  CA  ASP D 320      52.639  82.834  16.071  1.00  0.00           C  
ATOM     69  C   ASP D 320      51.837  84.062  15.673  1.00  0.00           C  
ATOM     70  O   ASP D 320      51.584  84.305  14.483  1.00  0.00           O  
ATOM     71  CB  ASP D 320      54.121  83.023  15.728  1.00  0.00           C  
ATOM     72  CG  ASP D 320      54.990  81.886  16.241  1.00  0.00           C  
ATOM     73  OD1 ASP D 320      54.773  81.432  17.383  1.00  0.00           O  
ATOM     74  OD2 ASP D 320      55.895  81.447  15.502  1.00  0.00           O  
ATOM     75  N   LEU D 321      51.418  84.818  16.679  1.00  0.00           N  
ATOM     76  CA  LEU D 321      50.637  86.011  16.442  1.00  0.00           C  
ATOM     77  C   LEU D 321      51.498  87.256  16.499  1.00  0.00           C  
ATOM     78  O   LEU D 321      52.110  87.555  17.525  1.00  0.00           O  
ATOM     79  CB  LEU D 321      49.502  86.107  17.463  1.00  0.00           C  
ATOM     80  CG  LEU D 321      48.381  85.072  17.326  1.00  0.00           C  
ATOM     81  CD1 LEU D 321      47.437  85.150  18.513  1.00  0.00           C  
ATOM     82  CD2 LEU D 321      47.629  85.301  16.025  1.00  0.00           C  
ATOM     83  N   PHE D 322      51.558  87.968  15.384  1.00  0.00           N  
ATOM     84  CA  PHE D 322      52.326  89.201  15.303  1.00  0.00           C  
ATOM     85  C   PHE D 322      51.830  90.034  14.135  1.00  0.00           C  
ATOM     86  O   PHE D 322      51.040  89.555  13.309  1.00  0.00           O  
ATOM     87  CB  PHE D 322      53.830  88.924  15.171  1.00  0.00           C  
ATOM     88  CG  PHE D 322      54.223  88.223  13.899  1.00  0.00           C  
ATOM     89  CD1 PHE D 322      54.233  86.834  13.829  1.00  0.00           C  
ATOM     90  CD2 PHE D 322      54.615  88.953  12.780  1.00  0.00           C  
ATOM     91  CE1 PHE D 322      54.633  86.179  12.664  1.00  0.00           C  
ATOM     92  CE2 PHE D 322      55.016  88.313  11.608  1.00  0.00           C  
ATOM     93  CZ  PHE D 322      55.026  86.924  11.550  1.00  0.00           C  
ATOM     94  N   GLY D 323      52.264  91.290  14.095  1.00  0.00           N  
ATOM     95  CA  GLY D 323      51.860  92.186  13.029  1.00  0.00           C  
ATOM     96  C   GLY D 323      50.374  92.507  13.037  1.00  0.00           C  
ATOM     97  O   GLY D 323      49.720  92.498  14.089  1.00  0.00           O  
ATOM     98  N   LYS D 324      49.837  92.759  11.846  1.00  0.00           N  
ATOM     99  CA  LYS D 324      48.431  93.099  11.682  1.00  0.00           C  
ATOM    100  C   LYS D 324      47.473  92.093  12.304  1.00  0.00           C  
ATOM    101  O   LYS D 324      46.535  92.476  13.002  1.00  0.00           O  
ATOM    102  CB  LYS D 324      48.110  93.301  10.203  1.00  0.00           C  
ATOM    103  CG  LYS D 324      48.477  94.679   9.700  1.00  0.00           C  
ATOM    104  CD  LYS D 324      48.128  94.846   8.242  1.00  0.00           C  
ATOM    105  CE  LYS D 324      48.210  96.302   7.837  1.00  0.00           C  
ATOM    106  NZ  LYS D 324      47.972  96.472   6.380  1.00  0.00           N  
ATOM    107  N   GLU D 325      47.731  90.810  12.080  1.00  0.00           N  
ATOM    108  CA  GLU D 325      46.886  89.759  12.626  1.00  0.00           C  
ATOM    109  C   GLU D 325      46.760  89.907  14.144  1.00  0.00           C  
ATOM    110  O   GLU D 325      45.655  89.877  14.691  1.00  0.00           O  
ATOM    111  CB  GLU D 325      47.455  88.382  12.268  1.00  0.00           C  
ATOM    112  CG  GLU D 325      46.601  87.219  12.755  1.00  0.00           C  
ATOM    113  CD  GLU D 325      47.087  85.860  12.284  1.00  0.00           C  
ATOM    114  OE1 GLU D 325      48.062  85.793  11.506  1.00  0.00           O  
ATOM    115  OE2 GLU D 325      46.479  84.850  12.696  1.00  0.00           O  
ATOM    116  N   LEU D 332      47.890  90.118  14.813  1.00  0.00           N  
ATOM    117  CA  LEU D 332      47.908  90.273  16.265  1.00  0.00           C  
ATOM    118  C   LEU D 332      47.117  91.515  16.673  1.00  0.00           C  
ATOM    119  O   LEU D 332      46.277  91.458  17.576  1.00  0.00           O  
ATOM    120  CB  LEU D 332      49.357  90.350  16.772  1.00  0.00           C  
ATOM    121  CG  LEU D 332      49.715  90.272  18.264  1.00  0.00           C  
ATOM    122  CD1 LEU D 332      50.088  91.647  18.778  1.00  0.00           C  
ATOM    123  CD2 LEU D 332      48.600  89.648  19.091  1.00  0.00           C  
ATOM    124  N   ARG D 333      47.344  92.615  15.966  1.00  0.00           N  
ATOM    125  CA  ARG D 333      46.656  93.870  16.252  1.00  0.00           C  
ATOM    126  C   ARG D 333      45.135  93.757  16.135  1.00  0.00           C  
ATOM    127  O   ARG D 333      44.400  94.279  16.981  1.00  0.00           O  
ATOM    128  CB  ARG D 333      47.176  94.965  15.330  1.00  0.00           C  
ATOM    129  CG  ARG D 333      48.600  95.359  15.613  1.00  0.00           C  
ATOM    130  CD  ARG D 333      49.212  96.059  14.431  1.00  0.00           C  
ATOM    131  NE  ARG D 333      48.469  97.254  14.046  1.00  0.00           N  
ATOM    132  CZ  ARG D 333      48.587  97.856  12.865  1.00  0.00           C  
ATOM    133  NH1 ARG D 333      49.420  97.372  11.949  1.00  0.00           N  
ATOM    134  NH2 ARG D 333      47.881  98.947  12.600  1.00  0.00           N  
ATOM    135  N   MET D 334      44.663  93.043  15.116  1.00  0.00           N  
ATOM    136  CA  MET D 334      43.231  92.865  14.912  1.00  0.00           C  
ATOM    137  C   MET D 334      42.638  92.168  16.130  1.00  0.00           C  
ATOM    138  O   MET D 334      41.588  92.570  16.637  1.00  0.00           O  
ATOM    139  CB  MET D 334      42.957  92.046  13.650  1.00  0.00           C  
ATOM    140  CG  MET D 334      41.500  92.099  13.187  1.00  0.00           C  
ATOM    141  SD  MET D 334      40.955  93.774  12.724  1.00  0.00           S  
ATOM    142  CE  MET D 334      40.949  93.668  10.931  1.00  0.00           C  
ATOM    143  N   HIS D 335      43.335  91.144  16.618  1.00  0.00           N  
ATOM    144  CA  HIS D 335      42.887  90.401  17.792  1.00  0.00           C  
ATOM    145  C   HIS D 335      42.755  91.343  18.970  1.00  0.00           C  
ATOM    146  O   HIS D 335      41.798  91.274  19.740  1.00  0.00           O  
ATOM    147  CB  HIS D 335      43.887  89.308  18.158  1.00  0.00           C  
ATOM    148  CG  HIS D 335      43.853  88.123  17.250  1.00  0.00           C  
ATOM    149  ND1 HIS D 335      44.039  86.836  17.707  1.00  0.00           N  
ATOM    150  CD2 HIS D 335      43.658  88.025  15.912  1.00  0.00           C  
ATOM    151  CE1 HIS D 335      43.961  85.994  16.690  1.00  0.00           C  
ATOM    152  NE2 HIS D 335      43.729  86.691  15.590  1.00  0.00           N  
ATOM    153  N   GLN D 336      43.731  92.226  19.103  1.00  0.00           N  
ATOM    154  CA  GLN D 336      43.737  93.186  20.189  1.00  0.00           C  
ATOM    155  C   GLN D 336      42.580  94.173  20.077  1.00  0.00           C  
ATOM    156  O   GLN D 336      41.985  94.546  21.088  1.00  0.00           O  
ATOM    157  CB  GLN D 336      45.101  93.875  20.255  1.00  0.00           C  
ATOM    158  CG  GLN D 336      46.218  92.856  20.512  1.00  0.00           C  
ATOM    159  CD  GLN D 336      47.600  93.460  20.607  1.00  0.00           C  
ATOM    160  OE1 GLN D 336      48.049  94.153  19.703  1.00  0.00           O  
ATOM    161  NE2 GLN D 336      48.301  93.161  21.692  1.00  0.00           N  
ATOM    162  N   ARG D 337      42.219  94.539  18.849  1.00  0.00           N  
ATOM    163  CA  ARG D 337      41.100  95.455  18.623  1.00  0.00           C  
ATOM    164  C   ARG D 337      39.800  94.769  19.005  1.00  0.00           C  
ATOM    165  O   ARG D 337      38.960  95.343  19.702  1.00  0.00           O  
ATOM    166  CB  ARG D 337      41.022  95.884  17.164  1.00  0.00           C  
ATOM    167  CG  ARG D 337      41.961  97.005  16.794  1.00  0.00           C  
ATOM    168  CD  ARG D 337      41.545  97.614  15.469  1.00  0.00           C  
ATOM    169  NE  ARG D 337      42.347  98.781  15.122  1.00  0.00           N  
ATOM    170  CZ  ARG D 337      42.115  99.559  14.069  1.00  0.00           C  
ATOM    171  NH1 ARG D 337      41.099  99.296  13.256  1.00  0.00           N  
ATOM    172  NH2 ARG D 337      42.918 100.584  13.807  1.00  0.00           N  
ATOM    173  N   ILE D 338      39.653  93.526  18.560  1.00  0.00           N  
ATOM    174  CA  ILE D 338      38.468  92.736  18.858  1.00  0.00           C  
ATOM    175  C   ILE D 338      38.269  92.641  20.369  1.00  0.00           C  
ATOM    176  O   ILE D 338      37.201  92.990  20.879  1.00  0.00           O  
ATOM    177  CB  ILE D 338      38.575  91.324  18.247  1.00  0.00           C  
ATOM    178  CG1 ILE D 338      38.589  91.423  16.718  1.00  0.00           C  
ATOM    179  CG2 ILE D 338      37.418  90.445  18.721  1.00  0.00           C  
ATOM    180  CD1 ILE D 338      38.843  90.106  16.007  1.00  0.00           C  
ATOM    181  N   VAL D 339      39.309  92.230  21.090  1.00  0.00           N  
ATOM    182  CA  VAL D 339      39.205  92.109  22.539  1.00  0.00           C  
ATOM    183  C   VAL D 339      38.979  93.468  23.194  1.00  0.00           C  
ATOM    184  O   VAL D 339      38.254  93.573  24.190  1.00  0.00           O  
ATOM    185  CB  VAL D 339      40.445  91.438  23.161  1.00  0.00           C  
ATOM    186  CG1 VAL D 339      40.255  91.264  24.661  1.00  0.00           C  
ATOM    187  CG2 VAL D 339      40.690  90.092  22.507  1.00  0.00           C  
ATOM    188  N   ALA D 340      39.570  94.511  22.618  1.00  0.00           N  
ATOM    189  CA  ALA D 340      39.421  95.861  23.160  1.00  0.00           C  
ATOM    190  C   ALA D 340      37.955  96.284  23.163  1.00  0.00           C  
ATOM    191  O   ALA D 340      37.443  96.754  24.181  1.00  0.00           O  
ATOM    192  CB  ALA D 340      40.254  96.853  22.358  1.00  0.00           C  
ATOM    193  N   THR D 341      37.290  96.092  22.024  1.00  0.00           N  
ATOM    194  CA  THR D 341      35.880  96.433  21.857  1.00  0.00           C  
ATOM    195  C   THR D 341      34.991  95.605  22.789  1.00  0.00           C  
ATOM    196  O   THR D 341      34.119  96.149  23.479  1.00  0.00           O  
ATOM    197  CB  THR D 341      35.434  96.222  20.396  1.00  0.00           C  
ATOM    198  OG1 THR D 341      36.149  97.124  19.544  1.00  0.00           O  
ATOM    199  CG2 THR D 341      33.943  96.468  20.246  1.00  0.00           C  
ATOM    200  N   ALA D 342      35.216  94.294  22.810  1.00  0.00           N  
ATOM    201  CA  ALA D 342      34.447  93.407  23.666  1.00  0.00           C  
ATOM    202  C   ALA D 342      34.563  93.858  25.128  1.00  0.00           C  
ATOM    203  O   ALA D 342      33.574  93.860  25.864  1.00  0.00           O  
ATOM    204  CB  ALA D 342      34.932  91.983  23.504  1.00  0.00           C  
ATOM    205  N   ARG D 343      35.760  94.282  25.528  1.00  0.00           N  
ATOM    206  CA  ARG D 343      36.004  94.756  26.889  1.00  0.00           C  
ATOM    207  C   ARG D 343      35.107  95.952  27.207  1.00  0.00           C  
ATOM    208  O   ARG D 343      34.526  96.035  28.289  1.00  0.00           O  
ATOM    209  CB  ARG D 343      37.482  95.152  27.066  1.00  0.00           C  
ATOM    210  CG  ARG D 343      37.786  95.936  28.353  1.00  0.00           C  
ATOM    211  CD  ARG D 343      39.277  96.226  28.548  1.00  0.00           C  
ATOM    212  NE  ARG D 343      39.999  95.111  29.169  1.00  0.00           N  
ATOM    213  CZ  ARG D 343      41.009  94.447  28.602  1.00  0.00           C  
ATOM    214  NH1 ARG D 343      41.438  94.774  27.387  1.00  0.00           N  
ATOM    215  NH2 ARG D 343      41.592  93.444  29.252  1.00  0.00           N  
ATOM    216  N   LYS D 344      34.974  96.858  26.246  1.00  0.00           N  
ATOM    217  CA  LYS D 344      34.160  98.049  26.429  1.00  0.00           C  
ATOM    218  C   LYS D 344      32.680  97.737  26.632  1.00  0.00           C  
ATOM    219  O   LYS D 344      32.112  98.063  27.680  1.00  0.00           O  
ATOM    220  CB  LYS D 344      34.348  99.009  25.252  1.00  0.00           C  
ATOM    221  CG  LYS D 344      33.636 100.344  25.425  1.00  0.00           C  
ATOM    222  CD  LYS D 344      33.960 101.308  24.285  1.00  0.00           C  
ATOM    223  CE  LYS D 344      33.257 102.652  24.465  1.00  0.00           C  
ATOM    224  NZ  LYS D 344      33.506 103.251  25.816  1.00  0.00           N  
ATOM    225  N   VAL D 345      32.070  97.064  25.659  1.00  0.00           N  
ATOM    226  CA  VAL D 345      30.648  96.740  25.748  1.00  0.00           C  
ATOM    227  C   VAL D 345      30.307  95.893  26.971  1.00  0.00           C  
ATOM    228  O   VAL D 345      29.375  96.212  27.711  1.00  0.00           O  
ATOM    229  CB  VAL D 345      30.118  96.036  24.472  1.00  0.00           C  
ATOM    230  CG1 VAL D 345      30.211  96.962  23.281  1.00  0.00           C  
ATOM    231  CG2 VAL D 345      30.901  94.771  24.202  1.00  0.00           C  
ATOM    232  N   LEU D 347      31.098  94.852  27.211  1.00  0.00           N  
ATOM    233  CA  LEU D 347      30.864  93.959  28.335  1.00  0.00           C  
ATOM    234  C   LEU D 347      30.969  94.661  29.678  1.00  0.00           C  
ATOM    235  O   LEU D 347      30.084  94.526  30.526  1.00  0.00           O  
ATOM    236  CB  LEU D 347      31.819  92.769  28.276  1.00  0.00           C  
ATOM    237  CG  LEU D 347      31.371  91.531  27.493  1.00  0.00           C  
ATOM    238  CD1 LEU D 347      30.634  91.892  26.214  1.00  0.00           C  
ATOM    239  CD2 LEU D 347      32.587  90.675  27.190  1.00  0.00           C  
ATOM    240  N   GLU D 348      32.027  95.439  29.872  1.00  0.00           N  
ATOM    241  CA  GLU D 348      32.200  96.135  31.141  1.00  0.00           C  
ATOM    242  C   GLU D 348      31.179  97.253  31.330  1.00  0.00           C  
ATOM    243  O   GLU D 348      30.854  97.624  32.463  1.00  0.00           O  
ATOM    244  CB  GLU D 348      33.632  96.645  31.297  1.00  0.00           C  
ATOM    245  CG  GLU D 348      34.653  95.512  31.362  1.00  0.00           C  
ATOM    246  CD  GLU D 348      36.019  95.958  31.859  1.00  0.00           C  
ATOM    247  OE1 GLU D 348      36.465  97.065  31.487  1.00  0.00           O  
ATOM    248  OE2 GLU D 348      36.648  95.196  32.624  1.00  0.00           O  
ATOM    249  N   ALA D 349      30.646  97.760  30.222  1.00  0.00           N  
ATOM    250  CA  ALA D 349      29.632  98.806  30.274  1.00  0.00           C  
ATOM    251  C   ALA D 349      28.373  98.193  30.890  1.00  0.00           C  
ATOM    252  O   ALA D 349      27.584  98.887  31.533  1.00  0.00           O  
ATOM    253  CB  ALA D 349      29.340  99.337  28.874  1.00  0.00           C  
ATOM    254  N   ALA D 352      28.215  96.880  30.706  1.00  0.00           N  
ATOM    255  CA  ALA D 352      27.074  96.145  31.237  1.00  0.00           C  
ATOM    256  C   ALA D 352      27.310  95.727  32.678  1.00  0.00           C  
ATOM    257  O   ALA D 352      26.459  95.079  33.284  1.00  0.00           O  
ATOM    258  CB  ALA D 352      26.784  94.928  30.384  1.00  0.00           C  
ATOM    259  N   GLY D 361      28.472  96.088  33.216  1.00  0.00           N  
ATOM    260  CA  GLY D 361      28.799  95.750  34.592  1.00  0.00           C  
ATOM    261  C   GLY D 361      29.568  94.451  34.763  1.00  0.00           C  
ATOM    262  O   GLY D 361      29.629  93.905  35.868  1.00  0.00           O  
ATOM    263  N   ALA D 362      30.152  93.946  33.679  1.00  0.00           N  
ATOM    264  CA  ALA D 362      30.915  92.705  33.739  1.00  0.00           C  
ATOM    265  C   ALA D 362      32.292  92.940  34.354  1.00  0.00           C  
ATOM    266  O   ALA D 362      32.942  93.950  34.086  1.00  0.00           O  
ATOM    267  CB  ALA D 362      31.047  92.091  32.344  1.00  0.00           C  
ATOM    268  N   LEU D 363      32.714  92.006  35.194  1.00  0.00           N  
ATOM    269  CA  LEU D 363      34.011  92.073  35.861  1.00  0.00           C  
ATOM    270  C   LEU D 363      34.966  91.091  35.174  1.00  0.00           C  
ATOM    271  O   LEU D 363      34.570  89.970  34.835  1.00  0.00           O  
ATOM    272  CB  LEU D 363      33.842  91.678  37.329  1.00  0.00           C  
ATOM    273  CG  LEU D 363      35.088  91.550  38.205  1.00  0.00           C  
ATOM    274  CD1 LEU D 363      35.467  92.912  38.764  1.00  0.00           C  
ATOM    275  CD2 LEU D 363      34.810  90.577  39.342  1.00  0.00           C  
ATOM    276  N   GLU D 364      36.208  91.512  34.947  1.00  0.00           N  
ATOM    277  CA  GLU D 364      37.185  90.632  34.311  1.00  0.00           C  
ATOM    278  C   GLU D 364      37.684  89.595  35.324  1.00  0.00           C  
ATOM    279  O   GLU D 364      38.013  89.939  36.468  1.00  0.00           O  
ATOM    280  CB  GLU D 364      38.350  91.444  33.733  1.00  0.00           C  
ATOM    281  CG  GLU D 364      39.384  90.610  32.976  1.00  0.00           C  
ATOM    282  CD  GLU D 364      40.313  91.445  32.099  1.00  0.00           C  
ATOM    283  OE1 GLU D 364      40.434  92.673  32.316  1.00  0.00           O  
ATOM    284  OE2 GLU D 364      40.920  90.865  31.175  1.00  0.00           O  
ATOM    285  N   LEU D 365      37.682  88.331  34.912  1.00  0.00           N  
ATOM    286  CA  LEU D 365      38.121  87.218  35.749  1.00  0.00           C  
ATOM    287  C   LEU D 365      38.841  86.256  34.818  1.00  0.00           C  
ATOM    288  O   LEU D 365      38.246  85.777  33.848  1.00  0.00           O  
ATOM    289  CB  LEU D 365      36.904  86.516  36.364  1.00  0.00           C  
ATOM    290  CG  LEU D 365      36.972  85.373  37.394  1.00  0.00           C  
ATOM    291  CD1 LEU D 365      37.885  84.238  36.950  1.00  0.00           C  
ATOM    292  CD2 LEU D 365      37.404  85.907  38.738  1.00  0.00           C  
ATOM    293  N   VAL D 366      40.115  85.981  35.100  1.00  0.00           N  
ATOM    294  CA  VAL D 366      40.897  85.064  34.268  1.00  0.00           C  
ATOM    295  C   VAL D 366      41.224  83.770  35.010  1.00  0.00           C  
ATOM    296  O   VAL D 366      41.839  83.787  36.082  1.00  0.00           O  
ATOM    297  CB  VAL D 366      42.207  85.704  33.758  1.00  0.00           C  
ATOM    298  CG1 VAL D 366      42.829  84.812  32.694  1.00  0.00           C  
ATOM    299  CG2 VAL D 366      41.946  87.094  33.200  1.00  0.00           C  
ATOM    300  N   THR D 368      40.785  82.652  34.447  1.00  0.00           N  
ATOM    301  CA  THR D 368      41.023  81.352  35.052  1.00  0.00           C  
ATOM    302  C   THR D 368      42.284  80.722  34.477  1.00  0.00           C  
ATOM    303  O   THR D 368      42.761  81.129  33.412  1.00  0.00           O  
ATOM    304  CB  THR D 368      39.815  80.392  34.840  1.00  0.00           C  
ATOM    305  OG1 THR D 368      39.497  80.295  33.442  1.00  0.00           O  
ATOM    306  CG2 THR D 368      38.592  80.895  35.611  1.00  0.00           C  
ATOM    307  N   PRO D 370      42.869  79.755  35.204  1.00  0.00           N  
ATOM    308  CA  PRO D 370      44.085  79.051  34.780  1.00  0.00           C  
ATOM    309  C   PRO D 370      43.911  78.343  33.439  1.00  0.00           C  
ATOM    310  O   PRO D 370      42.795  78.017  33.046  1.00  0.00           O  
ATOM    311  CB  PRO D 370      44.304  78.051  35.911  1.00  0.00           C  
ATOM    312  CG  PRO D 370      43.781  78.790  37.108  1.00  0.00           C  
ATOM    313  CD  PRO D 370      42.493  79.363  36.575  1.00  0.00           C  
ATOM    314  N   ILE D 371      45.026  78.107  32.753  1.00  0.00           N  
ATOM    315  CA  ILE D 371      45.027  77.432  31.459  1.00  0.00           C  
ATOM    316  C   ILE D 371      44.519  75.992  31.575  1.00  0.00           C  
ATOM    317  O   ILE D 371      44.003  75.428  30.605  1.00  0.00           O  
ATOM    318  CB  ILE D 371      46.443  77.463  30.831  1.00  0.00           C  
ATOM    319  CG1 ILE D 371      46.817  78.902  30.464  1.00  0.00           C  
ATOM    320  CG2 ILE D 371      46.527  76.563  29.599  1.00  0.00           C  
ATOM    321  CD1 ILE D 371      46.016  79.485  29.319  1.00  0.00           C  
ATOM    322  N   PHE D 372      44.670  75.396  32.754  1.00  0.00           N  
ATOM    323  CA  PHE D 372      44.200  74.034  32.974  1.00  0.00           C  
ATOM    324  C   PHE D 372      43.466  73.873  34.302  1.00  0.00           C  
ATOM    325  O   PHE D 372      43.700  74.622  35.255  1.00  0.00           O  
ATOM    326  CB  PHE D 372      45.341  73.009  32.845  1.00  0.00           C  
ATOM    327  CG  PHE D 372      46.581  73.355  33.631  1.00  0.00           C  
ATOM    328  CD1 PHE D 372      46.556  73.409  35.025  1.00  0.00           C  
ATOM    329  CD2 PHE D 372      47.780  73.619  32.975  1.00  0.00           C  
ATOM    330  CE1 PHE D 372      47.704  73.723  35.753  1.00  0.00           C  
ATOM    331  CE2 PHE D 372      48.934  73.933  33.695  1.00  0.00           C  
ATOM    332  CZ  PHE D 372      48.893  73.985  35.087  1.00  0.00           C  
ATOM    333  N   GLU D 373      42.548  72.913  34.341  1.00  0.00           N  
ATOM    334  CA  GLU D 373      41.754  72.633  35.533  1.00  0.00           C  
ATOM    335  C   GLU D 373      41.816  71.128  35.748  1.00  0.00           C  
ATOM    336  O   GLU D 373      42.328  70.397  34.891  1.00  0.00           O  
ATOM    337  CB  GLU D 373      40.285  73.033  35.303  1.00  0.00           C  
ATOM    338  CG  GLU D 373      40.040  74.502  34.945  1.00  0.00           C  
ATOM    339  CD  GLU D 373      39.794  75.405  36.156  1.00  0.00           C  
ATOM    340  OE1 GLU D 373      39.852  74.938  37.313  1.00  0.00           O  
ATOM    341  OE2 GLU D 373      39.529  76.604  35.942  1.00  0.00           O  
ATOM    342  N   GLU D 374      41.325  70.662  36.891  1.00  0.00           N  
ATOM    343  CA  GLU D 374      41.297  69.228  37.169  1.00  0.00           C  
ATOM    344  C   GLU D 374      40.407  68.650  36.079  1.00  0.00           C  
ATOM    345  O   GLU D 374      39.299  69.145  35.868  1.00  0.00           O  
ATOM    346  CB  GLU D 374      40.651  68.945  38.523  1.00  0.00           C  
ATOM    347  CG  GLU D 374      41.347  69.561  39.715  1.00  0.00           C  
ATOM    348  CD  GLU D 374      40.646  69.239  41.024  1.00  0.00           C  
ATOM    349  OE1 GLU D 374      40.185  68.086  41.190  1.00  0.00           O  
ATOM    350  OE2 GLU D 374      40.555  70.140  41.888  1.00  0.00           O  
ATOM    351  N   THR D 375      40.871  67.598  35.414  1.00  0.00           N  
ATOM    352  CA  THR D 375      40.125  66.977  34.324  1.00  0.00           C  
ATOM    353  C   THR D 375      38.616  66.825  34.577  1.00  0.00           C  
ATOM    354  O   THR D 375      37.808  67.006  33.661  1.00  0.00           O  
ATOM    355  CB  THR D 375      40.747  65.617  33.944  1.00  0.00           C  
ATOM    356  OG1 THR D 375      40.237  65.187  32.676  1.00  0.00           O  
ATOM    357  CG2 THR D 375      40.433  64.567  35.009  1.00  0.00           C  
ATOM    358  N   GLN D 376      38.232  66.569  35.827  1.00  0.00           N  
ATOM    359  CA  GLN D 376      36.819  66.396  36.173  1.00  0.00           C  
ATOM    360  C   GLN D 376      35.951  67.609  35.845  1.00  0.00           C  
ATOM    361  O   GLN D 376      34.839  67.452  35.340  1.00  0.00           O  
ATOM    362  CB  GLN D 376      36.648  66.031  37.653  1.00  0.00           C  
ATOM    363  CG  GLN D 376      36.949  67.163  38.628  1.00  0.00           C  
ATOM    364  CD  GLN D 376      36.544  66.842  40.057  1.00  0.00           C  
ATOM    365  OE1 GLN D 376      35.885  65.834  40.320  1.00  0.00           O  
ATOM    366  NE2 GLN D 376      36.931  67.705  40.988  1.00  0.00           N  
ATOM    367  N   VAL D 377      36.462  68.807  36.105  1.00  0.00           N  
ATOM    368  CA  VAL D 377      35.729  70.057  35.864  1.00  0.00           C  
ATOM    369  C   VAL D 377      35.151  70.053  34.442  1.00  0.00           C  
ATOM    370  O   VAL D 377      34.016  70.518  34.225  1.00  0.00           O  
ATOM    371  CB  VAL D 377      36.671  71.252  36.049  1.00  0.00           C  
ATOM    372  CG1 VAL D 377      35.983  72.599  35.824  1.00  0.00           C  
ATOM    373  CG2 VAL D 377      37.282  71.325  37.449  1.00  0.00           C  
ATOM    374  N   PHE D 378      35.885  69.510  33.487  1.00  0.00           N  
ATOM    375  CA  PHE D 378      35.424  69.472  32.110  1.00  0.00           C  
ATOM    376  C   PHE D 378      34.603  68.224  31.790  1.00  0.00           C  
ATOM    377  O   PHE D 378      33.643  68.294  31.022  1.00  0.00           O  
ATOM    378  CB  PHE D 378      36.609  69.634  31.151  1.00  0.00           C  
ATOM    379  CG  PHE D 378      37.341  70.940  31.318  1.00  0.00           C  
ATOM    380  CD1 PHE D 378      36.685  72.150  31.109  1.00  0.00           C  
ATOM    381  CD2 PHE D 378      38.672  70.963  31.721  1.00  0.00           C  
ATOM    382  CE1 PHE D 378      37.340  73.365  31.301  1.00  0.00           C  
ATOM    383  CE2 PHE D 378      39.342  72.173  31.917  1.00  0.00           C  
ATOM    384  CZ  PHE D 378      38.672  73.378  31.707  1.00  0.00           C  
ATOM    385  N   GLU D 388      34.954  67.095  32.403  1.00  0.00           N  
ATOM    386  CA  GLU D 388      34.230  65.844  32.180  1.00  0.00           C  
ATOM    387  C   GLU D 388      32.784  65.981  32.650  1.00  0.00           C  
ATOM    388  O   GLU D 388      31.836  65.804  31.878  1.00  0.00           O  
ATOM    389  CB  GLU D 388      34.879  64.698  32.956  1.00  0.00           C  
ATOM    390  CG  GLU D 388      36.258  64.291  32.489  1.00  0.00           C  
ATOM    391  CD  GLU D 388      36.821  63.127  33.295  1.00  0.00           C  
ATOM    392  OE1 GLU D 388      36.941  63.255  34.535  1.00  0.00           O  
ATOM    393  OE2 GLU D 388      37.142  62.081  32.688  1.00  0.00           O  
ATOM    394  N   LYS D 389      32.634  66.300  33.931  1.00  0.00           N  
ATOM    395  CA  LYS D 389      31.333  66.464  34.554  1.00  0.00           C  
ATOM    396  C   LYS D 389      30.594  67.669  33.991  1.00  0.00           C  
ATOM    397  O   LYS D 389      29.413  67.576  33.659  1.00  0.00           O  
ATOM    398  CB  LYS D 389      31.500  66.617  36.065  1.00  0.00           C  
ATOM    399  CG  LYS D 389      32.141  65.413  36.720  1.00  0.00           C  
ATOM    400  CD  LYS D 389      32.372  65.637  38.201  1.00  0.00           C  
ATOM    401  CE  LYS D 389      32.948  64.388  38.852  1.00  0.00           C  
ATOM    402  NZ  LYS D 389      33.197  64.556  40.310  1.00  0.00           N  
ATOM    403  N   GLY D 396      31.304  68.785  33.855  1.00  0.00           N  
ATOM    404  CA  GLY D 396      30.694  69.999  33.342  1.00  0.00           C  
ATOM    405  C   GLY D 396      30.193  69.955  31.910  1.00  0.00           C  
ATOM    406  O   GLY D 396      28.999  70.120  31.652  1.00  0.00           O  
ATOM    407  N   VAL D 478      31.112  69.744  30.974  1.00  0.00           N  
ATOM    408  CA  VAL D 478      30.776  69.700  29.554  1.00  0.00           C  
ATOM    409  C   VAL D 478      29.911  68.485  29.214  1.00  0.00           C  
ATOM    410  O   VAL D 478      29.182  68.489  28.212  1.00  0.00           O  
ATOM    411  CB  VAL D 478      32.055  69.707  28.687  1.00  0.00           C  
ATOM    412  CG1 VAL D 478      31.713  69.893  27.218  1.00  0.00           C  
ATOM    413  CG2 VAL D 478      32.977  70.813  29.149  1.00  0.00           C  
ATOM    414  N   GLY D 479      29.974  67.466  30.067  1.00  0.00           N  
ATOM    415  CA  GLY D 479      29.187  66.266  29.847  1.00  0.00           C  
ATOM    416  C   GLY D 479      29.979  65.141  29.212  1.00  0.00           C  
ATOM    417  O   GLY D 479      30.417  65.244  28.068  1.00  0.00           O  
ATOM    418  N   ALA D 488      30.085  64.031  29.934  1.00  0.00           N  
ATOM    419  CA  ALA D 488      30.820  62.852  29.482  1.00  0.00           C  
ATOM    420  C   ALA D 488      30.406  62.243  28.134  1.00  0.00           C  
ATOM    421  O   ALA D 488      31.043  61.301  27.663  1.00  0.00           O  
ATOM    422  CB  ALA D 488      30.786  61.783  30.568  1.00  0.00           C  
ATOM    423  N   ALA D 489      29.356  62.772  27.512  1.00  0.00           N  
ATOM    424  CA  ALA D 489      28.897  62.244  26.229  1.00  0.00           C  
ATOM    425  C   ALA D 489      29.311  63.093  25.031  1.00  0.00           C  
ATOM    426  O   ALA D 489      29.182  62.652  23.887  1.00  0.00           O  
ATOM    427  CB  ALA D 489      27.383  62.079  26.245  1.00  0.00           C  
ATOM    428  N   THR D 490      29.807  64.302  25.287  1.00  0.00           N  
ATOM    429  CA  THR D 490      30.200  65.207  24.210  1.00  0.00           C  
ATOM    430  C   THR D 490      31.524  64.859  23.541  1.00  0.00           C  
ATOM    431  O   THR D 490      32.414  64.288  24.164  1.00  0.00           O  
ATOM    432  CB  THR D 490      30.240  66.677  24.694  1.00  0.00           C  
ATOM    433  OG1 THR D 490      30.582  67.537  23.597  1.00  0.00           O  
ATOM    434  CG2 THR D 490      31.264  66.852  25.790  1.00  0.00           C  
ATOM    435  N   ASP D 491      31.654  65.246  22.276  1.00  0.00           N  
ATOM    436  CA  ASP D 491      32.866  64.998  21.499  1.00  0.00           C  
ATOM    437  C   ASP D 491      34.072  65.607  22.194  1.00  0.00           C  
ATOM    438  O   ASP D 491      35.140  64.995  22.262  1.00  0.00           O  
ATOM    439  CB  ASP D 491      32.740  65.622  20.111  1.00  0.00           C  
ATOM    440  CG  ASP D 491      31.642  64.995  19.290  1.00  0.00           C  
ATOM    441  OD1 ASP D 491      30.502  64.886  19.794  1.00  0.00           O  
ATOM    442  OD2 ASP D 491      31.920  64.611  18.135  1.00  0.00           O  
ATOM    443  N   ILE D 492      33.886  66.822  22.698  1.00  0.00           N  
ATOM    444  CA  ILE D 492      34.934  67.553  23.395  1.00  0.00           C  
ATOM    445  C   ILE D 492      35.551  66.680  24.484  1.00  0.00           C  
ATOM    446  O   ILE D 492      36.732  66.347  24.425  1.00  0.00           O  
ATOM    447  CB  ILE D 492      34.374  68.849  24.021  1.00  0.00           C  
ATOM    448  CG1 ILE D 492      33.760  69.728  22.927  1.00  0.00           C  
ATOM    449  CG2 ILE D 492      35.472  69.598  24.762  1.00  0.00           C  
ATOM    450  CD1 ILE D 492      33.113  70.997  23.439  1.00  0.00           C  
ATOM    451  N   VAL D 493      34.724  66.255  25.433  1.00  0.00           N  
ATOM    452  CA  VAL D 493      35.179  65.419  26.542  1.00  0.00           C  
ATOM    453  C   VAL D 493      35.691  64.050  26.092  1.00  0.00           C  
ATOM    454  O   VAL D 493      36.765  63.614  26.505  1.00  0.00           O  
ATOM    455  CB  VAL D 493      34.051  65.221  27.589  1.00  0.00           C  
ATOM    456  CG1 VAL D 493      34.489  64.253  28.678  1.00  0.00           C  
ATOM    457  CG2 VAL D 493      33.672  66.557  28.204  1.00  0.00           C  
ATOM    458  N   ARG D 494      34.943  63.404  25.208  1.00  0.00           N  
ATOM    459  CA  ARG D 494      35.299  62.078  24.730  1.00  0.00           C  
ATOM    460  C   ARG D 494      36.555  61.929  23.879  1.00  0.00           C  
ATOM    461  O   ARG D 494      37.210  60.888  23.948  1.00  0.00           O  
ATOM    462  CB  ARG D 494      34.112  61.437  24.010  1.00  0.00           C  
ATOM    463  CG  ARG D 494      33.034  60.912  24.942  1.00  0.00           C  
ATOM    464  CD  ARG D 494      31.865  60.328  24.166  1.00  0.00           C  
ATOM    465  NE  ARG D 494      32.282  59.269  23.246  1.00  0.00           N  
ATOM    466  CZ  ARG D 494      32.254  59.374  21.920  1.00  0.00           C  
ATOM    467  NH1 ARG D 494      31.833  60.495  21.347  1.00  0.00           N  
ATOM    468  NH2 ARG D 494      32.645  58.358  21.163  1.00  0.00           N  
ATOM    469  N   LYS D 495      36.916  62.944  23.097  1.00  0.00           N  
ATOM    470  CA  LYS D 495      38.094  62.811  22.238  1.00  0.00           C  
ATOM    471  C   LYS D 495      38.788  64.087  21.776  1.00  0.00           C  
ATOM    472  O   LYS D 495      39.590  64.043  20.843  1.00  0.00           O  
ATOM    473  CB  LYS D 495      37.727  61.983  21.001  1.00  0.00           C  
ATOM    474  CG  LYS D 495      36.570  62.557  20.186  1.00  0.00           C  
ATOM    475  CD  LYS D 495      36.471  61.884  18.827  1.00  0.00           C  
ATOM    476  CE  LYS D 495      35.333  62.458  17.994  1.00  0.00           C  
ATOM    477  NZ  LYS D 495      35.371  61.932  16.600  1.00  0.00           N  
ATOM    478  N   GLU D 496      38.514  65.213  22.421  1.00  0.00           N  
ATOM    479  CA  GLU D 496      39.132  66.466  22.004  1.00  0.00           C  
ATOM    480  C   GLU D 496      39.759  67.251  23.144  1.00  0.00           C  
ATOM    481  O   GLU D 496      39.997  68.450  23.016  1.00  0.00           O  
ATOM    482  CB  GLU D 496      38.111  67.348  21.277  1.00  0.00           C  
ATOM    483  CG  GLU D 496      37.517  66.726  20.023  1.00  0.00           C  
ATOM    484  CD  GLU D 496      36.520  67.633  19.318  1.00  0.00           C  
ATOM    485  OE1 GLU D 496      36.183  68.712  19.855  1.00  0.00           O  
ATOM    486  OE2 GLU D 496      36.074  67.260  18.211  1.00  0.00           O  
ATOM    487  N   MET D 497      40.074  66.581  24.242  1.00  0.00           N  
ATOM    488  CA  MET D 497      40.668  67.277  25.374  1.00  0.00           C  
ATOM    489  C   MET D 497      42.143  66.971  25.577  1.00  0.00           C  
ATOM    490  O   MET D 497      42.524  65.806  25.706  1.00  0.00           O  
ATOM    491  CB  MET D 497      39.916  66.953  26.660  1.00  0.00           C  
ATOM    492  CG  MET D 497      38.486  67.422  26.672  1.00  0.00           C  
ATOM    493  SD  MET D 497      37.852  67.480  28.348  1.00  0.00           S  
ATOM    494  CE  MET D 497      38.130  65.780  28.879  1.00  0.00           C  
ATOM    495  N   PHE D 498      42.972  68.012  25.598  1.00  0.00           N  
ATOM    496  CA  PHE D 498      44.401  67.831  25.828  1.00  0.00           C  
ATOM    497  C   PHE D 498      44.556  67.613  27.322  1.00  0.00           C  
ATOM    498  O   PHE D 498      44.650  68.564  28.095  1.00  0.00           O  
ATOM    499  CB  PHE D 498      45.187  69.066  25.396  1.00  0.00           C  
ATOM    500  CG  PHE D 498      45.321  69.207  23.910  1.00  0.00           C  
ATOM    501  CD1 PHE D 498      45.908  68.197  23.155  1.00  0.00           C  
ATOM    502  CD2 PHE D 498      44.876  70.356  23.265  1.00  0.00           C  
ATOM    503  CE1 PHE D 498      46.053  68.330  21.773  1.00  0.00           C  
ATOM    504  CE2 PHE D 498      45.016  70.501  21.885  1.00  0.00           C  
ATOM    505  CZ  PHE D 498      45.607  69.485  21.136  1.00  0.00           C  
ATOM    506  N   THR D 499      44.503  66.354  27.730  1.00  0.00           N  
ATOM    507  CA  THR D 499      44.613  66.008  29.137  1.00  0.00           C  
ATOM    508  C   THR D 499      45.927  65.288  29.407  1.00  0.00           C  
ATOM    509  O   THR D 499      46.418  64.522  28.570  1.00  0.00           O  
ATOM    510  CB  THR D 499      43.399  65.162  29.594  1.00  0.00           C  
ATOM    511  OG1 THR D 499      43.627  64.658  30.913  1.00  0.00           O  
ATOM    512  CG2 THR D 499      43.139  64.007  28.632  1.00  0.00           C  
ATOM    513  N   PHE D 500      46.504  65.566  30.569  1.00  0.00           N  
ATOM    514  CA  PHE D 500      47.774  64.980  30.974  1.00  0.00           C  
ATOM    515  C   PHE D 500      47.839  64.790  32.481  1.00  0.00           C  
ATOM    516  O   PHE D 500      47.001  65.304  33.230  1.00  0.00           O  
ATOM    517  CB  PHE D 500      48.935  65.878  30.544  1.00  0.00           C  
ATOM    518  CG  PHE D 500      48.834  67.289  31.054  1.00  0.00           C  
ATOM    519  CD1 PHE D 500      49.344  67.634  32.303  1.00  0.00           C  
ATOM    520  CD2 PHE D 500      48.213  68.270  30.293  1.00  0.00           C  
ATOM    521  CE1 PHE D 500      49.232  68.939  32.786  1.00  0.00           C  
ATOM    522  CE2 PHE D 500      48.098  69.576  30.769  1.00  0.00           C  
ATOM    523  CZ  PHE D 500      48.606  69.910  32.016  1.00  0.00           C  
ATOM    524  N   GLN D 501      48.913  64.138  32.912  1.00  0.00           N  
ATOM    525  CA  GLN D 501      49.141  63.857  34.317  1.00  0.00           C  
ATOM    526  C   GLN D 501      50.120  64.859  34.920  1.00  0.00           C  
ATOM    527  O   GLN D 501      51.077  65.294  34.275  1.00  0.00           O  
ATOM    528  CB  GLN D 501      49.671  62.429  34.481  1.00  0.00           C  
ATOM    529  CG  GLN D 501      49.526  61.850  35.882  1.00  0.00           C  
ATOM    530  CD  GLN D 501      48.939  60.446  35.869  1.00  0.00           C  
ATOM    531  OE1 GLN D 501      48.788  59.833  34.810  1.00  0.00           O  
ATOM    532  NE2 GLN D 501      48.581  59.939  37.043  1.00  0.00           N  
ATOM    533  N   ASP D 502      49.844  65.235  36.160  1.00  0.00           N  
ATOM    534  CA  ASP D 502      50.662  66.172  36.913  1.00  0.00           C  
ATOM    535  C   ASP D 502      51.773  65.407  37.630  1.00  0.00           C  
ATOM    536  O   ASP D 502      51.627  64.214  37.912  1.00  0.00           O  
ATOM    537  CB  ASP D 502      49.768  66.894  37.934  1.00  0.00           C  
ATOM    538  CG  ASP D 502      50.551  67.539  39.063  1.00  0.00           C  
ATOM    539  OD1 ASP D 502      51.443  68.366  38.775  1.00  0.00           O  
ATOM    540  OD2 ASP D 502      50.269  67.215  40.238  1.00  0.00           O  
ATOM    541  N   ARG D 503      52.880  66.089  37.914  1.00  0.00           N  
ATOM    542  CA  ARG D 503      53.995  65.481  38.628  1.00  0.00           C  
ATOM    543  C   ARG D 503      53.547  65.323  40.075  1.00  0.00           C  
ATOM    544  O   ARG D 503      53.994  66.044  40.965  1.00  0.00           O  
ATOM    545  CB  ARG D 503      55.244  66.368  38.542  1.00  0.00           C  
ATOM    546  CG  ARG D 503      55.734  66.594  37.118  1.00  0.00           C  
ATOM    547  CD  ARG D 503      55.894  65.274  36.374  1.00  0.00           C  
ATOM    548  NE  ARG D 503      55.215  65.308  35.082  1.00  0.00           N  
ATOM    549  CZ  ARG D 503      55.796  65.663  33.941  1.00  0.00           C  
ATOM    550  NH1 ARG D 503      57.078  66.012  33.921  1.00  0.00           N  
ATOM    551  NH2 ARG D 503      55.085  65.697  32.821  1.00  0.00           N  
ATOM    552  N   GLY D 651      52.630  64.384  40.280  1.00  0.00           N  
ATOM    553  CA  GLY D 651      52.079  64.124  41.594  1.00  0.00           C  
ATOM    554  C   GLY D 651      50.908  63.166  41.487  1.00  0.00           C  
ATOM    555  O   GLY D 651      50.405  62.685  42.498  1.00  0.00           O  
ATOM    556  N   GLY D 652      50.458  62.906  40.262  1.00  0.00           N  
ATOM    557  CA  GLY D 652      49.349  61.991  40.059  1.00  0.00           C  
ATOM    558  C   GLY D 652      48.097  62.616  39.472  1.00  0.00           C  
ATOM    559  O   GLY D 652      47.453  62.017  38.608  1.00  0.00           O  
ATOM    560  N   ARG D 653      47.758  63.818  39.933  1.00  0.00           N  
ATOM    561  CA  ARG D 653      46.566  64.538  39.471  1.00  0.00           C  
ATOM    562  C   ARG D 653      46.405  64.651  37.955  1.00  0.00           C  
ATOM    563  O   ARG D 653      47.348  64.999  37.242  1.00  0.00           O  
ATOM    564  CB  ARG D 653      46.519  65.939  40.091  1.00  0.00           C  
ATOM    565  CG  ARG D 653      46.056  65.953  41.528  1.00  0.00           C  
ATOM    566  CD  ARG D 653      44.639  65.423  41.625  1.00  0.00           C  
ATOM    567  NE  ARG D 653      44.170  65.364  43.005  1.00  0.00           N  
ATOM    568  CZ  ARG D 653      42.973  64.914  43.369  1.00  0.00           C  
ATOM    569  NH1 ARG D 653      42.113  64.479  42.452  1.00  0.00           N  
ATOM    570  NH2 ARG D 653      42.632  64.895  44.652  1.00  0.00           N  
ATOM    571  N   SER D 654      45.207  64.338  37.470  1.00  0.00           N  
ATOM    572  CA  SER D 654      44.911  64.423  36.048  1.00  0.00           C  
ATOM    573  C   SER D 654      44.399  65.840  35.776  1.00  0.00           C  
ATOM    574  O   SER D 654      43.443  66.300  36.411  1.00  0.00           O  
ATOM    575  CB  SER D 654      43.867  63.372  35.668  1.00  0.00           C  
ATOM    576  OG  SER D 654      43.686  63.304  34.267  1.00  0.00           O  
ATOM    577  N   LEU D 655      45.068  66.539  34.867  1.00  0.00           N  
ATOM    578  CA  LEU D 655      44.735  67.912  34.502  1.00  0.00           C  
ATOM    579  C   LEU D 655      44.400  67.997  33.016  1.00  0.00           C  
ATOM    580  O   LEU D 655      44.865  67.180  32.224  1.00  0.00           O  
ATOM    581  CB  LEU D 655      45.928  68.826  34.812  1.00  0.00           C  
ATOM    582  CG  LEU D 655      46.117  69.433  36.211  1.00  0.00           C  
ATOM    583  CD1 LEU D 655      45.612  68.517  37.305  1.00  0.00           C  
ATOM    584  CD2 LEU D 655      47.583  69.771  36.423  1.00  0.00           C  
ATOM    585  N   THR D 656      43.616  68.999  32.635  1.00  0.00           N  
ATOM    586  CA  THR D 656      43.252  69.157  31.236  1.00  0.00           C  
ATOM    587  C   THR D 656      43.313  70.614  30.775  1.00  0.00           C  
ATOM    588  O   THR D 656      42.943  71.535  31.508  1.00  0.00           O  
ATOM    589  CB  THR D 656      41.840  68.577  30.942  1.00  0.00           C  
ATOM    590  OG1 THR D 656      41.798  67.192  31.315  1.00  0.00           O  
ATOM    591  CG2 THR D 656      41.512  68.681  29.458  1.00  0.00           C  
ATOM    592  N   LEU D 657      43.853  70.801  29.577  1.00  0.00           N  
ATOM    593  CA  LEU D 657      43.972  72.105  28.958  1.00  0.00           C  
ATOM    594  C   LEU D 657      42.567  72.592  28.637  1.00  0.00           C  
ATOM    595  O   LEU D 657      41.841  71.965  27.858  1.00  0.00           O  
ATOM    596  CB  LEU D 657      44.789  71.997  27.668  1.00  0.00           C  
ATOM    597  CG  LEU D 657      46.212  72.553  27.669  1.00  0.00           C  
ATOM    598  CD1 LEU D 657      46.969  72.092  28.901  1.00  0.00           C  
ATOM    599  CD2 LEU D 657      46.916  72.123  26.398  1.00  0.00           C  
ATOM    600  N   ARG D 658      42.189  73.695  29.268  1.00  0.00           N  
ATOM    601  CA  ARG D 658      40.877  74.310  29.090  1.00  0.00           C  
ATOM    602  C   ARG D 658      40.387  74.383  27.635  1.00  0.00           C  
ATOM    603  O   ARG D 658      40.988  75.052  26.792  1.00  0.00           O  
ATOM    604  CB  ARG D 658      40.883  75.700  29.746  1.00  0.00           C  
ATOM    605  CG  ARG D 658      40.061  76.754  29.045  1.00  0.00           C  
ATOM    606  CD  ARG D 658      40.927  77.953  28.684  1.00  0.00           C  
ATOM    607  NE  ARG D 658      41.190  78.810  29.833  1.00  0.00           N  
ATOM    608  CZ  ARG D 658      41.687  80.042  29.753  1.00  0.00           C  
ATOM    609  NH1 ARG D 658      41.985  80.577  28.576  1.00  0.00           N  
ATOM    610  NH2 ARG D 658      41.854  80.758  30.855  1.00  0.00           N  
ATOM    611  N   PRO D 659      39.309  73.641  27.320  1.00  0.00           N  
ATOM    612  CA  PRO D 659      38.726  73.613  25.974  1.00  0.00           C  
ATOM    613  C   PRO D 659      37.592  74.626  25.819  1.00  0.00           C  
ATOM    614  O   PRO D 659      37.217  74.975  24.701  1.00  0.00           O  
ATOM    615  CB  PRO D 659      38.191  72.187  25.879  1.00  0.00           C  
ATOM    616  CG  PRO D 659      37.662  71.967  27.251  1.00  0.00           C  
ATOM    617  CD  PRO D 659      38.739  72.562  28.153  1.00  0.00           C  
ATOM    618  N   GLU D 660      37.068  75.103  26.949  1.00  0.00           N  
ATOM    619  CA  GLU D 660      35.959  76.056  26.985  1.00  0.00           C  
ATOM    620  C   GLU D 660      35.941  76.746  28.348  1.00  0.00           C  
ATOM    621  O   GLU D 660      36.420  76.183  29.347  1.00  0.00           O  
ATOM    622  CB  GLU D 660      34.657  75.305  26.676  1.00  0.00           C  
ATOM    623  CG  GLU D 660      33.404  75.813  27.343  1.00  0.00           C  
ATOM    624  CD  GLU D 660      33.136  75.132  28.674  1.00  0.00           C  
ATOM    625  OE1 GLU D 660      33.518  73.958  28.852  1.00  0.00           O  
ATOM    626  OE2 GLU D 660      32.528  75.765  29.547  1.00  0.00           O  
ATOM    627  N   GLY D 661      35.376  77.949  28.423  1.00  0.00           N  
ATOM    628  CA  GLY D 661      35.391  78.693  29.680  1.00  0.00           C  
ATOM    629  C   GLY D 661      34.307  78.602  30.735  1.00  0.00           C  
ATOM    630  O   GLY D 661      34.611  78.672  31.932  1.00  0.00           O  
ATOM    631  N   THR D 662      33.060  78.430  30.328  1.00  0.00           N  
ATOM    632  CA  THR D 662      31.936  78.378  31.246  1.00  0.00           C  
ATOM    633  C   THR D 662      32.118  77.536  32.515  1.00  0.00           C  
ATOM    634  O   THR D 662      31.962  78.039  33.620  1.00  0.00           O  
ATOM    635  CB  THR D 662      30.682  77.880  30.527  1.00  0.00           C  
ATOM    636  OG1 THR D 662      30.557  78.502  29.283  1.00  0.00           O  
ATOM    637  CG2 THR D 662      29.471  78.191  31.384  1.00  0.00           C  
ATOM    638  N   ALA D 663      32.411  76.252  32.333  1.00  0.00           N  
ATOM    639  CA  ALA D 663      32.598  75.339  33.454  1.00  0.00           C  
ATOM    640  C   ALA D 663      33.585  75.960  34.446  1.00  0.00           C  
ATOM    641  O   ALA D 663      33.326  76.000  35.651  1.00  0.00           O  
ATOM    642  CB  ALA D 663      33.116  74.013  32.946  1.00  0.00           C  
ATOM    643  N   ALA D 664      34.675  76.510  33.909  1.00  0.00           N  
ATOM    644  CA  ALA D 664      35.708  77.140  34.732  1.00  0.00           C  
ATOM    645  C   ALA D 664      35.150  78.335  35.487  1.00  0.00           C  
ATOM    646  O   ALA D 664      35.362  78.469  36.692  1.00  0.00           O  
ATOM    647  CB  ALA D 664      36.876  77.572  33.865  1.00  0.00           C  
ATOM    648  N   MET D 665      34.427  79.192  34.774  1.00  0.00           N  
ATOM    649  CA  MET D 665      33.828  80.375  35.378  1.00  0.00           C  
ATOM    650  C   MET D 665      32.919  79.978  36.540  1.00  0.00           C  
ATOM    651  O   MET D 665      32.914  80.620  37.593  1.00  0.00           O  
ATOM    652  CB  MET D 665      33.034  81.145  34.327  1.00  0.00           C  
ATOM    653  CG  MET D 665      33.889  81.711  33.213  1.00  0.00           C  
ATOM    654  SD  MET D 665      34.801  83.173  33.738  1.00  0.00           S  
ATOM    655  CE  MET D 665      34.159  84.415  32.564  1.00  0.00           C  
ATOM    656  N   VAL D 666      32.171  78.897  36.361  1.00  0.00           N  
ATOM    657  CA  VAL D 666      31.273  78.407  37.398  1.00  0.00           C  
ATOM    658  C   VAL D 666      32.087  77.849  38.569  1.00  0.00           C  
ATOM    659  O   VAL D 666      31.747  78.058  39.740  1.00  0.00           O  
ATOM    660  CB  VAL D 666      30.345  77.323  36.837  1.00  0.00           C  
ATOM    661  CG1 VAL D 666      29.454  76.773  37.933  1.00  0.00           C  
ATOM    662  CG2 VAL D 666      29.509  77.899  35.700  1.00  0.00           C  
ATOM    663  N   ARG D 667      33.178  77.161  38.243  1.00  0.00           N  
ATOM    664  CA  ARG D 667      34.075  76.581  39.239  1.00  0.00           C  
ATOM    665  C   ARG D 667      34.608  77.724  40.103  1.00  0.00           C  
ATOM    666  O   ARG D 667      34.631  77.641  41.333  1.00  0.00           O  
ATOM    667  CB  ARG D 667      35.223  75.862  38.520  1.00  0.00           C  
ATOM    668  CG  ARG D 667      36.162  75.045  39.401  1.00  0.00           C  
ATOM    669  CD  ARG D 667      37.284  75.879  40.006  1.00  0.00           C  
ATOM    670  NE  ARG D 667      38.090  76.551  38.989  1.00  0.00           N  
ATOM    671  CZ  ARG D 667      38.686  77.726  39.168  1.00  0.00           C  
ATOM    672  NH1 ARG D 667      38.579  78.359  40.328  1.00  0.00           N  
ATOM    673  NH2 ARG D 667      39.335  78.302  38.167  1.00  0.00           N  
ATOM    674  N   ALA D 668      34.995  78.810  39.441  1.00  0.00           N  
ATOM    675  CA  ALA D 668      35.518  79.990  40.112  1.00  0.00           C  
ATOM    676  C   ALA D 668      34.444  80.613  40.992  1.00  0.00           C  
ATOM    677  O   ALA D 668      34.699  80.959  42.149  1.00  0.00           O  
ATOM    678  CB  ALA D 668      36.001  80.994  39.087  1.00  0.00           C  
ATOM    679  N   TYR D 669      33.243  80.741  40.438  1.00  0.00           N  
ATOM    680  CA  TYR D 669      32.109  81.312  41.153  1.00  0.00           C  
ATOM    681  C   TYR D 669      31.923  80.581  42.478  1.00  0.00           C  
ATOM    682  O   TYR D 669      31.791  81.211  43.536  1.00  0.00           O  
ATOM    683  CB  TYR D 669      30.837  81.193  40.303  1.00  0.00           C  
ATOM    684  CG  TYR D 669      29.596  81.805  40.933  1.00  0.00           C  
ATOM    685  CD1 TYR D 669      28.830  81.086  41.853  1.00  0.00           C  
ATOM    686  CD2 TYR D 669      29.197  83.107  40.619  1.00  0.00           C  
ATOM    687  CE1 TYR D 669      27.706  81.645  42.447  1.00  0.00           C  
ATOM    688  CE2 TYR D 669      28.072  83.679  41.209  1.00  0.00           C  
ATOM    689  CZ  TYR D 669      27.331  82.940  42.120  1.00  0.00           C  
ATOM    690  OH  TYR D 669      26.214  83.490  42.712  1.00  0.00           O  
ATOM    691  N   LEU D 670      31.915  79.254  42.408  1.00  0.00           N  
ATOM    692  CA  LEU D 670      31.756  78.420  43.595  1.00  0.00           C  
ATOM    693  C   LEU D 670      32.910  78.608  44.578  1.00  0.00           C  
ATOM    694  O   LEU D 670      32.694  78.940  45.744  1.00  0.00           O  
ATOM    695  CB  LEU D 670      31.669  76.940  43.203  1.00  0.00           C  
ATOM    696  CG  LEU D 670      30.323  76.348  42.783  1.00  0.00           C  
ATOM    697  CD1 LEU D 670      29.597  77.272  41.833  1.00  0.00           C  
ATOM    698  CD2 LEU D 670      30.549  74.990  42.147  1.00  0.00           C  
ATOM    699  N   GLU D 671      34.133  78.440  44.081  1.00  0.00           N  
ATOM    700  CA  GLU D 671      35.331  78.553  44.901  1.00  0.00           C  
ATOM    701  C   GLU D 671      35.445  79.851  45.677  1.00  0.00           C  
ATOM    702  O   GLU D 671      35.731  79.848  46.871  1.00  0.00           O  
ATOM    703  CB  GLU D 671      36.582  78.361  44.039  1.00  0.00           C  
ATOM    704  CG  GLU D 671      37.894  78.541  44.804  1.00  0.00           C  
ATOM    705  CD  GLU D 671      39.116  78.095  44.025  1.00  0.00           C  
ATOM    706  OE1 GLU D 671      38.975  77.553  42.908  1.00  0.00           O  
ATOM    707  OE2 GLU D 671      40.231  78.277  44.548  1.00  0.00           O  
ATOM    708  N   HIS D 672      35.215  80.967  45.001  1.00  0.00           N  
ATOM    709  CA  HIS D 672      35.334  82.261  45.656  1.00  0.00           C  
ATOM    710  C   HIS D 672      34.092  82.699  46.421  1.00  0.00           C  
ATOM    711  O   HIS D 672      34.016  83.833  46.903  1.00  0.00           O  
ATOM    712  CB  HIS D 672      35.757  83.321  44.637  1.00  0.00           C  
ATOM    713  CG  HIS D 672      37.079  83.032  43.995  1.00  0.00           C  
ATOM    714  ND1 HIS D 672      38.273  83.110  44.681  1.00  0.00           N  
ATOM    715  CD2 HIS D 672      37.390  82.611  42.746  1.00  0.00           C  
ATOM    716  CE1 HIS D 672      39.259  82.745  43.882  1.00  0.00           C  
ATOM    717  NE2 HIS D 672      38.750  82.438  42.703  1.00  0.00           N  
ATOM    718  N   GLY D 675      33.127  81.793  46.543  1.00  0.00           N  
ATOM    719  CA  GLY D 675      31.897  82.104  47.248  1.00  0.00           C  
ATOM    720  C   GLY D 675      31.238  83.347  46.687  1.00  0.00           C  
ATOM    721  O   GLY D 675      30.603  84.104  47.421  1.00  0.00           O  
ATOM    722  N   MET D 677      31.372  83.546  45.375  1.00  0.00           N  
ATOM    723  CA  MET D 677      30.798  84.710  44.700  1.00  0.00           C  
ATOM    724  C   MET D 677      29.285  84.774  44.884  1.00  0.00           C  
ATOM    725  O   MET D 677      28.656  85.795  44.605  1.00  0.00           O  
ATOM    726  CB  MET D 677      31.154  84.703  43.210  1.00  0.00           C  
ATOM    727  CG  MET D 677      32.641  84.820  42.919  1.00  0.00           C  
ATOM    728  SD  MET D 677      32.990  85.143  41.184  1.00  0.00           S  
ATOM    729  CE  MET D 677      34.668  84.625  41.092  1.00  0.00           C  
ATOM    730  N   LYS D 678      28.715  83.677  45.373  1.00  0.00           N  
ATOM    731  CA  LYS D 678      27.282  83.576  45.627  1.00  0.00           C  
ATOM    732  C   LYS D 678      26.801  84.578  46.676  1.00  0.00           C  
ATOM    733  O   LYS D 678      25.605  84.837  46.788  1.00  0.00           O  
ATOM    734  CB  LYS D 678      26.935  82.152  46.068  1.00  0.00           C  
ATOM    735  CG  LYS D 678      27.808  81.631  47.200  1.00  0.00           C  
ATOM    736  CD  LYS D 678      27.533  80.165  47.483  1.00  0.00           C  
ATOM    737  CE  LYS D 678      28.582  79.580  48.419  1.00  0.00           C  
ATOM    738  NZ  LYS D 678      28.356  78.130  48.686  1.00  0.00           N  
ATOM    739  N   VAL D 681      27.729  85.126  47.455  1.00  0.00           N  
ATOM    740  CA  VAL D 681      27.377  86.097  48.486  1.00  0.00           C  
ATOM    741  C   VAL D 681      27.455  87.533  47.974  1.00  0.00           C  
ATOM    742  O   VAL D 681      27.066  88.468  48.672  1.00  0.00           O  
ATOM    743  CB  VAL D 681      28.282  85.952  49.719  1.00  0.00           C  
ATOM    744  CG1 VAL D 681      28.155  84.553  50.295  1.00  0.00           C  
ATOM    745  CG2 VAL D 681      29.724  86.247  49.348  1.00  0.00           C  
ATOM    746  N   TRP D 683      27.996  87.702  46.770  1.00  0.00           N  
ATOM    747  CA  TRP D 683      28.124  89.022  46.152  1.00  0.00           C  
ATOM    748  C   TRP D 683      26.766  89.446  45.618  1.00  0.00           C  
ATOM    749  O   TRP D 683      25.881  88.609  45.435  1.00  0.00           O  
ATOM    750  CB  TRP D 683      29.078  88.973  44.960  1.00  0.00           C  
ATOM    751  CG  TRP D 683      30.502  88.653  45.252  1.00  0.00           C  
ATOM    752  CD1 TRP D 683      31.056  88.325  46.457  1.00  0.00           C  
ATOM    753  CD2 TRP D 683      31.562  88.607  44.295  1.00  0.00           C  
ATOM    754  NE1 TRP D 683      32.400  88.073  46.305  1.00  0.00           N  
ATOM    755  CE2 TRP D 683      32.737  88.243  44.986  1.00  0.00           C  
ATOM    756  CE3 TRP D 683      31.633  88.843  42.913  1.00  0.00           C  
ATOM    757  CZ2 TRP D 683      33.971  88.103  44.341  1.00  0.00           C  
ATOM    758  CZ3 TRP D 683      32.857  88.704  42.274  1.00  0.00           C  
ATOM    759  CH2 TRP D 683      34.010  88.339  42.988  1.00  0.00           C  
ATOM    760  N   PRO D 684      26.587  90.749  45.332  1.00  0.00           N  
ATOM    761  CA  PRO D 684      25.280  91.149  44.809  1.00  0.00           C  
ATOM    762  C   PRO D 684      25.038  90.473  43.456  1.00  0.00           C  
ATOM    763  O   PRO D 684      25.889  90.514  42.563  1.00  0.00           O  
ATOM    764  CB  PRO D 684      25.407  92.672  44.694  1.00  0.00           C  
ATOM    765  CG  PRO D 684      26.881  92.886  44.489  1.00  0.00           C  
ATOM    766  CD  PRO D 684      27.478  91.914  45.475  1.00  0.00           C  
ATOM    767  N   GLN D 685      23.901  89.791  43.348  1.00  0.00           N  
ATOM    768  CA  GLN D 685      23.529  89.076  42.130  1.00  0.00           C  
ATOM    769  C   GLN D 685      22.791  89.983  41.150  1.00  0.00           C  
ATOM    770  O   GLN D 685      22.124  90.936  41.560  1.00  0.00           O  
ATOM    771  CB  GLN D 685      22.638  87.879  42.473  1.00  0.00           C  
ATOM    772  CG  GLN D 685      23.218  86.930  43.514  1.00  0.00           C  
ATOM    773  CD  GLN D 685      24.514  86.279  43.068  1.00  0.00           C  
ATOM    774  OE1 GLN D 685      24.616  85.768  41.951  1.00  0.00           O  
ATOM    775  NE2 GLN D 685      25.514  86.303  43.937  1.00  0.00           N  
ATOM    776  N   PRO D 686      22.909  89.708  39.842  1.00  0.00           N  
ATOM    777  CA  PRO D 686      23.695  88.606  39.277  1.00  0.00           C  
ATOM    778  C   PRO D 686      25.172  88.975  39.142  1.00  0.00           C  
ATOM    779  O   PRO D 686      25.529  90.156  39.043  1.00  0.00           O  
ATOM    780  CB  PRO D 686      23.046  88.401  37.912  1.00  0.00           C  
ATOM    781  CG  PRO D 686      22.685  89.790  37.511  1.00  0.00           C  
ATOM    782  CD  PRO D 686      22.120  90.383  38.792  1.00  0.00           C  
ATOM    783  N   VAL D 687      26.032  87.964  39.162  1.00  0.00           N  
ATOM    784  CA  VAL D 687      27.464  88.183  39.031  1.00  0.00           C  
ATOM    785  C   VAL D 687      27.875  88.004  37.572  1.00  0.00           C  
ATOM    786  O   VAL D 687      27.804  86.897  37.035  1.00  0.00           O  
ATOM    787  CB  VAL D 687      28.258  87.214  39.945  1.00  0.00           C  
ATOM    788  CG1 VAL D 687      29.751  87.375  39.728  1.00  0.00           C  
ATOM    789  CG2 VAL D 687      27.919  87.479  41.404  1.00  0.00           C  
ATOM    790  N   ARG D 688      28.240  89.104  36.918  1.00  0.00           N  
ATOM    791  CA  ARG D 688      28.674  89.070  35.516  1.00  0.00           C  
ATOM    792  C   ARG D 688      30.207  88.992  35.424  1.00  0.00           C  
ATOM    793  O   ARG D 688      30.914  89.804  36.031  1.00  0.00           O  
ATOM    794  CB  ARG D 688      28.166  90.306  34.764  1.00  0.00           C  
ATOM    795  CG  ARG D 688      26.650  90.382  34.645  1.00  0.00           C  
ATOM    796  CD  ARG D 688      26.209  91.680  33.996  1.00  0.00           C  
ATOM    797  NE  ARG D 688      24.761  91.749  33.794  1.00  0.00           N  
ATOM    798  CZ  ARG D 688      23.876  92.075  34.734  1.00  0.00           C  
ATOM    799  NH1 ARG D 688      24.273  92.365  35.965  1.00  0.00           N  
ATOM    800  NH2 ARG D 688      22.587  92.124  34.436  1.00  0.00           N  
ATOM    801  N   LEU D 689      30.713  88.029  34.653  1.00  0.00           N  
ATOM    802  CA  LEU D 689      32.156  87.827  34.501  1.00  0.00           C  
ATOM    803  C   LEU D 689      32.561  87.737  33.036  1.00  0.00           C  
ATOM    804  O   LEU D 689      31.820  87.199  32.217  1.00  0.00           O  
ATOM    805  CB  LEU D 689      32.587  86.533  35.200  1.00  0.00           C  
ATOM    806  CG  LEU D 689      32.240  86.336  36.679  1.00  0.00           C  
ATOM    807  CD1 LEU D 689      32.672  84.951  37.127  1.00  0.00           C  
ATOM    808  CD2 LEU D 689      32.907  87.409  37.521  1.00  0.00           C  
ATOM    809  N   TRP D 690      33.757  88.220  32.713  1.00  0.00           N  
ATOM    810  CA  TRP D 690      34.238  88.166  31.341  1.00  0.00           C  
ATOM    811  C   TRP D 690      35.755  88.025  31.294  1.00  0.00           C  
ATOM    812  O   TRP D 690      36.451  88.360  32.259  1.00  0.00           O  
ATOM    813  CB  TRP D 690      33.813  89.422  30.569  1.00  0.00           C  
ATOM    814  CG  TRP D 690      34.776  90.571  30.686  1.00  0.00           C  
ATOM    815  CD1 TRP D 690      34.835  91.496  31.688  1.00  0.00           C  
ATOM    816  CD2 TRP D 690      35.836  90.891  29.781  1.00  0.00           C  
ATOM    817  NE1 TRP D 690      35.870  92.371  31.464  1.00  0.00           N  
ATOM    818  CE2 TRP D 690      36.504  92.020  30.300  1.00  0.00           C  
ATOM    819  CE3 TRP D 690      36.291  90.330  28.580  1.00  0.00           C  
ATOM    820  CZ2 TRP D 690      37.607  92.598  29.666  1.00  0.00           C  
ATOM    821  CZ3 TRP D 690      37.390  90.904  27.948  1.00  0.00           C  
ATOM    822  CH2 TRP D 690      38.033  92.030  28.495  1.00  0.00           C  
ATOM    823  N   MET D 691      36.255  87.550  30.158  1.00  0.00           N  
ATOM    824  CA  MET D 691      37.685  87.371  29.938  1.00  0.00           C  
ATOM    825  C   MET D 691      37.909  87.050  28.465  1.00  0.00           C  
ATOM    826  O   MET D 691      36.956  86.839  27.712  1.00  0.00           O  
ATOM    827  CB  MET D 691      38.226  86.213  30.777  1.00  0.00           C  
ATOM    828  CG  MET D 691      37.863  84.844  30.221  1.00  0.00           C  
ATOM    829  SD  MET D 691      38.886  83.516  30.858  1.00  0.00           S  
ATOM    830  CE  MET D 691      37.853  82.869  32.161  1.00  0.00           C  
ATOM    831  N   ALA D 692      39.174  87.006  28.067  1.00  0.00           N  
ATOM    832  CA  ALA D 692      39.566  86.686  26.701  1.00  0.00           C  
ATOM    833  C   ALA D 692      40.861  85.902  26.845  1.00  0.00           C  
ATOM    834  O   ALA D 692      41.764  86.316  27.578  1.00  0.00           O  
ATOM    835  CB  ALA D 692      39.801  87.956  25.894  1.00  0.00           C  
ATOM    836  N   GLY D 693      40.928  84.742  26.211  1.00  0.00           N  
ATOM    837  CA  GLY D 693      42.127  83.942  26.314  1.00  0.00           C  
ATOM    838  C   GLY D 693      42.139  82.784  25.351  1.00  0.00           C  
ATOM    839  O   GLY D 693      41.266  82.673  24.491  1.00  0.00           O  
ATOM    840  N   PRO D 695      43.181  81.952  25.408  1.00  0.00           N  
ATOM    841  CA  PRO D 695      43.291  80.798  24.521  1.00  0.00           C  
ATOM    842  C   PRO D 695      42.521  79.582  25.034  1.00  0.00           C  
ATOM    843  O   PRO D 695      42.381  79.379  26.241  1.00  0.00           O  
ATOM    844  CB  PRO D 695      44.791  80.546  24.499  1.00  0.00           C  
ATOM    845  CG  PRO D 695      45.189  80.884  25.908  1.00  0.00           C  
ATOM    846  CD  PRO D 695      44.435  82.172  26.152  1.00  0.00           C  
ATOM    847  N   MET D 696      42.012  78.790  24.100  1.00  0.00           N  
ATOM    848  CA  MET D 696      41.269  77.582  24.408  1.00  0.00           C  
ATOM    849  C   MET D 696      41.935  76.505  23.571  1.00  0.00           C  
ATOM    850  O   MET D 696      42.399  76.780  22.459  1.00  0.00           O  
ATOM    851  CB  MET D 696      39.805  77.728  23.998  1.00  0.00           C  
ATOM    852  CG  MET D 696      39.023  78.790  24.756  1.00  0.00           C  
ATOM    853  SD  MET D 696      38.760  78.384  26.507  1.00  0.00           S  
ATOM    854  CE  MET D 696      38.327  79.996  27.157  1.00  0.00           C  
ATOM    855  N   PHE D 697      41.963  75.281  24.089  1.00  0.00           N  
ATOM    856  CA  PHE D 697      42.609  74.179  23.391  1.00  0.00           C  
ATOM    857  C   PHE D 697      41.684  72.988  23.167  1.00  0.00           C  
ATOM    858  O   PHE D 697      41.139  72.415  24.113  1.00  0.00           O  
ATOM    859  CB  PHE D 697      43.851  73.750  24.170  1.00  0.00           C  
ATOM    860  CG  PHE D 697      44.548  74.888  24.848  1.00  0.00           C  
ATOM    861  CD1 PHE D 697      45.510  75.630  24.178  1.00  0.00           C  
ATOM    862  CD2 PHE D 697      44.195  75.256  26.139  1.00  0.00           C  
ATOM    863  CE1 PHE D 697      46.104  76.731  24.784  1.00  0.00           C  
ATOM    864  CE2 PHE D 697      44.781  76.355  26.753  1.00  0.00           C  
ATOM    865  CZ  PHE D 697      45.737  77.094  26.076  1.00  0.00           C  
ATOM    866  N   ARG D 698      41.528  72.617  21.903  1.00  0.00           N  
ATOM    867  CA  ARG D 698      40.695  71.495  21.521  1.00  0.00           C  
ATOM    868  C   ARG D 698      41.495  70.561  20.627  1.00  0.00           C  
ATOM    869  O   ARG D 698      41.972  70.965  19.571  1.00  0.00           O  
ATOM    870  CB  ARG D 698      39.448  71.977  20.785  1.00  0.00           C  
ATOM    871  CG  ARG D 698      38.156  71.593  21.488  1.00  0.00           C  
ATOM    872  CD  ARG D 698      37.520  72.774  22.193  1.00  0.00           C  
ATOM    873  NE  ARG D 698      36.591  73.475  21.311  1.00  0.00           N  
ATOM    874  CZ  ARG D 698      35.492  74.103  21.721  1.00  0.00           C  
ATOM    875  NH1 ARG D 698      35.179  74.136  23.009  1.00  0.00           N  
ATOM    876  NH2 ARG D 698      34.660  74.626  20.838  1.00  0.00           N  
ATOM    877  N   ALA D 699      41.645  69.315  21.066  1.00  0.00           N  
ATOM    878  CA  ALA D 699      42.393  68.297  20.328  1.00  0.00           C  
ATOM    879  C   ALA D 699      41.646  67.717  19.128  1.00  0.00           C  
ATOM    880  O   ALA D 699      41.391  66.516  19.076  1.00  0.00           O  
ATOM    881  CB  ALA D 699      42.814  67.175  21.269  1.00  0.00           C  
ATOM    882  N   GLU D 700      41.309  68.557  18.158  1.00  0.00           N  
ATOM    883  CA  GLU D 700      40.603  68.073  16.984  1.00  0.00           C  
ATOM    884  C   GLU D 700      41.426  68.368  15.746  1.00  0.00           C  
ATOM    885  O   GLU D 700      42.220  69.308  15.725  1.00  0.00           O  
ATOM    886  CB  GLU D 700      39.222  68.720  16.876  1.00  0.00           C  
ATOM    887  CG  GLU D 700      39.239  70.198  16.527  1.00  0.00           C  
ATOM    888  CD  GLU D 700      37.957  70.921  16.938  1.00  0.00           C  
ATOM    889  OE1 GLU D 700      36.848  70.394  16.697  1.00  0.00           O  
ATOM    890  OE2 GLU D 700      38.065  72.015  17.512  1.00  0.00           O  
ATOM    891  N   ARG D 703      41.232  67.553  14.711  1.00  0.00           N  
ATOM    892  CA  ARG D 703      41.966  67.714  13.456  1.00  0.00           C  
ATOM    893  C   ARG D 703      41.637  69.077  12.859  1.00  0.00           C  
ATOM    894  O   ARG D 703      40.487  69.348  12.511  1.00  0.00           O  
ATOM    895  CB  ARG D 703      41.606  66.588  12.489  1.00  0.00           C  
ATOM    896  CG  ARG D 703      41.762  65.213  13.117  1.00  0.00           C  
ATOM    897  CD  ARG D 703      41.372  64.114  12.161  1.00  0.00           C  
ATOM    898  NE  ARG D 703      41.158  62.853  12.868  1.00  0.00           N  
ATOM    899  CZ  ARG D 703      40.993  61.671  12.280  1.00  0.00           C  
ATOM    900  NH1 ARG D 703      41.027  61.575  10.958  1.00  0.00           N  
ATOM    901  NH2 ARG D 703      40.758  60.588  13.015  1.00  0.00           N  
ATOM    902  N   PRO D 718      42.657  69.930  12.690  1.00  0.00           N  
ATOM    903  CA  PRO D 718      42.465  71.272  12.144  1.00  0.00           C  
ATOM    904  C   PRO D 718      42.109  71.367  10.672  1.00  0.00           C  
ATOM    905  O   PRO D 718      42.493  70.520   9.851  1.00  0.00           O  
ATOM    906  CB  PRO D 718      43.807  71.975  12.412  1.00  0.00           C  
ATOM    907  CG  PRO D 718      44.693  70.942  13.101  1.00  0.00           C  
ATOM    908  CD  PRO D 718      44.094  69.605  12.763  1.00  0.00           C  
ATOM    909  N   GLN D 719      41.398  72.438  10.357  1.00  0.00           N  
ATOM    910  CA  GLN D 719      40.974  72.764   9.007  1.00  0.00           C  
ATOM    911  C   GLN D 719      40.607  74.245   9.050  1.00  0.00           C  
ATOM    912  O   GLN D 719      40.805  74.892  10.094  1.00  0.00           O  
ATOM    913  CB  GLN D 719      39.817  71.896   8.538  1.00  0.00           C  
ATOM    914  CG  GLN D 719      38.496  72.107   9.229  1.00  0.00           C  
ATOM    915  CD  GLN D 719      37.451  71.202   8.627  1.00  0.00           C  
ATOM    916  OE1 GLN D 719      37.766  70.111   8.142  1.00  0.00           O  
ATOM    917  NE2 GLN D 719      36.209  71.648   8.623  1.00  0.00           N  
ATOM    918  N   LYS D 720      40.103  74.815   7.958  1.00  0.00           N  
ATOM    919  CA  LYS D 720      39.799  76.248   7.984  1.00  0.00           C  
ATOM    920  C   LYS D 720      38.768  76.693   9.010  1.00  0.00           C  
ATOM    921  O   LYS D 720      37.574  76.428   8.861  1.00  0.00           O  
ATOM    922  CB  LYS D 720      39.445  76.769   6.601  1.00  0.00           C  
ATOM    923  CG  LYS D 720      40.623  77.481   5.990  1.00  0.00           C  
ATOM    924  CD  LYS D 720      40.402  77.813   4.550  1.00  0.00           C  
ATOM    925  CE  LYS D 720      41.497  78.758   4.077  1.00  0.00           C  
ATOM    926  NZ  LYS D 720      41.436  79.027   2.610  1.00  0.00           N  
ATOM    927  N   GLY D 721      39.257  77.341  10.065  1.00  0.00           N  
ATOM    928  CA  GLY D 721      38.394  77.830  11.119  1.00  0.00           C  
ATOM    929  C   GLY D 721      38.579  77.013  12.373  1.00  0.00           C  
ATOM    930  O   GLY D 721      38.361  77.523  13.472  1.00  0.00           O  
ATOM    931  N   ARG D 722      38.992  75.759  12.225  1.00  0.00           N  
ATOM    932  CA  ARG D 722      39.197  74.890  13.377  1.00  0.00           C  
ATOM    933  C   ARG D 722      40.673  74.799  13.724  1.00  0.00           C  
ATOM    934  O   ARG D 722      41.444  74.143  13.022  1.00  0.00           O  
ATOM    935  CB  ARG D 722      38.639  73.489  13.114  1.00  0.00           C  
ATOM    936  CG  ARG D 722      37.130  73.446  12.966  1.00  0.00           C  
ATOM    937  CD  ARG D 722      36.636  72.021  12.895  1.00  0.00           C  
ATOM    938  NE  ARG D 722      35.204  71.950  12.622  1.00  0.00           N  
ATOM    939  CZ  ARG D 722      34.482  70.833  12.687  1.00  0.00           C  
ATOM    940  NH1 ARG D 722      35.050  69.672  13.031  1.00  0.00           N  
ATOM    941  NH2 ARG D 722      33.183  70.874  12.392  1.00  0.00           N  
ATOM    942  N   TYR D 723      41.074  75.537  14.754  1.00  0.00           N  
ATOM    943  CA  TYR D 723      42.456  75.536  15.218  1.00  0.00           C  
ATOM    944  C   TYR D 723      42.512  74.678  16.467  1.00  0.00           C  
ATOM    945  O   TYR D 723      41.482  74.441  17.106  1.00  0.00           O  
ATOM    946  CB  TYR D 723      42.895  76.952  15.581  1.00  0.00           C  
ATOM    947  CG  TYR D 723      42.814  77.955  14.459  1.00  0.00           C  
ATOM    948  CD1 TYR D 723      42.575  77.563  13.140  1.00  0.00           C  
ATOM    949  CD2 TYR D 723      42.995  79.305  14.719  1.00  0.00           C  
ATOM    950  CE1 TYR D 723      42.527  78.509  12.099  1.00  0.00           C  
ATOM    951  CE2 TYR D 723      42.951  80.250  13.697  1.00  0.00           C  
ATOM    952  CZ  TYR D 723      42.710  79.853  12.394  1.00  0.00           C  
ATOM    953  OH  TYR D 723      42.642  80.803  11.404  1.00  0.00           O  
ATOM    954  N   ARG D 724      43.704  74.206  16.812  1.00  0.00           N  
ATOM    955  CA  ARG D 724      43.853  73.406  18.021  1.00  0.00           C  
ATOM    956  C   ARG D 724      43.986  74.351  19.204  1.00  0.00           C  
ATOM    957  O   ARG D 724      43.660  74.004  20.338  1.00  0.00           O  
ATOM    958  CB  ARG D 724      45.033  72.449  17.918  1.00  0.00           C  
ATOM    959  CG  ARG D 724      44.580  71.015  17.711  1.00  0.00           C  
ATOM    960  CD  ARG D 724      45.227  70.382  16.499  1.00  0.00           C  
ATOM    961  NE  ARG D 724      46.605  69.982  16.757  1.00  0.00           N  
ATOM    962  CZ  ARG D 724      46.956  68.917  17.470  1.00  0.00           C  
ATOM    963  NH1 ARG D 724      46.031  68.129  18.008  1.00  0.00           N  
ATOM    964  NH2 ARG D 724      48.241  68.640  17.637  1.00  0.00           N  
ATOM    965  N   GLN D 725      44.486  75.548  18.925  1.00  0.00           N  
ATOM    966  CA  GLN D 725      44.602  76.587  19.930  1.00  0.00           C  
ATOM    967  C   GLN D 725      43.979  77.824  19.314  1.00  0.00           C  
ATOM    968  O   GLN D 725      44.471  78.347  18.313  1.00  0.00           O  
ATOM    969  CB  GLN D 725      46.046  76.901  20.310  1.00  0.00           C  
ATOM    970  CG  GLN D 725      46.090  77.965  21.405  1.00  0.00           C  
ATOM    971  CD  GLN D 725      47.471  78.522  21.687  1.00  0.00           C  
ATOM    972  OE1 GLN D 725      48.397  77.791  22.040  1.00  0.00           O  
ATOM    973  NE2 GLN D 725      47.604  79.834  21.577  1.00  0.00           N  
ATOM    974  N   PHE D 726      42.871  78.261  19.891  1.00  0.00           N  
ATOM    975  CA  PHE D 726      42.166  79.438  19.415  1.00  0.00           C  
ATOM    976  C   PHE D 726      41.941  80.365  20.599  1.00  0.00           C  
ATOM    977  O   PHE D 726      42.306  80.037  21.723  1.00  0.00           O  
ATOM    978  CB  PHE D 726      40.838  79.037  18.770  1.00  0.00           C  
ATOM    979  CG  PHE D 726      40.025  78.089  19.600  1.00  0.00           C  
ATOM    980  CD1 PHE D 726      40.312  76.728  19.608  1.00  0.00           C  
ATOM    981  CD2 PHE D 726      38.971  78.555  20.376  1.00  0.00           C  
ATOM    982  CE1 PHE D 726      39.562  75.844  20.377  1.00  0.00           C  
ATOM    983  CE2 PHE D 726      38.212  77.679  21.149  1.00  0.00           C  
ATOM    984  CZ  PHE D 726      38.507  76.323  21.151  1.00  0.00           C  
ATOM    985  N   HIS D 728      41.381  81.538  20.342  1.00  0.00           N  
ATOM    986  CA  HIS D 728      41.122  82.505  21.400  1.00  0.00           C  
ATOM    987  C   HIS D 728      39.675  82.972  21.325  1.00  0.00           C  
ATOM    988  O   HIS D 728      39.166  83.255  20.234  1.00  0.00           O  
ATOM    989  CB  HIS D 728      42.046  83.717  21.251  1.00  0.00           C  
ATOM    990  CG  HIS D 728      43.502  83.382  21.314  1.00  0.00           C  
ATOM    991  ND1 HIS D 728      44.199  82.889  20.233  1.00  0.00           N  
ATOM    992  CD2 HIS D 728      44.395  83.482  22.327  1.00  0.00           C  
ATOM    993  CE1 HIS D 728      45.461  82.702  20.576  1.00  0.00           C  
ATOM    994  NE2 HIS D 728      45.605  83.053  21.841  1.00  0.00           N  
ATOM    995  N   GLN D 730      39.026  83.086  22.476  1.00  0.00           N  
ATOM    996  CA  GLN D 730      37.642  83.531  22.498  1.00  0.00           C  
ATOM    997  C   GLN D 730      37.334  84.475  23.655  1.00  0.00           C  
ATOM    998  O   GLN D 730      37.970  84.407  24.711  1.00  0.00           O  
ATOM    999  CB  GLN D 730      36.685  82.326  22.547  1.00  0.00           C  
ATOM   1000  CG  GLN D 730      36.721  81.502  23.844  1.00  0.00           C  
ATOM   1001  CD  GLN D 730      35.749  80.322  23.832  1.00  0.00           C  
ATOM   1002  OE1 GLN D 730      35.556  79.668  22.808  1.00  0.00           O  
ATOM   1003  NE2 GLN D 730      35.140  80.045  24.981  1.00  0.00           N  
ATOM   1004  N   VAL D 731      36.397  85.390  23.420  1.00  0.00           N  
ATOM   1005  CA  VAL D 731      35.945  86.330  24.442  1.00  0.00           C  
ATOM   1006  C   VAL D 731      34.760  85.608  25.097  1.00  0.00           C  
ATOM   1007  O   VAL D 731      33.861  85.124  24.406  1.00  0.00           O  
ATOM   1008  CB  VAL D 731      35.485  87.665  23.820  1.00  0.00           C  
ATOM   1009  CG1 VAL D 731      34.872  88.566  24.882  1.00  0.00           C  
ATOM   1010  CG2 VAL D 731      36.660  88.357  23.166  1.00  0.00           C  
ATOM   1011  N   ASN D 732      34.756  85.546  26.422  1.00  0.00           N  
ATOM   1012  CA  ASN D 732      33.727  84.818  27.145  1.00  0.00           C  
ATOM   1013  C   ASN D 732      32.979  85.683  28.145  1.00  0.00           C  
ATOM   1014  O   ASN D 732      33.591  86.336  28.992  1.00  0.00           O  
ATOM   1015  CB  ASN D 732      34.399  83.652  27.871  1.00  0.00           C  
ATOM   1016  CG  ASN D 732      33.419  82.664  28.438  1.00  0.00           C  
ATOM   1017  OD1 ASN D 732      33.149  81.634  27.826  1.00  0.00           O  
ATOM   1018  ND2 ASN D 732      32.930  82.931  29.641  1.00  0.00           N  
ATOM   1019  N   TYR D 733      31.654  85.655  28.061  1.00  0.00           N  
ATOM   1020  CA  TYR D 733      30.795  86.419  28.960  1.00  0.00           C  
ATOM   1021  C   TYR D 733      29.895  85.477  29.748  1.00  0.00           C  
ATOM   1022  O   TYR D 733      29.368  84.514  29.194  1.00  0.00           O  
ATOM   1023  CB  TYR D 733      29.938  87.411  28.179  1.00  0.00           C  
ATOM   1024  CG  TYR D 733      28.835  88.025  29.003  1.00  0.00           C  
ATOM   1025  CD1 TYR D 733      29.115  88.972  29.982  1.00  0.00           C  
ATOM   1026  CD2 TYR D 733      27.509  87.639  28.820  1.00  0.00           C  
ATOM   1027  CE1 TYR D 733      28.098  89.523  30.764  1.00  0.00           C  
ATOM   1028  CE2 TYR D 733      26.485  88.182  29.595  1.00  0.00           C  
ATOM   1029  CZ  TYR D 733      26.785  89.121  30.566  1.00  0.00           C  
ATOM   1030  OH  TYR D 733      25.777  89.652  31.338  1.00  0.00           O  
ATOM   1031  N   GLU D 734      29.655  85.820  31.010  1.00  0.00           N  
ATOM   1032  CA  GLU D 734      28.843  85.011  31.911  1.00  0.00           C  
ATOM   1033  C   GLU D 734      27.984  85.867  32.855  1.00  0.00           C  
ATOM   1034  O   GLU D 734      28.407  86.938  33.307  1.00  0.00           O  
ATOM   1035  CB  GLU D 734      29.777  84.125  32.739  1.00  0.00           C  
ATOM   1036  CG  GLU D 734      29.537  82.634  32.658  1.00  0.00           C  
ATOM   1037  CD  GLU D 734      29.667  82.094  31.260  1.00  0.00           C  
ATOM   1038  OE1 GLU D 734      28.769  82.388  30.455  1.00  0.00           O  
ATOM   1039  OE2 GLU D 734      30.635  81.369  30.962  1.00  0.00           O  
ATOM   1040  N   ALA D 735      26.778  85.389  33.143  1.00  0.00           N  
ATOM   1041  CA  ALA D 735      25.844  86.067  34.044  1.00  0.00           C  
ATOM   1042  C   ALA D 735      25.315  84.984  34.974  1.00  0.00           C  
ATOM   1043  O   ALA D 735      24.472  84.179  34.582  1.00  0.00           O  
ATOM   1044  CB  ALA D 735      24.703  86.697  33.253  1.00  0.00           C  
ATOM   1045  N   LEU D 736      25.838  84.946  36.193  1.00  0.00           N  
ATOM   1046  CA  LEU D 736      25.455  83.928  37.162  1.00  0.00           C  
ATOM   1047  C   LEU D 736      24.608  84.402  38.342  1.00  0.00           C  
ATOM   1048  O   LEU D 736      24.712  85.554  38.778  1.00  0.00           O  
ATOM   1049  CB  LEU D 736      26.718  83.247  37.691  1.00  0.00           C  
ATOM   1050  CG  LEU D 736      27.621  82.625  36.624  1.00  0.00           C  
ATOM   1051  CD1 LEU D 736      29.034  82.461  37.152  1.00  0.00           C  
ATOM   1052  CD2 LEU D 736      27.046  81.293  36.179  1.00  0.00           C  
ATOM   1053  N   GLY D 737      23.780  83.493  38.855  1.00  0.00           N  
ATOM   1054  CA  GLY D 737      22.933  83.787  40.001  1.00  0.00           C  
ATOM   1055  C   GLY D 737      21.461  84.103  39.777  1.00  0.00           C  
ATOM   1056  O   GLY D 737      20.763  84.392  40.744  1.00  0.00           O  
ATOM   1057  N   SER D 738      20.961  84.007  38.546  1.00  0.00           N  
ATOM   1058  CA  SER D 738      19.560  84.330  38.288  1.00  0.00           C  
ATOM   1059  C   SER D 738      18.960  83.622  37.084  1.00  0.00           C  
ATOM   1060  O   SER D 738      19.629  83.388  36.076  1.00  0.00           O  
ATOM   1061  CB  SER D 738      19.383  85.845  38.134  1.00  0.00           C  
ATOM   1062  OG  SER D 738      18.029  86.199  37.884  1.00  0.00           O  
ATOM   1063  N   GLU D 739      17.677  83.301  37.205  1.00  0.00           N  
ATOM   1064  CA  GLU D 739      16.917  82.612  36.163  1.00  0.00           C  
ATOM   1065  C   GLU D 739      16.172  83.607  35.259  1.00  0.00           C  
ATOM   1066  O   GLU D 739      15.702  83.252  34.170  1.00  0.00           O  
ATOM   1067  CB  GLU D 739      15.920  81.658  36.833  1.00  0.00           C  
ATOM   1068  CG  GLU D 739      14.954  80.953  35.896  1.00  0.00           C  
ATOM   1069  CD  GLU D 739      15.616  79.871  35.076  1.00  0.00           C  
ATOM   1070  OE1 GLU D 739      15.842  78.771  35.631  1.00  0.00           O  
ATOM   1071  OE2 GLU D 739      15.893  80.118  33.881  1.00  0.00           O  
ATOM   1072  N   ASN D 783      16.092  84.859  35.706  1.00  0.00           N  
ATOM   1073  CA  ASN D 783      15.395  85.909  34.974  1.00  0.00           C  
ATOM   1074  C   ASN D 783      15.803  85.986  33.500  1.00  0.00           C  
ATOM   1075  O   ASN D 783      16.955  86.294  33.173  1.00  0.00           O  
ATOM   1076  CB  ASN D 783      15.622  87.262  35.652  1.00  0.00           C  
ATOM   1077  CG  ASN D 783      14.724  88.351  35.096  1.00  0.00           C  
ATOM   1078  OD1 ASN D 783      14.560  88.481  33.883  1.00  0.00           O  
ATOM   1079  ND2 ASN D 783      14.130  89.135  35.982  1.00  0.00           N  
ATOM   1080  N   PRO D 787      14.843  85.755  32.589  1.00  0.00           N  
ATOM   1081  CA  PRO D 787      15.039  85.783  31.135  1.00  0.00           C  
ATOM   1082  C   PRO D 787      15.615  87.079  30.561  1.00  0.00           C  
ATOM   1083  O   PRO D 787      15.981  87.122  29.383  1.00  0.00           O  
ATOM   1084  CB  PRO D 787      13.642  85.502  30.599  1.00  0.00           C  
ATOM   1085  CG  PRO D 787      12.745  86.027  31.687  1.00  0.00           C  
ATOM   1086  CD  PRO D 787      13.428  85.507  32.910  1.00  0.00           C  
ATOM   1087  N   ILE D 788      15.692  88.132  31.373  1.00  0.00           N  
ATOM   1088  CA  ILE D 788      16.257  89.406  30.918  1.00  0.00           C  
ATOM   1089  C   ILE D 788      17.753  89.212  30.628  1.00  0.00           C  
ATOM   1090  O   ILE D 788      18.276  89.702  29.621  1.00  0.00           O  
ATOM   1091  CB  ILE D 788      16.076  90.529  31.979  1.00  0.00           C  
ATOM   1092  CG1 ILE D 788      14.603  90.926  32.079  1.00  0.00           C  
ATOM   1093  CG2 ILE D 788      16.909  91.752  31.625  1.00  0.00           C  
ATOM   1094  CD1 ILE D 788      14.317  91.948  33.161  1.00  0.00           C  
ATOM   1095  N   LEU D 789      18.415  88.449  31.492  1.00  0.00           N  
ATOM   1096  CA  LEU D 789      19.838  88.174  31.348  1.00  0.00           C  
ATOM   1097  C   LEU D 789      20.108  87.422  30.052  1.00  0.00           C  
ATOM   1098  O   LEU D 789      21.131  87.650  29.401  1.00  0.00           O  
ATOM   1099  CB  LEU D 789      20.340  87.367  32.543  1.00  0.00           C  
ATOM   1100  CG  LEU D 789      20.123  88.045  33.900  1.00  0.00           C  
ATOM   1101  CD1 LEU D 789      20.611  87.157  35.021  1.00  0.00           C  
ATOM   1102  CD2 LEU D 789      20.853  89.378  33.929  1.00  0.00           C  
ATOM   1103  N   ASP D 790      19.171  86.551  29.674  1.00  0.00           N  
ATOM   1104  CA  ASP D 790      19.288  85.762  28.450  1.00  0.00           C  
ATOM   1105  C   ASP D 790      19.223  86.699  27.252  1.00  0.00           C  
ATOM   1106  O   ASP D 790      19.994  86.577  26.302  1.00  0.00           O  
ATOM   1107  CB  ASP D 790      18.169  84.723  28.358  1.00  0.00           C  
ATOM   1108  CG  ASP D 790      18.162  83.761  29.532  1.00  0.00           C  
ATOM   1109  OD1 ASP D 790      17.976  84.220  30.683  1.00  0.00           O  
ATOM   1110  OD2 ASP D 790      18.330  82.540  29.301  1.00  0.00           O  
ATOM   1111  N   ALA D 791      18.299  87.644  27.306  1.00  0.00           N  
ATOM   1112  CA  ALA D 791      18.154  88.609  26.229  1.00  0.00           C  
ATOM   1113  C   ALA D 791      19.420  89.458  26.186  1.00  0.00           C  
ATOM   1114  O   ALA D 791      20.009  89.651  25.121  1.00  0.00           O  
ATOM   1115  CB  ALA D 791      16.934  89.486  26.469  1.00  0.00           C  
ATOM   1116  N   GLU D 792      19.849  89.921  27.360  1.00  0.00           N  
ATOM   1117  CA  GLU D 792      21.049  90.744  27.511  1.00  0.00           C  
ATOM   1118  C   GLU D 792      22.253  90.043  26.902  1.00  0.00           C  
ATOM   1119  O   GLU D 792      22.991  90.642  26.120  1.00  0.00           O  
ATOM   1120  CB  GLU D 792      21.316  91.019  28.986  1.00  0.00           C  
ATOM   1121  CG  GLU D 792      22.451  91.987  29.241  1.00  0.00           C  
ATOM   1122  CD  GLU D 792      22.611  92.318  30.721  1.00  0.00           C  
ATOM   1123  OE1 GLU D 792      22.615  91.380  31.551  1.00  0.00           O  
ATOM   1124  OE2 GLU D 792      22.730  93.519  31.057  1.00  0.00           O  
ATOM   1125  N   ALA D 793      22.423  88.767  27.241  1.00  0.00           N  
ATOM   1126  CA  ALA D 793      23.517  87.961  26.718  1.00  0.00           C  
ATOM   1127  C   ALA D 793      23.536  88.037  25.190  1.00  0.00           C  
ATOM   1128  O   ALA D 793      24.551  88.377  24.585  1.00  0.00           O  
ATOM   1129  CB  ALA D 793      23.360  86.514  27.172  1.00  0.00           C  
ATOM   1130  N   VAL D 794      22.389  87.778  24.573  1.00  0.00           N  
ATOM   1131  CA  VAL D 794      22.277  87.824  23.119  1.00  0.00           C  
ATOM   1132  C   VAL D 794      22.599  89.213  22.584  1.00  0.00           C  
ATOM   1133  O   VAL D 794      23.313  89.347  21.591  1.00  0.00           O  
ATOM   1134  CB  VAL D 794      20.871  87.432  22.651  1.00  0.00           C  
ATOM   1135  CG1 VAL D 794      20.805  87.431  21.133  1.00  0.00           C  
ATOM   1136  CG2 VAL D 794      20.505  86.067  23.200  1.00  0.00           C  
ATOM   1137  N   VAL D 795      22.089  90.243  23.253  1.00  0.00           N  
ATOM   1138  CA  VAL D 795      22.334  91.622  22.833  1.00  0.00           C  
ATOM   1139  C   VAL D 795      23.815  91.983  22.911  1.00  0.00           C  
ATOM   1140  O   VAL D 795      24.358  92.587  21.982  1.00  0.00           O  
ATOM   1141  CB  VAL D 795      21.554  92.635  23.678  1.00  0.00           C  
ATOM   1142  CG1 VAL D 795      21.714  94.025  23.084  1.00  0.00           C  
ATOM   1143  CG2 VAL D 795      20.098  92.250  23.741  1.00  0.00           C  
ATOM   1144  N   LEU D 796      24.462  91.601  24.013  1.00  0.00           N  
ATOM   1145  CA  LEU D 796      25.878  91.878  24.217  1.00  0.00           C  
ATOM   1146  C   LEU D 796      26.709  91.248  23.106  1.00  0.00           C  
ATOM   1147  O   LEU D 796      27.498  91.934  22.455  1.00  0.00           O  
ATOM   1148  CB  LEU D 796      26.339  91.385  25.592  1.00  0.00           C  
ATOM   1149  CG  LEU D 796      25.755  92.178  26.769  1.00  0.00           C  
ATOM   1150  CD1 LEU D 796      26.240  91.613  28.092  1.00  0.00           C  
ATOM   1151  CD2 LEU D 796      26.124  93.655  26.645  1.00  0.00           C  
ATOM   1152  N   LEU D 797      26.495  89.965  22.843  1.00  0.00           N  
ATOM   1153  CA  LEU D 797      27.233  89.293  21.780  1.00  0.00           C  
ATOM   1154  C   LEU D 797      27.002  90.019  20.455  1.00  0.00           C  
ATOM   1155  O   LEU D 797      27.947  90.306  19.712  1.00  0.00           O  
ATOM   1156  CB  LEU D 797      26.802  87.826  21.664  1.00  0.00           C  
ATOM   1157  CG  LEU D 797      27.364  87.026  20.483  1.00  0.00           C  
ATOM   1158  CD1 LEU D 797      28.878  87.156  20.395  1.00  0.00           C  
ATOM   1159  CD2 LEU D 797      26.954  85.568  20.625  1.00  0.00           C  
ATOM   1160  N   TYR D 798      25.738  90.334  20.187  1.00  0.00           N  
ATOM   1161  CA  TYR D 798      25.351  91.030  18.969  1.00  0.00           C  
ATOM   1162  C   TYR D 798      26.090  92.362  18.884  1.00  0.00           C  
ATOM   1163  O   TYR D 798      26.669  92.690  17.846  1.00  0.00           O  
ATOM   1164  CB  TYR D 798      23.834  91.264  18.958  1.00  0.00           C  
ATOM   1165  CG  TYR D 798      23.307  91.885  17.681  1.00  0.00           C  
ATOM   1166  CD1 TYR D 798      23.275  91.155  16.495  1.00  0.00           C  
ATOM   1167  CD2 TYR D 798      22.852  93.207  17.658  1.00  0.00           C  
ATOM   1168  CE1 TYR D 798      22.807  91.723  15.314  1.00  0.00           C  
ATOM   1169  CE2 TYR D 798      22.384  93.787  16.482  1.00  0.00           C  
ATOM   1170  CZ  TYR D 798      22.363  93.040  15.313  1.00  0.00           C  
ATOM   1171  OH  TYR D 798      21.904  93.612  14.143  1.00  0.00           O  
ATOM   1172  N   GLU D 799      26.113  93.099  19.993  1.00  0.00           N  
ATOM   1173  CA  GLU D 799      26.778  94.400  20.047  1.00  0.00           C  
ATOM   1174  C   GLU D 799      28.289  94.347  19.840  1.00  0.00           C  
ATOM   1175  O   GLU D 799      28.839  95.174  19.112  1.00  0.00           O  
ATOM   1176  CB  GLU D 799      26.446  95.140  21.347  1.00  0.00           C  
ATOM   1177  CG  GLU D 799      25.105  95.861  21.310  1.00  0.00           C  
ATOM   1178  CD  GLU D 799      24.992  96.819  20.126  1.00  0.00           C  
ATOM   1179  OE1 GLU D 799      25.617  97.903  20.170  1.00  0.00           O  
ATOM   1180  OE2 GLU D 799      24.284  96.486  19.148  1.00  0.00           O  
ATOM   1181  N   CYS D 800      28.958  93.373  20.451  1.00  0.00           N  
ATOM   1182  CA  CYS D 800      30.404  93.239  20.300  1.00  0.00           C  
ATOM   1183  C   CYS D 800      30.781  93.172  18.823  1.00  0.00           C  
ATOM   1184  O   CYS D 800      31.698  93.860  18.373  1.00  0.00           O  
ATOM   1185  CB  CYS D 800      30.903  91.980  21.003  1.00  0.00           C  
ATOM   1186  SG  CYS D 800      30.767  92.022  22.786  1.00  0.00           S  
ATOM   1187  N   LEU D 801      30.039  92.367  18.070  1.00  0.00           N  
ATOM   1188  CA  LEU D 801      30.288  92.193  16.648  1.00  0.00           C  
ATOM   1189  C   LEU D 801      29.824  93.410  15.855  1.00  0.00           C  
ATOM   1190  O   LEU D 801      30.449  93.791  14.860  1.00  0.00           O  
ATOM   1191  CB  LEU D 801      29.572  90.936  16.153  1.00  0.00           C  
ATOM   1192  CG  LEU D 801      29.851  89.676  16.979  1.00  0.00           C  
ATOM   1193  CD1 LEU D 801      28.898  88.566  16.583  1.00  0.00           C  
ATOM   1194  CD2 LEU D 801      31.290  89.243  16.789  1.00  0.00           C  
ATOM   1195  N   LYS D 802      28.744  94.033  16.317  1.00  0.00           N  
ATOM   1196  CA  LYS D 802      28.171  95.206  15.660  1.00  0.00           C  
ATOM   1197  C   LYS D 802      29.131  96.388  15.758  1.00  0.00           C  
ATOM   1198  O   LYS D 802      29.412  97.048  14.761  1.00  0.00           O  
ATOM   1199  CB  LYS D 802      26.829  95.559  16.312  1.00  0.00           C  
ATOM   1200  CG  LYS D 802      25.841  96.281  15.406  1.00  0.00           C  
ATOM   1201  CD  LYS D 802      25.391  95.391  14.264  1.00  0.00           C  
ATOM   1202  CE  LYS D 802      24.241  96.020  13.500  1.00  0.00           C  
ATOM   1203  NZ  LYS D 802      23.833  95.173  12.344  1.00  0.00           N  
ATOM   1204  N   GLU D 803      29.640  96.632  16.965  1.00  0.00           N  
ATOM   1205  CA  GLU D 803      30.579  97.720  17.233  1.00  0.00           C  
ATOM   1206  C   GLU D 803      31.833  97.619  16.377  1.00  0.00           C  
ATOM   1207  O   GLU D 803      32.420  98.633  16.009  1.00  0.00           O  
ATOM   1208  CB  GLU D 803      30.991  97.715  18.704  1.00  0.00           C  
ATOM   1209  CG  GLU D 803      29.897  98.122  19.671  1.00  0.00           C  
ATOM   1210  CD  GLU D 803      29.624  99.618  19.676  1.00  0.00           C  
ATOM   1211  OE1 GLU D 803      30.510 100.403  19.261  1.00  0.00           O  
ATOM   1212  OE2 GLU D 803      28.518 100.007  20.116  1.00  0.00           O  
ATOM   1213  N   LEU D 807      32.251  96.391  16.081  1.00  0.00           N  
ATOM   1214  CA  LEU D 807      33.437  96.157  15.267  1.00  0.00           C  
ATOM   1215  C   LEU D 807      33.230  96.611  13.822  1.00  0.00           C  
ATOM   1216  O   LEU D 807      34.183  96.703  13.046  1.00  0.00           O  
ATOM   1217  CB  LEU D 807      33.830  94.676  15.310  1.00  0.00           C  
ATOM   1218  CG  LEU D 807      34.302  94.138  16.665  1.00  0.00           C  
ATOM   1219  CD1 LEU D 807      34.490  92.639  16.583  1.00  0.00           C  
ATOM   1220  CD2 LEU D 807      35.597  94.814  17.085  1.00  0.00           C  
ATOM   1221  N   GLY D 808      31.982  96.901  13.469  1.00  0.00           N  
ATOM   1222  CA  GLY D 808      31.676  97.347  12.124  1.00  0.00           C  
ATOM   1223  C   GLY D 808      30.978  96.291  11.291  1.00  0.00           C  
ATOM   1224  O   GLY D 808      30.549  96.564  10.165  1.00  0.00           O  
ATOM   1225  N   LEU D 809      30.879  95.077  11.827  1.00  0.00           N  
ATOM   1226  CA  LEU D 809      30.224  93.986  11.116  1.00  0.00           C  
ATOM   1227  C   LEU D 809      28.752  94.311  10.922  1.00  0.00           C  
ATOM   1228  O   LEU D 809      28.081  94.793  11.836  1.00  0.00           O  
ATOM   1229  CB  LEU D 809      30.366  92.670  11.877  1.00  0.00           C  
ATOM   1230  CG  LEU D 809      31.761  92.066  11.953  1.00  0.00           C  
ATOM   1231  CD1 LEU D 809      31.709  90.806  12.788  1.00  0.00           C  
ATOM   1232  CD2 LEU D 809      32.272  91.776  10.552  1.00  0.00           C  
ATOM   1233  N   ARG D1153      28.256  94.038   9.725  1.00  0.00           N  
ATOM   1234  CA  ARG D1153      26.867  94.319   9.395  1.00  0.00           C  
ATOM   1235  C   ARG D1153      26.098  93.063   8.997  1.00  0.00           C  
ATOM   1236  O   ARG D1153      24.946  92.887   9.395  1.00  0.00           O  
ATOM   1237  CB  ARG D1153      26.804  95.357   8.269  1.00  0.00           C  
ATOM   1238  CG  ARG D1153      27.368  96.735   8.638  1.00  0.00           C  
ATOM   1239  CD  ARG D1153      26.296  97.671   9.211  1.00  0.00           C  
ATOM   1240  NE  ARG D1153      25.213  97.921   8.255  1.00  0.00           N  
ATOM   1241  CZ  ARG D1153      25.347  98.589   7.108  1.00  0.00           C  
ATOM   1242  NH1 ARG D1153      26.522  99.098   6.754  1.00  0.00           N  
ATOM   1243  NH2 ARG D1153      24.311  98.714   6.291  1.00  0.00           N  
ATOM   1244  N   ARG D1154      26.742  92.182   8.234  1.00  0.00           N  
ATOM   1245  CA  ARG D1154      26.103  90.952   7.777  1.00  0.00           C  
ATOM   1246  C   ARG D1154      26.136  89.772   8.752  1.00  0.00           C  
ATOM   1247  O   ARG D1154      26.801  88.761   8.492  1.00  0.00           O  
ATOM   1248  CB  ARG D1154      26.672  90.540   6.418  1.00  0.00           C  
ATOM   1249  CG  ARG D1154      26.194  91.421   5.275  1.00  0.00           C  
ATOM   1250  CD  ARG D1154      27.296  92.309   4.726  1.00  0.00           C  
ATOM   1251  NE  ARG D1154      28.189  91.579   3.829  1.00  0.00           N  
ATOM   1252  CZ  ARG D1154      29.237  92.114   3.205  1.00  0.00           C  
ATOM   1253  NH1 ARG D1154      29.541  93.395   3.372  1.00  0.00           N  
ATOM   1254  NH2 ARG D1154      29.978  91.364   2.402  1.00  0.00           N  
ATOM   1255  N   LEU D1155      25.422  89.908   9.870  1.00  0.00           N  
ATOM   1256  CA  LEU D1155      25.346  88.857  10.888  1.00  0.00           C  
ATOM   1257  C   LEU D1155      23.985  88.163  10.829  1.00  0.00           C  
ATOM   1258  O   LEU D1155      22.998  88.751  10.378  1.00  0.00           O  
ATOM   1259  CB  LEU D1155      25.531  89.426  12.305  1.00  0.00           C  
ATOM   1260  CG  LEU D1155      26.778  90.195  12.748  1.00  0.00           C  
ATOM   1261  CD1 LEU D1155      28.019  89.583  12.133  1.00  0.00           C  
ATOM   1262  CD2 LEU D1155      26.653  91.646  12.355  1.00  0.00           C  
ATOM   1263  N   LYS D1156      23.927  86.927  11.321  1.00  0.00           N  
ATOM   1264  CA  LYS D1156      22.687  86.156  11.339  1.00  0.00           C  
ATOM   1265  C   LYS D1156      22.487  85.528  12.717  1.00  0.00           C  
ATOM   1266  O   LYS D1156      23.075  84.493  13.028  1.00  0.00           O  
ATOM   1267  CB  LYS D1156      22.710  85.065  10.261  1.00  0.00           C  
ATOM   1268  CG  LYS D1156      22.740  85.583   8.824  1.00  0.00           C  
ATOM   1269  CD  LYS D1156      21.447  86.298   8.446  1.00  0.00           C  
ATOM   1270  CE  LYS D1156      21.474  86.799   7.000  1.00  0.00           C  
ATOM   1271  NZ  LYS D1156      22.377  87.968   6.800  1.00  0.00           N  
ATOM   1272  N   VAL D1157      21.679  86.176  13.549  1.00  0.00           N  
ATOM   1273  CA  VAL D1157      21.401  85.687  14.894  1.00  0.00           C  
ATOM   1274  C   VAL D1157      20.388  84.550  14.845  1.00  0.00           C  
ATOM   1275  O   VAL D1157      19.382  84.643  14.145  1.00  0.00           O  
ATOM   1276  CB  VAL D1157      20.832  86.809  15.789  1.00  0.00           C  
ATOM   1277  CG1 VAL D1157      20.721  86.331  17.229  1.00  0.00           C  
ATOM   1278  CG2 VAL D1157      21.707  88.048  15.702  1.00  0.00           C  
ATOM   1279  N   LYS D1158      20.649  83.487  15.603  1.00  0.00           N  
ATOM   1280  CA  LYS D1158      19.765  82.322  15.655  1.00  0.00           C  
ATOM   1281  C   LYS D1158      19.419  81.953  17.094  1.00  0.00           C  
ATOM   1282  O   LYS D1158      20.301  81.601  17.887  1.00  0.00           O  
ATOM   1283  CB  LYS D1158      20.419  81.132  14.952  1.00  0.00           C  
ATOM   1284  CG  LYS D1158      20.783  81.433  13.520  1.00  0.00           C  
ATOM   1285  CD  LYS D1158      21.289  80.219  12.778  1.00  0.00           C  
ATOM   1286  CE  LYS D1158      21.576  80.587  11.330  1.00  0.00           C  
ATOM   1287  NZ  LYS D1158      20.365  81.152  10.647  1.00  0.00           N  
ATOM   1288  N   LEU D1159      18.134  82.038  17.426  1.00  0.00           N  
ATOM   1289  CA  LEU D1159      17.665  81.733  18.776  1.00  0.00           C  
ATOM   1290  C   LEU D1159      16.861  80.440  18.816  1.00  0.00           C  
ATOM   1291  O   LEU D1159      16.291  80.031  17.808  1.00  0.00           O  
ATOM   1292  CB  LEU D1159      16.825  82.895  19.316  1.00  0.00           C  
ATOM   1293  CG  LEU D1159      16.256  82.763  20.729  1.00  0.00           C  
ATOM   1294  CD1 LEU D1159      17.367  82.515  21.746  1.00  0.00           C  
ATOM   1295  CD2 LEU D1159      15.482  84.022  21.076  1.00  0.00           C  
ATOM   1296  N   SER D1160      16.829  79.804  19.982  1.00  0.00           N  
ATOM   1297  CA  SER D1160      16.099  78.563  20.173  1.00  0.00           C  
ATOM   1298  C   SER D1160      16.137  78.192  21.653  1.00  0.00           C  
ATOM   1299  O   SER D1160      16.514  79.009  22.497  1.00  0.00           O  
ATOM   1300  CB  SER D1160      16.731  77.457  19.328  1.00  0.00           C  
ATOM   1301  OG  SER D1160      16.063  76.212  19.493  1.00  0.00           O  
ATOM   1302  N   SER D1161      15.721  76.971  21.968  1.00  0.00           N  
ATOM   1303  CA  SER D1161      15.723  76.485  23.338  1.00  0.00           C  
ATOM   1304  C   SER D1161      15.750  74.968  23.343  1.00  0.00           C  
ATOM   1305  O   SER D1161      15.292  74.323  22.398  1.00  0.00           O  
ATOM   1306  CB  SER D1161      14.491  76.982  24.091  1.00  0.00           C  
ATOM   1307  OG  SER D1161      14.409  76.406  25.389  1.00  0.00           O  
ATOM   1308  N   VAL D1162      16.335  74.408  24.394  1.00  0.00           N  
ATOM   1309  CA  VAL D1162      16.428  72.963  24.553  1.00  0.00           C  
ATOM   1310  C   VAL D1162      15.473  72.532  25.661  1.00  0.00           C  
ATOM   1311  O   VAL D1162      15.473  71.377  26.090  1.00  0.00           O  
ATOM   1312  CB  VAL D1162      17.882  72.522  24.866  1.00  0.00           C  
ATOM   1313  CG1 VAL D1162      18.814  72.920  23.707  1.00  0.00           C  
ATOM   1314  CG2 VAL D1162      18.362  73.146  26.176  1.00  0.00           C  
ATOM   1315  N   GLY D1163      14.672  73.494  26.113  1.00  0.00           N  
ATOM   1316  CA  GLY D1163      13.684  73.266  27.139  1.00  0.00           C  
ATOM   1317  C   GLY D1163      14.207  72.884  28.486  1.00  0.00           C  
ATOM   1318  O   GLY D1163      15.112  73.527  29.054  1.00  0.00           O  
ATOM   1319  N   ASP D1189      13.478  71.920  29.039  1.00  0.00           N  
ATOM   1320  CA  ASP D1189      13.837  71.381  30.325  1.00  0.00           C  
ATOM   1321  C   ASP D1189      14.323  69.969  30.078  1.00  0.00           C  
ATOM   1322  O   ASP D1189      14.109  69.411  28.998  1.00  0.00           O  
ATOM   1323  CB  ASP D1189      12.637  71.350  31.275  1.00  0.00           C  
ATOM   1324  CG  ASP D1189      12.166  72.732  31.679  1.00  0.00           C  
ATOM   1325  OD1 ASP D1189      12.957  73.484  32.284  1.00  0.00           O  
ATOM   1326  OD2 ASP D1189      10.992  73.061  31.404  1.00  0.00           O  
ATOM   1327  N   PRO D1190      14.943  69.347  31.091  1.00  0.00           N  
ATOM   1328  CA  PRO D1190      15.439  67.980  30.928  1.00  0.00           C  
ATOM   1329  C   PRO D1190      14.354  67.011  30.448  1.00  0.00           C  
ATOM   1330  O   PRO D1190      14.621  66.133  29.629  1.00  0.00           O  
ATOM   1331  CB  PRO D1190      15.952  67.630  32.328  1.00  0.00           C  
ATOM   1332  CG  PRO D1190      15.201  68.569  33.234  1.00  0.00           C  
ATOM   1333  CD  PRO D1190      15.217  69.839  32.452  1.00  0.00           C  
ATOM   1334  N   GLU D1191      13.125  67.210  30.921  1.00  0.00           N  
ATOM   1335  CA  GLU D1191      11.999  66.359  30.536  1.00  0.00           C  
ATOM   1336  C   GLU D1191      11.681  66.530  29.053  1.00  0.00           C  
ATOM   1337  O   GLU D1191      11.593  65.554  28.311  1.00  0.00           O  
ATOM   1338  CB  GLU D1191      10.754  66.691  31.368  1.00  0.00           C  
ATOM   1339  CG  GLU D1191      10.902  66.489  32.874  1.00  0.00           C  
ATOM   1340  CD  GLU D1191      11.626  67.631  33.573  1.00  0.00           C  
ATOM   1341  OE1 GLU D1191      11.503  68.793  33.121  1.00  0.00           O  
ATOM   1342  OE2 GLU D1191      12.310  67.363  34.586  1.00  0.00           O  
ATOM   1343  N   ASP D1192      11.527  67.780  28.630  1.00  0.00           N  
ATOM   1344  CA  ASP D1192      11.221  68.097  27.238  1.00  0.00           C  
ATOM   1345  C   ASP D1192      12.331  67.548  26.352  1.00  0.00           C  
ATOM   1346  O   ASP D1192      12.076  66.953  25.304  1.00  0.00           O  
ATOM   1347  CB  ASP D1192      11.110  69.617  27.051  1.00  0.00           C  
ATOM   1348  CG  ASP D1192      10.141  70.266  28.033  1.00  0.00           C  
ATOM   1349  OD1 ASP D1192       9.131  69.627  28.400  1.00  0.00           O  
ATOM   1350  OD2 ASP D1192      10.384  71.422  28.438  1.00  0.00           O  
ATOM   1351  N   ARG D1193      13.564  67.735  26.811  1.00  0.00           N  
ATOM   1352  CA  ARG D1193      14.761  67.278  26.113  1.00  0.00           C  
ATOM   1353  C   ARG D1193      14.676  65.763  25.899  1.00  0.00           C  
ATOM   1354  O   ARG D1193      14.905  65.266  24.795  1.00  0.00           O  
ATOM   1355  CB  ARG D1193      15.994  67.638  26.953  1.00  0.00           C  
ATOM   1356  CG  ARG D1193      17.335  67.461  26.277  1.00  0.00           C  
ATOM   1357  CD  ARG D1193      18.463  67.909  27.201  1.00  0.00           C  
ATOM   1358  NE  ARG D1193      19.781  67.812  26.572  1.00  0.00           N  
ATOM   1359  CZ  ARG D1193      20.388  68.813  25.936  1.00  0.00           C  
ATOM   1360  NH1 ARG D1193      19.799  69.997  25.838  1.00  0.00           N  
ATOM   1361  NH2 ARG D1193      21.589  68.633  25.397  1.00  0.00           N  
ATOM   1362  N   ALA D1194      14.293  65.045  26.952  1.00  0.00           N  
ATOM   1363  CA  ALA D1194      14.163  63.591  26.904  1.00  0.00           C  
ATOM   1364  C   ALA D1194      13.098  63.161  25.902  1.00  0.00           C  
ATOM   1365  O   ALA D1194      13.338  62.285  25.064  1.00  0.00           O  
ATOM   1366  CB  ALA D1194      13.830  63.046  28.286  1.00  0.00           C  
ATOM   1367  N   ARG D1195      11.933  63.796  25.972  1.00  0.00           N  
ATOM   1368  CA  ARG D1195      10.832  63.473  25.074  1.00  0.00           C  
ATOM   1369  C   ARG D1195      11.168  63.700  23.608  1.00  0.00           C  
ATOM   1370  O   ARG D1195      10.817  62.886  22.753  1.00  0.00           O  
ATOM   1371  CB  ARG D1195       9.576  64.252  25.468  1.00  0.00           C  
ATOM   1372  CG  ARG D1195       9.038  63.821  26.810  1.00  0.00           C  
ATOM   1373  CD  ARG D1195       7.823  64.599  27.260  1.00  0.00           C  
ATOM   1374  NE  ARG D1195       7.443  64.156  28.600  1.00  0.00           N  
ATOM   1375  CZ  ARG D1195       7.586  64.886  29.702  1.00  0.00           C  
ATOM   1376  NH1 ARG D1195       8.092  66.108  29.629  1.00  0.00           N  
ATOM   1377  NH2 ARG D1195       7.280  64.371  30.890  1.00  0.00           N  
ATOM   1378  N   TYR D1196      11.864  64.791  23.313  1.00  0.00           N  
ATOM   1379  CA  TYR D1196      12.234  65.076  21.935  1.00  0.00           C  
ATOM   1380  C   TYR D1196      13.193  64.003  21.444  1.00  0.00           C  
ATOM   1381  O   TYR D1196      13.084  63.543  20.307  1.00  0.00           O  
ATOM   1382  CB  TYR D1196      12.886  66.451  21.809  1.00  0.00           C  
ATOM   1383  CG  TYR D1196      13.127  66.876  20.379  1.00  0.00           C  
ATOM   1384  CD1 TYR D1196      12.119  66.785  19.426  1.00  0.00           C  
ATOM   1385  CD2 TYR D1196      14.358  67.390  19.984  1.00  0.00           C  
ATOM   1386  CE1 TYR D1196      12.327  67.202  18.114  1.00  0.00           C  
ATOM   1387  CE2 TYR D1196      14.579  67.807  18.676  1.00  0.00           C  
ATOM   1388  CZ  TYR D1196      13.561  67.713  17.746  1.00  0.00           C  
ATOM   1389  OH  TYR D1196      13.785  68.141  16.454  1.00  0.00           O  
ATOM   1390  N   ASN D1197      14.124  63.599  22.308  1.00  0.00           N  
ATOM   1391  CA  ASN D1197      15.094  62.563  21.956  1.00  0.00           C  
ATOM   1392  C   ASN D1197      14.366  61.276  21.582  1.00  0.00           C  
ATOM   1393  O   ASN D1197      14.604  60.706  20.513  1.00  0.00           O  
ATOM   1394  CB  ASN D1197      16.075  62.314  23.108  1.00  0.00           C  
ATOM   1395  CG  ASN D1197      17.226  63.308  23.121  1.00  0.00           C  
ATOM   1396  OD1 ASN D1197      17.768  63.663  22.072  1.00  0.00           O  
ATOM   1397  ND2 ASN D1197      17.617  63.749  24.309  1.00  0.00           N  
ATOM   1398  N   ALA D1212      13.450  60.849  22.446  1.00  0.00           N  
ATOM   1399  CA  ALA D1212      12.658  59.647  22.206  1.00  0.00           C  
ATOM   1400  C   ALA D1212      11.960  59.756  20.848  1.00  0.00           C  
ATOM   1401  O   ALA D1212      11.992  58.821  20.044  1.00  0.00           O  
ATOM   1402  CB  ALA D1212      11.633  59.465  23.315  1.00  0.00           C  
ATOM   1403  N   TYR D1213      11.358  60.914  20.588  1.00  0.00           N  
ATOM   1404  CA  TYR D1213      10.665  61.175  19.327  1.00  0.00           C  
ATOM   1405  C   TYR D1213      11.601  60.949  18.144  1.00  0.00           C  
ATOM   1406  O   TYR D1213      11.270  60.212  17.212  1.00  0.00           O  
ATOM   1407  CB  TYR D1213      10.140  62.617  19.310  1.00  0.00           C  
ATOM   1408  CG  TYR D1213       9.860  63.182  17.931  1.00  0.00           C  
ATOM   1409  CD1 TYR D1213       8.696  62.858  17.241  1.00  0.00           C  
ATOM   1410  CD2 TYR D1213      10.755  64.064  17.327  1.00  0.00           C  
ATOM   1411  CE1 TYR D1213       8.427  63.400  15.980  1.00  0.00           C  
ATOM   1412  CE2 TYR D1213      10.499  64.610  16.070  1.00  0.00           C  
ATOM   1413  CZ  TYR D1213       9.334  64.275  15.402  1.00  0.00           C  
ATOM   1414  OH  TYR D1213       9.077  64.818  14.162  1.00  0.00           O  
ATOM   1415  N   LEU D1214      12.775  61.573  18.202  1.00  0.00           N  
ATOM   1416  CA  LEU D1214      13.772  61.461  17.143  1.00  0.00           C  
ATOM   1417  C   LEU D1214      14.145  60.007  16.902  1.00  0.00           C  
ATOM   1418  O   LEU D1214      14.261  59.576  15.756  1.00  0.00           O  
ATOM   1419  CB  LEU D1214      15.020  62.274  17.495  1.00  0.00           C  
ATOM   1420  CG  LEU D1214      14.858  63.797  17.496  1.00  0.00           C  
ATOM   1421  CD1 LEU D1214      16.063  64.450  18.138  1.00  0.00           C  
ATOM   1422  CD2 LEU D1214      14.658  64.304  16.078  1.00  0.00           C  
ATOM   1423  N   ARG D1215      14.296  59.251  17.986  1.00  0.00           N  
ATOM   1424  CA  ARG D1215      14.646  57.839  17.890  1.00  0.00           C  
ATOM   1425  C   ARG D1215      13.571  57.064  17.144  1.00  0.00           C  
ATOM   1426  O   ARG D1215      13.872  56.347  16.195  1.00  0.00           O  
ATOM   1427  CB  ARG D1215      14.857  57.227  19.279  1.00  0.00           C  
ATOM   1428  CG  ARG D1215      16.093  57.740  19.992  1.00  0.00           C  
ATOM   1429  CD  ARG D1215      16.366  56.984  21.286  1.00  0.00           C  
ATOM   1430  NE  ARG D1215      17.553  57.506  21.963  1.00  0.00           N  
ATOM   1431  CZ  ARG D1215      17.521  58.288  23.040  1.00  0.00           C  
ATOM   1432  NH1 ARG D1215      16.360  58.644  23.578  1.00  0.00           N  
ATOM   1433  NH2 ARG D1215      18.654  58.740  23.564  1.00  0.00           N  
ATOM   1434  N   GLU D1222      12.319  57.251  17.552  1.00  0.00           N  
ATOM   1435  CA  GLU D1222      11.182  56.567  16.938  1.00  0.00           C  
ATOM   1436  C   GLU D1222      11.033  56.872  15.447  1.00  0.00           C  
ATOM   1437  O   GLU D1222      10.711  55.990  14.653  1.00  0.00           O  
ATOM   1438  CB  GLU D1222       9.896  56.940  17.674  1.00  0.00           C  
ATOM   1439  CG  GLU D1222       9.924  56.613  19.164  1.00  0.00           C  
ATOM   1440  CD  GLU D1222       8.769  57.236  19.942  1.00  0.00           C  
ATOM   1441  OE1 GLU D1222       8.012  58.052  19.365  1.00  0.00           O  
ATOM   1442  OE2 GLU D1222       8.623  56.910  21.140  1.00  0.00           O  
ATOM   1443  N   VAL D1223      11.280  58.121  15.071  1.00  0.00           N  
ATOM   1444  CA  VAL D1223      11.165  58.539  13.678  1.00  0.00           C  
ATOM   1445  C   VAL D1223      12.367  58.126  12.827  1.00  0.00           C  
ATOM   1446  O   VAL D1223      12.220  57.700  11.672  1.00  0.00           O  
ATOM   1447  CB  VAL D1223      11.005  60.072  13.581  1.00  0.00           C  
ATOM   1448  CG1 VAL D1223      10.866  60.505  12.128  1.00  0.00           C  
ATOM   1449  CG2 VAL D1223       9.804  60.521  14.390  1.00  0.00           C  
ATOM   1450  N   LEU D1224      13.555  58.241  13.407  1.00  0.00           N  
ATOM   1451  CA  LEU D1224      14.782  57.929  12.693  1.00  0.00           C  
ATOM   1452  C   LEU D1224      15.231  56.472  12.686  1.00  0.00           C  
ATOM   1453  O   LEU D1224      15.690  55.985  11.655  1.00  0.00           O  
ATOM   1454  CB  LEU D1224      15.914  58.833  13.190  1.00  0.00           C  
ATOM   1455  CG  LEU D1224      15.685  60.336  12.983  1.00  0.00           C  
ATOM   1456  CD1 LEU D1224      16.662  61.140  13.814  1.00  0.00           C  
ATOM   1457  CD2 LEU D1224      15.807  60.687  11.509  1.00  0.00           C  
ATOM   1458  N   SER D1225      15.059  55.762  13.799  1.00  0.00           N  
ATOM   1459  CA  SER D1225      15.495  54.364  13.882  1.00  0.00           C  
ATOM   1460  C   SER D1225      15.051  53.451  12.732  1.00  0.00           C  
ATOM   1461  O   SER D1225      15.874  52.721  12.177  1.00  0.00           O  
ATOM   1462  CB  SER D1225      15.159  53.741  15.248  1.00  0.00           C  
ATOM   1463  OG  SER D1225      13.766  53.671  15.486  1.00  0.00           O  
ATOM   1464  N   PRO D1226      13.763  53.501  12.328  1.00  0.00           N  
ATOM   1465  CA  PRO D1226      13.335  52.631  11.224  1.00  0.00           C  
ATOM   1466  C   PRO D1226      13.997  53.001   9.893  1.00  0.00           C  
ATOM   1467  O   PRO D1226      13.955  52.236   8.933  1.00  0.00           O  
ATOM   1468  CB  PRO D1226      11.824  52.849  11.188  1.00  0.00           C  
ATOM   1469  CG  PRO D1226      11.675  54.252  11.671  1.00  0.00           C  
ATOM   1470  CD  PRO D1226      12.624  54.285  12.837  1.00  0.00           C  
ATOM   1471  N   HIS D1238      14.587  54.191   9.843  1.00  0.00           N  
ATOM   1472  CA  HIS D1238      15.276  54.676   8.650  1.00  0.00           C  
ATOM   1473  C   HIS D1238      16.774  54.799   8.950  1.00  0.00           C  
ATOM   1474  O   HIS D1238      17.523  55.401   8.182  1.00  0.00           O  
ATOM   1475  CB  HIS D1238      14.721  56.044   8.233  1.00  0.00           C  
ATOM   1476  CG  HIS D1238      13.263  56.033   7.904  1.00  0.00           C  
ATOM   1477  ND1 HIS D1238      12.290  56.393   8.812  1.00  0.00           N  
ATOM   1478  CD2 HIS D1238      12.607  55.693   6.768  1.00  0.00           C  
ATOM   1479  CE1 HIS D1238      11.100  56.273   8.252  1.00  0.00           C  
ATOM   1480  NE2 HIS D1238      11.266  55.849   7.009  1.00  0.00           N  
ATOM   1481  N   ARG D1239      17.196  54.187  10.051  1.00  0.00           N  
ATOM   1482  CA  ARG D1239      18.582  54.212  10.518  1.00  0.00           C  
ATOM   1483  C   ARG D1239      19.626  53.988   9.425  1.00  0.00           C  
ATOM   1484  O   ARG D1239      20.681  54.624   9.416  1.00  0.00           O  
ATOM   1485  CB  ARG D1239      18.759  53.162  11.616  1.00  0.00           C  
ATOM   1486  CG  ARG D1239      20.076  53.210  12.359  1.00  0.00           C  
ATOM   1487  CD  ARG D1239      20.070  52.172  13.464  1.00  0.00           C  
ATOM   1488  NE  ARG D1239      21.245  52.259  14.324  1.00  0.00           N  
ATOM   1489  CZ  ARG D1239      21.381  51.598  15.471  1.00  0.00           C  
ATOM   1490  NH1 ARG D1239      20.416  50.793  15.903  1.00  0.00           N  
ATOM   1491  NH2 ARG D1239      22.499  51.715  16.173  1.00  0.00           N  
ATOM   1492  N   GLU D1240      19.306  53.103   8.491  1.00  0.00           N  
ATOM   1493  CA  GLU D1240      20.210  52.765   7.400  1.00  0.00           C  
ATOM   1494  C   GLU D1240      20.547  53.920   6.450  1.00  0.00           C  
ATOM   1495  O   GLU D1240      21.511  53.838   5.696  1.00  0.00           O  
ATOM   1496  CB  GLU D1240      19.637  51.583   6.614  1.00  0.00           C  
ATOM   1497  CG  GLU D1240      19.369  50.352   7.471  1.00  0.00           C  
ATOM   1498  CD  GLU D1240      18.841  49.177   6.669  1.00  0.00           C  
ATOM   1499  OE1 GLU D1240      17.700  49.262   6.164  1.00  0.00           O  
ATOM   1500  OE2 GLU D1240      19.567  48.166   6.547  1.00  0.00           O  
ATOM   1501  N   ALA D1241      19.768  54.995   6.493  1.00  0.00           N  
ATOM   1502  CA  ALA D1241      20.008  56.136   5.614  1.00  0.00           C  
ATOM   1503  C   ALA D1241      20.808  57.248   6.286  1.00  0.00           C  
ATOM   1504  O   ALA D1241      20.983  58.323   5.715  1.00  0.00           O  
ATOM   1505  CB  ALA D1241      18.683  56.680   5.088  1.00  0.00           C  
ATOM   1506  N   LEU D1242      21.301  56.985   7.491  1.00  0.00           N  
ATOM   1507  CA  LEU D1242      22.066  57.980   8.238  1.00  0.00           C  
ATOM   1508  C   LEU D1242      23.567  57.859   8.019  1.00  0.00           C  
ATOM   1509  O   LEU D1242      24.069  56.798   7.646  1.00  0.00           O  
ATOM   1510  CB  LEU D1242      21.773  57.852   9.737  1.00  0.00           C  
ATOM   1511  CG  LEU D1242      20.311  57.945  10.171  1.00  0.00           C  
ATOM   1512  CD1 LEU D1242      20.193  57.676  11.657  1.00  0.00           C  
ATOM   1513  CD2 LEU D1242      19.757  59.314   9.821  1.00  0.00           C  
ATOM   1514  N   SER D1243      24.276  58.962   8.237  1.00  0.00           N  
ATOM   1515  CA  SER D1243      25.727  58.979   8.107  1.00  0.00           C  
ATOM   1516  C   SER D1243      26.272  58.231   9.322  1.00  0.00           C  
ATOM   1517  O   SER D1243      25.684  58.309  10.403  1.00  0.00           O  
ATOM   1518  CB  SER D1243      26.246  60.420   8.115  1.00  0.00           C  
ATOM   1519  OG  SER D1243      25.685  61.183   7.059  1.00  0.00           O  
ATOM   1520  N   GLU D1244      27.387  57.519   9.148  1.00  0.00           N  
ATOM   1521  CA  GLU D1244      28.011  56.760  10.239  1.00  0.00           C  
ATOM   1522  C   GLU D1244      28.062  57.560  11.534  1.00  0.00           C  
ATOM   1523  O   GLU D1244      27.790  57.038  12.614  1.00  0.00           O  
ATOM   1524  CB  GLU D1244      29.427  56.328   9.849  1.00  0.00           C  
ATOM   1525  CG  GLU D1244      29.523  54.925   9.264  1.00  0.00           C  
ATOM   1526  CD  GLU D1244      28.637  54.719   8.047  1.00  0.00           C  
ATOM   1527  OE1 GLU D1244      28.803  55.456   7.048  1.00  0.00           O  
ATOM   1528  OE2 GLU D1244      27.776  53.812   8.092  1.00  0.00           O  
ATOM   1529  N   ASP D1245      28.401  58.838  11.404  1.00  0.00           N  
ATOM   1530  CA  ASP D1245      28.484  59.752  12.534  1.00  0.00           C  
ATOM   1531  C   ASP D1245      27.124  59.848  13.239  1.00  0.00           C  
ATOM   1532  O   ASP D1245      27.016  59.633  14.450  1.00  0.00           O  
ATOM   1533  CB  ASP D1245      28.933  61.128  12.022  1.00  0.00           C  
ATOM   1534  CG  ASP D1245      28.813  62.217  13.068  1.00  0.00           C  
ATOM   1535  OD1 ASP D1245      29.395  62.063  14.165  1.00  0.00           O  
ATOM   1536  OD2 ASP D1245      28.140  63.233  12.782  1.00  0.00           O  
ATOM   1537  N   SER D1246      26.087  60.126  12.455  1.00  0.00           N  
ATOM   1538  CA  SER D1246      24.729  60.265  12.961  1.00  0.00           C  
ATOM   1539  C   SER D1246      24.221  58.981  13.612  1.00  0.00           C  
ATOM   1540  O   SER D1246      23.525  59.029  14.628  1.00  0.00           O  
ATOM   1541  CB  SER D1246      23.802  60.676  11.819  1.00  0.00           C  
ATOM   1542  OG  SER D1246      24.395  61.702  11.037  1.00  0.00           O  
ATOM   1543  N   LYS D1247      24.580  57.840  13.028  1.00  0.00           N  
ATOM   1544  CA  LYS D1247      24.168  56.535  13.544  1.00  0.00           C  
ATOM   1545  C   LYS D1247      24.591  56.349  14.998  1.00  0.00           C  
ATOM   1546  O   LYS D1247      23.883  55.723  15.788  1.00  0.00           O  
ATOM   1547  CB  LYS D1247      24.736  55.411  12.673  1.00  0.00           C  
ATOM   1548  CG  LYS D1247      24.085  55.320  11.301  1.00  0.00           C  
ATOM   1549  CD  LYS D1247      24.679  54.209  10.454  1.00  0.00           C  
ATOM   1550  CE  LYS D1247      23.847  53.999   9.198  1.00  0.00           C  
ATOM   1551  NZ  LYS D1247      24.421  52.979   8.274  1.00  0.00           N  
ATOM   1552  N   GLU D1248      25.744  56.907  15.348  1.00  0.00           N  
ATOM   1553  CA  GLU D1248      26.250  56.822  16.710  1.00  0.00           C  
ATOM   1554  C   GLU D1248      25.464  57.795  17.583  1.00  0.00           C  
ATOM   1555  O   GLU D1248      24.987  57.433  18.659  1.00  0.00           O  
ATOM   1556  CB  GLU D1248      27.734  57.190  16.752  1.00  0.00           C  
ATOM   1557  CG  GLU D1248      28.625  56.323  15.876  1.00  0.00           C  
ATOM   1558  CD  GLU D1248      30.088  56.679  16.021  1.00  0.00           C  
ATOM   1559  OE1 GLU D1248      30.565  57.578  15.295  1.00  0.00           O  
ATOM   1560  OE2 GLU D1248      30.755  56.063  16.874  1.00  0.00           O  
ATOM   1561  N   ARG D1249      25.317  59.025  17.095  1.00  0.00           N  
ATOM   1562  CA  ARG D1249      24.590  60.074  17.809  1.00  0.00           C  
ATOM   1563  C   ARG D1249      23.160  59.659  18.136  1.00  0.00           C  
ATOM   1564  O   ARG D1249      22.570  60.133  19.108  1.00  0.00           O  
ATOM   1565  CB  ARG D1249      24.575  61.357  16.979  1.00  0.00           C  
ATOM   1566  CG  ARG D1249      25.945  61.971  16.773  1.00  0.00           C  
ATOM   1567  CD  ARG D1249      25.866  63.187  15.870  1.00  0.00           C  
ATOM   1568  NE  ARG D1249      27.116  63.944  15.858  1.00  0.00           N  
ATOM   1569  CZ  ARG D1249      27.275  65.126  15.267  1.00  0.00           C  
ATOM   1570  NH1 ARG D1249      26.262  65.705  14.634  1.00  0.00           N  
ATOM   1571  NH2 ARG D1249      28.457  65.728  15.300  1.00  0.00           N  
ATOM   1572  N   LEU D1250      22.616  58.763  17.320  1.00  0.00           N  
ATOM   1573  CA  LEU D1250      21.259  58.262  17.498  1.00  0.00           C  
ATOM   1574  C   LEU D1250      21.105  57.526  18.828  1.00  0.00           C  
ATOM   1575  O   LEU D1250      20.010  57.450  19.382  1.00  0.00           O  
ATOM   1576  CB  LEU D1250      20.894  57.334  16.333  1.00  0.00           C  
ATOM   1577  CG  LEU D1250      19.419  56.975  16.126  1.00  0.00           C  
ATOM   1578  CD1 LEU D1250      18.606  58.241  15.895  1.00  0.00           C  
ATOM   1579  CD2 LEU D1250      19.280  56.033  14.939  1.00  0.00           C  
ATOM   1580  N   GLU D1257      22.212  56.994  19.336  1.00  0.00           N  
ATOM   1581  CA  GLU D1257      22.207  56.267  20.599  1.00  0.00           C  
ATOM   1582  C   GLU D1257      22.120  57.186  21.809  1.00  0.00           C  
ATOM   1583  O   GLU D1257      21.297  56.974  22.697  1.00  0.00           O  
ATOM   1584  CB  GLU D1257      23.445  55.382  20.704  1.00  0.00           C  
ATOM   1585  CG  GLU D1257      23.409  54.198  19.759  1.00  0.00           C  
ATOM   1586  CD  GLU D1257      22.255  53.259  20.049  1.00  0.00           C  
ATOM   1587  OE1 GLU D1257      22.171  52.741  21.184  1.00  0.00           O  
ATOM   1588  OE2 GLU D1257      21.425  53.048  19.141  1.00  0.00           O  
ATOM   1589  N   GLU D1258      22.998  58.181  21.865  1.00  0.00           N  
ATOM   1590  CA  GLU D1258      22.984  59.122  22.973  1.00  0.00           C  
ATOM   1591  C   GLU D1258      22.896  60.550  22.480  1.00  0.00           C  
ATOM   1592  O   GLU D1258      23.762  61.021  21.743  1.00  0.00           O  
ATOM   1593  CB  GLU D1258      24.205  58.945  23.873  1.00  0.00           C  
ATOM   1594  CG  GLU D1258      24.126  57.720  24.775  1.00  0.00           C  
ATOM   1595  CD  GLU D1258      24.860  57.908  26.098  1.00  0.00           C  
ATOM   1596  OE1 GLU D1258      26.016  58.386  26.088  1.00  0.00           O  
ATOM   1597  OE2 GLU D1258      24.275  57.579  27.153  1.00  0.00           O  
ATOM   1598  N   ASN D1265      21.832  61.227  22.897  1.00  0.00           N  
ATOM   1599  CA  ASN D1265      21.575  62.614  22.520  1.00  0.00           C  
ATOM   1600  C   ASN D1265      21.387  62.764  21.006  1.00  0.00           C  
ATOM   1601  O   ASN D1265      22.161  63.451  20.330  1.00  0.00           O  
ATOM   1602  CB  ASN D1265      22.702  63.522  23.019  1.00  0.00           C  
ATOM   1603  CG  ASN D1265      22.379  64.987  22.863  1.00  0.00           C  
ATOM   1604  OD1 ASN D1265      21.280  65.429  23.194  1.00  0.00           O  
ATOM   1605  ND2 ASN D1265      23.336  65.756  22.360  1.00  0.00           N  
ATOM   1606  N   PRO D1266      20.333  62.136  20.459  1.00  0.00           N  
ATOM   1607  CA  PRO D1266      20.000  62.166  19.033  1.00  0.00           C  
ATOM   1608  C   PRO D1266      19.917  63.561  18.418  1.00  0.00           C  
ATOM   1609  O   PRO D1266      20.177  63.722  17.230  1.00  0.00           O  
ATOM   1610  CB  PRO D1266      18.652  61.457  18.990  1.00  0.00           C  
ATOM   1611  CG  PRO D1266      18.788  60.451  20.071  1.00  0.00           C  
ATOM   1612  CD  PRO D1266      19.395  61.262  21.184  1.00  0.00           C  
ATOM   1613  N   MET D1267      19.574  64.565  19.226  1.00  0.00           N  
ATOM   1614  CA  MET D1267      19.453  65.947  18.754  1.00  0.00           C  
ATOM   1615  C   MET D1267      20.585  66.380  17.839  1.00  0.00           C  
ATOM   1616  O   MET D1267      20.379  67.163  16.911  1.00  0.00           O  
ATOM   1617  CB  MET D1267      19.391  66.915  19.931  1.00  0.00           C  
ATOM   1618  CG  MET D1267      18.060  66.968  20.636  1.00  0.00           C  
ATOM   1619  SD  MET D1267      18.124  68.107  22.024  1.00  0.00           S  
ATOM   1620  CE  MET D1267      18.600  66.983  23.316  1.00  0.00           C  
ATOM   1621  N   ARG D1268      21.780  65.866  18.110  1.00  0.00           N  
ATOM   1622  CA  ARG D1268      22.966  66.194  17.327  1.00  0.00           C  
ATOM   1623  C   ARG D1268      22.796  65.918  15.841  1.00  0.00           C  
ATOM   1624  O   ARG D1268      23.327  66.647  15.001  1.00  0.00           O  
ATOM   1625  CB  ARG D1268      24.176  65.433  17.861  1.00  0.00           C  
ATOM   1626  CG  ARG D1268      24.507  65.776  19.290  1.00  0.00           C  
ATOM   1627  CD  ARG D1268      25.870  65.259  19.696  1.00  0.00           C  
ATOM   1628  NE  ARG D1268      26.293  65.866  20.953  1.00  0.00           N  
ATOM   1629  CZ  ARG D1268      26.578  67.156  21.100  1.00  0.00           C  
ATOM   1630  NH1 ARG D1268      26.500  67.991  20.068  1.00  0.00           N  
ATOM   1631  NH2 ARG D1268      26.905  67.625  22.294  1.00  0.00           N  
ATOM   1632  N   ILE D1269      22.021  64.888  15.522  1.00  0.00           N  
ATOM   1633  CA  ILE D1269      21.774  64.510  14.138  1.00  0.00           C  
ATOM   1634  C   ILE D1269      21.114  65.652  13.363  1.00  0.00           C  
ATOM   1635  O   ILE D1269      21.140  65.674  12.135  1.00  0.00           O  
ATOM   1636  CB  ILE D1269      20.915  63.231  14.064  1.00  0.00           C  
ATOM   1637  CG1 ILE D1269      20.966  62.643  12.658  1.00  0.00           C  
ATOM   1638  CG2 ILE D1269      19.480  63.528  14.459  1.00  0.00           C  
ATOM   1639  CD1 ILE D1269      20.242  61.334  12.535  1.00  0.00           C  
ATOM   1640  N   LEU D1270      20.526  66.599  14.088  1.00  0.00           N  
ATOM   1641  CA  LEU D1270      19.879  67.752  13.472  1.00  0.00           C  
ATOM   1642  C   LEU D1270      20.943  68.721  12.980  1.00  0.00           C  
ATOM   1643  O   LEU D1270      20.878  69.218  11.855  1.00  0.00           O  
ATOM   1644  CB  LEU D1270      18.972  68.463  14.482  1.00  0.00           C  
ATOM   1645  CG  LEU D1270      17.750  67.699  14.999  1.00  0.00           C  
ATOM   1646  CD1 LEU D1270      17.123  68.464  16.139  1.00  0.00           C  
ATOM   1647  CD2 LEU D1270      16.746  67.485  13.878  1.00  0.00           C  
ATOM   1648  N   ASP D1271      21.931  68.969  13.834  1.00  0.00           N  
ATOM   1649  CA  ASP D1271      23.024  69.883  13.523  1.00  0.00           C  
ATOM   1650  C   ASP D1271      24.231  69.217  12.866  1.00  0.00           C  
ATOM   1651  O   ASP D1271      25.348  69.727  12.968  1.00  0.00           O  
ATOM   1652  CB  ASP D1271      23.473  70.618  14.790  1.00  0.00           C  
ATOM   1653  CG  ASP D1271      22.933  72.038  14.871  1.00  0.00           C  
ATOM   1654  OD1 ASP D1271      21.837  72.311  14.330  1.00  0.00           O  
ATOM   1655  OD2 ASP D1271      23.617  72.889  15.482  1.00  0.00           O  
ATOM   1656  N   SER D1272      24.020  68.085  12.203  1.00  0.00           N  
ATOM   1657  CA  SER D1272      25.124  67.397  11.544  1.00  0.00           C  
ATOM   1658  C   SER D1272      25.293  67.882  10.108  1.00  0.00           C  
ATOM   1659  O   SER D1272      24.474  68.649   9.595  1.00  0.00           O  
ATOM   1660  CB  SER D1272      24.931  65.876  11.587  1.00  0.00           C  
ATOM   1661  OG  SER D1272      23.736  65.475  10.939  1.00  0.00           O  
ATOM   1662  N   LYS D1273      26.391  67.472   9.483  1.00  0.00           N  
ATOM   1663  CA  LYS D1273      26.685  67.847   8.108  1.00  0.00           C  
ATOM   1664  C   LYS D1273      26.238  66.737   7.158  1.00  0.00           C  
ATOM   1665  O   LYS D1273      25.452  65.866   7.536  1.00  0.00           O  
ATOM   1666  CB  LYS D1273      28.184  68.111   7.943  1.00  0.00           C  
ATOM   1667  CG  LYS D1273      28.721  69.263   8.777  1.00  0.00           C  
ATOM   1668  CD  LYS D1273      28.172  70.604   8.307  1.00  0.00           C  
ATOM   1669  CE  LYS D1273      28.814  71.759   9.064  1.00  0.00           C  
ATOM   1670  NZ  LYS D1273      28.483  71.742  10.516  1.00  0.00           N  
ATOM   1671  N   SER D1274      26.772  66.762   5.940  1.00  0.00           N  
ATOM   1672  CA  SER D1274      26.456  65.783   4.902  1.00  0.00           C  
ATOM   1673  C   SER D1274      25.033  65.947   4.381  1.00  0.00           C  
ATOM   1674  O   SER D1274      24.110  66.305   5.117  1.00  0.00           O  
ATOM   1675  CB  SER D1274      26.682  64.348   5.400  1.00  0.00           C  
ATOM   1676  OG  SER D1274      26.491  63.404   4.355  1.00  0.00           O  
ATOM   1677  N   GLU D1275      24.866  65.685   3.093  1.00  0.00           N  
ATOM   1678  CA  GLU D1275      23.566  65.801   2.461  1.00  0.00           C  
ATOM   1679  C   GLU D1275      22.676  64.629   2.873  1.00  0.00           C  
ATOM   1680  O   GLU D1275      21.458  64.776   3.009  1.00  0.00           O  
ATOM   1681  CB  GLU D1275      23.742  65.859   0.944  1.00  0.00           C  
ATOM   1682  CG  GLU D1275      22.918  66.944   0.267  1.00  0.00           C  
ATOM   1683  CD  GLU D1275      23.212  68.336   0.802  1.00  0.00           C  
ATOM   1684  OE1 GLU D1275      24.184  68.962   0.327  1.00  0.00           O  
ATOM   1685  OE2 GLU D1275      22.468  68.805   1.693  1.00  0.00           O  
ATOM   1686  N   ARG D1276      23.307  63.485   3.124  1.00  0.00           N  
ATOM   1687  CA  ARG D1276      22.622  62.261   3.536  1.00  0.00           C  
ATOM   1688  C   ARG D1276      21.631  62.481   4.685  1.00  0.00           C  
ATOM   1689  O   ARG D1276      20.494  62.009   4.639  1.00  0.00           O  
ATOM   1690  CB  ARG D1276      23.667  61.201   3.914  1.00  0.00           C  
ATOM   1691  CG  ARG D1276      23.166  60.057   4.782  1.00  0.00           C  
ATOM   1692  CD  ARG D1276      24.050  58.821   4.644  1.00  0.00           C  
ATOM   1693  NE  ARG D1276      25.466  59.102   4.876  1.00  0.00           N  
ATOM   1694  CZ  ARG D1276      26.452  58.234   4.655  1.00  0.00           C  
ATOM   1695  NH1 ARG D1276      26.184  57.019   4.188  1.00  0.00           N  
ATOM   1696  NH2 ARG D1276      27.709  58.579   4.914  1.00  0.00           N  
ATOM   1697  N   ASP D1281      22.060  63.225   5.697  1.00  0.00           N  
ATOM   1698  CA  ASP D1281      21.225  63.505   6.856  1.00  0.00           C  
ATOM   1699  C   ASP D1281      20.149  64.552   6.582  1.00  0.00           C  
ATOM   1700  O   ASP D1281      18.962  64.312   6.818  1.00  0.00           O  
ATOM   1701  CB  ASP D1281      22.099  63.955   8.025  1.00  0.00           C  
ATOM   1702  CG  ASP D1281      23.219  62.976   8.322  1.00  0.00           C  
ATOM   1703  OD1 ASP D1281      22.964  61.751   8.312  1.00  0.00           O  
ATOM   1704  OD2 ASP D1281      24.358  63.432   8.562  1.00  0.00           O  
ATOM   1705  N   GLN D1282      20.568  65.697   6.051  1.00  0.00           N  
ATOM   1706  CA  GLN D1282      19.657  66.803   5.761  1.00  0.00           C  
ATOM   1707  C   GLN D1282      18.443  66.442   4.906  1.00  0.00           C  
ATOM   1708  O   GLN D1282      17.302  66.721   5.287  1.00  0.00           O  
ATOM   1709  CB  GLN D1282      20.429  67.972   5.139  1.00  0.00           C  
ATOM   1710  CG  GLN D1282      21.528  68.539   6.044  1.00  0.00           C  
ATOM   1711  CD  GLN D1282      21.014  68.947   7.423  1.00  0.00           C  
ATOM   1712  OE1 GLN D1282      19.853  69.328   7.580  1.00  0.00           O  
ATOM   1713  NE2 GLN D1282      21.878  68.870   8.423  1.00  0.00           N  
ATOM   1714  N   ALA D1283      18.682  65.804   3.765  1.00  0.00           N  
ATOM   1715  CA  ALA D1283      17.596  65.411   2.874  1.00  0.00           C  
ATOM   1716  C   ALA D1283      16.600  64.512   3.594  1.00  0.00           C  
ATOM   1717  O   ALA D1283      15.388  64.693   3.469  1.00  0.00           O  
ATOM   1718  CB  ALA D1283      18.146  64.706   1.653  1.00  0.00           C  
ATOM   1719  N   LEU D1284      17.117  63.557   4.361  1.00  0.00           N  
ATOM   1720  CA  LEU D1284      16.275  62.628   5.104  1.00  0.00           C  
ATOM   1721  C   LEU D1284      15.392  63.366   6.102  1.00  0.00           C  
ATOM   1722  O   LEU D1284      14.176  63.166   6.129  1.00  0.00           O  
ATOM   1723  CB  LEU D1284      17.131  61.589   5.833  1.00  0.00           C  
ATOM   1724  CG  LEU D1284      16.370  60.547   6.658  1.00  0.00           C  
ATOM   1725  CD1 LEU D1284      15.395  59.771   5.778  1.00  0.00           C  
ATOM   1726  CD2 LEU D1284      17.359  59.604   7.313  1.00  0.00           C  
ATOM   1727  N   LEU D1285      16.006  64.226   6.909  1.00  0.00           N  
ATOM   1728  CA  LEU D1285      15.277  65.003   7.907  1.00  0.00           C  
ATOM   1729  C   LEU D1285      14.120  65.755   7.255  1.00  0.00           C  
ATOM   1730  O   LEU D1285      13.006  65.782   7.791  1.00  0.00           O  
ATOM   1731  CB  LEU D1285      16.214  65.991   8.612  1.00  0.00           C  
ATOM   1732  CG  LEU D1285      17.335  65.407   9.476  1.00  0.00           C  
ATOM   1733  CD1 LEU D1285      18.242  66.522   9.961  1.00  0.00           C  
ATOM   1734  CD2 LEU D1285      16.752  64.644  10.651  1.00  0.00           C  
ATOM   1735  N   LYS D1286      14.383  66.338   6.087  1.00  0.00           N  
ATOM   1736  CA  LYS D1286      13.366  67.083   5.351  1.00  0.00           C  
ATOM   1737  C   LYS D1286      12.190  66.205   4.933  1.00  0.00           C  
ATOM   1738  O   LYS D1286      11.051  66.483   5.307  1.00  0.00           O  
ATOM   1739  CB  LYS D1286      13.966  67.767   4.119  1.00  0.00           C  
ATOM   1740  CG  LYS D1286      14.543  69.150   4.387  1.00  0.00           C  
ATOM   1741  CD  LYS D1286      15.011  69.800   3.094  1.00  0.00           C  
ATOM   1742  CE  LYS D1286      15.355  71.266   3.297  1.00  0.00           C  
ATOM   1743  NZ  LYS D1286      15.772  71.916   2.022  1.00  0.00           N  
ATOM   1744  N   GLU D1287      12.466  65.132   4.193  1.00  0.00           N  
ATOM   1745  CA  GLU D1287      11.406  64.237   3.732  1.00  0.00           C  
ATOM   1746  C   GLU D1287      10.638  63.577   4.882  1.00  0.00           C  
ATOM   1747  O   GLU D1287       9.443  63.294   4.749  1.00  0.00           O  
ATOM   1748  CB  GLU D1287      11.953  63.166   2.783  1.00  0.00           C  
ATOM   1749  CG  GLU D1287      12.776  62.087   3.463  1.00  0.00           C  
ATOM   1750  CD  GLU D1287      12.848  60.800   2.663  1.00  0.00           C  
ATOM   1751  OE1 GLU D1287      11.812  60.379   2.097  1.00  0.00           O  
ATOM   1752  OE2 GLU D1287      13.943  60.199   2.616  1.00  0.00           O  
ATOM   1753  N   LEU D1316      11.322  63.311   5.993  1.00  0.00           N  
ATOM   1754  CA  LEU D1316      10.666  62.699   7.147  1.00  0.00           C  
ATOM   1755  C   LEU D1316       9.799  63.711   7.891  1.00  0.00           C  
ATOM   1756  O   LEU D1316       8.979  63.336   8.733  1.00  0.00           O  
ATOM   1757  CB  LEU D1316      11.691  62.076   8.104  1.00  0.00           C  
ATOM   1758  CG  LEU D1316      12.220  60.683   7.748  1.00  0.00           C  
ATOM   1759  CD1 LEU D1316      13.171  60.197   8.836  1.00  0.00           C  
ATOM   1760  CD2 LEU D1316      11.056  59.712   7.589  1.00  0.00           C  
ATOM   1761  N   GLY D1317       9.983  64.988   7.569  1.00  0.00           N  
ATOM   1762  CA  GLY D1317       9.217  66.043   8.208  1.00  0.00           C  
ATOM   1763  C   GLY D1317       9.468  66.112   9.699  1.00  0.00           C  
ATOM   1764  O   GLY D1317       8.527  66.250  10.485  1.00  0.00           O  
ATOM   1765  N   VAL D1318      10.737  66.011  10.089  1.00  0.00           N  
ATOM   1766  CA  VAL D1318      11.108  66.058  11.499  1.00  0.00           C  
ATOM   1767  C   VAL D1318      10.736  67.414  12.088  1.00  0.00           C  
ATOM   1768  O   VAL D1318      11.193  68.461  11.613  1.00  0.00           O  
ATOM   1769  CB  VAL D1318      12.609  65.771  11.704  1.00  0.00           C  
ATOM   1770  CG1 VAL D1318      12.948  65.788  13.183  1.00  0.00           C  
ATOM   1771  CG2 VAL D1318      12.965  64.421  11.102  1.00  0.00           C  
ATOM   1772  N   ARG D1319       9.878  67.373  13.107  1.00  0.00           N  
ATOM   1773  CA  ARG D1319       9.372  68.563  13.787  1.00  0.00           C  
ATOM   1774  C   ARG D1319      10.384  69.172  14.753  1.00  0.00           C  
ATOM   1775  O   ARG D1319      11.004  68.457  15.539  1.00  0.00           O  
ATOM   1776  CB  ARG D1319       8.074  68.223  14.535  1.00  0.00           C  
ATOM   1777  CG  ARG D1319       7.083  67.396  13.719  1.00  0.00           C  
ATOM   1778  CD  ARG D1319       5.644  67.768  14.020  1.00  0.00           C  
ATOM   1779  NE  ARG D1319       5.270  67.550  15.415  1.00  0.00           N  
ATOM   1780  CZ  ARG D1319       4.083  67.871  15.925  1.00  0.00           C  
ATOM   1781  NH1 ARG D1319       3.154  68.422  15.152  1.00  0.00           N  
ATOM   1782  NH2 ARG D1319       3.828  67.661  17.211  1.00  0.00           N  
ATOM   1783  N   PRO D1320      10.521  70.511  14.738  1.00  0.00           N  
ATOM   1784  CA  PRO D1320      11.436  71.291  15.579  1.00  0.00           C  
ATOM   1785  C   PRO D1320      11.344  71.008  17.077  1.00  0.00           C  
ATOM   1786  O   PRO D1320      10.278  70.676  17.594  1.00  0.00           O  
ATOM   1787  CB  PRO D1320      11.002  72.725  15.293  1.00  0.00           C  
ATOM   1788  CG  PRO D1320      10.551  72.662  13.882  1.00  0.00           C  
ATOM   1789  CD  PRO D1320       9.732  71.405  13.875  1.00  0.00           C  
ATOM   1790  N   MET D1321      12.458  71.210  17.776  1.00  0.00           N  
ATOM   1791  CA  MET D1321      12.530  71.021  19.222  1.00  0.00           C  
ATOM   1792  C   MET D1321      11.531  71.963  19.893  1.00  0.00           C  
ATOM   1793  O   MET D1321      10.975  71.647  20.946  1.00  0.00           O  
ATOM   1794  CB  MET D1321      13.949  71.321  19.720  1.00  0.00           C  
ATOM   1795  CG  MET D1321      14.101  71.368  21.236  1.00  0.00           C  
ATOM   1796  SD  MET D1321      13.665  69.822  22.052  1.00  0.00           S  
ATOM   1797  CE  MET D1321      12.884  70.412  23.543  1.00  0.00           C  
ATOM   1798  N   LEU D1322      11.299  73.114  19.266  1.00  0.00           N  
ATOM   1799  CA  LEU D1322      10.360  74.109  19.778  1.00  0.00           C  
ATOM   1800  C   LEU D1322       8.990  73.504  20.068  1.00  0.00           C  
ATOM   1801  O   LEU D1322       8.378  73.790  21.103  1.00  0.00           O  
ATOM   1802  CB  LEU D1322      10.203  75.257  18.781  1.00  0.00           C  
ATOM   1803  CG  LEU D1322      11.154  76.443  18.925  1.00  0.00           C  
ATOM   1804  CD1 LEU D1322      10.747  77.521  17.945  1.00  0.00           C  
ATOM   1805  CD2 LEU D1322      11.092  76.979  20.346  1.00  0.00           C  
ATOM   1806  N   ASP D1325       8.554  72.626  19.163  1.00  0.00           N  
ATOM   1807  CA  ASP D1325       7.269  71.919  19.241  1.00  0.00           C  
ATOM   1808  C   ASP D1325       7.129  71.061  20.494  1.00  0.00           C  
ATOM   1809  O   ASP D1325       6.038  70.574  20.805  1.00  0.00           O  
ATOM   1810  CB  ASP D1325       7.121  70.972  18.038  1.00  0.00           C  
ATOM   1811  CG  ASP D1325       6.256  71.538  16.928  1.00  0.00           C  
ATOM   1812  OD1 ASP D1325       5.631  72.586  17.131  1.00  0.00           O  
ATOM   1813  OD2 ASP D1325       6.186  70.919  15.842  1.00  0.00           O  
ATOM   1814  N   PHE D1326       8.237  70.851  21.189  1.00  0.00           N  
ATOM   1815  CA  PHE D1326       8.232  69.994  22.360  1.00  0.00           C  
ATOM   1816  C   PHE D1326       8.519  70.696  23.673  1.00  0.00           C  
ATOM   1817  O   PHE D1326       8.773  70.043  24.685  1.00  0.00           O  
ATOM   1818  CB  PHE D1326       9.224  68.846  22.162  1.00  0.00           C  
ATOM   1819  CG  PHE D1326       8.860  67.911  21.043  1.00  0.00           C  
ATOM   1820  CD1 PHE D1326       8.761  68.372  19.729  1.00  0.00           C  
ATOM   1821  CD2 PHE D1326       8.618  66.568  21.298  1.00  0.00           C  
ATOM   1822  CE1 PHE D1326       8.422  67.510  18.688  1.00  0.00           C  
ATOM   1823  CE2 PHE D1326       8.280  65.697  20.267  1.00  0.00           C  
ATOM   1824  CZ  PHE D1326       8.182  66.171  18.958  1.00  0.00           C  
ATOM   1825  N   LEU D1330       8.491  72.021  23.668  1.00  0.00           N  
ATOM   1826  CA  LEU D1330       8.751  72.758  24.896  1.00  0.00           C  
ATOM   1827  C   LEU D1330       7.584  72.611  25.872  1.00  0.00           C  
ATOM   1828  O   LEU D1330       6.423  72.607  25.466  1.00  0.00           O  
ATOM   1829  CB  LEU D1330       8.980  74.240  24.601  1.00  0.00           C  
ATOM   1830  CG  LEU D1330      10.077  74.633  23.613  1.00  0.00           C  
ATOM   1831  CD1 LEU D1330      10.236  76.145  23.624  1.00  0.00           C  
ATOM   1832  CD2 LEU D1330      11.385  73.967  23.982  1.00  0.00           C  
ATOM   1833  N   GLY D1334       7.898  72.462  27.153  1.00  0.00           N  
ATOM   1834  CA  GLY D1334       6.853  72.349  28.155  1.00  0.00           C  
ATOM   1835  C   GLY D1334       6.296  73.742  28.395  1.00  0.00           C  
ATOM   1836  O   GLY D1334       6.793  74.708  27.824  1.00  0.00           O  
ATOM   1837  N   GLU D1335       5.398  73.908  29.351  1.00  0.00           N  
ATOM   1838  CA  GLU D1335       4.857  75.240  29.571  1.00  0.00           C  
ATOM   1839  C   GLU D1335       5.890  76.277  30.019  1.00  0.00           C  
ATOM   1840  O   GLU D1335       6.090  77.289  29.340  1.00  0.00           O  
ATOM   1841  CB  GLU D1335       3.674  75.205  30.545  1.00  0.00           C  
ATOM   1842  CG  GLU D1335       2.991  76.565  30.743  1.00  0.00           C  
ATOM   1843  CD  GLU D1335       2.691  77.278  29.429  1.00  0.00           C  
ATOM   1844  OE1 GLU D1335       2.009  76.685  28.577  1.00  0.00           O  
ATOM   1845  OE2 GLU D1335       3.140  78.430  29.242  1.00  0.00           O  
ATOM   1846  N   GLU D1336       6.610  75.978  31.098  1.00  0.00           N  
ATOM   1847  CA  GLU D1336       7.580  76.916  31.662  1.00  0.00           C  
ATOM   1848  C   GLU D1336       8.723  77.305  30.737  1.00  0.00           C  
ATOM   1849  O   GLU D1336       9.088  78.482  30.656  1.00  0.00           O  
ATOM   1850  CB  GLU D1336       8.117  76.381  32.982  1.00  0.00           C  
ATOM   1851  CG  GLU D1336       7.021  76.044  33.972  1.00  0.00           C  
ATOM   1852  CD  GLU D1336       7.553  75.667  35.337  1.00  0.00           C  
ATOM   1853  OE1 GLU D1336       8.601  74.987  35.415  1.00  0.00           O  
ATOM   1854  OE2 GLU D1336       6.913  76.052  36.338  1.00  0.00           O  
ATOM   1855  N   ALA D1384       9.274  76.322  30.031  1.00  0.00           N  
ATOM   1856  CA  ALA D1384      10.375  76.565  29.103  1.00  0.00           C  
ATOM   1857  C   ALA D1384       9.938  77.510  27.986  1.00  0.00           C  
ATOM   1858  O   ALA D1384      10.634  78.481  27.675  1.00  0.00           O  
ATOM   1859  CB  ALA D1384      10.874  75.252  28.523  1.00  0.00           C  
ATOM   1860  N   ARG D1385       8.780  77.228  27.393  1.00  0.00           N  
ATOM   1861  CA  ARG D1385       8.245  78.054  26.316  1.00  0.00           C  
ATOM   1862  C   ARG D1385       7.954  79.468  26.818  1.00  0.00           C  
ATOM   1863  O   ARG D1385       8.169  80.444  26.094  1.00  0.00           O  
ATOM   1864  CB  ARG D1385       6.974  77.428  25.752  1.00  0.00           C  
ATOM   1865  CG  ARG D1385       6.331  78.238  24.641  1.00  0.00           C  
ATOM   1866  CD  ARG D1385       6.257  77.445  23.348  1.00  0.00           C  
ATOM   1867  NE  ARG D1385       5.509  76.198  23.510  1.00  0.00           N  
ATOM   1868  CZ  ARG D1385       5.428  75.249  22.581  1.00  0.00           C  
ATOM   1869  NH1 ARG D1385       6.047  75.400  21.415  1.00  0.00           N  
ATOM   1870  NH2 ARG D1385       4.757  74.130  22.825  1.00  0.00           N  
ATOM   1871  N   ALA D1386       7.462  79.571  28.055  1.00  0.00           N  
ATOM   1872  CA  ALA D1386       7.154  80.861  28.674  1.00  0.00           C  
ATOM   1873  C   ALA D1386       8.428  81.700  28.732  1.00  0.00           C  
ATOM   1874  O   ALA D1386       8.471  82.831  28.242  1.00  0.00           O  
ATOM   1875  CB  ALA D1386       6.594  80.655  30.084  1.00  0.00           C  
ATOM   1876  N   HIS D1387       9.473  81.110  29.300  1.00  0.00           N  
ATOM   1877  CA  HIS D1387      10.775  81.749  29.441  1.00  0.00           C  
ATOM   1878  C   HIS D1387      11.301  82.212  28.082  1.00  0.00           C  
ATOM   1879  O   HIS D1387      11.740  83.356  27.937  1.00  0.00           O  
ATOM   1880  CB  HIS D1387      11.758  80.754  30.074  1.00  0.00           C  
ATOM   1881  CG  HIS D1387      13.013  81.380  30.603  1.00  0.00           C  
ATOM   1882  ND1 HIS D1387      14.132  81.585  29.824  1.00  0.00           N  
ATOM   1883  CD2 HIS D1387      13.334  81.810  31.845  1.00  0.00           C  
ATOM   1884  CE1 HIS D1387      15.090  82.113  30.567  1.00  0.00           C  
ATOM   1885  NE2 HIS D1387      14.631  82.260  31.797  1.00  0.00           N  
ATOM   1886  N   LEU D1388      11.245  81.328  27.090  1.00  0.00           N  
ATOM   1887  CA  LEU D1388      11.719  81.645  25.746  1.00  0.00           C  
ATOM   1888  C   LEU D1388      10.965  82.822  25.137  1.00  0.00           C  
ATOM   1889  O   LEU D1388      11.554  83.650  24.429  1.00  0.00           O  
ATOM   1890  CB  LEU D1388      11.596  80.427  24.834  1.00  0.00           C  
ATOM   1891  CG  LEU D1388      12.004  80.641  23.374  1.00  0.00           C  
ATOM   1892  CD1 LEU D1388      13.469  81.055  23.273  1.00  0.00           C  
ATOM   1893  CD2 LEU D1388      11.754  79.368  22.597  1.00  0.00           C  
ATOM   1894  N   LYS D1389       9.665  82.902  25.411  1.00  0.00           N  
ATOM   1895  CA  LYS D1389       8.855  83.993  24.882  1.00  0.00           C  
ATOM   1896  C   LYS D1389       9.301  85.307  25.514  1.00  0.00           C  
ATOM   1897  O   LYS D1389       9.352  86.341  24.848  1.00  0.00           O  
ATOM   1898  CB  LYS D1389       7.367  83.746  25.137  1.00  0.00           C  
ATOM   1899  CG  LYS D1389       6.462  84.356  24.068  1.00  0.00           C  
ATOM   1900  CD  LYS D1389       6.771  83.765  22.692  1.00  0.00           C  
ATOM   1901  CE  LYS D1389       6.020  84.475  21.566  1.00  0.00           C  
ATOM   1902  NZ  LYS D1389       6.403  85.914  21.429  1.00  0.00           N  
ATOM   1903  N   GLU D1390       9.656  85.252  26.793  1.00  0.00           N  
ATOM   1904  CA  GLU D1390      10.130  86.425  27.511  1.00  0.00           C  
ATOM   1905  C   GLU D1390      11.374  86.964  26.831  1.00  0.00           C  
ATOM   1906  O   GLU D1390      11.506  88.177  26.631  1.00  0.00           O  
ATOM   1907  CB  GLU D1390      10.464  86.071  28.953  1.00  0.00           C  
ATOM   1908  CG  GLU D1390       9.252  85.863  29.825  1.00  0.00           C  
ATOM   1909  CD  GLU D1390       8.421  87.118  29.942  1.00  0.00           C  
ATOM   1910  OE1 GLU D1390       7.545  87.331  29.075  1.00  0.00           O  
ATOM   1911  OE2 GLU D1390       8.652  87.895  30.895  1.00  0.00           O  
ATOM   1912  N   VAL D1391      12.281  86.057  26.476  1.00  0.00           N  
ATOM   1913  CA  VAL D1391      13.520  86.432  25.803  1.00  0.00           C  
ATOM   1914  C   VAL D1391      13.176  87.105  24.470  1.00  0.00           C  
ATOM   1915  O   VAL D1391      13.605  88.233  24.210  1.00  0.00           O  
ATOM   1916  CB  VAL D1391      14.433  85.204  25.549  1.00  0.00           C  
ATOM   1917  CG1 VAL D1391      15.748  85.645  24.941  1.00  0.00           C  
ATOM   1918  CG2 VAL D1391      14.676  84.448  26.838  1.00  0.00           C  
ATOM   1919  N   GLU D1392      12.346  86.442  23.668  1.00  0.00           N  
ATOM   1920  CA  GLU D1392      11.936  86.972  22.369  1.00  0.00           C  
ATOM   1921  C   GLU D1392      11.316  88.350  22.506  1.00  0.00           C  
ATOM   1922  O   GLU D1392      11.603  89.250  21.717  1.00  0.00           O  
ATOM   1923  CB  GLU D1392      10.932  86.040  21.687  1.00  0.00           C  
ATOM   1924  CG  GLU D1392      11.488  84.673  21.341  1.00  0.00           C  
ATOM   1925  CD  GLU D1392      10.543  83.866  20.479  1.00  0.00           C  
ATOM   1926  OE1 GLU D1392      10.621  83.998  19.240  1.00  0.00           O  
ATOM   1927  OE2 GLU D1392       9.728  83.101  21.041  1.00  0.00           O  
ATOM   1928  N   ARG D1393      10.482  88.516  23.525  1.00  0.00           N  
ATOM   1929  CA  ARG D1393       9.809  89.785  23.767  1.00  0.00           C  
ATOM   1930  C   ARG D1393      10.856  90.884  23.931  1.00  0.00           C  
ATOM   1931  O   ARG D1393      10.799  91.923  23.268  1.00  0.00           O  
ATOM   1932  CB  ARG D1393       8.940  89.691  25.026  1.00  0.00           C  
ATOM   1933  CG  ARG D1393       7.820  90.726  25.094  1.00  0.00           C  
ATOM   1934  CD  ARG D1393       7.070  90.650  26.416  1.00  0.00           C  
ATOM   1935  NE  ARG D1393       7.452  91.726  27.328  1.00  0.00           N  
ATOM   1936  CZ  ARG D1393       7.758  91.558  28.613  1.00  0.00           C  
ATOM   1937  NH1 ARG D1393       7.738  90.347  29.164  1.00  0.00           N  
ATOM   1938  NH2 ARG D1393       8.079  92.609  29.358  1.00  0.00           N  
ATOM   1939  N   HIS D1394      11.847  90.616  24.772  1.00  0.00           N  
ATOM   1940  CA  HIS D1394      12.914  91.572  25.026  1.00  0.00           C  
ATOM   1941  C   HIS D1394      13.726  91.886  23.770  1.00  0.00           C  
ATOM   1942  O   HIS D1394      13.967  93.055  23.459  1.00  0.00           O  
ATOM   1943  CB  HIS D1394      13.832  91.041  26.121  1.00  0.00           C  
ATOM   1944  CG  HIS D1394      13.147  90.833  27.434  1.00  0.00           C  
ATOM   1945  ND1 HIS D1394      12.178  91.687  27.908  1.00  0.00           N  
ATOM   1946  CD2 HIS D1394      13.307  89.884  28.386  1.00  0.00           C  
ATOM   1947  CE1 HIS D1394      11.775  91.282  29.100  1.00  0.00           C  
ATOM   1948  NE2 HIS D1394      12.444  90.189  29.414  1.00  0.00           N  
ATOM   1949  N   LEU D1395      14.131  90.843  23.046  1.00  0.00           N  
ATOM   1950  CA  LEU D1395      14.915  91.004  21.823  1.00  0.00           C  
ATOM   1951  C   LEU D1395      14.163  91.830  20.796  1.00  0.00           C  
ATOM   1952  O   LEU D1395      14.734  92.724  20.176  1.00  0.00           O  
ATOM   1953  CB  LEU D1395      15.278  89.645  21.223  1.00  0.00           C  
ATOM   1954  CG  LEU D1395      16.218  88.773  22.056  1.00  0.00           C  
ATOM   1955  CD1 LEU D1395      16.496  87.481  21.312  1.00  0.00           C  
ATOM   1956  CD2 LEU D1395      17.512  89.523  22.347  1.00  0.00           C  
ATOM   1957  N   GLU D1396      12.881  91.527  20.626  1.00  0.00           N  
ATOM   1958  CA  GLU D1396      12.028  92.245  19.686  1.00  0.00           C  
ATOM   1959  C   GLU D1396      11.969  93.732  20.056  1.00  0.00           C  
ATOM   1960  O   GLU D1396      12.142  94.600  19.193  1.00  0.00           O  
ATOM   1961  CB  GLU D1396      10.632  91.607  19.669  1.00  0.00           C  
ATOM   1962  CG  GLU D1396       9.478  92.540  19.320  1.00  0.00           C  
ATOM   1963  CD  GLU D1396       8.501  92.705  20.481  1.00  0.00           C  
ATOM   1964  OE1 GLU D1396       7.791  91.728  20.810  1.00  0.00           O  
ATOM   1965  OE2 GLU D1396       8.455  93.805  21.076  1.00  0.00           O  
ATOM   1966  N   ARG D1397      11.773  94.016  21.344  1.00  0.00           N  
ATOM   1967  CA  ARG D1397      11.714  95.391  21.840  1.00  0.00           C  
ATOM   1968  C   ARG D1397      13.020  96.135  21.560  1.00  0.00           C  
ATOM   1969  O   ARG D1397      13.007  97.299  21.154  1.00  0.00           O  
ATOM   1970  CB  ARG D1397      11.412  95.409  23.342  1.00  0.00           C  
ATOM   1971  CG  ARG D1397      11.716  96.737  24.038  1.00  0.00           C  
ATOM   1972  CD  ARG D1397      10.888  97.899  23.496  1.00  0.00           C  
ATOM   1973  NE  ARG D1397      11.354  99.185  24.017  1.00  0.00           N  
ATOM   1974  CZ  ARG D1397      10.984  99.709  25.183  1.00  0.00           C  
ATOM   1975  NH1 ARG D1397      10.130  99.065  25.974  1.00  0.00           N  
ATOM   1976  NH2 ARG D1397      11.474 100.885  25.561  1.00  0.00           N  
ATOM   1977  N   LEU D1398      14.143  95.463  21.784  1.00  0.00           N  
ATOM   1978  CA  LEU D1398      15.449  96.062  21.539  1.00  0.00           C  
ATOM   1979  C   LEU D1398      15.805  96.064  20.047  1.00  0.00           C  
ATOM   1980  O   LEU D1398      16.897  96.481  19.660  1.00  0.00           O  
ATOM   1981  CB  LEU D1398      16.521  95.328  22.348  1.00  0.00           C  
ATOM   1982  CG  LEU D1398      16.419  95.508  23.865  1.00  0.00           C  
ATOM   1983  CD1 LEU D1398      17.284  94.485  24.573  1.00  0.00           C  
ATOM   1984  CD2 LEU D1398      16.825  96.921  24.256  1.00  0.00           C  
ATOM   1985  N   SER D1400      14.879  95.587  19.220  1.00  0.00           N  
ATOM   1986  CA  SER D1400      15.061  95.529  17.769  1.00  0.00           C  
ATOM   1987  C   SER D1400      16.240  94.675  17.282  1.00  0.00           C  
ATOM   1988  O   SER D1400      16.874  94.996  16.272  1.00  0.00           O  
ATOM   1989  CB  SER D1400      15.156  96.946  17.194  1.00  0.00           C  
ATOM   1990  OG  SER D1400      13.953  97.671  17.414  1.00  0.00           O  
ATOM   1991  N   VAL D1401      16.511  93.576  17.980  1.00  0.00           N  
ATOM   1992  CA  VAL D1401      17.598  92.680  17.606  1.00  0.00           C  
ATOM   1993  C   VAL D1401      17.057  91.667  16.605  1.00  0.00           C  
ATOM   1994  O   VAL D1401      16.271  90.792  16.967  1.00  0.00           O  
ATOM   1995  CB  VAL D1401      18.160  91.911  18.832  1.00  0.00           C  
ATOM   1996  CG1 VAL D1401      19.377  91.083  18.427  1.00  0.00           C  
ATOM   1997  CG2 VAL D1401      18.526  92.875  19.953  1.00  0.00           C  
ATOM   1998  N   PRO D1402      17.449  91.783  15.327  1.00  0.00           N  
ATOM   1999  CA  PRO D1402      16.978  90.850  14.297  1.00  0.00           C  
ATOM   2000  C   PRO D1402      17.492  89.424  14.509  1.00  0.00           C  
ATOM   2001  O   PRO D1402      18.703  89.177  14.483  1.00  0.00           O  
ATOM   2002  CB  PRO D1402      17.521  91.466  13.003  1.00  0.00           C  
ATOM   2003  CG  PRO D1402      18.779  92.145  13.452  1.00  0.00           C  
ATOM   2004  CD  PRO D1402      18.345  92.800  14.743  1.00  0.00           C  
ATOM   2005  N   TYR D1416      16.568  88.495  14.726  1.00  0.00           N  
ATOM   2006  CA  TYR D1416      16.938  87.104  14.942  1.00  0.00           C  
ATOM   2007  C   TYR D1416      16.011  86.171  14.182  1.00  0.00           C  
ATOM   2008  O   TYR D1416      14.949  86.579  13.713  1.00  0.00           O  
ATOM   2009  CB  TYR D1416      16.899  86.765  16.438  1.00  0.00           C  
ATOM   2010  CG  TYR D1416      15.507  86.740  17.037  1.00  0.00           C  
ATOM   2011  CD1 TYR D1416      14.893  87.913  17.468  1.00  0.00           C  
ATOM   2012  CD2 TYR D1416      14.802  85.542  17.163  1.00  0.00           C  
ATOM   2013  CE1 TYR D1416      13.610  87.898  18.011  1.00  0.00           C  
ATOM   2014  CE2 TYR D1416      13.518  85.513  17.703  1.00  0.00           C  
ATOM   2015  CZ  TYR D1416      12.926  86.695  18.124  1.00  0.00           C  
ATOM   2016  OH  TYR D1416      11.651  86.672  18.653  1.00  0.00           O  
ATOM   2017  N   GLU D1428      16.416  84.913  14.087  1.00  0.00           N  
ATOM   2018  CA  GLU D1428      15.639  83.894  13.407  1.00  0.00           C  
ATOM   2019  C   GLU D1428      15.467  82.757  14.407  1.00  0.00           C  
ATOM   2020  O   GLU D1428      16.442  82.293  15.001  1.00  0.00           O  
ATOM   2021  CB  GLU D1428      16.399  83.395  12.178  1.00  0.00           C  
ATOM   2022  CG  GLU D1428      15.512  82.870  11.064  1.00  0.00           C  
ATOM   2023  CD  GLU D1428      14.785  83.985  10.325  1.00  0.00           C  
ATOM   2024  OE1 GLU D1428      13.712  84.422  10.796  1.00  0.00           O  
ATOM   2025  OE2 GLU D1428      15.289  84.430   9.271  1.00  0.00           O  
ATOM   2026  N   LEU D1429      14.227  82.353  14.643  1.00  0.00           N  
ATOM   2027  CA  LEU D1429      13.959  81.273  15.579  1.00  0.00           C  
ATOM   2028  C   LEU D1429      14.226  79.930  14.896  1.00  0.00           C  
ATOM   2029  O   LEU D1429      13.534  79.556  13.950  1.00  0.00           O  
ATOM   2030  CB  LEU D1429      12.512  81.358  16.069  1.00  0.00           C  
ATOM   2031  CG  LEU D1429      12.155  80.649  17.375  1.00  0.00           C  
ATOM   2032  CD1 LEU D1429      12.977  81.200  18.530  1.00  0.00           C  
ATOM   2033  CD2 LEU D1429      10.675  80.840  17.642  1.00  0.00           C  
ATOM   2034  N   GLU D1430      15.260  79.233  15.356  1.00  0.00           N  
ATOM   2035  CA  GLU D1430      15.636  77.940  14.794  1.00  0.00           C  
ATOM   2036  C   GLU D1430      14.877  76.762  15.383  1.00  0.00           C  
ATOM   2037  O   GLU D1430      14.726  76.650  16.600  1.00  0.00           O  
ATOM   2038  CB  GLU D1430      17.140  77.701  14.947  1.00  0.00           C  
ATOM   2039  CG  GLU D1430      17.976  78.461  13.946  1.00  0.00           C  
ATOM   2040  CD  GLU D1430      17.620  78.113  12.511  1.00  0.00           C  
ATOM   2041  OE1 GLU D1430      17.884  76.965  12.093  1.00  0.00           O  
ATOM   2042  OE2 GLU D1430      17.069  78.985  11.803  1.00  0.00           O  
ATOM   2043  N   PRO D1431      14.457  75.826  14.520  1.00  0.00           N  
ATOM   2044  CA  PRO D1431      13.716  74.624  14.901  1.00  0.00           C  
ATOM   2045  C   PRO D1431      14.444  73.821  15.973  1.00  0.00           C  
ATOM   2046  O   PRO D1431      13.815  73.206  16.831  1.00  0.00           O  
ATOM   2047  CB  PRO D1431      13.611  73.861  13.579  1.00  0.00           C  
ATOM   2048  CG  PRO D1431      14.795  74.325  12.803  1.00  0.00           C  
ATOM   2049  CD  PRO D1431      14.778  75.796  13.083  1.00  0.00           C  
ATOM   2050  N   ALA D1432      15.769  73.892  15.962  1.00  0.00           N  
ATOM   2051  CA  ALA D1432      16.585  73.190  16.940  1.00  0.00           C  
ATOM   2052  C   ALA D1432      18.035  73.645  16.845  1.00  0.00           C  
ATOM   2053  O   ALA D1432      18.683  73.465  15.814  1.00  0.00           O  
ATOM   2054  CB  ALA D1432      16.488  71.686  16.728  1.00  0.00           C  
ATOM   2055  N   LEU D1433      18.519  74.287  17.904  1.00  0.00           N  
ATOM   2056  CA  LEU D1433      19.898  74.759  17.959  1.00  0.00           C  
ATOM   2057  C   LEU D1433      20.622  73.839  18.924  1.00  0.00           C  
ATOM   2058  O   LEU D1433      20.750  74.136  20.114  1.00  0.00           O  
ATOM   2059  CB  LEU D1433      19.967  76.195  18.481  1.00  0.00           C  
ATOM   2060  CG  LEU D1433      20.481  77.274  17.534  1.00  0.00           C  
ATOM   2061  CD1 LEU D1433      20.766  78.522  18.336  1.00  0.00           C  
ATOM   2062  CD2 LEU D1433      21.740  76.800  16.844  1.00  0.00           C  
ATOM   2063  N   VAL D1434      21.057  72.697  18.416  1.00  0.00           N  
ATOM   2064  CA  VAL D1434      21.745  71.731  19.251  1.00  0.00           C  
ATOM   2065  C   VAL D1434      23.184  72.157  19.530  1.00  0.00           C  
ATOM   2066  O   VAL D1434      24.085  71.929  18.722  1.00  0.00           O  
ATOM   2067  CB  VAL D1434      21.715  70.324  18.617  1.00  0.00           C  
ATOM   2068  CG1 VAL D1434      22.271  69.299  19.597  1.00  0.00           C  
ATOM   2069  CG2 VAL D1434      20.289  69.964  18.213  1.00  0.00           C  
ATOM   2070  N   ARG D1435      23.381  72.818  20.664  1.00  0.00           N  
ATOM   2071  CA  ARG D1435      24.711  73.261  21.047  1.00  0.00           C  
ATOM   2072  C   ARG D1435      25.558  72.025  21.362  1.00  0.00           C  
ATOM   2073  O   ARG D1435      25.043  71.019  21.860  1.00  0.00           O  
ATOM   2074  CB  ARG D1435      24.644  74.185  22.265  1.00  0.00           C  
ATOM   2075  CG  ARG D1435      23.815  75.463  22.089  1.00  0.00           C  
ATOM   2076  CD  ARG D1435      24.172  76.243  20.825  1.00  0.00           C  
ATOM   2077  NE  ARG D1435      25.611  76.318  20.570  1.00  0.00           N  
ATOM   2078  CZ  ARG D1435      26.457  77.129  21.196  1.00  0.00           C  
ATOM   2079  NH1 ARG D1435      26.032  77.956  22.135  1.00  0.00           N  
ATOM   2080  NH2 ARG D1435      27.737  77.123  20.867  1.00  0.00           N  
ATOM   2081  N   GLY D1436      26.857  72.121  21.092  1.00  0.00           N  
ATOM   2082  CA  GLY D1436      27.762  71.005  21.322  1.00  0.00           C  
ATOM   2083  C   GLY D1436      28.019  70.575  22.758  1.00  0.00           C  
ATOM   2084  O   GLY D1436      28.669  69.554  22.986  1.00  0.00           O  
ATOM   2085  N   LEU D1437      27.533  71.340  23.728  1.00  0.00           N  
ATOM   2086  CA  LEU D1437      27.747  70.989  25.125  1.00  0.00           C  
ATOM   2087  C   LEU D1437      26.434  70.541  25.767  1.00  0.00           C  
ATOM   2088  O   LEU D1437      25.373  71.127  25.526  1.00  0.00           O  
ATOM   2089  CB  LEU D1437      28.392  72.155  25.887  1.00  0.00           C  
ATOM   2090  CG  LEU D1437      29.769  72.619  25.375  1.00  0.00           C  
ATOM   2091  CD1 LEU D1437      29.619  73.476  24.125  1.00  0.00           C  
ATOM   2092  CD2 LEU D1437      30.495  73.414  26.446  1.00  0.00           C  
ATOM   2093  N   ASP D1438      26.515  69.493  26.580  1.00  0.00           N  
ATOM   2094  CA  ASP D1438      25.345  68.922  27.235  1.00  0.00           C  
ATOM   2095  C   ASP D1438      24.881  69.625  28.517  1.00  0.00           C  
ATOM   2096  O   ASP D1438      23.981  69.128  29.192  1.00  0.00           O  
ATOM   2097  CB  ASP D1438      25.576  67.426  27.513  1.00  0.00           C  
ATOM   2098  CG  ASP D1438      25.736  66.596  26.234  1.00  0.00           C  
ATOM   2099  OD1 ASP D1438      25.410  67.090  25.129  1.00  0.00           O  
ATOM   2100  OD2 ASP D1438      26.180  65.432  26.342  1.00  0.00           O  
ATOM   2101  N   TYR D1443      25.481  70.763  28.861  1.00  0.00           N  
ATOM   2102  CA  TYR D1443      25.069  71.475  30.073  1.00  0.00           C  
ATOM   2103  C   TYR D1443      23.967  72.515  29.852  1.00  0.00           C  
ATOM   2104  O   TYR D1443      23.353  73.001  30.811  1.00  0.00           O  
ATOM   2105  CB  TYR D1443      26.280  72.098  30.804  1.00  0.00           C  
ATOM   2106  CG  TYR D1443      27.124  73.118  30.041  1.00  0.00           C  
ATOM   2107  CD1 TYR D1443      26.554  74.012  29.130  1.00  0.00           C  
ATOM   2108  CD2 TYR D1443      28.498  73.212  30.268  1.00  0.00           C  
ATOM   2109  CE1 TYR D1443      27.331  74.974  28.469  1.00  0.00           C  
ATOM   2110  CE2 TYR D1443      29.282  74.168  29.611  1.00  0.00           C  
ATOM   2111  CZ  TYR D1443      28.692  75.046  28.715  1.00  0.00           C  
ATOM   2112  OH  TYR D1443      29.465  75.991  28.077  1.00  0.00           O  
ATOM   2113  N   TYR D1444      23.717  72.836  28.584  1.00  0.00           N  
ATOM   2114  CA  TYR D1444      22.719  73.828  28.203  1.00  0.00           C  
ATOM   2115  C   TYR D1444      21.299  73.441  28.568  1.00  0.00           C  
ATOM   2116  O   TYR D1444      20.866  72.312  28.342  1.00  0.00           O  
ATOM   2117  CB  TYR D1444      22.789  74.114  26.702  1.00  0.00           C  
ATOM   2118  CG  TYR D1444      23.988  74.925  26.275  1.00  0.00           C  
ATOM   2119  CD1 TYR D1444      24.105  76.268  26.626  1.00  0.00           C  
ATOM   2120  CD2 TYR D1444      25.006  74.355  25.509  1.00  0.00           C  
ATOM   2121  CE1 TYR D1444      25.205  77.023  26.226  1.00  0.00           C  
ATOM   2122  CE2 TYR D1444      26.110  75.107  25.102  1.00  0.00           C  
ATOM   2123  CZ  TYR D1444      26.200  76.437  25.464  1.00  0.00           C  
ATOM   2124  OH  TYR D1444      27.284  77.190  25.075  1.00  0.00           O  
ATOM   2125  N   VAL D1448      20.570  74.398  29.119  1.00  0.00           N  
ATOM   2126  CA  VAL D1448      19.185  74.188  29.503  1.00  0.00           C  
ATOM   2127  C   VAL D1448      18.447  75.467  29.105  1.00  0.00           C  
ATOM   2128  O   VAL D1448      18.900  76.573  29.403  1.00  0.00           O  
ATOM   2129  CB  VAL D1448      19.045  73.889  31.028  1.00  0.00           C  
ATOM   2130  CG1 VAL D1448      19.411  75.106  31.860  1.00  0.00           C  
ATOM   2131  CG2 VAL D1448      17.643  73.415  31.351  1.00  0.00           C  
ATOM   2132  N   ARG D1456      17.347  75.307  28.380  1.00  0.00           N  
ATOM   2133  CA  ARG D1456      16.551  76.431  27.913  1.00  0.00           C  
ATOM   2134  C   ARG D1456      17.219  77.208  26.780  1.00  0.00           C  
ATOM   2135  O   ARG D1456      17.612  76.608  25.781  1.00  0.00           O  
ATOM   2136  CB  ARG D1456      16.141  77.336  29.084  1.00  0.00           C  
ATOM   2137  CG  ARG D1456      15.186  76.648  30.053  1.00  0.00           C  
ATOM   2138  CD  ARG D1456      14.676  77.561  31.154  1.00  0.00           C  
ATOM   2139  NE  ARG D1456      13.657  76.874  31.949  1.00  0.00           N  
ATOM   2140  CZ  ARG D1456      12.861  77.463  32.840  1.00  0.00           C  
ATOM   2141  NH1 ARG D1456      12.953  78.768  33.071  1.00  0.00           N  
ATOM   2142  NH2 ARG D1456      11.958  76.744  33.494  1.00  0.00           N  
ATOM   2143  N   THR D1457      17.348  78.524  26.930  1.00  0.00           N  
ATOM   2144  CA  THR D1457      17.925  79.387  25.901  1.00  0.00           C  
ATOM   2145  C   THR D1457      19.203  78.884  25.221  1.00  0.00           C  
ATOM   2146  O   THR D1457      20.150  78.450  25.882  1.00  0.00           O  
ATOM   2147  CB  THR D1457      18.206  80.791  26.457  1.00  0.00           C  
ATOM   2148  OG1 THR D1457      17.117  81.209  27.289  1.00  0.00           O  
ATOM   2149  CG2 THR D1457      18.376  81.783  25.317  1.00  0.00           C  
ATOM   2150  N   ALA D1458      19.232  78.998  23.899  1.00  0.00           N  
ATOM   2151  CA  ALA D1458      20.378  78.582  23.103  1.00  0.00           C  
ATOM   2152  C   ALA D1458      20.431  79.495  21.887  1.00  0.00           C  
ATOM   2153  O   ALA D1458      19.421  79.684  21.211  1.00  0.00           O  
ATOM   2154  CB  ALA D1458      20.217  77.142  22.671  1.00  0.00           C  
ATOM   2155  N   PHE D1459      21.597  80.071  21.618  1.00  0.00           N  
ATOM   2156  CA  PHE D1459      21.750  80.985  20.486  1.00  0.00           C  
ATOM   2157  C   PHE D1459      23.147  80.948  19.869  1.00  0.00           C  
ATOM   2158  O   PHE D1459      24.111  80.506  20.503  1.00  0.00           O  
ATOM   2159  CB  PHE D1459      21.425  82.416  20.920  1.00  0.00           C  
ATOM   2160  CG  PHE D1459      22.264  82.907  22.067  1.00  0.00           C  
ATOM   2161  CD1 PHE D1459      21.929  82.581  23.381  1.00  0.00           C  
ATOM   2162  CD2 PHE D1459      23.387  83.701  21.837  1.00  0.00           C  
ATOM   2163  CE1 PHE D1459      22.701  83.039  24.450  1.00  0.00           C  
ATOM   2164  CE2 PHE D1459      24.166  84.164  22.898  1.00  0.00           C  
ATOM   2165  CZ  PHE D1459      23.822  83.833  24.208  1.00  0.00           C  
ATOM   2166  N   GLU D1460      23.244  81.438  18.637  1.00  0.00           N  
ATOM   2167  CA  GLU D1460      24.495  81.486  17.884  1.00  0.00           C  
ATOM   2168  C   GLU D1460      24.396  82.595  16.844  1.00  0.00           C  
ATOM   2169  O   GLU D1460      23.322  82.833  16.297  1.00  0.00           O  
ATOM   2170  CB  GLU D1460      24.724  80.170  17.134  1.00  0.00           C  
ATOM   2171  CG  GLU D1460      25.026  78.963  18.003  1.00  0.00           C  
ATOM   2172  CD  GLU D1460      25.104  77.661  17.214  1.00  0.00           C  
ATOM   2173  OE1 GLU D1460      25.157  77.706  15.966  1.00  0.00           O  
ATOM   2174  OE2 GLU D1460      25.111  76.585  17.847  1.00  0.00           O  
ATOM   2175  N   VAL D1461      25.506  83.279  16.580  1.00  0.00           N  
ATOM   2176  CA  VAL D1461      25.530  84.333  15.569  1.00  0.00           C  
ATOM   2177  C   VAL D1461      26.429  83.842  14.455  1.00  0.00           C  
ATOM   2178  O   VAL D1461      27.508  83.307  14.711  1.00  0.00           O  
ATOM   2179  CB  VAL D1461      26.069  85.665  16.109  1.00  0.00           C  
ATOM   2180  CG1 VAL D1461      26.091  86.703  14.991  1.00  0.00           C  
ATOM   2181  CG2 VAL D1461      25.201  86.151  17.260  1.00  0.00           C  
ATOM   2182  N   HIS D1462      25.972  83.994  13.221  1.00  0.00           N  
ATOM   2183  CA  HIS D1462      26.729  83.536  12.070  1.00  0.00           C  
ATOM   2184  C   HIS D1462      27.074  84.639  11.101  1.00  0.00           C  
ATOM   2185  O   HIS D1462      26.578  85.761  11.219  1.00  0.00           O  
ATOM   2186  CB  HIS D1462      25.958  82.444  11.333  1.00  0.00           C  
ATOM   2187  CG  HIS D1462      25.768  81.199  12.138  1.00  0.00           C  
ATOM   2188  ND1 HIS D1462      26.056  79.945  11.646  1.00  0.00           N  
ATOM   2189  CD2 HIS D1462      25.338  81.016  13.409  1.00  0.00           C  
ATOM   2190  CE1 HIS D1462      25.813  79.043  12.581  1.00  0.00           C  
ATOM   2191  NE2 HIS D1462      25.377  79.667  13.661  1.00  0.00           N  
ATOM   2192  N   HIS D1463      27.928  84.298  10.141  1.00  0.00           N  
ATOM   2193  CA  HIS D1463      28.369  85.229   9.111  1.00  0.00           C  
ATOM   2194  C   HIS D1463      28.650  84.413   7.853  1.00  0.00           C  
ATOM   2195  O   HIS D1463      29.488  83.512   7.864  1.00  0.00           O  
ATOM   2196  CB  HIS D1463      29.633  85.956   9.574  1.00  0.00           C  
ATOM   2197  CG  HIS D1463      30.024  87.103   8.701  1.00  0.00           C  
ATOM   2198  ND1 HIS D1463      30.614  86.932   7.468  1.00  0.00           N  
ATOM   2199  CD2 HIS D1463      29.919  88.439   8.886  1.00  0.00           C  
ATOM   2200  CE1 HIS D1463      30.852  88.114   6.928  1.00  0.00           C  
ATOM   2201  NE2 HIS D1463      30.440  89.045   7.768  1.00  0.00           N  
ATOM   2202  N   GLU D1476      27.946  84.740   6.773  1.00  0.00           N  
ATOM   2203  CA  GLU D1476      28.084  84.022   5.505  1.00  0.00           C  
ATOM   2204  C   GLU D1476      29.507  83.876   4.970  1.00  0.00           C  
ATOM   2205  O   GLU D1476      29.982  82.764   4.746  1.00  0.00           O  
ATOM   2206  CB  GLU D1476      27.188  84.649   4.427  1.00  0.00           C  
ATOM   2207  CG  GLU D1476      25.745  84.122   4.381  1.00  0.00           C  
ATOM   2208  CD  GLU D1476      24.875  84.611   5.534  1.00  0.00           C  
ATOM   2209  OE1 GLU D1476      24.747  85.844   5.710  1.00  0.00           O  
ATOM   2210  OE2 GLU D1476      24.307  83.760   6.255  1.00  0.00           O  
ATOM   2211  N   GLU D1683      30.192  85.000   4.794  1.00  0.00           N  
ATOM   2212  CA  GLU D1683      31.556  85.001   4.258  1.00  0.00           C  
ATOM   2213  C   GLU D1683      32.611  84.387   5.177  1.00  0.00           C  
ATOM   2214  O   GLU D1683      33.406  85.108   5.778  1.00  0.00           O  
ATOM   2215  CB  GLU D1683      31.979  86.428   3.890  1.00  0.00           C  
ATOM   2216  CG  GLU D1683      31.047  87.151   2.937  1.00  0.00           C  
ATOM   2217  CD  GLU D1683      30.519  88.448   3.514  1.00  0.00           C  
ATOM   2218  OE1 GLU D1683      31.332  89.364   3.767  1.00  0.00           O  
ATOM   2219  OE2 GLU D1683      29.289  88.552   3.716  1.00  0.00           O  
ATOM   2220  N   ILE D1689      32.592  83.065   5.298  1.00  0.00           N  
ATOM   2221  CA  ILE D1689      33.546  82.314   6.119  1.00  0.00           C  
ATOM   2222  C   ILE D1689      33.508  80.861   5.650  1.00  0.00           C  
ATOM   2223  O   ILE D1689      34.519  80.156   5.681  1.00  0.00           O  
ATOM   2224  CB  ILE D1689      33.208  82.362   7.657  1.00  0.00           C  
ATOM   2225  CG1 ILE D1689      33.588  83.714   8.264  1.00  0.00           C  
ATOM   2226  CG2 ILE D1689      33.963  81.266   8.419  1.00  0.00           C  
ATOM   2227  CD1 ILE D1689      33.375  83.793   9.757  1.00  0.00           C  
ATOM   2228  N   GLY D1690      32.341  80.431   5.180  1.00  0.00           N  
ATOM   2229  CA  GLY D1690      32.185  79.065   4.718  1.00  0.00           C  
ATOM   2230  C   GLY D1690      31.667  78.196   5.846  1.00  0.00           C  
ATOM   2231  O   GLY D1690      30.894  78.662   6.689  1.00  0.00           O  
ATOM   2232  N   ALA D1692      32.088  76.934   5.870  1.00  0.00           N  
ATOM   2233  CA  ALA D1692      31.657  76.011   6.912  1.00  0.00           C  
ATOM   2234  C   ALA D1692      32.084  76.592   8.257  1.00  0.00           C  
ATOM   2235  O   ALA D1692      33.106  77.276   8.345  1.00  0.00           O  
ATOM   2236  CB  ALA D1692      32.276  74.647   6.698  1.00  0.00           C  
ATOM   2237  N   GLN D1693      31.317  76.295   9.302  1.00  0.00           N  
ATOM   2238  CA  GLN D1693      31.594  76.820  10.641  1.00  0.00           C  
ATOM   2239  C   GLN D1693      31.492  78.343  10.603  1.00  0.00           C  
ATOM   2240  O   GLN D1693      32.427  79.049  10.973  1.00  0.00           O  
ATOM   2241  CB  GLN D1693      32.991  76.411  11.138  1.00  0.00           C  
ATOM   2242  CG  GLN D1693      33.209  74.915  11.300  1.00  0.00           C  
ATOM   2243  CD  GLN D1693      33.394  74.212   9.974  1.00  0.00           C  
ATOM   2244  OE1 GLN D1693      32.621  73.323   9.614  1.00  0.00           O  
ATOM   2245  NE2 GLN D1693      34.404  74.629   9.221  1.00  0.00           N  
ATOM   2246  N   SER D1700      30.352  78.840  10.139  1.00  0.00           N  
ATOM   2247  CA  SER D1700      30.125  80.277  10.049  1.00  0.00           C  
ATOM   2248  C   SER D1700      29.722  80.871  11.397  1.00  0.00           C  
ATOM   2249  O   SER D1700      29.376  82.054  11.486  1.00  0.00           O  
ATOM   2250  CB  SER D1700      29.035  80.554   9.021  1.00  0.00           C  
ATOM   2251  OG  SER D1700      27.832  79.900   9.395  1.00  0.00           O  
ATOM   2252  N   ALA D1701      29.740  80.042  12.438  1.00  0.00           N  
ATOM   2253  CA  ALA D1701      29.366  80.473  13.780  1.00  0.00           C  
ATOM   2254  C   ALA D1701      30.427  81.343  14.437  1.00  0.00           C  
ATOM   2255  O   ALA D1701      31.404  80.831  14.985  1.00  0.00           O  
ATOM   2256  CB  ALA D1701      29.068  79.270  14.654  1.00  0.00           C  
ATOM   2257  N   LEU D1702      30.224  82.657  14.392  1.00  0.00           N  
ATOM   2258  CA  LEU D1702      31.150  83.604  14.999  1.00  0.00           C  
ATOM   2259  C   LEU D1702      31.198  83.379  16.505  1.00  0.00           C  
ATOM   2260  O   LEU D1702      32.266  83.413  17.118  1.00  0.00           O  
ATOM   2261  CB  LEU D1702      30.706  85.035  14.711  1.00  0.00           C  
ATOM   2262  CG  LEU D1702      30.743  85.456  13.245  1.00  0.00           C  
ATOM   2263  CD1 LEU D1702      30.337  86.912  13.128  1.00  0.00           C  
ATOM   2264  CD2 LEU D1702      32.140  85.252  12.687  1.00  0.00           C  
ATOM   2265  N   GLY D1703      30.034  83.118  17.090  1.00  0.00           N  
ATOM   2266  CA  GLY D1703      29.956  82.884  18.519  1.00  0.00           C  
ATOM   2267  C   GLY D1703      28.679  82.168  18.908  1.00  0.00           C  
ATOM   2268  O   GLY D1703      27.751  82.059  18.103  1.00  0.00           O  
ATOM   2269  N   GLY D1704      28.627  81.685  20.143  1.00  0.00           N  
ATOM   2270  CA  GLY D1704      27.452  80.981  20.616  1.00  0.00           C  
ATOM   2271  C   GLY D1704      27.357  80.968  22.129  1.00  0.00           C  
ATOM   2272  O   GLY D1704      28.312  81.312  22.833  1.00  0.00           O  
ATOM   2273  N   GLY D1705      26.194  80.587  22.637  1.00  0.00           N  
ATOM   2274  CA  GLY D1705      26.004  80.540  24.072  1.00  0.00           C  
ATOM   2275  C   GLY D1705      24.607  80.086  24.426  1.00  0.00           C  
ATOM   2276  O   GLY D1705      23.836  79.682  23.553  1.00  0.00           O  
ATOM   2277  N   GLY D1706      24.278  80.167  25.708  1.00  0.00           N  
ATOM   2278  CA  GLY D1706      22.966  79.756  26.168  1.00  0.00           C  
ATOM   2279  C   GLY D1706      22.933  79.624  27.675  1.00  0.00           C  
ATOM   2280  O   GLY D1706      23.943  79.867  28.348  1.00  0.00           O  
ATOM   2281  N   ARG D1707      21.775  79.252  28.205  1.00  0.00           N  
ATOM   2282  CA  ARG D1707      21.604  79.089  29.640  1.00  0.00           C  
ATOM   2283  C   ARG D1707      22.136  77.706  30.021  1.00  0.00           C  
ATOM   2284  O   ARG D1707      22.132  76.786  29.197  1.00  0.00           O  
ATOM   2285  CB  ARG D1707      20.132  79.260  30.009  1.00  0.00           C  
ATOM   2286  CG  ARG D1707      19.841  79.209  31.489  1.00  0.00           C  
ATOM   2287  CD  ARG D1707      18.501  79.838  31.792  1.00  0.00           C  
ATOM   2288  NE  ARG D1707      18.587  81.292  31.913  1.00  0.00           N  
ATOM   2289  CZ  ARG D1707      19.011  81.917  33.008  1.00  0.00           C  
ATOM   2290  NH1 ARG D1707      19.392  81.215  34.072  1.00  0.00           N  
ATOM   2291  NH2 ARG D1707      19.019  83.243  33.061  1.00  0.00           N  
ATOM   2292  N   TYR D1708      22.595  77.563  31.259  1.00  0.00           N  
ATOM   2293  CA  TYR D1708      23.183  76.301  31.704  1.00  0.00           C  
ATOM   2294  C   TYR D1708      23.006  76.042  33.199  1.00  0.00           C  
ATOM   2295  O   TYR D1708      23.955  75.674  33.901  1.00  0.00           O  
ATOM   2296  CB  TYR D1708      24.678  76.295  31.345  1.00  0.00           C  
ATOM   2297  CG  TYR D1708      25.391  77.569  31.761  1.00  0.00           C  
ATOM   2298  CD1 TYR D1708      25.872  77.730  33.059  1.00  0.00           C  
ATOM   2299  CD2 TYR D1708      25.512  78.644  30.880  1.00  0.00           C  
ATOM   2300  CE1 TYR D1708      26.441  78.922  33.473  1.00  0.00           C  
ATOM   2301  CE2 TYR D1708      26.083  79.846  31.288  1.00  0.00           C  
ATOM   2302  CZ  TYR D1708      26.541  79.975  32.588  1.00  0.00           C  
ATOM   2303  OH  TYR D1708      27.076  81.162  33.020  1.00  0.00           O  
ATOM   2304  N   ASP D1709      21.792  76.257  33.691  1.00  0.00           N  
ATOM   2305  CA  ASP D1709      21.500  76.037  35.102  1.00  0.00           C  
ATOM   2306  C   ASP D1709      21.800  74.573  35.411  1.00  0.00           C  
ATOM   2307  O   ASP D1709      21.653  73.712  34.544  1.00  0.00           O  
ATOM   2308  CB  ASP D1709      20.028  76.343  35.394  1.00  0.00           C  
ATOM   2309  CG  ASP D1709      19.603  77.729  34.925  1.00  0.00           C  
ATOM   2310  OD1 ASP D1709      20.442  78.492  34.407  1.00  0.00           O  
ATOM   2311  OD2 ASP D1709      18.411  78.058  35.077  1.00  0.00           O  
ATOM   2312  N   GLY D1710      22.272  74.296  36.619  1.00  0.00           N  
ATOM   2313  CA  GLY D1710      22.569  72.920  36.974  1.00  0.00           C  
ATOM   2314  C   GLY D1710      24.036  72.567  36.867  1.00  0.00           C  
ATOM   2315  O   GLY D1710      24.513  71.691  37.591  1.00  0.00           O  
ATOM   2316  N   LEU D1725      24.757  73.251  35.983  1.00  0.00           N  
ATOM   2317  CA  LEU D1725      26.185  73.008  35.806  1.00  0.00           C  
ATOM   2318  C   LEU D1725      26.921  73.099  37.145  1.00  0.00           C  
ATOM   2319  O   LEU D1725      27.728  72.234  37.479  1.00  0.00           O  
ATOM   2320  CB  LEU D1725      26.770  74.014  34.813  1.00  0.00           C  
ATOM   2321  CG  LEU D1725      28.282  73.995  34.580  1.00  0.00           C  
ATOM   2322  CD1 LEU D1725      28.719  72.613  34.170  1.00  0.00           C  
ATOM   2323  CD2 LEU D1725      28.651  75.013  33.514  1.00  0.00           C  
ATOM   2324  N   SER D1726      26.606  74.124  37.928  1.00  0.00           N  
ATOM   2325  CA  SER D1726      27.234  74.317  39.230  1.00  0.00           C  
ATOM   2326  C   SER D1726      27.074  73.075  40.089  1.00  0.00           C  
ATOM   2327  O   SER D1726      28.007  72.648  40.767  1.00  0.00           O  
ATOM   2328  CB  SER D1726      26.617  75.523  39.940  1.00  0.00           C  
ATOM   2329  OG  SER D1726      25.202  75.499  39.843  1.00  0.00           O  
ATOM   2330  N   GLU D1761      25.892  72.479  40.027  1.00  0.00           N  
ATOM   2331  CA  GLU D1761      25.596  71.282  40.798  1.00  0.00           C  
ATOM   2332  C   GLU D1761      26.394  70.089  40.303  1.00  0.00           C  
ATOM   2333  O   GLU D1761      26.790  69.234  41.095  1.00  0.00           O  
ATOM   2334  CB  GLU D1761      24.094  71.004  40.780  1.00  0.00           C  
ATOM   2335  CG  GLU D1761      23.314  72.064  41.536  1.00  0.00           C  
ATOM   2336  CD  GLU D1761      21.864  72.158  41.119  1.00  0.00           C  
ATOM   2337  OE1 GLU D1761      21.602  72.498  39.946  1.00  0.00           O  
ATOM   2338  OE2 GLU D1761      20.984  71.920  41.973  1.00  0.00           O  
ATOM   2339  N   LEU D1765      26.676  70.057  39.004  1.00  0.00           N  
ATOM   2340  CA  LEU D1765      27.462  68.973  38.423  1.00  0.00           C  
ATOM   2341  C   LEU D1765      28.872  69.015  39.006  1.00  0.00           C  
ATOM   2342  O   LEU D1765      29.521  67.981  39.160  1.00  0.00           O  
ATOM   2343  CB  LEU D1765      27.526  69.105  36.899  1.00  0.00           C  
ATOM   2344  CG  LEU D1765      26.259  68.743  36.124  1.00  0.00           C  
ATOM   2345  CD1 LEU D1765      26.433  69.085  34.651  1.00  0.00           C  
ATOM   2346  CD2 LEU D1765      25.961  67.263  36.300  1.00  0.00           C  
ATOM   2347  N   LEU D1767      29.330  70.220  39.341  1.00  0.00           N  
ATOM   2348  CA  LEU D1767      30.659  70.422  39.921  1.00  0.00           C  
ATOM   2349  C   LEU D1767      30.600  70.302  41.444  1.00  0.00           C  
ATOM   2350  O   LEU D1767      31.570  70.611  42.148  1.00  0.00           O  
ATOM   2351  CB  LEU D1767      31.226  71.792  39.513  1.00  0.00           C  
ATOM   2352  CG  LEU D1767      31.302  72.075  38.007  1.00  0.00           C  
ATOM   2353  CD1 LEU D1767      31.851  73.470  37.770  1.00  0.00           C  
ATOM   2354  CD2 LEU D1767      32.155  71.030  37.296  1.00  0.00           C  
ATOM   2355  N   GLY D1768      29.452  69.857  41.945  1.00  0.00           N  
ATOM   2356  CA  GLY D1768      29.265  69.677  43.374  1.00  0.00           C  
ATOM   2357  C   GLY D1768      28.941  70.926  44.170  1.00  0.00           C  
ATOM   2358  O   GLY D1768      29.403  71.077  45.300  1.00  0.00           O  
ATOM   2359  N   GLY D1770      28.177  71.837  43.584  1.00  0.00           N  
ATOM   2360  CA  GLY D1770      27.816  73.046  44.296  1.00  0.00           C  
ATOM   2361  C   GLY D1770      26.313  73.244  44.325  1.00  0.00           C  
ATOM   2362  O   GLY D1770      25.572  72.414  43.795  1.00  0.00           O  
ATOM   2363  N   PRO D1771      25.824  74.315  44.973  1.00  0.00           N  
ATOM   2364  CA  PRO D1771      24.390  74.600  45.054  1.00  0.00           C  
ATOM   2365  C   PRO D1771      23.869  74.953  43.665  1.00  0.00           C  
ATOM   2366  O   PRO D1771      24.647  75.039  42.708  1.00  0.00           O  
ATOM   2367  CB  PRO D1771      24.338  75.824  45.972  1.00  0.00           C  
ATOM   2368  CG  PRO D1771      25.572  75.692  46.804  1.00  0.00           C  
ATOM   2369  CD  PRO D1771      26.589  75.280  45.780  1.00  0.00           C  
ATOM   2370  N   ARG D1772      22.561  75.157  43.547  1.00  0.00           N  
ATOM   2371  CA  ARG D1772      21.984  75.521  42.261  1.00  0.00           C  
ATOM   2372  C   ARG D1772      22.310  76.979  41.978  1.00  0.00           C  
ATOM   2373  O   ARG D1772      22.050  77.857  42.805  1.00  0.00           O  
ATOM   2374  CB  ARG D1772      20.468  75.323  42.242  1.00  0.00           C  
ATOM   2375  CG  ARG D1772      19.862  75.583  40.867  1.00  0.00           C  
ATOM   2376  CD  ARG D1772      18.347  75.395  40.831  1.00  0.00           C  
ATOM   2377  NE  ARG D1772      17.844  75.389  39.454  1.00  0.00           N  
ATOM   2378  CZ  ARG D1772      18.033  74.392  38.588  1.00  0.00           C  
ATOM   2379  NH1 ARG D1772      18.708  73.304  38.947  1.00  0.00           N  
ATOM   2380  NH2 ARG D1772      17.584  74.499  37.344  1.00  0.00           N  
ATOM   2381  N   VAL D1773      22.930  77.220  40.830  1.00  0.00           N  
ATOM   2382  CA  VAL D1773      23.293  78.565  40.418  1.00  0.00           C  
ATOM   2383  C   VAL D1773      22.933  78.704  38.947  1.00  0.00           C  
ATOM   2384  O   VAL D1773      23.534  78.063  38.084  1.00  0.00           O  
ATOM   2385  CB  VAL D1773      24.813  78.845  40.597  1.00  0.00           C  
ATOM   2386  CG1 VAL D1773      25.135  80.276  40.187  1.00  0.00           C  
ATOM   2387  CG2 VAL D1773      25.237  78.611  42.036  1.00  0.00           C  
ATOM   2388  N   PRO D1774      21.868  79.461  38.655  1.00  0.00           N  
ATOM   2389  CA  PRO D1774      21.430  79.674  37.273  1.00  0.00           C  
ATOM   2390  C   PRO D1774      22.455  80.560  36.564  1.00  0.00           C  
ATOM   2391  O   PRO D1774      23.137  81.356  37.208  1.00  0.00           O  
ATOM   2392  CB  PRO D1774      20.104  80.417  37.448  1.00  0.00           C  
ATOM   2393  CG  PRO D1774      19.644  80.022  38.815  1.00  0.00           C  
ATOM   2394  CD  PRO D1774      20.914  80.052  39.605  1.00  0.00           C  
ATOM   2395  N   GLY D1775      22.553  80.442  35.246  1.00  0.00           N  
ATOM   2396  CA  GLY D1775      23.502  81.259  34.517  1.00  0.00           C  
ATOM   2397  C   GLY D1775      23.342  81.220  33.013  1.00  0.00           C  
ATOM   2398  O   GLY D1775      22.887  80.218  32.450  1.00  0.00           O  
ATOM   2399  N   VAL D1776      23.695  82.328  32.367  1.00  0.00           N  
ATOM   2400  CA  VAL D1776      23.631  82.463  30.914  1.00  0.00           C  
ATOM   2401  C   VAL D1776      24.935  83.117  30.476  1.00  0.00           C  
ATOM   2402  O   VAL D1776      25.605  83.771  31.278  1.00  0.00           O  
ATOM   2403  CB  VAL D1776      22.491  83.397  30.444  1.00  0.00           C  
ATOM   2404  CG1 VAL D1776      21.624  82.693  29.423  1.00  0.00           C  
ATOM   2405  CG2 VAL D1776      21.683  83.904  31.617  1.00  0.00           C  
ATOM   2406  N   GLY D1777      25.287  82.954  29.205  1.00  0.00           N  
ATOM   2407  CA  GLY D1777      26.505  83.558  28.699  1.00  0.00           C  
ATOM   2408  C   GLY D1777      26.819  83.135  27.282  1.00  0.00           C  
ATOM   2409  O   GLY D1777      26.103  82.325  26.694  1.00  0.00           O  
ATOM   2410  N   PHE D1778      27.918  83.643  26.747  1.00  0.00           N  
ATOM   2411  CA  PHE D1778      28.315  83.314  25.389  1.00  0.00           C  
ATOM   2412  C   PHE D1778      29.830  83.382  25.266  1.00  0.00           C  
ATOM   2413  O   PHE D1778      30.528  83.716  26.228  1.00  0.00           O  
ATOM   2414  CB  PHE D1778      27.677  84.293  24.395  1.00  0.00           C  
ATOM   2415  CG  PHE D1778      28.193  85.703  24.511  1.00  0.00           C  
ATOM   2416  CD1 PHE D1778      29.307  86.117  23.778  1.00  0.00           C  
ATOM   2417  CD2 PHE D1778      27.574  86.614  25.352  1.00  0.00           C  
ATOM   2418  CE1 PHE D1778      29.794  87.419  23.884  1.00  0.00           C  
ATOM   2419  CE2 PHE D1778      28.050  87.916  25.465  1.00  0.00           C  
ATOM   2420  CZ  PHE D1778      29.164  88.320  24.731  1.00  0.00           C  
ATOM   2421  N   ALA D1779      30.322  83.077  24.072  1.00  0.00           N  
ATOM   2422  CA  ALA D1779      31.746  83.116  23.771  1.00  0.00           C  
ATOM   2423  C   ALA D1779      31.919  83.107  22.257  1.00  0.00           C  
ATOM   2424  O   ALA D1779      31.279  82.316  21.563  1.00  0.00           O  
ATOM   2425  CB  ALA D1779      32.448  81.927  24.388  1.00  0.00           C  
ATOM   2426  N   PHE D1782      32.731  84.022  21.740  1.00  0.00           N  
ATOM   2427  CA  PHE D1782      32.959  84.079  20.302  1.00  0.00           C  
ATOM   2428  C   PHE D1782      34.431  83.931  19.945  1.00  0.00           C  
ATOM   2429  O   PHE D1782      35.307  84.436  20.654  1.00  0.00           O  
ATOM   2430  CB  PHE D1782      32.369  85.360  19.688  1.00  0.00           C  
ATOM   2431  CG  PHE D1782      33.048  86.633  20.119  1.00  0.00           C  
ATOM   2432  CD1 PHE D1782      34.209  87.073  19.484  1.00  0.00           C  
ATOM   2433  CD2 PHE D1782      32.495  87.423  21.118  1.00  0.00           C  
ATOM   2434  CE1 PHE D1782      34.805  88.284  19.831  1.00  0.00           C  
ATOM   2435  CE2 PHE D1782      33.083  88.639  21.471  1.00  0.00           C  
ATOM   2436  CZ  PHE D1782      34.238  89.070  20.825  1.00  0.00           C  
ATOM   2437  N   GLY D1783      34.693  83.246  18.837  1.00  0.00           N  
ATOM   2438  CA  GLY D1783      36.057  83.023  18.393  1.00  0.00           C  
ATOM   2439  C   GLY D1783      36.658  84.246  17.743  1.00  0.00           C  
ATOM   2440  O   GLY D1783      36.219  84.666  16.668  1.00  0.00           O  
ATOM   2441  N   VAL D1784      37.692  84.791  18.376  1.00  0.00           N  
ATOM   2442  CA  VAL D1784      38.366  85.983  17.880  1.00  0.00           C  
ATOM   2443  C   VAL D1784      38.879  85.780  16.455  1.00  0.00           C  
ATOM   2444  O   VAL D1784      38.821  86.693  15.624  1.00  0.00           O  
ATOM   2445  CB  VAL D1784      39.531  86.392  18.806  1.00  0.00           C  
ATOM   2446  CG1 VAL D1784      40.140  87.702  18.343  1.00  0.00           C  
ATOM   2447  CG2 VAL D1784      39.038  86.520  20.242  1.00  0.00           C  
ATOM   2448  N   GLU D1785      39.341  84.570  16.162  1.00  0.00           N  
ATOM   2449  CA  GLU D1785      39.857  84.265  14.834  1.00  0.00           C  
ATOM   2450  C   GLU D1785      38.735  84.364  13.810  1.00  0.00           C  
ATOM   2451  O   GLU D1785      38.877  85.025  12.783  1.00  0.00           O  
ATOM   2452  CB  GLU D1785      40.490  82.868  14.800  1.00  0.00           C  
ATOM   2453  CG  GLU D1785      41.838  82.740  15.527  1.00  0.00           C  
ATOM   2454  CD  GLU D1785      41.714  82.427  17.011  1.00  0.00           C  
ATOM   2455  OE1 GLU D1785      40.582  82.346  17.528  1.00  0.00           O  
ATOM   2456  OE2 GLU D1785      42.758  82.244  17.664  1.00  0.00           O  
ATOM   2457  N   ARG D1786      37.604  83.736  14.125  1.00  0.00           N  
ATOM   2458  CA  ARG D1786      36.430  83.741  13.251  1.00  0.00           C  
ATOM   2459  C   ARG D1786      36.012  85.187  13.004  1.00  0.00           C  
ATOM   2460  O   ARG D1786      35.817  85.603  11.862  1.00  0.00           O  
ATOM   2461  CB  ARG D1786      35.275  82.973  13.908  1.00  0.00           C  
ATOM   2462  CG  ARG D1786      35.526  81.480  14.154  1.00  0.00           C  
ATOM   2463  CD  ARG D1786      35.162  80.637  12.936  1.00  0.00           C  
ATOM   2464  NE  ARG D1786      35.296  79.195  13.161  1.00  0.00           N  
ATOM   2465  CZ  ARG D1786      34.480  78.462  13.921  1.00  0.00           C  
ATOM   2466  NH1 ARG D1786      33.456  79.024  14.550  1.00  0.00           N  
ATOM   2467  NH2 ARG D1786      34.663  77.152  14.023  1.00  0.00           N  
ATOM   2468  N   VAL D1787      35.919  85.959  14.080  1.00  0.00           N  
ATOM   2469  CA  VAL D1787      35.542  87.360  13.981  1.00  0.00           C  
ATOM   2470  C   VAL D1787      36.516  88.108  13.073  1.00  0.00           C  
ATOM   2471  O   VAL D1787      36.106  88.940  12.268  1.00  0.00           O  
ATOM   2472  CB  VAL D1787      35.510  88.021  15.365  1.00  0.00           C  
ATOM   2473  CG1 VAL D1787      35.034  89.455  15.249  1.00  0.00           C  
ATOM   2474  CG2 VAL D1787      34.607  87.233  16.292  1.00  0.00           C  
ATOM   2475  N   ALA D1788      37.800  87.780  13.181  1.00  0.00           N  
ATOM   2476  CA  ALA D1788      38.826  88.413  12.361  1.00  0.00           C  
ATOM   2477  C   ALA D1788      38.563  88.126  10.887  1.00  0.00           C  
ATOM   2478  O   ALA D1788      38.662  89.021  10.042  1.00  0.00           O  
ATOM   2479  CB  ALA D1788      40.202  87.922  12.761  1.00  0.00           C  
ATOM   2480  N   LEU D1789      38.207  86.882  10.585  1.00  0.00           N  
ATOM   2481  CA  LEU D1789      37.905  86.478   9.211  1.00  0.00           C  
ATOM   2482  C   LEU D1789      36.695  87.243   8.692  1.00  0.00           C  
ATOM   2483  O   LEU D1789      36.675  87.700   7.551  1.00  0.00           O  
ATOM   2484  CB  LEU D1789      37.603  84.988   9.150  1.00  0.00           C  
ATOM   2485  CG  LEU D1789      38.797  84.048   9.244  1.00  0.00           C  
ATOM   2486  CD1 LEU D1789      38.298  82.626   9.450  1.00  0.00           C  
ATOM   2487  CD2 LEU D1789      39.640  84.167   7.977  1.00  0.00           C  
ATOM   2488  N   ALA D1790      35.686  87.371   9.546  1.00  0.00           N  
ATOM   2489  CA  ALA D1790      34.467  88.086   9.200  1.00  0.00           C  
ATOM   2490  C   ALA D1790      34.796  89.533   8.852  1.00  0.00           C  
ATOM   2491  O   ALA D1790      34.372  90.038   7.810  1.00  0.00           O  
ATOM   2492  CB  ALA D1790      33.477  88.029  10.348  1.00  0.00           C  
ATOM   2493  N   LEU D1791      35.564  90.193   9.712  1.00  0.00           N  
ATOM   2494  CA  LEU D1791      35.955  91.580   9.481  1.00  0.00           C  
ATOM   2495  C   LEU D1791      36.682  91.708   8.150  1.00  0.00           C  
ATOM   2496  O   LEU D1791      36.361  92.578   7.336  1.00  0.00           O  
ATOM   2497  CB  LEU D1791      36.845  92.082  10.622  1.00  0.00           C  
ATOM   2498  CG  LEU D1791      36.104  92.364  11.929  1.00  0.00           C  
ATOM   2499  CD1 LEU D1791      37.066  92.487  13.088  1.00  0.00           C  
ATOM   2500  CD2 LEU D1791      35.284  93.634  11.769  1.00  0.00           C  
ATOM   2501  N   GLU D1792      37.626  90.805   7.909  1.00  0.00           N  
ATOM   2502  CA  GLU D1792      38.395  90.807   6.669  1.00  0.00           C  
ATOM   2503  C   GLU D1792      37.458  90.621   5.477  1.00  0.00           C  
ATOM   2504  O   GLU D1792      37.569  91.325   4.473  1.00  0.00           O  
ATOM   2505  CB  GLU D1792      39.439  89.689   6.691  1.00  0.00           C  
ATOM   2506  CG  GLU D1792      40.254  89.571   5.411  1.00  0.00           C  
ATOM   2507  CD  GLU D1792      41.134  88.336   5.393  1.00  0.00           C  
ATOM   2508  OE1 GLU D1792      40.586  87.210   5.341  1.00  0.00           O  
ATOM   2509  OE2 GLU D1792      42.375  88.489   5.433  1.00  0.00           O  
ATOM   2510  N   ALA D1793      36.520  89.687   5.607  1.00  0.00           N  
ATOM   2511  CA  ALA D1793      35.551  89.404   4.555  1.00  0.00           C  
ATOM   2512  C   ALA D1793      34.771  90.667   4.211  1.00  0.00           C  
ATOM   2513  O   ALA D1793      34.553  90.968   3.042  1.00  0.00           O  
ATOM   2514  CB  ALA D1793      34.600  88.309   5.003  1.00  0.00           C  
ATOM   2515  N   GLU D1794      34.375  91.418   5.235  1.00  0.00           N  
ATOM   2516  CA  GLU D1794      33.627  92.651   5.027  1.00  0.00           C  
ATOM   2517  C   GLU D1794      34.495  93.847   4.643  1.00  0.00           C  
ATOM   2518  O   GLU D1794      34.059  94.993   4.753  1.00  0.00           O  
ATOM   2519  CB  GLU D1794      32.766  92.974   6.251  1.00  0.00           C  
ATOM   2520  CG  GLU D1794      31.564  92.045   6.405  1.00  0.00           C  
ATOM   2521  CD  GLU D1794      30.527  92.570   7.374  1.00  0.00           C  
ATOM   2522  OE1 GLU D1794      30.261  93.791   7.360  1.00  0.00           O  
ATOM   2523  OE2 GLU D1794      29.965  91.760   8.142  1.00  0.00           O  
ATOM   2524  N   GLY D1795      35.720  93.576   4.200  1.00  0.00           N  
ATOM   2525  CA  GLY D1795      36.623  94.636   3.778  1.00  0.00           C  
ATOM   2526  C   GLY D1795      37.220  95.530   4.853  1.00  0.00           C  
ATOM   2527  O   GLY D1795      37.591  96.674   4.570  1.00  0.00           O  
ATOM   2528  N   PHE D1796      37.301  95.032   6.083  1.00  0.00           N  
ATOM   2529  CA  PHE D1796      37.882  95.814   7.168  1.00  0.00           C  
ATOM   2530  C   PHE D1796      39.367  95.519   7.271  1.00  0.00           C  
ATOM   2531  O   PHE D1796      39.771  94.376   7.485  1.00  0.00           O  
ATOM   2532  CB  PHE D1796      37.188  95.519   8.497  1.00  0.00           C  
ATOM   2533  CG  PHE D1796      35.865  96.203   8.646  1.00  0.00           C  
ATOM   2534  CD1 PHE D1796      35.791  97.487   9.174  1.00  0.00           C  
ATOM   2535  CD2 PHE D1796      34.688  95.572   8.247  1.00  0.00           C  
ATOM   2536  CE1 PHE D1796      34.569  98.133   9.303  1.00  0.00           C  
ATOM   2537  CE2 PHE D1796      33.460  96.210   8.370  1.00  0.00           C  
ATOM   2538  CZ  PHE D1796      33.401  97.493   8.900  1.00  0.00           C  
ATOM   2539  N   GLY D1797      40.176  96.551   7.079  1.00  0.00           N  
ATOM   2540  CA  GLY D1797      41.612  96.378   7.146  1.00  0.00           C  
ATOM   2541  C   GLY D1797      42.238  97.123   8.305  1.00  0.00           C  
ATOM   2542  O   GLY D1797      41.550  97.762   9.109  1.00  0.00           O  
ATOM   2543  N   LEU D1798      43.557  97.039   8.382  1.00  0.00           N  
ATOM   2544  CA  LEU D1798      44.315  97.698   9.428  1.00  0.00           C  
ATOM   2545  C   LEU D1798      45.336  98.591   8.739  1.00  0.00           C  
ATOM   2546  O   LEU D1798      45.781  98.290   7.627  1.00  0.00           O  
ATOM   2547  CB  LEU D1798      45.019  96.646  10.283  1.00  0.00           C  
ATOM   2548  CG  LEU D1798      44.800  96.667  11.793  1.00  0.00           C  
ATOM   2549  CD1 LEU D1798      43.357  96.956  12.120  1.00  0.00           C  
ATOM   2550  CD2 LEU D1798      45.215  95.329  12.372  1.00  0.00           C  
ATOM   2551  N   PRO D1799      45.640  99.751   9.333  1.00  0.00           N  
ATOM   2552  CA  PRO D1799      46.613 100.666   8.739  1.00  0.00           C  
ATOM   2553  C   PRO D1799      48.040 100.158   9.004  1.00  0.00           C  
ATOM   2554  O   PRO D1799      48.258  99.281   9.817  1.00  0.00           O  
ATOM   2555  CB  PRO D1799      46.301 101.988   9.440  1.00  0.00           C  
ATOM   2556  CG  PRO D1799      45.886 101.547  10.805  1.00  0.00           C  
ATOM   2557  CD  PRO D1799      45.001 100.355  10.521  1.00  0.00           C  
ATOM   2558  N   GLU D1800      48.974 100.563   8.175  1.00  0.00           N  
ATOM   2559  CA  GLU D1800      50.366 100.170   8.309  1.00  0.00           C  
ATOM   2560  C   GLU D1800      50.992 100.280   9.692  1.00  0.00           C  
ATOM   2561  O   GLU D1800      50.693 101.193  10.461  1.00  0.00           O  
ATOM   2562  CB  GLU D1800      51.190 100.975   7.321  1.00  0.00           C  
ATOM   2563  CG  GLU D1800      50.892 100.613   5.876  1.00  0.00           C  
ATOM   2564  CD  GLU D1800      51.081  99.129   5.600  1.00  0.00           C  
ATOM   2565  OE1 GLU D1800      52.116  98.567   6.024  1.00  0.00           O  
ATOM   2566  OE2 GLU D1800      50.191  98.525   4.964  1.00  0.00           O  
ATOM   2567  N   GLU D1801      51.880  99.333   9.976  1.00  0.00           N  
ATOM   2568  CA  GLU D1801      52.611  99.275  11.234  1.00  0.00           C  
ATOM   2569  C   GLU D1801      53.435 100.557  11.335  1.00  0.00           C  
ATOM   2570  O   GLU D1801      54.171 100.900  10.406  1.00  0.00           O  
ATOM   2571  CB  GLU D1801      53.554  98.067  11.215  1.00  0.00           C  
ATOM   2572  CG  GLU D1801      54.238  97.759  12.541  1.00  0.00           C  
ATOM   2573  CD  GLU D1801      53.333  97.006  13.500  1.00  0.00           C  
ATOM   2574  OE1 GLU D1801      53.217  95.767  13.364  1.00  0.00           O  
ATOM   2575  OE2 GLU D1801      52.732  97.654  14.384  1.00  0.00           O  
ATOM   2576  N   LYS D1802      53.279 101.278  12.439  1.00  0.00           N  
ATOM   2577  CA  LYS D1802      54.019 102.516  12.645  1.00  0.00           C  
ATOM   2578  C   LYS D1802      55.516 102.272  12.720  1.00  0.00           C  
ATOM   2579  O   LYS D1802      55.961 101.255  13.257  1.00  0.00           O  
ATOM   2580  CB  LYS D1802      53.573 103.205  13.930  1.00  0.00           C  
ATOM   2581  CG  LYS D1802      52.427 104.177  13.751  1.00  0.00           C  
ATOM   2582  CD  LYS D1802      52.222 105.020  15.007  1.00  0.00           C  
ATOM   2583  CE  LYS D1802      53.485 105.789  15.374  1.00  0.00           C  
ATOM   2584  NZ  LYS D1802      53.260 106.703  16.526  1.00  0.00           N  
ATOM   2585  N   GLY D1803      56.282 103.208  12.172  1.00  0.00           N  
ATOM   2586  CA  GLY D1803      57.728 103.099  12.203  1.00  0.00           C  
ATOM   2587  C   GLY D1803      58.292 103.921  13.353  1.00  0.00           C  
ATOM   2588  O   GLY D1803      57.530 104.575  14.079  1.00  0.00           O  
ATOM   2589  N   PRO D1804      59.618 103.900  13.561  1.00  0.00           N  
ATOM   2590  CA  PRO D1804      60.236 104.668  14.644  1.00  0.00           C  
ATOM   2591  C   PRO D1804      60.150 106.176  14.406  1.00  0.00           C  
ATOM   2592  O   PRO D1804      60.229 106.644  13.267  1.00  0.00           O  
ATOM   2593  CB  PRO D1804      61.680 104.177  14.621  1.00  0.00           C  
ATOM   2594  CG  PRO D1804      61.903 103.855  13.183  1.00  0.00           C  
ATOM   2595  CD  PRO D1804      60.633 103.137  12.816  1.00  0.00           C  
ATOM   2596  N   ASP D1805      59.980 106.932  15.485  1.00  0.00           N  
ATOM   2597  CA  ASP D1805      59.889 108.384  15.390  1.00  0.00           C  
ATOM   2598  C   ASP D1805      61.195 108.930  14.836  1.00  0.00           C  
ATOM   2599  O   ASP D1805      61.203 109.859  14.022  1.00  0.00           O  
ATOM   2600  CB  ASP D1805      59.628 108.996  16.768  1.00  0.00           C  
ATOM   2601  CG  ASP D1805      58.308 108.555  17.363  1.00  0.00           C  
ATOM   2602  OD1 ASP D1805      57.367 108.266  16.589  1.00  0.00           O  
ATOM   2603  OD2 ASP D1805      58.215 108.506  18.608  1.00  0.00           O  
ATOM   2604  N   LEU D1806      62.295 108.319  15.266  1.00  0.00           N  
ATOM   2605  CA  LEU D1806      63.622 108.721  14.838  1.00  0.00           C  
ATOM   2606  C   LEU D1806      64.512 107.505  14.638  1.00  0.00           C  
ATOM   2607  O   LEU D1806      64.473 106.560  15.428  1.00  0.00           O  
ATOM   2608  CB  LEU D1806      64.246 109.634  15.888  1.00  0.00           C  
ATOM   2609  CG  LEU D1806      65.695 110.065  15.675  1.00  0.00           C  
ATOM   2610  CD1 LEU D1806      65.796 110.995  14.471  1.00  0.00           C  
ATOM   2611  CD2 LEU D1806      66.183 110.754  16.933  1.00  0.00           C  
ATOM   2612  N   TYR D1807      65.279 107.520  13.553  1.00  0.00           N  
ATOM   2613  CA  TYR D1807      66.212 106.449  13.245  1.00  0.00           C  
ATOM   2614  C   TYR D1807      67.573 107.102  13.113  1.00  0.00           C  
ATOM   2615  O   TYR D1807      67.817 107.855  12.167  1.00  0.00           O  
ATOM   2616  CB  TYR D1807      65.853 105.751  11.933  1.00  0.00           C  
ATOM   2617  CG  TYR D1807      66.782 104.606  11.596  1.00  0.00           C  
ATOM   2618  CD1 TYR D1807      66.798 103.445  12.376  1.00  0.00           C  
ATOM   2619  CD2 TYR D1807      67.655 104.684  10.509  1.00  0.00           C  
ATOM   2620  CE1 TYR D1807      67.659 102.387  12.085  1.00  0.00           C  
ATOM   2621  CE2 TYR D1807      68.524 103.630  10.204  1.00  0.00           C  
ATOM   2622  CZ  TYR D1807      68.519 102.483  10.998  1.00  0.00           C  
ATOM   2623  OH  TYR D1807      69.358 101.427  10.704  1.00  0.00           O  
ATOM   2624  N   LEU D1808      68.435 106.858  14.091  1.00  0.00           N  
ATOM   2625  CA  LEU D1808      69.778 107.419  14.088  1.00  0.00           C  
ATOM   2626  C   LEU D1808      70.734 106.594  13.231  1.00  0.00           C  
ATOM   2627  O   LEU D1808      70.799 105.365  13.346  1.00  0.00           O  
ATOM   2628  CB  LEU D1808      70.309 107.527  15.516  1.00  0.00           C  
ATOM   2629  CG  LEU D1808      69.542 108.514  16.388  1.00  0.00           C  
ATOM   2630  CD1 LEU D1808      69.949 108.367  17.840  1.00  0.00           C  
ATOM   2631  CD2 LEU D1808      69.796 109.928  15.886  1.00  0.00           C  
ATOM   2632  N   ILE D1809      71.446 107.280  12.348  1.00  0.00           N  
ATOM   2633  CA  ILE D1809      72.412 106.649  11.463  1.00  0.00           C  
ATOM   2634  C   ILE D1809      73.824 107.170  11.771  1.00  0.00           C  
ATOM   2635  O   ILE D1809      74.095 108.374  11.659  1.00  0.00           O  
ATOM   2636  CB  ILE D1809      72.060 106.880   9.960  1.00  0.00           C  
ATOM   2637  CG1 ILE D1809      73.324 106.761   9.100  1.00  0.00           C  
ATOM   2638  CG2 ILE D1809      71.329 108.202   9.762  1.00  0.00           C  
ATOM   2639  CD1 ILE D1809      73.184 107.307   7.700  1.00  0.00           C  
ATOM   2640  N   PRO D1810      74.719 106.278  12.238  1.00  0.00           N  
ATOM   2641  CA  PRO D1810      76.101 106.632  12.570  1.00  0.00           C  
ATOM   2642  C   PRO D1810      76.948 106.741  11.307  1.00  0.00           C  
ATOM   2643  O   PRO D1810      76.898 105.866  10.433  1.00  0.00           O  
ATOM   2644  CB  PRO D1810      76.567 105.444  13.419  1.00  0.00           C  
ATOM   2645  CG  PRO D1810      75.290 104.792  13.882  1.00  0.00           C  
ATOM   2646  CD  PRO D1810      74.430 104.900  12.670  1.00  0.00           C  
ATOM   2647  N   LEU D1811      77.734 107.806  11.222  1.00  0.00           N  
ATOM   2648  CA  LEU D1811      78.603 108.022  10.075  1.00  0.00           C  
ATOM   2649  C   LEU D1811      80.051 107.596  10.377  1.00  0.00           C  
ATOM   2650  O   LEU D1811      80.880 107.484   9.470  1.00  0.00           O  
ATOM   2651  CB  LEU D1811      78.526 109.487   9.644  1.00  0.00           C  
ATOM   2652  CG  LEU D1811      77.113 109.975   9.282  1.00  0.00           C  
ATOM   2653  CD1 LEU D1811      77.111 111.480   9.054  1.00  0.00           C  
ATOM   2654  CD2 LEU D1811      76.594 109.241   8.053  1.00  0.00           C  
ATOM   2655  N   THR D1812      80.341 107.346  11.653  1.00  0.00           N  
ATOM   2656  CA  THR D1812      81.664 106.916  12.100  1.00  0.00           C  
ATOM   2657  C   THR D1812      81.459 105.799  13.125  1.00  0.00           C  
ATOM   2658  O   THR D1812      80.386 105.687  13.716  1.00  0.00           O  
ATOM   2659  CB  THR D1812      82.453 108.075  12.767  1.00  0.00           C  
ATOM   2660  OG1 THR D1812      81.831 108.441  14.004  1.00  0.00           O  
ATOM   2661  CG2 THR D1812      82.506 109.288  11.855  1.00  0.00           C  
ATOM   2662  N   GLU D1813      82.477 104.973  13.343  1.00  0.00           N  
ATOM   2663  CA  GLU D1813      82.373 103.874  14.304  1.00  0.00           C  
ATOM   2664  C   GLU D1813      82.130 104.392  15.720  1.00  0.00           C  
ATOM   2665  O   GLU D1813      81.393 103.788  16.503  1.00  0.00           O  
ATOM   2666  CB  GLU D1813      83.644 103.024  14.276  1.00  0.00           C  
ATOM   2667  CG  GLU D1813      83.504 101.682  14.981  1.00  0.00           C  
ATOM   2668  CD  GLU D1813      82.539 100.745  14.277  1.00  0.00           C  
ATOM   2669  OE1 GLU D1813      82.765 100.425  13.088  1.00  0.00           O  
ATOM   2670  OE2 GLU D1813      81.552 100.326  14.916  1.00  0.00           O  
ATOM   2671  N   GLU D1814      82.752 105.522  16.031  1.00  0.00           N  
ATOM   2672  CA  GLU D1814      82.613 106.146  17.336  1.00  0.00           C  
ATOM   2673  C   GLU D1814      81.167 106.609  17.545  1.00  0.00           C  
ATOM   2674  O   GLU D1814      80.684 106.670  18.680  1.00  0.00           O  
ATOM   2675  CB  GLU D1814      83.574 107.333  17.445  1.00  0.00           C  
ATOM   2676  CG  GLU D1814      83.627 107.982  18.821  1.00  0.00           C  
ATOM   2677  CD  GLU D1814      84.317 109.339  18.813  1.00  0.00           C  
ATOM   2678  OE1 GLU D1814      84.593 109.884  17.714  1.00  0.00           O  
ATOM   2679  OE2 GLU D1814      84.569 109.865  19.920  1.00  0.00           O  
ATOM   2680  N   ALA D1815      80.473 106.879  16.439  1.00  0.00           N  
ATOM   2681  CA  ALA D1815      79.089 107.349  16.470  1.00  0.00           C  
ATOM   2682  C   ALA D1815      78.049 106.296  16.847  1.00  0.00           C  
ATOM   2683  O   ALA D1815      77.058 106.621  17.503  1.00  0.00           O  
ATOM   2684  CB  ALA D1815      78.721 107.980  15.140  1.00  0.00           C  
ATOM   2685  N   VAL D1816      78.278 105.041  16.464  1.00  0.00           N  
ATOM   2686  CA  VAL D1816      77.319 103.979  16.764  1.00  0.00           C  
ATOM   2687  C   VAL D1816      76.948 103.936  18.245  1.00  0.00           C  
ATOM   2688  O   VAL D1816      75.772 104.004  18.594  1.00  0.00           O  
ATOM   2689  CB  VAL D1816      77.791 102.572  16.269  1.00  0.00           C  
ATOM   2690  CG1 VAL D1816      78.177 102.625  14.807  1.00  0.00           C  
ATOM   2691  CG2 VAL D1816      78.934 102.046  17.102  1.00  0.00           C  
ATOM   2692  N   ALA D1817      77.948 103.917  19.118  1.00  0.00           N  
ATOM   2693  CA  ALA D1817      77.683 103.871  20.551  1.00  0.00           C  
ATOM   2694  C   ALA D1817      76.956 105.129  20.993  1.00  0.00           C  
ATOM   2695  O   ALA D1817      76.060 105.068  21.833  1.00  0.00           O  
ATOM   2696  CB  ALA D1817      78.974 103.712  21.325  1.00  0.00           C  
ATOM   2697  N   GLU D1818      77.319 106.262  20.401  1.00  0.00           N  
ATOM   2698  CA  GLU D1818      76.692 107.526  20.750  1.00  0.00           C  
ATOM   2699  C   GLU D1818      75.234 107.552  20.319  1.00  0.00           C  
ATOM   2700  O   GLU D1818      74.396 108.136  21.007  1.00  0.00           O  
ATOM   2701  CB  GLU D1818      77.459 108.696  20.133  1.00  0.00           C  
ATOM   2702  CG  GLU D1818      78.851 108.899  20.721  1.00  0.00           C  
ATOM   2703  CD  GLU D1818      78.836 109.174  22.222  1.00  0.00           C  
ATOM   2704  OE1 GLU D1818      78.121 110.102  22.664  1.00  0.00           O  
ATOM   2705  OE2 GLU D1818      79.548 108.462  22.962  1.00  0.00           O  
ATOM   2706  N   ALA D1819      74.928 106.894  19.202  1.00  0.00           N  
ATOM   2707  CA  ALA D1819      73.559 106.838  18.697  1.00  0.00           C  
ATOM   2708  C   ALA D1819      72.723 106.092  19.723  1.00  0.00           C  
ATOM   2709  O   ALA D1819      71.622 106.520  20.079  1.00  0.00           O  
ATOM   2710  CB  ALA D1819      73.511 106.121  17.351  1.00  0.00           C  
ATOM   2711  N   PHE D1820      73.281 104.994  20.221  1.00  0.00           N  
ATOM   2712  CA  PHE D1820      72.627 104.166  21.224  1.00  0.00           C  
ATOM   2713  C   PHE D1820      72.307 105.008  22.456  1.00  0.00           C  
ATOM   2714  O   PHE D1820      71.168 105.032  22.922  1.00  0.00           O  
ATOM   2715  CB  PHE D1820      73.539 102.986  21.581  1.00  0.00           C  
ATOM   2716  CG  PHE D1820      73.112 102.223  22.797  1.00  0.00           C  
ATOM   2717  CD1 PHE D1820      71.840 101.674  22.885  1.00  0.00           C  
ATOM   2718  CD2 PHE D1820      73.992 102.046  23.856  1.00  0.00           C  
ATOM   2719  CE1 PHE D1820      71.448 100.959  24.013  1.00  0.00           C  
ATOM   2720  CE2 PHE D1820      73.617 101.336  24.986  1.00  0.00           C  
ATOM   2721  CZ  PHE D1820      72.343 100.789  25.068  1.00  0.00           C  
ATOM   2722  N   TYR D1821      73.302 105.743  22.935  1.00  0.00           N  
ATOM   2723  CA  TYR D1821      73.144 106.598  24.108  1.00  0.00           C  
ATOM   2724  C   TYR D1821      72.049 107.640  23.905  1.00  0.00           C  
ATOM   2725  O   TYR D1821      71.223 107.871  24.791  1.00  0.00           O  
ATOM   2726  CB  TYR D1821      74.466 107.298  24.435  1.00  0.00           C  
ATOM   2727  CG  TYR D1821      75.601 106.345  24.732  1.00  0.00           C  
ATOM   2728  CD1 TYR D1821      75.378 105.161  25.430  1.00  0.00           C  
ATOM   2729  CD2 TYR D1821      76.896 106.620  24.307  1.00  0.00           C  
ATOM   2730  CE1 TYR D1821      76.416 104.276  25.698  1.00  0.00           C  
ATOM   2731  CE2 TYR D1821      77.941 105.737  24.570  1.00  0.00           C  
ATOM   2732  CZ  TYR D1821      77.692 104.566  25.266  1.00  0.00           C  
ATOM   2733  OH  TYR D1821      78.704 103.677  25.551  1.00  0.00           O  
ATOM   2734  N   LEU D1822      72.042 108.262  22.735  1.00  0.00           N  
ATOM   2735  CA  LEU D1822      71.047 109.270  22.424  1.00  0.00           C  
ATOM   2736  C   LEU D1822      69.665 108.625  22.410  1.00  0.00           C  
ATOM   2737  O   LEU D1822      68.728 109.137  23.024  1.00  0.00           O  
ATOM   2738  CB  LEU D1822      71.357 109.914  21.070  1.00  0.00           C  
ATOM   2739  CG  LEU D1822      70.454 111.054  20.600  1.00  0.00           C  
ATOM   2740  CD1 LEU D1822      70.398 112.141  21.658  1.00  0.00           C  
ATOM   2741  CD2 LEU D1822      70.966 111.600  19.274  1.00  0.00           C  
ATOM   2742  N   ALA D1830      69.558 107.476  21.749  1.00  0.00           N  
ATOM   2743  CA  ALA D1830      68.294 106.751  21.649  1.00  0.00           C  
ATOM   2744  C   ALA D1830      67.727 106.480  23.039  1.00  0.00           C  
ATOM   2745  O   ALA D1830      66.570 106.798  23.322  1.00  0.00           O  
ATOM   2746  CB  ALA D1830      68.489 105.438  20.888  1.00  0.00           C  
ATOM   2747  N   GLU D1831      68.561 105.941  23.920  1.00  0.00           N  
ATOM   2748  CA  GLU D1831      68.142 105.631  25.280  1.00  0.00           C  
ATOM   2749  C   GLU D1831      67.636 106.843  26.043  1.00  0.00           C  
ATOM   2750  O   GLU D1831      66.797 106.711  26.930  1.00  0.00           O  
ATOM   2751  CB  GLU D1831      69.288 104.982  26.055  1.00  0.00           C  
ATOM   2752  CG  GLU D1831      69.191 103.474  26.134  1.00  0.00           C  
ATOM   2753  CD  GLU D1831      67.901 103.013  26.796  1.00  0.00           C  
ATOM   2754  OE1 GLU D1831      67.625 103.444  27.937  1.00  0.00           O  
ATOM   2755  OE2 GLU D1831      67.156 102.230  26.168  1.00  0.00           O  
ATOM   2756  N   ALA D1832      68.169 108.014  25.717  1.00  0.00           N  
ATOM   2757  CA  ALA D1832      67.769 109.245  26.381  1.00  0.00           C  
ATOM   2758  C   ALA D1832      66.387 109.685  25.918  1.00  0.00           C  
ATOM   2759  O   ALA D1832      65.661 110.352  26.654  1.00  0.00           O  
ATOM   2760  CB  ALA D1832      68.782 110.336  26.107  1.00  0.00           C  
ATOM   2761  N   LEU D1833      66.049 109.336  24.681  1.00  0.00           N  
ATOM   2762  CA  LEU D1833      64.761 109.683  24.087  1.00  0.00           C  
ATOM   2763  C   LEU D1833      63.655 108.715  24.522  1.00  0.00           C  
ATOM   2764  O   LEU D1833      62.480 109.087  24.583  1.00  0.00           O  
ATOM   2765  CB  LEU D1833      64.885 109.680  22.560  1.00  0.00           C  
ATOM   2766  CG  LEU D1833      65.983 110.577  21.988  1.00  0.00           C  
ATOM   2767  CD1 LEU D1833      66.106 110.373  20.492  1.00  0.00           C  
ATOM   2768  CD2 LEU D1833      65.679 112.024  22.308  1.00  0.00           C  
ATOM   2769  N   ARG D1834      64.033 107.471  24.799  1.00  0.00           N  
ATOM   2770  CA  ARG D1834      63.092 106.436  25.227  1.00  0.00           C  
ATOM   2771  C   ARG D1834      62.646 106.651  26.676  1.00  0.00           C  
ATOM   2772  O   ARG D1834      63.371 107.236  27.474  1.00  0.00           O  
ATOM   2773  CB  ARG D1834      63.746 105.057  25.102  1.00  0.00           C  
ATOM   2774  CG  ARG D1834      64.207 104.695  23.710  1.00  0.00           C  
ATOM   2775  CD  ARG D1834      65.099 103.483  23.780  1.00  0.00           C  
ATOM   2776  NE  ARG D1834      65.528 103.033  22.465  1.00  0.00           N  
ATOM   2777  CZ  ARG D1834      66.444 102.092  22.275  1.00  0.00           C  
ATOM   2778  NH1 ARG D1834      67.028 101.516  23.319  1.00  0.00           N  
ATOM   2779  NH2 ARG D1834      66.744 101.694  21.042  1.00  0.00           N  
ATOM   2780  N   PRO D1835      61.447 106.170  27.037  1.00  0.00           N  
ATOM   2781  CA  PRO D1835      60.493 105.456  26.186  1.00  0.00           C  
ATOM   2782  C   PRO D1835      59.431 106.377  25.581  1.00  0.00           C  
ATOM   2783  O   PRO D1835      58.616 105.948  24.766  1.00  0.00           O  
ATOM   2784  CB  PRO D1835      59.870 104.465  27.161  1.00  0.00           C  
ATOM   2785  CG  PRO D1835      59.778 105.278  28.407  1.00  0.00           C  
ATOM   2786  CD  PRO D1835      61.109 105.987  28.463  1.00  0.00           C  
ATOM   2787  N   ARG D1836      59.459 107.649  25.977  1.00  0.00           N  
ATOM   2788  CA  ARG D1836      58.494 108.640  25.502  1.00  0.00           C  
ATOM   2789  C   ARG D1836      58.547 108.833  23.985  1.00  0.00           C  
ATOM   2790  O   ARG D1836      57.578 109.283  23.366  1.00  0.00           O  
ATOM   2791  CB  ARG D1836      58.743 109.974  26.207  1.00  0.00           C  
ATOM   2792  CG  ARG D1836      57.659 111.014  25.982  1.00  0.00           C  
ATOM   2793  CD  ARG D1836      56.358 110.636  26.686  1.00  0.00           C  
ATOM   2794  NE  ARG D1836      55.302 111.616  26.436  1.00  0.00           N  
ATOM   2795  CZ  ARG D1836      54.300 111.875  27.270  1.00  0.00           C  
ATOM   2796  NH1 ARG D1836      54.202 111.228  28.424  1.00  0.00           N  
ATOM   2797  NH2 ARG D1836      53.400 112.793  26.953  1.00  0.00           N  
ATOM   2798  N   LEU D1837      59.688 108.495  23.400  1.00  0.00           N  
ATOM   2799  CA  LEU D1837      59.895 108.620  21.967  1.00  0.00           C  
ATOM   2800  C   LEU D1837      60.495 107.308  21.479  1.00  0.00           C  
ATOM   2801  O   LEU D1837      61.342 106.728  22.154  1.00  0.00           O  
ATOM   2802  CB  LEU D1837      60.866 109.768  21.704  1.00  0.00           C  
ATOM   2803  CG  LEU D1837      60.533 110.826  20.657  1.00  0.00           C  
ATOM   2804  CD1 LEU D1837      59.076 111.240  20.744  1.00  0.00           C  
ATOM   2805  CD2 LEU D1837      61.432 112.019  20.894  1.00  0.00           C  
ATOM   2806  N   ARG D1838      60.022 106.815  20.341  1.00  0.00           N  
ATOM   2807  CA  ARG D1838      60.538 105.569  19.792  1.00  0.00           C  
ATOM   2808  C   ARG D1838      61.754 105.878  18.932  1.00  0.00           C  
ATOM   2809  O   ARG D1838      61.622 106.369  17.801  1.00  0.00           O  
ATOM   2810  CB  ARG D1838      59.473 104.842  18.967  1.00  0.00           C  
ATOM   2811  CG  ARG D1838      59.966 103.545  18.346  1.00  0.00           C  
ATOM   2812  CD  ARG D1838      58.862 102.820  17.607  1.00  0.00           C  
ATOM   2813  NE  ARG D1838      59.376 101.705  16.819  1.00  0.00           N  
ATOM   2814  CZ  ARG D1838      58.662 101.037  15.917  1.00  0.00           C  
ATOM   2815  NH1 ARG D1838      57.400 101.364  15.690  1.00  0.00           N  
ATOM   2816  NH2 ARG D1838      59.218 100.062  15.213  1.00  0.00           N  
ATOM   2817  N   ALA D1839      62.935 105.599  19.482  1.00  0.00           N  
ATOM   2818  CA  ALA D1839      64.198 105.852  18.794  1.00  0.00           C  
ATOM   2819  C   ALA D1839      64.991 104.587  18.507  1.00  0.00           C  
ATOM   2820  O   ALA D1839      65.339 103.831  19.423  1.00  0.00           O  
ATOM   2821  CB  ALA D1839      65.047 106.818  19.604  1.00  0.00           C  
ATOM   2822  N   GLU D1840      65.275 104.370  17.229  1.00  0.00           N  
ATOM   2823  CA  GLU D1840      66.046 103.218  16.785  1.00  0.00           C  
ATOM   2824  C   GLU D1840      67.347 103.719  16.162  1.00  0.00           C  
ATOM   2825  O   GLU D1840      67.488 104.916  15.899  1.00  0.00           O  
ATOM   2826  CB  GLU D1840      65.242 102.389  15.780  1.00  0.00           C  
ATOM   2827  CG  GLU D1840      64.119 101.582  16.416  1.00  0.00           C  
ATOM   2828  CD  GLU D1840      63.226 100.905  15.396  1.00  0.00           C  
ATOM   2829  OE1 GLU D1840      63.745 100.345  14.405  1.00  0.00           O  
ATOM   2830  OE2 GLU D1840      61.995 100.942  15.587  1.00  0.00           O  
ATOM   2831  N   TYR D1841      68.283 102.809  15.904  1.00  0.00           N  
ATOM   2832  CA  TYR D1841      69.577 103.183  15.342  1.00  0.00           C  
ATOM   2833  C   TYR D1841      70.254 102.012  14.641  1.00  0.00           C  
ATOM   2834  O   TYR D1841      69.901 100.853  14.878  1.00  0.00           O  
ATOM   2835  CB  TYR D1841      70.483 103.686  16.470  1.00  0.00           C  
ATOM   2836  CG  TYR D1841      70.598 102.699  17.610  1.00  0.00           C  
ATOM   2837  CD1 TYR D1841      71.488 101.625  17.539  1.00  0.00           C  
ATOM   2838  CD2 TYR D1841      69.770 102.795  18.731  1.00  0.00           C  
ATOM   2839  CE1 TYR D1841      71.548 100.668  18.550  1.00  0.00           C  
ATOM   2840  CE2 TYR D1841      69.824 101.837  19.749  1.00  0.00           C  
ATOM   2841  CZ  TYR D1841      70.713 100.778  19.647  1.00  0.00           C  
ATOM   2842  OH  TYR D1841      70.764  99.821  20.630  1.00  0.00           O  
ATOM   2843  N   ALA D1842      71.240 102.320  13.802  1.00  0.00           N  
ATOM   2844  CA  ALA D1842      72.001 101.304  13.076  1.00  0.00           C  
ATOM   2845  C   ALA D1842      73.185 100.888  13.943  1.00  0.00           C  
ATOM   2846  O   ALA D1842      73.694 101.692  14.723  1.00  0.00           O  
ATOM   2847  CB  ALA D1842      72.492 101.858  11.744  1.00  0.00           C  
ATOM   2848  N   LEU D1843      73.604  99.629  13.829  1.00  0.00           N  
ATOM   2849  CA  LEU D1843      74.732  99.125  14.616  1.00  0.00           C  
ATOM   2850  C   LEU D1843      76.084  99.174  13.885  1.00  0.00           C  
ATOM   2851  O   LEU D1843      77.062  98.556  14.327  1.00  0.00           O  
ATOM   2852  CB  LEU D1843      74.462  97.694  15.096  1.00  0.00           C  
ATOM   2853  CG  LEU D1843      73.577  97.510  16.328  1.00  0.00           C  
ATOM   2854  CD1 LEU D1843      73.589  96.041  16.709  1.00  0.00           C  
ATOM   2855  CD2 LEU D1843      74.079  98.352  17.489  1.00  0.00           C  
ATOM   2856  N   ALA D1844      76.146  99.932  12.795  1.00  0.00           N  
ATOM   2857  CA  ALA D1844      77.361 100.047  12.005  1.00  0.00           C  
ATOM   2858  C   ALA D1844      77.330 101.351  11.227  1.00  0.00           C  
ATOM   2859  O   ALA D1844      76.260 101.856  10.896  1.00  0.00           O  
ATOM   2860  CB  ALA D1844      77.465  98.873  11.048  1.00  0.00           C  
ATOM   2861  N   PRO D1845      78.504 101.944  10.972  1.00  0.00           N  
ATOM   2862  CA  PRO D1845      78.585 103.204  10.228  1.00  0.00           C  
ATOM   2863  C   PRO D1845      78.210 102.974   8.775  1.00  0.00           C  
ATOM   2864  O   PRO D1845      78.425 101.885   8.239  1.00  0.00           O  
ATOM   2865  CB  PRO D1845      80.065 103.583  10.353  1.00  0.00           C  
ATOM   2866  CG  PRO D1845      80.506 102.893  11.610  1.00  0.00           C  
ATOM   2867  CD  PRO D1845      79.827 101.557  11.486  1.00  0.00           C  
ATOM   2868  N   ARG D1847      77.638 103.986   8.143  1.00  0.00           N  
ATOM   2869  CA  ARG D1847      77.252 103.875   6.745  1.00  0.00           C  
ATOM   2870  C   ARG D1847      77.108 105.248   6.117  1.00  0.00           C  
ATOM   2871  O   ARG D1847      76.987 106.254   6.817  1.00  0.00           O  
ATOM   2872  CB  ARG D1847      75.949 103.081   6.593  1.00  0.00           C  
ATOM   2873  CG  ARG D1847      74.754 103.637   7.371  1.00  0.00           C  
ATOM   2874  CD  ARG D1847      74.229 102.631   8.398  1.00  0.00           C  
ATOM   2875  NE  ARG D1847      73.943 101.332   7.790  1.00  0.00           N  
ATOM   2876  CZ  ARG D1847      74.032 100.166   8.426  1.00  0.00           C  
ATOM   2877  NH1 ARG D1847      74.392 100.120   9.701  1.00  0.00           N  
ATOM   2878  NH2 ARG D1847      73.800  99.036   7.772  1.00  0.00           N  
ATOM   2879  N   LYS D1848      77.171 105.295   4.792  1.00  0.00           N  
ATOM   2880  CA  LYS D1848      77.046 106.559   4.086  1.00  0.00           C  
ATOM   2881  C   LYS D1848      75.648 107.121   4.283  1.00  0.00           C  
ATOM   2882  O   LYS D1848      74.686 106.361   4.423  1.00  0.00           O  
ATOM   2883  CB  LYS D1848      77.378 106.379   2.601  1.00  0.00           C  
ATOM   2884  CG  LYS D1848      78.872 106.435   2.322  1.00  0.00           C  
ATOM   2885  CD  LYS D1848      79.202 106.030   0.899  1.00  0.00           C  
ATOM   2886  CE  LYS D1848      80.671 106.280   0.593  1.00  0.00           C  
ATOM   2887  NZ  LYS D1848      81.067 105.728  -0.733  1.00  0.00           N  
ATOM   2888  N   PRO D1849      75.514 108.459   4.280  1.00  0.00           N  
ATOM   2889  CA  PRO D1849      74.239 109.161   4.463  1.00  0.00           C  
ATOM   2890  C   PRO D1849      73.072 108.596   3.651  1.00  0.00           C  
ATOM   2891  O   PRO D1849      72.028 108.252   4.208  1.00  0.00           O  
ATOM   2892  CB  PRO D1849      74.584 110.590   4.046  1.00  0.00           C  
ATOM   2893  CG  PRO D1849      75.997 110.723   4.501  1.00  0.00           C  
ATOM   2894  CD  PRO D1849      76.602 109.422   4.031  1.00  0.00           C  
ATOM   2895  N   ALA D1850      73.267 108.476   2.341  1.00  0.00           N  
ATOM   2896  CA  ALA D1850      72.239 107.956   1.442  1.00  0.00           C  
ATOM   2897  C   ALA D1850      71.729 106.576   1.848  1.00  0.00           C  
ATOM   2898  O   ALA D1850      70.525 106.323   1.838  1.00  0.00           O  
ATOM   2899  CB  ALA D1850      72.769 107.913   0.020  1.00  0.00           C  
ATOM   2900  N   LYS D1851      72.651 105.692   2.212  1.00  0.00           N  
ATOM   2901  CA  LYS D1851      72.307 104.335   2.613  1.00  0.00           C  
ATOM   2902  C   LYS D1851      71.495 104.327   3.901  1.00  0.00           C  
ATOM   2903  O   LYS D1851      70.451 103.674   3.977  1.00  0.00           O  
ATOM   2904  CB  LYS D1851      73.578 103.499   2.780  1.00  0.00           C  
ATOM   2905  CG  LYS D1851      74.406 103.396   1.508  1.00  0.00           C  
ATOM   2906  CD  LYS D1851      75.707 102.638   1.738  1.00  0.00           C  
ATOM   2907  CE  LYS D1851      76.462 102.429   0.429  1.00  0.00           C  
ATOM   2908  NZ  LYS D1851      77.679 101.592   0.616  1.00  0.00           N  
ATOM   2909  N   GLY D1852      71.961 105.072   4.901  1.00  0.00           N  
ATOM   2910  CA  GLY D1852      71.258 105.139   6.172  1.00  0.00           C  
ATOM   2911  C   GLY D1852      69.883 105.753   6.007  1.00  0.00           C  
ATOM   2912  O   GLY D1852      68.934 105.362   6.688  1.00  0.00           O  
ATOM   2913  N   LEU D1853      69.775 106.705   5.085  1.00  0.00           N  
ATOM   2914  CA  LEU D1853      68.510 107.372   4.809  1.00  0.00           C  
ATOM   2915  C   LEU D1853      67.568 106.345   4.200  1.00  0.00           C  
ATOM   2916  O   LEU D1853      66.387 106.290   4.539  1.00  0.00           O  
ATOM   2917  CB  LEU D1853      68.718 108.523   3.833  1.00  0.00           C  
ATOM   2918  CG  LEU D1853      67.623 109.585   3.850  1.00  0.00           C  
ATOM   2919  CD1 LEU D1853      67.617 110.263   5.209  1.00  0.00           C  
ATOM   2920  CD2 LEU D1853      67.860 110.602   2.748  1.00  0.00           C  
ATOM   2921  N   GLU D1854      68.108 105.532   3.297  1.00  0.00           N  
ATOM   2922  CA  GLU D1854      67.352 104.474   2.651  1.00  0.00           C  
ATOM   2923  C   GLU D1854      66.726 103.597   3.741  1.00  0.00           C  
ATOM   2924  O   GLU D1854      65.513 103.403   3.764  1.00  0.00           O  
ATOM   2925  CB  GLU D1854      68.289 103.635   1.769  1.00  0.00           C  
ATOM   2926  CG  GLU D1854      67.675 102.343   1.223  1.00  0.00           C  
ATOM   2927  CD  GLU D1854      68.707 101.377   0.648  1.00  0.00           C  
ATOM   2928  OE1 GLU D1854      69.141 101.589  -0.511  1.00  0.00           O  
ATOM   2929  OE2 GLU D1854      69.070 100.404   1.355  1.00  0.00           O  
ATOM   2930  N   GLU D1855      67.545 103.142   4.686  1.00  0.00           N  
ATOM   2931  CA  GLU D1855      67.080 102.283   5.776  1.00  0.00           C  
ATOM   2932  C   GLU D1855      66.029 102.936   6.665  1.00  0.00           C  
ATOM   2933  O   GLU D1855      65.114 102.267   7.154  1.00  0.00           O  
ATOM   2934  CB  GLU D1855      68.258 101.823   6.630  1.00  0.00           C  
ATOM   2935  CG  GLU D1855      69.186 100.865   5.918  1.00  0.00           C  
ATOM   2936  CD  GLU D1855      70.436 100.544   6.722  1.00  0.00           C  
ATOM   2937  OE1 GLU D1855      70.576 101.037   7.866  1.00  0.00           O  
ATOM   2938  OE2 GLU D1855      71.290  99.797   6.198  1.00  0.00           O  
ATOM   2939  N   ALA D1856      66.177 104.236   6.894  1.00  0.00           N  
ATOM   2940  CA  ALA D1856      65.224 104.971   7.714  1.00  0.00           C  
ATOM   2941  C   ALA D1856      63.868 104.930   7.015  1.00  0.00           C  
ATOM   2942  O   ALA D1856      62.829 104.740   7.657  1.00  0.00           O  
ATOM   2943  CB  ALA D1856      65.687 106.406   7.904  1.00  0.00           C  
ATOM   2944  N   LEU D1857      63.893 105.072   5.691  1.00  0.00           N  
ATOM   2945  CA  LEU D1857      62.687 105.034   4.871  1.00  0.00           C  
ATOM   2946  C   LEU D1857      62.122 103.621   4.910  1.00  0.00           C  
ATOM   2947  O   LEU D1857      60.916 103.437   5.080  1.00  0.00           O  
ATOM   2948  CB  LEU D1857      63.020 105.418   3.427  1.00  0.00           C  
ATOM   2949  CG  LEU D1857      62.326 106.650   2.843  1.00  0.00           C  
ATOM   2950  CD1 LEU D1857      62.448 107.829   3.791  1.00  0.00           C  
ATOM   2951  CD2 LEU D1857      62.943 106.994   1.501  1.00  0.00           C  
ATOM   2952  N   LYS D1860      63.020 102.637   4.809  1.00  0.00           N  
ATOM   2953  CA  LYS D1860      62.689 101.207   4.826  1.00  0.00           C  
ATOM   2954  C   LYS D1860      62.018 100.795   6.142  1.00  0.00           C  
ATOM   2955  O   LYS D1860      61.317  99.781   6.209  1.00  0.00           O  
ATOM   2956  CB  LYS D1860      63.966 100.372   4.631  1.00  0.00           C  
ATOM   2957  CG  LYS D1860      63.733  98.879   4.348  1.00  0.00           C  
ATOM   2958  CD  LYS D1860      64.851  97.975   4.895  1.00  0.00           C  
ATOM   2959  CE  LYS D1860      66.240  98.386   4.408  1.00  0.00           C  
ATOM   2960  NZ  LYS D1860      66.454  98.217   2.938  1.00  0.00           N  
ATOM   2961  N   ARG D1861      62.281 101.558   7.196  1.00  0.00           N  
ATOM   2962  CA  ARG D1861      61.710 101.295   8.510  1.00  0.00           C  
ATOM   2963  C   ARG D1861      60.509 102.186   8.800  1.00  0.00           C  
ATOM   2964  O   ARG D1861      59.930 102.117   9.884  1.00  0.00           O  
ATOM   2965  CB  ARG D1861      62.762 101.516   9.592  1.00  0.00           C  
ATOM   2966  CG  ARG D1861      63.788 100.417   9.725  1.00  0.00           C  
ATOM   2967  CD  ARG D1861      64.743 100.752  10.855  1.00  0.00           C  
ATOM   2968  NE  ARG D1861      65.552  99.613  11.283  1.00  0.00           N  
ATOM   2969  CZ  ARG D1861      66.456  98.998  10.526  1.00  0.00           C  
ATOM   2970  NH1 ARG D1861      66.677  99.405   9.282  1.00  0.00           N  
ATOM   2971  NH2 ARG D1861      67.146  97.977  11.020  1.00  0.00           N  
ATOM   2972  N   GLY D1862      60.166 103.051   7.853  1.00  0.00           N  
ATOM   2973  CA  GLY D1862      59.037 103.945   8.035  1.00  0.00           C  
ATOM   2974  C   GLY D1862      59.261 104.949   9.150  1.00  0.00           C  
ATOM   2975  O   GLY D1862      58.325 105.328   9.865  1.00  0.00           O  
ATOM   2976  N   ALA D1863      60.510 105.367   9.310  1.00  0.00           N  
ATOM   2977  CA  ALA D1863      60.866 106.327  10.338  1.00  0.00           C  
ATOM   2978  C   ALA D1863      60.366 107.709   9.958  1.00  0.00           C  
ATOM   2979  O   ALA D1863      60.374 108.078   8.785  1.00  0.00           O  
ATOM   2980  CB  ALA D1863      62.367 106.349  10.530  1.00  0.00           C  
ATOM   2981  N   ALA D1864      59.910 108.468  10.944  1.00  0.00           N  
ATOM   2982  CA  ALA D1864      59.420 109.813  10.684  1.00  0.00           C  
ATOM   2983  C   ALA D1864      60.609 110.732  10.435  1.00  0.00           C  
ATOM   2984  O   ALA D1864      60.659 111.455   9.433  1.00  0.00           O  
ATOM   2985  CB  ALA D1864      58.600 110.310  11.862  1.00  0.00           C  
ATOM   2986  N   PHE D1865      61.574 110.678  11.344  1.00  0.00           N  
ATOM   2987  CA  PHE D1865      62.776 111.489  11.255  1.00  0.00           C  
ATOM   2988  C   PHE D1865      64.036 110.649  11.160  1.00  0.00           C  
ATOM   2989  O   PHE D1865      64.159 109.614  11.815  1.00  0.00           O  
ATOM   2990  CB  PHE D1865      62.906 112.376  12.489  1.00  0.00           C  
ATOM   2991  CG  PHE D1865      62.075 113.610  12.440  1.00  0.00           C  
ATOM   2992  CD1 PHE D1865      62.576 114.772  11.867  1.00  0.00           C  
ATOM   2993  CD2 PHE D1865      60.806 113.630  12.993  1.00  0.00           C  
ATOM   2994  CE1 PHE D1865      61.825 115.937  11.850  1.00  0.00           C  
ATOM   2995  CE2 PHE D1865      60.047 114.792  12.980  1.00  0.00           C  
ATOM   2996  CZ  PHE D1865      60.558 115.948  12.407  1.00  0.00           C  
ATOM   2997  N   ALA D1866      64.974 111.109  10.346  1.00  0.00           N  
ATOM   2998  CA  ALA D1866      66.252 110.442  10.199  1.00  0.00           C  
ATOM   2999  C   ALA D1866      67.215 111.336  10.963  1.00  0.00           C  
ATOM   3000  O   ALA D1866      67.074 112.561  10.926  1.00  0.00           O  
ATOM   3001  CB  ALA D1866      66.640 110.365   8.742  1.00  0.00           C  
ATOM   3002  N   GLY D1867      68.132 110.733  11.714  1.00  0.00           N  
ATOM   3003  CA  GLY D1867      69.099 111.509  12.475  1.00  0.00           C  
ATOM   3004  C   GLY D1867      70.529 111.128  12.136  1.00  0.00           C  
ATOM   3005  O   GLY D1867      70.897 109.960  12.252  1.00  0.00           O  
ATOM   3006  N   PHE D1878      71.335 112.107  11.728  1.00  0.00           N  
ATOM   3007  CA  PHE D1878      72.731 111.872  11.362  1.00  0.00           C  
ATOM   3008  C   PHE D1878      73.716 112.173  12.482  1.00  0.00           C  
ATOM   3009  O   PHE D1878      73.644 113.229  13.111  1.00  0.00           O  
ATOM   3010  CB  PHE D1878      73.114 112.719  10.154  1.00  0.00           C  
ATOM   3011  CG  PHE D1878      72.397 112.342   8.906  1.00  0.00           C  
ATOM   3012  CD1 PHE D1878      72.655 111.123   8.287  1.00  0.00           C  
ATOM   3013  CD2 PHE D1878      71.469 113.204   8.336  1.00  0.00           C  
ATOM   3014  CE1 PHE D1878      72.000 110.763   7.118  1.00  0.00           C  
ATOM   3015  CE2 PHE D1878      70.809 112.854   7.168  1.00  0.00           C  
ATOM   3016  CZ  PHE D1878      71.078 111.628   6.556  1.00  0.00           C  
ATOM   3017  N   LEU D1879      74.636 111.244  12.717  1.00  0.00           N  
ATOM   3018  CA  LEU D1879      75.670 111.413  13.732  1.00  0.00           C  
ATOM   3019  C   LEU D1879      77.045 111.176  13.128  1.00  0.00           C  
ATOM   3020  O   LEU D1879      77.502 110.036  13.009  1.00  0.00           O  
ATOM   3021  CB  LEU D1879      75.453 110.484  14.927  1.00  0.00           C  
ATOM   3022  CG  LEU D1879      74.482 111.004  15.985  1.00  0.00           C  
ATOM   3023  CD1 LEU D1879      74.421 110.025  17.136  1.00  0.00           C  
ATOM   3024  CD2 LEU D1879      74.921 112.376  16.475  1.00  0.00           C  
ATOM   3025  N   GLY D1880      77.648 112.264  12.662  1.00  0.00           N  
ATOM   3026  CA  GLY D1880      78.975 112.223  12.076  1.00  0.00           C  
ATOM   3027  C   GLY D1880      79.925 112.957  13.002  1.00  0.00           C  
ATOM   3028  O   GLY D1880      79.506 113.446  14.055  1.00  0.00           O  
ATOM   3029  N   GLU D1881      81.181 113.114  12.599  1.00  0.00           N  
ATOM   3030  CA  GLU D1881      82.148 113.779  13.464  1.00  0.00           C  
ATOM   3031  C   GLU D1881      81.803 115.209  13.847  1.00  0.00           C  
ATOM   3032  O   GLU D1881      82.016 115.611  14.994  1.00  0.00           O  
ATOM   3033  CB  GLU D1881      83.563 113.708  12.890  1.00  0.00           C  
ATOM   3034  CG  GLU D1881      84.623 114.193  13.877  1.00  0.00           C  
ATOM   3035  CD  GLU D1881      84.429 113.625  15.288  1.00  0.00           C  
ATOM   3036  OE1 GLU D1881      84.281 112.391  15.430  1.00  0.00           O  
ATOM   3037  OE2 GLU D1881      84.422 114.415  16.257  1.00  0.00           O  
ATOM   3038  N   ASP D1882      81.262 115.974  12.906  1.00  0.00           N  
ATOM   3039  CA  ASP D1882      80.898 117.355  13.196  1.00  0.00           C  
ATOM   3040  C   ASP D1882      79.927 117.449  14.372  1.00  0.00           C  
ATOM   3041  O   ASP D1882      80.215 118.109  15.373  1.00  0.00           O  
ATOM   3042  CB  ASP D1882      80.290 118.020  11.966  1.00  0.00           C  
ATOM   3043  CG  ASP D1882      81.250 118.073  10.807  1.00  0.00           C  
ATOM   3044  OD1 ASP D1882      82.269 118.783  10.921  1.00  0.00           O  
ATOM   3045  OD2 ASP D1882      80.995 117.395   9.791  1.00  0.00           O  
ATOM   3046  N   GLU D1883      78.795 116.762  14.265  1.00  0.00           N  
ATOM   3047  CA  GLU D1883      77.798 116.795  15.322  1.00  0.00           C  
ATOM   3048  C   GLU D1883      78.296 116.171  16.612  1.00  0.00           C  
ATOM   3049  O   GLU D1883      77.980 116.663  17.693  1.00  0.00           O  
ATOM   3050  CB  GLU D1883      76.473 116.163  14.882  1.00  0.00           C  
ATOM   3051  CG  GLU D1883      76.579 115.044  13.872  1.00  0.00           C  
ATOM   3052  CD  GLU D1883      76.633 115.549  12.441  1.00  0.00           C  
ATOM   3053  OE1 GLU D1883      75.815 116.423  12.089  1.00  0.00           O  
ATOM   3054  OE2 GLU D1883      77.489 115.070  11.667  1.00  0.00           O  
ATOM   3055  N   LEU D1884      79.090 115.111  16.509  1.00  0.00           N  
ATOM   3056  CA  LEU D1884      79.630 114.466  17.703  1.00  0.00           C  
ATOM   3057  C   LEU D1884      80.426 115.469  18.538  1.00  0.00           C  
ATOM   3058  O   LEU D1884      80.199 115.612  19.741  1.00  0.00           O  
ATOM   3059  CB  LEU D1884      80.528 113.281  17.330  1.00  0.00           C  
ATOM   3060  CG  LEU D1884      79.859 111.937  17.043  1.00  0.00           C  
ATOM   3061  CD1 LEU D1884      80.911 110.908  16.689  1.00  0.00           C  
ATOM   3062  CD2 LEU D1884      79.078 111.484  18.257  1.00  0.00           C  
ATOM   3063  N   ARG D1885      81.343 116.176  17.884  1.00  0.00           N  
ATOM   3064  CA  ARG D1885      82.184 117.169  18.549  1.00  0.00           C  
ATOM   3065  C   ARG D1885      81.338 118.355  19.023  1.00  0.00           C  
ATOM   3066  O   ARG D1885      81.566 118.908  20.100  1.00  0.00           O  
ATOM   3067  CB  ARG D1885      83.265 117.675  17.583  1.00  0.00           C  
ATOM   3068  CG  ARG D1885      84.568 118.129  18.248  1.00  0.00           C  
ATOM   3069  CD  ARG D1885      85.409 119.021  17.326  1.00  0.00           C  
ATOM   3070  NE  ARG D1885      85.499 118.517  15.953  1.00  0.00           N  
ATOM   3071  CZ  ARG D1885      86.422 117.665  15.516  1.00  0.00           C  
ATOM   3072  NH1 ARG D1885      87.355 117.206  16.340  1.00  0.00           N  
ATOM   3073  NH2 ARG D1885      86.416 117.276  14.247  1.00  0.00           N  
ATOM   3074  N   ALA D1886      80.344 118.721  18.220  1.00  0.00           N  
ATOM   3075  CA  ALA D1886      79.483 119.853  18.538  1.00  0.00           C  
ATOM   3076  C   ALA D1886      78.356 119.561  19.530  1.00  0.00           C  
ATOM   3077  O   ALA D1886      77.671 120.481  19.980  1.00  0.00           O  
ATOM   3078  CB  ALA D1886      78.916 120.446  17.251  1.00  0.00           C  
ATOM   3079  N   GLY D1887      78.159 118.290  19.868  1.00  0.00           N  
ATOM   3080  CA  GLY D1887      77.099 117.926  20.795  1.00  0.00           C  
ATOM   3081  C   GLY D1887      75.727 118.203  20.206  1.00  0.00           C  
ATOM   3082  O   GLY D1887      74.769 118.488  20.930  1.00  0.00           O  
ATOM   3083  N   GLU D1888      75.645 118.111  18.882  1.00  0.00           N  
ATOM   3084  CA  GLU D1888      74.414 118.355  18.143  1.00  0.00           C  
ATOM   3085  C   GLU D1888      74.040 117.102  17.362  1.00  0.00           C  
ATOM   3086  O   GLU D1888      74.727 116.084  17.442  1.00  0.00           O  
ATOM   3087  CB  GLU D1888      74.609 119.510  17.155  1.00  0.00           C  
ATOM   3088  CG  GLU D1888      75.066 120.825  17.766  1.00  0.00           C  
ATOM   3089  CD  GLU D1888      75.386 121.874  16.714  1.00  0.00           C  
ATOM   3090  OE1 GLU D1888      76.026 121.524  15.696  1.00  0.00           O  
ATOM   3091  OE2 GLU D1888      74.998 123.048  16.904  1.00  0.00           O  
ATOM   3092  N   VAL D1889      72.942 117.182  16.619  1.00  0.00           N  
ATOM   3093  CA  VAL D1889      72.456 116.079  15.794  1.00  0.00           C  
ATOM   3094  C   VAL D1889      71.763 116.694  14.581  1.00  0.00           C  
ATOM   3095  O   VAL D1889      71.120 117.742  14.694  1.00  0.00           O  
ATOM   3096  CB  VAL D1889      71.404 115.213  16.534  1.00  0.00           C  
ATOM   3097  CG1 VAL D1889      71.084 113.963  15.718  1.00  0.00           C  
ATOM   3098  CG2 VAL D1889      71.883 114.838  17.928  1.00  0.00           C  
ATOM   3099  N   THR D1890      71.908 116.059  13.424  1.00  0.00           N  
ATOM   3100  CA  THR D1890      71.278 116.546  12.204  1.00  0.00           C  
ATOM   3101  C   THR D1890      70.009 115.740  11.941  1.00  0.00           C  
ATOM   3102  O   THR D1890      70.080 114.575  11.549  1.00  0.00           O  
ATOM   3103  CB  THR D1890      72.228 116.424  10.997  1.00  0.00           C  
ATOM   3104  OG1 THR D1890      73.367 117.266  11.200  1.00  0.00           O  
ATOM   3105  CG2 THR D1890      71.533 116.837   9.717  1.00  0.00           C  
ATOM   3106  N   LEU D1891      68.857 116.345  12.212  1.00  0.00           N  
ATOM   3107  CA  LEU D1891      67.572 115.689  12.005  1.00  0.00           C  
ATOM   3108  C   LEU D1891      67.041 116.019  10.620  1.00  0.00           C  
ATOM   3109  O   LEU D1891      67.314 117.091  10.082  1.00  0.00           O  
ATOM   3110  CB  LEU D1891      66.562 116.130  13.063  1.00  0.00           C  
ATOM   3111  CG  LEU D1891      66.904 115.817  14.517  1.00  0.00           C  
ATOM   3112  CD1 LEU D1891      65.806 116.330  15.433  1.00  0.00           C  
ATOM   3113  CD2 LEU D1891      67.087 114.324  14.686  1.00  0.00           C  
ATOM   3114  N   LYS D1892      66.265 115.104  10.053  1.00  0.00           N  
ATOM   3115  CA  LYS D1892      65.709 115.302   8.726  1.00  0.00           C  
ATOM   3116  C   LYS D1892      64.362 114.598   8.618  1.00  0.00           C  
ATOM   3117  O   LYS D1892      64.296 113.369   8.706  1.00  0.00           O  
ATOM   3118  CB  LYS D1892      66.673 114.726   7.686  1.00  0.00           C  
ATOM   3119  CG  LYS D1892      66.291 114.979   6.238  1.00  0.00           C  
ATOM   3120  CD  LYS D1892      67.075 114.048   5.326  1.00  0.00           C  
ATOM   3121  CE  LYS D1892      66.948 114.425   3.858  1.00  0.00           C  
ATOM   3122  NZ  LYS D1892      67.592 115.739   3.583  1.00  0.00           N  
ATOM   3123  N   ARG D1893      63.286 115.368   8.479  1.00  0.00           N  
ATOM   3124  CA  ARG D1893      61.967 114.762   8.340  1.00  0.00           C  
ATOM   3125  C   ARG D1893      61.937 114.127   6.962  1.00  0.00           C  
ATOM   3126  O   ARG D1893      62.055 114.817   5.949  1.00  0.00           O  
ATOM   3127  CB  ARG D1893      60.843 115.792   8.467  1.00  0.00           C  
ATOM   3128  CG  ARG D1893      59.465 115.176   8.263  1.00  0.00           C  
ATOM   3129  CD  ARG D1893      58.344 116.195   8.360  1.00  0.00           C  
ATOM   3130  NE  ARG D1893      57.908 116.436   9.734  1.00  0.00           N  
ATOM   3131  CZ  ARG D1893      57.930 117.625  10.330  1.00  0.00           C  
ATOM   3132  NH1 ARG D1893      58.376 118.695   9.679  1.00  0.00           N  
ATOM   3133  NH2 ARG D1893      57.476 117.751  11.568  1.00  0.00           N  
ATOM   3134  N   LEU D1894      61.777 112.811   6.935  1.00  0.00           N  
ATOM   3135  CA  LEU D1894      61.764 112.053   5.692  1.00  0.00           C  
ATOM   3136  C   LEU D1894      60.660 112.398   4.700  1.00  0.00           C  
ATOM   3137  O   LEU D1894      60.842 112.243   3.497  1.00  0.00           O  
ATOM   3138  CB  LEU D1894      61.736 110.555   5.998  1.00  0.00           C  
ATOM   3139  CG  LEU D1894      62.877 110.092   6.906  1.00  0.00           C  
ATOM   3140  CD1 LEU D1894      62.811 108.600   7.131  1.00  0.00           C  
ATOM   3141  CD2 LEU D1894      64.205 110.467   6.280  1.00  0.00           C  
ATOM   3142  N   ALA D1895      59.510 112.844   5.189  1.00  0.00           N  
ATOM   3143  CA  ALA D1895      58.400 113.169   4.297  1.00  0.00           C  
ATOM   3144  C   ALA D1895      58.573 114.451   3.482  1.00  0.00           C  
ATOM   3145  O   ALA D1895      58.120 114.527   2.339  1.00  0.00           O  
ATOM   3146  CB  ALA D1895      57.096 113.210   5.078  1.00  0.00           C  
ATOM   3147  N   THR D1896      59.215 115.456   4.071  1.00  0.00           N  
ATOM   3148  CA  THR D1896      59.421 116.731   3.393  1.00  0.00           C  
ATOM   3149  C   THR D1896      60.876 116.986   2.987  1.00  0.00           C  
ATOM   3150  O   THR D1896      61.154 117.844   2.146  1.00  0.00           O  
ATOM   3151  CB  THR D1896      58.929 117.904   4.272  1.00  0.00           C  
ATOM   3152  OG1 THR D1896      59.600 117.882   5.540  1.00  0.00           O  
ATOM   3153  CG2 THR D1896      57.432 117.790   4.511  1.00  0.00           C  
ATOM   3154  N   GLY D1898      61.800 116.238   3.580  1.00  0.00           N  
ATOM   3155  CA  GLY D1898      63.205 116.424   3.279  1.00  0.00           C  
ATOM   3156  C   GLY D1898      63.777 117.586   4.073  1.00  0.00           C  
ATOM   3157  O   GLY D1898      64.925 117.984   3.864  1.00  0.00           O  
ATOM   3158  N   GLU D1899      62.978 118.132   4.989  1.00  0.00           N  
ATOM   3159  CA  GLU D1899      63.396 119.255   5.827  1.00  0.00           C  
ATOM   3160  C   GLU D1899      64.498 118.815   6.792  1.00  0.00           C  
ATOM   3161  O   GLU D1899      64.333 117.821   7.507  1.00  0.00           O  
ATOM   3162  CB  GLU D1899      62.201 119.785   6.611  1.00  0.00           C  
ATOM   3163  CG  GLU D1899      62.505 121.015   7.440  1.00  0.00           C  
ATOM   3164  CD  GLU D1899      61.294 121.524   8.192  1.00  0.00           C  
ATOM   3165  OE1 GLU D1899      60.157 121.301   7.723  1.00  0.00           O  
ATOM   3166  OE2 GLU D1899      61.479 122.152   9.254  1.00  0.00           O  
ATOM   3167  N   GLN D1900      65.592 119.576   6.847  1.00  0.00           N  
ATOM   3168  CA  GLN D1900      66.725 119.234   7.703  1.00  0.00           C  
ATOM   3169  C   GLN D1900      67.019 120.306   8.741  1.00  0.00           C  
ATOM   3170  O   GLN D1900      67.007 121.497   8.435  1.00  0.00           O  
ATOM   3171  CB  GLN D1900      67.956 118.985   6.838  1.00  0.00           C  
ATOM   3172  CG  GLN D1900      69.080 118.283   7.551  1.00  0.00           C  
ATOM   3173  CD  GLN D1900      70.121 117.766   6.589  1.00  0.00           C  
ATOM   3174  OE1 GLN D1900      69.892 116.797   5.871  1.00  0.00           O  
ATOM   3175  NE2 GLN D1900      71.271 118.418   6.560  1.00  0.00           N  
ATOM   3176  N   VAL D1901      67.303 119.875   9.965  1.00  0.00           N  
ATOM   3177  CA  VAL D1901      67.592 120.782  11.069  1.00  0.00           C  
ATOM   3178  C   VAL D1901      68.801 120.285  11.862  1.00  0.00           C  
ATOM   3179  O   VAL D1901      68.991 119.082  12.028  1.00  0.00           O  
ATOM   3180  CB  VAL D1901      66.369 120.892  12.024  1.00  0.00           C  
ATOM   3181  CG1 VAL D1901      66.709 121.711  13.259  1.00  0.00           C  
ATOM   3182  CG2 VAL D1901      65.196 121.522  11.300  1.00  0.00           C  
ATOM   3183  N   ARG D1902      69.635 121.219  12.303  1.00  0.00           N  
ATOM   3184  CA  ARG D1902      70.813 120.907  13.101  1.00  0.00           C  
ATOM   3185  C   ARG D1902      70.544 121.520  14.471  1.00  0.00           C  
ATOM   3186  O   ARG D1902      70.338 122.728  14.575  1.00  0.00           O  
ATOM   3187  CB  ARG D1902      72.055 121.555  12.480  1.00  0.00           C  
ATOM   3188  CG  ARG D1902      73.292 121.533  13.373  1.00  0.00           C  
ATOM   3189  CD  ARG D1902      74.048 120.223  13.277  1.00  0.00           C  
ATOM   3190  NE  ARG D1902      74.823 120.144  12.042  1.00  0.00           N  
ATOM   3191  CZ  ARG D1902      76.124 119.877  11.996  1.00  0.00           C  
ATOM   3192  NH1 ARG D1902      76.804 119.663  13.116  1.00  0.00           N  
ATOM   3193  NH2 ARG D1902      76.748 119.831  10.826  1.00  0.00           N  
ATOM   3194  N   LEU D1903      70.513 120.702  15.515  1.00  0.00           N  
ATOM   3195  CA  LEU D1903      70.253 121.224  16.852  1.00  0.00           C  
ATOM   3196  C   LEU D1903      70.972 120.434  17.931  1.00  0.00           C  
ATOM   3197  O   LEU D1903      71.408 119.309  17.696  1.00  0.00           O  
ATOM   3198  CB  LEU D1903      68.744 121.277  17.130  1.00  0.00           C  
ATOM   3199  CG  LEU D1903      67.880 120.010  17.160  1.00  0.00           C  
ATOM   3200  CD1 LEU D1903      66.458 120.392  17.502  1.00  0.00           C  
ATOM   3201  CD2 LEU D1903      67.906 119.294  15.828  1.00  0.00           C  
ATOM   3202  N   SER D1904      71.109 121.031  19.110  1.00  0.00           N  
ATOM   3203  CA  SER D1904      71.796 120.378  20.215  1.00  0.00           C  
ATOM   3204  C   SER D1904      70.995 119.197  20.734  1.00  0.00           C  
ATOM   3205  O   SER D1904      69.765 119.215  20.707  1.00  0.00           O  
ATOM   3206  CB  SER D1904      72.053 121.369  21.351  1.00  0.00           C  
ATOM   3207  OG  SER D1904      70.835 121.819  21.913  1.00  0.00           O  
ATOM   3208  N   ARG D1905      71.702 118.191  21.235  1.00  0.00           N  
ATOM   3209  CA  ARG D1905      71.082 116.990  21.777  1.00  0.00           C  
ATOM   3210  C   ARG D1905      69.882 117.262  22.691  1.00  0.00           C  
ATOM   3211  O   ARG D1905      68.899 116.530  22.647  1.00  0.00           O  
ATOM   3212  CB  ARG D1905      72.126 116.161  22.528  1.00  0.00           C  
ATOM   3213  CG  ARG D1905      73.109 115.411  21.641  1.00  0.00           C  
ATOM   3214  CD  ARG D1905      74.160 114.713  22.485  1.00  0.00           C  
ATOM   3215  NE  ARG D1905      74.563 113.426  21.923  1.00  0.00           N  
ATOM   3216  CZ  ARG D1905      74.523 112.275  22.592  1.00  0.00           C  
ATOM   3217  NH1 ARG D1905      74.099 112.243  23.849  1.00  0.00           N  
ATOM   3218  NH2 ARG D1905      74.902 111.149  22.003  1.00  0.00           N  
ATOM   3219  N   GLU D1906      69.937 118.330  23.483  1.00  0.00           N  
ATOM   3220  CA  GLU D1906      68.838 118.645  24.397  1.00  0.00           C  
ATOM   3221  C   GLU D1906      67.553 119.068  23.687  1.00  0.00           C  
ATOM   3222  O   GLU D1906      66.455 118.771  24.157  1.00  0.00           O  
ATOM   3223  CB  GLU D1906      69.221 119.750  25.388  1.00  0.00           C  
ATOM   3224  CG  GLU D1906      70.577 119.618  26.035  1.00  0.00           C  
ATOM   3225  CD  GLU D1906      71.646 120.389  25.293  1.00  0.00           C  
ATOM   3226  OE1 GLU D1906      71.418 121.580  24.998  1.00  0.00           O  
ATOM   3227  OE2 GLU D1906      72.713 119.809  25.003  1.00  0.00           O  
ATOM   3228  N   GLU D1907      67.691 119.802  22.586  1.00  0.00           N  
ATOM   3229  CA  GLU D1907      66.535 120.281  21.835  1.00  0.00           C  
ATOM   3230  C   GLU D1907      65.839 119.191  21.046  1.00  0.00           C  
ATOM   3231  O   GLU D1907      64.680 119.339  20.660  1.00  0.00           O  
ATOM   3232  CB  GLU D1907      66.930 121.390  20.869  1.00  0.00           C  
ATOM   3233  CG  GLU D1907      67.313 122.694  21.519  1.00  0.00           C  
ATOM   3234  CD  GLU D1907      67.510 123.803  20.504  1.00  0.00           C  
ATOM   3235  OE1 GLU D1907      68.471 123.720  19.706  1.00  0.00           O  
ATOM   3236  OE2 GLU D1907      66.702 124.755  20.507  1.00  0.00           O  
ATOM   3237  N   VAL D1909      66.546 118.102  20.792  1.00  0.00           N  
ATOM   3238  CA  VAL D1909      65.985 117.003  20.023  1.00  0.00           C  
ATOM   3239  C   VAL D1909      64.658 116.451  20.559  1.00  0.00           C  
ATOM   3240  O   VAL D1909      63.682 116.374  19.814  1.00  0.00           O  
ATOM   3241  CB  VAL D1909      67.016 115.878  19.833  1.00  0.00           C  
ATOM   3242  CG1 VAL D1909      66.406 114.727  19.048  1.00  0.00           C  
ATOM   3243  CG2 VAL D1909      68.240 116.421  19.105  1.00  0.00           C  
ATOM   3244  N   PRO D1910      64.594 116.068  21.849  1.00  0.00           N  
ATOM   3245  CA  PRO D1910      63.336 115.538  22.390  1.00  0.00           C  
ATOM   3246  C   PRO D1910      62.171 116.500  22.182  1.00  0.00           C  
ATOM   3247  O   PRO D1910      61.118 116.105  21.681  1.00  0.00           O  
ATOM   3248  CB  PRO D1910      63.650 115.378  23.874  1.00  0.00           C  
ATOM   3249  CG  PRO D1910      65.097 115.042  23.872  1.00  0.00           C  
ATOM   3250  CD  PRO D1910      65.652 116.030  22.874  1.00  0.00           C  
ATOM   3251  N   GLY D1913      62.374 117.762  22.552  1.00  0.00           N  
ATOM   3252  CA  GLY D1913      61.337 118.767  22.399  1.00  0.00           C  
ATOM   3253  C   GLY D1913      60.919 118.969  20.952  1.00  0.00           C  
ATOM   3254  O   GLY D1913      59.727 118.943  20.637  1.00  0.00           O  
ATOM   3255  N   TYR D1914      61.896 119.145  20.066  1.00  0.00           N  
ATOM   3256  CA  TYR D1914      61.628 119.355  18.645  1.00  0.00           C  
ATOM   3257  C   TYR D1914      60.791 118.222  18.061  1.00  0.00           C  
ATOM   3258  O   TYR D1914      59.765 118.464  17.428  1.00  0.00           O  
ATOM   3259  CB  TYR D1914      62.940 119.484  17.870  1.00  0.00           C  
ATOM   3260  CG  TYR D1914      62.769 119.698  16.382  1.00  0.00           C  
ATOM   3261  CD1 TYR D1914      62.672 120.982  15.850  1.00  0.00           C  
ATOM   3262  CD2 TYR D1914      62.715 118.617  15.504  1.00  0.00           C  
ATOM   3263  CE1 TYR D1914      62.529 121.186  14.480  1.00  0.00           C  
ATOM   3264  CE2 TYR D1914      62.571 118.809  14.135  1.00  0.00           C  
ATOM   3265  CZ  TYR D1914      62.480 120.095  13.628  1.00  0.00           C  
ATOM   3266  OH  TYR D1914      62.350 120.289  12.271  1.00  0.00           O  
ATOM   3267  N   LEU D1915      61.232 116.988  18.279  1.00  0.00           N  
ATOM   3268  CA  LEU D1915      60.532 115.817  17.773  1.00  0.00           C  
ATOM   3269  C   LEU D1915      59.104 115.719  18.291  1.00  0.00           C  
ATOM   3270  O   LEU D1915      58.175 115.498  17.514  1.00  0.00           O  
ATOM   3271  CB  LEU D1915      61.299 114.541  18.118  1.00  0.00           C  
ATOM   3272  CG  LEU D1915      62.671 114.377  17.462  1.00  0.00           C  
ATOM   3273  CD1 LEU D1915      63.353 113.119  17.978  1.00  0.00           C  
ATOM   3274  CD2 LEU D1915      62.522 114.333  15.951  1.00  0.00           C  
ATOM   3275  N   LEU D1916      58.924 115.907  19.595  1.00  0.00           N  
ATOM   3276  CA  LEU D1916      57.597 115.830  20.205  1.00  0.00           C  
ATOM   3277  C   LEU D1916      56.577 116.832  19.673  1.00  0.00           C  
ATOM   3278  O   LEU D1916      55.452 116.455  19.355  1.00  0.00           O  
ATOM   3279  CB  LEU D1916      57.692 115.940  21.723  1.00  0.00           C  
ATOM   3280  CG  LEU D1916      58.010 114.605  22.390  1.00  0.00           C  
ATOM   3281  CD1 LEU D1916      58.490 114.831  23.810  1.00  0.00           C  
ATOM   3282  CD2 LEU D1916      56.783 113.701  22.352  1.00  0.00           C  
ATOM   3283  N   GLN D1917      56.965 118.098  19.559  1.00  0.00           N  
ATOM   3284  CA  GLN D1917      56.050 119.115  19.053  1.00  0.00           C  
ATOM   3285  C   GLN D1917      55.783 118.940  17.556  1.00  0.00           C  
ATOM   3286  O   GLN D1917      54.735 119.338  17.060  1.00  0.00           O  
ATOM   3287  CB  GLN D1917      56.577 120.528  19.362  1.00  0.00           C  
ATOM   3288  CG  GLN D1917      57.942 120.884  18.754  1.00  0.00           C  
ATOM   3289  CD  GLN D1917      57.854 121.366  17.310  1.00  0.00           C  
ATOM   3290  OE1 GLN D1917      57.038 122.227  16.981  1.00  0.00           O  
ATOM   3291  NE2 GLN D1917      58.694 120.811  16.444  1.00  0.00           N  
ATOM   3292  N   ALA D1918      56.719 118.313  16.849  1.00  0.00           N  
ATOM   3293  CA  ALA D1918      56.585 118.098  15.411  1.00  0.00           C  
ATOM   3294  C   ALA D1918      55.859 116.807  15.049  1.00  0.00           C  
ATOM   3295  O   ALA D1918      55.580 116.563  13.874  1.00  0.00           O  
ATOM   3296  CB  ALA D1918      57.959 118.129  14.747  1.00  0.00           C  
ATOM   3297  N   LEU D1929      55.565 115.977  16.046  1.00  0.00           N  
ATOM   3298  CA  LEU D1929      54.878 114.711  15.805  1.00  0.00           C  
ATOM   3299  C   LEU D1929      53.679 114.460  16.710  1.00  0.00           C  
ATOM   3300  O   LEU D1929      52.938 113.496  16.501  1.00  0.00           O  
ATOM   3301  CB  LEU D1929      55.854 113.544  15.941  1.00  0.00           C  
ATOM   3302  CG  LEU D1929      56.941 113.425  14.877  1.00  0.00           C  
ATOM   3303  CD1 LEU D1929      57.892 112.303  15.246  1.00  0.00           C  
ATOM   3304  CD2 LEU D1929      56.313 113.175  13.515  1.00  0.00           C  
ATOM   3305  N   GLY D1957      53.514 115.293  17.733  1.00  0.00           N  
ATOM   3306  CA  GLY D1957      52.401 115.133  18.652  1.00  0.00           C  
ATOM   3307  C   GLY D1957      51.284 116.128  18.411  1.00  0.00           C  
ATOM   3308  O   GLY D1957      50.560 116.451  19.378  1.00  0.00           O  
ATOM   3309  OXT GLY D1957      51.128 116.590  17.260  1.00  0.00           O  
HETATM 3310  P   HAM D 423      31.277  76.687  22.055  1.00  0.00           P  
HETATM 3311  O1P HAM D 423      31.891  75.384  22.437  1.00  0.00           O  
HETATM 3312  O2P HAM D 423      30.143  76.612  21.106  1.00  0.00           O  
HETATM 3313  O3P HAM D 423      30.901  77.462  23.434  1.00  0.00           O  
HETATM 3314  O5' HAM D 423      32.312  77.685  21.344  1.00  0.00           O  
HETATM 3315  C5' HAM D 423      32.096  79.101  21.374  1.00  0.00           C  
HETATM 3316  C4' HAM D 423      32.954  79.708  20.274  1.00  0.00           C  
HETATM 3317  O4' HAM D 423      34.312  79.246  20.323  1.00  0.00           O  
HETATM 3318  C3' HAM D 423      32.458  79.262  18.894  1.00  0.00           C  
HETATM 3319  O3' HAM D 423      31.279  79.848  18.348  1.00  0.00           O  
HETATM 3320  C2' HAM D 423      33.651  79.560  17.986  1.00  0.00           C  
HETATM 3321  O2' HAM D 423      33.883  80.824  17.346  1.00  0.00           O  
HETATM 3322  C1' HAM D 423      34.771  79.285  18.957  1.00  0.00           C  
HETATM 3323  N9  HAM D 423      35.329  77.984  18.601  1.00  0.00           N  
HETATM 3324  C8  HAM D 423      34.893  76.777  19.011  1.00  0.00           C  
HETATM 3325  N7  HAM D 423      35.703  75.807  18.555  1.00  0.00           N  
HETATM 3326  C5  HAM D 423      36.631  76.490  17.895  1.00  0.00           C  
HETATM 3327  C6  HAM D 423      37.696  75.845  17.295  1.00  0.00           C  
HETATM 3328  N6  HAM D 423      37.817  74.549  17.434  1.00  0.00           N  
HETATM 3329  N1  HAM D 423      38.537  76.642  16.609  1.00  0.00           N  
HETATM 3330  C2  HAM D 423      38.323  77.962  16.519  1.00  0.00           C  
HETATM 3331  N3  HAM D 423      37.302  78.577  17.135  1.00  0.00           N  
HETATM 3332  C4  HAM D 423      36.438  77.828  17.859  1.00  0.00           C  
HETATM 3333  C   HAM D 423      31.600  77.606  24.689  1.00  0.00           C  
HETATM 3334  O   HAM D 423      32.814  77.396  24.745  1.00  0.00           O  
HETATM 3335  CA  HAM D 423      30.859  78.089  25.967  1.00  0.00           C  
HETATM 3336  N   HAM D 423      31.892  78.325  26.979  1.00  0.00           N  
HETATM 3337  CB  HAM D 423      30.041  79.359  25.653  1.00  0.00           C  
HETATM 3338  CG  HAM D 423      29.166  79.751  26.793  1.00  0.00           C  
HETATM 3339  CD2 HAM D 423      29.300  80.731  27.723  1.00  0.00           C  
HETATM 3340  ND1 HAM D 423      28.109  78.970  27.194  1.00  0.00           N  
HETATM 3341  CE1 HAM D 423      27.649  79.433  28.334  1.00  0.00           C  
HETATM 3342  NE2 HAM D 423      28.369  80.480  28.692  1.00  0.00           N  
TER
END
