# Supplementary material for: Backbone Brackets and Arginine Tweezers delineate Class I and Class II aminoacyl tRNA synthetases
Source: PLoS Comput Biol. 2018 Apr 16;14(4):e1006101. doi: 10.1371/journal.pcbi.1006101 (PMC5919687; doi:10.1371/journal.pcbi.1006101)
Supplement: S12 File — All structures of Class II aaRS with residues renumbered according to the MSA. (GZ) [file pcbi.1006101.s024.tar.gz › 1asy_A_renum.pdb]

ATOM      1  N   GLU A  91     109.133  28.570  12.404  1.00  0.00           N  
ATOM      2  CA  GLU A  91     110.235  28.504  13.360  1.00  0.00           C  
ATOM      3  C   GLU A  91     110.613  29.875  13.928  1.00  0.00           C  
ATOM      4  O   GLU A  91     110.953  30.795  13.173  1.00  0.00           O  
ATOM      5  CB  GLU A  91     111.474  27.834  12.730  1.00  0.00           C  
ATOM      6  CG  GLU A  91     111.535  27.802  11.191  1.00  0.00           C  
ATOM      7  CD  GLU A  91     111.478  29.178  10.545  1.00  0.00           C  
ATOM      8  OE1 GLU A  91     112.497  29.904  10.564  1.00  0.00           O  
ATOM      9  OE2 GLU A  91     110.405  29.529  10.006  1.00  0.00           O  
ATOM     10  N   ASP A  92     110.519  30.010  15.253  1.00  0.00           N  
ATOM     11  CA  ASP A  92     110.864  31.250  15.956  1.00  0.00           C  
ATOM     12  C   ASP A  92     110.506  31.162  17.441  1.00  0.00           C  
ATOM     13  O   ASP A  92     109.960  30.158  17.896  1.00  0.00           O  
ATOM     14  CB  ASP A  92     110.144  32.457  15.332  1.00  0.00           C  
ATOM     15  CG  ASP A  92     110.730  33.783  15.779  1.00  0.00           C  
ATOM     16  OD1 ASP A  92     111.971  33.914  15.760  1.00  0.00           O  
ATOM     17  OD2 ASP A  92     109.958  34.684  16.166  1.00  0.00           O  
ATOM     18  N   THR A  93     110.863  32.207  18.184  1.00  0.00           N  
ATOM     19  CA  THR A  93     110.574  32.319  19.611  1.00  0.00           C  
ATOM     20  C   THR A  93     109.238  33.016  19.782  1.00  0.00           C  
ATOM     21  O   THR A  93     108.478  32.714  20.700  1.00  0.00           O  
ATOM     22  CB  THR A  93     111.639  33.170  20.344  1.00  0.00           C  
ATOM     23  OG1 THR A  93     111.140  33.570  21.630  1.00  0.00           O  
ATOM     24  CG2 THR A  93     112.000  34.414  19.529  1.00  0.00           C  
ATOM     25  N   ALA A  94     108.991  33.996  18.917  1.00  0.00           N  
ATOM     26  CA  ALA A  94     107.753  34.769  18.937  1.00  0.00           C  
ATOM     27  C   ALA A  94     106.830  34.278  17.827  1.00  0.00           C  
ATOM     28  O   ALA A  94     106.060  35.044  17.247  1.00  0.00           O  
ATOM     29  CB  ALA A  94     108.057  36.247  18.756  1.00  0.00           C  
ATOM     30  N   LYS A  95     106.919  32.982  17.554  1.00  0.00           N  
ATOM     31  CA  LYS A  95     106.125  32.305  16.540  1.00  0.00           C  
ATOM     32  C   LYS A  95     104.637  32.678  16.587  1.00  0.00           C  
ATOM     33  O   LYS A  95     103.922  32.537  15.596  1.00  0.00           O  
ATOM     34  CB  LYS A  95     106.299  30.789  16.737  1.00  0.00           C  
ATOM     35  CG  LYS A  95     105.351  29.870  15.956  1.00  0.00           C  
ATOM     36  CD  LYS A  95     105.419  30.049  14.433  1.00  0.00           C  
ATOM     37  CE  LYS A  95     106.823  29.887  13.873  1.00  0.00           C  
ATOM     38  NZ  LYS A  95     107.661  31.103  14.085  1.00  0.00           N  
ATOM     39  N   ASP A  96     104.193  33.215  17.716  1.00  0.00           N  
ATOM     40  CA  ASP A  96     102.787  33.554  17.884  1.00  0.00           C  
ATOM     41  C   ASP A  96     102.461  35.047  17.887  1.00  0.00           C  
ATOM     42  O   ASP A  96     101.306  35.441  18.087  1.00  0.00           O  
ATOM     43  CB  ASP A  96     102.289  32.891  19.165  1.00  0.00           C  
ATOM     44  CG  ASP A  96     102.942  31.543  19.399  1.00  0.00           C  
ATOM     45  OD1 ASP A  96     102.471  30.540  18.813  1.00  0.00           O  
ATOM     46  OD2 ASP A  96     103.962  31.504  20.125  1.00  0.00           O  
ATOM     47  N   ASN A 120     103.474  35.871  17.645  1.00  0.00           N  
ATOM     48  CA  ASN A 120     103.286  37.314  17.625  1.00  0.00           C  
ATOM     49  C   ASN A 120     103.150  37.871  16.217  1.00  0.00           C  
ATOM     50  O   ASN A 120     102.662  38.993  16.023  1.00  0.00           O  
ATOM     51  CB  ASN A 120     104.430  38.002  18.364  1.00  0.00           C  
ATOM     52  CG  ASN A 120     104.456  37.643  19.822  1.00  0.00           C  
ATOM     53  OD1 ASN A 120     103.552  36.964  20.310  1.00  0.00           O  
ATOM     54  ND2 ASN A 120     105.495  38.069  20.529  1.00  0.00           N  
ATOM     55  N   TYR A 121     103.570  37.087  15.229  1.00  0.00           N  
ATOM     56  CA  TYR A 121     103.483  37.527  13.847  1.00  0.00           C  
ATOM     57  C   TYR A 121     103.057  36.359  12.969  1.00  0.00           C  
ATOM     58  O   TYR A 121     103.006  35.225  13.436  1.00  0.00           O  
ATOM     59  CB  TYR A 121     104.829  38.140  13.381  1.00  0.00           C  
ATOM     60  CG  TYR A 121     105.910  37.125  13.039  1.00  0.00           C  
ATOM     61  CD1 TYR A 121     106.028  36.615  11.734  1.00  0.00           C  
ATOM     62  CD2 TYR A 121     106.825  36.700  14.004  1.00  0.00           C  
ATOM     63  CE1 TYR A 121     107.037  35.697  11.397  1.00  0.00           C  
ATOM     64  CE2 TYR A 121     107.845  35.777  13.677  1.00  0.00           C  
ATOM     65  CZ  TYR A 121     107.948  35.277  12.371  1.00  0.00           C  
ATOM     66  OH  TYR A 121     108.940  34.377  12.046  1.00  0.00           O  
ATOM     67  N   GLY A 122     102.681  36.645  11.727  1.00  0.00           N  
ATOM     68  CA  GLY A 122     102.293  35.581  10.820  1.00  0.00           C  
ATOM     69  C   GLY A 122     100.952  35.724  10.129  1.00  0.00           C  
ATOM     70  O   GLY A 122     100.084  36.475  10.556  1.00  0.00           O  
ATOM     71  N   LYS A 123     100.809  35.010   9.022  1.00  0.00           N  
ATOM     72  CA  LYS A 123      99.593  34.999   8.229  1.00  0.00           C  
ATOM     73  C   LYS A 123      98.420  34.445   9.039  1.00  0.00           C  
ATOM     74  O   LYS A 123      98.520  33.364   9.602  1.00  0.00           O  
ATOM     75  CB  LYS A 123      99.831  34.129   6.996  1.00  0.00           C  
ATOM     76  CG  LYS A 123      98.612  33.853   6.161  1.00  0.00           C  
ATOM     77  CD  LYS A 123      98.922  32.898   5.014  1.00  0.00           C  
ATOM     78  CE  LYS A 123      97.626  32.469   4.304  1.00  0.00           C  
ATOM     79  NZ  LYS A 123      97.828  31.409   3.256  1.00  0.00           N  
ATOM     80  N   LEU A 124      97.334  35.214   9.138  1.00  0.00           N  
ATOM     81  CA  LEU A 124      96.126  34.799   9.855  1.00  0.00           C  
ATOM     82  C   LEU A 124      95.332  33.859   8.965  1.00  0.00           C  
ATOM     83  O   LEU A 124      95.379  33.968   7.736  1.00  0.00           O  
ATOM     84  CB  LEU A 124      95.249  36.000  10.191  1.00  0.00           C  
ATOM     85  CG  LEU A 124      95.614  36.694  11.487  1.00  0.00           C  
ATOM     86  CD1 LEU A 124      94.626  37.786  11.811  1.00  0.00           C  
ATOM     87  CD2 LEU A 124      95.613  35.668  12.583  1.00  0.00           C  
ATOM     88  N   PRO A 125      94.621  32.897   9.570  1.00  0.00           N  
ATOM     89  CA  PRO A 125      93.811  31.933   8.813  1.00  0.00           C  
ATOM     90  C   PRO A 125      92.512  32.582   8.313  1.00  0.00           C  
ATOM     91  O   PRO A 125      91.908  33.393   9.035  1.00  0.00           O  
ATOM     92  CB  PRO A 125      93.544  30.844   9.842  1.00  0.00           C  
ATOM     93  CG  PRO A 125      93.487  31.622  11.141  1.00  0.00           C  
ATOM     94  CD  PRO A 125      94.619  32.596  11.013  1.00  0.00           C  
ATOM     95  N   LEU A 126      92.073  32.180   7.111  1.00  0.00           N  
ATOM     96  CA  LEU A 126      90.869  32.715   6.443  1.00  0.00           C  
ATOM     97  C   LEU A 126      89.782  33.151   7.399  1.00  0.00           C  
ATOM     98  O   LEU A 126      89.398  32.371   8.275  1.00  0.00           O  
ATOM     99  CB  LEU A 126      90.278  31.686   5.480  1.00  0.00           C  
ATOM    100  CG  LEU A 126      89.261  32.169   4.449  1.00  0.00           C  
ATOM    101  CD1 LEU A 126      89.900  33.117   3.490  1.00  0.00           C  
ATOM    102  CD2 LEU A 126      88.745  31.014   3.658  1.00  0.00           C  
ATOM    103  N   ILE A 129      89.361  34.419   7.291  1.00  0.00           N  
ATOM    104  CA  ILE A 129      88.282  34.960   8.135  1.00  0.00           C  
ATOM    105  C   ILE A 129      86.981  34.369   7.575  1.00  0.00           C  
ATOM    106  O   ILE A 129      86.480  34.779   6.514  1.00  0.00           O  
ATOM    107  CB  ILE A 129      88.231  36.505   8.126  1.00  0.00           C  
ATOM    108  CG1 ILE A 129      89.464  37.094   8.820  1.00  0.00           C  
ATOM    109  CG2 ILE A 129      86.957  36.992   8.807  1.00  0.00           C  
ATOM    110  CD1 ILE A 129      90.665  37.214   7.901  1.00  0.00           C  
ATOM    111  N   GLN A 134      86.451  33.404   8.320  1.00  0.00           N  
ATOM    112  CA  GLN A 134      85.281  32.635   7.924  1.00  0.00           C  
ATOM    113  C   GLN A 134      84.019  32.947   8.700  1.00  0.00           C  
ATOM    114  O   GLN A 134      82.974  32.372   8.443  1.00  0.00           O  
ATOM    115  CB  GLN A 134      85.611  31.158   8.134  1.00  0.00           C  
ATOM    116  CG  GLN A 134      85.018  30.228   7.127  1.00  0.00           C  
ATOM    117  CD  GLN A 134      85.830  30.207   5.884  1.00  0.00           C  
ATOM    118  OE1 GLN A 134      86.454  29.196   5.558  1.00  0.00           O  
ATOM    119  NE2 GLN A 134      85.868  31.335   5.188  1.00  0.00           N  
ATOM    120  N   SER A 135      84.134  33.814   9.686  1.00  0.00           N  
ATOM    121  CA  SER A 135      82.995  34.162  10.510  1.00  0.00           C  
ATOM    122  C   SER A 135      82.748  33.077  11.552  1.00  0.00           C  
ATOM    123  O   SER A 135      81.713  33.087  12.227  1.00  0.00           O  
ATOM    124  CB  SER A 135      81.751  34.412   9.653  1.00  0.00           C  
ATOM    125  OG  SER A 135      81.926  35.546   8.826  1.00  0.00           O  
ATOM    126  N   ARG A 136      83.712  32.164  11.693  1.00  0.00           N  
ATOM    127  CA  ARG A 136      83.640  31.103  12.693  1.00  0.00           C  
ATOM    128  C   ARG A 136      83.304  31.783  14.027  1.00  0.00           C  
ATOM    129  O   ARG A 136      84.049  32.630  14.512  1.00  0.00           O  
ATOM    130  CB  ARG A 136      84.984  30.372  12.798  1.00  0.00           C  
ATOM    131  CG  ARG A 136      84.944  29.138  13.714  1.00  0.00           C  
ATOM    132  CD  ARG A 136      86.327  28.494  13.936  1.00  0.00           C  
ATOM    133  NE  ARG A 136      86.971  28.011  12.707  1.00  0.00           N  
ATOM    134  CZ  ARG A 136      86.708  26.846  12.105  1.00  0.00           C  
ATOM    135  NH1 ARG A 136      85.772  26.023  12.581  1.00  0.00           N  
ATOM    136  NH2 ARG A 136      87.366  26.517  10.997  1.00  0.00           N  
ATOM    137  N   ASP A 137      82.173  31.410  14.604  1.00  0.00           N  
ATOM    138  CA  ASP A 137      81.677  31.990  15.850  1.00  0.00           C  
ATOM    139  C   ASP A 137      82.671  32.205  16.997  1.00  0.00           C  
ATOM    140  O   ASP A 137      82.431  33.024  17.886  1.00  0.00           O  
ATOM    141  CB  ASP A 137      80.474  31.174  16.340  1.00  0.00           C  
ATOM    142  CG  ASP A 137      79.233  31.360  15.465  1.00  0.00           C  
ATOM    143  OD1 ASP A 137      79.281  31.080  14.242  1.00  0.00           O  
ATOM    144  OD2 ASP A 137      78.196  31.794  16.012  1.00  0.00           O  
ATOM    145  N   SER A 138      83.777  31.476  16.971  1.00  0.00           N  
ATOM    146  CA  SER A 138      84.799  31.566  18.009  1.00  0.00           C  
ATOM    147  C   SER A 138      85.707  32.785  17.863  1.00  0.00           C  
ATOM    148  O   SER A 138      86.409  33.171  18.807  1.00  0.00           O  
ATOM    149  CB  SER A 138      85.658  30.308  17.969  1.00  0.00           C  
ATOM    150  OG  SER A 138      86.046  30.030  16.631  1.00  0.00           O  
ATOM    151  N   ASP A 139      85.729  33.354  16.662  1.00  0.00           N  
ATOM    152  CA  ASP A 139      86.564  34.505  16.381  1.00  0.00           C  
ATOM    153  C   ASP A 139      86.053  35.736  17.090  1.00  0.00           C  
ATOM    154  O   ASP A 139      86.840  36.565  17.530  1.00  0.00           O  
ATOM    155  CB  ASP A 139      86.604  34.773  14.882  1.00  0.00           C  
ATOM    156  CG  ASP A 139      87.122  33.591  14.087  1.00  0.00           C  
ATOM    157  OD1 ASP A 139      87.472  32.553  14.700  1.00  0.00           O  
ATOM    158  OD2 ASP A 139      87.175  33.701  12.838  1.00  0.00           O  
ATOM    159  N   ARG A 140      84.734  35.851  17.181  1.00  0.00           N  
ATOM    160  CA  ARG A 140      84.082  36.990  17.818  1.00  0.00           C  
ATOM    161  C   ARG A 140      84.672  37.383  19.177  1.00  0.00           C  
ATOM    162  O   ARG A 140      84.171  36.975  20.230  1.00  0.00           O  
ATOM    163  CB  ARG A 140      82.579  36.718  17.953  1.00  0.00           C  
ATOM    164  CG  ARG A 140      81.806  36.713  16.638  1.00  0.00           C  
ATOM    165  CD  ARG A 140      81.519  38.132  16.164  1.00  0.00           C  
ATOM    166  NE  ARG A 140      80.582  38.834  17.042  1.00  0.00           N  
ATOM    167  CZ  ARG A 140      79.547  39.557  16.615  1.00  0.00           C  
ATOM    168  NH1 ARG A 140      79.296  39.678  15.314  1.00  0.00           N  
ATOM    169  NH2 ARG A 140      78.752  40.152  17.496  1.00  0.00           N  
ATOM    170  N   THR A 141      85.720  38.205  19.138  1.00  0.00           N  
ATOM    171  CA  THR A 141      86.401  38.679  20.339  1.00  0.00           C  
ATOM    172  C   THR A 141      85.717  39.883  20.952  1.00  0.00           C  
ATOM    173  O   THR A 141      85.998  40.239  22.098  1.00  0.00           O  
ATOM    174  CB  THR A 141      87.856  39.070  20.033  1.00  0.00           C  
ATOM    175  OG1 THR A 141      87.900  39.839  18.822  1.00  0.00           O  
ATOM    176  CG2 THR A 141      88.727  37.832  19.887  1.00  0.00           C  
ATOM    177  N   GLY A 142      84.842  40.520  20.178  1.00  0.00           N  
ATOM    178  CA  GLY A 142      84.144  41.701  20.662  1.00  0.00           C  
ATOM    179  C   GLY A 142      85.093  42.779  21.172  1.00  0.00           C  
ATOM    180  O   GLY A 142      84.742  43.586  22.048  1.00  0.00           O  
ATOM    181  N   GLN A 143      86.312  42.772  20.633  1.00  0.00           N  
ATOM    182  CA  GLN A 143      87.338  43.732  21.012  1.00  0.00           C  
ATOM    183  C   GLN A 143      87.295  44.958  20.114  1.00  0.00           C  
ATOM    184  O   GLN A 143      87.089  44.870  18.901  1.00  0.00           O  
ATOM    185  CB  GLN A 143      88.729  43.089  20.988  1.00  0.00           C  
ATOM    186  CG  GLN A 143      89.453  43.164  22.327  1.00  0.00           C  
ATOM    187  CD  GLN A 143      89.497  44.582  22.883  1.00  0.00           C  
ATOM    188  OE1 GLN A 143      89.069  44.838  24.011  1.00  0.00           O  
ATOM    189  NE2 GLN A 143      89.996  45.517  22.077  1.00  0.00           N  
ATOM    190  N   LYS A 144      87.563  46.097  20.726  1.00  0.00           N  
ATOM    191  CA  LYS A 144      87.524  47.373  20.042  1.00  0.00           C  
ATOM    192  C   LYS A 144      88.669  47.568  19.049  1.00  0.00           C  
ATOM    193  O   LYS A 144      89.848  47.494  19.408  1.00  0.00           O  
ATOM    194  CB  LYS A 144      87.489  48.502  21.077  1.00  0.00           C  
ATOM    195  CG  LYS A 144      86.357  48.357  22.113  1.00  0.00           C  
ATOM    196  CD  LYS A 144      86.598  47.201  23.103  1.00  0.00           C  
ATOM    197  CE  LYS A 144      85.324  46.766  23.829  1.00  0.00           C  
ATOM    198  NZ  LYS A 144      85.432  45.399  24.445  1.00  0.00           N  
ATOM    199  N   ARG A 145      88.304  47.720  17.782  1.00  0.00           N  
ATOM    200  CA  ARG A 145      89.262  47.958  16.708  1.00  0.00           C  
ATOM    201  C   ARG A 145      89.284  49.482  16.587  1.00  0.00           C  
ATOM    202  O   ARG A 145      88.229  50.090  16.396  1.00  0.00           O  
ATOM    203  CB  ARG A 145      88.731  47.368  15.401  1.00  0.00           C  
ATOM    204  CG  ARG A 145      89.683  46.457  14.658  1.00  0.00           C  
ATOM    205  CD  ARG A 145      89.332  45.003  14.878  1.00  0.00           C  
ATOM    206  NE  ARG A 145      89.645  44.214  13.693  1.00  0.00           N  
ATOM    207  CZ  ARG A 145      89.873  42.907  13.714  1.00  0.00           C  
ATOM    208  NH1 ARG A 145      89.839  42.259  14.871  1.00  0.00           N  
ATOM    209  NH2 ARG A 145      90.147  42.251  12.588  1.00  0.00           N  
ATOM    210  N   VAL A 146      90.462  50.100  16.659  1.00  0.00           N  
ATOM    211  CA  VAL A 146      90.541  51.563  16.595  1.00  0.00           C  
ATOM    212  C   VAL A 146      90.950  52.226  15.274  1.00  0.00           C  
ATOM    213  O   VAL A 146      91.728  51.673  14.496  1.00  0.00           O  
ATOM    214  CB  VAL A 146      91.440  52.109  17.714  1.00  0.00           C  
ATOM    215  CG1 VAL A 146      91.303  53.615  17.799  1.00  0.00           C  
ATOM    216  CG2 VAL A 146      91.070  51.470  19.046  1.00  0.00           C  
ATOM    217  N   LYS A 147      90.392  53.410  15.024  1.00  0.00           N  
ATOM    218  CA  LYS A 147      90.705  54.181  13.832  1.00  0.00           C  
ATOM    219  C   LYS A 147      91.757  55.184  14.255  1.00  0.00           C  
ATOM    220  O   LYS A 147      91.625  55.798  15.318  1.00  0.00           O  
ATOM    221  CB  LYS A 147      89.489  54.951  13.340  1.00  0.00           C  
ATOM    222  CG  LYS A 147      88.411  54.120  12.701  1.00  0.00           C  
ATOM    223  CD  LYS A 147      87.877  54.783  11.420  1.00  0.00           C  
ATOM    224  CE  LYS A 147      87.426  56.250  11.625  1.00  0.00           C  
ATOM    225  NZ  LYS A 147      86.304  56.471  12.600  1.00  0.00           N  
ATOM    226  N   PHE A 148      92.767  55.398  13.412  1.00  0.00           N  
ATOM    227  CA  PHE A 148      93.846  56.344  13.737  1.00  0.00           C  
ATOM    228  C   PHE A 148      93.332  57.760  14.066  1.00  0.00           C  
ATOM    229  O   PHE A 148      93.745  58.354  15.071  1.00  0.00           O  
ATOM    230  CB  PHE A 148      94.904  56.400  12.610  1.00  0.00           C  
ATOM    231  CG  PHE A 148      95.586  55.074  12.324  1.00  0.00           C  
ATOM    232  CD1 PHE A 148      95.866  54.177  13.347  1.00  0.00           C  
ATOM    233  CD2 PHE A 148      95.926  54.726  11.019  1.00  0.00           C  
ATOM    234  CE1 PHE A 148      96.472  52.944  13.073  1.00  0.00           C  
ATOM    235  CE2 PHE A 148      96.528  53.504  10.735  1.00  0.00           C  
ATOM    236  CZ  PHE A 148      96.801  52.611  11.763  1.00  0.00           C  
ATOM    237  N   VAL A 149      92.386  58.260  13.267  1.00  0.00           N  
ATOM    238  CA  VAL A 149      91.830  59.604  13.467  1.00  0.00           C  
ATOM    239  C   VAL A 149      91.272  59.888  14.858  1.00  0.00           C  
ATOM    240  O   VAL A 149      91.134  61.051  15.245  1.00  0.00           O  
ATOM    241  CB  VAL A 149      90.702  59.958  12.450  1.00  0.00           C  
ATOM    242  CG1 VAL A 149      91.196  59.838  11.020  1.00  0.00           C  
ATOM    243  CG2 VAL A 149      89.470  59.106  12.690  1.00  0.00           C  
ATOM    244  N   ASP A 150      90.942  58.845  15.608  1.00  0.00           N  
ATOM    245  CA  ASP A 150      90.372  59.038  16.937  1.00  0.00           C  
ATOM    246  C   ASP A 150      91.364  58.821  18.069  1.00  0.00           C  
ATOM    247  O   ASP A 150      90.977  58.632  19.228  1.00  0.00           O  
ATOM    248  CB  ASP A 150      89.144  58.149  17.105  1.00  0.00           C  
ATOM    249  CG  ASP A 150      88.186  58.278  15.940  1.00  0.00           C  
ATOM    250  OD1 ASP A 150      87.819  59.426  15.593  1.00  0.00           O  
ATOM    251  OD2 ASP A 150      87.836  57.234  15.346  1.00  0.00           O  
ATOM    252  N   LEU A 151      92.646  58.829  17.726  1.00  0.00           N  
ATOM    253  CA  LEU A 151      93.686  58.662  18.721  1.00  0.00           C  
ATOM    254  C   LEU A 151      93.869  60.027  19.377  1.00  0.00           C  
ATOM    255  O   LEU A 151      93.709  61.056  18.717  1.00  0.00           O  
ATOM    256  CB  LEU A 151      94.957  58.173  18.049  1.00  0.00           C  
ATOM    257  CG  LEU A 151      94.752  56.757  17.525  1.00  0.00           C  
ATOM    258  CD1 LEU A 151      95.983  56.278  16.776  1.00  0.00           C  
ATOM    259  CD2 LEU A 151      94.432  55.847  18.701  1.00  0.00           C  
ATOM    260  N   ASP A 152      94.184  60.048  20.669  1.00  0.00           N  
ATOM    261  CA  ASP A 152      94.327  61.319  21.367  1.00  0.00           C  
ATOM    262  C   ASP A 152      95.558  61.426  22.238  1.00  0.00           C  
ATOM    263  O   ASP A 152      95.703  60.694  23.213  1.00  0.00           O  
ATOM    264  CB  ASP A 152      93.081  61.587  22.226  1.00  0.00           C  
ATOM    265  CG  ASP A 152      93.109  62.959  22.917  1.00  0.00           C  
ATOM    266  OD1 ASP A 152      93.852  63.856  22.459  1.00  0.00           O  
ATOM    267  OD2 ASP A 152      92.371  63.145  23.916  1.00  0.00           O  
ATOM    268  N   GLU A 153      96.381  62.423  21.936  1.00  0.00           N  
ATOM    269  CA  GLU A 153      97.603  62.689  22.692  1.00  0.00           C  
ATOM    270  C   GLU A 153      97.291  62.932  24.173  1.00  0.00           C  
ATOM    271  O   GLU A 153      98.170  62.822  25.029  1.00  0.00           O  
ATOM    272  CB  GLU A 153      98.353  63.907  22.109  1.00  0.00           C  
ATOM    273  CG  GLU A 153      97.613  64.727  21.007  1.00  0.00           C  
ATOM    274  CD  GLU A 153      96.549  65.713  21.534  1.00  0.00           C  
ATOM    275  OE1 GLU A 153      96.408  65.877  22.772  1.00  0.00           O  
ATOM    276  OE2 GLU A 153      95.856  66.337  20.692  1.00  0.00           O  
ATOM    277  N   ALA A 154      96.045  63.302  24.457  1.00  0.00           N  
ATOM    278  CA  ALA A 154      95.603  63.572  25.819  1.00  0.00           C  
ATOM    279  C   ALA A 154      95.045  62.324  26.506  1.00  0.00           C  
ATOM    280  O   ALA A 154      95.486  61.946  27.596  1.00  0.00           O  
ATOM    281  CB  ALA A 154      94.556  64.692  25.815  1.00  0.00           C  
ATOM    282  N   LYS A 155      94.054  61.705  25.869  1.00  0.00           N  
ATOM    283  CA  LYS A 155      93.409  60.509  26.400  1.00  0.00           C  
ATOM    284  C   LYS A 155      94.061  59.203  25.948  1.00  0.00           C  
ATOM    285  O   LYS A 155      94.498  58.408  26.782  1.00  0.00           O  
ATOM    286  CB  LYS A 155      91.913  60.508  26.062  1.00  0.00           C  
ATOM    287  CG  LYS A 155      91.069  61.410  26.971  1.00  0.00           C  
ATOM    288  CD  LYS A 155      89.565  61.153  26.809  1.00  0.00           C  
ATOM    289  CE  LYS A 155      88.770  61.660  28.027  1.00  0.00           C  
ATOM    290  NZ  LYS A 155      87.297  61.417  27.916  1.00  0.00           N  
ATOM    291  N   ASP A 156      94.125  58.982  24.636  1.00  0.00           N  
ATOM    292  CA  ASP A 156      94.724  57.760  24.095  1.00  0.00           C  
ATOM    293  C   ASP A 156      96.245  57.837  24.013  1.00  0.00           C  
ATOM    294  O   ASP A 156      96.812  57.861  22.916  1.00  0.00           O  
ATOM    295  CB  ASP A 156      94.149  57.439  22.710  1.00  0.00           C  
ATOM    296  CG  ASP A 156      92.965  56.485  22.766  1.00  0.00           C  
ATOM    297  OD1 ASP A 156      92.534  56.099  23.880  1.00  0.00           O  
ATOM    298  OD2 ASP A 156      92.468  56.113  21.680  1.00  0.00           O  
ATOM    299  N   SER A 157      96.902  57.834  25.168  1.00  0.00           N  
ATOM    300  CA  SER A 157      98.359  57.915  25.219  1.00  0.00           C  
ATOM    301  C   SER A 157      98.930  56.701  25.930  1.00  0.00           C  
ATOM    302  O   SER A 157      98.786  56.569  27.144  1.00  0.00           O  
ATOM    303  CB  SER A 157      98.789  59.190  25.946  1.00  0.00           C  
ATOM    304  OG  SER A 157      98.143  60.324  25.390  1.00  0.00           O  
ATOM    305  N   ASP A 158      99.590  55.832  25.170  1.00  0.00           N  
ATOM    306  CA  ASP A 158     100.196  54.611  25.701  1.00  0.00           C  
ATOM    307  C   ASP A 158      99.110  53.571  25.998  1.00  0.00           C  
ATOM    308  O   ASP A 158      98.870  53.201  27.150  1.00  0.00           O  
ATOM    309  CB  ASP A 158     101.036  54.904  26.960  1.00  0.00           C  
ATOM    310  CG  ASP A 158     102.134  55.954  26.722  1.00  0.00           C  
ATOM    311  OD1 ASP A 158     102.094  56.675  25.697  1.00  0.00           O  
ATOM    312  OD2 ASP A 158     103.042  56.058  27.580  1.00  0.00           O  
ATOM    313  N   LYS A 159      98.489  53.079  24.933  1.00  0.00           N  
ATOM    314  CA  LYS A 159      97.418  52.096  25.023  1.00  0.00           C  
ATOM    315  C   LYS A 159      97.798  50.901  24.145  1.00  0.00           C  
ATOM    316  O   LYS A 159      98.411  51.088  23.094  1.00  0.00           O  
ATOM    317  CB  LYS A 159      96.123  52.720  24.492  1.00  0.00           C  
ATOM    318  CG  LYS A 159      95.661  53.983  25.215  1.00  0.00           C  
ATOM    319  CD  LYS A 159      95.033  53.637  26.563  1.00  0.00           C  
ATOM    320  CE  LYS A 159      94.466  54.863  27.284  1.00  0.00           C  
ATOM    321  NZ  LYS A 159      93.333  55.514  26.559  1.00  0.00           N  
ATOM    322  N   GLU A 160      97.433  49.688  24.562  1.00  0.00           N  
ATOM    323  CA  GLU A 160      97.733  48.471  23.787  1.00  0.00           C  
ATOM    324  C   GLU A 160      96.670  48.217  22.697  1.00  0.00           C  
ATOM    325  O   GLU A 160      96.022  47.166  22.678  1.00  0.00           O  
ATOM    326  CB  GLU A 160      97.829  47.246  24.710  1.00  0.00           C  
ATOM    327  CG  GLU A 160      98.264  45.967  23.991  1.00  0.00           C  
ATOM    328  CD  GLU A 160      98.235  44.733  24.880  1.00  0.00           C  
ATOM    329  OE1 GLU A 160      97.125  44.241  25.185  1.00  0.00           O  
ATOM    330  OE2 GLU A 160      99.325  44.238  25.257  1.00  0.00           O  
ATOM    331  N   VAL A 161      96.516  49.166  21.777  1.00  0.00           N  
ATOM    332  CA  VAL A 161      95.517  49.036  20.722  1.00  0.00           C  
ATOM    333  C   VAL A 161      95.734  47.892  19.722  1.00  0.00           C  
ATOM    334  O   VAL A 161      96.783  47.238  19.688  1.00  0.00           O  
ATOM    335  CB  VAL A 161      95.302  50.382  19.945  1.00  0.00           C  
ATOM    336  CG1 VAL A 161      94.687  51.420  20.849  1.00  0.00           C  
ATOM    337  CG2 VAL A 161      96.609  50.903  19.391  1.00  0.00           C  
ATOM    338  N   LEU A 162      94.679  47.630  18.959  1.00  0.00           N  
ATOM    339  CA  LEU A 162      94.652  46.621  17.911  1.00  0.00           C  
ATOM    340  C   LEU A 162      93.865  47.307  16.802  1.00  0.00           C  
ATOM    341  O   LEU A 162      92.836  47.951  17.060  1.00  0.00           O  
ATOM    342  CB  LEU A 162      93.940  45.341  18.376  1.00  0.00           C  
ATOM    343  CG  LEU A 162      93.739  44.261  17.304  1.00  0.00           C  
ATOM    344  CD1 LEU A 162      94.100  42.885  17.805  1.00  0.00           C  
ATOM    345  CD2 LEU A 162      92.311  44.289  16.848  1.00  0.00           C  
ATOM    346  N   PHE A 163      94.387  47.239  15.585  1.00  0.00           N  
ATOM    347  CA  PHE A 163      93.741  47.874  14.455  1.00  0.00           C  
ATOM    348  C   PHE A 163      94.060  47.139  13.167  1.00  0.00           C  
ATOM    349  O   PHE A 163      94.959  46.303  13.120  1.00  0.00           O  
ATOM    350  CB  PHE A 163      94.171  49.351  14.354  1.00  0.00           C  
ATOM    351  CG  PHE A 163      95.663  49.565  14.474  1.00  0.00           C  
ATOM    352  CD1 PHE A 163      96.517  49.291  13.399  1.00  0.00           C  
ATOM    353  CD2 PHE A 163      96.223  49.989  15.682  1.00  0.00           C  
ATOM    354  CE1 PHE A 163      97.908  49.428  13.533  1.00  0.00           C  
ATOM    355  CE2 PHE A 163      97.602  50.128  15.827  1.00  0.00           C  
ATOM    356  CZ  PHE A 163      98.446  49.846  14.751  1.00  0.00           C  
ATOM    357  N   ARG A 164      93.285  47.440  12.135  1.00  0.00           N  
ATOM    358  CA  ARG A 164      93.452  46.844  10.822  1.00  0.00           C  
ATOM    359  C   ARG A 164      93.884  48.005   9.950  1.00  0.00           C  
ATOM    360  O   ARG A 164      93.349  49.104  10.066  1.00  0.00           O  
ATOM    361  CB  ARG A 164      92.115  46.268  10.326  1.00  0.00           C  
ATOM    362  CG  ARG A 164      92.056  45.947   8.828  1.00  0.00           C  
ATOM    363  CD  ARG A 164      90.819  45.141   8.472  1.00  0.00           C  
ATOM    364  NE  ARG A 164      89.586  45.868   8.753  1.00  0.00           N  
ATOM    365  CZ  ARG A 164      88.847  46.453   7.817  1.00  0.00           C  
ATOM    366  NH1 ARG A 164      89.236  46.389   6.543  1.00  0.00           N  
ATOM    367  NH2 ARG A 164      87.732  47.101   8.144  1.00  0.00           N  
ATOM    368  N   ALA A 165      94.861  47.788   9.095  1.00  0.00           N  
ATOM    369  CA  ALA A 165      95.306  48.873   8.251  1.00  0.00           C  
ATOM    370  C   ALA A 165      96.054  48.287   7.103  1.00  0.00           C  
ATOM    371  O   ALA A 165      96.434  47.105   7.111  1.00  0.00           O  
ATOM    372  CB  ALA A 165      96.207  49.814   9.022  1.00  0.00           C  
ATOM    373  N   ARG A 166      96.187  49.102   6.076  1.00  0.00           N  
ATOM    374  CA  ARG A 166      96.894  48.716   4.893  1.00  0.00           C  
ATOM    375  C   ARG A 166      98.392  48.963   5.199  1.00  0.00           C  
ATOM    376  O   ARG A 166      98.727  49.702   6.131  1.00  0.00           O  
ATOM    377  CB  ARG A 166      96.403  49.598   3.762  1.00  0.00           C  
ATOM    378  CG  ARG A 166      96.258  48.885   2.444  1.00  0.00           C  
ATOM    379  CD  ARG A 166      94.941  48.160   2.287  1.00  0.00           C  
ATOM    380  NE  ARG A 166      94.967  47.381   1.052  1.00  0.00           N  
ATOM    381  CZ  ARG A 166      93.920  46.787   0.490  1.00  0.00           C  
ATOM    382  NH1 ARG A 166      92.721  46.853   1.039  1.00  0.00           N  
ATOM    383  NH2 ARG A 166      94.084  46.098  -0.618  1.00  0.00           N  
ATOM    384  N   VAL A 167      99.279  48.266   4.490  1.00  0.00           N  
ATOM    385  CA  VAL A 167     100.731  48.428   4.647  1.00  0.00           C  
ATOM    386  C   VAL A 167     101.123  49.367   3.514  1.00  0.00           C  
ATOM    387  O   VAL A 167     101.202  48.961   2.346  1.00  0.00           O  
ATOM    388  CB  VAL A 167     101.473  47.050   4.558  1.00  0.00           C  
ATOM    389  CG1 VAL A 167     102.727  47.116   3.660  1.00  0.00           C  
ATOM    390  CG2 VAL A 167     101.840  46.576   5.963  1.00  0.00           C  
ATOM    391  N   HIS A 168     101.318  50.638   3.858  1.00  0.00           N  
ATOM    392  CA  HIS A 168     101.640  51.658   2.854  1.00  0.00           C  
ATOM    393  C   HIS A 168     103.055  51.603   2.383  1.00  0.00           C  
ATOM    394  O   HIS A 168     103.309  51.657   1.177  1.00  0.00           O  
ATOM    395  CB  HIS A 168     101.365  53.079   3.376  1.00  0.00           C  
ATOM    396  CG  HIS A 168     101.116  54.086   2.290  1.00  0.00           C  
ATOM    397  ND1 HIS A 168     100.760  55.389   2.550  1.00  0.00           N  
ATOM    398  CD2 HIS A 168     101.137  53.967   0.939  1.00  0.00           C  
ATOM    399  CE1 HIS A 168     100.564  56.030   1.409  1.00  0.00           C  
ATOM    400  NE2 HIS A 168     100.789  55.192   0.415  1.00  0.00           N  
ATOM    401  N   ASN A 169     103.966  51.504   3.347  1.00  0.00           N  
ATOM    402  CA  ASN A 169     105.395  51.486   3.065  1.00  0.00           C  
ATOM    403  C   ASN A 169     106.185  50.956   4.261  1.00  0.00           C  
ATOM    404  O   ASN A 169     105.794  51.148   5.422  1.00  0.00           O  
ATOM    405  CB  ASN A 169     105.838  52.924   2.745  1.00  0.00           C  
ATOM    406  CG  ASN A 169     107.304  53.037   2.452  1.00  0.00           C  
ATOM    407  OD1 ASN A 169     107.806  52.453   1.490  1.00  0.00           O  
ATOM    408  ND2 ASN A 169     108.003  53.804   3.272  1.00  0.00           N  
ATOM    409  N   THR A 170     107.279  50.261   3.979  1.00  0.00           N  
ATOM    410  CA  THR A 170     108.122  49.737   5.040  1.00  0.00           C  
ATOM    411  C   THR A 170     109.530  50.239   4.801  1.00  0.00           C  
ATOM    412  O   THR A 170     109.957  50.383   3.652  1.00  0.00           O  
ATOM    413  CB  THR A 170     108.129  48.190   5.078  1.00  0.00           C  
ATOM    414  OG1 THR A 170     108.046  47.657   3.744  1.00  0.00           O  
ATOM    415  CG2 THR A 170     106.985  47.675   5.929  1.00  0.00           C  
ATOM    416  N   ARG A 171     110.216  50.581   5.884  1.00  0.00           N  
ATOM    417  CA  ARG A 171     111.585  51.047   5.818  1.00  0.00           C  
ATOM    418  C   ARG A 171     112.317  50.314   6.921  1.00  0.00           C  
ATOM    419  O   ARG A 171     112.066  50.542   8.106  1.00  0.00           O  
ATOM    420  CB  ARG A 171     111.638  52.559   5.995  1.00  0.00           C  
ATOM    421  CG  ARG A 171     111.326  53.297   4.703  1.00  0.00           C  
ATOM    422  CD  ARG A 171     111.228  54.798   4.882  1.00  0.00           C  
ATOM    423  NE  ARG A 171     109.938  55.225   5.404  1.00  0.00           N  
ATOM    424  CZ  ARG A 171     109.624  55.235   6.695  1.00  0.00           C  
ATOM    425  NH1 ARG A 171     110.503  54.838   7.603  1.00  0.00           N  
ATOM    426  NH2 ARG A 171     108.431  55.661   7.082  1.00  0.00           N  
ATOM    427  N   GLN A 172     113.133  49.343   6.519  1.00  0.00           N  
ATOM    428  CA  GLN A 172     113.888  48.530   7.470  1.00  0.00           C  
ATOM    429  C   GLN A 172     115.336  48.976   7.613  1.00  0.00           C  
ATOM    430  O   GLN A 172     116.050  49.116   6.622  1.00  0.00           O  
ATOM    431  CB  GLN A 172     113.862  47.051   7.052  1.00  0.00           C  
ATOM    432  CG  GLN A 172     114.398  46.088   8.122  1.00  0.00           C  
ATOM    433  CD  GLN A 172     114.401  44.633   7.670  1.00  0.00           C  
ATOM    434  OE1 GLN A 172     113.961  44.300   6.565  1.00  0.00           O  
ATOM    435  NE2 GLN A 172     114.898  43.756   8.534  1.00  0.00           N  
ATOM    436  N   GLN A 173     115.771  49.156   8.852  1.00  0.00           N  
ATOM    437  CA  GLN A 173     117.137  49.565   9.139  1.00  0.00           C  
ATOM    438  C   GLN A 173     118.000  48.314   9.243  1.00  0.00           C  
ATOM    439  O   GLN A 173     118.792  47.997   8.345  1.00  0.00           O  
ATOM    440  CB  GLN A 173     117.156  50.342  10.454  1.00  0.00           C  
ATOM    441  CG  GLN A 173     116.123  51.462  10.525  1.00  0.00           C  
ATOM    442  CD  GLN A 173     116.201  52.397   9.327  1.00  0.00           C  
ATOM    443  OE1 GLN A 173     116.300  51.951   8.184  1.00  0.00           O  
ATOM    444  NE2 GLN A 173     116.153  53.695   9.584  1.00  0.00           N  
ATOM    445  N   GLY A 174     117.777  47.576  10.322  1.00  0.00           N  
ATOM    446  CA  GLY A 174     118.496  46.343  10.565  1.00  0.00           C  
ATOM    447  C   GLY A 174     117.508  45.313  11.077  1.00  0.00           C  
ATOM    448  O   GLY A 174     116.350  45.650  11.351  1.00  0.00           O  
ATOM    449  N   ALA A 175     117.952  44.067  11.215  1.00  0.00           N  
ATOM    450  CA  ALA A 175     117.093  42.991  11.691  1.00  0.00           C  
ATOM    451  C   ALA A 175     116.903  43.135  13.187  1.00  0.00           C  
ATOM    452  O   ALA A 175     117.195  42.234  13.962  1.00  0.00           O  
ATOM    453  CB  ALA A 175     117.689  41.632  11.353  1.00  0.00           C  
ATOM    454  N   THR A 176     116.389  44.287  13.573  1.00  0.00           N  
ATOM    455  CA  THR A 176     116.121  44.608  14.954  1.00  0.00           C  
ATOM    456  C   THR A 176     115.200  45.812  14.944  1.00  0.00           C  
ATOM    457  O   THR A 176     114.322  45.937  15.793  1.00  0.00           O  
ATOM    458  CB  THR A 176     117.425  44.920  15.724  1.00  0.00           C  
ATOM    459  OG1 THR A 176     117.922  43.710  16.318  1.00  0.00           O  
ATOM    460  CG2 THR A 176     117.191  45.975  16.822  1.00  0.00           C  
ATOM    461  N   LEU A 177     115.375  46.677  13.953  1.00  0.00           N  
ATOM    462  CA  LEU A 177     114.541  47.857  13.863  1.00  0.00           C  
ATOM    463  C   LEU A 177     113.997  48.063  12.461  1.00  0.00           C  
ATOM    464  O   LEU A 177     114.714  48.532  11.566  1.00  0.00           O  
ATOM    465  CB  LEU A 177     115.324  49.086  14.307  1.00  0.00           C  
ATOM    466  CG  LEU A 177     114.547  50.393  14.390  1.00  0.00           C  
ATOM    467  CD1 LEU A 177     113.600  50.377  15.574  1.00  0.00           C  
ATOM    468  CD2 LEU A 177     115.536  51.519  14.525  1.00  0.00           C  
ATOM    469  N   ALA A 178     112.742  47.660  12.271  1.00  0.00           N  
ATOM    470  CA  ALA A 178     112.043  47.809  10.996  1.00  0.00           C  
ATOM    471  C   ALA A 178     110.835  48.731  11.224  1.00  0.00           C  
ATOM    472  O   ALA A 178     110.140  48.628  12.248  1.00  0.00           O  
ATOM    473  CB  ALA A 178     111.598  46.450  10.467  1.00  0.00           C  
ATOM    474  N   PHE A 179     110.604  49.642  10.285  1.00  0.00           N  
ATOM    475  CA  PHE A 179     109.508  50.587  10.391  1.00  0.00           C  
ATOM    476  C   PHE A 179     108.503  50.432   9.267  1.00  0.00           C  
ATOM    477  O   PHE A 179     108.859  50.063   8.148  1.00  0.00           O  
ATOM    478  CB  PHE A 179     110.047  52.007  10.306  1.00  0.00           C  
ATOM    479  CG  PHE A 179     110.869  52.435  11.487  1.00  0.00           C  
ATOM    480  CD1 PHE A 179     112.211  52.095  11.576  1.00  0.00           C  
ATOM    481  CD2 PHE A 179     110.323  53.266  12.467  1.00  0.00           C  
ATOM    482  CE1 PHE A 179     112.992  52.580  12.614  1.00  0.00           C  
ATOM    483  CE2 PHE A 179     111.102  53.753  13.509  1.00  0.00           C  
ATOM    484  CZ  PHE A 179     112.436  53.410  13.581  1.00  0.00           C  
ATOM    485  N   LEU A 180     107.246  50.747   9.567  1.00  0.00           N  
ATOM    486  CA  LEU A 180     106.167  50.712   8.574  1.00  0.00           C  
ATOM    487  C   LEU A 180     105.059  51.740   8.842  1.00  0.00           C  
ATOM    488  O   LEU A 180     104.710  52.033  10.002  1.00  0.00           O  
ATOM    489  CB  LEU A 180     105.595  49.300   8.390  1.00  0.00           C  
ATOM    490  CG  LEU A 180     105.751  48.300   9.528  1.00  0.00           C  
ATOM    491  CD1 LEU A 180     104.594  48.428  10.472  1.00  0.00           C  
ATOM    492  CD2 LEU A 180     105.820  46.902   8.967  1.00  0.00           C  
ATOM    493  N   THR A 181     104.634  52.396   7.763  1.00  0.00           N  
ATOM    494  CA  THR A 181     103.563  53.373   7.829  1.00  0.00           C  
ATOM    495  C   THR A 181     102.290  52.670   7.376  1.00  0.00           C  
ATOM    496  O   THR A 181     102.172  52.209   6.222  1.00  0.00           O  
ATOM    497  CB  THR A 181     103.834  54.630   6.979  1.00  0.00           C  
ATOM    498  OG1 THR A 181     104.266  54.259   5.664  1.00  0.00           O  
ATOM    499  CG2 THR A 181     104.886  55.487   7.644  1.00  0.00           C  
ATOM    500  N   LEU A 182     101.404  52.494   8.356  1.00  0.00           N  
ATOM    501  CA  LEU A 182     100.119  51.844   8.189  1.00  0.00           C  
ATOM    502  C   LEU A 182      99.065  52.861   7.758  1.00  0.00           C  
ATOM    503  O   LEU A 182      98.976  53.949   8.329  1.00  0.00           O  
ATOM    504  CB  LEU A 182      99.710  51.194   9.507  1.00  0.00           C  
ATOM    505  CG  LEU A 182     100.491  49.982  10.029  1.00  0.00           C  
ATOM    506  CD1 LEU A 182     101.402  49.401   8.962  1.00  0.00           C  
ATOM    507  CD2 LEU A 182     101.261  50.375  11.265  1.00  0.00           C  
ATOM    508  N   ARG A 183      98.239  52.483   6.790  1.00  0.00           N  
ATOM    509  CA  ARG A 183      97.212  53.373   6.266  1.00  0.00           C  
ATOM    510  C   ARG A 183      95.777  52.893   6.500  1.00  0.00           C  
ATOM    511  O   ARG A 183      95.504  51.688   6.442  1.00  0.00           O  
ATOM    512  CB  ARG A 183      97.421  53.533   4.772  1.00  0.00           C  
ATOM    513  CG  ARG A 183      96.480  54.490   4.151  1.00  0.00           C  
ATOM    514  CD  ARG A 183      96.703  54.494   2.680  1.00  0.00           C  
ATOM    515  NE  ARG A 183      96.308  53.233   2.069  1.00  0.00           N  
ATOM    516  CZ  ARG A 183      97.037  52.558   1.183  1.00  0.00           C  
ATOM    517  NH1 ARG A 183      98.244  52.980   0.842  1.00  0.00           N  
ATOM    518  NH2 ARG A 183      96.578  51.427   0.668  1.00  0.00           N  
ATOM    519  N   GLN A 184      94.864  53.842   6.720  1.00  0.00           N  
ATOM    520  CA  GLN A 184      93.429  53.578   6.918  1.00  0.00           C  
ATOM    521  C   GLN A 184      92.686  54.634   6.084  1.00  0.00           C  
ATOM    522  O   GLN A 184      92.032  55.536   6.618  1.00  0.00           O  
ATOM    523  CB  GLN A 184      93.045  53.675   8.406  1.00  0.00           C  
ATOM    524  CG  GLN A 184      93.466  52.468   9.224  1.00  0.00           C  
ATOM    525  CD  GLN A 184      92.953  52.464  10.675  1.00  0.00           C  
ATOM    526  OE1 GLN A 184      93.174  51.496  11.415  1.00  0.00           O  
ATOM    527  NE2 GLN A 184      92.287  53.546  11.095  1.00  0.00           N  
ATOM    528  N   GLN A 185      92.792  54.492   4.766  1.00  0.00           N  
ATOM    529  CA  GLN A 185      92.207  55.421   3.800  1.00  0.00           C  
ATOM    530  C   GLN A 185      93.076  56.702   3.703  1.00  0.00           C  
ATOM    531  O   GLN A 185      94.237  56.628   3.295  1.00  0.00           O  
ATOM    532  CB  GLN A 185      90.738  55.726   4.135  1.00  0.00           C  
ATOM    533  CG  GLN A 185      89.810  54.572   3.846  1.00  0.00           C  
ATOM    534  CD  GLN A 185      88.397  54.829   4.287  1.00  0.00           C  
ATOM    535  OE1 GLN A 185      87.519  55.103   3.467  1.00  0.00           O  
ATOM    536  NE2 GLN A 185      88.159  54.747   5.592  1.00  0.00           N  
ATOM    537  N   ALA A 186      92.538  57.869   4.047  1.00  0.00           N  
ATOM    538  CA  ALA A 186      93.317  59.102   3.987  1.00  0.00           C  
ATOM    539  C   ALA A 186      93.830  59.350   5.383  1.00  0.00           C  
ATOM    540  O   ALA A 186      93.487  60.341   6.020  1.00  0.00           O  
ATOM    541  CB  ALA A 186      92.456  60.272   3.520  1.00  0.00           C  
ATOM    542  N   SER A 195      94.618  58.419   5.879  1.00  0.00           N  
ATOM    543  CA  SER A 195      95.171  58.551   7.204  1.00  0.00           C  
ATOM    544  C   SER A 195      96.345  57.607   7.270  1.00  0.00           C  
ATOM    545  O   SER A 195      96.226  56.424   6.923  1.00  0.00           O  
ATOM    546  CB  SER A 195      94.133  58.173   8.256  1.00  0.00           C  
ATOM    547  OG  SER A 195      94.702  58.144   9.558  1.00  0.00           O  
ATOM    548  N   LEU A 196      97.498  58.149   7.627  1.00  0.00           N  
ATOM    549  CA  LEU A 196      98.697  57.354   7.731  1.00  0.00           C  
ATOM    550  C   LEU A 196      99.236  57.558   9.121  1.00  0.00           C  
ATOM    551  O   LEU A 196      98.876  58.515   9.809  1.00  0.00           O  
ATOM    552  CB  LEU A 196      99.737  57.818   6.723  1.00  0.00           C  
ATOM    553  CG  LEU A 196      99.528  57.805   5.209  1.00  0.00           C  
ATOM    554  CD1 LEU A 196      99.292  56.418   4.789  1.00  0.00           C  
ATOM    555  CD2 LEU A 196      98.406  58.695   4.745  1.00  0.00           C  
ATOM    556  N   ILE A 197     100.111  56.657   9.525  1.00  0.00           N  
ATOM    557  CA  ILE A 197     100.753  56.712  10.824  1.00  0.00           C  
ATOM    558  C   ILE A 197     101.889  55.701  10.685  1.00  0.00           C  
ATOM    559  O   ILE A 197     101.892  54.906   9.739  1.00  0.00           O  
ATOM    560  CB  ILE A 197      99.779  56.309  11.959  1.00  0.00           C  
ATOM    561  CG1 ILE A 197     100.127  57.047  13.248  1.00  0.00           C  
ATOM    562  CG2 ILE A 197      99.856  54.821  12.240  1.00  0.00           C  
ATOM    563  CD1 ILE A 197      99.372  56.535  14.490  1.00  0.00           C  
ATOM    564  N   GLN A 198     102.870  55.739  11.578  1.00  0.00           N  
ATOM    565  CA  GLN A 198     103.978  54.794  11.486  1.00  0.00           C  
ATOM    566  C   GLN A 198     104.125  53.993  12.762  1.00  0.00           C  
ATOM    567  O   GLN A 198     103.623  54.369  13.828  1.00  0.00           O  
ATOM    568  CB  GLN A 198     105.297  55.500  11.125  1.00  0.00           C  
ATOM    569  CG  GLN A 198     105.694  56.659  12.051  1.00  0.00           C  
ATOM    570  CD  GLN A 198     107.020  56.442  12.794  1.00  0.00           C  
ATOM    571  OE1 GLN A 198     107.838  55.595  12.424  1.00  0.00           O  
ATOM    572  NE2 GLN A 198     107.226  57.215  13.855  1.00  0.00           N  
ATOM    573  N   GLY A 199     104.765  52.849  12.627  1.00  0.00           N  
ATOM    574  CA  GLY A 199     104.972  51.992  13.765  1.00  0.00           C  
ATOM    575  C   GLY A 199     106.262  51.261  13.512  1.00  0.00           C  
ATOM    576  O   GLY A 199     106.722  51.173  12.362  1.00  0.00           O  
ATOM    577  N   LEU A 200     106.838  50.702  14.564  1.00  0.00           N  
ATOM    578  CA  LEU A 200     108.093  49.999  14.412  1.00  0.00           C  
ATOM    579  C   LEU A 200     108.134  48.640  15.076  1.00  0.00           C  
ATOM    580  O   LEU A 200     107.639  48.455  16.195  1.00  0.00           O  
ATOM    581  CB  LEU A 200     109.260  50.859  14.923  1.00  0.00           C  
ATOM    582  CG  LEU A 200     109.106  51.987  15.963  1.00  0.00           C  
ATOM    583  CD1 LEU A 200     108.230  51.613  17.157  1.00  0.00           C  
ATOM    584  CD2 LEU A 200     110.497  52.360  16.442  1.00  0.00           C  
ATOM    585  N   VAL A 201     108.676  47.676  14.348  1.00  0.00           N  
ATOM    586  CA  VAL A 201     108.844  46.334  14.866  1.00  0.00           C  
ATOM    587  C   VAL A 201     110.313  46.391  15.301  1.00  0.00           C  
ATOM    588  O   VAL A 201     111.217  46.389  14.459  1.00  0.00           O  
ATOM    589  CB  VAL A 201     108.639  45.286  13.751  1.00  0.00           C  
ATOM    590  CG1 VAL A 201     108.360  43.917  14.351  1.00  0.00           C  
ATOM    591  CG2 VAL A 201     107.507  45.716  12.840  1.00  0.00           C  
ATOM    592  N   LYS A 202     110.540  46.542  16.603  1.00  0.00           N  
ATOM    593  CA  LYS A 202     111.888  46.652  17.150  1.00  0.00           C  
ATOM    594  C   LYS A 202     112.228  45.523  18.118  1.00  0.00           C  
ATOM    595  O   LYS A 202     111.703  45.469  19.231  1.00  0.00           O  
ATOM    596  CB  LYS A 202     112.042  48.010  17.844  1.00  0.00           C  
ATOM    597  CG  LYS A 202     113.407  48.280  18.464  1.00  0.00           C  
ATOM    598  CD  LYS A 202     113.405  49.605  19.235  1.00  0.00           C  
ATOM    599  CE  LYS A 202     114.787  49.957  19.787  1.00  0.00           C  
ATOM    600  NZ  LYS A 202     115.775  50.194  18.691  1.00  0.00           N  
ATOM    601  N   ALA A 203     113.111  44.630  17.677  1.00  0.00           N  
ATOM    602  CA  ALA A 203     113.561  43.473  18.456  1.00  0.00           C  
ATOM    603  C   ALA A 203     113.874  43.724  19.940  1.00  0.00           C  
ATOM    604  O   ALA A 203     114.255  44.831  20.340  1.00  0.00           O  
ATOM    605  CB  ALA A 203     114.756  42.825  17.769  1.00  0.00           C  
ATOM    606  N   ASN A 205     113.741  42.672  20.746  1.00  0.00           N  
ATOM    607  CA  ASN A 205     113.997  42.765  22.180  1.00  0.00           C  
ATOM    608  C   ASN A 205     114.680  41.511  22.742  1.00  0.00           C  
ATOM    609  O   ASN A 205     114.476  40.400  22.245  1.00  0.00           O  
ATOM    610  CB  ASN A 205     112.693  43.066  22.942  1.00  0.00           C  
ATOM    611  CG  ASN A 205     111.816  41.832  23.152  1.00  0.00           C  
ATOM    612  OD1 ASN A 205     111.863  40.866  22.390  1.00  0.00           O  
ATOM    613  ND2 ASN A 205     111.008  41.870  24.202  1.00  0.00           N  
ATOM    614  N   LYS A 206     115.454  41.701  23.809  1.00  0.00           N  
ATOM    615  CA  LYS A 206     116.198  40.622  24.469  1.00  0.00           C  
ATOM    616  C   LYS A 206     115.301  39.517  25.036  1.00  0.00           C  
ATOM    617  O   LYS A 206     115.757  38.411  25.341  1.00  0.00           O  
ATOM    618  CB  LYS A 206     117.036  41.217  25.614  1.00  0.00           C  
ATOM    619  CG  LYS A 206     117.711  40.182  26.517  1.00  0.00           C  
ATOM    620  CD  LYS A 206     117.636  40.567  27.992  1.00  0.00           C  
ATOM    621  CE  LYS A 206     118.113  39.417  28.877  1.00  0.00           C  
ATOM    622  NZ  LYS A 206     117.249  38.196  28.765  1.00  0.00           N  
ATOM    623  N   GLU A 207     114.012  39.812  25.116  1.00  0.00           N  
ATOM    624  CA  GLU A 207     113.043  38.896  25.695  1.00  0.00           C  
ATOM    625  C   GLU A 207     112.555  37.790  24.765  1.00  0.00           C  
ATOM    626  O   GLU A 207     111.913  36.836  25.212  1.00  0.00           O  
ATOM    627  CB  GLU A 207     111.864  39.702  26.246  1.00  0.00           C  
ATOM    628  CG  GLU A 207     112.250  40.713  27.334  1.00  0.00           C  
ATOM    629  CD  GLU A 207     113.428  41.613  26.949  1.00  0.00           C  
ATOM    630  OE1 GLU A 207     113.344  42.334  25.932  1.00  0.00           O  
ATOM    631  OE2 GLU A 207     114.458  41.573  27.651  1.00  0.00           O  
ATOM    632  N   GLY A 208     112.863  37.909  23.479  1.00  0.00           N  
ATOM    633  CA  GLY A 208     112.416  36.903  22.532  1.00  0.00           C  
ATOM    634  C   GLY A 208     110.997  37.193  22.086  1.00  0.00           C  
ATOM    635  O   GLY A 208     110.441  36.475  21.256  1.00  0.00           O  
ATOM    636  N   THR A 209     110.410  38.242  22.657  1.00  0.00           N  
ATOM    637  CA  THR A 209     109.062  38.667  22.316  1.00  0.00           C  
ATOM    638  C   THR A 209     109.100  39.102  20.859  1.00  0.00           C  
ATOM    639  O   THR A 209     108.226  38.742  20.068  1.00  0.00           O  
ATOM    640  CB  THR A 209     108.653  39.894  23.140  1.00  0.00           C  
ATOM    641  OG1 THR A 209     108.970  39.674  24.518  1.00  0.00           O  
ATOM    642  CG2 THR A 209     107.166  40.169  22.995  1.00  0.00           C  
ATOM    643  N   ILE A 210     110.119  39.891  20.525  1.00  0.00           N  
ATOM    644  CA  ILE A 210     110.310  40.407  19.176  1.00  0.00           C  
ATOM    645  C   ILE A 210     111.683  39.952  18.713  1.00  0.00           C  
ATOM    646  O   ILE A 210     112.699  40.401  19.230  1.00  0.00           O  
ATOM    647  CB  ILE A 210     110.223  41.939  19.166  1.00  0.00           C  
ATOM    648  CG1 ILE A 210     108.883  42.377  19.771  1.00  0.00           C  
ATOM    649  CG2 ILE A 210     110.359  42.455  17.747  1.00  0.00           C  
ATOM    650  CD1 ILE A 210     108.741  43.863  20.007  1.00  0.00           C  
ATOM    651  N   SER A 211     111.702  39.042  17.749  1.00  0.00           N  
ATOM    652  CA  SER A 211     112.955  38.492  17.250  1.00  0.00           C  
ATOM    653  C   SER A 211     113.542  39.249  16.075  1.00  0.00           C  
ATOM    654  O   SER A 211     113.244  40.418  15.847  1.00  0.00           O  
ATOM    655  CB  SER A 211     112.753  37.030  16.831  1.00  0.00           C  
ATOM    656  OG  SER A 211     112.186  36.940  15.530  1.00  0.00           O  
ATOM    657  N   LYS A 212     114.405  38.546  15.352  1.00  0.00           N  
ATOM    658  CA  LYS A 212     115.052  39.051  14.163  1.00  0.00           C  
ATOM    659  C   LYS A 212     114.108  38.614  13.058  1.00  0.00           C  
ATOM    660  O   LYS A 212     113.837  39.359  12.118  1.00  0.00           O  
ATOM    661  CB  LYS A 212     116.419  38.376  13.972  1.00  0.00           C  
ATOM    662  CG  LYS A 212     117.567  38.926  14.836  1.00  0.00           C  
ATOM    663  CD  LYS A 212     117.263  38.867  16.327  1.00  0.00           C  
ATOM    664  CE  LYS A 212     116.959  37.442  16.784  1.00  0.00           C  
ATOM    665  NZ  LYS A 212     116.478  37.406  18.193  1.00  0.00           N  
ATOM    666  N   ASN A 213     113.572  37.407  13.216  1.00  0.00           N  
ATOM    667  CA  ASN A 213     112.641  36.828  12.245  1.00  0.00           C  
ATOM    668  C   ASN A 213     111.385  37.682  12.094  1.00  0.00           C  
ATOM    669  O   ASN A 213     110.868  37.828  10.981  1.00  0.00           O  
ATOM    670  CB  ASN A 213     112.229  35.401  12.650  1.00  0.00           C  
ATOM    671  CG  ASN A 213     113.420  34.510  12.966  1.00  0.00           C  
ATOM    672  OD1 ASN A 213     114.318  34.906  13.716  1.00  0.00           O  
ATOM    673  ND2 ASN A 213     113.420  33.294  12.426  1.00  0.00           N  
ATOM    674  N   MET A 214     110.893  38.234  13.208  1.00  0.00           N  
ATOM    675  CA  MET A 214     109.698  39.071  13.165  1.00  0.00           C  
ATOM    676  C   MET A 214     109.979  40.397  12.472  1.00  0.00           C  
ATOM    677  O   MET A 214     109.309  40.743  11.497  1.00  0.00           O  
ATOM    678  CB  MET A 214     109.124  39.320  14.560  1.00  0.00           C  
ATOM    679  CG  MET A 214     107.806  40.104  14.537  1.00  0.00           C  
ATOM    680  SD  MET A 214     106.889  39.975  16.078  1.00  0.00           S  
ATOM    681  CE  MET A 214     107.066  41.623  16.753  1.00  0.00           C  
ATOM    682  N   VAL A 215     110.989  41.121  12.945  1.00  0.00           N  
ATOM    683  CA  VAL A 215     111.327  42.403  12.336  1.00  0.00           C  
ATOM    684  C   VAL A 215     111.706  42.206  10.873  1.00  0.00           C  
ATOM    685  O   VAL A 215     111.629  43.142  10.085  1.00  0.00           O  
ATOM    686  CB  VAL A 215     112.475  43.131  13.070  1.00  0.00           C  
ATOM    687  CG1 VAL A 215     112.069  43.467  14.504  1.00  0.00           C  
ATOM    688  CG2 VAL A 215     113.732  42.277  13.053  1.00  0.00           C  
ATOM    689  N   LYS A 216     112.152  41.012  10.507  1.00  0.00           N  
ATOM    690  CA  LYS A 216     112.476  40.802   9.116  1.00  0.00           C  
ATOM    691  C   LYS A 216     111.161  40.596   8.399  1.00  0.00           C  
ATOM    692  O   LYS A 216     110.887  41.253   7.394  1.00  0.00           O  
ATOM    693  CB  LYS A 216     113.381  39.597   8.889  1.00  0.00           C  
ATOM    694  CG  LYS A 216     113.726  39.458   7.404  1.00  0.00           C  
ATOM    695  CD  LYS A 216     114.578  38.238   7.055  1.00  0.00           C  
ATOM    696  CE  LYS A 216     114.785  38.176   5.524  1.00  0.00           C  
ATOM    697  NZ  LYS A 216     115.642  37.047   5.015  1.00  0.00           N  
ATOM    698  N   TRP A 217     110.330  39.714   8.953  1.00  0.00           N  
ATOM    699  CA  TRP A 217     109.018  39.390   8.392  1.00  0.00           C  
ATOM    700  C   TRP A 217     108.196  40.667   8.173  1.00  0.00           C  
ATOM    701  O   TRP A 217     107.723  40.944   7.063  1.00  0.00           O  
ATOM    702  CB  TRP A 217     108.276  38.432   9.339  1.00  0.00           C  
ATOM    703  CG  TRP A 217     106.843  38.197   8.966  1.00  0.00           C  
ATOM    704  CD1 TRP A 217     106.374  37.364   7.992  1.00  0.00           C  
ATOM    705  CD2 TRP A 217     105.698  38.867   9.506  1.00  0.00           C  
ATOM    706  NE1 TRP A 217     105.014  37.486   7.880  1.00  0.00           N  
ATOM    707  CE2 TRP A 217     104.572  38.400   8.802  1.00  0.00           C  
ATOM    708  CE3 TRP A 217     105.517  39.826  10.512  1.00  0.00           C  
ATOM    709  CZ2 TRP A 217     103.280  38.858   9.068  1.00  0.00           C  
ATOM    710  CZ3 TRP A 217     104.234  40.282  10.775  1.00  0.00           C  
ATOM    711  CH2 TRP A 217     103.133  39.797  10.055  1.00  0.00           C  
ATOM    712  N   ALA A 218     108.067  41.446   9.244  1.00  0.00           N  
ATOM    713  CA  ALA A 218     107.328  42.704   9.235  1.00  0.00           C  
ATOM    714  C   ALA A 218     107.978  43.733   8.302  1.00  0.00           C  
ATOM    715  O   ALA A 218     107.283  44.471   7.600  1.00  0.00           O  
ATOM    716  CB  ALA A 218     107.230  43.264  10.654  1.00  0.00           C  
ATOM    717  N   GLY A 219     109.309  43.741   8.271  1.00  0.00           N  
ATOM    718  CA  GLY A 219     110.038  44.674   7.439  1.00  0.00           C  
ATOM    719  C   GLY A 219     109.894  44.346   5.974  1.00  0.00           C  
ATOM    720  O   GLY A 219     110.249  45.155   5.127  1.00  0.00           O  
ATOM    721  N   SER A 220     109.323  43.194   5.660  1.00  0.00           N  
ATOM    722  CA  SER A 220     109.173  42.812   4.260  1.00  0.00           C  
ATOM    723  C   SER A 220     107.720  42.592   3.783  1.00  0.00           C  
ATOM    724  O   SER A 220     107.482  42.174   2.631  1.00  0.00           O  
ATOM    725  CB  SER A 220     110.030  41.574   3.988  1.00  0.00           C  
ATOM    726  OG  SER A 220     109.866  40.616   5.030  1.00  0.00           O  
ATOM    727  N   LEU A 221     106.757  42.869   4.665  1.00  0.00           N  
ATOM    728  CA  LEU A 221     105.344  42.716   4.319  1.00  0.00           C  
ATOM    729  C   LEU A 221     105.165  43.450   3.014  1.00  0.00           C  
ATOM    730  O   LEU A 221     105.545  44.616   2.924  1.00  0.00           O  
ATOM    731  CB  LEU A 221     104.462  43.375   5.378  1.00  0.00           C  
ATOM    732  CG  LEU A 221     104.184  42.547   6.630  1.00  0.00           C  
ATOM    733  CD1 LEU A 221     103.790  43.434   7.785  1.00  0.00           C  
ATOM    734  CD2 LEU A 221     103.106  41.513   6.320  1.00  0.00           C  
ATOM    735  N   ASN A 222     104.685  42.771   1.981  1.00  0.00           N  
ATOM    736  CA  ASN A 222     104.486  43.453   0.713  1.00  0.00           C  
ATOM    737  C   ASN A 222     103.550  44.623   0.887  1.00  0.00           C  
ATOM    738  O   ASN A 222     102.646  44.625   1.734  1.00  0.00           O  
ATOM    739  CB  ASN A 222     103.913  42.541  -0.361  1.00  0.00           C  
ATOM    740  CG  ASN A 222     104.674  41.261  -0.483  1.00  0.00           C  
ATOM    741  OD1 ASN A 222     105.468  40.923   0.394  1.00  0.00           O  
ATOM    742  ND2 ASN A 222     104.411  40.510  -1.537  1.00  0.00           N  
ATOM    743  N   LEU A 223     103.821  45.652   0.100  1.00  0.00           N  
ATOM    744  CA  LEU A 223     103.038  46.861   0.116  1.00  0.00           C  
ATOM    745  C   LEU A 223     101.637  46.452  -0.212  1.00  0.00           C  
ATOM    746  O   LEU A 223     101.441  45.528  -1.015  1.00  0.00           O  
ATOM    747  CB  LEU A 223     103.544  47.800  -0.968  1.00  0.00           C  
ATOM    748  CG  LEU A 223     104.915  48.374  -0.687  1.00  0.00           C  
ATOM    749  CD1 LEU A 223     105.391  49.122  -1.922  1.00  0.00           C  
ATOM    750  CD2 LEU A 223     104.881  49.224   0.585  1.00  0.00           C  
ATOM    751  N   GLU A 224     100.683  47.093   0.454  1.00  0.00           N  
ATOM    752  CA  GLU A 224      99.268  46.861   0.232  1.00  0.00           C  
ATOM    753  C   GLU A 224      98.590  45.710   0.943  1.00  0.00           C  
ATOM    754  O   GLU A 224      97.375  45.675   1.025  1.00  0.00           O  
ATOM    755  CB  GLU A 224      98.949  46.861  -1.260  1.00  0.00           C  
ATOM    756  CG  GLU A 224      99.030  48.258  -1.846  1.00  0.00           C  
ATOM    757  CD  GLU A 224      98.272  49.265  -0.997  1.00  0.00           C  
ATOM    758  OE1 GLU A 224      98.860  49.769  -0.013  1.00  0.00           O  
ATOM    759  OE2 GLU A 224      97.086  49.530  -1.300  1.00  0.00           O  
ATOM    760  N   SER A 225      99.354  44.784   1.494  1.00  0.00           N  
ATOM    761  CA  SER A 225      98.745  43.681   2.217  1.00  0.00           C  
ATOM    762  C   SER A 225      97.983  44.307   3.365  1.00  0.00           C  
ATOM    763  O   SER A 225      98.280  45.429   3.751  1.00  0.00           O  
ATOM    764  CB  SER A 225      99.822  42.712   2.702  1.00  0.00           C  
ATOM    765  OG  SER A 225     100.439  42.113   1.565  1.00  0.00           O  
ATOM    766  N   ILE A 226      96.902  43.671   3.790  1.00  0.00           N  
ATOM    767  CA  ILE A 226      96.108  44.205   4.893  1.00  0.00           C  
ATOM    768  C   ILE A 226      96.605  43.483   6.131  1.00  0.00           C  
ATOM    769  O   ILE A 226      96.752  42.261   6.112  1.00  0.00           O  
ATOM    770  CB  ILE A 226      94.567  43.962   4.692  1.00  0.00           C  
ATOM    771  CG1 ILE A 226      94.023  44.818   3.550  1.00  0.00           C  
ATOM    772  CG2 ILE A 226      93.797  44.321   5.951  1.00  0.00           C  
ATOM    773  CD1 ILE A 226      94.038  44.147   2.236  1.00  0.00           C  
ATOM    774  N   VAL A 227      96.866  44.215   7.201  1.00  0.00           N  
ATOM    775  CA  VAL A 227      97.369  43.574   8.407  1.00  0.00           C  
ATOM    776  C   VAL A 227      96.577  43.938   9.645  1.00  0.00           C  
ATOM    777  O   VAL A 227      96.029  45.044   9.752  1.00  0.00           O  
ATOM    778  CB  VAL A 227      98.878  43.946   8.689  1.00  0.00           C  
ATOM    779  CG1 VAL A 227      99.777  43.565   7.507  1.00  0.00           C  
ATOM    780  CG2 VAL A 227      99.026  45.441   9.045  1.00  0.00           C  
ATOM    781  N   LEU A 228      96.569  43.021  10.602  1.00  0.00           N  
ATOM    782  CA  LEU A 228      95.894  43.240  11.864  1.00  0.00           C  
ATOM    783  C   LEU A 228      97.037  43.477  12.842  1.00  0.00           C  
ATOM    784  O   LEU A 228      97.789  42.548  13.175  1.00  0.00           O  
ATOM    785  CB  LEU A 228      95.089  42.006  12.259  1.00  0.00           C  
ATOM    786  CG  LEU A 228      94.506  41.990  13.674  1.00  0.00           C  
ATOM    787  CD1 LEU A 228      93.674  43.241  13.932  1.00  0.00           C  
ATOM    788  CD2 LEU A 228      93.676  40.734  13.852  1.00  0.00           C  
ATOM    789  N   VAL A 229      97.187  44.728  13.267  1.00  0.00           N  
ATOM    790  CA  VAL A 229      98.256  45.130  14.176  1.00  0.00           C  
ATOM    791  C   VAL A 229      97.842  45.420  15.624  1.00  0.00           C  
ATOM    792  O   VAL A 229      96.893  46.168  15.868  1.00  0.00           O  
ATOM    793  CB  VAL A 229      98.945  46.406  13.641  1.00  0.00           C  
ATOM    794  CG1 VAL A 229     100.010  46.871  14.591  1.00  0.00           C  
ATOM    795  CG2 VAL A 229      99.517  46.160  12.275  1.00  0.00           C  
ATOM    796  N   ARG A 230      98.564  44.836  16.576  1.00  0.00           N  
ATOM    797  CA  ARG A 230      98.331  45.093  17.994  1.00  0.00           C  
ATOM    798  C   ARG A 230      99.638  45.657  18.548  1.00  0.00           C  
ATOM    799  O   ARG A 230     100.716  45.099  18.304  1.00  0.00           O  
ATOM    800  CB  ARG A 230      97.951  43.828  18.764  1.00  0.00           C  
ATOM    801  CG  ARG A 230      97.612  44.146  20.224  1.00  0.00           C  
ATOM    802  CD  ARG A 230      97.029  42.966  20.988  1.00  0.00           C  
ATOM    803  NE  ARG A 230      96.344  43.416  22.203  1.00  0.00           N  
ATOM    804  CZ  ARG A 230      95.045  43.723  22.270  1.00  0.00           C  
ATOM    805  NH1 ARG A 230      94.264  43.618  21.198  1.00  0.00           N  
ATOM    806  NH2 ARG A 230      94.514  44.127  23.419  1.00  0.00           N  
ATOM    807  N   GLY A 231      99.547  46.759  19.285  1.00  0.00           N  
ATOM    808  CA  GLY A 231     100.741  47.378  19.835  1.00  0.00           C  
ATOM    809  C   GLY A 231     100.423  48.484  20.817  1.00  0.00           C  
ATOM    810  O   GLY A 231      99.283  48.590  21.266  1.00  0.00           O  
ATOM    811  N   ILE A 232     101.414  49.304  21.161  1.00  0.00           N  
ATOM    812  CA  ILE A 232     101.181  50.391  22.103  1.00  0.00           C  
ATOM    813  C   ILE A 232     101.509  51.785  21.562  1.00  0.00           C  
ATOM    814  O   ILE A 232     102.586  52.020  21.000  1.00  0.00           O  
ATOM    815  CB  ILE A 232     101.903  50.149  23.441  1.00  0.00           C  
ATOM    816  CG1 ILE A 232     101.437  51.183  24.471  1.00  0.00           C  
ATOM    817  CG2 ILE A 232     103.405  50.223  23.249  1.00  0.00           C  
ATOM    818  CD1 ILE A 232     101.793  50.849  25.911  1.00  0.00           C  
ATOM    819  N   VAL A 233     100.547  52.695  21.721  1.00  0.00           N  
ATOM    820  CA  VAL A 233     100.671  54.078  21.255  1.00  0.00           C  
ATOM    821  C   VAL A 233     101.598  54.955  22.104  1.00  0.00           C  
ATOM    822  O   VAL A 233     101.183  55.588  23.083  1.00  0.00           O  
ATOM    823  CB  VAL A 233      99.263  54.762  21.056  1.00  0.00           C  
ATOM    824  CG1 VAL A 233      98.431  54.691  22.317  1.00  0.00           C  
ATOM    825  CG2 VAL A 233      99.421  56.207  20.621  1.00  0.00           C  
ATOM    826  N   LYS A 234     102.866  54.972  21.716  1.00  0.00           N  
ATOM    827  CA  LYS A 234     103.867  55.766  22.405  1.00  0.00           C  
ATOM    828  C   LYS A 234     104.076  57.072  21.643  1.00  0.00           C  
ATOM    829  O   LYS A 234     104.049  57.099  20.404  1.00  0.00           O  
ATOM    830  CB  LYS A 234     105.176  54.984  22.526  1.00  0.00           C  
ATOM    831  CG  LYS A 234     105.078  53.753  23.412  1.00  0.00           C  
ATOM    832  CD  LYS A 234     104.619  54.129  24.814  1.00  0.00           C  
ATOM    833  CE  LYS A 234     104.700  52.940  25.768  1.00  0.00           C  
ATOM    834  NZ  LYS A 234     104.106  53.229  27.114  1.00  0.00           N  
ATOM    835  N   LYS A 235     104.265  58.151  22.397  1.00  0.00           N  
ATOM    836  CA  LYS A 235     104.460  59.490  21.844  1.00  0.00           C  
ATOM    837  C   LYS A 235     105.780  59.605  21.081  1.00  0.00           C  
ATOM    838  O   LYS A 235     106.821  59.125  21.547  1.00  0.00           O  
ATOM    839  CB  LYS A 235     104.458  60.517  22.979  1.00  0.00           C  
ATOM    840  CG  LYS A 235     103.374  60.304  24.032  1.00  0.00           C  
ATOM    841  CD  LYS A 235     103.567  61.255  25.209  1.00  0.00           C  
ATOM    842  CE  LYS A 235     102.520  61.029  26.295  1.00  0.00           C  
ATOM    843  NZ  LYS A 235     102.724  61.937  27.470  1.00  0.00           N  
ATOM    844  N   VAL A 236     105.741  60.240  19.914  1.00  0.00           N  
ATOM    845  CA  VAL A 236     106.955  60.418  19.130  1.00  0.00           C  
ATOM    846  C   VAL A 236     107.376  61.861  19.345  1.00  0.00           C  
ATOM    847  O   VAL A 236     106.585  62.782  19.154  1.00  0.00           O  
ATOM    848  CB  VAL A 236     106.742  60.111  17.618  1.00  0.00           C  
ATOM    849  CG1 VAL A 236     106.068  61.273  16.892  1.00  0.00           C  
ATOM    850  CG2 VAL A 236     108.060  59.761  16.968  1.00  0.00           C  
ATOM    851  N   ASP A 237     108.594  62.054  19.832  1.00  0.00           N  
ATOM    852  CA  ASP A 237     109.087  63.399  20.095  1.00  0.00           C  
ATOM    853  C   ASP A 237     109.323  64.228  18.833  1.00  0.00           C  
ATOM    854  O   ASP A 237     109.027  65.423  18.806  1.00  0.00           O  
ATOM    855  CB  ASP A 237     110.350  63.355  20.978  1.00  0.00           C  
ATOM    856  CG  ASP A 237     111.424  62.393  20.447  1.00  0.00           C  
ATOM    857  OD1 ASP A 237     112.171  62.766  19.508  1.00  0.00           O  
ATOM    858  OD2 ASP A 237     111.532  61.266  20.986  1.00  0.00           O  
ATOM    859  N   GLU A 238     109.794  63.579  17.773  1.00  0.00           N  
ATOM    860  CA  GLU A 238     110.091  64.279  16.532  1.00  0.00           C  
ATOM    861  C   GLU A 238     109.158  63.855  15.385  1.00  0.00           C  
ATOM    862  O   GLU A 238     109.262  62.743  14.863  1.00  0.00           O  
ATOM    863  CB  GLU A 238     111.564  64.054  16.164  1.00  0.00           C  
ATOM    864  CG  GLU A 238     112.263  65.253  15.511  1.00  0.00           C  
ATOM    865  CD  GLU A 238     111.766  65.565  14.093  1.00  0.00           C  
ATOM    866  OE1 GLU A 238     111.715  64.644  13.242  1.00  0.00           O  
ATOM    867  OE2 GLU A 238     111.441  66.745  13.828  1.00  0.00           O  
ATOM    868  N   PRO A 239     108.260  64.765  14.964  1.00  0.00           N  
ATOM    869  CA  PRO A 239     107.258  64.633  13.902  1.00  0.00           C  
ATOM    870  C   PRO A 239     107.642  63.797  12.685  1.00  0.00           C  
ATOM    871  O   PRO A 239     108.760  63.905  12.168  1.00  0.00           O  
ATOM    872  CB  PRO A 239     107.009  66.085  13.514  1.00  0.00           C  
ATOM    873  CG  PRO A 239     106.999  66.743  14.839  1.00  0.00           C  
ATOM    874  CD  PRO A 239     108.201  66.121  15.544  1.00  0.00           C  
ATOM    875  N   ILE A 240     106.699  62.968  12.234  1.00  0.00           N  
ATOM    876  CA  ILE A 240     106.906  62.118  11.070  1.00  0.00           C  
ATOM    877  C   ILE A 240     106.326  62.791   9.849  1.00  0.00           C  
ATOM    878  O   ILE A 240     105.120  62.988   9.756  1.00  0.00           O  
ATOM    879  CB  ILE A 240     106.251  60.747  11.237  1.00  0.00           C  
ATOM    880  CG1 ILE A 240     106.979  59.949  12.326  1.00  0.00           C  
ATOM    881  CG2 ILE A 240     106.263  59.997   9.908  1.00  0.00           C  
ATOM    882  CD1 ILE A 240     106.587  60.319  13.733  1.00  0.00           C  
ATOM    883  N   LYS A 241     107.200  63.120   8.907  1.00  0.00           N  
ATOM    884  CA  LYS A 241     106.810  63.805   7.677  1.00  0.00           C  
ATOM    885  C   LYS A 241     105.894  62.957   6.809  1.00  0.00           C  
ATOM    886  O   LYS A 241     105.021  63.484   6.121  1.00  0.00           O  
ATOM    887  CB  LYS A 241     108.057  64.254   6.893  1.00  0.00           C  
ATOM    888  CG  LYS A 241     108.980  65.224   7.678  1.00  0.00           C  
ATOM    889  CD  LYS A 241     110.310  65.503   6.953  1.00  0.00           C  
ATOM    890  CE  LYS A 241     110.106  66.219   5.614  1.00  0.00           C  
ATOM    891  NZ  LYS A 241     111.391  66.475   4.889  1.00  0.00           N  
ATOM    892  N   SER A 242     106.117  61.651   6.813  1.00  0.00           N  
ATOM    893  CA  SER A 242     105.273  60.744   6.049  1.00  0.00           C  
ATOM    894  C   SER A 242     104.299  60.096   7.030  1.00  0.00           C  
ATOM    895  O   SER A 242     104.546  59.001   7.542  1.00  0.00           O  
ATOM    896  CB  SER A 242     106.120  59.684   5.341  1.00  0.00           C  
ATOM    897  OG  SER A 242     106.917  58.966   6.267  1.00  0.00           O  
ATOM    898  N   ALA A 243     103.233  60.819   7.353  1.00  0.00           N  
ATOM    899  CA  ALA A 243     102.215  60.341   8.278  1.00  0.00           C  
ATOM    900  C   ALA A 243     101.132  61.389   8.397  1.00  0.00           C  
ATOM    901  O   ALA A 243     101.232  62.475   7.823  1.00  0.00           O  
ATOM    902  CB  ALA A 243     102.812  60.066   9.656  1.00  0.00           C  
ATOM    903  N   THR A 244     100.077  61.031   9.114  1.00  0.00           N  
ATOM    904  CA  THR A 244      98.959  61.924   9.345  1.00  0.00           C  
ATOM    905  C   THR A 244      98.870  62.093  10.847  1.00  0.00           C  
ATOM    906  O   THR A 244      98.816  63.213  11.348  1.00  0.00           O  
ATOM    907  CB  THR A 244      97.670  61.351   8.751  1.00  0.00           C  
ATOM    908  OG1 THR A 244      97.556  61.775   7.385  1.00  0.00           O  
ATOM    909  CG2 THR A 244      96.447  61.775   9.548  1.00  0.00           C  
ATOM    910  N   VAL A 245      98.906  60.985  11.573  1.00  0.00           N  
ATOM    911  CA  VAL A 245      98.871  61.058  13.024  1.00  0.00           C  
ATOM    912  C   VAL A 245     100.337  61.175  13.461  1.00  0.00           C  
ATOM    913  O   VAL A 245     100.845  60.355  14.230  1.00  0.00           O  
ATOM    914  CB  VAL A 245      98.206  59.806  13.633  1.00  0.00           C  
ATOM    915  CG1 VAL A 245      98.030  59.977  15.138  1.00  0.00           C  
ATOM    916  CG2 VAL A 245      96.861  59.553  12.968  1.00  0.00           C  
ATOM    917  N   GLN A 246     100.995  62.233  12.983  1.00  0.00           N  
ATOM    918  CA  GLN A 246     102.415  62.494  13.256  1.00  0.00           C  
ATOM    919  C   GLN A 246     102.783  62.974  14.650  1.00  0.00           C  
ATOM    920  O   GLN A 246     103.798  63.635  14.831  1.00  0.00           O  
ATOM    921  CB  GLN A 246     102.998  63.454  12.208  1.00  0.00           C  
ATOM    922  CG  GLN A 246     102.255  64.771  12.072  1.00  0.00           C  
ATOM    923  CD  GLN A 246     102.139  65.229  10.628  1.00  0.00           C  
ATOM    924  OE1 GLN A 246     101.220  65.969  10.273  1.00  0.00           O  
ATOM    925  NE2 GLN A 246     103.061  64.784   9.786  1.00  0.00           N  
ATOM    926  N   ASN A 247     101.978  62.626  15.637  1.00  0.00           N  
ATOM    927  CA  ASN A 247     102.263  63.027  17.000  1.00  0.00           C  
ATOM    928  C   ASN A 247     102.840  61.823  17.726  1.00  0.00           C  
ATOM    929  O   ASN A 247     103.679  61.951  18.624  1.00  0.00           O  
ATOM    930  CB  ASN A 247     100.976  63.473  17.692  1.00  0.00           C  
ATOM    931  CG  ASN A 247     100.502  64.839  17.231  1.00  0.00           C  
ATOM    932  OD1 ASN A 247     100.309  65.740  18.050  1.00  0.00           O  
ATOM    933  ND2 ASN A 247     100.292  64.999  15.921  1.00  0.00           N  
ATOM    934  N   LEU A 248     102.415  60.643  17.284  1.00  0.00           N  
ATOM    935  CA  LEU A 248     102.829  59.386  17.893  1.00  0.00           C  
ATOM    936  C   LEU A 248     102.951  58.244  16.883  1.00  0.00           C  
ATOM    937  O   LEU A 248     102.599  58.377  15.706  1.00  0.00           O  
ATOM    938  CB  LEU A 248     101.854  59.023  19.023  1.00  0.00           C  
ATOM    939  CG  LEU A 248     100.424  59.545  18.818  1.00  0.00           C  
ATOM    940  CD1 LEU A 248      99.662  58.663  17.847  1.00  0.00           C  
ATOM    941  CD2 LEU A 248      99.713  59.621  20.146  1.00  0.00           C  
ATOM    942  N   GLU A 249     103.460  57.121  17.360  1.00  0.00           N  
ATOM    943  CA  GLU A 249     103.665  55.964  16.515  1.00  0.00           C  
ATOM    944  C   GLU A 249     103.237  54.714  17.271  1.00  0.00           C  
ATOM    945  O   GLU A 249     103.113  54.729  18.504  1.00  0.00           O  
ATOM    946  CB  GLU A 249     105.147  55.872  16.105  1.00  0.00           C  
ATOM    947  CG  GLU A 249     106.166  56.084  17.254  1.00  0.00           C  
ATOM    948  CD  GLU A 249     107.564  55.519  16.954  1.00  0.00           C  
ATOM    949  OE1 GLU A 249     108.067  55.686  15.818  1.00  0.00           O  
ATOM    950  OE2 GLU A 249     108.161  54.897  17.863  1.00  0.00           O  
ATOM    951  N   ILE A 250     103.002  53.629  16.546  1.00  0.00           N  
ATOM    952  CA  ILE A 250     102.585  52.400  17.208  1.00  0.00           C  
ATOM    953  C   ILE A 250     103.770  51.502  17.519  1.00  0.00           C  
ATOM    954  O   ILE A 250     104.585  51.175  16.648  1.00  0.00           O  
ATOM    955  CB  ILE A 250     101.537  51.601  16.374  1.00  0.00           C  
ATOM    956  CG1 ILE A 250     100.311  52.478  16.071  1.00  0.00           C  
ATOM    957  CG2 ILE A 250     101.128  50.326  17.120  1.00  0.00           C  
ATOM    958  CD1 ILE A 250      99.556  52.966  17.300  1.00  0.00           C  
ATOM    959  N   HIS A 251     103.894  51.141  18.784  1.00  0.00           N  
ATOM    960  CA  HIS A 251     104.966  50.248  19.179  1.00  0.00           C  
ATOM    961  C   HIS A 251     104.368  48.847  19.117  1.00  0.00           C  
ATOM    962  O   HIS A 251     103.799  48.331  20.090  1.00  0.00           O  
ATOM    963  CB  HIS A 251     105.510  50.617  20.569  1.00  0.00           C  
ATOM    964  CG  HIS A 251     106.455  51.786  20.555  1.00  0.00           C  
ATOM    965  ND1 HIS A 251     107.578  51.844  21.350  1.00  0.00           N  
ATOM    966  CD2 HIS A 251     106.459  52.923  19.816  1.00  0.00           C  
ATOM    967  CE1 HIS A 251     108.235  52.961  21.101  1.00  0.00           C  
ATOM    968  NE2 HIS A 251     107.577  53.633  20.173  1.00  0.00           N  
ATOM    969  N   ILE A 252     104.407  48.309  17.904  1.00  0.00           N  
ATOM    970  CA  ILE A 252     103.875  46.998  17.573  1.00  0.00           C  
ATOM    971  C   ILE A 252     104.355  45.843  18.465  1.00  0.00           C  
ATOM    972  O   ILE A 252     105.554  45.677  18.705  1.00  0.00           O  
ATOM    973  CB  ILE A 252     104.160  46.706  16.092  1.00  0.00           C  
ATOM    974  CG1 ILE A 252     103.407  47.724  15.232  1.00  0.00           C  
ATOM    975  CG2 ILE A 252     103.826  45.270  15.750  1.00  0.00           C  
ATOM    976  CD1 ILE A 252     103.693  47.624  13.771  1.00  0.00           C  
ATOM    977  N   THR A 253     103.388  45.072  18.964  1.00  0.00           N  
ATOM    978  CA  THR A 253     103.620  43.914  19.831  1.00  0.00           C  
ATOM    979  C   THR A 253     103.410  42.633  19.045  1.00  0.00           C  
ATOM    980  O   THR A 253     104.053  41.613  19.290  1.00  0.00           O  
ATOM    981  CB  THR A 253     102.590  43.862  20.942  1.00  0.00           C  
ATOM    982  OG1 THR A 253     102.433  45.168  21.520  1.00  0.00           O  
ATOM    983  CG2 THR A 253     103.013  42.829  21.992  1.00  0.00           C  
ATOM    984  N   LYS A 254     102.402  42.674  18.183  1.00  0.00           N  
ATOM    985  CA  LYS A 254     102.035  41.558  17.328  1.00  0.00           C  
ATOM    986  C   LYS A 254     101.453  42.174  16.057  1.00  0.00           C  
ATOM    987  O   LYS A 254     100.887  43.272  16.086  1.00  0.00           O  
ATOM    988  CB  LYS A 254     100.991  40.676  18.020  1.00  0.00           C  
ATOM    989  CG  LYS A 254     101.436  40.148  19.370  1.00  0.00           C  
ATOM    990  CD  LYS A 254     100.442  39.165  19.962  1.00  0.00           C  
ATOM    991  CE  LYS A 254     100.566  39.101  21.479  1.00  0.00           C  
ATOM    992  NZ  LYS A 254     100.262  40.426  22.114  1.00  0.00           N  
ATOM    993  N   ILE A 255     101.640  41.503  14.936  1.00  0.00           N  
ATOM    994  CA  ILE A 255     101.134  42.003  13.679  1.00  0.00           C  
ATOM    995  C   ILE A 255     101.042  40.754  12.825  1.00  0.00           C  
ATOM    996  O   ILE A 255     101.998  39.959  12.780  1.00  0.00           O  
ATOM    997  CB  ILE A 255     102.082  43.119  13.077  1.00  0.00           C  
ATOM    998  CG1 ILE A 255     101.576  43.638  11.726  1.00  0.00           C  
ATOM    999  CG2 ILE A 255     103.501  42.627  12.965  1.00  0.00           C  
ATOM   1000  CD1 ILE A 255     102.181  42.980  10.523  1.00  0.00           C  
ATOM   1001  N   TYR A 256      99.847  40.512  12.280  1.00  0.00           N  
ATOM   1002  CA  TYR A 256      99.590  39.340  11.442  1.00  0.00           C  
ATOM   1003  C   TYR A 256      98.966  39.774  10.133  1.00  0.00           C  
ATOM   1004  O   TYR A 256      98.417  40.872  10.029  1.00  0.00           O  
ATOM   1005  CB  TYR A 256      98.615  38.388  12.118  1.00  0.00           C  
ATOM   1006  CG  TYR A 256      98.808  38.227  13.592  1.00  0.00           C  
ATOM   1007  CD1 TYR A 256      98.240  39.137  14.482  1.00  0.00           C  
ATOM   1008  CD2 TYR A 256      99.539  37.159  14.111  1.00  0.00           C  
ATOM   1009  CE1 TYR A 256      98.394  38.999  15.857  1.00  0.00           C  
ATOM   1010  CE2 TYR A 256      99.698  37.002  15.492  1.00  0.00           C  
ATOM   1011  CZ  TYR A 256      99.123  37.934  16.358  1.00  0.00           C  
ATOM   1012  OH  TYR A 256      99.291  37.831  17.719  1.00  0.00           O  
ATOM   1013  N   THR A 257      98.975  38.879   9.160  1.00  0.00           N  
ATOM   1014  CA  THR A 257      98.415  39.196   7.871  1.00  0.00           C  
ATOM   1015  C   THR A 257      96.958  38.748   7.671  1.00  0.00           C  
ATOM   1016  O   THR A 257      96.651  37.559   7.778  1.00  0.00           O  
ATOM   1017  CB  THR A 257      99.287  38.593   6.763  1.00  0.00           C  
ATOM   1018  OG1 THR A 257     100.526  39.299   6.717  1.00  0.00           O  
ATOM   1019  CG2 THR A 257      98.613  38.706   5.411  1.00  0.00           C  
ATOM   1020  N   ILE A 258      96.062  39.682   7.353  1.00  0.00           N  
ATOM   1021  CA  ILE A 258      94.680  39.302   7.095  1.00  0.00           C  
ATOM   1022  C   ILE A 258      94.376  39.376   5.594  1.00  0.00           C  
ATOM   1023  O   ILE A 258      93.225  39.474   5.193  1.00  0.00           O  
ATOM   1024  CB  ILE A 258      93.634  40.103   7.955  1.00  0.00           C  
ATOM   1025  CG1 ILE A 258      92.998  41.236   7.175  1.00  0.00           C  
ATOM   1026  CG2 ILE A 258      94.273  40.675   9.213  1.00  0.00           C  
ATOM   1027  CD1 ILE A 258      92.217  42.103   8.083  1.00  0.00           C  
ATOM   1028  N   SER A 259      95.424  39.395   4.781  1.00  0.00           N  
ATOM   1029  CA  SER A 259      95.332  39.422   3.322  1.00  0.00           C  
ATOM   1030  C   SER A 259      96.687  39.924   2.830  1.00  0.00           C  
ATOM   1031  O   SER A 259      97.198  40.907   3.363  1.00  0.00           O  
ATOM   1032  CB  SER A 259      94.220  40.328   2.815  1.00  0.00           C  
ATOM   1033  OG  SER A 259      94.281  40.424   1.395  1.00  0.00           O  
ATOM   1034  N   GLU A 261      97.253  39.237   1.833  1.00  0.00           N  
ATOM   1035  CA  GLU A 261      98.575  39.533   1.295  1.00  0.00           C  
ATOM   1036  C   GLU A 261      98.582  39.787  -0.177  1.00  0.00           C  
ATOM   1037  O   GLU A 261      97.897  39.097  -0.933  1.00  0.00           O  
ATOM   1038  CB  GLU A 261      99.522  38.377   1.563  1.00  0.00           C  
ATOM   1039  CG  GLU A 261     100.231  38.477   2.884  1.00  0.00           C  
ATOM   1040  CD  GLU A 261     100.730  37.146   3.366  1.00  0.00           C  
ATOM   1041  OE1 GLU A 261     101.055  36.283   2.502  1.00  0.00           O  
ATOM   1042  OE2 GLU A 261     100.792  36.966   4.608  1.00  0.00           O  
ATOM   1043  N   THR A 262      99.473  40.677  -0.592  1.00  0.00           N  
ATOM   1044  CA  THR A 262      99.550  41.062  -1.986  1.00  0.00           C  
ATOM   1045  C   THR A 262     100.806  40.536  -2.581  1.00  0.00           C  
ATOM   1046  O   THR A 262     101.770  40.291  -1.879  1.00  0.00           O  
ATOM   1047  CB  THR A 262      99.593  42.566  -2.093  1.00  0.00           C  
ATOM   1048  OG1 THR A 262      99.218  43.139  -0.828  1.00  0.00           O  
ATOM   1049  CG2 THR A 262      98.630  43.034  -3.137  1.00  0.00           C  
ATOM   1050  N   PRO A 263     100.808  40.290  -3.881  1.00  0.00           N  
ATOM   1051  CA  PRO A 263     102.056  39.787  -4.435  1.00  0.00           C  
ATOM   1052  C   PRO A 263     103.038  40.953  -4.324  1.00  0.00           C  
ATOM   1053  O   PRO A 263     102.625  42.113  -4.413  1.00  0.00           O  
ATOM   1054  CB  PRO A 263     101.684  39.493  -5.888  1.00  0.00           C  
ATOM   1055  CG  PRO A 263     100.631  40.461  -6.186  1.00  0.00           C  
ATOM   1056  CD  PRO A 263      99.808  40.526  -4.922  1.00  0.00           C  
ATOM   1057  N   GLU A 264     104.299  40.688  -4.007  1.00  0.00           N  
ATOM   1058  CA  GLU A 264     105.251  41.788  -3.908  1.00  0.00           C  
ATOM   1059  C   GLU A 264     105.320  42.389  -5.300  1.00  0.00           C  
ATOM   1060  O   GLU A 264     105.719  41.714  -6.242  1.00  0.00           O  
ATOM   1061  CB  GLU A 264     106.620  41.311  -3.406  1.00  0.00           C  
ATOM   1062  CG  GLU A 264     106.957  39.838  -3.639  1.00  0.00           C  
ATOM   1063  CD  GLU A 264     107.162  39.516  -5.097  1.00  0.00           C  
ATOM   1064  OE1 GLU A 264     108.300  39.662  -5.590  1.00  0.00           O  
ATOM   1065  OE2 GLU A 264     106.178  39.134  -5.761  1.00  0.00           O  
ATOM   1066  N   ALA A 266     104.697  43.557  -5.437  1.00  0.00           N  
ATOM   1067  CA  ALA A 266     104.631  44.317  -6.687  1.00  0.00           C  
ATOM   1068  C   ALA A 266     103.329  44.316  -7.510  1.00  0.00           C  
ATOM   1069  O   ALA A 266     103.199  43.554  -8.496  1.00  0.00           O  
ATOM   1070  CB  ALA A 266     105.820  43.994  -7.621  1.00  0.00           C  
ATOM   1071  N   LEU A 267     102.391  45.197  -7.135  1.00  0.00           N  
ATOM   1072  CA  LEU A 267     101.154  45.381  -7.907  1.00  0.00           C  
ATOM   1073  C   LEU A 267     101.607  46.392  -8.957  1.00  0.00           C  
ATOM   1074  O   LEU A 267     102.751  46.816  -8.919  1.00  0.00           O  
ATOM   1075  CB  LEU A 267     100.089  46.071  -7.052  1.00  0.00           C  
ATOM   1076  CG  LEU A 267      99.737  45.362  -5.757  1.00  0.00           C  
ATOM   1077  CD1 LEU A 267      98.881  46.232  -4.850  1.00  0.00           C  
ATOM   1078  CD2 LEU A 267      99.036  44.073  -6.125  1.00  0.00           C  
ATOM   1079  N   PRO A 268     100.782  46.707  -9.971  1.00  0.00           N  
ATOM   1080  CA  PRO A 268     101.352  47.725 -10.878  1.00  0.00           C  
ATOM   1081  C   PRO A 268     101.057  49.126 -10.231  1.00  0.00           C  
ATOM   1082  O   PRO A 268     100.992  49.304  -8.984  1.00  0.00           O  
ATOM   1083  CB  PRO A 268     100.537  47.544 -12.167  1.00  0.00           C  
ATOM   1084  CG  PRO A 268      99.835  46.181 -12.003  1.00  0.00           C  
ATOM   1085  CD  PRO A 268      99.546  46.127 -10.530  1.00  0.00           C  
ATOM   1086  N   ILE A 269     100.832  50.118 -11.065  1.00  0.00           N  
ATOM   1087  CA  ILE A 269     100.500  51.425 -10.520  1.00  0.00           C  
ATOM   1088  C   ILE A 269     101.343  51.998  -9.320  1.00  0.00           C  
ATOM   1089  O   ILE A 269     102.096  52.976  -9.526  1.00  0.00           O  
ATOM   1090  CB  ILE A 269      98.929  51.562 -10.410  1.00  0.00           C  
ATOM   1091  CG1 ILE A 269      98.419  52.267 -11.668  1.00  0.00           C  
ATOM   1092  CG2 ILE A 269      98.459  52.262  -9.160  1.00  0.00           C  
ATOM   1093  CD1 ILE A 269      99.111  51.758 -13.006  1.00  0.00           C  
ATOM   1094  N   LEU A 270     101.316  51.404  -8.126  1.00  0.00           N  
ATOM   1095  CA  LEU A 270     102.103  51.977  -7.006  1.00  0.00           C  
ATOM   1096  C   LEU A 270     101.434  53.264  -6.512  1.00  0.00           C  
ATOM   1097  O   LEU A 270     101.328  54.241  -7.244  1.00  0.00           O  
ATOM   1098  CB  LEU A 270     103.563  52.311  -7.425  1.00  0.00           C  
ATOM   1099  CG  LEU A 270     104.831  51.451  -7.214  1.00  0.00           C  
ATOM   1100  CD1 LEU A 270     104.959  51.186  -5.732  1.00  0.00           C  
ATOM   1101  CD2 LEU A 270     104.803  50.123  -8.026  1.00  0.00           C  
ATOM   1102  N   LEU A 271     101.025  53.274  -5.249  1.00  0.00           N  
ATOM   1103  CA  LEU A 271     100.344  54.445  -4.726  1.00  0.00           C  
ATOM   1104  C   LEU A 271     101.139  55.700  -4.900  1.00  0.00           C  
ATOM   1105  O   LEU A 271     100.724  56.569  -5.648  1.00  0.00           O  
ATOM   1106  CB  LEU A 271      99.899  54.285  -3.267  1.00  0.00           C  
ATOM   1107  CG  LEU A 271      98.719  53.317  -3.101  1.00  0.00           C  
ATOM   1108  CD1 LEU A 271      97.863  53.709  -1.907  1.00  0.00           C  
ATOM   1109  CD2 LEU A 271      97.870  53.293  -4.372  1.00  0.00           C  
ATOM   1110  N   GLU A 272     102.325  55.766  -4.306  1.00  0.00           N  
ATOM   1111  CA  GLU A 272     103.113  56.976  -4.413  1.00  0.00           C  
ATOM   1112  C   GLU A 272     103.332  57.479  -5.830  1.00  0.00           C  
ATOM   1113  O   GLU A 272     103.200  58.674  -6.056  1.00  0.00           O  
ATOM   1114  CB  GLU A 272     104.402  56.900  -3.621  1.00  0.00           C  
ATOM   1115  CG  GLU A 272     104.453  57.992  -2.565  1.00  0.00           C  
ATOM   1116  CD  GLU A 272     104.265  57.460  -1.135  1.00  0.00           C  
ATOM   1117  OE1 GLU A 272     105.206  56.790  -0.628  1.00  0.00           O  
ATOM   1118  OE2 GLU A 272     103.197  57.727  -0.509  1.00  0.00           O  
ATOM   1119  N   ASP A 273     103.588  56.610  -6.801  1.00  0.00           N  
ATOM   1120  CA  ASP A 273     103.753  57.119  -8.168  1.00  0.00           C  
ATOM   1121  C   ASP A 273     102.423  57.760  -8.590  1.00  0.00           C  
ATOM   1122  O   ASP A 273     102.372  58.531  -9.548  1.00  0.00           O  
ATOM   1123  CB  ASP A 273     104.099  56.007  -9.182  1.00  0.00           C  
ATOM   1124  CG  ASP A 273     105.449  55.382  -8.942  1.00  0.00           C  
ATOM   1125  OD1 ASP A 273     106.017  55.572  -7.840  1.00  0.00           O  
ATOM   1126  OD2 ASP A 273     105.933  54.680  -9.865  1.00  0.00           O  
ATOM   1127  N   ALA A 274     101.339  57.359  -7.939  1.00  0.00           N  
ATOM   1128  CA  ALA A 274     100.030  57.902  -8.254  1.00  0.00           C  
ATOM   1129  C   ALA A 274      99.719  59.145  -7.422  1.00  0.00           C  
ATOM   1130  O   ALA A 274      99.262  60.150  -7.947  1.00  0.00           O  
ATOM   1131  CB  ALA A 274      98.961  56.836  -8.077  1.00  0.00           C  
ATOM   1132  N   SER A 275     100.025  59.098  -6.138  1.00  0.00           N  
ATOM   1133  CA  SER A 275      99.778  60.221  -5.268  1.00  0.00           C  
ATOM   1134  C   SER A 275     100.554  61.502  -5.583  1.00  0.00           C  
ATOM   1135  O   SER A 275      99.992  62.593  -5.506  1.00  0.00           O  
ATOM   1136  CB  SER A 275     100.058  59.826  -3.835  1.00  0.00           C  
ATOM   1137  OG  SER A 275      99.436  58.595  -3.535  1.00  0.00           O  
ATOM   1138  N   ARG A 276     101.840  61.395  -5.903  1.00  0.00           N  
ATOM   1139  CA  ARG A 276     102.644  62.590  -6.176  1.00  0.00           C  
ATOM   1140  C   ARG A 276     102.161  63.411  -7.377  1.00  0.00           C  
ATOM   1141  O   ARG A 276     101.741  62.863  -8.410  1.00  0.00           O  
ATOM   1142  CB  ARG A 276     104.146  62.242  -6.294  1.00  0.00           C  
ATOM   1143  CG  ARG A 276     104.669  61.991  -7.708  1.00  0.00           C  
ATOM   1144  CD  ARG A 276     106.163  61.696  -7.703  1.00  0.00           C  
ATOM   1145  NE  ARG A 276     106.496  60.263  -7.746  1.00  0.00           N  
ATOM   1146  CZ  ARG A 276     106.761  59.520  -6.674  1.00  0.00           C  
ATOM   1147  NH1 ARG A 276     106.732  60.067  -5.460  1.00  0.00           N  
ATOM   1148  NH2 ARG A 276     107.067  58.235  -6.816  1.00  0.00           N  
ATOM   1149  N   SER A 277     102.218  64.733  -7.202  1.00  0.00           N  
ATOM   1150  CA  SER A 277     101.809  65.721  -8.207  1.00  0.00           C  
ATOM   1151  C   SER A 277     102.889  66.000  -9.253  1.00  0.00           C  
ATOM   1152  O   SER A 277     104.067  66.064  -8.925  1.00  0.00           O  
ATOM   1153  CB  SER A 277     101.474  67.039  -7.507  1.00  0.00           C  
ATOM   1154  OG  SER A 277     102.611  67.552  -6.813  1.00  0.00           O  
ATOM   1155  N   GLU A 278     102.471  66.284 -10.484  1.00  0.00           N  
ATOM   1156  CA  GLU A 278     103.398  66.579 -11.574  1.00  0.00           C  
ATOM   1157  C   GLU A 278     104.480  67.562 -11.135  1.00  0.00           C  
ATOM   1158  O   GLU A 278     105.568  67.588 -11.698  1.00  0.00           O  
ATOM   1159  CB  GLU A 278     102.642  67.147 -12.774  1.00  0.00           C  
ATOM   1160  CG  GLU A 278     101.748  66.139 -13.507  1.00  0.00           C  
ATOM   1161  CD  GLU A 278     102.464  65.383 -14.642  1.00  0.00           C  
ATOM   1162  OE1 GLU A 278     103.534  65.849 -15.116  1.00  0.00           O  
ATOM   1163  OE2 GLU A 278     101.937  64.328 -15.079  1.00  0.00           O  
ATOM   1164  N   ALA A 279     104.184  68.340 -10.103  1.00  0.00           N  
ATOM   1165  CA  ALA A 279     105.120  69.316  -9.571  1.00  0.00           C  
ATOM   1166  C   ALA A 279     106.264  68.607  -8.867  1.00  0.00           C  
ATOM   1167  O   ALA A 279     107.387  68.591  -9.352  1.00  0.00           O  
ATOM   1168  CB  ALA A 279     104.396  70.244  -8.597  1.00  0.00           C  
ATOM   1169  N   GLU A 281     105.951  67.981  -7.741  1.00  0.00           N  
ATOM   1170  CA  GLU A 281     106.925  67.250  -6.940  1.00  0.00           C  
ATOM   1171  C   GLU A 281     107.519  66.052  -7.702  1.00  0.00           C  
ATOM   1172  O   GLU A 281     108.462  65.425  -7.249  1.00  0.00           O  
ATOM   1173  CB  GLU A 281     106.251  66.767  -5.653  1.00  0.00           C  
ATOM   1174  CG  GLU A 281     107.111  66.882  -4.404  1.00  0.00           C  
ATOM   1175  CD  GLU A 281     108.439  66.139  -4.532  1.00  0.00           C  
ATOM   1176  OE1 GLU A 281     108.427  64.883  -4.582  1.00  0.00           O  
ATOM   1177  OE2 GLU A 281     109.499  66.812  -4.601  1.00  0.00           O  
ATOM   1178  N   ALA A 282     106.937  65.715  -8.843  1.00  0.00           N  
ATOM   1179  CA  ALA A 282     107.434  64.612  -9.637  1.00  0.00           C  
ATOM   1180  C   ALA A 282     108.617  65.112 -10.419  1.00  0.00           C  
ATOM   1181  O   ALA A 282     109.728  64.655 -10.194  1.00  0.00           O  
ATOM   1182  CB  ALA A 282     106.368  64.097 -10.574  1.00  0.00           C  
ATOM   1183  N   GLU A 283     108.398  66.115 -11.265  1.00  0.00           N  
ATOM   1184  CA  GLU A 283     109.469  66.690 -12.100  1.00  0.00           C  
ATOM   1185  C   GLU A 283     110.662  67.316 -11.333  1.00  0.00           C  
ATOM   1186  O   GLU A 283     111.759  67.443 -11.868  1.00  0.00           O  
ATOM   1187  CB  GLU A 283     108.876  67.688 -13.103  1.00  0.00           C  
ATOM   1188  CG  GLU A 283     109.809  68.081 -14.243  1.00  0.00           C  
ATOM   1189  CD  GLU A 283     109.089  68.787 -15.394  1.00  0.00           C  
ATOM   1190  OE1 GLU A 283     108.331  69.755 -15.134  1.00  0.00           O  
ATOM   1191  OE2 GLU A 283     109.287  68.375 -16.564  1.00  0.00           O  
ATOM   1192  N   ALA A 291     110.463  67.663 -10.071  1.00  0.00           N  
ATOM   1193  CA  ALA A 291     111.534  68.235  -9.275  1.00  0.00           C  
ATOM   1194  C   ALA A 291     112.249  67.190  -8.425  1.00  0.00           C  
ATOM   1195  O   ALA A 291     113.045  67.536  -7.544  1.00  0.00           O  
ATOM   1196  CB  ALA A 291     110.984  69.313  -8.392  1.00  0.00           C  
ATOM   1197  N   ALA A 292     111.914  65.919  -8.626  1.00  0.00           N  
ATOM   1198  CA  ALA A 292     112.546  64.841  -7.863  1.00  0.00           C  
ATOM   1199  C   ALA A 292     112.974  63.727  -8.783  1.00  0.00           C  
ATOM   1200  O   ALA A 292     113.614  62.780  -8.355  1.00  0.00           O  
ATOM   1201  CB  ALA A 292     111.604  64.299  -6.805  1.00  0.00           C  
ATOM   1202  N   GLY A 293     112.647  63.857 -10.060  1.00  0.00           N  
ATOM   1203  CA  GLY A 293     112.999  62.825 -11.005  1.00  0.00           C  
ATOM   1204  C   GLY A 293     111.927  61.753 -10.982  1.00  0.00           C  
ATOM   1205  O   GLY A 293     111.639  61.149 -12.014  1.00  0.00           O  
ATOM   1206  N   LEU A 296     111.314  61.553  -9.812  1.00  0.00           N  
ATOM   1207  CA  LEU A 296     110.257  60.567  -9.592  1.00  0.00           C  
ATOM   1208  C   LEU A 296     109.166  60.450 -10.667  1.00  0.00           C  
ATOM   1209  O   LEU A 296     108.917  61.387 -11.419  1.00  0.00           O  
ATOM   1210  CB  LEU A 296     109.670  60.813  -8.228  1.00  0.00           C  
ATOM   1211  CG  LEU A 296     110.856  60.586  -7.294  1.00  0.00           C  
ATOM   1212  CD1 LEU A 296     110.486  60.823  -5.827  1.00  0.00           C  
ATOM   1213  CD2 LEU A 296     111.445  59.172  -7.517  1.00  0.00           C  
ATOM   1214  N   PRO A 297     108.473  59.302 -10.737  1.00  0.00           N  
ATOM   1215  CA  PRO A 297     107.464  59.233 -11.785  1.00  0.00           C  
ATOM   1216  C   PRO A 297     106.029  59.436 -11.285  1.00  0.00           C  
ATOM   1217  O   PRO A 297     105.737  59.375 -10.079  1.00  0.00           O  
ATOM   1218  CB  PRO A 297     107.687  57.833 -12.344  1.00  0.00           C  
ATOM   1219  CG  PRO A 297     108.061  57.024 -11.093  1.00  0.00           C  
ATOM   1220  CD  PRO A 297     108.523  58.023 -10.012  1.00  0.00           C  
ATOM   1221  N   VAL A 298     105.141  59.626 -12.252  1.00  0.00           N  
ATOM   1222  CA  VAL A 298     103.746  59.843 -11.980  1.00  0.00           C  
ATOM   1223  C   VAL A 298     102.935  59.020 -13.003  1.00  0.00           C  
ATOM   1224  O   VAL A 298     103.102  59.214 -14.233  1.00  0.00           O  
ATOM   1225  CB  VAL A 298     103.428  61.343 -12.133  1.00  0.00           C  
ATOM   1226  CG1 VAL A 298     103.565  61.760 -13.625  1.00  0.00           C  
ATOM   1227  CG2 VAL A 298     102.013  61.664 -11.556  1.00  0.00           C  
ATOM   1228  N   VAL A 303     102.064  58.126 -12.503  1.00  0.00           N  
ATOM   1229  CA  VAL A 303     101.224  57.276 -13.374  1.00  0.00           C  
ATOM   1230  C   VAL A 303     100.297  58.064 -14.292  1.00  0.00           C  
ATOM   1231  O   VAL A 303      99.647  58.990 -13.850  1.00  0.00           O  
ATOM   1232  CB  VAL A 303     100.267  56.374 -12.588  1.00  0.00           C  
ATOM   1233  CG1 VAL A 303      99.951  55.175 -13.433  1.00  0.00           C  
ATOM   1234  CG2 VAL A 303     100.807  56.010 -11.188  1.00  0.00           C  
ATOM   1235  N   ASN A 305     100.198  57.683 -15.547  1.00  0.00           N  
ATOM   1236  CA  ASN A 305      99.304  58.385 -16.442  1.00  0.00           C  
ATOM   1237  C   ASN A 305      97.871  57.961 -16.194  1.00  0.00           C  
ATOM   1238  O   ASN A 305      97.619  56.801 -15.856  1.00  0.00           O  
ATOM   1239  CB  ASN A 305      99.638  58.086 -17.885  1.00  0.00           C  
ATOM   1240  CG  ASN A 305     100.993  58.531 -18.228  1.00  0.00           C  
ATOM   1241  OD1 ASN A 305     101.678  59.079 -17.361  1.00  0.00           O  
ATOM   1242  ND2 ASN A 305     101.402  58.362 -19.489  1.00  0.00           N  
ATOM   1243  N   LEU A 306      96.936  58.881 -16.457  1.00  0.00           N  
ATOM   1244  CA  LEU A 306      95.497  58.674 -16.287  1.00  0.00           C  
ATOM   1245  C   LEU A 306      95.074  57.344 -16.857  1.00  0.00           C  
ATOM   1246  O   LEU A 306      94.574  56.506 -16.121  1.00  0.00           O  
ATOM   1247  CB  LEU A 306      94.704  59.763 -17.012  1.00  0.00           C  
ATOM   1248  CG  LEU A 306      93.184  59.638 -17.010  1.00  0.00           C  
ATOM   1249  CD1 LEU A 306      92.623  60.050 -15.644  1.00  0.00           C  
ATOM   1250  CD2 LEU A 306      92.636  60.476 -18.127  1.00  0.00           C  
ATOM   1251  N   ASP A 307      95.317  57.121 -18.145  1.00  0.00           N  
ATOM   1252  CA  ASP A 307      94.899  55.868 -18.742  1.00  0.00           C  
ATOM   1253  C   ASP A 307      95.340  54.616 -18.007  1.00  0.00           C  
ATOM   1254  O   ASP A 307      94.506  53.751 -17.714  1.00  0.00           O  
ATOM   1255  CB  ASP A 307      95.314  55.757 -20.183  1.00  0.00           C  
ATOM   1256  CG  ASP A 307      94.551  54.672 -20.897  1.00  0.00           C  
ATOM   1257  OD1 ASP A 307      94.944  53.491 -20.803  1.00  0.00           O  
ATOM   1258  OD2 ASP A 307      93.518  54.991 -21.518  1.00  0.00           O  
ATOM   1259  N   THR A 308      96.630  54.489 -17.710  1.00  0.00           N  
ATOM   1260  CA  THR A 308      97.071  53.295 -17.002  1.00  0.00           C  
ATOM   1261  C   THR A 308      96.513  53.357 -15.601  1.00  0.00           C  
ATOM   1262  O   THR A 308      96.286  52.342 -14.995  1.00  0.00           O  
ATOM   1263  CB  THR A 308      98.631  53.074 -17.010  1.00  0.00           C  
ATOM   1264  OG1 THR A 308      99.271  53.860 -15.992  1.00  0.00           O  
ATOM   1265  CG2 THR A 308      99.210  53.428 -18.382  1.00  0.00           C  
ATOM   1266  N   ARG A 309      96.248  54.553 -15.110  1.00  0.00           N  
ATOM   1267  CA  ARG A 309      95.671  54.693 -13.781  1.00  0.00           C  
ATOM   1268  C   ARG A 309      94.265  54.129 -13.806  1.00  0.00           C  
ATOM   1269  O   ARG A 309      93.766  53.692 -12.784  1.00  0.00           O  
ATOM   1270  CB  ARG A 309      95.570  56.155 -13.381  1.00  0.00           C  
ATOM   1271  CG  ARG A 309      96.881  56.864 -13.323  1.00  0.00           C  
ATOM   1272  CD  ARG A 309      96.680  58.329 -13.041  1.00  0.00           C  
ATOM   1273  NE  ARG A 309      96.581  58.534 -11.605  1.00  0.00           N  
ATOM   1274  CZ  ARG A 309      97.512  59.137 -10.888  1.00  0.00           C  
ATOM   1275  NH1 ARG A 309      98.585  59.646 -11.491  1.00  0.00           N  
ATOM   1276  NH2 ARG A 309      97.357  59.269  -9.582  1.00  0.00           N  
ATOM   1277  N   LEU A 310      93.603  54.214 -14.957  1.00  0.00           N  
ATOM   1278  CA  LEU A 310      92.251  53.720 -15.086  1.00  0.00           C  
ATOM   1279  C   LEU A 310      92.329  52.194 -15.182  1.00  0.00           C  
ATOM   1280  O   LEU A 310      91.617  51.487 -14.469  1.00  0.00           O  
ATOM   1281  CB  LEU A 310      91.540  54.362 -16.294  1.00  0.00           C  
ATOM   1282  CG  LEU A 310      91.174  55.870 -16.341  1.00  0.00           C  
ATOM   1283  CD1 LEU A 310      90.430  56.215 -17.643  1.00  0.00           C  
ATOM   1284  CD2 LEU A 310      90.342  56.295 -15.150  1.00  0.00           C  
ATOM   1285  N   ASP A 311      93.257  51.681 -15.986  1.00  0.00           N  
ATOM   1286  CA  ASP A 311      93.426  50.242 -16.121  1.00  0.00           C  
ATOM   1287  C   ASP A 311      93.658  49.502 -14.798  1.00  0.00           C  
ATOM   1288  O   ASP A 311      93.533  48.281 -14.757  1.00  0.00           O  
ATOM   1289  CB  ASP A 311      94.538  49.935 -17.099  1.00  0.00           C  
ATOM   1290  CG  ASP A 311      94.110  50.146 -18.527  1.00  0.00           C  
ATOM   1291  OD1 ASP A 311      92.920  50.426 -18.727  1.00  0.00           O  
ATOM   1292  OD2 ASP A 311      94.932  50.021 -19.471  1.00  0.00           O  
ATOM   1293  N   TYR A 312      93.994  50.209 -13.725  1.00  0.00           N  
ATOM   1294  CA  TYR A 312      94.199  49.564 -12.431  1.00  0.00           C  
ATOM   1295  C   TYR A 312      93.444  50.415 -11.429  1.00  0.00           C  
ATOM   1296  O   TYR A 312      93.827  50.524 -10.230  1.00  0.00           O  
ATOM   1297  CB  TYR A 312      95.691  49.484 -12.093  1.00  0.00           C  
ATOM   1298  CG  TYR A 312      96.438  48.675 -13.116  1.00  0.00           C  
ATOM   1299  CD1 TYR A 312      96.424  47.280 -13.068  1.00  0.00           C  
ATOM   1300  CD2 TYR A 312      97.007  49.287 -14.227  1.00  0.00           C  
ATOM   1301  CE1 TYR A 312      96.931  46.520 -14.114  1.00  0.00           C  
ATOM   1302  CE2 TYR A 312      97.517  48.537 -15.276  1.00  0.00           C  
ATOM   1303  CZ  TYR A 312      97.465  47.152 -15.224  1.00  0.00           C  
ATOM   1304  OH  TYR A 312      97.841  46.409 -16.329  1.00  0.00           O  
ATOM   1305  N   ARG A 313      92.305  50.908 -11.946  1.00  0.00           N  
ATOM   1306  CA  ARG A 313      91.381  51.834 -11.281  1.00  0.00           C  
ATOM   1307  C   ARG A 313      91.123  51.469  -9.865  1.00  0.00           C  
ATOM   1308  O   ARG A 313      90.956  52.326  -9.008  1.00  0.00           O  
ATOM   1309  CB  ARG A 313      90.057  51.938 -12.050  1.00  0.00           C  
ATOM   1310  CG  ARG A 313      89.507  53.338 -12.169  1.00  0.00           C  
ATOM   1311  CD  ARG A 313      89.600  53.990 -10.815  1.00  0.00           C  
ATOM   1312  NE  ARG A 313      88.897  55.260 -10.683  1.00  0.00           N  
ATOM   1313  CZ  ARG A 313      89.218  56.374 -11.338  1.00  0.00           C  
ATOM   1314  NH1 ARG A 313      90.160  56.361 -12.258  1.00  0.00           N  
ATOM   1315  NH2 ARG A 313      88.526  57.486 -11.140  1.00  0.00           N  
ATOM   1316  N   VAL A 314      91.193  50.183  -9.607  1.00  0.00           N  
ATOM   1317  CA  VAL A 314      90.951  49.638  -8.288  1.00  0.00           C  
ATOM   1318  C   VAL A 314      92.030  50.010  -7.274  1.00  0.00           C  
ATOM   1319  O   VAL A 314      91.740  50.099  -6.091  1.00  0.00           O  
ATOM   1320  CB  VAL A 314      90.807  48.092  -8.372  1.00  0.00           C  
ATOM   1321  CG1 VAL A 314      89.817  47.615  -7.320  1.00  0.00           C  
ATOM   1322  CG2 VAL A 314      90.388  47.659  -9.829  1.00  0.00           C  
ATOM   1323  N   ILE A 315      93.281  50.156  -7.722  1.00  0.00           N  
ATOM   1324  CA  ILE A 315      94.405  50.503  -6.826  1.00  0.00           C  
ATOM   1325  C   ILE A 315      94.473  52.027  -6.653  1.00  0.00           C  
ATOM   1326  O   ILE A 315      94.608  52.560  -5.529  1.00  0.00           O  
ATOM   1327  CB  ILE A 315      95.785  49.948  -7.357  1.00  0.00           C  
ATOM   1328  CG1 ILE A 315      95.764  48.417  -7.451  1.00  0.00           C  
ATOM   1329  CG2 ILE A 315      96.901  50.275  -6.368  1.00  0.00           C  
ATOM   1330  CD1 ILE A 315      96.816  47.830  -8.373  1.00  0.00           C  
ATOM   1331  N   ASP A 316      94.296  52.710  -7.777  1.00  0.00           N  
ATOM   1332  CA  ASP A 316      94.289  54.142  -7.825  1.00  0.00           C  
ATOM   1333  C   ASP A 316      93.270  54.735  -6.834  1.00  0.00           C  
ATOM   1334  O   ASP A 316      93.612  55.610  -6.031  1.00  0.00           O  
ATOM   1335  CB  ASP A 316      93.938  54.571  -9.231  1.00  0.00           C  
ATOM   1336  CG  ASP A 316      94.344  55.991  -9.515  1.00  0.00           C  
ATOM   1337  OD1 ASP A 316      94.522  56.763  -8.544  1.00  0.00           O  
ATOM   1338  OD2 ASP A 316      94.508  56.332 -10.710  1.00  0.00           O  
ATOM   1339  N   LEU A 317      92.023  54.268  -6.864  1.00  0.00           N  
ATOM   1340  CA  LEU A 317      90.996  54.790  -5.961  1.00  0.00           C  
ATOM   1341  C   LEU A 317      91.375  54.715  -4.492  1.00  0.00           C  
ATOM   1342  O   LEU A 317      90.612  55.167  -3.629  1.00  0.00           O  
ATOM   1343  CB  LEU A 317      89.659  54.082  -6.176  1.00  0.00           C  
ATOM   1344  CG  LEU A 317      88.651  54.527  -7.237  1.00  0.00           C  
ATOM   1345  CD1 LEU A 317      89.147  55.676  -8.017  1.00  0.00           C  
ATOM   1346  CD2 LEU A 317      88.275  53.379  -8.136  1.00  0.00           C  
ATOM   1347  N   ARG A 318      92.537  54.145  -4.195  1.00  0.00           N  
ATOM   1348  CA  ARG A 318      92.992  54.050  -2.811  1.00  0.00           C  
ATOM   1349  C   ARG A 318      93.762  55.294  -2.381  1.00  0.00           C  
ATOM   1350  O   ARG A 318      93.908  55.542  -1.181  1.00  0.00           O  
ATOM   1351  CB  ARG A 318      93.903  52.830  -2.585  1.00  0.00           C  
ATOM   1352  CG  ARG A 318      93.241  51.457  -2.498  1.00  0.00           C  
ATOM   1353  CD  ARG A 318      94.019  50.575  -1.490  1.00  0.00           C  
ATOM   1354  NE  ARG A 318      93.893  49.120  -1.699  1.00  0.00           N  
ATOM   1355  CZ  ARG A 318      94.155  48.497  -2.849  1.00  0.00           C  
ATOM   1356  NH1 ARG A 318      94.459  49.187  -3.946  1.00  0.00           N  
ATOM   1357  NH2 ARG A 318      94.016  47.190  -2.935  1.00  0.00           N  
ATOM   1358  N   THR A 319      94.284  56.053  -3.347  1.00  0.00           N  
ATOM   1359  CA  THR A 319      95.057  57.241  -3.025  1.00  0.00           C  
ATOM   1360  C   THR A 319      94.188  58.291  -2.383  1.00  0.00           C  
ATOM   1361  O   THR A 319      93.071  58.529  -2.832  1.00  0.00           O  
ATOM   1362  CB  THR A 319      95.705  57.860  -4.257  1.00  0.00           C  
ATOM   1363  OG1 THR A 319      94.741  58.623  -4.972  1.00  0.00           O  
ATOM   1364  CG2 THR A 319      96.249  56.782  -5.178  1.00  0.00           C  
ATOM   1365  N   VAL A 320      94.741  58.985  -1.397  1.00  0.00           N  
ATOM   1366  CA  VAL A 320      94.032  60.031  -0.675  1.00  0.00           C  
ATOM   1367  C   VAL A 320      93.243  60.999  -1.549  1.00  0.00           C  
ATOM   1368  O   VAL A 320      92.094  61.294  -1.273  1.00  0.00           O  
ATOM   1369  CB  VAL A 320      94.983  60.826   0.182  1.00  0.00           C  
ATOM   1370  CG1 VAL A 320      94.213  61.820   0.980  1.00  0.00           C  
ATOM   1371  CG2 VAL A 320      95.705  59.908   1.124  1.00  0.00           C  
ATOM   1372  N   THR A 321      93.865  61.511  -2.593  1.00  0.00           N  
ATOM   1373  CA  THR A 321      93.186  62.436  -3.489  1.00  0.00           C  
ATOM   1374  C   THR A 321      91.860  61.817  -3.935  1.00  0.00           C  
ATOM   1375  O   THR A 321      90.792  62.341  -3.634  1.00  0.00           O  
ATOM   1376  CB  THR A 321      94.057  62.715  -4.733  1.00  0.00           C  
ATOM   1377  OG1 THR A 321      95.410  62.937  -4.320  1.00  0.00           O  
ATOM   1378  CG2 THR A 321      93.553  63.920  -5.486  1.00  0.00           C  
ATOM   1379  N   ASN A 322      91.945  60.672  -4.606  1.00  0.00           N  
ATOM   1380  CA  ASN A 322      90.781  59.960  -5.103  1.00  0.00           C  
ATOM   1381  C   ASN A 322      89.769  59.635  -4.015  1.00  0.00           C  
ATOM   1382  O   ASN A 322      88.565  59.658  -4.233  1.00  0.00           O  
ATOM   1383  CB  ASN A 322      91.219  58.693  -5.797  1.00  0.00           C  
ATOM   1384  CG  ASN A 322      91.536  58.922  -7.235  1.00  0.00           C  
ATOM   1385  OD1 ASN A 322      91.253  59.981  -7.785  1.00  0.00           O  
ATOM   1386  ND2 ASN A 322      92.104  57.914  -7.881  1.00  0.00           N  
ATOM   1387  N   GLN A 323      90.232  59.348  -2.821  1.00  0.00           N  
ATOM   1388  CA  GLN A 323      89.279  59.047  -1.782  1.00  0.00           C  
ATOM   1389  C   GLN A 323      88.689  60.304  -1.206  1.00  0.00           C  
ATOM   1390  O   GLN A 323      88.164  60.293  -0.107  1.00  0.00           O  
ATOM   1391  CB  GLN A 323      89.957  58.254  -0.687  1.00  0.00           C  
ATOM   1392  CG  GLN A 323      90.275  56.859  -1.118  1.00  0.00           C  
ATOM   1393  CD  GLN A 323      89.518  55.862  -0.298  1.00  0.00           C  
ATOM   1394  OE1 GLN A 323      89.367  56.019   0.937  1.00  0.00           O  
ATOM   1395  NE2 GLN A 323      89.005  54.836  -0.969  1.00  0.00           N  
ATOM   1396  N   ALA A 324      88.822  61.413  -1.904  1.00  0.00           N  
ATOM   1397  CA  ALA A 324      88.290  62.669  -1.397  1.00  0.00           C  
ATOM   1398  C   ALA A 324      87.486  63.179  -2.548  1.00  0.00           C  
ATOM   1399  O   ALA A 324      86.382  63.632  -2.379  1.00  0.00           O  
ATOM   1400  CB  ALA A 324      89.414  63.633  -1.034  1.00  0.00           C  
ATOM   1401  N   ILE A 325      88.034  63.065  -3.740  1.00  0.00           N  
ATOM   1402  CA  ILE A 325      87.307  63.473  -4.903  1.00  0.00           C  
ATOM   1403  C   ILE A 325      85.971  62.737  -4.896  1.00  0.00           C  
ATOM   1404  O   ILE A 325      84.981  63.254  -5.361  1.00  0.00           O  
ATOM   1405  CB  ILE A 325      88.079  63.138  -6.165  1.00  0.00           C  
ATOM   1406  CG1 ILE A 325      89.412  63.886  -6.139  1.00  0.00           C  
ATOM   1407  CG2 ILE A 325      87.263  63.463  -7.407  1.00  0.00           C  
ATOM   1408  CD1 ILE A 325      90.311  63.553  -7.268  1.00  0.00           C  
ATOM   1409  N   PHE A 332      85.906  61.570  -4.276  1.00  0.00           N  
ATOM   1410  CA  PHE A 332      84.652  60.834  -4.270  1.00  0.00           C  
ATOM   1411  C   PHE A 332      83.782  61.079  -3.060  1.00  0.00           C  
ATOM   1412  O   PHE A 332      82.578  60.940  -3.139  1.00  0.00           O  
ATOM   1413  CB  PHE A 332      84.872  59.361  -4.612  1.00  0.00           C  
ATOM   1414  CG  PHE A 332      85.270  59.168  -6.023  1.00  0.00           C  
ATOM   1415  CD1 PHE A 332      84.358  59.346  -7.023  1.00  0.00           C  
ATOM   1416  CD2 PHE A 332      86.572  58.920  -6.357  1.00  0.00           C  
ATOM   1417  CE1 PHE A 332      84.719  59.295  -8.355  1.00  0.00           C  
ATOM   1418  CE2 PHE A 332      86.967  58.864  -7.694  1.00  0.00           C  
ATOM   1419  CZ  PHE A 332      86.032  59.053  -8.704  1.00  0.00           C  
ATOM   1420  N   ARG A 333      84.376  61.481  -1.946  1.00  0.00           N  
ATOM   1421  CA  ARG A 333      83.577  61.817  -0.782  1.00  0.00           C  
ATOM   1422  C   ARG A 333      82.916  63.162  -1.129  1.00  0.00           C  
ATOM   1423  O   ARG A 333      81.903  63.537  -0.551  1.00  0.00           O  
ATOM   1424  CB  ARG A 333      84.455  61.951   0.452  1.00  0.00           C  
ATOM   1425  CG  ARG A 333      83.720  62.442   1.673  1.00  0.00           C  
ATOM   1426  CD  ARG A 333      82.434  61.652   1.896  1.00  0.00           C  
ATOM   1427  NE  ARG A 333      81.485  62.336   2.781  1.00  0.00           N  
ATOM   1428  CZ  ARG A 333      80.338  62.894   2.382  1.00  0.00           C  
ATOM   1429  NH1 ARG A 333      79.977  62.881   1.099  1.00  0.00           N  
ATOM   1430  NH2 ARG A 333      79.546  63.476   3.278  1.00  0.00           N  
ATOM   1431  N   ILE A 334      83.503  63.887  -2.081  1.00  0.00           N  
ATOM   1432  CA  ILE A 334      82.953  65.158  -2.522  1.00  0.00           C  
ATOM   1433  C   ILE A 334      81.839  64.821  -3.490  1.00  0.00           C  
ATOM   1434  O   ILE A 334      80.705  65.252  -3.296  1.00  0.00           O  
ATOM   1435  CB  ILE A 334      84.040  66.109  -3.171  1.00  0.00           C  
ATOM   1436  CG1 ILE A 334      84.744  66.903  -2.068  1.00  0.00           C  
ATOM   1437  CG2 ILE A 334      83.427  67.110  -4.190  1.00  0.00           C  
ATOM   1438  CD1 ILE A 334      86.030  67.621  -2.544  1.00  0.00           C  
ATOM   1439  N   GLN A 335      82.137  64.004  -4.492  1.00  0.00           N  
ATOM   1440  CA  GLN A 335      81.115  63.620  -5.464  1.00  0.00           C  
ATOM   1441  C   GLN A 335      79.843  63.150  -4.742  1.00  0.00           C  
ATOM   1442  O   GLN A 335      78.731  63.360  -5.226  1.00  0.00           O  
ATOM   1443  CB  GLN A 335      81.614  62.521  -6.374  1.00  0.00           C  
ATOM   1444  CG  GLN A 335      80.963  62.565  -7.691  1.00  0.00           C  
ATOM   1445  CD  GLN A 335      80.950  61.219  -8.362  1.00  0.00           C  
ATOM   1446  OE1 GLN A 335      80.353  60.266  -7.857  1.00  0.00           O  
ATOM   1447  NE2 GLN A 335      81.585  61.126  -9.519  1.00  0.00           N  
ATOM   1448  N   ALA A 336      80.010  62.504  -3.594  1.00  0.00           N  
ATOM   1449  CA  ALA A 336      78.885  62.074  -2.810  1.00  0.00           C  
ATOM   1450  C   ALA A 336      78.251  63.377  -2.358  1.00  0.00           C  
ATOM   1451  O   ALA A 336      77.119  63.668  -2.741  1.00  0.00           O  
ATOM   1452  CB  ALA A 336      79.350  61.288  -1.616  1.00  0.00           C  
ATOM   1453  N   GLY A 337      78.999  64.191  -1.601  1.00  0.00           N  
ATOM   1454  CA  GLY A 337      78.497  65.484  -1.130  1.00  0.00           C  
ATOM   1455  C   GLY A 337      77.636  66.246  -2.142  1.00  0.00           C  
ATOM   1456  O   GLY A 337      76.521  66.627  -1.818  1.00  0.00           O  
ATOM   1457  N   VAL A 338      78.107  66.442  -3.371  1.00  0.00           N  
ATOM   1458  CA  VAL A 338      77.314  67.164  -4.346  1.00  0.00           C  
ATOM   1459  C   VAL A 338      75.891  66.667  -4.518  1.00  0.00           C  
ATOM   1460  O   VAL A 338      74.941  67.435  -4.369  1.00  0.00           O  
ATOM   1461  CB  VAL A 338      77.966  67.176  -5.702  1.00  0.00           C  
ATOM   1462  CG1 VAL A 338      76.931  67.432  -6.803  1.00  0.00           C  
ATOM   1463  CG2 VAL A 338      79.001  68.227  -5.707  1.00  0.00           C  
ATOM   1464  N   CYS A 339      75.735  65.417  -4.933  1.00  0.00           N  
ATOM   1465  CA  CYS A 339      74.409  64.865  -5.121  1.00  0.00           C  
ATOM   1466  C   CYS A 339      74.103  64.254  -3.805  1.00  0.00           C  
ATOM   1467  O   CYS A 339      74.419  63.099  -3.577  1.00  0.00           O  
ATOM   1468  CB  CYS A 339      74.365  63.821  -6.260  1.00  0.00           C  
ATOM   1469  SG  CYS A 339      75.300  62.301  -6.076  1.00  0.00           S  
ATOM   1470  N   GLU A 340      73.629  65.114  -2.919  1.00  0.00           N  
ATOM   1471  CA  GLU A 340      73.246  64.825  -1.544  1.00  0.00           C  
ATOM   1472  C   GLU A 340      72.994  66.213  -1.020  1.00  0.00           C  
ATOM   1473  O   GLU A 340      72.290  66.399  -0.042  1.00  0.00           O  
ATOM   1474  CB  GLU A 340      74.332  64.126  -0.739  1.00  0.00           C  
ATOM   1475  CG  GLU A 340      74.955  64.941   0.382  1.00  0.00           C  
ATOM   1476  CD  GLU A 340      74.336  64.695   1.750  1.00  0.00           C  
ATOM   1477  OE1 GLU A 340      73.144  65.033   1.898  1.00  0.00           O  
ATOM   1478  OE2 GLU A 340      75.027  64.187   2.687  1.00  0.00           O  
ATOM   1479  N   LEU A 341      73.636  67.195  -1.638  1.00  0.00           N  
ATOM   1480  CA  LEU A 341      73.384  68.581  -1.293  1.00  0.00           C  
ATOM   1481  C   LEU A 341      72.198  68.825  -2.221  1.00  0.00           C  
ATOM   1482  O   LEU A 341      71.142  69.238  -1.769  1.00  0.00           O  
ATOM   1483  CB  LEU A 341      74.568  69.496  -1.642  1.00  0.00           C  
ATOM   1484  CG  LEU A 341      75.811  69.556  -0.737  1.00  0.00           C  
ATOM   1485  CD1 LEU A 341      76.772  70.542  -1.343  1.00  0.00           C  
ATOM   1486  CD2 LEU A 341      75.485  69.971   0.678  1.00  0.00           C  
ATOM   1487  N   PHE A 342      72.345  68.455  -3.492  1.00  0.00           N  
ATOM   1488  CA  PHE A 342      71.273  68.578  -4.482  1.00  0.00           C  
ATOM   1489  C   PHE A 342      69.987  67.900  -3.958  1.00  0.00           C  
ATOM   1490  O   PHE A 342      68.874  68.359  -4.210  1.00  0.00           O  
ATOM   1491  CB  PHE A 342      71.730  67.917  -5.774  1.00  0.00           C  
ATOM   1492  CG  PHE A 342      70.632  67.657  -6.783  1.00  0.00           C  
ATOM   1493  CD1 PHE A 342      69.789  66.550  -6.658  1.00  0.00           C  
ATOM   1494  CD2 PHE A 342      70.531  68.436  -7.937  1.00  0.00           C  
ATOM   1495  CE1 PHE A 342      68.884  66.212  -7.667  1.00  0.00           C  
ATOM   1496  CE2 PHE A 342      69.619  68.095  -8.965  1.00  0.00           C  
ATOM   1497  CZ  PHE A 342      68.803  66.982  -8.823  1.00  0.00           C  
ATOM   1498  N   ARG A 343      70.130  66.798  -3.238  1.00  0.00           N  
ATOM   1499  CA  ARG A 343      68.950  66.151  -2.719  1.00  0.00           C  
ATOM   1500  C   ARG A 343      68.381  66.985  -1.605  1.00  0.00           C  
ATOM   1501  O   ARG A 343      67.250  67.446  -1.691  1.00  0.00           O  
ATOM   1502  CB  ARG A 343      69.256  64.728  -2.271  1.00  0.00           C  
ATOM   1503  CG  ARG A 343      69.292  63.782  -3.478  1.00  0.00           C  
ATOM   1504  CD  ARG A 343      69.228  62.318  -3.098  1.00  0.00           C  
ATOM   1505  NE  ARG A 343      70.547  61.711  -2.986  1.00  0.00           N  
ATOM   1506  CZ  ARG A 343      71.168  61.519  -1.828  1.00  0.00           C  
ATOM   1507  NH1 ARG A 343      70.585  61.880  -0.680  1.00  0.00           N  
ATOM   1508  NH2 ARG A 343      72.367  60.958  -1.813  1.00  0.00           N  
ATOM   1509  N   GLU A 344      69.212  67.264  -0.611  1.00  0.00           N  
ATOM   1510  CA  GLU A 344      68.830  68.073   0.559  1.00  0.00           C  
ATOM   1511  C   GLU A 344      68.054  69.383   0.271  1.00  0.00           C  
ATOM   1512  O   GLU A 344      67.094  69.704   0.956  1.00  0.00           O  
ATOM   1513  CB  GLU A 344      70.089  68.366   1.375  1.00  0.00           C  
ATOM   1514  CG  GLU A 344      69.950  69.439   2.377  1.00  0.00           C  
ATOM   1515  CD  GLU A 344      70.926  69.283   3.531  1.00  0.00           C  
ATOM   1516  OE1 GLU A 344      71.532  68.189   3.682  1.00  0.00           O  
ATOM   1517  OE2 GLU A 344      71.061  70.252   4.314  1.00  0.00           O  
ATOM   1518  N   TYR A 345      68.479  70.135  -0.736  1.00  0.00           N  
ATOM   1519  CA  TYR A 345      67.819  71.389  -1.083  1.00  0.00           C  
ATOM   1520  C   TYR A 345      66.528  71.151  -1.838  1.00  0.00           C  
ATOM   1521  O   TYR A 345      65.521  71.781  -1.549  1.00  0.00           O  
ATOM   1522  CB  TYR A 345      68.747  72.282  -1.908  1.00  0.00           C  
ATOM   1523  CG  TYR A 345      68.061  73.456  -2.557  1.00  0.00           C  
ATOM   1524  CD1 TYR A 345      67.583  74.535  -1.798  1.00  0.00           C  
ATOM   1525  CD2 TYR A 345      67.880  73.484  -3.923  1.00  0.00           C  
ATOM   1526  CE1 TYR A 345      66.930  75.623  -2.403  1.00  0.00           C  
ATOM   1527  CE2 TYR A 345      67.246  74.546  -4.542  1.00  0.00           C  
ATOM   1528  CZ  TYR A 345      66.770  75.614  -3.787  1.00  0.00           C  
ATOM   1529  OH  TYR A 345      66.150  76.655  -4.453  1.00  0.00           O  
ATOM   1530  N   LEU A 347      66.566  70.284  -2.837  1.00  0.00           N  
ATOM   1531  CA  LEU A 347      65.375  69.970  -3.591  1.00  0.00           C  
ATOM   1532  C   LEU A 347      64.255  69.439  -2.652  1.00  0.00           C  
ATOM   1533  O   LEU A 347      63.057  69.631  -2.907  1.00  0.00           O  
ATOM   1534  CB  LEU A 347      65.726  68.990  -4.703  1.00  0.00           C  
ATOM   1535  CG  LEU A 347      65.610  69.682  -6.045  1.00  0.00           C  
ATOM   1536  CD1 LEU A 347      65.842  71.131  -5.859  1.00  0.00           C  
ATOM   1537  CD2 LEU A 347      66.540  69.143  -7.059  1.00  0.00           C  
ATOM   1538  N   ALA A 348      64.642  68.852  -1.524  1.00  0.00           N  
ATOM   1539  CA  ALA A 348      63.658  68.349  -0.567  1.00  0.00           C  
ATOM   1540  C   ALA A 348      62.921  69.523   0.039  1.00  0.00           C  
ATOM   1541  O   ALA A 348      61.708  69.504   0.232  1.00  0.00           O  
ATOM   1542  CB  ALA A 348      64.333  67.557   0.545  1.00  0.00           C  
ATOM   1543  N   THR A 349      63.688  70.555   0.330  1.00  0.00           N  
ATOM   1544  CA  THR A 349      63.202  71.767   0.934  1.00  0.00           C  
ATOM   1545  C   THR A 349      62.149  72.461   0.079  1.00  0.00           C  
ATOM   1546  O   THR A 349      61.279  73.146   0.606  1.00  0.00           O  
ATOM   1547  CB  THR A 349      64.413  72.629   1.284  1.00  0.00           C  
ATOM   1548  OG1 THR A 349      64.626  72.560   2.697  1.00  0.00           O  
ATOM   1549  CG2 THR A 349      64.282  74.046   0.780  1.00  0.00           C  
ATOM   1550  N   LYS A 352      62.188  72.233  -1.226  1.00  0.00           N  
ATOM   1551  CA  LYS A 352      61.197  72.808  -2.114  1.00  0.00           C  
ATOM   1552  C   LYS A 352      60.128  71.744  -2.421  1.00  0.00           C  
ATOM   1553  O   LYS A 352      59.477  71.778  -3.471  1.00  0.00           O  
ATOM   1554  CB  LYS A 352      61.860  73.308  -3.395  1.00  0.00           C  
ATOM   1555  CG  LYS A 352      62.867  74.425  -3.174  1.00  0.00           C  
ATOM   1556  CD  LYS A 352      62.210  75.642  -2.548  1.00  0.00           C  
ATOM   1557  CE  LYS A 352      62.450  76.925  -3.374  1.00  0.00           C  
ATOM   1558  NZ  LYS A 352      61.926  76.902  -4.795  1.00  0.00           N  
ATOM   1559  N   LYS A 361      59.981  70.794  -1.496  1.00  0.00           N  
ATOM   1560  CA  LYS A 361      59.016  69.688  -1.590  1.00  0.00           C  
ATOM   1561  C   LYS A 361      59.060  68.904  -2.912  1.00  0.00           C  
ATOM   1562  O   LYS A 361      58.062  68.844  -3.657  1.00  0.00           O  
ATOM   1563  CB  LYS A 361      57.594  70.199  -1.320  1.00  0.00           C  
ATOM   1564  CG  LYS A 361      57.408  70.916   0.013  1.00  0.00           C  
ATOM   1565  CD  LYS A 361      57.520  69.970   1.193  1.00  0.00           C  
ATOM   1566  CE  LYS A 361      57.840  70.724   2.489  1.00  0.00           C  
ATOM   1567  NZ  LYS A 361      58.050  69.770   3.635  1.00  0.00           N  
ATOM   1568  N   PHE A 362      60.227  68.343  -3.223  1.00  0.00           N  
ATOM   1569  CA  PHE A 362      60.406  67.558  -4.442  1.00  0.00           C  
ATOM   1570  C   PHE A 362      60.365  66.073  -4.069  1.00  0.00           C  
ATOM   1571  O   PHE A 362      60.822  65.684  -2.974  1.00  0.00           O  
ATOM   1572  CB  PHE A 362      61.764  67.845  -5.056  1.00  0.00           C  
ATOM   1573  CG  PHE A 362      61.786  68.993  -5.982  1.00  0.00           C  
ATOM   1574  CD1 PHE A 362      61.652  70.293  -5.516  1.00  0.00           C  
ATOM   1575  CD2 PHE A 362      61.972  68.782  -7.333  1.00  0.00           C  
ATOM   1576  CE1 PHE A 362      61.707  71.361  -6.381  1.00  0.00           C  
ATOM   1577  CE2 PHE A 362      62.027  69.837  -8.211  1.00  0.00           C  
ATOM   1578  CZ  PHE A 362      61.895  71.130  -7.738  1.00  0.00           C  
ATOM   1579  N   THR A 363      59.790  65.246  -4.945  1.00  0.00           N  
ATOM   1580  CA  THR A 363      59.750  63.806  -4.684  1.00  0.00           C  
ATOM   1581  C   THR A 363      60.661  63.081  -5.670  1.00  0.00           C  
ATOM   1582  O   THR A 363      60.649  63.352  -6.897  1.00  0.00           O  
ATOM   1583  CB  THR A 363      58.311  63.176  -4.614  1.00  0.00           C  
ATOM   1584  OG1 THR A 363      57.570  63.490  -5.789  1.00  0.00           O  
ATOM   1585  CG2 THR A 363      57.558  63.692  -3.387  1.00  0.00           C  
ATOM   1586  N   GLU A 364      61.536  62.259  -5.082  1.00  0.00           N  
ATOM   1587  CA  GLU A 364      62.521  61.509  -5.825  1.00  0.00           C  
ATOM   1588  C   GLU A 364      61.893  60.515  -6.729  1.00  0.00           C  
ATOM   1589  O   GLU A 364      61.079  59.739  -6.285  1.00  0.00           O  
ATOM   1590  CB  GLU A 364      63.432  60.755  -4.864  1.00  0.00           C  
ATOM   1591  CG  GLU A 364      64.661  60.106  -5.558  1.00  0.00           C  
ATOM   1592  CD  GLU A 364      65.630  59.441  -4.572  1.00  0.00           C  
ATOM   1593  OE1 GLU A 364      65.388  59.513  -3.338  1.00  0.00           O  
ATOM   1594  OE2 GLU A 364      66.626  58.846  -5.048  1.00  0.00           O  
ATOM   1595  N   VAL A 365      62.219  60.534  -7.998  1.00  0.00           N  
ATOM   1596  CA  VAL A 365      61.671  59.519  -8.843  1.00  0.00           C  
ATOM   1597  C   VAL A 365      62.730  58.587  -9.463  1.00  0.00           C  
ATOM   1598  O   VAL A 365      63.932  58.838  -9.362  1.00  0.00           O  
ATOM   1599  CB  VAL A 365      60.751  60.109  -9.879  1.00  0.00           C  
ATOM   1600  CG1 VAL A 365      59.615  60.774  -9.163  1.00  0.00           C  
ATOM   1601  CG2 VAL A 365      61.499  61.003 -10.865  1.00  0.00           C  
ATOM   1602  N   HIS A 366      62.303  57.451 -10.004  1.00  0.00           N  
ATOM   1603  CA  HIS A 366      63.222  56.502 -10.629  1.00  0.00           C  
ATOM   1604  C   HIS A 366      62.528  56.112 -11.929  1.00  0.00           C  
ATOM   1605  O   HIS A 366      61.412  55.628 -11.881  1.00  0.00           O  
ATOM   1606  CB  HIS A 366      63.383  55.289  -9.722  1.00  0.00           C  
ATOM   1607  CG  HIS A 366      64.122  55.565  -8.450  1.00  0.00           C  
ATOM   1608  ND1 HIS A 366      63.496  55.641  -7.224  1.00  0.00           N  
ATOM   1609  CD2 HIS A 366      65.446  55.714  -8.198  1.00  0.00           C  
ATOM   1610  CE1 HIS A 366      64.394  55.817  -6.271  1.00  0.00           C  
ATOM   1611  NE2 HIS A 366      65.585  55.866  -6.834  1.00  0.00           N  
ATOM   1612  N   THR A 368      63.107  56.368 -13.095  1.00  0.00           N  
ATOM   1613  CA  THR A 368      62.387  55.999 -14.294  1.00  0.00           C  
ATOM   1614  C   THR A 368      63.091  55.038 -15.287  1.00  0.00           C  
ATOM   1615  O   THR A 368      64.294  54.792 -15.217  1.00  0.00           O  
ATOM   1616  CB  THR A 368      61.723  57.255 -14.974  1.00  0.00           C  
ATOM   1617  OG1 THR A 368      62.673  58.012 -15.725  1.00  0.00           O  
ATOM   1618  CG2 THR A 368      61.112  58.156 -13.921  1.00  0.00           C  
ATOM   1619  N   PRO A 370      62.312  54.368 -16.135  1.00  0.00           N  
ATOM   1620  CA  PRO A 370      62.927  53.447 -17.080  1.00  0.00           C  
ATOM   1621  C   PRO A 370      64.014  54.021 -17.958  1.00  0.00           C  
ATOM   1622  O   PRO A 370      63.805  55.084 -18.551  1.00  0.00           O  
ATOM   1623  CB  PRO A 370      61.732  52.996 -17.926  1.00  0.00           C  
ATOM   1624  CG  PRO A 370      60.736  54.150 -17.783  1.00  0.00           C  
ATOM   1625  CD  PRO A 370      60.849  54.379 -16.307  1.00  0.00           C  
ATOM   1626  N   LYS A 371      65.144  53.289 -18.068  1.00  0.00           N  
ATOM   1627  CA  LYS A 371      66.276  53.673 -18.932  1.00  0.00           C  
ATOM   1628  C   LYS A 371      66.145  52.907 -20.221  1.00  0.00           C  
ATOM   1629  O   LYS A 371      66.721  53.295 -21.250  1.00  0.00           O  
ATOM   1630  CB  LYS A 371      67.612  53.347 -18.305  1.00  0.00           C  
ATOM   1631  CG  LYS A 371      67.771  53.853 -16.866  1.00  0.00           C  
ATOM   1632  CD  LYS A 371      67.345  55.310 -16.706  1.00  0.00           C  
ATOM   1633  CE  LYS A 371      67.386  55.692 -15.240  1.00  0.00           C  
ATOM   1634  NZ  LYS A 371      66.866  57.076 -15.054  1.00  0.00           N  
ATOM   1635  N   LEU A 372      65.397  51.799 -20.146  1.00  0.00           N  
ATOM   1636  CA  LEU A 372      65.115  50.948 -21.314  1.00  0.00           C  
ATOM   1637  C   LEU A 372      63.896  51.566 -22.022  1.00  0.00           C  
ATOM   1638  O   LEU A 372      62.824  51.658 -21.438  1.00  0.00           O  
ATOM   1639  CB  LEU A 372      64.819  49.508 -20.864  1.00  0.00           C  
ATOM   1640  CG  LEU A 372      65.988  48.510 -20.702  1.00  0.00           C  
ATOM   1641  CD1 LEU A 372      65.550  47.324 -19.873  1.00  0.00           C  
ATOM   1642  CD2 LEU A 372      66.488  48.037 -22.052  1.00  0.00           C  
ATOM   1643  N   LEU A 373      64.060  52.045 -23.242  1.00  0.00           N  
ATOM   1644  CA  LEU A 373      62.962  52.688 -23.943  1.00  0.00           C  
ATOM   1645  C   LEU A 373      62.459  51.941 -25.166  1.00  0.00           C  
ATOM   1646  O   LEU A 373      63.242  51.422 -25.948  1.00  0.00           O  
ATOM   1647  CB  LEU A 373      63.364  54.102 -24.353  1.00  0.00           C  
ATOM   1648  CG  LEU A 373      63.132  55.298 -23.420  1.00  0.00           C  
ATOM   1649  CD1 LEU A 373      63.419  55.030 -21.914  1.00  0.00           C  
ATOM   1650  CD2 LEU A 373      63.975  56.418 -23.990  1.00  0.00           C  
ATOM   1651  N   GLY A 374      61.150  51.992 -25.387  1.00  0.00           N  
ATOM   1652  CA  GLY A 374      60.550  51.288 -26.500  1.00  0.00           C  
ATOM   1653  C   GLY A 374      61.078  51.666 -27.860  1.00  0.00           C  
ATOM   1654  O   GLY A 374      60.935  50.912 -28.824  1.00  0.00           O  
ATOM   1655  N   ALA A 375      61.635  52.860 -27.965  1.00  0.00           N  
ATOM   1656  CA  ALA A 375      62.177  53.312 -29.232  1.00  0.00           C  
ATOM   1657  C   ALA A 375      63.026  54.537 -28.965  1.00  0.00           C  
ATOM   1658  O   ALA A 375      63.061  55.057 -27.840  1.00  0.00           O  
ATOM   1659  CB  ALA A 375      61.071  53.623 -30.208  1.00  0.00           C  
ATOM   1660  N   PRO A 376      63.811  54.945 -29.965  1.00  0.00           N  
ATOM   1661  CA  PRO A 376      64.688  56.112 -29.856  1.00  0.00           C  
ATOM   1662  C   PRO A 376      63.880  57.403 -29.983  1.00  0.00           C  
ATOM   1663  O   PRO A 376      63.843  58.038 -31.047  1.00  0.00           O  
ATOM   1664  CB  PRO A 376      65.639  55.919 -31.033  1.00  0.00           C  
ATOM   1665  CG  PRO A 376      64.745  55.270 -32.072  1.00  0.00           C  
ATOM   1666  CD  PRO A 376      63.989  54.257 -31.257  1.00  0.00           C  
ATOM   1667  N   SER A 377      63.173  57.752 -28.913  1.00  0.00           N  
ATOM   1668  CA  SER A 377      62.351  58.960 -28.887  1.00  0.00           C  
ATOM   1669  C   SER A 377      63.184  60.111 -29.439  1.00  0.00           C  
ATOM   1670  O   SER A 377      64.164  60.533 -28.821  1.00  0.00           O  
ATOM   1671  CB  SER A 377      61.872  59.237 -27.451  1.00  0.00           C  
ATOM   1672  OG  SER A 377      61.035  58.182 -26.968  1.00  0.00           O  
ATOM   1673  N   GLU A 378      62.858  60.498 -30.672  1.00  0.00           N  
ATOM   1674  CA  GLU A 378      63.553  61.556 -31.396  1.00  0.00           C  
ATOM   1675  C   GLU A 378      64.841  60.965 -31.985  1.00  0.00           C  
ATOM   1676  O   GLU A 378      65.124  61.119 -33.178  1.00  0.00           O  
ATOM   1677  CB  GLU A 378      63.896  62.743 -30.465  1.00  0.00           C  
ATOM   1678  CG  GLU A 378      64.462  64.024 -31.151  1.00  0.00           C  
ATOM   1679  CD  GLU A 378      65.850  63.848 -31.803  1.00  0.00           C  
ATOM   1680  OE1 GLU A 378      66.852  63.764 -31.053  1.00  0.00           O  
ATOM   1681  OE2 GLU A 378      65.938  63.805 -33.062  1.00  0.00           O  
ATOM   1682  N   GLY A 487      65.592  60.255 -31.149  1.00  0.00           N  
ATOM   1683  CA  GLY A 487      66.854  59.686 -31.575  1.00  0.00           C  
ATOM   1684  C   GLY A 487      67.912  60.609 -31.009  1.00  0.00           C  
ATOM   1685  O   GLY A 487      68.960  60.846 -31.625  1.00  0.00           O  
ATOM   1686  N   GLY A 488      67.613  61.106 -29.808  1.00  0.00           N  
ATOM   1687  CA  GLY A 488      68.467  62.032 -29.077  1.00  0.00           C  
ATOM   1688  C   GLY A 488      69.960  62.045 -29.348  1.00  0.00           C  
ATOM   1689  O   GLY A 488      70.542  63.101 -29.613  1.00  0.00           O  
ATOM   1690  N   SER A 495      70.581  60.875 -29.290  1.00  0.00           N  
ATOM   1691  CA  SER A 495      72.007  60.780 -29.520  1.00  0.00           C  
ATOM   1692  C   SER A 495      72.311  59.384 -30.055  1.00  0.00           C  
ATOM   1693  O   SER A 495      73.017  58.613 -29.412  1.00  0.00           O  
ATOM   1694  CB  SER A 495      72.740  61.040 -28.196  1.00  0.00           C  
ATOM   1695  OG  SER A 495      74.136  61.230 -28.365  1.00  0.00           O  
ATOM   1696  N   SER A 496      71.748  59.058 -31.217  1.00  0.00           N  
ATOM   1697  CA  SER A 496      71.947  57.754 -31.854  1.00  0.00           C  
ATOM   1698  C   SER A 496      71.311  56.613 -31.053  1.00  0.00           C  
ATOM   1699  O   SER A 496      70.638  55.739 -31.607  1.00  0.00           O  
ATOM   1700  CB  SER A 496      73.437  57.481 -32.068  1.00  0.00           C  
ATOM   1701  OG  SER A 496      74.062  58.565 -32.736  1.00  0.00           O  
ATOM   1702  N   VAL A 497      71.495  56.643 -29.743  1.00  0.00           N  
ATOM   1703  CA  VAL A 497      70.935  55.644 -28.860  1.00  0.00           C  
ATOM   1704  C   VAL A 497      71.472  54.219 -29.061  1.00  0.00           C  
ATOM   1705  O   VAL A 497      71.619  53.719 -30.184  1.00  0.00           O  
ATOM   1706  CB  VAL A 497      69.384  55.682 -28.892  1.00  0.00           C  
ATOM   1707  CG1 VAL A 497      68.828  55.078 -27.633  1.00  0.00           C  
ATOM   1708  CG2 VAL A 497      68.890  57.115 -29.004  1.00  0.00           C  
ATOM   1709  N   PHE A 498      71.826  53.613 -27.931  1.00  0.00           N  
ATOM   1710  CA  PHE A 498      72.344  52.258 -27.866  1.00  0.00           C  
ATOM   1711  C   PHE A 498      71.185  51.282 -27.981  1.00  0.00           C  
ATOM   1712  O   PHE A 498      70.271  51.277 -27.141  1.00  0.00           O  
ATOM   1713  CB  PHE A 498      72.998  52.019 -26.512  1.00  0.00           C  
ATOM   1714  CG  PHE A 498      74.277  52.757 -26.309  1.00  0.00           C  
ATOM   1715  CD1 PHE A 498      75.231  52.806 -27.304  1.00  0.00           C  
ATOM   1716  CD2 PHE A 498      74.556  53.339 -25.084  1.00  0.00           C  
ATOM   1717  CE1 PHE A 498      76.441  53.414 -27.081  1.00  0.00           C  
ATOM   1718  CE2 PHE A 498      75.762  53.949 -24.851  1.00  0.00           C  
ATOM   1719  CZ  PHE A 498      76.705  53.985 -25.851  1.00  0.00           C  
ATOM   1720  N   GLU A 499      71.277  50.404 -28.968  1.00  0.00           N  
ATOM   1721  CA  GLU A 499      70.260  49.402 -29.232  1.00  0.00           C  
ATOM   1722  C   GLU A 499      70.487  48.171 -28.346  1.00  0.00           C  
ATOM   1723  O   GLU A 499      71.557  47.577 -28.386  1.00  0.00           O  
ATOM   1724  CB  GLU A 499      70.346  49.039 -30.711  1.00  0.00           C  
ATOM   1725  CG  GLU A 499      69.358  48.022 -31.189  1.00  0.00           C  
ATOM   1726  CD  GLU A 499      69.167  48.097 -32.699  1.00  0.00           C  
ATOM   1727  OE1 GLU A 499      68.411  48.984 -33.153  1.00  0.00           O  
ATOM   1728  OE2 GLU A 499      69.775  47.288 -33.437  1.00  0.00           O  
ATOM   1729  N   VAL A 500      69.519  47.833 -27.500  1.00  0.00           N  
ATOM   1730  CA  VAL A 500      69.615  46.657 -26.635  1.00  0.00           C  
ATOM   1731  C   VAL A 500      68.734  45.595 -27.259  1.00  0.00           C  
ATOM   1732  O   VAL A 500      67.700  45.938 -27.833  1.00  0.00           O  
ATOM   1733  CB  VAL A 500      69.012  46.918 -25.247  1.00  0.00           C  
ATOM   1734  CG1 VAL A 500      68.864  45.622 -24.463  1.00  0.00           C  
ATOM   1735  CG2 VAL A 500      69.862  47.887 -24.478  1.00  0.00           C  
ATOM   1736  N   THR A 501      69.136  44.325 -27.196  1.00  0.00           N  
ATOM   1737  CA  THR A 501      68.277  43.264 -27.726  1.00  0.00           C  
ATOM   1738  C   THR A 501      67.399  42.840 -26.565  1.00  0.00           C  
ATOM   1739  O   THR A 501      67.876  42.380 -25.527  1.00  0.00           O  
ATOM   1740  CB  THR A 501      69.038  42.053 -28.283  1.00  0.00           C  
ATOM   1741  OG1 THR A 501      70.102  41.698 -27.393  1.00  0.00           O  
ATOM   1742  CG2 THR A 501      69.592  42.354 -29.661  1.00  0.00           C  
ATOM   1743  N   TYR A 502      66.128  43.171 -26.697  1.00  0.00           N  
ATOM   1744  CA  TYR A 502      65.121  42.871 -25.689  1.00  0.00           C  
ATOM   1745  C   TYR A 502      64.376  41.658 -26.218  1.00  0.00           C  
ATOM   1746  O   TYR A 502      63.903  41.683 -27.352  1.00  0.00           O  
ATOM   1747  CB  TYR A 502      64.165  44.050 -25.574  1.00  0.00           C  
ATOM   1748  CG  TYR A 502      63.530  44.150 -24.248  1.00  0.00           C  
ATOM   1749  CD1 TYR A 502      64.295  44.380 -23.128  1.00  0.00           C  
ATOM   1750  CD2 TYR A 502      62.162  44.046 -24.109  1.00  0.00           C  
ATOM   1751  CE1 TYR A 502      63.707  44.512 -21.877  1.00  0.00           C  
ATOM   1752  CE2 TYR A 502      61.555  44.182 -22.871  1.00  0.00           C  
ATOM   1753  CZ  TYR A 502      62.342  44.418 -21.762  1.00  0.00           C  
ATOM   1754  OH  TYR A 502      61.783  44.609 -20.537  1.00  0.00           O  
ATOM   1755  N   PHE A 651      64.282  40.617 -25.395  1.00  0.00           N  
ATOM   1756  CA  PHE A 651      63.642  39.357 -25.771  1.00  0.00           C  
ATOM   1757  C   PHE A 651      63.027  39.333 -27.192  1.00  0.00           C  
ATOM   1758  O   PHE A 651      61.863  39.711 -27.372  1.00  0.00           O  
ATOM   1759  CB  PHE A 651      62.549  38.979 -24.773  1.00  0.00           C  
ATOM   1760  CG  PHE A 651      62.896  39.187 -23.324  1.00  0.00           C  
ATOM   1761  CD1 PHE A 651      62.965  40.459 -22.784  1.00  0.00           C  
ATOM   1762  CD2 PHE A 651      62.953  38.106 -22.456  1.00  0.00           C  
ATOM   1763  CE1 PHE A 651      63.066  40.645 -21.389  1.00  0.00           C  
ATOM   1764  CE2 PHE A 651      63.055  38.279 -21.068  1.00  0.00           C  
ATOM   1765  CZ  PHE A 651      63.106  39.543 -20.537  1.00  0.00           C  
ATOM   1766  N   LYS A 652      63.811  38.980 -28.209  1.00  0.00           N  
ATOM   1767  CA  LYS A 652      63.275  38.909 -29.589  1.00  0.00           C  
ATOM   1768  C   LYS A 652      62.843  40.240 -30.245  1.00  0.00           C  
ATOM   1769  O   LYS A 652      62.102  40.245 -31.235  1.00  0.00           O  
ATOM   1770  CB  LYS A 652      62.098  37.914 -29.649  1.00  0.00           C  
ATOM   1771  CG  LYS A 652      62.424  36.536 -30.255  1.00  0.00           C  
ATOM   1772  CD  LYS A 652      61.361  35.501 -29.884  1.00  0.00           C  
ATOM   1773  CE  LYS A 652      61.663  34.821 -28.543  1.00  0.00           C  
ATOM   1774  NZ  LYS A 652      62.001  35.771 -27.436  1.00  0.00           N  
ATOM   1775  N   GLY A 653      63.380  41.349 -29.748  1.00  0.00           N  
ATOM   1776  CA  GLY A 653      63.043  42.654 -30.277  1.00  0.00           C  
ATOM   1777  C   GLY A 653      64.012  43.686 -29.743  1.00  0.00           C  
ATOM   1778  O   GLY A 653      64.838  43.370 -28.889  1.00  0.00           O  
ATOM   1779  N   LYS A 654      63.925  44.911 -30.260  1.00  0.00           N  
ATOM   1780  CA  LYS A 654      64.793  46.006 -29.855  1.00  0.00           C  
ATOM   1781  C   LYS A 654      64.420  46.588 -28.498  1.00  0.00           C  
ATOM   1782  O   LYS A 654      63.637  46.021 -27.749  1.00  0.00           O  
ATOM   1783  CB  LYS A 654      64.725  47.109 -30.886  1.00  0.00           C  
ATOM   1784  CG  LYS A 654      64.876  46.621 -32.294  1.00  0.00           C  
ATOM   1785  CD  LYS A 654      66.244  46.027 -32.524  1.00  0.00           C  
ATOM   1786  CE  LYS A 654      66.397  45.610 -33.980  1.00  0.00           C  
ATOM   1787  NZ  LYS A 654      66.182  46.743 -34.935  1.00  0.00           N  
ATOM   1788  N   ALA A 655      64.972  47.755 -28.225  1.00  0.00           N  
ATOM   1789  CA  ALA A 655      64.799  48.510 -26.991  1.00  0.00           C  
ATOM   1790  C   ALA A 655      65.941  49.476 -27.171  1.00  0.00           C  
ATOM   1791  O   ALA A 655      66.811  49.254 -28.026  1.00  0.00           O  
ATOM   1792  CB  ALA A 655      65.037  47.665 -25.774  1.00  0.00           C  
ATOM   1793  N   TYR A 656      65.894  50.616 -26.499  1.00  0.00           N  
ATOM   1794  CA  TYR A 656      66.950  51.597 -26.674  1.00  0.00           C  
ATOM   1795  C   TYR A 656      67.255  52.170 -25.316  1.00  0.00           C  
ATOM   1796  O   TYR A 656      66.432  52.088 -24.402  1.00  0.00           O  
ATOM   1797  CB  TYR A 656      66.509  52.676 -27.680  1.00  0.00           C  
ATOM   1798  CG  TYR A 656      66.152  52.114 -29.050  1.00  0.00           C  
ATOM   1799  CD1 TYR A 656      65.143  51.177 -29.187  1.00  0.00           C  
ATOM   1800  CD2 TYR A 656      66.900  52.417 -30.178  1.00  0.00           C  
ATOM   1801  CE1 TYR A 656      64.895  50.532 -30.375  1.00  0.00           C  
ATOM   1802  CE2 TYR A 656      66.648  51.775 -31.413  1.00  0.00           C  
ATOM   1803  CZ  TYR A 656      65.642  50.821 -31.488  1.00  0.00           C  
ATOM   1804  OH  TYR A 656      65.385  50.111 -32.647  1.00  0.00           O  
ATOM   1805  N   LEU A 657      68.484  52.614 -25.119  1.00  0.00           N  
ATOM   1806  CA  LEU A 657      68.823  53.187 -23.828  1.00  0.00           C  
ATOM   1807  C   LEU A 657      68.560  54.698 -23.876  1.00  0.00           C  
ATOM   1808  O   LEU A 657      68.867  55.377 -24.868  1.00  0.00           O  
ATOM   1809  CB  LEU A 657      70.269  52.856 -23.458  1.00  0.00           C  
ATOM   1810  CG  LEU A 657      70.582  51.432 -22.982  1.00  0.00           C  
ATOM   1811  CD1 LEU A 657      71.980  51.032 -23.438  1.00  0.00           C  
ATOM   1812  CD2 LEU A 657      70.472  51.347 -21.464  1.00  0.00           C  
ATOM   1813  N   ALA A 658      67.961  55.209 -22.812  1.00  0.00           N  
ATOM   1814  CA  ALA A 658      67.618  56.612 -22.708  1.00  0.00           C  
ATOM   1815  C   ALA A 658      68.773  57.613 -22.618  1.00  0.00           C  
ATOM   1816  O   ALA A 658      69.474  57.623 -21.617  1.00  0.00           O  
ATOM   1817  CB  ALA A 658      66.693  56.801 -21.510  1.00  0.00           C  
ATOM   1818  N   GLN A 659      68.877  58.518 -23.606  1.00  0.00           N  
ATOM   1819  CA  GLN A 659      69.890  59.589 -23.645  1.00  0.00           C  
ATOM   1820  C   GLN A 659      69.661  60.624 -22.536  1.00  0.00           C  
ATOM   1821  O   GLN A 659      70.553  61.414 -22.229  1.00  0.00           O  
ATOM   1822  CB  GLN A 659      69.866  60.344 -24.973  1.00  0.00           C  
ATOM   1823  CG  GLN A 659      69.863  59.476 -26.227  1.00  0.00           C  
ATOM   1824  CD  GLN A 659      71.176  58.752 -26.496  1.00  0.00           C  
ATOM   1825  OE1 GLN A 659      71.292  58.026 -27.475  1.00  0.00           O  
ATOM   1826  NE2 GLN A 659      72.181  58.999 -25.676  1.00  0.00           N  
ATOM   1827  N   SER A 660      68.434  60.680 -22.020  1.00  0.00           N  
ATOM   1828  CA  SER A 660      68.061  61.579 -20.925  1.00  0.00           C  
ATOM   1829  C   SER A 660      66.640  61.359 -20.491  1.00  0.00           C  
ATOM   1830  O   SER A 660      65.751  61.195 -21.330  1.00  0.00           O  
ATOM   1831  CB  SER A 660      68.167  63.035 -21.310  1.00  0.00           C  
ATOM   1832  OG  SER A 660      67.581  63.813 -20.273  1.00  0.00           O  
ATOM   1833  N   PRO A 661      66.384  61.456 -19.181  1.00  0.00           N  
ATOM   1834  CA  PRO A 661      65.043  61.264 -18.629  1.00  0.00           C  
ATOM   1835  C   PRO A 661      64.141  62.455 -18.870  1.00  0.00           C  
ATOM   1836  O   PRO A 661      63.334  62.793 -18.013  1.00  0.00           O  
ATOM   1837  CB  PRO A 661      65.311  61.077 -17.139  1.00  0.00           C  
ATOM   1838  CG  PRO A 661      66.486  61.947 -16.912  1.00  0.00           C  
ATOM   1839  CD  PRO A 661      67.366  61.661 -18.104  1.00  0.00           C  
ATOM   1840  N   GLN A 662      64.271  63.068 -20.044  1.00  0.00           N  
ATOM   1841  CA  GLN A 662      63.481  64.230 -20.438  1.00  0.00           C  
ATOM   1842  C   GLN A 662      62.010  63.867 -20.434  1.00  0.00           C  
ATOM   1843  O   GLN A 662      61.274  64.244 -19.516  1.00  0.00           O  
ATOM   1844  CB  GLN A 662      63.879  64.692 -21.849  1.00  0.00           C  
ATOM   1845  CG  GLN A 662      64.365  66.126 -21.918  1.00  0.00           C  
ATOM   1846  CD  GLN A 662      63.373  67.076 -21.293  1.00  0.00           C  
ATOM   1847  OE1 GLN A 662      63.343  67.251 -20.067  1.00  0.00           O  
ATOM   1848  NE2 GLN A 662      62.516  67.668 -22.125  1.00  0.00           N  
ATOM   1849  N   PHE A 663      61.609  63.066 -21.421  1.00  0.00           N  
ATOM   1850  CA  PHE A 663      60.227  62.652 -21.552  1.00  0.00           C  
ATOM   1851  C   PHE A 663      59.633  62.128 -20.252  1.00  0.00           C  
ATOM   1852  O   PHE A 663      58.637  62.664 -19.787  1.00  0.00           O  
ATOM   1853  CB  PHE A 663      60.064  61.630 -22.660  1.00  0.00           C  
ATOM   1854  CG  PHE A 663      60.418  62.144 -24.033  1.00  0.00           C  
ATOM   1855  CD1 PHE A 663      61.354  63.154 -24.205  1.00  0.00           C  
ATOM   1856  CD2 PHE A 663      59.827  61.585 -25.166  1.00  0.00           C  
ATOM   1857  CE1 PHE A 663      61.697  63.596 -25.491  1.00  0.00           C  
ATOM   1858  CE2 PHE A 663      60.163  62.023 -26.453  1.00  0.00           C  
ATOM   1859  CZ  PHE A 663      61.100  63.026 -26.619  1.00  0.00           C  
ATOM   1860  N   ASN A 664      60.271  61.168 -19.600  1.00  0.00           N  
ATOM   1861  CA  ASN A 664      59.701  60.629 -18.362  1.00  0.00           C  
ATOM   1862  C   ASN A 664      59.502  61.700 -17.325  1.00  0.00           C  
ATOM   1863  O   ASN A 664      58.626  61.578 -16.469  1.00  0.00           O  
ATOM   1864  CB  ASN A 664      60.563  59.515 -17.734  1.00  0.00           C  
ATOM   1865  CG  ASN A 664      60.622  58.224 -18.581  1.00  0.00           C  
ATOM   1866  OD1 ASN A 664      59.782  57.961 -19.474  1.00  0.00           O  
ATOM   1867  ND2 ASN A 664      61.637  57.407 -18.292  1.00  0.00           N  
ATOM   1868  N   LYS A 665      60.342  62.725 -17.343  1.00  0.00           N  
ATOM   1869  CA  LYS A 665      60.180  63.781 -16.354  1.00  0.00           C  
ATOM   1870  C   LYS A 665      58.927  64.556 -16.675  1.00  0.00           C  
ATOM   1871  O   LYS A 665      58.117  64.827 -15.794  1.00  0.00           O  
ATOM   1872  CB  LYS A 665      61.387  64.718 -16.295  1.00  0.00           C  
ATOM   1873  CG  LYS A 665      62.495  64.213 -15.422  1.00  0.00           C  
ATOM   1874  CD  LYS A 665      61.921  63.595 -14.170  1.00  0.00           C  
ATOM   1875  CE  LYS A 665      62.807  62.474 -13.679  1.00  0.00           C  
ATOM   1876  NZ  LYS A 665      63.119  61.482 -14.766  1.00  0.00           N  
ATOM   1877  N   GLN A 666      58.749  64.855 -17.955  1.00  0.00           N  
ATOM   1878  CA  GLN A 666      57.594  65.592 -18.405  1.00  0.00           C  
ATOM   1879  C   GLN A 666      56.312  64.798 -18.183  1.00  0.00           C  
ATOM   1880  O   GLN A 666      55.370  65.279 -17.533  1.00  0.00           O  
ATOM   1881  CB  GLN A 666      57.752  65.977 -19.863  1.00  0.00           C  
ATOM   1882  CG  GLN A 666      58.536  67.236 -20.060  1.00  0.00           C  
ATOM   1883  CD  GLN A 666      58.801  67.493 -21.521  1.00  0.00           C  
ATOM   1884  OE1 GLN A 666      59.770  66.995 -22.080  1.00  0.00           O  
ATOM   1885  NE2 GLN A 666      57.934  68.266 -22.159  1.00  0.00           N  
ATOM   1886  N   GLN A 667      56.268  63.571 -18.692  1.00  0.00           N  
ATOM   1887  CA  GLN A 667      55.083  62.750 -18.508  1.00  0.00           C  
ATOM   1888  C   GLN A 667      54.750  62.567 -17.022  1.00  0.00           C  
ATOM   1889  O   GLN A 667      53.627  62.233 -16.683  1.00  0.00           O  
ATOM   1890  CB  GLN A 667      55.212  61.424 -19.245  1.00  0.00           C  
ATOM   1891  CG  GLN A 667      54.248  61.301 -20.431  1.00  0.00           C  
ATOM   1892  CD  GLN A 667      54.578  62.225 -21.618  1.00  0.00           C  
ATOM   1893  OE1 GLN A 667      55.554  61.999 -22.338  1.00  0.00           O  
ATOM   1894  NE2 GLN A 667      53.750  63.247 -21.839  1.00  0.00           N  
ATOM   1895  N   LEU A 668      55.692  62.856 -16.135  1.00  0.00           N  
ATOM   1896  CA  LEU A 668      55.424  62.738 -14.703  1.00  0.00           C  
ATOM   1897  C   LEU A 668      54.850  64.063 -14.201  1.00  0.00           C  
ATOM   1898  O   LEU A 668      54.342  64.178 -13.060  1.00  0.00           O  
ATOM   1899  CB  LEU A 668      56.705  62.391 -13.925  1.00  0.00           C  
ATOM   1900  CG  LEU A 668      56.698  61.013 -13.281  1.00  0.00           C  
ATOM   1901  CD1 LEU A 668      56.837  60.070 -14.411  1.00  0.00           C  
ATOM   1902  CD2 LEU A 668      57.827  60.834 -12.278  1.00  0.00           C  
ATOM   1903  N   ILE A 669      55.063  65.086 -15.020  1.00  0.00           N  
ATOM   1904  CA  ILE A 669      54.559  66.418 -14.742  1.00  0.00           C  
ATOM   1905  C   ILE A 669      53.084  66.355 -15.162  1.00  0.00           C  
ATOM   1906  O   ILE A 669      52.207  66.621 -14.331  1.00  0.00           O  
ATOM   1907  CB  ILE A 669      55.445  67.519 -15.436  1.00  0.00           C  
ATOM   1908  CG1 ILE A 669      56.598  67.904 -14.505  1.00  0.00           C  
ATOM   1909  CG2 ILE A 669      54.648  68.725 -15.815  1.00  0.00           C  
ATOM   1910  CD1 ILE A 669      56.165  68.166 -13.091  1.00  0.00           C  
ATOM   1911  N   VAL A 670      52.814  65.869 -16.383  1.00  0.00           N  
ATOM   1912  CA  VAL A 670      51.442  65.679 -16.841  1.00  0.00           C  
ATOM   1913  C   VAL A 670      50.770  64.660 -15.911  1.00  0.00           C  
ATOM   1914  O   VAL A 670      49.602  64.744 -15.661  1.00  0.00           O  
ATOM   1915  CB  VAL A 670      51.328  65.222 -18.305  1.00  0.00           C  
ATOM   1916  CG1 VAL A 670      52.617  65.370 -19.023  1.00  0.00           C  
ATOM   1917  CG2 VAL A 670      50.809  63.854 -18.402  1.00  0.00           C  
ATOM   1918  N   ALA A 671      51.522  63.733 -15.349  1.00  0.00           N  
ATOM   1919  CA  ALA A 671      50.954  62.775 -14.418  1.00  0.00           C  
ATOM   1920  C   ALA A 671      50.725  63.373 -13.048  1.00  0.00           C  
ATOM   1921  O   ALA A 671      50.713  62.650 -12.053  1.00  0.00           O  
ATOM   1922  CB  ALA A 671      51.847  61.571 -14.291  1.00  0.00           C  
ATOM   1923  N   ASP A 685      50.676  64.696 -12.970  1.00  0.00           N  
ATOM   1924  CA  ASP A 685      50.395  65.389 -11.692  1.00  0.00           C  
ATOM   1925  C   ASP A 685      51.385  65.183 -10.543  1.00  0.00           C  
ATOM   1926  O   ASP A 685      50.980  65.178  -9.365  1.00  0.00           O  
ATOM   1927  CB  ASP A 685      49.008  64.991 -11.150  1.00  0.00           C  
ATOM   1928  CG  ASP A 685      47.906  65.988 -11.488  1.00  0.00           C  
ATOM   1929  OD1 ASP A 685      47.769  66.408 -12.665  1.00  0.00           O  
ATOM   1930  OD2 ASP A 685      47.131  66.278 -10.551  1.00  0.00           O  
ATOM   1931  N   PHE A 686      52.674  65.038 -10.859  1.00  0.00           N  
ATOM   1932  CA  PHE A 686      53.658  64.852  -9.788  1.00  0.00           C  
ATOM   1933  C   PHE A 686      54.187  66.154  -9.207  1.00  0.00           C  
ATOM   1934  O   PHE A 686      54.618  66.199  -8.036  1.00  0.00           O  
ATOM   1935  CB  PHE A 686      54.756  63.888 -10.208  1.00  0.00           C  
ATOM   1936  CG  PHE A 686      54.462  62.485  -9.822  1.00  0.00           C  
ATOM   1937  CD1 PHE A 686      54.504  62.107  -8.481  1.00  0.00           C  
ATOM   1938  CD2 PHE A 686      54.084  61.555 -10.773  1.00  0.00           C  
ATOM   1939  CE1 PHE A 686      54.176  60.835  -8.093  1.00  0.00           C  
ATOM   1940  CE2 PHE A 686      53.751  60.270 -10.384  1.00  0.00           C  
ATOM   1941  CZ  PHE A 686      53.800  59.917  -9.029  1.00  0.00           C  
ATOM   1942  N   GLU A 687      54.102  67.201 -10.036  1.00  0.00           N  
ATOM   1943  CA  GLU A 687      54.487  68.561  -9.678  1.00  0.00           C  
ATOM   1944  C   GLU A 687      55.962  68.864  -9.640  1.00  0.00           C  
ATOM   1945  O   GLU A 687      56.477  69.542 -10.508  1.00  0.00           O  
ATOM   1946  CB  GLU A 687      53.854  68.983  -8.328  1.00  0.00           C  
ATOM   1947  CG  GLU A 687      52.356  69.335  -8.372  1.00  0.00           C  
ATOM   1948  CD  GLU A 687      52.090  70.671  -9.031  1.00  0.00           C  
ATOM   1949  OE1 GLU A 687      52.244  71.699  -8.328  1.00  0.00           O  
ATOM   1950  OE2 GLU A 687      51.756  70.696 -10.240  1.00  0.00           O  
ATOM   1951  N   ARG A 688      56.614  68.410  -8.583  1.00  0.00           N  
ATOM   1952  CA  ARG A 688      58.033  68.646  -8.375  1.00  0.00           C  
ATOM   1953  C   ARG A 688      58.823  67.366  -8.242  1.00  0.00           C  
ATOM   1954  O   ARG A 688      58.969  66.815  -7.141  1.00  0.00           O  
ATOM   1955  CB  ARG A 688      58.234  69.527  -7.143  1.00  0.00           C  
ATOM   1956  CG  ARG A 688      58.116  70.983  -7.489  1.00  0.00           C  
ATOM   1957  CD  ARG A 688      57.075  71.592  -6.660  1.00  0.00           C  
ATOM   1958  NE  ARG A 688      57.624  72.212  -5.469  1.00  0.00           N  
ATOM   1959  CZ  ARG A 688      57.578  73.523  -5.267  1.00  0.00           C  
ATOM   1960  NH1 ARG A 688      57.037  74.290  -6.207  1.00  0.00           N  
ATOM   1961  NH2 ARG A 688      58.075  74.053  -4.150  1.00  0.00           N  
ATOM   1962  N   VAL A 689      59.525  67.055  -9.320  1.00  0.00           N  
ATOM   1963  CA  VAL A 689      60.272  65.820  -9.390  1.00  0.00           C  
ATOM   1964  C   VAL A 689      61.793  65.898  -9.765  1.00  0.00           C  
ATOM   1965  O   VAL A 689      62.198  66.747 -10.582  1.00  0.00           O  
ATOM   1966  CB  VAL A 689      59.508  64.955 -10.396  1.00  0.00           C  
ATOM   1967  CG1 VAL A 689      59.941  65.224 -11.835  1.00  0.00           C  
ATOM   1968  CG2 VAL A 689      59.598  63.596 -10.044  1.00  0.00           C  
ATOM   1969  N   TYR A 690      62.635  65.065  -9.132  1.00  0.00           N  
ATOM   1970  CA  TYR A 690      64.082  64.985  -9.478  1.00  0.00           C  
ATOM   1971  C   TYR A 690      64.535  63.527  -9.557  1.00  0.00           C  
ATOM   1972  O   TYR A 690      63.985  62.682  -8.845  1.00  0.00           O  
ATOM   1973  CB  TYR A 690      64.999  65.718  -8.483  1.00  0.00           C  
ATOM   1974  CG  TYR A 690      65.161  65.100  -7.129  1.00  0.00           C  
ATOM   1975  CD1 TYR A 690      65.859  63.942  -6.941  1.00  0.00           C  
ATOM   1976  CD2 TYR A 690      64.634  65.713  -6.031  1.00  0.00           C  
ATOM   1977  CE1 TYR A 690      66.019  63.410  -5.667  1.00  0.00           C  
ATOM   1978  CE2 TYR A 690      64.788  65.207  -4.774  1.00  0.00           C  
ATOM   1979  CZ  TYR A 690      65.472  64.058  -4.599  1.00  0.00           C  
ATOM   1980  OH  TYR A 690      65.537  63.571  -3.330  1.00  0.00           O  
ATOM   1981  N   GLU A 691      65.570  63.243 -10.350  1.00  0.00           N  
ATOM   1982  CA  GLU A 691      66.100  61.871 -10.481  1.00  0.00           C  
ATOM   1983  C   GLU A 691      67.609  61.869 -10.656  1.00  0.00           C  
ATOM   1984  O   GLU A 691      68.106  62.535 -11.565  1.00  0.00           O  
ATOM   1985  CB  GLU A 691      65.500  61.120 -11.692  1.00  0.00           C  
ATOM   1986  CG  GLU A 691      65.551  59.588 -11.505  1.00  0.00           C  
ATOM   1987  CD  GLU A 691      65.248  58.744 -12.751  1.00  0.00           C  
ATOM   1988  OE1 GLU A 691      64.638  59.205 -13.756  1.00  0.00           O  
ATOM   1989  OE2 GLU A 691      65.668  57.569 -12.721  1.00  0.00           O  
ATOM   1990  N   ILE A 692      68.319  61.098  -9.830  1.00  0.00           N  
ATOM   1991  CA  ILE A 692      69.788  60.954  -9.913  1.00  0.00           C  
ATOM   1992  C   ILE A 692      70.065  59.530 -10.462  1.00  0.00           C  
ATOM   1993  O   ILE A 692      69.883  58.551  -9.739  1.00  0.00           O  
ATOM   1994  CB  ILE A 692      70.426  61.015  -8.509  1.00  0.00           C  
ATOM   1995  CG1 ILE A 692      70.211  62.350  -7.826  1.00  0.00           C  
ATOM   1996  CG2 ILE A 692      71.863  60.735  -8.572  1.00  0.00           C  
ATOM   1997  CD1 ILE A 692      70.695  62.290  -6.392  1.00  0.00           C  
ATOM   1998  N   GLY A 693      70.510  59.376 -11.699  1.00  0.00           N  
ATOM   1999  CA  GLY A 693      70.748  58.027 -12.154  1.00  0.00           C  
ATOM   2000  C   GLY A 693      71.450  58.023 -13.472  1.00  0.00           C  
ATOM   2001  O   GLY A 693      71.723  59.082 -13.998  1.00  0.00           O  
ATOM   2002  N   PRO A 695      71.718  56.859 -14.068  1.00  0.00           N  
ATOM   2003  CA  PRO A 695      72.402  56.755 -15.353  1.00  0.00           C  
ATOM   2004  C   PRO A 695      71.869  57.643 -16.448  1.00  0.00           C  
ATOM   2005  O   PRO A 695      70.707  58.029 -16.413  1.00  0.00           O  
ATOM   2006  CB  PRO A 695      72.160  55.295 -15.740  1.00  0.00           C  
ATOM   2007  CG  PRO A 695      72.176  54.605 -14.457  1.00  0.00           C  
ATOM   2008  CD  PRO A 695      71.355  55.519 -13.579  1.00  0.00           C  
ATOM   2009  N   VAL A 696      72.738  57.990 -17.393  1.00  0.00           N  
ATOM   2010  CA  VAL A 696      72.346  58.721 -18.597  1.00  0.00           C  
ATOM   2011  C   VAL A 696      73.313  58.139 -19.610  1.00  0.00           C  
ATOM   2012  O   VAL A 696      74.500  58.135 -19.350  1.00  0.00           O  
ATOM   2013  CB  VAL A 696      72.553  60.211 -18.493  1.00  0.00           C  
ATOM   2014  CG1 VAL A 696      71.986  60.889 -19.731  1.00  0.00           C  
ATOM   2015  CG2 VAL A 696      71.911  60.732 -17.233  1.00  0.00           C  
ATOM   2016  N   PHE A 697      72.830  57.606 -20.725  1.00  0.00           N  
ATOM   2017  CA  PHE A 697      73.704  56.971 -21.694  1.00  0.00           C  
ATOM   2018  C   PHE A 697      73.712  57.708 -22.982  1.00  0.00           C  
ATOM   2019  O   PHE A 697      72.862  57.467 -23.823  1.00  0.00           O  
ATOM   2020  CB  PHE A 697      73.245  55.531 -22.029  1.00  0.00           C  
ATOM   2021  CG  PHE A 697      72.924  54.697 -20.844  1.00  0.00           C  
ATOM   2022  CD1 PHE A 697      73.921  54.181 -20.058  1.00  0.00           C  
ATOM   2023  CD2 PHE A 697      71.608  54.488 -20.471  1.00  0.00           C  
ATOM   2024  CE1 PHE A 697      73.610  53.476 -18.902  1.00  0.00           C  
ATOM   2025  CE2 PHE A 697      71.279  53.784 -19.313  1.00  0.00           C  
ATOM   2026  CZ  PHE A 697      72.274  53.281 -18.525  1.00  0.00           C  
ATOM   2027  N   ARG A 698      74.671  58.587 -23.187  1.00  0.00           N  
ATOM   2028  CA  ARG A 698      74.736  59.281 -24.465  1.00  0.00           C  
ATOM   2029  C   ARG A 698      75.540  58.354 -25.368  1.00  0.00           C  
ATOM   2030  O   ARG A 698      76.357  57.580 -24.873  1.00  0.00           O  
ATOM   2031  CB  ARG A 698      75.408  60.643 -24.298  1.00  0.00           C  
ATOM   2032  CG  ARG A 698      74.866  61.720 -25.244  1.00  0.00           C  
ATOM   2033  CD  ARG A 698      73.398  61.961 -24.988  1.00  0.00           C  
ATOM   2034  NE  ARG A 698      73.110  62.189 -23.576  1.00  0.00           N  
ATOM   2035  CZ  ARG A 698      72.687  63.346 -23.085  1.00  0.00           C  
ATOM   2036  NH1 ARG A 698      72.497  64.383 -23.889  1.00  0.00           N  
ATOM   2037  NH2 ARG A 698      72.430  63.460 -21.790  1.00  0.00           N  
ATOM   2038  N   ALA A 699      75.306  58.389 -26.669  1.00  0.00           N  
ATOM   2039  CA  ALA A 699      76.048  57.487 -27.541  1.00  0.00           C  
ATOM   2040  C   ALA A 699      76.552  58.067 -28.838  1.00  0.00           C  
ATOM   2041  O   ALA A 699      76.654  57.358 -29.848  1.00  0.00           O  
ATOM   2042  CB  ALA A 699      75.248  56.258 -27.822  1.00  0.00           C  
ATOM   2043  N   GLU A 700      76.802  59.372 -28.843  1.00  0.00           N  
ATOM   2044  CA  GLU A 700      77.353  59.998 -30.036  1.00  0.00           C  
ATOM   2045  C   GLU A 700      78.838  59.686 -29.866  1.00  0.00           C  
ATOM   2046  O   GLU A 700      79.298  59.527 -28.738  1.00  0.00           O  
ATOM   2047  CB  GLU A 700      77.092  61.505 -30.031  1.00  0.00           C  
ATOM   2048  CG  GLU A 700      77.205  62.146 -31.410  1.00  0.00           C  
ATOM   2049  CD  GLU A 700      78.134  63.367 -31.425  1.00  0.00           C  
ATOM   2050  OE1 GLU A 700      78.637  63.731 -30.332  1.00  0.00           O  
ATOM   2051  OE2 GLU A 700      78.364  63.963 -32.518  1.00  0.00           O  
ATOM   2052  N   ASN A 703      79.566  59.508 -30.963  1.00  0.00           N  
ATOM   2053  CA  ASN A 703      80.992  59.186 -30.889  1.00  0.00           C  
ATOM   2054  C   ASN A 703      81.803  60.405 -30.498  1.00  0.00           C  
ATOM   2055  O   ASN A 703      82.104  61.253 -31.329  1.00  0.00           O  
ATOM   2056  CB  ASN A 703      81.489  58.657 -32.230  1.00  0.00           C  
ATOM   2057  CG  ASN A 703      82.701  57.754 -32.085  1.00  0.00           C  
ATOM   2058  OD1 ASN A 703      83.317  57.662 -31.003  1.00  0.00           O  
ATOM   2059  ND2 ASN A 703      83.042  57.061 -33.168  1.00  0.00           N  
ATOM   2060  N   SER A 704      82.187  60.472 -29.238  1.00  0.00           N  
ATOM   2061  CA  SER A 704      82.932  61.602 -28.754  1.00  0.00           C  
ATOM   2062  C   SER A 704      84.037  61.187 -27.815  1.00  0.00           C  
ATOM   2063  O   SER A 704      83.782  60.917 -26.630  1.00  0.00           O  
ATOM   2064  CB  SER A 704      81.997  62.551 -28.016  1.00  0.00           C  
ATOM   2065  OG  SER A 704      81.007  63.077 -28.881  1.00  0.00           O  
ATOM   2066  N   ASN A 713      85.264  61.104 -28.329  1.00  0.00           N  
ATOM   2067  CA  ASN A 713      86.404  60.764 -27.474  1.00  0.00           C  
ATOM   2068  C   ASN A 713      86.836  62.153 -27.010  1.00  0.00           C  
ATOM   2069  O   ASN A 713      87.298  62.947 -27.824  1.00  0.00           O  
ATOM   2070  CB  ASN A 713      87.506  60.099 -28.293  1.00  0.00           C  
ATOM   2071  CG  ASN A 713      88.116  58.881 -27.595  1.00  0.00           C  
ATOM   2072  OD1 ASN A 713      88.319  57.852 -28.233  1.00  0.00           O  
ATOM   2073  ND2 ASN A 713      88.439  59.001 -26.305  1.00  0.00           N  
ATOM   2074  N   THR A 714      86.663  62.461 -25.726  1.00  0.00           N  
ATOM   2075  CA  THR A 714      86.978  63.807 -25.238  1.00  0.00           C  
ATOM   2076  C   THR A 714      87.301  63.780 -23.738  1.00  0.00           C  
ATOM   2077  O   THR A 714      87.209  62.725 -23.110  1.00  0.00           O  
ATOM   2078  CB  THR A 714      85.759  64.744 -25.581  1.00  0.00           C  
ATOM   2079  OG1 THR A 714      85.947  65.334 -26.872  1.00  0.00           O  
ATOM   2080  CG2 THR A 714      85.497  65.797 -24.552  1.00  0.00           C  
ATOM   2081  N   HIS A 715      87.758  64.896 -23.171  1.00  0.00           N  
ATOM   2082  CA  HIS A 715      88.076  64.921 -21.743  1.00  0.00           C  
ATOM   2083  C   HIS A 715      86.912  65.427 -20.889  1.00  0.00           C  
ATOM   2084  O   HIS A 715      86.995  65.526 -19.654  1.00  0.00           O  
ATOM   2085  CB  HIS A 715      89.338  65.747 -21.479  1.00  0.00           C  
ATOM   2086  CG  HIS A 715      89.159  67.203 -21.730  1.00  0.00           C  
ATOM   2087  ND1 HIS A 715      88.934  68.108 -20.712  1.00  0.00           N  
ATOM   2088  CD2 HIS A 715      89.078  67.905 -22.888  1.00  0.00           C  
ATOM   2089  CE1 HIS A 715      88.708  69.304 -21.231  1.00  0.00           C  
ATOM   2090  NE2 HIS A 715      88.792  69.208 -22.549  1.00  0.00           N  
ATOM   2091  N   ARG A 716      85.819  65.756 -21.555  1.00  0.00           N  
ATOM   2092  CA  ARG A 716      84.646  66.234 -20.841  1.00  0.00           C  
ATOM   2093  C   ARG A 716      83.428  65.316 -21.114  1.00  0.00           C  
ATOM   2094  O   ARG A 716      82.425  65.368 -20.406  1.00  0.00           O  
ATOM   2095  CB  ARG A 716      84.371  67.701 -21.197  1.00  0.00           C  
ATOM   2096  CG  ARG A 716      83.810  67.936 -22.584  1.00  0.00           C  
ATOM   2097  CD  ARG A 716      83.564  69.417 -22.820  1.00  0.00           C  
ATOM   2098  NE  ARG A 716      84.824  70.137 -22.909  1.00  0.00           N  
ATOM   2099  CZ  ARG A 716      85.509  70.297 -24.034  1.00  0.00           C  
ATOM   2100  NH1 ARG A 716      85.058  69.788 -25.180  1.00  0.00           N  
ATOM   2101  NH2 ARG A 716      86.642  70.983 -24.010  1.00  0.00           N  
ATOM   2102  N   HIS A 718      83.576  64.442 -22.112  1.00  0.00           N  
ATOM   2103  CA  HIS A 718      82.554  63.487 -22.508  1.00  0.00           C  
ATOM   2104  C   HIS A 718      82.807  62.030 -22.182  1.00  0.00           C  
ATOM   2105  O   HIS A 718      83.743  61.442 -22.704  1.00  0.00           O  
ATOM   2106  CB  HIS A 718      82.354  63.500 -24.009  1.00  0.00           C  
ATOM   2107  CG  HIS A 718      81.819  64.780 -24.543  1.00  0.00           C  
ATOM   2108  ND1 HIS A 718      81.402  65.814 -23.733  1.00  0.00           N  
ATOM   2109  CD2 HIS A 718      81.637  65.198 -25.819  1.00  0.00           C  
ATOM   2110  CE1 HIS A 718      80.990  66.815 -24.489  1.00  0.00           C  
ATOM   2111  NE2 HIS A 718      81.123  66.467 -25.756  1.00  0.00           N  
ATOM   2112  N   MET A 723      81.908  61.458 -21.377  1.00  0.00           N  
ATOM   2113  CA  MET A 723      81.866  60.034 -21.045  1.00  0.00           C  
ATOM   2114  C   MET A 723      80.723  59.419 -21.906  1.00  0.00           C  
ATOM   2115  O   MET A 723      80.138  60.091 -22.763  1.00  0.00           O  
ATOM   2116  CB  MET A 723      81.632  59.824 -19.578  1.00  0.00           C  
ATOM   2117  CG  MET A 723      82.852  59.351 -18.937  1.00  0.00           C  
ATOM   2118  SD  MET A 723      82.760  59.573 -17.222  1.00  0.00           S  
ATOM   2119  CE  MET A 723      81.748  58.270 -16.776  1.00  0.00           C  
ATOM   2120  N   THR A 724      80.356  58.173 -21.670  1.00  0.00           N  
ATOM   2121  CA  THR A 724      79.341  57.535 -22.521  1.00  0.00           C  
ATOM   2122  C   THR A 724      78.176  57.063 -21.682  1.00  0.00           C  
ATOM   2123  O   THR A 724      77.129  56.676 -22.171  1.00  0.00           O  
ATOM   2124  CB  THR A 724      79.979  56.370 -23.301  1.00  0.00           C  
ATOM   2125  OG1 THR A 724      79.381  56.254 -24.590  1.00  0.00           O  
ATOM   2126  CG2 THR A 724      79.897  55.075 -22.516  1.00  0.00           C  
ATOM   2127  N   GLU A 725      78.389  57.086 -20.398  1.00  0.00           N  
ATOM   2128  CA  GLU A 725      77.375  56.724 -19.487  1.00  0.00           C  
ATOM   2129  C   GLU A 725      77.826  57.628 -18.372  1.00  0.00           C  
ATOM   2130  O   GLU A 725      79.007  57.638 -18.048  1.00  0.00           O  
ATOM   2131  CB  GLU A 725      77.480  55.260 -19.041  1.00  0.00           C  
ATOM   2132  CG  GLU A 725      76.761  55.068 -17.703  1.00  0.00           C  
ATOM   2133  CD  GLU A 725      76.669  53.641 -17.189  1.00  0.00           C  
ATOM   2134  OE1 GLU A 725      76.923  52.696 -17.974  1.00  0.00           O  
ATOM   2135  OE2 GLU A 725      76.315  53.484 -15.979  1.00  0.00           O  
ATOM   2136  N   PHE A 726      76.950  58.503 -17.897  1.00  0.00           N  
ATOM   2137  CA  PHE A 726      77.314  59.345 -16.783  1.00  0.00           C  
ATOM   2138  C   PHE A 726      76.149  59.379 -15.823  1.00  0.00           C  
ATOM   2139  O   PHE A 726      75.101  58.809 -16.134  1.00  0.00           O  
ATOM   2140  CB  PHE A 726      77.680  60.730 -17.258  1.00  0.00           C  
ATOM   2141  CG  PHE A 726      76.601  61.418 -17.994  1.00  0.00           C  
ATOM   2142  CD1 PHE A 726      75.666  62.171 -17.307  1.00  0.00           C  
ATOM   2143  CD2 PHE A 726      76.590  61.433 -19.385  1.00  0.00           C  
ATOM   2144  CE1 PHE A 726      74.747  62.931 -18.003  1.00  0.00           C  
ATOM   2145  CE2 PHE A 726      75.662  62.199 -20.082  1.00  0.00           C  
ATOM   2146  CZ  PHE A 726      74.752  62.948 -19.389  1.00  0.00           C  
ATOM   2147  N   THR A 729      76.334  59.927 -14.632  1.00  0.00           N  
ATOM   2148  CA  THR A 729      75.212  60.000 -13.736  1.00  0.00           C  
ATOM   2149  C   THR A 729      74.587  61.393 -13.789  1.00  0.00           C  
ATOM   2150  O   THR A 729      75.215  62.356 -13.355  1.00  0.00           O  
ATOM   2151  CB  THR A 729      75.557  59.622 -12.292  1.00  0.00           C  
ATOM   2152  OG1 THR A 729      75.023  60.590 -11.388  1.00  0.00           O  
ATOM   2153  CG2 THR A 729      77.015  59.538 -12.084  1.00  0.00           C  
ATOM   2154  N   GLY A 730      73.351  61.477 -14.308  1.00  0.00           N  
ATOM   2155  CA  GLY A 730      72.603  62.722 -14.419  1.00  0.00           C  
ATOM   2156  C   GLY A 730      71.906  63.113 -13.121  1.00  0.00           C  
ATOM   2157  O   GLY A 730      71.702  62.284 -12.211  1.00  0.00           O  
ATOM   2158  N   LEU A 731      71.647  64.413 -12.991  1.00  0.00           N  
ATOM   2159  CA  LEU A 731      70.946  64.989 -11.849  1.00  0.00           C  
ATOM   2160  C   LEU A 731      69.821  65.760 -12.500  1.00  0.00           C  
ATOM   2161  O   LEU A 731      70.074  66.714 -13.229  1.00  0.00           O  
ATOM   2162  CB  LEU A 731      71.846  65.919 -11.068  1.00  0.00           C  
ATOM   2163  CG  LEU A 731      72.958  65.198 -10.303  1.00  0.00           C  
ATOM   2164  CD1 LEU A 731      73.433  66.063  -9.156  1.00  0.00           C  
ATOM   2165  CD2 LEU A 731      72.451  63.889  -9.758  1.00  0.00           C  
ATOM   2166  N   ASP A 732      68.603  65.226 -12.404  1.00  0.00           N  
ATOM   2167  CA  ASP A 732      67.440  65.859 -13.025  1.00  0.00           C  
ATOM   2168  C   ASP A 732      66.386  66.402 -12.088  1.00  0.00           C  
ATOM   2169  O   ASP A 732      66.214  65.961 -10.955  1.00  0.00           O  
ATOM   2170  CB  ASP A 732      66.768  64.935 -14.029  1.00  0.00           C  
ATOM   2171  CG  ASP A 732      67.660  64.622 -15.199  1.00  0.00           C  
ATOM   2172  OD1 ASP A 732      68.577  63.802 -15.007  1.00  0.00           O  
ATOM   2173  OD2 ASP A 732      67.455  65.170 -16.307  1.00  0.00           O  
ATOM   2174  N   MET A 733      65.678  67.387 -12.597  1.00  0.00           N  
ATOM   2175  CA  MET A 733      64.635  68.012 -11.853  1.00  0.00           C  
ATOM   2176  C   MET A 733      63.761  68.651 -12.914  1.00  0.00           C  
ATOM   2177  O   MET A 733      64.264  69.061 -13.975  1.00  0.00           O  
ATOM   2178  CB  MET A 733      65.238  69.056 -10.932  1.00  0.00           C  
ATOM   2179  CG  MET A 733      65.770  70.266 -11.659  1.00  0.00           C  
ATOM   2180  SD  MET A 733      64.479  71.499 -11.824  1.00  0.00           S  
ATOM   2181  CE  MET A 733      64.366  72.053 -10.043  1.00  0.00           C  
ATOM   2182  N   GLU A 734      62.448  68.590 -12.658  1.00  0.00           N  
ATOM   2183  CA  GLU A 734      61.398  69.162 -13.500  1.00  0.00           C  
ATOM   2184  C   GLU A 734      60.353  69.673 -12.552  1.00  0.00           C  
ATOM   2185  O   GLU A 734      60.086  69.034 -11.516  1.00  0.00           O  
ATOM   2186  CB  GLU A 734      60.720  68.118 -14.320  1.00  0.00           C  
ATOM   2187  CG  GLU A 734      59.925  68.714 -15.399  1.00  0.00           C  
ATOM   2188  CD  GLU A 734      60.783  69.079 -16.562  1.00  0.00           C  
ATOM   2189  OE1 GLU A 734      62.005  68.924 -16.439  1.00  0.00           O  
ATOM   2190  OE2 GLU A 734      60.262  69.472 -17.622  1.00  0.00           O  
ATOM   2191  N   MET A 735      59.811  70.848 -12.856  1.00  0.00           N  
ATOM   2192  CA  MET A 735      58.770  71.437 -12.027  1.00  0.00           C  
ATOM   2193  C   MET A 735      57.752  72.267 -12.795  1.00  0.00           C  
ATOM   2194  O   MET A 735      58.019  72.799 -13.896  1.00  0.00           O  
ATOM   2195  CB  MET A 735      59.314  72.238 -10.824  1.00  0.00           C  
ATOM   2196  CG  MET A 735      60.109  73.475 -11.168  1.00  0.00           C  
ATOM   2197  SD  MET A 735      60.080  74.796  -9.898  1.00  0.00           S  
ATOM   2198  CE  MET A 735      60.108  73.977  -8.346  1.00  0.00           C  
ATOM   2199  N   ALA A 736      56.537  72.228 -12.243  1.00  0.00           N  
ATOM   2200  CA  ALA A 736      55.368  72.951 -12.732  1.00  0.00           C  
ATOM   2201  C   ALA A 736      55.390  74.309 -12.034  1.00  0.00           C  
ATOM   2202  O   ALA A 736      55.466  74.392 -10.791  1.00  0.00           O  
ATOM   2203  CB  ALA A 736      54.106  72.200 -12.349  1.00  0.00           C  
ATOM   2204  N   PHE A 737      55.362  75.369 -12.827  1.00  0.00           N  
ATOM   2205  CA  PHE A 737      55.354  76.712 -12.264  1.00  0.00           C  
ATOM   2206  C   PHE A 737      53.987  77.363 -12.551  1.00  0.00           C  
ATOM   2207  O   PHE A 737      53.237  76.918 -13.438  1.00  0.00           O  
ATOM   2208  CB  PHE A 737      56.497  77.567 -12.835  1.00  0.00           C  
ATOM   2209  CG  PHE A 737      56.460  77.702 -14.314  1.00  0.00           C  
ATOM   2210  CD1 PHE A 737      55.640  78.606 -14.917  1.00  0.00           C  
ATOM   2211  CD2 PHE A 737      57.240  76.919 -15.093  1.00  0.00           C  
ATOM   2212  CE1 PHE A 737      55.603  78.723 -16.277  1.00  0.00           C  
ATOM   2213  CE2 PHE A 737      57.204  77.032 -16.457  1.00  0.00           C  
ATOM   2214  CZ  PHE A 737      56.383  77.938 -17.048  1.00  0.00           C  
ATOM   2215  N   GLU A 738      53.712  78.445 -11.824  1.00  0.00           N  
ATOM   2216  CA  GLU A 738      52.480  79.186 -11.931  1.00  0.00           C  
ATOM   2217  C   GLU A 738      52.432  80.128 -13.119  1.00  0.00           C  
ATOM   2218  O   GLU A 738      51.768  79.832 -14.103  1.00  0.00           O  
ATOM   2219  CB  GLU A 738      52.236  79.921 -10.632  1.00  0.00           C  
ATOM   2220  CG  GLU A 738      52.409  79.042  -9.354  1.00  0.00           C  
ATOM   2221  CD  GLU A 738      51.522  77.757  -9.304  1.00  0.00           C  
ATOM   2222  OE1 GLU A 738      50.880  77.412 -10.329  1.00  0.00           O  
ATOM   2223  OE2 GLU A 738      51.459  77.083  -8.231  1.00  0.00           O  
ATOM   2224  N   GLU A 739      53.210  81.206 -13.095  1.00  0.00           N  
ATOM   2225  CA  GLU A 739      53.155  82.178 -14.197  1.00  0.00           C  
ATOM   2226  C   GLU A 739      54.347  82.403 -15.128  1.00  0.00           C  
ATOM   2227  O   GLU A 739      54.162  82.604 -16.340  1.00  0.00           O  
ATOM   2228  CB  GLU A 739      52.647  83.519 -13.647  1.00  0.00           C  
ATOM   2229  CG  GLU A 739      52.799  83.638 -12.128  1.00  0.00           C  
ATOM   2230  CD  GLU A 739      51.933  84.714 -11.506  1.00  0.00           C  
ATOM   2231  OE1 GLU A 739      51.447  85.584 -12.254  1.00  0.00           O  
ATOM   2232  OE2 GLU A 739      51.737  84.688 -10.262  1.00  0.00           O  
ATOM   2233  N   HIS A 789      55.560  82.416 -14.570  1.00  0.00           N  
ATOM   2234  CA  HIS A 789      56.787  82.651 -15.352  1.00  0.00           C  
ATOM   2235  C   HIS A 789      57.836  81.572 -15.026  1.00  0.00           C  
ATOM   2236  O   HIS A 789      58.111  81.284 -13.840  1.00  0.00           O  
ATOM   2237  CB  HIS A 789      57.361  84.035 -14.987  1.00  0.00           C  
ATOM   2238  CG  HIS A 789      58.085  84.733 -16.099  1.00  0.00           C  
ATOM   2239  ND1 HIS A 789      57.599  84.792 -17.392  1.00  0.00           N  
ATOM   2240  CD2 HIS A 789      59.245  85.436 -16.101  1.00  0.00           C  
ATOM   2241  CE1 HIS A 789      58.432  85.500 -18.143  1.00  0.00           C  
ATOM   2242  NE2 HIS A 789      59.438  85.901 -17.384  1.00  0.00           N  
ATOM   2243  N   TYR A 790      58.505  81.062 -16.064  1.00  0.00           N  
ATOM   2244  CA  TYR A 790      59.514  80.034 -15.869  1.00  0.00           C  
ATOM   2245  C   TYR A 790      60.656  80.446 -14.986  1.00  0.00           C  
ATOM   2246  O   TYR A 790      61.345  79.577 -14.462  1.00  0.00           O  
ATOM   2247  CB  TYR A 790      60.020  79.465 -17.179  1.00  0.00           C  
ATOM   2248  CG  TYR A 790      61.050  80.270 -17.861  1.00  0.00           C  
ATOM   2249  CD1 TYR A 790      62.283  80.475 -17.291  1.00  0.00           C  
ATOM   2250  CD2 TYR A 790      60.789  80.852 -19.084  1.00  0.00           C  
ATOM   2251  CE1 TYR A 790      63.235  81.253 -17.917  1.00  0.00           C  
ATOM   2252  CE2 TYR A 790      61.740  81.642 -19.719  1.00  0.00           C  
ATOM   2253  CZ  TYR A 790      62.954  81.848 -19.115  1.00  0.00           C  
ATOM   2254  OH  TYR A 790      63.824  82.782 -19.597  1.00  0.00           O  
ATOM   2255  N   HIS A 791      60.901  81.750 -14.826  1.00  0.00           N  
ATOM   2256  CA  HIS A 791      61.993  82.163 -13.947  1.00  0.00           C  
ATOM   2257  C   HIS A 791      61.710  81.719 -12.546  1.00  0.00           C  
ATOM   2258  O   HIS A 791      62.530  81.939 -11.659  1.00  0.00           O  
ATOM   2259  CB  HIS A 791      62.227  83.661 -13.893  1.00  0.00           C  
ATOM   2260  CG  HIS A 791      63.013  84.199 -15.041  1.00  0.00           C  
ATOM   2261  ND1 HIS A 791      63.384  83.422 -16.115  1.00  0.00           N  
ATOM   2262  CD2 HIS A 791      63.383  85.462 -15.348  1.00  0.00           C  
ATOM   2263  CE1 HIS A 791      63.930  84.185 -17.049  1.00  0.00           C  
ATOM   2264  NE2 HIS A 791      63.943  85.428 -16.603  1.00  0.00           N  
ATOM   2265  N   GLU A 792      60.527  81.171 -12.312  1.00  0.00           N  
ATOM   2266  CA  GLU A 792      60.233  80.721 -10.962  1.00  0.00           C  
ATOM   2267  C   GLU A 792      61.082  79.506 -10.771  1.00  0.00           C  
ATOM   2268  O   GLU A 792      61.584  79.250  -9.676  1.00  0.00           O  
ATOM   2269  CB  GLU A 792      58.772  80.339 -10.825  1.00  0.00           C  
ATOM   2270  CG  GLU A 792      57.825  81.483 -10.997  1.00  0.00           C  
ATOM   2271  CD  GLU A 792      56.423  81.008 -11.058  1.00  0.00           C  
ATOM   2272  OE1 GLU A 792      55.993  80.378 -10.061  1.00  0.00           O  
ATOM   2273  OE2 GLU A 792      55.784  81.241 -12.108  1.00  0.00           O  
ATOM   2274  N   VAL A 793      61.187  78.756 -11.870  1.00  0.00           N  
ATOM   2275  CA  VAL A 793      61.964  77.533 -11.962  1.00  0.00           C  
ATOM   2276  C   VAL A 793      63.426  77.951 -11.945  1.00  0.00           C  
ATOM   2277  O   VAL A 793      64.164  77.585 -11.015  1.00  0.00           O  
ATOM   2278  CB  VAL A 793      61.643  76.763 -13.265  1.00  0.00           C  
ATOM   2279  CG1 VAL A 793      62.538  75.568 -13.392  1.00  0.00           C  
ATOM   2280  CG2 VAL A 793      60.216  76.303 -13.241  1.00  0.00           C  
ATOM   2281  N   LEU A 794      63.805  78.802 -12.904  1.00  0.00           N  
ATOM   2282  CA  LEU A 794      65.180  79.300 -12.984  1.00  0.00           C  
ATOM   2283  C   LEU A 794      65.664  79.742 -11.613  1.00  0.00           C  
ATOM   2284  O   LEU A 794      66.693  79.305 -11.150  1.00  0.00           O  
ATOM   2285  CB  LEU A 794      65.317  80.447 -13.982  1.00  0.00           C  
ATOM   2286  CG  LEU A 794      66.701  80.411 -14.609  1.00  0.00           C  
ATOM   2287  CD1 LEU A 794      66.792  81.150 -15.919  1.00  0.00           C  
ATOM   2288  CD2 LEU A 794      67.653  80.966 -13.607  1.00  0.00           C  
ATOM   2289  N   ASP A 795      64.890  80.555 -10.926  1.00  0.00           N  
ATOM   2290  CA  ASP A 795      65.306  80.988  -9.613  1.00  0.00           C  
ATOM   2291  C   ASP A 795      65.539  79.793  -8.735  1.00  0.00           C  
ATOM   2292  O   ASP A 795      66.414  79.848  -7.901  1.00  0.00           O  
ATOM   2293  CB  ASP A 795      64.251  81.864  -8.923  1.00  0.00           C  
ATOM   2294  CG  ASP A 795      64.089  83.265  -9.550  1.00  0.00           C  
ATOM   2295  OD1 ASP A 795      64.506  83.532 -10.722  1.00  0.00           O  
ATOM   2296  OD2 ASP A 795      63.480  84.100  -8.832  1.00  0.00           O  
ATOM   2297  N   THR A 796      64.768  78.717  -8.886  1.00  0.00           N  
ATOM   2298  CA  THR A 796      64.946  77.559  -7.993  1.00  0.00           C  
ATOM   2299  C   THR A 796      66.248  76.857  -8.272  1.00  0.00           C  
ATOM   2300  O   THR A 796      66.958  76.452  -7.343  1.00  0.00           O  
ATOM   2301  CB  THR A 796      63.781  76.539  -8.044  1.00  0.00           C  
ATOM   2302  OG1 THR A 796      62.538  77.210  -7.792  1.00  0.00           O  
ATOM   2303  CG2 THR A 796      63.969  75.482  -6.950  1.00  0.00           C  
ATOM   2304  N   LEU A 797      66.543  76.713  -9.559  1.00  0.00           N  
ATOM   2305  CA  LEU A 797      67.780  76.104 -10.013  1.00  0.00           C  
ATOM   2306  C   LEU A 797      68.950  76.980  -9.515  1.00  0.00           C  
ATOM   2307  O   LEU A 797      69.751  76.546  -8.680  1.00  0.00           O  
ATOM   2308  CB  LEU A 797      67.790  76.018 -11.545  1.00  0.00           C  
ATOM   2309  CG  LEU A 797      66.904  74.938 -12.161  1.00  0.00           C  
ATOM   2310  CD1 LEU A 797      66.995  74.955 -13.679  1.00  0.00           C  
ATOM   2311  CD2 LEU A 797      67.313  73.582 -11.612  1.00  0.00           C  
ATOM   2312  N   SER A 798      69.013  78.222  -9.997  1.00  0.00           N  
ATOM   2313  CA  SER A 798      70.049  79.175  -9.619  1.00  0.00           C  
ATOM   2314  C   SER A 798      70.294  79.224  -8.110  1.00  0.00           C  
ATOM   2315  O   SER A 798      71.421  79.279  -7.639  1.00  0.00           O  
ATOM   2316  CB  SER A 798      69.676  80.549 -10.158  1.00  0.00           C  
ATOM   2317  OG  SER A 798      70.341  81.584  -9.471  1.00  0.00           O  
ATOM   2318  N   GLU A 799      69.236  79.110  -7.345  1.00  0.00           N  
ATOM   2319  CA  GLU A 799      69.340  79.133  -5.899  1.00  0.00           C  
ATOM   2320  C   GLU A 799      69.868  77.781  -5.420  1.00  0.00           C  
ATOM   2321  O   GLU A 799      70.401  77.694  -4.325  1.00  0.00           O  
ATOM   2322  CB  GLU A 799      67.948  79.422  -5.336  1.00  0.00           C  
ATOM   2323  CG  GLU A 799      67.815  79.675  -3.858  1.00  0.00           C  
ATOM   2324  CD  GLU A 799      66.328  79.702  -3.449  1.00  0.00           C  
ATOM   2325  OE1 GLU A 799      65.522  80.372  -4.161  1.00  0.00           O  
ATOM   2326  OE2 GLU A 799      65.962  79.025  -2.445  1.00  0.00           O  
ATOM   2327  N   LEU A 800      69.682  76.731  -6.226  1.00  0.00           N  
ATOM   2328  CA  LEU A 800      70.149  75.369  -5.911  1.00  0.00           C  
ATOM   2329  C   LEU A 800      71.654  75.442  -5.791  1.00  0.00           C  
ATOM   2330  O   LEU A 800      72.248  75.147  -4.725  1.00  0.00           O  
ATOM   2331  CB  LEU A 800      69.832  74.403  -7.067  1.00  0.00           C  
ATOM   2332  CG  LEU A 800      69.662  72.880  -6.922  1.00  0.00           C  
ATOM   2333  CD1 LEU A 800      69.992  72.279  -8.262  1.00  0.00           C  
ATOM   2334  CD2 LEU A 800      70.521  72.254  -5.829  1.00  0.00           C  
ATOM   2335  N   PHE A 801      72.264  75.856  -6.903  1.00  0.00           N  
ATOM   2336  CA  PHE A 801      73.698  75.994  -6.977  1.00  0.00           C  
ATOM   2337  C   PHE A 801      74.291  76.868  -5.875  1.00  0.00           C  
ATOM   2338  O   PHE A 801      75.276  76.512  -5.249  1.00  0.00           O  
ATOM   2339  CB  PHE A 801      74.087  76.430  -8.364  1.00  0.00           C  
ATOM   2340  CG  PHE A 801      74.151  75.284  -9.326  1.00  0.00           C  
ATOM   2341  CD1 PHE A 801      75.006  74.210  -9.090  1.00  0.00           C  
ATOM   2342  CD2 PHE A 801      73.385  75.264 -10.471  1.00  0.00           C  
ATOM   2343  CE1 PHE A 801      75.097  73.145  -9.984  1.00  0.00           C  
ATOM   2344  CE2 PHE A 801      73.482  74.197 -11.362  1.00  0.00           C  
ATOM   2345  CZ  PHE A 801      74.340  73.149 -11.108  1.00  0.00           C  
ATOM   2346  N   VAL A 802      73.641  77.964  -5.550  1.00  0.00           N  
ATOM   2347  CA  VAL A 802      74.136  78.787  -4.490  1.00  0.00           C  
ATOM   2348  C   VAL A 802      74.214  77.974  -3.196  1.00  0.00           C  
ATOM   2349  O   VAL A 802      75.031  78.263  -2.330  1.00  0.00           O  
ATOM   2350  CB  VAL A 802      73.251  80.021  -4.341  1.00  0.00           C  
ATOM   2351  CG1 VAL A 802      73.498  80.703  -3.021  1.00  0.00           C  
ATOM   2352  CG2 VAL A 802      73.498  80.955  -5.533  1.00  0.00           C  
ATOM   2353  N   PHE A 803      73.404  76.925  -3.076  1.00  0.00           N  
ATOM   2354  CA  PHE A 803      73.416  76.104  -1.863  1.00  0.00           C  
ATOM   2355  C   PHE A 803      74.616  75.176  -1.968  1.00  0.00           C  
ATOM   2356  O   PHE A 803      75.442  75.115  -1.056  1.00  0.00           O  
ATOM   2357  CB  PHE A 803      72.102  75.309  -1.716  1.00  0.00           C  
ATOM   2358  CG  PHE A 803      72.051  74.388  -0.514  1.00  0.00           C  
ATOM   2359  CD1 PHE A 803      71.972  74.891   0.763  1.00  0.00           C  
ATOM   2360  CD2 PHE A 803      72.060  73.008  -0.679  1.00  0.00           C  
ATOM   2361  CE1 PHE A 803      71.907  74.040   1.873  1.00  0.00           C  
ATOM   2362  CE2 PHE A 803      71.998  72.147   0.424  1.00  0.00           C  
ATOM   2363  CZ  PHE A 803      71.922  72.666   1.704  1.00  0.00           C  
ATOM   2364  N   ILE A 804      74.743  74.499  -3.110  1.00  0.00           N  
ATOM   2365  CA  ILE A 804      75.864  73.576  -3.319  1.00  0.00           C  
ATOM   2366  C   ILE A 804      77.178  74.321  -3.052  1.00  0.00           C  
ATOM   2367  O   ILE A 804      77.842  74.069  -2.029  1.00  0.00           O  
ATOM   2368  CB  ILE A 804      75.866  72.973  -4.765  1.00  0.00           C  
ATOM   2369  CG1 ILE A 804      74.854  71.821  -4.890  1.00  0.00           C  
ATOM   2370  CG2 ILE A 804      77.267  72.509  -5.151  1.00  0.00           C  
ATOM   2371  CD1 ILE A 804      74.726  71.276  -6.318  1.00  0.00           C  
ATOM   2372  N   PHE A 808      77.477  75.300  -3.918  1.00  0.00           N  
ATOM   2373  CA  PHE A 808      78.690  76.110  -3.856  1.00  0.00           C  
ATOM   2374  C   PHE A 808      78.949  76.758  -2.520  1.00  0.00           C  
ATOM   2375  O   PHE A 808      80.096  77.004  -2.183  1.00  0.00           O  
ATOM   2376  CB  PHE A 808      78.670  77.193  -4.896  1.00  0.00           C  
ATOM   2377  CG  PHE A 808      78.734  76.698  -6.285  1.00  0.00           C  
ATOM   2378  CD1 PHE A 808      79.253  75.463  -6.572  1.00  0.00           C  
ATOM   2379  CD2 PHE A 808      78.269  77.486  -7.329  1.00  0.00           C  
ATOM   2380  CE1 PHE A 808      79.304  75.020  -7.885  1.00  0.00           C  
ATOM   2381  CE2 PHE A 808      78.318  77.047  -8.654  1.00  0.00           C  
ATOM   2382  CZ  PHE A 808      78.832  75.817  -8.936  1.00  0.00           C  
ATOM   2383  N   SER A 809      77.917  77.027  -1.737  1.00  0.00           N  
ATOM   2384  CA  SER A 809      78.165  77.668  -0.466  1.00  0.00           C  
ATOM   2385  C   SER A 809      78.248  76.676   0.654  1.00  0.00           C  
ATOM   2386  O   SER A 809      78.564  77.038   1.784  1.00  0.00           O  
ATOM   2387  CB  SER A 809      77.097  78.715  -0.160  1.00  0.00           C  
ATOM   2388  OG  SER A 809      75.861  78.123   0.194  1.00  0.00           O  
ATOM   2389  N   GLU A 810      77.928  75.424   0.360  1.00  0.00           N  
ATOM   2390  CA  GLU A 810      77.976  74.386   1.392  1.00  0.00           C  
ATOM   2391  C   GLU A 810      79.149  73.432   1.177  1.00  0.00           C  
ATOM   2392  O   GLU A 810      79.613  72.805   2.133  1.00  0.00           O  
ATOM   2393  CB  GLU A 810      76.646  73.627   1.469  1.00  0.00           C  
ATOM   2394  CG  GLU A 810      75.556  74.365   2.199  1.00  0.00           C  
ATOM   2395  CD  GLU A 810      75.742  74.386   3.705  1.00  0.00           C  
ATOM   2396  OE1 GLU A 810      76.162  73.368   4.292  1.00  0.00           O  
ATOM   2397  OE2 GLU A 810      75.432  75.430   4.318  1.00  0.00           O  
ATOM   2398  N   LEU A 811      79.623  73.325  -0.068  1.00  0.00           N  
ATOM   2399  CA  LEU A 811      80.776  72.479  -0.354  1.00  0.00           C  
ATOM   2400  C   LEU A 811      81.909  72.896   0.590  1.00  0.00           C  
ATOM   2401  O   LEU A 811      82.275  72.144   1.484  1.00  0.00           O  
ATOM   2402  CB  LEU A 811      81.179  72.530  -1.834  1.00  0.00           C  
ATOM   2403  CG  LEU A 811      80.444  71.449  -2.659  1.00  0.00           C  
ATOM   2404  CD1 LEU A 811      80.673  71.581  -4.160  1.00  0.00           C  
ATOM   2405  CD2 LEU A 811      80.875  70.073  -2.194  1.00  0.00           C  
ATOM   2406  N   PRO A 812      82.347  74.154   0.529  1.00  0.00           N  
ATOM   2407  CA  PRO A 812      83.420  74.597   1.409  1.00  0.00           C  
ATOM   2408  C   PRO A 812      83.138  74.355   2.865  1.00  0.00           C  
ATOM   2409  O   PRO A 812      84.021  73.959   3.608  1.00  0.00           O  
ATOM   2410  CB  PRO A 812      83.473  76.081   1.128  1.00  0.00           C  
ATOM   2411  CG  PRO A 812      83.153  76.139  -0.340  1.00  0.00           C  
ATOM   2412  CD  PRO A 812      81.970  75.232  -0.402  1.00  0.00           C  
ATOM   2413  N   LYS A 813      81.908  74.582   3.288  1.00  0.00           N  
ATOM   2414  CA  LYS A 813      81.587  74.412   4.709  1.00  0.00           C  
ATOM   2415  C   LYS A 813      81.633  72.981   5.171  1.00  0.00           C  
ATOM   2416  O   LYS A 813      82.044  72.711   6.284  1.00  0.00           O  
ATOM   2417  CB  LYS A 813      80.206  74.994   5.053  1.00  0.00           C  
ATOM   2418  CG  LYS A 813      80.059  76.498   4.850  1.00  0.00           C  
ATOM   2419  CD  LYS A 813      78.593  76.951   4.873  1.00  0.00           C  
ATOM   2420  CE  LYS A 813      77.985  76.978   6.282  1.00  0.00           C  
ATOM   2421  NZ  LYS A 813      77.810  75.635   6.923  1.00  0.00           N  
ATOM   2422  N   ARG A 814      81.217  72.070   4.300  1.00  0.00           N  
ATOM   2423  CA  ARG A 814      81.147  70.654   4.641  1.00  0.00           C  
ATOM   2424  C   ARG A 814      82.316  69.765   4.259  1.00  0.00           C  
ATOM   2425  O   ARG A 814      82.592  68.800   4.961  1.00  0.00           O  
ATOM   2426  CB  ARG A 814      79.844  70.044   4.104  1.00  0.00           C  
ATOM   2427  CG  ARG A 814      78.591  70.586   4.763  1.00  0.00           C  
ATOM   2428  CD  ARG A 814      77.553  69.501   4.960  1.00  0.00           C  
ATOM   2429  NE  ARG A 814      76.422  69.583   4.031  1.00  0.00           N  
ATOM   2430  CZ  ARG A 814      75.269  70.189   4.306  1.00  0.00           C  
ATOM   2431  NH1 ARG A 814      75.085  70.820   5.466  1.00  0.00           N  
ATOM   2432  NH2 ARG A 814      74.304  70.195   3.404  1.00  0.00           N  
ATOM   2433  N   PHE A 815      82.996  70.078   3.161  1.00  0.00           N  
ATOM   2434  CA  PHE A 815      84.125  69.276   2.699  1.00  0.00           C  
ATOM   2435  C   PHE A 815      85.399  70.092   2.505  1.00  0.00           C  
ATOM   2436  O   PHE A 815      86.068  69.994   1.463  1.00  0.00           O  
ATOM   2437  CB  PHE A 815      83.747  68.596   1.399  1.00  0.00           C  
ATOM   2438  CG  PHE A 815      82.437  67.887   1.470  1.00  0.00           C  
ATOM   2439  CD1 PHE A 815      82.348  66.635   2.052  1.00  0.00           C  
ATOM   2440  CD2 PHE A 815      81.292  68.480   0.986  1.00  0.00           C  
ATOM   2441  CE1 PHE A 815      81.158  66.002   2.148  1.00  0.00           C  
ATOM   2442  CE2 PHE A 815      80.099  67.842   1.082  1.00  0.00           C  
ATOM   2443  CZ  PHE A 815      80.032  66.603   1.664  1.00  0.00           C  
ATOM   2444  N   ALA A 818      85.738  70.879   3.526  1.00  0.00           N  
ATOM   2445  CA  ALA A 818      86.922  71.732   3.499  1.00  0.00           C  
ATOM   2446  C   ALA A 818      88.137  70.855   3.307  1.00  0.00           C  
ATOM   2447  O   ALA A 818      88.800  70.920   2.276  1.00  0.00           O  
ATOM   2448  CB  ALA A 818      87.033  72.499   4.795  1.00  0.00           C  
ATOM   2449  N   HIS A 819      88.358  69.969   4.274  1.00  0.00           N  
ATOM   2450  CA  HIS A 819      89.476  69.043   4.256  1.00  0.00           C  
ATOM   2451  C   HIS A 819      89.619  68.339   2.925  1.00  0.00           C  
ATOM   2452  O   HIS A 819      90.699  68.327   2.359  1.00  0.00           O  
ATOM   2453  CB  HIS A 819      89.311  68.011   5.362  1.00  0.00           C  
ATOM   2454  CG  HIS A 819      90.486  67.092   5.523  1.00  0.00           C  
ATOM   2455  ND1 HIS A 819      91.758  67.425   5.111  1.00  0.00           N  
ATOM   2456  CD2 HIS A 819      90.579  65.858   6.077  1.00  0.00           C  
ATOM   2457  CE1 HIS A 819      92.585  66.436   5.403  1.00  0.00           C  
ATOM   2458  NE2 HIS A 819      91.896  65.474   5.989  1.00  0.00           N  
ATOM   2459  N   GLU A 820      88.532  67.794   2.398  1.00  0.00           N  
ATOM   2460  CA  GLU A 820      88.618  67.088   1.135  1.00  0.00           C  
ATOM   2461  C   GLU A 820      89.004  67.980  -0.015  1.00  0.00           C  
ATOM   2462  O   GLU A 820      89.539  67.493  -1.005  1.00  0.00           O  
ATOM   2463  CB  GLU A 820      87.322  66.370   0.782  1.00  0.00           C  
ATOM   2464  CG  GLU A 820      87.014  65.197   1.643  1.00  0.00           C  
ATOM   2465  CD  GLU A 820      86.649  65.587   3.044  1.00  0.00           C  
ATOM   2466  OE1 GLU A 820      86.146  66.702   3.242  1.00  0.00           O  
ATOM   2467  OE2 GLU A 820      86.857  64.791   3.971  1.00  0.00           O  
ATOM   2468  N   ILE A 821      88.714  69.274   0.065  1.00  0.00           N  
ATOM   2469  CA  ILE A 821      89.076  70.136  -1.063  1.00  0.00           C  
ATOM   2470  C   ILE A 821      90.553  70.495  -1.010  1.00  0.00           C  
ATOM   2471  O   ILE A 821      91.212  70.639  -2.053  1.00  0.00           O  
ATOM   2472  CB  ILE A 821      88.170  71.391  -1.203  1.00  0.00           C  
ATOM   2473  CG1 ILE A 821      86.689  70.988  -1.133  1.00  0.00           C  
ATOM   2474  CG2 ILE A 821      88.386  72.021  -2.582  1.00  0.00           C  
ATOM   2475  CD1 ILE A 821      85.746  72.025  -1.703  1.00  0.00           C  
ATOM   2476  N   GLU A 822      91.068  70.562   0.216  1.00  0.00           N  
ATOM   2477  CA  GLU A 822      92.471  70.844   0.476  1.00  0.00           C  
ATOM   2478  C   GLU A 822      93.308  69.732  -0.171  1.00  0.00           C  
ATOM   2479  O   GLU A 822      94.121  70.005  -1.061  1.00  0.00           O  
ATOM   2480  CB  GLU A 822      92.716  70.868   1.984  1.00  0.00           C  
ATOM   2481  CG  GLU A 822      94.188  70.893   2.403  1.00  0.00           C  
ATOM   2482  CD  GLU A 822      94.381  70.571   3.890  1.00  0.00           C  
ATOM   2483  OE1 GLU A 822      94.100  71.453   4.744  1.00  0.00           O  
ATOM   2484  OE2 GLU A 822      94.812  69.432   4.200  1.00  0.00           O  
ATOM   2485  N   LEU A 823      93.076  68.482   0.247  1.00  0.00           N  
ATOM   2486  CA  LEU A 823      93.802  67.345  -0.303  1.00  0.00           C  
ATOM   2487  C   LEU A 823      93.759  67.308  -1.833  1.00  0.00           C  
ATOM   2488  O   LEU A 823      94.725  66.904  -2.468  1.00  0.00           O  
ATOM   2489  CB  LEU A 823      93.287  66.015   0.249  1.00  0.00           C  
ATOM   2490  CG  LEU A 823      92.922  66.039   1.728  1.00  0.00           C  
ATOM   2491  CD1 LEU A 823      92.694  64.670   2.297  1.00  0.00           C  
ATOM   2492  CD2 LEU A 823      93.995  66.740   2.498  1.00  0.00           C  
ATOM   2493  N   VAL A 824      92.650  67.691  -2.447  1.00  0.00           N  
ATOM   2494  CA  VAL A 824      92.623  67.647  -3.905  1.00  0.00           C  
ATOM   2495  C   VAL A 824      93.447  68.799  -4.450  1.00  0.00           C  
ATOM   2496  O   VAL A 824      94.143  68.626  -5.461  1.00  0.00           O  
ATOM   2497  CB  VAL A 824      91.178  67.644  -4.483  1.00  0.00           C  
ATOM   2498  CG1 VAL A 824      91.211  67.470  -6.008  1.00  0.00           C  
ATOM   2499  CG2 VAL A 824      90.373  66.545  -3.844  1.00  0.00           C  
ATOM   2500  N   ARG A 826      93.387  69.952  -3.760  1.00  0.00           N  
ATOM   2501  CA  ARG A 826      94.152  71.164  -4.137  1.00  0.00           C  
ATOM   2502  C   ARG A 826      95.612  70.753  -4.217  1.00  0.00           C  
ATOM   2503  O   ARG A 826      96.297  71.004  -5.207  1.00  0.00           O  
ATOM   2504  CB  ARG A 826      94.055  72.286  -3.070  1.00  0.00           C  
ATOM   2505  CG  ARG A 826      92.904  73.341  -3.174  1.00  0.00           C  
ATOM   2506  CD  ARG A 826      92.800  74.009  -4.541  1.00  0.00           C  
ATOM   2507  NE  ARG A 826      92.366  73.008  -5.518  1.00  0.00           N  
ATOM   2508  CZ  ARG A 826      91.102  72.788  -5.876  1.00  0.00           C  
ATOM   2509  NH1 ARG A 826      90.131  73.604  -5.466  1.00  0.00           N  
ATOM   2510  NH2 ARG A 826      90.831  71.818  -6.747  1.00  0.00           N  
ATOM   2511  N   LYS A 827      96.072  70.110  -3.150  1.00  0.00           N  
ATOM   2512  CA  LYS A 827      97.438  69.666  -3.085  1.00  0.00           C  
ATOM   2513  C   LYS A 827      97.703  68.428  -3.914  1.00  0.00           C  
ATOM   2514  O   LYS A 827      97.917  67.350  -3.372  1.00  0.00           O  
ATOM   2515  CB  LYS A 827      97.878  69.447  -1.636  1.00  0.00           C  
ATOM   2516  CG  LYS A 827      97.048  68.490  -0.829  1.00  0.00           C  
ATOM   2517  CD  LYS A 827      97.820  67.991   0.390  1.00  0.00           C  
ATOM   2518  CE  LYS A 827      98.234  69.131   1.355  1.00  0.00           C  
ATOM   2519  NZ  LYS A 827      97.117  69.746   2.147  1.00  0.00           N  
ATOM   2520  N   GLN A 828      97.686  68.573  -5.229  1.00  0.00           N  
ATOM   2521  CA  GLN A 828      97.966  67.476  -6.150  1.00  0.00           C  
ATOM   2522  C   GLN A 828      97.463  68.015  -7.436  1.00  0.00           C  
ATOM   2523  O   GLN A 828      97.971  67.695  -8.502  1.00  0.00           O  
ATOM   2524  CB  GLN A 828      97.225  66.172  -5.819  1.00  0.00           C  
ATOM   2525  CG  GLN A 828      98.104  64.943  -6.003  1.00  0.00           C  
ATOM   2526  CD  GLN A 828      97.502  63.853  -6.890  1.00  0.00           C  
ATOM   2527  OE1 GLN A 828      97.561  63.910  -8.125  1.00  0.00           O  
ATOM   2528  NE2 GLN A 828      96.962  62.822  -6.254  1.00  0.00           N  
ATOM   2529  N   TYR A 894      96.403  68.794  -7.332  1.00  0.00           N  
ATOM   2530  CA  TYR A 894      95.832  69.448  -8.483  1.00  0.00           C  
ATOM   2531  C   TYR A 894      95.622  70.813  -7.872  1.00  0.00           C  
ATOM   2532  O   TYR A 894      94.683  71.031  -7.099  1.00  0.00           O  
ATOM   2533  CB  TYR A 894      94.510  68.811  -8.900  1.00  0.00           C  
ATOM   2534  CG  TYR A 894      94.634  67.376  -9.358  1.00  0.00           C  
ATOM   2535  CD1 TYR A 894      94.606  66.320  -8.435  1.00  0.00           C  
ATOM   2536  CD2 TYR A 894      94.743  67.067 -10.713  1.00  0.00           C  
ATOM   2537  CE1 TYR A 894      94.683  64.991  -8.854  1.00  0.00           C  
ATOM   2538  CE2 TYR A 894      94.819  65.749 -11.146  1.00  0.00           C  
ATOM   2539  CZ  TYR A 894      94.787  64.714 -10.216  1.00  0.00           C  
ATOM   2540  OH  TYR A 894      94.843  63.405 -10.660  1.00  0.00           O  
ATOM   2541  N   PRO A 895      96.610  71.694  -8.049  1.00  0.00           N  
ATOM   2542  CA  PRO A 895      96.546  73.044  -7.513  1.00  0.00           C  
ATOM   2543  C   PRO A 895      95.922  73.943  -8.564  1.00  0.00           C  
ATOM   2544  O   PRO A 895      96.373  74.023  -9.712  1.00  0.00           O  
ATOM   2545  CB  PRO A 895      98.000  73.358  -7.271  1.00  0.00           C  
ATOM   2546  CG  PRO A 895      98.626  72.783  -8.512  1.00  0.00           C  
ATOM   2547  CD  PRO A 895      97.853  71.500  -8.810  1.00  0.00           C  
ATOM   2548  N   VAL A 896      94.785  74.492  -8.179  1.00  0.00           N  
ATOM   2549  CA  VAL A 896      94.021  75.383  -9.013  1.00  0.00           C  
ATOM   2550  C   VAL A 896      93.486  76.405  -8.043  1.00  0.00           C  
ATOM   2551  O   VAL A 896      93.550  76.211  -6.817  1.00  0.00           O  
ATOM   2552  CB  VAL A 896      92.879  74.650  -9.744  1.00  0.00           C  
ATOM   2553  CG1 VAL A 896      93.460  73.749 -10.837  1.00  0.00           C  
ATOM   2554  CG2 VAL A 896      92.061  73.834  -8.764  1.00  0.00           C  
ATOM   2555  N   GLU A 897      92.932  77.474  -8.593  1.00  0.00           N  
ATOM   2556  CA  GLU A 897      92.449  78.573  -7.783  1.00  0.00           C  
ATOM   2557  C   GLU A 897      91.054  78.384  -7.201  1.00  0.00           C  
ATOM   2558  O   GLU A 897      90.206  77.758  -7.834  1.00  0.00           O  
ATOM   2559  CB  GLU A 897      92.512  79.836  -8.615  1.00  0.00           C  
ATOM   2560  CG  GLU A 897      92.746  81.077  -7.818  1.00  0.00           C  
ATOM   2561  CD  GLU A 897      92.388  82.284  -8.620  1.00  0.00           C  
ATOM   2562  OE1 GLU A 897      92.736  82.310  -9.838  1.00  0.00           O  
ATOM   2563  OE2 GLU A 897      91.720  83.174  -8.032  1.00  0.00           O  
ATOM   2564  N   GLU A 898      90.816  78.963  -6.019  1.00  0.00           N  
ATOM   2565  CA  GLU A 898      89.526  78.860  -5.342  1.00  0.00           C  
ATOM   2566  C   GLU A 898      88.411  79.145  -6.344  1.00  0.00           C  
ATOM   2567  O   GLU A 898      88.619  79.899  -7.309  1.00  0.00           O  
ATOM   2568  CB  GLU A 898      89.453  79.809  -4.161  1.00  0.00           C  
ATOM   2569  CG  GLU A 898      88.496  79.342  -3.083  1.00  0.00           C  
ATOM   2570  CD  GLU A 898      88.314  80.351  -1.950  1.00  0.00           C  
ATOM   2571  OE1 GLU A 898      88.613  81.547  -2.148  1.00  0.00           O  
ATOM   2572  OE2 GLU A 898      87.855  79.954  -0.853  1.00  0.00           O  
ATOM   2573  N   PHE A 899      87.227  78.566  -6.087  1.00  0.00           N  
ATOM   2574  CA  PHE A 899      86.079  78.650  -7.007  1.00  0.00           C  
ATOM   2575  C   PHE A 899      85.635  80.006  -7.541  1.00  0.00           C  
ATOM   2576  O   PHE A 899      85.484  80.168  -8.766  1.00  0.00           O  
ATOM   2577  CB  PHE A 899      84.859  77.826  -6.529  1.00  0.00           C  
ATOM   2578  CG  PHE A 899      83.896  77.499  -7.648  1.00  0.00           C  
ATOM   2579  CD1 PHE A 899      84.355  76.906  -8.792  1.00  0.00           C  
ATOM   2580  CD2 PHE A 899      82.599  77.969  -7.628  1.00  0.00           C  
ATOM   2581  CE1 PHE A 899      83.577  76.806  -9.885  1.00  0.00           C  
ATOM   2582  CE2 PHE A 899      81.816  77.867  -8.736  1.00  0.00           C  
ATOM   2583  CZ  PHE A 899      82.315  77.287  -9.869  1.00  0.00           C  
ATOM   2584  N   LYS A 900      85.350  80.941  -6.639  1.00  0.00           N  
ATOM   2585  CA  LYS A 900      84.947  82.271  -7.076  1.00  0.00           C  
ATOM   2586  C   LYS A 900      83.501  82.491  -7.549  1.00  0.00           C  
ATOM   2587  O   LYS A 900      83.156  82.323  -8.729  1.00  0.00           O  
ATOM   2588  CB  LYS A 900      85.908  82.788  -8.159  1.00  0.00           C  
ATOM   2589  CG  LYS A 900      86.659  84.059  -7.808  1.00  0.00           C  
ATOM   2590  CD  LYS A 900      87.365  84.608  -9.048  1.00  0.00           C  
ATOM   2591  CE  LYS A 900      88.102  85.921  -8.754  1.00  0.00           C  
ATOM   2592  NZ  LYS A 900      88.804  86.499  -9.966  1.00  0.00           N  
ATOM   2593  N   LEU A 901      82.671  82.880  -6.591  1.00  0.00           N  
ATOM   2594  CA  LEU A 901      81.287  83.258  -6.859  1.00  0.00           C  
ATOM   2595  C   LEU A 901      81.259  84.790  -6.620  1.00  0.00           C  
ATOM   2596  O   LEU A 901      82.003  85.306  -5.769  1.00  0.00           O  
ATOM   2597  CB  LEU A 901      80.312  82.572  -5.889  1.00  0.00           C  
ATOM   2598  CG  LEU A 901      79.973  81.098  -6.039  1.00  0.00           C  
ATOM   2599  CD1 LEU A 901      80.243  80.633  -7.461  1.00  0.00           C  
ATOM   2600  CD2 LEU A 901      80.810  80.347  -5.048  1.00  0.00           C  
ATOM   2601  N   PRO A 902      80.382  85.522  -7.326  1.00  0.00           N  
ATOM   2602  CA  PRO A 902      80.284  86.971  -7.172  1.00  0.00           C  
ATOM   2603  C   PRO A 902      80.330  87.413  -5.728  1.00  0.00           C  
ATOM   2604  O   PRO A 902      79.723  86.794  -4.854  1.00  0.00           O  
ATOM   2605  CB  PRO A 902      78.949  87.281  -7.815  1.00  0.00           C  
ATOM   2606  CG  PRO A 902      78.942  86.320  -8.948  1.00  0.00           C  
ATOM   2607  CD  PRO A 902      79.346  85.045  -8.248  1.00  0.00           C  
ATOM   2608  N   LYS A 903      81.046  88.509  -5.512  1.00  0.00           N  
ATOM   2609  CA  LYS A 903      81.254  89.090  -4.197  1.00  0.00           C  
ATOM   2610  C   LYS A 903      80.010  89.306  -3.337  1.00  0.00           C  
ATOM   2611  O   LYS A 903      80.021  88.979  -2.150  1.00  0.00           O  
ATOM   2612  CB  LYS A 903      82.062  90.381  -4.344  1.00  0.00           C  
ATOM   2613  CG  LYS A 903      83.550  90.135  -4.588  1.00  0.00           C  
ATOM   2614  CD  LYS A 903      84.193  91.168  -5.514  1.00  0.00           C  
ATOM   2615  CE  LYS A 903      83.780  90.953  -6.978  1.00  0.00           C  
ATOM   2616  NZ  LYS A 903      84.569  91.775  -7.956  1.00  0.00           N  
ATOM   2617  N   ASP A 904      78.940  89.830  -3.935  1.00  0.00           N  
ATOM   2618  CA  ASP A 904      77.688  90.100  -3.207  1.00  0.00           C  
ATOM   2619  C   ASP A 904      76.815  88.890  -2.904  1.00  0.00           C  
ATOM   2620  O   ASP A 904      76.264  88.773  -1.806  1.00  0.00           O  
ATOM   2621  CB  ASP A 904      76.853  91.126  -3.960  1.00  0.00           C  
ATOM   2622  CG  ASP A 904      77.036  91.020  -5.439  1.00  0.00           C  
ATOM   2623  OD1 ASP A 904      76.431  90.121  -6.054  1.00  0.00           O  
ATOM   2624  OD2 ASP A 904      77.839  91.804  -5.981  1.00  0.00           O  
ATOM   2625  N   GLY A 905      76.637  88.028  -3.898  1.00  0.00           N  
ATOM   2626  CA  GLY A 905      75.812  86.845  -3.711  1.00  0.00           C  
ATOM   2627  C   GLY A 905      74.759  86.707  -4.793  1.00  0.00           C  
ATOM   2628  O   GLY A 905      73.961  85.760  -4.793  1.00  0.00           O  
ATOM   2629  N   LYS A 906      74.791  87.627  -5.749  1.00  0.00           N  
ATOM   2630  CA  LYS A 906      73.819  87.615  -6.821  1.00  0.00           C  
ATOM   2631  C   LYS A 906      74.353  86.912  -8.059  1.00  0.00           C  
ATOM   2632  O   LYS A 906      75.162  87.474  -8.797  1.00  0.00           O  
ATOM   2633  CB  LYS A 906      73.380  89.050  -7.146  1.00  0.00           C  
ATOM   2634  CG  LYS A 906      73.060  89.903  -5.907  1.00  0.00           C  
ATOM   2635  CD  LYS A 906      72.030  89.251  -4.966  1.00  0.00           C  
ATOM   2636  CE  LYS A 906      70.578  89.741  -5.210  1.00  0.00           C  
ATOM   2637  NZ  LYS A 906      69.915  89.328  -6.500  1.00  0.00           N  
ATOM   2638  N   MET A 907      73.891  85.688  -8.290  1.00  0.00           N  
ATOM   2639  CA  MET A 907      74.346  84.931  -9.447  1.00  0.00           C  
ATOM   2640  C   MET A 907      74.193  85.736 -10.722  1.00  0.00           C  
ATOM   2641  O   MET A 907      73.186  86.368 -10.947  1.00  0.00           O  
ATOM   2642  CB  MET A 907      73.596  83.607  -9.582  1.00  0.00           C  
ATOM   2643  CG  MET A 907      73.774  82.671  -8.413  1.00  0.00           C  
ATOM   2644  SD  MET A 907      75.477  82.428  -8.043  1.00  0.00           S  
ATOM   2645  CE  MET A 907      75.712  83.444  -6.519  1.00  0.00           C  
ATOM   2646  N   VAL A 908      75.206  85.716 -11.557  1.00  0.00           N  
ATOM   2647  CA  VAL A 908      75.148  86.463 -12.779  1.00  0.00           C  
ATOM   2648  C   VAL A 908      74.277  85.773 -13.807  1.00  0.00           C  
ATOM   2649  O   VAL A 908      74.555  84.659 -14.218  1.00  0.00           O  
ATOM   2650  CB  VAL A 908      76.592  86.718 -13.303  1.00  0.00           C  
ATOM   2651  CG1 VAL A 908      76.616  87.287 -14.723  1.00  0.00           C  
ATOM   2652  CG2 VAL A 908      77.297  87.640 -12.341  1.00  0.00           C  
ATOM   2653  N   ARG A 909      73.198  86.413 -14.208  1.00  0.00           N  
ATOM   2654  CA  ARG A 909      72.341  85.828 -15.232  1.00  0.00           C  
ATOM   2655  C   ARG A 909      72.493  86.752 -16.430  1.00  0.00           C  
ATOM   2656  O   ARG A 909      72.388  87.956 -16.285  1.00  0.00           O  
ATOM   2657  CB  ARG A 909      70.893  85.798 -14.720  1.00  0.00           C  
ATOM   2658  CG  ARG A 909      69.892  84.925 -15.506  1.00  0.00           C  
ATOM   2659  CD  ARG A 909      68.578  84.753 -14.709  1.00  0.00           C  
ATOM   2660  NE  ARG A 909      68.830  84.532 -13.275  1.00  0.00           N  
ATOM   2661  CZ  ARG A 909      67.893  84.229 -12.372  1.00  0.00           C  
ATOM   2662  NH1 ARG A 909      66.623  84.088 -12.750  1.00  0.00           N  
ATOM   2663  NH2 ARG A 909      68.230  84.063 -11.088  1.00  0.00           N  
ATOM   2664  N   LEU A 910      72.840  86.241 -17.585  1.00  0.00           N  
ATOM   2665  CA  LEU A 910      72.986  87.132 -18.724  1.00  0.00           C  
ATOM   2666  C   LEU A 910      72.161  86.552 -19.823  1.00  0.00           C  
ATOM   2667  O   LEU A 910      71.757  85.416 -19.764  1.00  0.00           O  
ATOM   2668  CB  LEU A 910      74.438  87.249 -19.242  1.00  0.00           C  
ATOM   2669  CG  LEU A 910      75.763  87.474 -18.463  1.00  0.00           C  
ATOM   2670  CD1 LEU A 910      76.853  87.791 -19.478  1.00  0.00           C  
ATOM   2671  CD2 LEU A 910      75.684  88.570 -17.445  1.00  0.00           C  
ATOM   2672  N   THR A 911      71.937  87.305 -20.867  1.00  0.00           N  
ATOM   2673  CA  THR A 911      71.137  86.771 -21.924  1.00  0.00           C  
ATOM   2674  C   THR A 911      72.080  86.418 -23.036  1.00  0.00           C  
ATOM   2675  O   THR A 911      73.216  86.849 -23.051  1.00  0.00           O  
ATOM   2676  CB  THR A 911      70.062  87.784 -22.392  1.00  0.00           C  
ATOM   2677  OG1 THR A 911      70.672  88.847 -23.142  1.00  0.00           O  
ATOM   2678  CG2 THR A 911      69.340  88.365 -21.185  1.00  0.00           C  
ATOM   2679  N   TYR A 912      71.614  85.619 -23.973  1.00  0.00           N  
ATOM   2680  CA  TYR A 912      72.446  85.230 -25.072  1.00  0.00           C  
ATOM   2681  C   TYR A 912      72.859  86.461 -25.837  1.00  0.00           C  
ATOM   2682  O   TYR A 912      74.005  86.573 -26.234  1.00  0.00           O  
ATOM   2683  CB  TYR A 912      71.657  84.333 -25.983  1.00  0.00           C  
ATOM   2684  CG  TYR A 912      72.502  83.536 -26.921  1.00  0.00           C  
ATOM   2685  CD1 TYR A 912      73.157  82.380 -26.479  1.00  0.00           C  
ATOM   2686  CD2 TYR A 912      72.591  83.885 -28.264  1.00  0.00           C  
ATOM   2687  CE1 TYR A 912      73.864  81.595 -27.343  1.00  0.00           C  
ATOM   2688  CE2 TYR A 912      73.297  83.100 -29.150  1.00  0.00           C  
ATOM   2689  CZ  TYR A 912      73.935  81.952 -28.681  1.00  0.00           C  
ATOM   2690  OH  TYR A 912      74.662  81.162 -29.547  1.00  0.00           O  
ATOM   2691  N   LYS A 913      71.931  87.405 -26.007  1.00  0.00           N  
ATOM   2692  CA  LYS A 913      72.201  88.634 -26.776  1.00  0.00           C  
ATOM   2693  C   LYS A 913      73.253  89.448 -26.099  1.00  0.00           C  
ATOM   2694  O   LYS A 913      74.078  90.048 -26.763  1.00  0.00           O  
ATOM   2695  CB  LYS A 913      70.946  89.489 -26.951  1.00  0.00           C  
ATOM   2696  CG  LYS A 913      71.177  90.795 -27.714  1.00  0.00           C  
ATOM   2697  CD  LYS A 913      70.363  90.857 -29.016  1.00  0.00           C  
ATOM   2698  CE  LYS A 913      68.843  90.740 -28.768  1.00  0.00           C  
ATOM   2699  NZ  LYS A 913      68.051  90.724 -30.043  1.00  0.00           N  
ATOM   2700  N   GLU A 914      73.185  89.509 -24.777  1.00  0.00           N  
ATOM   2701  CA  GLU A 914      74.179  90.238 -24.026  1.00  0.00           C  
ATOM   2702  C   GLU A 914      75.523  89.565 -24.294  1.00  0.00           C  
ATOM   2703  O   GLU A 914      76.489  90.222 -24.671  1.00  0.00           O  
ATOM   2704  CB  GLU A 914      73.845  90.215 -22.539  1.00  0.00           C  
ATOM   2705  CG  GLU A 914      72.780  91.194 -22.181  1.00  0.00           C  
ATOM   2706  CD  GLU A 914      72.345  91.083 -20.745  1.00  0.00           C  
ATOM   2707  OE1 GLU A 914      71.526  90.196 -20.458  1.00  0.00           O  
ATOM   2708  OE2 GLU A 914      72.800  91.883 -19.895  1.00  0.00           O  
ATOM   2709  N   GLY A 915      75.553  88.243 -24.151  1.00  0.00           N  
ATOM   2710  CA  GLY A 915      76.759  87.472 -24.377  1.00  0.00           C  
ATOM   2711  C   GLY A 915      77.349  87.704 -25.747  1.00  0.00           C  
ATOM   2712  O   GLY A 915      78.519  88.021 -25.841  1.00  0.00           O  
ATOM   2713  N   ILE A 916      76.566  87.562 -26.807  1.00  0.00           N  
ATOM   2714  CA  ILE A 916      77.089  87.784 -28.147  1.00  0.00           C  
ATOM   2715  C   ILE A 916      77.674  89.181 -28.256  1.00  0.00           C  
ATOM   2716  O   ILE A 916      78.588  89.429 -29.046  1.00  0.00           O  
ATOM   2717  CB  ILE A 916      76.019  87.588 -29.227  1.00  0.00           C  
ATOM   2718  CG1 ILE A 916      75.706  86.108 -29.361  1.00  0.00           C  
ATOM   2719  CG2 ILE A 916      76.500  88.128 -30.579  1.00  0.00           C  
ATOM   2720  CD1 ILE A 916      75.769  85.576 -30.821  1.00  0.00           C  
ATOM   2721  N   GLU A 917      77.116  90.110 -27.491  1.00  0.00           N  
ATOM   2722  CA  GLU A 917      77.618  91.480 -27.501  1.00  0.00           C  
ATOM   2723  C   GLU A 917      79.079  91.368 -27.081  1.00  0.00           C  
ATOM   2724  O   GLU A 917      79.969  91.617 -27.888  1.00  0.00           O  
ATOM   2725  CB  GLU A 917      76.833  92.365 -26.522  1.00  0.00           C  
ATOM   2726  CG  GLU A 917      75.793  93.286 -27.171  1.00  0.00           C  
ATOM   2727  CD  GLU A 917      74.924  94.025 -26.137  1.00  0.00           C  
ATOM   2728  OE1 GLU A 917      75.449  94.444 -25.069  1.00  0.00           O  
ATOM   2729  OE2 GLU A 917      73.704  94.173 -26.397  1.00  0.00           O  
ATOM   2730  N   MET A 918      79.307  90.897 -25.855  1.00  0.00           N  
ATOM   2731  CA  MET A 918      80.655  90.717 -25.325  1.00  0.00           C  
ATOM   2732  C   MET A 918      81.597  90.041 -26.345  1.00  0.00           C  
ATOM   2733  O   MET A 918      82.582  90.640 -26.753  1.00  0.00           O  
ATOM   2734  CB  MET A 918      80.618  89.963 -24.007  1.00  0.00           C  
ATOM   2735  CG  MET A 918      79.652  90.564 -23.014  1.00  0.00           C  
ATOM   2736  SD  MET A 918      79.988  89.779 -21.467  1.00  0.00           S  
ATOM   2737  CE  MET A 918      79.146  90.768 -20.130  1.00  0.00           C  
ATOM   2738  N   LEU A 919      81.264  88.865 -26.851  1.00  0.00           N  
ATOM   2739  CA  LEU A 919      82.158  88.246 -27.821  1.00  0.00           C  
ATOM   2740  C   LEU A 919      82.494  89.236 -28.922  1.00  0.00           C  
ATOM   2741  O   LEU A 919      83.656  89.452 -29.251  1.00  0.00           O  
ATOM   2742  CB  LEU A 919      81.529  87.028 -28.500  1.00  0.00           C  
ATOM   2743  CG  LEU A 919      80.977  85.819 -27.753  1.00  0.00           C  
ATOM   2744  CD1 LEU A 919      80.943  84.675 -28.762  1.00  0.00           C  
ATOM   2745  CD2 LEU A 919      81.837  85.466 -26.563  1.00  0.00           C  
ATOM   2746  N   ARG A 920      81.468  89.850 -29.477  1.00  0.00           N  
ATOM   2747  CA  ARG A 920      81.650  90.798 -30.560  1.00  0.00           C  
ATOM   2748  C   ARG A 920      82.503  92.017 -30.152  1.00  0.00           C  
ATOM   2749  O   ARG A 920      83.367  92.461 -30.896  1.00  0.00           O  
ATOM   2750  CB  ARG A 920      80.280  91.231 -31.075  1.00  0.00           C  
ATOM   2751  CG  ARG A 920      80.237  91.360 -32.577  1.00  0.00           C  
ATOM   2752  CD  ARG A 920      79.458  90.238 -33.179  1.00  0.00           C  
ATOM   2753  NE  ARG A 920      78.077  90.293 -32.723  1.00  0.00           N  
ATOM   2754  CZ  ARG A 920      77.028  90.203 -33.531  1.00  0.00           C  
ATOM   2755  NH1 ARG A 920      77.198  90.017 -34.838  1.00  0.00           N  
ATOM   2756  NH2 ARG A 920      75.813  90.271 -33.020  1.00  0.00           N  
ATOM   2757  N   ALA A1108      82.276  92.531 -28.952  1.00  0.00           N  
ATOM   2758  CA  ALA A1108      83.031  93.669 -28.466  1.00  0.00           C  
ATOM   2759  C   ALA A1108      84.505  93.301 -28.498  1.00  0.00           C  
ATOM   2760  O   ALA A1108      85.288  93.982 -29.139  1.00  0.00           O  
ATOM   2761  CB  ALA A1108      82.613  94.034 -27.052  1.00  0.00           C  
ATOM   2762  N   ALA A1110      84.894  92.212 -27.840  1.00  0.00           N  
ATOM   2763  CA  ALA A1110      86.295  91.809 -27.864  1.00  0.00           C  
ATOM   2764  C   ALA A1110      86.679  91.287 -29.238  1.00  0.00           C  
ATOM   2765  O   ALA A1110      87.442  90.353 -29.349  1.00  0.00           O  
ATOM   2766  CB  ALA A1110      86.611  90.773 -26.786  1.00  0.00           C  
ATOM   2767  N   GLY A1112      86.090  91.833 -30.289  1.00  0.00           N  
ATOM   2768  CA  GLY A1112      86.477  91.425 -31.620  1.00  0.00           C  
ATOM   2769  C   GLY A1112      86.111  90.046 -32.094  1.00  0.00           C  
ATOM   2770  O   GLY A1112      86.403  89.714 -33.244  1.00  0.00           O  
ATOM   2771  N   LYS A1113      85.508  89.223 -31.244  1.00  0.00           N  
ATOM   2772  CA  LYS A1113      85.114  87.897 -31.696  1.00  0.00           C  
ATOM   2773  C   LYS A1113      83.986  88.109 -32.685  1.00  0.00           C  
ATOM   2774  O   LYS A1113      83.109  88.943 -32.449  1.00  0.00           O  
ATOM   2775  CB  LYS A1113      84.640  87.035 -30.533  1.00  0.00           C  
ATOM   2776  CG  LYS A1113      85.756  86.470 -29.679  1.00  0.00           C  
ATOM   2777  CD  LYS A1113      86.696  85.602 -30.516  1.00  0.00           C  
ATOM   2778  CE  LYS A1113      87.619  84.785 -29.633  1.00  0.00           C  
ATOM   2779  NZ  LYS A1113      88.574  83.966 -30.411  1.00  0.00           N  
ATOM   2780  N   GLU A1114      84.009  87.386 -33.795  1.00  0.00           N  
ATOM   2781  CA  GLU A1114      82.971  87.536 -34.801  1.00  0.00           C  
ATOM   2782  C   GLU A1114      81.938  86.399 -34.783  1.00  0.00           C  
ATOM   2783  O   GLU A1114      82.149  85.335 -35.377  1.00  0.00           O  
ATOM   2784  CB  GLU A1114      83.616  87.653 -36.173  1.00  0.00           C  
ATOM   2785  CG  GLU A1114      82.634  87.788 -37.305  1.00  0.00           C  
ATOM   2786  CD  GLU A1114      83.307  88.151 -38.607  1.00  0.00           C  
ATOM   2787  OE1 GLU A1114      84.063  87.314 -39.158  1.00  0.00           O  
ATOM   2788  OE2 GLU A1114      83.077  89.288 -39.079  1.00  0.00           O  
ATOM   2789  N   ILE A1115      80.798  86.651 -34.146  1.00  0.00           N  
ATOM   2790  CA  ILE A1115      79.737  85.662 -34.037  1.00  0.00           C  
ATOM   2791  C   ILE A1115      78.410  86.238 -34.583  1.00  0.00           C  
ATOM   2792  O   ILE A1115      78.248  87.455 -34.638  1.00  0.00           O  
ATOM   2793  CB  ILE A1115      79.644  85.197 -32.566  1.00  0.00           C  
ATOM   2794  CG1 ILE A1115      78.662  84.031 -32.426  1.00  0.00           C  
ATOM   2795  CG2 ILE A1115      79.340  86.371 -31.654  1.00  0.00           C  
ATOM   2796  CD1 ILE A1115      78.721  83.351 -31.071  1.00  0.00           C  
ATOM   2797  N   GLY A1116      77.451  85.385 -34.958  1.00  0.00           N  
ATOM   2798  CA  GLY A1116      76.212  85.900 -35.538  1.00  0.00           C  
ATOM   2799  C   GLY A1116      74.796  85.758 -34.968  1.00  0.00           C  
ATOM   2800  O   GLY A1116      73.940  85.096 -35.571  1.00  0.00           O  
ATOM   2801  N   ASP A1117      74.514  86.430 -33.857  1.00  0.00           N  
ATOM   2802  CA  ASP A1117      73.164  86.427 -33.257  1.00  0.00           C  
ATOM   2803  C   ASP A1117      72.502  85.077 -32.926  1.00  0.00           C  
ATOM   2804  O   ASP A1117      72.289  84.746 -31.754  1.00  0.00           O  
ATOM   2805  CB  ASP A1117      72.184  87.223 -34.144  1.00  0.00           C  
ATOM   2806  CG  ASP A1117      72.564  88.695 -34.298  1.00  0.00           C  
ATOM   2807  OD1 ASP A1117      72.563  89.424 -33.271  1.00  0.00           O  
ATOM   2808  OD2 ASP A1117      72.821  89.118 -35.459  1.00  0.00           O  
ATOM   2809  N   PHE A1118      72.106  84.342 -33.960  1.00  0.00           N  
ATOM   2810  CA  PHE A1118      71.426  83.067 -33.752  1.00  0.00           C  
ATOM   2811  C   PHE A1118      72.328  81.864 -34.030  1.00  0.00           C  
ATOM   2812  O   PHE A1118      71.866  80.720 -34.206  1.00  0.00           O  
ATOM   2813  CB  PHE A1118      70.150  83.014 -34.606  1.00  0.00           C  
ATOM   2814  CG  PHE A1118      69.239  84.201 -34.410  1.00  0.00           C  
ATOM   2815  CD1 PHE A1118      68.903  84.632 -33.126  1.00  0.00           C  
ATOM   2816  CD2 PHE A1118      68.788  84.930 -35.505  1.00  0.00           C  
ATOM   2817  CE1 PHE A1118      68.154  85.762 -32.943  1.00  0.00           C  
ATOM   2818  CE2 PHE A1118      68.038  86.061 -35.325  1.00  0.00           C  
ATOM   2819  CZ  PHE A1118      67.721  86.483 -34.032  1.00  0.00           C  
ATOM   2820  N   GLU A1124      73.628  82.137 -34.061  1.00  0.00           N  
ATOM   2821  CA  GLU A1124      74.618  81.105 -34.306  1.00  0.00           C  
ATOM   2822  C   GLU A1124      74.845  80.440 -32.968  1.00  0.00           C  
ATOM   2823  O   GLU A1124      74.583  81.028 -31.927  1.00  0.00           O  
ATOM   2824  CB  GLU A1124      75.923  81.725 -34.804  1.00  0.00           C  
ATOM   2825  CG  GLU A1124      76.850  80.737 -35.483  1.00  0.00           C  
ATOM   2826  CD  GLU A1124      78.240  81.307 -35.714  1.00  0.00           C  
ATOM   2827  OE1 GLU A1124      78.388  82.185 -36.603  1.00  0.00           O  
ATOM   2828  OE2 GLU A1124      79.177  80.864 -35.003  1.00  0.00           O  
ATOM   2829  N   ASP A1125      75.369  79.229 -33.012  1.00  0.00           N  
ATOM   2830  CA  ASP A1125      75.627  78.463 -31.810  1.00  0.00           C  
ATOM   2831  C   ASP A1125      77.044  78.749 -31.301  1.00  0.00           C  
ATOM   2832  O   ASP A1125      77.997  78.780 -32.085  1.00  0.00           O  
ATOM   2833  CB  ASP A1125      75.467  76.970 -32.148  1.00  0.00           C  
ATOM   2834  CG  ASP A1125      75.293  76.074 -30.909  1.00  0.00           C  
ATOM   2835  OD1 ASP A1125      75.315  76.567 -29.749  1.00  0.00           O  
ATOM   2836  OD2 ASP A1125      75.125  74.846 -31.127  1.00  0.00           O  
ATOM   2837  N   LEU A1126      77.162  79.038 -30.010  1.00  0.00           N  
ATOM   2838  CA  LEU A1126      78.461  79.270 -29.397  1.00  0.00           C  
ATOM   2839  C   LEU A1126      79.374  78.027 -29.531  1.00  0.00           C  
ATOM   2840  O   LEU A1126      79.062  76.958 -28.993  1.00  0.00           O  
ATOM   2841  CB  LEU A1126      78.282  79.570 -27.911  1.00  0.00           C  
ATOM   2842  CG  LEU A1126      77.904  80.965 -27.473  1.00  0.00           C  
ATOM   2843  CD1 LEU A1126      78.077  81.066 -25.979  1.00  0.00           C  
ATOM   2844  CD2 LEU A1126      78.809  81.955 -28.141  1.00  0.00           C  
ATOM   2845  N   SER A1127      80.497  78.176 -30.231  1.00  0.00           N  
ATOM   2846  CA  SER A1127      81.480  77.102 -30.419  1.00  0.00           C  
ATOM   2847  C   SER A1127      82.091  76.799 -29.067  1.00  0.00           C  
ATOM   2848  O   SER A1127      81.917  77.568 -28.121  1.00  0.00           O  
ATOM   2849  CB  SER A1127      82.602  77.592 -31.322  1.00  0.00           C  
ATOM   2850  OG  SER A1127      83.292  78.686 -30.703  1.00  0.00           O  
ATOM   2851  N   THR A1128      82.896  75.747 -28.996  1.00  0.00           N  
ATOM   2852  CA  THR A1128      83.543  75.384 -27.731  1.00  0.00           C  
ATOM   2853  C   THR A1128      84.557  76.470 -27.329  1.00  0.00           C  
ATOM   2854  O   THR A1128      84.804  76.728 -26.143  1.00  0.00           O  
ATOM   2855  CB  THR A1128      84.255  74.036 -27.847  1.00  0.00           C  
ATOM   2856  OG1 THR A1128      83.490  73.158 -28.701  1.00  0.00           O  
ATOM   2857  CG2 THR A1128      84.417  73.421 -26.464  1.00  0.00           C  
ATOM   2858  N   GLU A1129      85.123  77.111 -28.346  1.00  0.00           N  
ATOM   2859  CA  GLU A1129      86.068  78.187 -28.155  1.00  0.00           C  
ATOM   2860  C   GLU A1129      85.326  79.307 -27.435  1.00  0.00           C  
ATOM   2861  O   GLU A1129      85.481  79.482 -26.209  1.00  0.00           O  
ATOM   2862  CB  GLU A1129      86.550  78.671 -29.517  1.00  0.00           C  
ATOM   2863  CG  GLU A1129      87.836  79.501 -29.519  1.00  0.00           C  
ATOM   2864  CD  GLU A1129      88.321  79.807 -30.950  1.00  0.00           C  
ATOM   2865  OE1 GLU A1129      88.231  78.919 -31.834  1.00  0.00           O  
ATOM   2866  OE2 GLU A1129      88.788  80.942 -31.193  1.00  0.00           O  
ATOM   2867  N   ASN A1130      84.421  79.966 -28.172  1.00  0.00           N  
ATOM   2868  CA  ASN A1130      83.648  81.090 -27.633  1.00  0.00           C  
ATOM   2869  C   ASN A1130      82.947  80.800 -26.306  1.00  0.00           C  
ATOM   2870  O   ASN A1130      82.803  81.680 -25.460  1.00  0.00           O  
ATOM   2871  CB  ASN A1130      82.653  81.573 -28.653  1.00  0.00           C  
ATOM   2872  CG  ASN A1130      83.303  82.014 -29.931  1.00  0.00           C  
ATOM   2873  OD1 ASN A1130      82.861  81.657 -31.019  1.00  0.00           O  
ATOM   2874  ND2 ASN A1130      84.349  82.801 -29.821  1.00  0.00           N  
ATOM   2875  N   GLU A1131      82.511  79.564 -26.142  1.00  0.00           N  
ATOM   2876  CA  GLU A1131      81.867  79.103 -24.931  1.00  0.00           C  
ATOM   2877  C   GLU A1131      82.823  79.440 -23.790  1.00  0.00           C  
ATOM   2878  O   GLU A1131      82.481  80.186 -22.862  1.00  0.00           O  
ATOM   2879  CB  GLU A1131      81.756  77.580 -25.030  1.00  0.00           C  
ATOM   2880  CG  GLU A1131      80.739  76.881 -24.151  1.00  0.00           C  
ATOM   2881  CD  GLU A1131      79.781  76.034 -24.976  1.00  0.00           C  
ATOM   2882  OE1 GLU A1131      80.240  75.289 -25.876  1.00  0.00           O  
ATOM   2883  OE2 GLU A1131      78.560  76.132 -24.737  1.00  0.00           O  
ATOM   2884  N   LYS A1132      84.049  78.916 -23.922  1.00  0.00           N  
ATOM   2885  CA  LYS A1132      85.120  79.070 -22.938  1.00  0.00           C  
ATOM   2886  C   LYS A1132      85.576  80.515 -22.746  1.00  0.00           C  
ATOM   2887  O   LYS A1132      85.772  80.960 -21.610  1.00  0.00           O  
ATOM   2888  CB  LYS A1132      86.321  78.213 -23.337  1.00  0.00           C  
ATOM   2889  CG  LYS A1132      86.122  76.703 -23.268  1.00  0.00           C  
ATOM   2890  CD  LYS A1132      87.024  76.026 -22.214  1.00  0.00           C  
ATOM   2891  CE  LYS A1132      86.876  76.682 -20.825  1.00  0.00           C  
ATOM   2892  NZ  LYS A1132      87.260  75.782 -19.673  1.00  0.00           N  
ATOM   2893  N   PHE A1133      85.740  81.233 -23.864  1.00  0.00           N  
ATOM   2894  CA  PHE A1133      86.185  82.639 -23.883  1.00  0.00           C  
ATOM   2895  C   PHE A1133      85.255  83.558 -23.113  1.00  0.00           C  
ATOM   2896  O   PHE A1133      85.656  84.217 -22.143  1.00  0.00           O  
ATOM   2897  CB  PHE A1133      86.283  83.140 -25.324  1.00  0.00           C  
ATOM   2898  CG  PHE A1133      86.862  84.521 -25.447  1.00  0.00           C  
ATOM   2899  CD1 PHE A1133      87.714  85.027 -24.459  1.00  0.00           C  
ATOM   2900  CD2 PHE A1133      86.542  85.324 -26.539  1.00  0.00           C  
ATOM   2901  CE1 PHE A1133      88.233  86.311 -24.545  1.00  0.00           C  
ATOM   2902  CE2 PHE A1133      87.054  86.620 -26.647  1.00  0.00           C  
ATOM   2903  CZ  PHE A1133      87.906  87.117 -25.640  1.00  0.00           C  
ATOM   2904  N   LEU A1134      84.016  83.623 -23.603  1.00  0.00           N  
ATOM   2905  CA  LEU A1134      82.962  84.427 -23.009  1.00  0.00           C  
ATOM   2906  C   LEU A1134      82.924  84.094 -21.539  1.00  0.00           C  
ATOM   2907  O   LEU A1134      82.671  84.950 -20.709  1.00  0.00           O  
ATOM   2908  CB  LEU A1134      81.627  84.129 -23.694  1.00  0.00           C  
ATOM   2909  CG  LEU A1134      80.249  84.412 -23.067  1.00  0.00           C  
ATOM   2910  CD1 LEU A1134      80.188  85.700 -22.261  1.00  0.00           C  
ATOM   2911  CD2 LEU A1134      79.213  84.424 -24.183  1.00  0.00           C  
ATOM   2912  N   GLY A1135      83.253  82.855 -21.217  1.00  0.00           N  
ATOM   2913  CA  GLY A1135      83.261  82.457 -19.833  1.00  0.00           C  
ATOM   2914  C   GLY A1135      84.311  83.244 -19.101  1.00  0.00           C  
ATOM   2915  O   GLY A1135      84.098  83.657 -17.952  1.00  0.00           O  
ATOM   2916  N   LYS A1136      85.444  83.444 -19.779  1.00  0.00           N  
ATOM   2917  CA  LYS A1136      86.579  84.169 -19.219  1.00  0.00           C  
ATOM   2918  C   LYS A1136      86.138  85.585 -19.043  1.00  0.00           C  
ATOM   2919  O   LYS A1136      86.224  86.133 -17.935  1.00  0.00           O  
ATOM   2920  CB  LYS A1136      87.783  84.116 -20.153  1.00  0.00           C  
ATOM   2921  CG  LYS A1136      89.097  84.431 -19.459  1.00  0.00           C  
ATOM   2922  CD  LYS A1136      90.306  83.966 -20.271  1.00  0.00           C  
ATOM   2923  CE  LYS A1136      90.193  84.391 -21.733  1.00  0.00           C  
ATOM   2924  NZ  LYS A1136      91.317  83.892 -22.590  1.00  0.00           N  
ATOM   2925  N   LEU A1137      85.605  86.154 -20.123  1.00  0.00           N  
ATOM   2926  CA  LEU A1137      85.112  87.523 -20.090  1.00  0.00           C  
ATOM   2927  C   LEU A1137      84.249  87.759 -18.848  1.00  0.00           C  
ATOM   2928  O   LEU A1137      84.462  88.745 -18.131  1.00  0.00           O  
ATOM   2929  CB  LEU A1137      84.326  87.836 -21.359  1.00  0.00           C  
ATOM   2930  CG  LEU A1137      85.315  87.793 -22.519  1.00  0.00           C  
ATOM   2931  CD1 LEU A1137      84.681  87.865 -23.913  1.00  0.00           C  
ATOM   2932  CD2 LEU A1137      86.249  88.950 -22.285  1.00  0.00           C  
ATOM   2933  N   VAL A1138      83.352  86.824 -18.530  1.00  0.00           N  
ATOM   2934  CA  VAL A1138      82.527  87.053 -17.375  1.00  0.00           C  
ATOM   2935  C   VAL A1138      83.256  86.835 -16.069  1.00  0.00           C  
ATOM   2936  O   VAL A1138      82.847  87.337 -15.006  1.00  0.00           O  
ATOM   2937  CB  VAL A1138      81.101  86.401 -17.464  1.00  0.00           C  
ATOM   2938  CG1 VAL A1138      80.842  85.773 -18.835  1.00  0.00           C  
ATOM   2939  CG2 VAL A1138      80.798  85.503 -16.284  1.00  0.00           C  
ATOM   2940  N   ARG A1139      84.384  86.144 -16.126  1.00  0.00           N  
ATOM   2941  CA  ARG A1139      85.119  85.968 -14.887  1.00  0.00           C  
ATOM   2942  C   ARG A1139      85.746  87.336 -14.639  1.00  0.00           C  
ATOM   2943  O   ARG A1139      85.662  87.869 -13.527  1.00  0.00           O  
ATOM   2944  CB  ARG A1139      86.184  84.866 -14.962  1.00  0.00           C  
ATOM   2945  CG  ARG A1139      86.547  84.425 -13.550  1.00  0.00           C  
ATOM   2946  CD  ARG A1139      87.913  83.839 -13.418  1.00  0.00           C  
ATOM   2947  NE  ARG A1139      88.410  84.069 -12.061  1.00  0.00           N  
ATOM   2948  CZ  ARG A1139      89.440  83.419 -11.531  1.00  0.00           C  
ATOM   2949  NH1 ARG A1139      90.045  82.462 -12.222  1.00  0.00           N  
ATOM   2950  NH2 ARG A1139      89.850  83.694 -10.298  1.00  0.00           N  
ATOM   2951  N   ASP A1140      86.293  87.925 -15.708  1.00  0.00           N  
ATOM   2952  CA  ASP A1140      86.908  89.247 -15.655  1.00  0.00           C  
ATOM   2953  C   ASP A1140      85.905  90.284 -15.170  1.00  0.00           C  
ATOM   2954  O   ASP A1140      86.072  90.835 -14.082  1.00  0.00           O  
ATOM   2955  CB  ASP A1140      87.442  89.643 -17.030  1.00  0.00           C  
ATOM   2956  CG  ASP A1140      88.657  88.834 -17.443  1.00  0.00           C  
ATOM   2957  OD1 ASP A1140      89.354  88.314 -16.538  1.00  0.00           O  
ATOM   2958  OD2 ASP A1140      88.930  88.728 -18.668  1.00  0.00           O  
ATOM   2959  N   LYS A1141      84.826  90.478 -15.932  1.00  0.00           N  
ATOM   2960  CA  LYS A1141      83.795  91.449 -15.571  1.00  0.00           C  
ATOM   2961  C   LYS A1141      83.022  91.239 -14.270  1.00  0.00           C  
ATOM   2962  O   LYS A1141      82.915  92.174 -13.482  1.00  0.00           O  
ATOM   2963  CB  LYS A1141      82.817  91.653 -16.707  1.00  0.00           C  
ATOM   2964  CG  LYS A1141      81.801  92.714 -16.388  1.00  0.00           C  
ATOM   2965  CD  LYS A1141      81.067  93.218 -17.615  1.00  0.00           C  
ATOM   2966  CE  LYS A1141      82.005  93.896 -18.613  1.00  0.00           C  
ATOM   2967  NZ  LYS A1141      82.671  92.932 -19.570  1.00  0.00           N  
ATOM   2968  N   TYR A1142      82.471  90.045 -14.034  1.00  0.00           N  
ATOM   2969  CA  TYR A1142      81.699  89.808 -12.799  1.00  0.00           C  
ATOM   2970  C   TYR A1142      82.407  89.125 -11.637  1.00  0.00           C  
ATOM   2971  O   TYR A1142      81.855  89.070 -10.528  1.00  0.00           O  
ATOM   2972  CB  TYR A1142      80.355  89.117 -13.096  1.00  0.00           C  
ATOM   2973  CG  TYR A1142      79.592  89.816 -14.197  1.00  0.00           C  
ATOM   2974  CD1 TYR A1142      78.736  90.892 -13.917  1.00  0.00           C  
ATOM   2975  CD2 TYR A1142      79.820  89.490 -15.521  1.00  0.00           C  
ATOM   2976  CE1 TYR A1142      78.142  91.630 -14.931  1.00  0.00           C  
ATOM   2977  CE2 TYR A1142      79.236  90.199 -16.531  1.00  0.00           C  
ATOM   2978  CZ  TYR A1142      78.390  91.287 -16.239  1.00  0.00           C  
ATOM   2979  OH  TYR A1142      77.828  92.024 -17.285  1.00  0.00           O  
ATOM   2980  N   ASP A1143      83.623  88.631 -11.869  1.00  0.00           N  
ATOM   2981  CA  ASP A1143      84.407  87.962 -10.828  1.00  0.00           C  
ATOM   2982  C   ASP A1143      83.732  86.667 -10.382  1.00  0.00           C  
ATOM   2983  O   ASP A1143      83.521  86.428  -9.181  1.00  0.00           O  
ATOM   2984  CB  ASP A1143      84.636  88.890  -9.630  1.00  0.00           C  
ATOM   2985  CG  ASP A1143      85.988  88.651  -8.960  1.00  0.00           C  
ATOM   2986  OD1 ASP A1143      87.020  88.755  -9.666  1.00  0.00           O  
ATOM   2987  OD2 ASP A1143      86.035  88.347  -7.743  1.00  0.00           O  
ATOM   2988  N   THR A1153      83.377  85.830 -11.357  1.00  0.00           N  
ATOM   2989  CA  THR A1153      82.723  84.576 -11.025  1.00  0.00           C  
ATOM   2990  C   THR A1153      82.961  83.454 -12.009  1.00  0.00           C  
ATOM   2991  O   THR A1153      83.078  83.668 -13.229  1.00  0.00           O  
ATOM   2992  CB  THR A1153      81.215  84.758 -10.891  1.00  0.00           C  
ATOM   2993  OG1 THR A1153      80.668  83.621 -10.216  1.00  0.00           O  
ATOM   2994  CG2 THR A1153      80.552  84.910 -12.270  1.00  0.00           C  
ATOM   2995  N   ASP A1154      83.041  82.248 -11.462  1.00  0.00           N  
ATOM   2996  CA  ASP A1154      83.227  81.053 -12.278  1.00  0.00           C  
ATOM   2997  C   ASP A1154      81.879  80.426 -12.686  1.00  0.00           C  
ATOM   2998  O   ASP A1154      81.785  79.767 -13.734  1.00  0.00           O  
ATOM   2999  CB  ASP A1154      84.174  80.053 -11.589  1.00  0.00           C  
ATOM   3000  CG  ASP A1154      85.649  80.369 -11.872  1.00  0.00           C  
ATOM   3001  OD1 ASP A1154      85.998  80.499 -13.083  1.00  0.00           O  
ATOM   3002  OD2 ASP A1154      86.438  80.519 -10.904  1.00  0.00           O  
ATOM   3003  N   PHE A1155      80.832  80.734 -11.912  1.00  0.00           N  
ATOM   3004  CA  PHE A1155      79.469  80.279 -12.154  1.00  0.00           C  
ATOM   3005  C   PHE A1155      78.599  81.414 -12.724  1.00  0.00           C  
ATOM   3006  O   PHE A1155      78.427  82.456 -12.088  1.00  0.00           O  
ATOM   3007  CB  PHE A1155      78.857  79.786 -10.843  1.00  0.00           C  
ATOM   3008  CG  PHE A1155      77.408  79.406 -10.958  1.00  0.00           C  
ATOM   3009  CD1 PHE A1155      77.000  78.423 -11.855  1.00  0.00           C  
ATOM   3010  CD2 PHE A1155      76.439  80.059 -10.187  1.00  0.00           C  
ATOM   3011  CE1 PHE A1155      75.650  78.094 -11.985  1.00  0.00           C  
ATOM   3012  CE2 PHE A1155      75.075  79.738 -10.306  1.00  0.00           C  
ATOM   3013  CZ  PHE A1155      74.682  78.754 -11.207  1.00  0.00           C  
ATOM   3014  N   TYR A1156      78.024  81.191 -13.900  1.00  0.00           N  
ATOM   3015  CA  TYR A1156      77.159  82.174 -14.539  1.00  0.00           C  
ATOM   3016  C   TYR A1156      76.046  81.498 -15.396  1.00  0.00           C  
ATOM   3017  O   TYR A1156      76.297  80.517 -16.123  1.00  0.00           O  
ATOM   3018  CB  TYR A1156      78.003  83.156 -15.342  1.00  0.00           C  
ATOM   3019  CG  TYR A1156      78.110  82.917 -16.821  1.00  0.00           C  
ATOM   3020  CD1 TYR A1156      79.117  82.128 -17.359  1.00  0.00           C  
ATOM   3021  CD2 TYR A1156      77.255  83.552 -17.691  1.00  0.00           C  
ATOM   3022  CE1 TYR A1156      79.269  81.989 -18.747  1.00  0.00           C  
ATOM   3023  CE2 TYR A1156      77.385  83.431 -19.060  1.00  0.00           C  
ATOM   3024  CZ  TYR A1156      78.391  82.656 -19.586  1.00  0.00           C  
ATOM   3025  OH  TYR A1156      78.528  82.603 -20.964  1.00  0.00           O  
ATOM   3026  N   ILE A1157      74.811  82.004 -15.263  1.00  0.00           N  
ATOM   3027  CA  ILE A1157      73.616  81.498 -15.958  1.00  0.00           C  
ATOM   3028  C   ILE A1157      73.452  82.186 -17.287  1.00  0.00           C  
ATOM   3029  O   ILE A1157      73.596  83.385 -17.349  1.00  0.00           O  
ATOM   3030  CB  ILE A1157      72.401  81.797 -15.124  1.00  0.00           C  
ATOM   3031  CG1 ILE A1157      72.510  81.076 -13.791  1.00  0.00           C  
ATOM   3032  CG2 ILE A1157      71.155  81.419 -15.863  1.00  0.00           C  
ATOM   3033  CD1 ILE A1157      71.323  81.296 -12.898  1.00  0.00           C  
ATOM   3034  N   LEU A1158      73.145  81.465 -18.347  1.00  0.00           N  
ATOM   3035  CA  LEU A1158      72.999  82.123 -19.632  1.00  0.00           C  
ATOM   3036  C   LEU A1158      71.624  81.897 -20.221  1.00  0.00           C  
ATOM   3037  O   LEU A1158      71.397  80.932 -20.968  1.00  0.00           O  
ATOM   3038  CB  LEU A1158      74.034  81.654 -20.640  1.00  0.00           C  
ATOM   3039  CG  LEU A1158      73.970  82.533 -21.894  1.00  0.00           C  
ATOM   3040  CD1 LEU A1158      74.644  83.849 -21.540  1.00  0.00           C  
ATOM   3041  CD2 LEU A1158      74.623  81.902 -23.123  1.00  0.00           C  
ATOM   3042  N   ASP A1159      70.752  82.868 -19.986  1.00  0.00           N  
ATOM   3043  CA  ASP A1159      69.377  82.822 -20.429  1.00  0.00           C  
ATOM   3044  C   ASP A1159      69.091  83.261 -21.861  1.00  0.00           C  
ATOM   3045  O   ASP A1159      69.943  83.862 -22.512  1.00  0.00           O  
ATOM   3046  CB  ASP A1159      68.547  83.674 -19.486  1.00  0.00           C  
ATOM   3047  CG  ASP A1159      67.147  83.173 -19.346  1.00  0.00           C  
ATOM   3048  OD1 ASP A1159      66.529  82.852 -20.374  1.00  0.00           O  
ATOM   3049  OD2 ASP A1159      66.677  83.069 -18.194  1.00  0.00           O  
ATOM   3050  N   LYS A1160      67.913  82.876 -22.351  1.00  0.00           N  
ATOM   3051  CA  LYS A1160      67.407  83.255 -23.645  1.00  0.00           C  
ATOM   3052  C   LYS A1160      68.113  82.833 -24.885  1.00  0.00           C  
ATOM   3053  O   LYS A1160      68.298  83.656 -25.770  1.00  0.00           O  
ATOM   3054  CB  LYS A1160      67.211  84.760 -23.717  1.00  0.00           C  
ATOM   3055  CG  LYS A1160      65.767  85.179 -23.627  1.00  0.00           C  
ATOM   3056  CD  LYS A1160      65.189  84.914 -22.247  1.00  0.00           C  
ATOM   3057  CE  LYS A1160      63.693  85.154 -22.243  1.00  0.00           C  
ATOM   3058  NZ  LYS A1160      63.150  85.122 -20.858  1.00  0.00           N  
ATOM   3059  N   PHE A1161      68.444  81.558 -25.009  1.00  0.00           N  
ATOM   3060  CA  PHE A1161      69.111  81.071 -26.225  1.00  0.00           C  
ATOM   3061  C   PHE A1161      68.299  81.249 -27.484  1.00  0.00           C  
ATOM   3062  O   PHE A1161      67.083  81.318 -27.428  1.00  0.00           O  
ATOM   3063  CB  PHE A1161      69.413  79.584 -26.102  1.00  0.00           C  
ATOM   3064  CG  PHE A1161      70.702  79.309 -25.448  1.00  0.00           C  
ATOM   3065  CD1 PHE A1161      70.809  79.335 -24.064  1.00  0.00           C  
ATOM   3066  CD2 PHE A1161      71.839  79.089 -26.216  1.00  0.00           C  
ATOM   3067  CE1 PHE A1161      72.031  79.151 -23.444  1.00  0.00           C  
ATOM   3068  CE2 PHE A1161      73.073  78.904 -25.610  1.00  0.00           C  
ATOM   3069  CZ  PHE A1161      73.171  78.936 -24.218  1.00  0.00           C  
ATOM   3070  N   PRO A1162      68.953  81.381 -28.643  1.00  0.00           N  
ATOM   3071  CA  PRO A1162      68.055  81.518 -29.787  1.00  0.00           C  
ATOM   3072  C   PRO A1162      67.354  80.180 -29.907  1.00  0.00           C  
ATOM   3073  O   PRO A1162      67.882  79.177 -29.447  1.00  0.00           O  
ATOM   3074  CB  PRO A1162      69.014  81.734 -30.969  1.00  0.00           C  
ATOM   3075  CG  PRO A1162      70.195  81.017 -30.579  1.00  0.00           C  
ATOM   3076  CD  PRO A1162      70.350  81.357 -29.087  1.00  0.00           C  
ATOM   3077  N   LEU A1163      66.112  80.202 -30.374  1.00  0.00           N  
ATOM   3078  CA  LEU A1163      65.319  78.995 -30.606  1.00  0.00           C  
ATOM   3079  C   LEU A1163      65.847  78.470 -31.952  1.00  0.00           C  
ATOM   3080  O   LEU A1163      66.389  79.236 -32.748  1.00  0.00           O  
ATOM   3081  CB  LEU A1163      63.849  79.382 -30.751  1.00  0.00           C  
ATOM   3082  CG  LEU A1163      62.793  78.297 -30.876  1.00  0.00           C  
ATOM   3083  CD1 LEU A1163      62.273  77.980 -29.496  1.00  0.00           C  
ATOM   3084  CD2 LEU A1163      61.668  78.785 -31.763  1.00  0.00           C  
ATOM   3085  N   GLU A1416      65.663  77.188 -32.224  1.00  0.00           N  
ATOM   3086  CA  GLU A1416      66.156  76.575 -33.470  1.00  0.00           C  
ATOM   3087  C   GLU A1416      67.623  76.100 -33.378  1.00  0.00           C  
ATOM   3088  O   GLU A1416      68.168  75.567 -34.345  1.00  0.00           O  
ATOM   3089  CB  GLU A1416      65.881  77.436 -34.720  1.00  0.00           C  
ATOM   3090  CG  GLU A1416      64.362  77.721 -34.983  1.00  0.00           C  
ATOM   3091  CD  GLU A1416      63.636  76.729 -35.936  1.00  0.00           C  
ATOM   3092  OE1 GLU A1416      64.282  75.837 -36.547  1.00  0.00           O  
ATOM   3093  OE2 GLU A1416      62.395  76.870 -36.089  1.00  0.00           O  
ATOM   3094  N   ILE A1418      68.266  76.397 -32.246  1.00  0.00           N  
ATOM   3095  CA  ILE A1418      69.604  75.881 -31.899  1.00  0.00           C  
ATOM   3096  C   ILE A1418      69.265  75.260 -30.532  1.00  0.00           C  
ATOM   3097  O   ILE A1418      70.155  74.998 -29.714  1.00  0.00           O  
ATOM   3098  CB  ILE A1418      70.743  76.935 -31.662  1.00  0.00           C  
ATOM   3099  CG1 ILE A1418      70.492  77.740 -30.392  1.00  0.00           C  
ATOM   3100  CG2 ILE A1418      70.924  77.818 -32.850  1.00  0.00           C  
ATOM   3101  CD1 ILE A1418      71.740  78.289 -29.760  1.00  0.00           C  
ATOM   3102  N   ARG A1419      67.954  75.128 -30.281  1.00  0.00           N  
ATOM   3103  CA  ARG A1419      67.382  74.549 -29.076  1.00  0.00           C  
ATOM   3104  C   ARG A1419      66.416  73.475 -29.586  1.00  0.00           C  
ATOM   3105  O   ARG A1419      65.969  73.543 -30.740  1.00  0.00           O  
ATOM   3106  CB  ARG A1419      66.658  75.618 -28.282  1.00  0.00           C  
ATOM   3107  CG  ARG A1419      67.296  75.902 -26.940  1.00  0.00           C  
ATOM   3108  CD  ARG A1419      68.813  75.812 -27.028  1.00  0.00           C  
ATOM   3109  NE  ARG A1419      69.485  76.157 -25.777  1.00  0.00           N  
ATOM   3110  CZ  ARG A1419      69.321  75.508 -24.631  1.00  0.00           C  
ATOM   3111  NH1 ARG A1419      68.509  74.466 -24.569  1.00  0.00           N  
ATOM   3112  NH2 ARG A1419      69.970  75.897 -23.538  1.00  0.00           N  
ATOM   3113  N   PRO A1420      66.141  72.439 -28.775  1.00  0.00           N  
ATOM   3114  CA  PRO A1420      65.253  71.304 -29.078  1.00  0.00           C  
ATOM   3115  C   PRO A1420      63.810  71.690 -29.401  1.00  0.00           C  
ATOM   3116  O   PRO A1420      63.362  72.776 -29.025  1.00  0.00           O  
ATOM   3117  CB  PRO A1420      65.299  70.476 -27.785  1.00  0.00           C  
ATOM   3118  CG  PRO A1420      66.625  70.794 -27.220  1.00  0.00           C  
ATOM   3119  CD  PRO A1420      66.684  72.298 -27.418  1.00  0.00           C  
ATOM   3120  N   PHE A1421      63.066  70.770 -30.028  1.00  0.00           N  
ATOM   3121  CA  PHE A1421      61.668  71.022 -30.397  1.00  0.00           C  
ATOM   3122  C   PHE A1421      60.758  71.360 -29.218  1.00  0.00           C  
ATOM   3123  O   PHE A1421      59.978  72.295 -29.286  1.00  0.00           O  
ATOM   3124  CB  PHE A1421      61.085  69.853 -31.177  1.00  0.00           C  
ATOM   3125  CG  PHE A1421      60.760  68.663 -30.336  1.00  0.00           C  
ATOM   3126  CD1 PHE A1421      61.741  67.748 -29.998  1.00  0.00           C  
ATOM   3127  CD2 PHE A1421      59.459  68.450 -29.892  1.00  0.00           C  
ATOM   3128  CE1 PHE A1421      61.428  66.634 -29.230  1.00  0.00           C  
ATOM   3129  CE2 PHE A1421      59.132  67.340 -29.121  1.00  0.00           C  
ATOM   3130  CZ  PHE A1421      60.116  66.430 -28.789  1.00  0.00           C  
ATOM   3131  N   TYR A1422      60.898  70.659 -28.110  1.00  0.00           N  
ATOM   3132  CA  TYR A1422      60.059  70.952 -26.972  1.00  0.00           C  
ATOM   3133  C   TYR A1422      60.434  72.238 -26.263  1.00  0.00           C  
ATOM   3134  O   TYR A1422      60.092  72.407 -25.093  1.00  0.00           O  
ATOM   3135  CB  TYR A1422      60.126  69.805 -25.972  1.00  0.00           C  
ATOM   3136  CG  TYR A1422      61.536  69.384 -25.619  1.00  0.00           C  
ATOM   3137  CD1 TYR A1422      62.237  68.486 -26.425  1.00  0.00           C  
ATOM   3138  CD2 TYR A1422      62.179  69.903 -24.497  1.00  0.00           C  
ATOM   3139  CE1 TYR A1422      63.523  68.122 -26.125  1.00  0.00           C  
ATOM   3140  CE2 TYR A1422      63.468  69.546 -24.194  1.00  0.00           C  
ATOM   3141  CZ  TYR A1422      64.133  68.655 -25.011  1.00  0.00           C  
ATOM   3142  OH  TYR A1422      65.415  68.285 -24.711  1.00  0.00           O  
ATOM   3143  N   THR A1423      61.108  73.161 -26.939  1.00  0.00           N  
ATOM   3144  CA  THR A1423      61.516  74.401 -26.272  1.00  0.00           C  
ATOM   3145  C   THR A1423      60.485  75.492 -26.526  1.00  0.00           C  
ATOM   3146  O   THR A1423      60.172  75.812 -27.696  1.00  0.00           O  
ATOM   3147  CB  THR A1423      62.913  74.898 -26.761  1.00  0.00           C  
ATOM   3148  OG1 THR A1423      63.846  73.816 -26.754  1.00  0.00           O  
ATOM   3149  CG2 THR A1423      63.449  75.977 -25.843  1.00  0.00           C  
ATOM   3150  N   MET A1424      59.936  76.029 -25.437  1.00  0.00           N  
ATOM   3151  CA  MET A1424      58.951  77.098 -25.546  1.00  0.00           C  
ATOM   3152  C   MET A1424      59.554  78.375 -26.082  1.00  0.00           C  
ATOM   3153  O   MET A1424      60.411  78.974 -25.434  1.00  0.00           O  
ATOM   3154  CB  MET A1424      58.344  77.436 -24.195  1.00  0.00           C  
ATOM   3155  CG  MET A1424      57.272  78.500 -24.329  1.00  0.00           C  
ATOM   3156  SD  MET A1424      55.876  77.885 -25.316  1.00  0.00           S  
ATOM   3157  CE  MET A1424      54.856  77.282 -23.925  1.00  0.00           C  
ATOM   3158  N   PRO A1425      59.091  78.841 -27.242  1.00  0.00           N  
ATOM   3159  CA  PRO A1425      59.631  80.076 -27.815  1.00  0.00           C  
ATOM   3160  C   PRO A1425      59.315  81.256 -26.899  1.00  0.00           C  
ATOM   3161  O   PRO A1425      58.475  81.146 -26.002  1.00  0.00           O  
ATOM   3162  CB  PRO A1425      58.895  80.190 -29.147  1.00  0.00           C  
ATOM   3163  CG  PRO A1425      58.587  78.770 -29.488  1.00  0.00           C  
ATOM   3164  CD  PRO A1425      58.121  78.230 -28.155  1.00  0.00           C  
ATOM   3165  N   ASP A1426      60.013  82.367 -27.111  1.00  0.00           N  
ATOM   3166  CA  ASP A1426      59.843  83.573 -26.308  1.00  0.00           C  
ATOM   3167  C   ASP A1426      58.698  84.394 -26.888  1.00  0.00           C  
ATOM   3168  O   ASP A1426      58.547  84.472 -28.107  1.00  0.00           O  
ATOM   3169  CB  ASP A1426      61.158  84.380 -26.321  1.00  0.00           C  
ATOM   3170  CG  ASP A1426      61.033  85.754 -25.654  1.00  0.00           C  
ATOM   3171  OD1 ASP A1426      60.502  86.675 -26.299  1.00  0.00           O  
ATOM   3172  OD2 ASP A1426      61.487  85.926 -24.500  1.00  0.00           O  
ATOM   3173  N   PRO A1427      57.863  84.986 -26.016  1.00  0.00           N  
ATOM   3174  CA  PRO A1427      56.709  85.821 -26.353  1.00  0.00           C  
ATOM   3175  C   PRO A1427      57.086  87.079 -27.158  1.00  0.00           C  
ATOM   3176  O   PRO A1427      56.657  87.265 -28.308  1.00  0.00           O  
ATOM   3177  CB  PRO A1427      56.186  86.230 -24.980  1.00  0.00           C  
ATOM   3178  CG  PRO A1427      56.524  85.093 -24.135  1.00  0.00           C  
ATOM   3179  CD  PRO A1427      57.906  84.731 -24.568  1.00  0.00           C  
ATOM   3180  N   ALA A1437      57.885  87.942 -26.530  1.00  0.00           N  
ATOM   3181  CA  ALA A1437      58.324  89.195 -27.129  1.00  0.00           C  
ATOM   3182  C   ALA A1437      59.108  89.031 -28.420  1.00  0.00           C  
ATOM   3183  O   ALA A1437      59.174  89.947 -29.225  1.00  0.00           O  
ATOM   3184  CB  ALA A1437      59.129  89.977 -26.135  1.00  0.00           C  
ATOM   3185  N   ASN A1438      59.717  87.877 -28.619  1.00  0.00           N  
ATOM   3186  CA  ASN A1438      60.486  87.638 -29.828  1.00  0.00           C  
ATOM   3187  C   ASN A1438      60.588  86.138 -30.019  1.00  0.00           C  
ATOM   3188  O   ASN A1438      61.179  85.424 -29.203  1.00  0.00           O  
ATOM   3189  CB  ASN A1438      61.877  88.257 -29.728  1.00  0.00           C  
ATOM   3190  CG  ASN A1438      62.517  88.452 -31.083  1.00  0.00           C  
ATOM   3191  OD1 ASN A1438      62.356  87.638 -31.996  1.00  0.00           O  
ATOM   3192  ND2 ASN A1438      63.240  89.546 -31.228  1.00  0.00           N  
ATOM   3193  N   PRO A1443      60.010  85.640 -31.111  1.00  0.00           N  
ATOM   3194  CA  PRO A1443      59.987  84.220 -31.470  1.00  0.00           C  
ATOM   3195  C   PRO A1443      61.335  83.626 -31.878  1.00  0.00           C  
ATOM   3196  O   PRO A1443      61.479  82.409 -31.943  1.00  0.00           O  
ATOM   3197  CB  PRO A1443      58.994  84.190 -32.629  1.00  0.00           C  
ATOM   3198  CG  PRO A1443      59.296  85.503 -33.338  1.00  0.00           C  
ATOM   3199  CD  PRO A1443      59.396  86.468 -32.166  1.00  0.00           C  
ATOM   3200  N   LYS A1444      62.300  84.473 -32.214  1.00  0.00           N  
ATOM   3201  CA  LYS A1444      63.605  83.969 -32.608  1.00  0.00           C  
ATOM   3202  C   LYS A1444      64.323  83.396 -31.407  1.00  0.00           C  
ATOM   3203  O   LYS A1444      65.283  82.658 -31.563  1.00  0.00           O  
ATOM   3204  CB  LYS A1444      64.460  85.069 -33.226  1.00  0.00           C  
ATOM   3205  CG  LYS A1444      64.145  85.367 -34.668  1.00  0.00           C  
ATOM   3206  CD  LYS A1444      64.734  84.326 -35.603  1.00  0.00           C  
ATOM   3207  CE  LYS A1444      64.736  84.867 -37.037  1.00  0.00           C  
ATOM   3208  NZ  LYS A1444      65.481  84.039 -38.037  1.00  0.00           N  
ATOM   3209  N   TYR A1448      63.868  83.752 -30.212  1.00  0.00           N  
ATOM   3210  CA  TYR A1448      64.492  83.269 -29.000  1.00  0.00           C  
ATOM   3211  C   TYR A1448      63.625  82.254 -28.299  1.00  0.00           C  
ATOM   3212  O   TYR A1448      62.527  81.962 -28.757  1.00  0.00           O  
ATOM   3213  CB  TYR A1448      64.856  84.427 -28.084  1.00  0.00           C  
ATOM   3214  CG  TYR A1448      65.895  85.308 -28.715  1.00  0.00           C  
ATOM   3215  CD1 TYR A1448      65.684  85.846 -29.977  1.00  0.00           C  
ATOM   3216  CD2 TYR A1448      67.112  85.558 -28.091  1.00  0.00           C  
ATOM   3217  CE1 TYR A1448      66.639  86.596 -30.610  1.00  0.00           C  
ATOM   3218  CE2 TYR A1448      68.089  86.324 -28.730  1.00  0.00           C  
ATOM   3219  CZ  TYR A1448      67.834  86.833 -29.996  1.00  0.00           C  
ATOM   3220  OH  TYR A1448      68.764  87.564 -30.683  1.00  0.00           O  
ATOM   3221  N   SER A1456      64.092  81.745 -27.167  1.00  0.00           N  
ATOM   3222  CA  SER A1456      63.368  80.707 -26.478  1.00  0.00           C  
ATOM   3223  C   SER A1456      63.602  80.777 -25.013  1.00  0.00           C  
ATOM   3224  O   SER A1456      64.541  81.375 -24.578  1.00  0.00           O  
ATOM   3225  CB  SER A1456      63.830  79.361 -26.998  1.00  0.00           C  
ATOM   3226  OG  SER A1456      65.243  79.282 -26.991  1.00  0.00           O  
ATOM   3227  N   ASN A1457      62.760  80.118 -24.248  1.00  0.00           N  
ATOM   3228  CA  ASN A1457      62.867  80.167 -22.811  1.00  0.00           C  
ATOM   3229  C   ASN A1457      63.883  79.160 -22.289  1.00  0.00           C  
ATOM   3230  O   ASN A1457      63.673  78.574 -21.225  1.00  0.00           O  
ATOM   3231  CB  ASN A1457      61.499  79.880 -22.181  1.00  0.00           C  
ATOM   3232  CG  ASN A1457      60.437  80.973 -22.454  1.00  0.00           C  
ATOM   3233  OD1 ASN A1457      59.496  81.120 -21.666  1.00  0.00           O  
ATOM   3234  ND2 ASN A1457      60.561  81.704 -23.562  1.00  0.00           N  
ATOM   3235  N   SER A1458      64.954  78.929 -23.055  1.00  0.00           N  
ATOM   3236  CA  SER A1458      66.044  78.008 -22.687  1.00  0.00           C  
ATOM   3237  C   SER A1458      67.179  78.702 -21.909  1.00  0.00           C  
ATOM   3238  O   SER A1458      67.316  79.918 -21.950  1.00  0.00           O  
ATOM   3239  CB  SER A1458      66.623  77.392 -23.951  1.00  0.00           C  
ATOM   3240  OG  SER A1458      66.912  78.398 -24.901  1.00  0.00           O  
ATOM   3241  N   TYR A1459      68.042  77.936 -21.256  1.00  0.00           N  
ATOM   3242  CA  TYR A1459      69.123  78.551 -20.489  1.00  0.00           C  
ATOM   3243  C   TYR A1459      70.179  77.558 -20.030  1.00  0.00           C  
ATOM   3244  O   TYR A1459      69.814  76.495 -19.526  1.00  0.00           O  
ATOM   3245  CB  TYR A1459      68.529  79.178 -19.253  1.00  0.00           C  
ATOM   3246  CG  TYR A1459      67.668  78.209 -18.505  1.00  0.00           C  
ATOM   3247  CD1 TYR A1459      66.400  77.882 -18.967  1.00  0.00           C  
ATOM   3248  CD2 TYR A1459      68.097  77.632 -17.321  1.00  0.00           C  
ATOM   3249  CE1 TYR A1459      65.569  77.011 -18.268  1.00  0.00           C  
ATOM   3250  CE2 TYR A1459      67.265  76.747 -16.615  1.00  0.00           C  
ATOM   3251  CZ  TYR A1459      66.002  76.449 -17.108  1.00  0.00           C  
ATOM   3252  OH  TYR A1459      65.176  75.578 -16.453  1.00  0.00           O  
ATOM   3253  N   ASP A1460      71.469  77.907 -20.154  1.00  0.00           N  
ATOM   3254  CA  ASP A1460      72.544  77.028 -19.683  1.00  0.00           C  
ATOM   3255  C   ASP A1460      73.181  77.517 -18.407  1.00  0.00           C  
ATOM   3256  O   ASP A1460      73.010  78.654 -18.036  1.00  0.00           O  
ATOM   3257  CB  ASP A1460      73.623  76.872 -20.726  1.00  0.00           C  
ATOM   3258  CG  ASP A1460      73.152  76.081 -21.908  1.00  0.00           C  
ATOM   3259  OD1 ASP A1460      72.026  75.540 -21.810  1.00  0.00           O  
ATOM   3260  OD2 ASP A1460      73.879  76.000 -22.932  1.00  0.00           O  
ATOM   3261  N   PHE A1461      73.735  76.621 -17.621  1.00  0.00           N  
ATOM   3262  CA  PHE A1461      74.476  77.056 -16.463  1.00  0.00           C  
ATOM   3263  C   PHE A1461      75.897  76.745 -16.914  1.00  0.00           C  
ATOM   3264  O   PHE A1461      76.114  75.933 -17.828  1.00  0.00           O  
ATOM   3265  CB  PHE A1461      74.121  76.310 -15.211  1.00  0.00           C  
ATOM   3266  CG  PHE A1461      72.864  76.789 -14.579  1.00  0.00           C  
ATOM   3267  CD1 PHE A1461      71.922  77.482 -15.321  1.00  0.00           C  
ATOM   3268  CD2 PHE A1461      72.623  76.549 -13.221  1.00  0.00           C  
ATOM   3269  CE1 PHE A1461      70.761  77.934 -14.723  1.00  0.00           C  
ATOM   3270  CE2 PHE A1461      71.462  76.995 -12.593  1.00  0.00           C  
ATOM   3271  CZ  PHE A1461      70.525  77.687 -13.345  1.00  0.00           C  
ATOM   3272  N   PHE A1462      76.867  77.449 -16.356  1.00  0.00           N  
ATOM   3273  CA  PHE A1462      78.233  77.239 -16.772  1.00  0.00           C  
ATOM   3274  C   PHE A1462      79.164  77.238 -15.608  1.00  0.00           C  
ATOM   3275  O   PHE A1462      78.918  77.916 -14.602  1.00  0.00           O  
ATOM   3276  CB  PHE A1462      78.656  78.340 -17.696  1.00  0.00           C  
ATOM   3277  CG  PHE A1462      78.091  78.235 -19.072  1.00  0.00           C  
ATOM   3278  CD1 PHE A1462      78.742  77.499 -20.033  1.00  0.00           C  
ATOM   3279  CD2 PHE A1462      77.019  79.013 -19.447  1.00  0.00           C  
ATOM   3280  CE1 PHE A1462      78.358  77.541 -21.365  1.00  0.00           C  
ATOM   3281  CE2 PHE A1462      76.616  79.073 -20.781  1.00  0.00           C  
ATOM   3282  CZ  PHE A1462      77.293  78.334 -21.747  1.00  0.00           C  
ATOM   3283  N   MET A1463      80.175  76.388 -15.704  1.00  0.00           N  
ATOM   3284  CA  MET A1463      81.203  76.323 -14.703  1.00  0.00           C  
ATOM   3285  C   MET A1463      82.491  76.379 -15.484  1.00  0.00           C  
ATOM   3286  O   MET A1463      82.649  75.664 -16.485  1.00  0.00           O  
ATOM   3287  CB  MET A1463      81.092  75.073 -13.900  1.00  0.00           C  
ATOM   3288  CG  MET A1463      80.266  75.294 -12.708  1.00  0.00           C  
ATOM   3289  SD  MET A1463      80.060  73.734 -11.929  1.00  0.00           S  
ATOM   3290  CE  MET A1463      80.862  73.987 -10.399  1.00  0.00           C  
ATOM   3291  N   ARG A1464      83.353  77.309 -15.079  1.00  0.00           N  
ATOM   3292  CA  ARG A1464      84.632  77.553 -15.719  1.00  0.00           C  
ATOM   3293  C   ARG A1464      84.462  77.577 -17.230  1.00  0.00           C  
ATOM   3294  O   ARG A1464      85.186  76.907 -17.965  1.00  0.00           O  
ATOM   3295  CB  ARG A1464      85.722  76.567 -15.246  1.00  0.00           C  
ATOM   3296  CG  ARG A1464      85.873  76.567 -13.705  1.00  0.00           C  
ATOM   3297  CD  ARG A1464      86.986  75.693 -13.188  1.00  0.00           C  
ATOM   3298  NE  ARG A1464      87.866  76.422 -12.287  1.00  0.00           N  
ATOM   3299  CZ  ARG A1464      87.946  76.238 -10.973  1.00  0.00           C  
ATOM   3300  NH1 ARG A1464      87.220  75.331 -10.359  1.00  0.00           N  
ATOM   3301  NH2 ARG A1464      88.776  76.961 -10.254  1.00  0.00           N  
ATOM   3302  N   GLY A1693      83.436  78.287 -17.681  1.00  0.00           N  
ATOM   3303  CA  GLY A1693      83.217  78.434 -19.102  1.00  0.00           C  
ATOM   3304  C   GLY A1693      82.871  77.151 -19.798  1.00  0.00           C  
ATOM   3305  O   GLY A1693      82.885  77.065 -21.033  1.00  0.00           O  
ATOM   3306  N   GLU A1700      82.532  76.148 -19.006  1.00  0.00           N  
ATOM   3307  CA  GLU A1700      82.146  74.855 -19.537  1.00  0.00           C  
ATOM   3308  C   GLU A1700      80.746  74.583 -19.018  1.00  0.00           C  
ATOM   3309  O   GLU A1700      80.426  74.849 -17.846  1.00  0.00           O  
ATOM   3310  CB  GLU A1700      83.102  73.764 -19.076  1.00  0.00           C  
ATOM   3311  CG  GLU A1700      84.516  73.832 -19.695  1.00  0.00           C  
ATOM   3312  CD  GLU A1700      84.766  72.791 -20.782  1.00  0.00           C  
ATOM   3313  OE1 GLU A1700      83.867  72.564 -21.631  1.00  0.00           O  
ATOM   3314  OE2 GLU A1700      85.873  72.210 -20.789  1.00  0.00           O  
ATOM   3315  N   GLU A1701      79.908  74.111 -19.935  1.00  0.00           N  
ATOM   3316  CA  GLU A1701      78.507  73.781 -19.702  1.00  0.00           C  
ATOM   3317  C   GLU A1701      78.249  72.703 -18.642  1.00  0.00           C  
ATOM   3318  O   GLU A1701      78.742  71.574 -18.761  1.00  0.00           O  
ATOM   3319  CB  GLU A1701      77.953  73.340 -21.041  1.00  0.00           C  
ATOM   3320  CG  GLU A1701      76.533  72.907 -21.061  1.00  0.00           C  
ATOM   3321  CD  GLU A1701      76.104  72.510 -22.480  1.00  0.00           C  
ATOM   3322  OE1 GLU A1701      76.638  73.120 -23.467  1.00  0.00           O  
ATOM   3323  OE2 GLU A1701      75.250  71.577 -22.588  1.00  0.00           O  
ATOM   3324  N   ILE A1702      77.516  73.049 -17.585  1.00  0.00           N  
ATOM   3325  CA  ILE A1702      77.195  72.040 -16.570  1.00  0.00           C  
ATOM   3326  C   ILE A1702      75.698  71.733 -16.402  1.00  0.00           C  
ATOM   3327  O   ILE A1702      75.335  70.947 -15.521  1.00  0.00           O  
ATOM   3328  CB  ILE A1702      77.725  72.384 -15.182  1.00  0.00           C  
ATOM   3329  CG1 ILE A1702      76.982  73.575 -14.598  1.00  0.00           C  
ATOM   3330  CG2 ILE A1702      79.184  72.650 -15.238  1.00  0.00           C  
ATOM   3331  CD1 ILE A1702      76.969  73.557 -13.092  1.00  0.00           C  
ATOM   3332  N   LEU A1703      74.855  72.349 -17.246  1.00  0.00           N  
ATOM   3333  CA  LEU A1703      73.381  72.213 -17.210  1.00  0.00           C  
ATOM   3334  C   LEU A1703      72.729  72.708 -18.481  1.00  0.00           C  
ATOM   3335  O   LEU A1703      73.281  73.515 -19.224  1.00  0.00           O  
ATOM   3336  CB  LEU A1703      72.761  72.987 -16.035  1.00  0.00           C  
ATOM   3337  CG  LEU A1703      71.269  72.811 -15.702  1.00  0.00           C  
ATOM   3338  CD1 LEU A1703      71.016  73.103 -14.209  1.00  0.00           C  
ATOM   3339  CD2 LEU A1703      70.411  73.732 -16.540  1.00  0.00           C  
ATOM   3340  N   SER A1704      71.531  72.213 -18.716  1.00  0.00           N  
ATOM   3341  CA  SER A1704      70.761  72.601 -19.866  1.00  0.00           C  
ATOM   3342  C   SER A1704      69.334  72.514 -19.361  1.00  0.00           C  
ATOM   3343  O   SER A1704      68.928  71.478 -18.808  1.00  0.00           O  
ATOM   3344  CB  SER A1704      71.000  71.639 -20.986  1.00  0.00           C  
ATOM   3345  OG  SER A1704      71.123  72.369 -22.171  1.00  0.00           O  
ATOM   3346  N   GLY A1705      68.660  73.664 -19.357  1.00  0.00           N  
ATOM   3347  CA  GLY A1705      67.295  73.754 -18.870  1.00  0.00           C  
ATOM   3348  C   GLY A1705      66.420  74.338 -19.940  1.00  0.00           C  
ATOM   3349  O   GLY A1705      66.854  74.508 -21.092  1.00  0.00           O  
ATOM   3350  N   ALA A1706      65.173  74.601 -19.573  1.00  0.00           N  
ATOM   3351  CA  ALA A1706      64.177  75.172 -20.485  1.00  0.00           C  
ATOM   3352  C   ALA A1706      62.795  75.167 -19.860  1.00  0.00           C  
ATOM   3353  O   ALA A1706      62.605  74.759 -18.715  1.00  0.00           O  
ATOM   3354  CB  ALA A1706      64.136  74.408 -21.824  1.00  0.00           C  
ATOM   3355  N   GLN A1707      61.861  75.738 -20.601  1.00  0.00           N  
ATOM   3356  CA  GLN A1707      60.465  75.769 -20.219  1.00  0.00           C  
ATOM   3357  C   GLN A1707      59.943  75.051 -21.451  1.00  0.00           C  
ATOM   3358  O   GLN A1707      60.246  75.438 -22.603  1.00  0.00           O  
ATOM   3359  CB  GLN A1707      59.931  77.190 -20.146  1.00  0.00           C  
ATOM   3360  CG  GLN A1707      58.463  77.263 -19.741  1.00  0.00           C  
ATOM   3361  CD  GLN A1707      57.738  78.441 -20.367  1.00  0.00           C  
ATOM   3362  OE1 GLN A1707      57.738  78.615 -21.589  1.00  0.00           O  
ATOM   3363  NE2 GLN A1707      57.134  79.263 -19.532  1.00  0.00           N  
ATOM   3364  N   ARG A1708      59.239  73.956 -21.204  1.00  0.00           N  
ATOM   3365  CA  ARG A1708      58.755  73.118 -22.284  1.00  0.00           C  
ATOM   3366  C   ARG A1708      57.301  73.388 -22.696  1.00  0.00           C  
ATOM   3367  O   ARG A1708      56.471  73.853 -21.894  1.00  0.00           O  
ATOM   3368  CB  ARG A1708      59.011  71.664 -21.903  1.00  0.00           C  
ATOM   3369  CG  ARG A1708      60.162  71.560 -20.899  1.00  0.00           C  
ATOM   3370  CD  ARG A1708      60.647  70.152 -20.608  1.00  0.00           C  
ATOM   3371  NE  ARG A1708      61.809  70.163 -19.720  1.00  0.00           N  
ATOM   3372  CZ  ARG A1708      63.036  70.492 -20.109  1.00  0.00           C  
ATOM   3373  NH1 ARG A1708      63.268  70.822 -21.382  1.00  0.00           N  
ATOM   3374  NH2 ARG A1708      64.025  70.491 -19.221  1.00  0.00           N  
ATOM   3375  N   ILE A1709      57.016  73.166 -23.970  1.00  0.00           N  
ATOM   3376  CA  ILE A1709      55.695  73.380 -24.520  1.00  0.00           C  
ATOM   3377  C   ILE A1709      54.656  72.414 -23.939  1.00  0.00           C  
ATOM   3378  O   ILE A1709      54.507  71.299 -24.425  1.00  0.00           O  
ATOM   3379  CB  ILE A1709      55.733  73.139 -26.001  1.00  0.00           C  
ATOM   3380  CG1 ILE A1709      56.848  73.974 -26.635  1.00  0.00           C  
ATOM   3381  CG2 ILE A1709      54.335  73.335 -26.583  1.00  0.00           C  
ATOM   3382  CD1 ILE A1709      56.822  73.962 -28.135  1.00  0.00           C  
ATOM   3383  N   HIS A1710      53.927  72.823 -22.915  1.00  0.00           N  
ATOM   3384  CA  HIS A1710      52.921  71.941 -22.319  1.00  0.00           C  
ATOM   3385  C   HIS A1710      51.601  71.957 -23.094  1.00  0.00           C  
ATOM   3386  O   HIS A1710      50.584  71.491 -22.591  1.00  0.00           O  
ATOM   3387  CB  HIS A1710      52.621  72.401 -20.901  1.00  0.00           C  
ATOM   3388  CG  HIS A1710      52.127  73.819 -20.827  1.00  0.00           C  
ATOM   3389  ND1 HIS A1710      52.178  74.688 -21.902  1.00  0.00           N  
ATOM   3390  CD2 HIS A1710      51.635  74.538 -19.791  1.00  0.00           C  
ATOM   3391  CE1 HIS A1710      51.754  75.881 -21.526  1.00  0.00           C  
ATOM   3392  NE2 HIS A1710      51.423  75.817 -20.247  1.00  0.00           N  
ATOM   3393  N   ASP A1711      51.586  72.501 -24.299  1.00  0.00           N  
ATOM   3394  CA  ASP A1711      50.330  72.576 -25.025  1.00  0.00           C  
ATOM   3395  C   ASP A1711      50.393  71.664 -26.223  1.00  0.00           C  
ATOM   3396  O   ASP A1711      51.090  71.946 -27.210  1.00  0.00           O  
ATOM   3397  CB  ASP A1711      50.069  74.024 -25.466  1.00  0.00           C  
ATOM   3398  CG  ASP A1711      48.581  74.351 -25.620  1.00  0.00           C  
ATOM   3399  OD1 ASP A1711      47.917  74.641 -24.579  1.00  0.00           O  
ATOM   3400  OD2 ASP A1711      48.101  74.350 -26.786  1.00  0.00           O  
ATOM   3401  N   HIS A1712      49.596  70.607 -26.169  1.00  0.00           N  
ATOM   3402  CA  HIS A1712      49.580  69.628 -27.241  1.00  0.00           C  
ATOM   3403  C   HIS A1712      49.399  70.266 -28.592  1.00  0.00           C  
ATOM   3404  O   HIS A1712      49.866  69.752 -29.595  1.00  0.00           O  
ATOM   3405  CB  HIS A1712      48.501  68.565 -27.009  1.00  0.00           C  
ATOM   3406  CG  HIS A1712      48.465  67.510 -28.074  1.00  0.00           C  
ATOM   3407  ND1 HIS A1712      47.395  67.344 -28.928  1.00  0.00           N  
ATOM   3408  CD2 HIS A1712      49.390  66.593 -28.446  1.00  0.00           C  
ATOM   3409  CE1 HIS A1712      47.665  66.372 -29.780  1.00  0.00           C  
ATOM   3410  NE2 HIS A1712      48.869  65.900 -29.510  1.00  0.00           N  
ATOM   3411  N   ALA A1713      48.733  71.403 -28.618  1.00  0.00           N  
ATOM   3412  CA  ALA A1713      48.508  72.069 -29.886  1.00  0.00           C  
ATOM   3413  C   ALA A1713      49.829  72.566 -30.451  1.00  0.00           C  
ATOM   3414  O   ALA A1713      50.223  72.169 -31.552  1.00  0.00           O  
ATOM   3415  CB  ALA A1713      47.536  73.234 -29.710  1.00  0.00           C  
ATOM   3416  N   LEU A1714      50.517  73.400 -29.662  1.00  0.00           N  
ATOM   3417  CA  LEU A1714      51.797  74.015 -30.044  1.00  0.00           C  
ATOM   3418  C   LEU A1714      52.947  73.021 -30.238  1.00  0.00           C  
ATOM   3419  O   LEU A1714      53.704  73.105 -31.224  1.00  0.00           O  
ATOM   3420  CB  LEU A1714      52.189  75.075 -29.003  1.00  0.00           C  
ATOM   3421  CG  LEU A1714      53.503  75.803 -29.258  1.00  0.00           C  
ATOM   3422  CD1 LEU A1714      53.548  76.351 -30.666  1.00  0.00           C  
ATOM   3423  CD2 LEU A1714      53.686  76.884 -28.232  1.00  0.00           C  
ATOM   3424  N   LEU A1715      53.069  72.097 -29.284  1.00  0.00           N  
ATOM   3425  CA  LEU A1715      54.104  71.077 -29.311  1.00  0.00           C  
ATOM   3426  C   LEU A1715      54.211  70.447 -30.684  1.00  0.00           C  
ATOM   3427  O   LEU A1715      55.289  70.416 -31.274  1.00  0.00           O  
ATOM   3428  CB  LEU A1715      53.820  70.004 -28.268  1.00  0.00           C  
ATOM   3429  CG  LEU A1715      54.829  68.855 -28.217  1.00  0.00           C  
ATOM   3430  CD1 LEU A1715      56.258  69.373 -28.140  1.00  0.00           C  
ATOM   3431  CD2 LEU A1715      54.530  67.975 -27.025  1.00  0.00           C  
ATOM   3432  N   GLN A1716      53.083  69.975 -31.199  1.00  0.00           N  
ATOM   3433  CA  GLN A1716      53.057  69.349 -32.514  1.00  0.00           C  
ATOM   3434  C   GLN A1716      53.430  70.344 -33.605  1.00  0.00           C  
ATOM   3435  O   GLN A1716      53.991  69.949 -34.627  1.00  0.00           O  
ATOM   3436  CB  GLN A1716      51.680  68.749 -32.819  1.00  0.00           C  
ATOM   3437  CG  GLN A1716      51.294  67.544 -31.974  1.00  0.00           C  
ATOM   3438  CD  GLN A1716      49.831  67.173 -32.153  1.00  0.00           C  
ATOM   3439  OE1 GLN A1716      48.941  67.871 -31.667  1.00  0.00           O  
ATOM   3440  NE2 GLN A1716      49.573  66.065 -32.836  1.00  0.00           N  
ATOM   3441  N   GLU A1717      53.151  71.626 -33.379  1.00  0.00           N  
ATOM   3442  CA  GLU A1717      53.455  72.640 -34.378  1.00  0.00           C  
ATOM   3443  C   GLU A1717      54.955  72.729 -34.509  1.00  0.00           C  
ATOM   3444  O   GLU A1717      55.498  72.645 -35.616  1.00  0.00           O  
ATOM   3445  CB  GLU A1717      52.876  74.006 -33.991  1.00  0.00           C  
ATOM   3446  CG  GLU A1717      52.910  75.051 -35.131  1.00  0.00           C  
ATOM   3447  CD  GLU A1717      52.189  76.348 -34.775  1.00  0.00           C  
ATOM   3448  OE1 GLU A1717      52.821  77.216 -34.131  1.00  0.00           O  
ATOM   3449  OE2 GLU A1717      50.994  76.498 -35.133  1.00  0.00           O  
ATOM   3450  N   ARG A1718      55.621  72.873 -33.370  1.00  0.00           N  
ATOM   3451  CA  ARG A1718      57.071  72.943 -33.329  1.00  0.00           C  
ATOM   3452  C   ARG A1718      57.674  71.646 -33.881  1.00  0.00           C  
ATOM   3453  O   ARG A1718      58.590  71.694 -34.705  1.00  0.00           O  
ATOM   3454  CB  ARG A1718      57.508  73.201 -31.903  1.00  0.00           C  
ATOM   3455  CG  ARG A1718      56.965  74.518 -31.379  1.00  0.00           C  
ATOM   3456  CD  ARG A1718      57.958  75.663 -31.558  1.00  0.00           C  
ATOM   3457  NE  ARG A1718      58.477  75.803 -32.924  1.00  0.00           N  
ATOM   3458  CZ  ARG A1718      59.777  75.825 -33.230  1.00  0.00           C  
ATOM   3459  NH1 ARG A1718      60.696  75.671 -32.277  1.00  0.00           N  
ATOM   3460  NH2 ARG A1718      60.165  75.968 -34.493  1.00  0.00           N  
ATOM   3461  N   MET A1719      57.123  70.500 -33.479  1.00  0.00           N  
ATOM   3462  CA  MET A1719      57.575  69.191 -33.966  1.00  0.00           C  
ATOM   3463  C   MET A1719      57.690  69.167 -35.486  1.00  0.00           C  
ATOM   3464  O   MET A1719      58.589  68.530 -36.042  1.00  0.00           O  
ATOM   3465  CB  MET A1719      56.609  68.085 -33.545  1.00  0.00           C  
ATOM   3466  CG  MET A1719      56.731  67.654 -32.108  1.00  0.00           C  
ATOM   3467  SD  MET A1719      55.846  66.127 -31.826  1.00  0.00           S  
ATOM   3468  CE  MET A1719      55.676  66.132 -30.081  1.00  0.00           C  
ATOM   3469  N   LYS A1720      56.755  69.841 -36.152  1.00  0.00           N  
ATOM   3470  CA  LYS A1720      56.737  69.921 -37.616  1.00  0.00           C  
ATOM   3471  C   LYS A1720      57.906  70.799 -38.076  1.00  0.00           C  
ATOM   3472  O   LYS A1720      58.569  70.515 -39.085  1.00  0.00           O  
ATOM   3473  CB  LYS A1720      55.422  70.548 -38.097  1.00  0.00           C  
ATOM   3474  CG  LYS A1720      54.169  70.021 -37.401  1.00  0.00           C  
ATOM   3475  CD  LYS A1720      53.764  68.627 -37.868  1.00  0.00           C  
ATOM   3476  CE  LYS A1720      52.880  68.684 -39.126  1.00  0.00           C  
ATOM   3477  NZ  LYS A1720      53.498  69.440 -40.270  1.00  0.00           N  
ATOM   3478  N   ALA A1721      58.139  71.873 -37.329  1.00  0.00           N  
ATOM   3479  CA  ALA A1721      59.216  72.804 -37.621  1.00  0.00           C  
ATOM   3480  C   ALA A1721      60.552  72.085 -37.588  1.00  0.00           C  
ATOM   3481  O   ALA A1721      61.508  72.505 -38.239  1.00  0.00           O  
ATOM   3482  CB  ALA A1721      59.216  73.924 -36.613  1.00  0.00           C  
ATOM   3483  N   HIS A1722      60.633  71.039 -36.770  1.00  0.00           N  
ATOM   3484  CA  HIS A1722      61.851  70.252 -36.644  1.00  0.00           C  
ATOM   3485  C   HIS A1722      61.738  68.929 -37.391  1.00  0.00           C  
ATOM   3486  O   HIS A1722      62.155  67.889 -36.890  1.00  0.00           O  
ATOM   3487  CB  HIS A1722      62.174  69.988 -35.173  1.00  0.00           C  
ATOM   3488  CG  HIS A1722      62.677  71.187 -34.433  1.00  0.00           C  
ATOM   3489  ND1 HIS A1722      62.722  72.449 -34.988  1.00  0.00           N  
ATOM   3490  CD2 HIS A1722      63.125  71.322 -33.163  1.00  0.00           C  
ATOM   3491  CE1 HIS A1722      63.165  73.310 -34.088  1.00  0.00           C  
ATOM   3492  NE2 HIS A1722      63.417  72.651 -32.971  1.00  0.00           N  
ATOM   3493  N   GLY A1723      61.132  68.974 -38.572  1.00  0.00           N  
ATOM   3494  CA  GLY A1723      60.972  67.783 -39.397  1.00  0.00           C  
ATOM   3495  C   GLY A1723      60.497  66.487 -38.750  1.00  0.00           C  
ATOM   3496  O   GLY A1723      60.731  65.409 -39.295  1.00  0.00           O  
ATOM   3497  N   LEU A1724      59.815  66.580 -37.614  1.00  0.00           N  
ATOM   3498  CA  LEU A1724      59.328  65.395 -36.911  1.00  0.00           C  
ATOM   3499  C   LEU A1724      57.878  65.051 -37.242  1.00  0.00           C  
ATOM   3500  O   LEU A1724      57.201  65.771 -37.978  1.00  0.00           O  
ATOM   3501  CB  LEU A1724      59.484  65.579 -35.393  1.00  0.00           C  
ATOM   3502  CG  LEU A1724      60.789  65.121 -34.735  1.00  0.00           C  
ATOM   3503  CD1 LEU A1724      61.904  65.033 -35.750  1.00  0.00           C  
ATOM   3504  CD2 LEU A1724      61.145  66.068 -33.613  1.00  0.00           C  
ATOM   3505  N   SER A1725      57.416  63.932 -36.699  1.00  0.00           N  
ATOM   3506  CA  SER A1725      56.048  63.479 -36.898  1.00  0.00           C  
ATOM   3507  C   SER A1725      55.547  62.969 -35.552  1.00  0.00           C  
ATOM   3508  O   SER A1725      56.195  62.132 -34.915  1.00  0.00           O  
ATOM   3509  CB  SER A1725      55.988  62.357 -37.952  1.00  0.00           C  
ATOM   3510  OG  SER A1725      56.714  61.195 -37.553  1.00  0.00           O  
ATOM   3511  N   PRO A1726      54.381  63.455 -35.106  1.00  0.00           N  
ATOM   3512  CA  PRO A1726      53.807  63.033 -33.824  1.00  0.00           C  
ATOM   3513  C   PRO A1726      53.452  61.551 -33.887  1.00  0.00           C  
ATOM   3514  O   PRO A1726      53.104  60.925 -32.876  1.00  0.00           O  
ATOM   3515  CB  PRO A1726      52.548  63.891 -33.717  1.00  0.00           C  
ATOM   3516  CG  PRO A1726      52.866  65.084 -34.579  1.00  0.00           C  
ATOM   3517  CD  PRO A1726      53.519  64.446 -35.762  1.00  0.00           C  
ATOM   3518  N   GLU A1727      53.543  61.018 -35.102  1.00  0.00           N  
ATOM   3519  CA  GLU A1727      53.250  59.629 -35.401  1.00  0.00           C  
ATOM   3520  C   GLU A1727      54.411  58.702 -35.038  1.00  0.00           C  
ATOM   3521  O   GLU A1727      54.231  57.485 -34.911  1.00  0.00           O  
ATOM   3522  CB  GLU A1727      52.908  59.499 -36.887  1.00  0.00           C  
ATOM   3523  CG  GLU A1727      51.694  60.323 -37.312  1.00  0.00           C  
ATOM   3524  CD  GLU A1727      51.473  60.343 -38.822  1.00  0.00           C  
ATOM   3525  OE1 GLU A1727      52.012  59.467 -39.550  1.00  0.00           O  
ATOM   3526  OE2 GLU A1727      50.745  61.250 -39.281  1.00  0.00           O  
ATOM   3527  N   ASP A1728      55.606  59.269 -34.906  1.00  0.00           N  
ATOM   3528  CA  ASP A1728      56.768  58.472 -34.548  1.00  0.00           C  
ATOM   3529  C   ASP A1728      56.465  57.724 -33.252  1.00  0.00           C  
ATOM   3530  O   ASP A1728      55.980  58.312 -32.288  1.00  0.00           O  
ATOM   3531  CB  ASP A1728      57.987  59.366 -34.347  1.00  0.00           C  
ATOM   3532  CG  ASP A1728      59.275  58.570 -34.221  1.00  0.00           C  
ATOM   3533  OD1 ASP A1728      59.447  57.836 -33.211  1.00  0.00           O  
ATOM   3534  OD2 ASP A1728      60.112  58.677 -35.148  1.00  0.00           O  
ATOM   3535  N   PRO A1729      56.775  56.421 -33.208  1.00  0.00           N  
ATOM   3536  CA  PRO A1729      56.540  55.568 -32.038  1.00  0.00           C  
ATOM   3537  C   PRO A1729      57.150  56.108 -30.755  1.00  0.00           C  
ATOM   3538  O   PRO A1729      56.492  56.116 -29.705  1.00  0.00           O  
ATOM   3539  CB  PRO A1729      57.190  54.246 -32.444  1.00  0.00           C  
ATOM   3540  CG  PRO A1729      56.974  54.216 -33.922  1.00  0.00           C  
ATOM   3541  CD  PRO A1729      57.326  55.633 -34.326  1.00  0.00           C  
ATOM   3542  N   GLY A1752      58.411  56.535 -30.838  1.00  0.00           N  
ATOM   3543  CA  GLY A1752      59.095  57.064 -29.668  1.00  0.00           C  
ATOM   3544  C   GLY A1752      58.437  58.316 -29.125  1.00  0.00           C  
ATOM   3545  O   GLY A1752      58.463  58.588 -27.920  1.00  0.00           O  
ATOM   3546  N   LEU A1753      57.783  59.041 -30.027  1.00  0.00           N  
ATOM   3547  CA  LEU A1753      57.111  60.295 -29.704  1.00  0.00           C  
ATOM   3548  C   LEU A1753      55.629  60.238 -29.315  1.00  0.00           C  
ATOM   3549  O   LEU A1753      55.223  60.930 -28.375  1.00  0.00           O  
ATOM   3550  CB  LEU A1753      57.318  61.279 -30.852  1.00  0.00           C  
ATOM   3551  CG  LEU A1753      58.794  61.608 -31.059  1.00  0.00           C  
ATOM   3552  CD1 LEU A1753      58.974  62.343 -32.366  1.00  0.00           C  
ATOM   3553  CD2 LEU A1753      59.322  62.417 -29.870  1.00  0.00           C  
ATOM   3554  N   LYS A1757      54.837  59.426 -30.022  1.00  0.00           N  
ATOM   3555  CA  LYS A1757      53.397  59.293 -29.761  1.00  0.00           C  
ATOM   3556  C   LYS A1757      52.943  59.438 -28.302  1.00  0.00           C  
ATOM   3557  O   LYS A1757      52.221  60.371 -27.974  1.00  0.00           O  
ATOM   3558  CB  LYS A1757      52.851  57.987 -30.332  1.00  0.00           C  
ATOM   3559  CG  LYS A1757      51.361  57.792 -30.022  1.00  0.00           C  
ATOM   3560  CD  LYS A1757      50.747  56.575 -30.711  1.00  0.00           C  
ATOM   3561  CE  LYS A1757      50.468  56.826 -32.198  1.00  0.00           C  
ATOM   3562  NZ  LYS A1757      51.672  57.271 -32.993  1.00  0.00           N  
ATOM   3563  N   ASP A1758      53.349  58.521 -27.432  1.00  0.00           N  
ATOM   3564  CA  ASP A1758      52.970  58.583 -26.013  1.00  0.00           C  
ATOM   3565  C   ASP A1758      53.389  59.872 -25.302  1.00  0.00           C  
ATOM   3566  O   ASP A1758      52.728  60.298 -24.346  1.00  0.00           O  
ATOM   3567  CB  ASP A1758      53.578  57.417 -25.237  1.00  0.00           C  
ATOM   3568  CG  ASP A1758      53.183  56.079 -25.785  1.00  0.00           C  
ATOM   3569  OD1 ASP A1758      53.042  55.932 -27.022  1.00  0.00           O  
ATOM   3570  OD2 ASP A1758      53.031  55.162 -24.961  1.00  0.00           O  
ATOM   3571  N   TYR A1759      54.535  60.426 -25.706  1.00  0.00           N  
ATOM   3572  CA  TYR A1759      55.074  61.659 -25.120  1.00  0.00           C  
ATOM   3573  C   TYR A1759      54.078  62.778 -25.417  1.00  0.00           C  
ATOM   3574  O   TYR A1759      53.576  63.461 -24.506  1.00  0.00           O  
ATOM   3575  CB  TYR A1759      56.467  61.966 -25.723  1.00  0.00           C  
ATOM   3576  CG  TYR A1759      57.037  63.337 -25.396  1.00  0.00           C  
ATOM   3577  CD1 TYR A1759      57.237  63.722 -24.059  1.00  0.00           C  
ATOM   3578  CD2 TYR A1759      57.327  64.272 -26.423  1.00  0.00           C  
ATOM   3579  CE1 TYR A1759      57.699  64.994 -23.730  1.00  0.00           C  
ATOM   3580  CE2 TYR A1759      57.792  65.568 -26.116  1.00  0.00           C  
ATOM   3581  CZ  TYR A1759      57.972  65.921 -24.751  1.00  0.00           C  
ATOM   3582  OH  TYR A1759      58.411  67.188 -24.379  1.00  0.00           O  
ATOM   3583  N   CYS A1760      53.729  62.859 -26.698  1.00  0.00           N  
ATOM   3584  CA  CYS A1760      52.800  63.839 -27.230  1.00  0.00           C  
ATOM   3585  C   CYS A1760      51.360  63.695 -26.702  1.00  0.00           C  
ATOM   3586  O   CYS A1760      50.726  64.678 -26.300  1.00  0.00           O  
ATOM   3587  CB  CYS A1760      52.814  63.741 -28.750  1.00  0.00           C  
ATOM   3588  SG  CYS A1760      51.740  64.924 -29.546  1.00  0.00           S  
ATOM   3589  N   ASP A1764      50.851  62.464 -26.706  1.00  0.00           N  
ATOM   3590  CA  ASP A1764      49.498  62.156 -26.243  1.00  0.00           C  
ATOM   3591  C   ASP A1764      49.326  62.588 -24.817  1.00  0.00           C  
ATOM   3592  O   ASP A1764      48.279  63.077 -24.440  1.00  0.00           O  
ATOM   3593  CB  ASP A1764      49.216  60.650 -26.293  1.00  0.00           C  
ATOM   3594  CG  ASP A1764      49.125  60.105 -27.707  1.00  0.00           C  
ATOM   3595  OD1 ASP A1764      49.039  60.902 -28.675  1.00  0.00           O  
ATOM   3596  OD2 ASP A1764      49.131  58.854 -27.837  1.00  0.00           O  
ATOM   3597  N   GLY A1765      50.357  62.409 -24.015  1.00  0.00           N  
ATOM   3598  CA  GLY A1765      50.251  62.776 -22.617  1.00  0.00           C  
ATOM   3599  C   GLY A1765      49.897  64.230 -22.399  1.00  0.00           C  
ATOM   3600  O   GLY A1765      49.558  64.638 -21.288  1.00  0.00           O  
ATOM   3601  N   PHE A1767      49.992  65.021 -23.456  1.00  0.00           N  
ATOM   3602  CA  PHE A1767      49.671  66.420 -23.315  1.00  0.00           C  
ATOM   3603  C   PHE A1767      48.179  66.681 -23.470  1.00  0.00           C  
ATOM   3604  O   PHE A1767      47.625  67.624 -22.885  1.00  0.00           O  
ATOM   3605  CB  PHE A1767      50.578  67.273 -24.219  1.00  0.00           C  
ATOM   3606  CG  PHE A1767      51.990  67.348 -23.703  1.00  0.00           C  
ATOM   3607  CD1 PHE A1767      52.221  67.660 -22.346  1.00  0.00           C  
ATOM   3608  CD2 PHE A1767      53.057  66.936 -24.486  1.00  0.00           C  
ATOM   3609  CE1 PHE A1767      53.475  67.540 -21.785  1.00  0.00           C  
ATOM   3610  CE2 PHE A1767      54.317  66.813 -23.928  1.00  0.00           C  
ATOM   3611  CZ  PHE A1767      54.523  67.111 -22.574  1.00  0.00           C  
ATOM   3612  N   SER A1768      47.512  65.758 -24.147  1.00  0.00           N  
ATOM   3613  CA  SER A1768      46.083  65.852 -24.355  1.00  0.00           C  
ATOM   3614  C   SER A1768      45.335  65.609 -23.060  1.00  0.00           C  
ATOM   3615  O   SER A1768      44.278  66.148 -22.871  1.00  0.00           O  
ATOM   3616  CB  SER A1768      45.668  64.870 -25.420  1.00  0.00           C  
ATOM   3617  OG  SER A1768      46.488  65.101 -26.556  1.00  0.00           O  
ATOM   3618  N   TYR A1770      45.921  64.892 -22.117  1.00  0.00           N  
ATOM   3619  CA  TYR A1770      45.256  64.632 -20.838  1.00  0.00           C  
ATOM   3620  C   TYR A1770      45.559  65.807 -19.946  1.00  0.00           C  
ATOM   3621  O   TYR A1770      45.413  65.724 -18.726  1.00  0.00           O  
ATOM   3622  CB  TYR A1770      45.761  63.312 -20.205  1.00  0.00           C  
ATOM   3623  CG  TYR A1770      45.913  62.134 -21.204  1.00  0.00           C  
ATOM   3624  CD1 TYR A1770      45.640  62.296 -22.568  1.00  0.00           C  
ATOM   3625  CD2 TYR A1770      46.375  60.898 -20.796  1.00  0.00           C  
ATOM   3626  CE1 TYR A1770      45.829  61.274 -23.479  1.00  0.00           C  
ATOM   3627  CE2 TYR A1770      46.571  59.867 -21.693  1.00  0.00           C  
ATOM   3628  CZ  TYR A1770      46.302  60.056 -23.043  1.00  0.00           C  
ATOM   3629  OH  TYR A1770      46.555  59.057 -23.977  1.00  0.00           O  
ATOM   3630  N   GLY A1771      46.104  66.848 -20.592  1.00  0.00           N  
ATOM   3631  CA  GLY A1771      46.473  68.113 -19.967  1.00  0.00           C  
ATOM   3632  C   GLY A1771      47.435  68.236 -18.794  1.00  0.00           C  
ATOM   3633  O   GLY A1771      47.262  67.573 -17.762  1.00  0.00           O  
ATOM   3634  N   CYS A1772      48.444  69.106 -18.951  1.00  0.00           N  
ATOM   3635  CA  CYS A1772      49.426  69.404 -17.881  1.00  0.00           C  
ATOM   3636  C   CYS A1772      49.715  70.875 -17.813  1.00  0.00           C  
ATOM   3637  O   CYS A1772      49.611  71.582 -18.823  1.00  0.00           O  
ATOM   3638  CB  CYS A1772      50.782  68.658 -18.004  1.00  0.00           C  
ATOM   3639  SG  CYS A1772      51.768  68.863 -19.509  1.00  0.00           S  
ATOM   3640  N   PRO A1773      50.109  71.351 -16.621  1.00  0.00           N  
ATOM   3641  CA  PRO A1773      50.435  72.747 -16.378  1.00  0.00           C  
ATOM   3642  C   PRO A1773      51.776  73.080 -16.996  1.00  0.00           C  
ATOM   3643  O   PRO A1773      52.449  72.207 -17.574  1.00  0.00           O  
ATOM   3644  CB  PRO A1773      50.537  72.798 -14.859  1.00  0.00           C  
ATOM   3645  CG  PRO A1773      51.120  71.518 -14.530  1.00  0.00           C  
ATOM   3646  CD  PRO A1773      50.281  70.582 -15.377  1.00  0.00           C  
ATOM   3647  N   PRO A1774      52.175  74.364 -16.925  1.00  0.00           N  
ATOM   3648  CA  PRO A1774      53.463  74.751 -17.494  1.00  0.00           C  
ATOM   3649  C   PRO A1774      54.611  74.240 -16.601  1.00  0.00           C  
ATOM   3650  O   PRO A1774      54.494  74.138 -15.361  1.00  0.00           O  
ATOM   3651  CB  PRO A1774      53.341  76.269 -17.536  1.00  0.00           C  
ATOM   3652  CG  PRO A1774      52.538  76.555 -16.289  1.00  0.00           C  
ATOM   3653  CD  PRO A1774      51.463  75.540 -16.383  1.00  0.00           C  
ATOM   3654  N   HIS A1775      55.705  73.858 -17.240  1.00  0.00           N  
ATOM   3655  CA  HIS A1775      56.830  73.347 -16.478  1.00  0.00           C  
ATOM   3656  C   HIS A1775      58.157  73.648 -17.185  1.00  0.00           C  
ATOM   3657  O   HIS A1775      58.240  73.818 -18.429  1.00  0.00           O  
ATOM   3658  CB  HIS A1775      56.659  71.838 -16.191  1.00  0.00           C  
ATOM   3659  CG  HIS A1775      56.459  71.016 -17.422  1.00  0.00           C  
ATOM   3660  ND1 HIS A1775      55.317  71.103 -18.187  1.00  0.00           N  
ATOM   3661  CD2 HIS A1775      57.310  70.224 -18.113  1.00  0.00           C  
ATOM   3662  CE1 HIS A1775      55.480  70.419 -19.307  1.00  0.00           C  
ATOM   3663  NE2 HIS A1775      56.682  69.874 -19.288  1.00  0.00           N  
ATOM   3664  N   ALA A1776      59.188  73.755 -16.366  1.00  0.00           N  
ATOM   3665  CA  ALA A1776      60.529  74.020 -16.830  1.00  0.00           C  
ATOM   3666  C   ALA A1776      61.397  73.246 -15.868  1.00  0.00           C  
ATOM   3667  O   ALA A1776      60.911  72.764 -14.837  1.00  0.00           O  
ATOM   3668  CB  ALA A1776      60.828  75.498 -16.722  1.00  0.00           C  
ATOM   3669  N   GLY A1777      62.667  73.104 -16.212  1.00  0.00           N  
ATOM   3670  CA  GLY A1777      63.606  72.403 -15.351  1.00  0.00           C  
ATOM   3671  C   GLY A1777      64.884  72.209 -16.131  1.00  0.00           C  
ATOM   3672  O   GLY A1777      65.024  72.726 -17.251  1.00  0.00           O  
ATOM   3673  N   GLY A1778      65.806  71.428 -15.587  1.00  0.00           N  
ATOM   3674  CA  GLY A1778      67.048  71.217 -16.299  1.00  0.00           C  
ATOM   3675  C   GLY A1778      67.841  70.059 -15.772  1.00  0.00           C  
ATOM   3676  O   GLY A1778      67.575  69.557 -14.668  1.00  0.00           O  
ATOM   3677  N   GLY A1779      68.806  69.626 -16.576  1.00  0.00           N  
ATOM   3678  CA  GLY A1779      69.651  68.516 -16.172  1.00  0.00           C  
ATOM   3679  C   GLY A1779      71.160  68.767 -16.087  1.00  0.00           C  
ATOM   3680  O   GLY A1779      71.815  69.073 -17.086  1.00  0.00           O  
ATOM   3681  N   ILE A1782      71.706  68.545 -14.902  1.00  0.00           N  
ATOM   3682  CA  ILE A1782      73.110  68.721 -14.661  1.00  0.00           C  
ATOM   3683  C   ILE A1782      73.772  67.352 -14.614  1.00  0.00           C  
ATOM   3684  O   ILE A1782      73.125  66.394 -14.215  1.00  0.00           O  
ATOM   3685  CB  ILE A1782      73.343  69.449 -13.316  1.00  0.00           C  
ATOM   3686  CG1 ILE A1782      74.143  68.583 -12.362  1.00  0.00           C  
ATOM   3687  CG2 ILE A1782      72.007  69.883 -12.656  1.00  0.00           C  
ATOM   3688  CD1 ILE A1782      74.133  69.137 -10.946  1.00  0.00           C  
ATOM   3689  N   GLY A1783      75.037  67.263 -15.043  1.00  0.00           N  
ATOM   3690  CA  GLY A1783      75.793  66.014 -14.997  1.00  0.00           C  
ATOM   3691  C   GLY A1783      76.700  65.986 -13.764  1.00  0.00           C  
ATOM   3692  O   GLY A1783      77.586  66.819 -13.637  1.00  0.00           O  
ATOM   3693  N   LEU A1784      76.478  65.045 -12.846  1.00  0.00           N  
ATOM   3694  CA  LEU A1784      77.262  64.930 -11.608  1.00  0.00           C  
ATOM   3695  C   LEU A1784      78.746  65.104 -11.850  1.00  0.00           C  
ATOM   3696  O   LEU A1784      79.392  65.905 -11.191  1.00  0.00           O  
ATOM   3697  CB  LEU A1784      77.067  63.565 -10.954  1.00  0.00           C  
ATOM   3698  CG  LEU A1784      77.030  63.606  -9.429  1.00  0.00           C  
ATOM   3699  CD1 LEU A1784      77.381  62.268  -8.821  1.00  0.00           C  
ATOM   3700  CD2 LEU A1784      77.962  64.626  -8.919  1.00  0.00           C  
ATOM   3701  N   GLU A1785      79.283  64.312 -12.776  1.00  0.00           N  
ATOM   3702  CA  GLU A1785      80.693  64.340 -13.089  1.00  0.00           C  
ATOM   3703  C   GLU A1785      81.209  65.719 -13.425  1.00  0.00           C  
ATOM   3704  O   GLU A1785      82.019  66.246 -12.663  1.00  0.00           O  
ATOM   3705  CB  GLU A1785      81.020  63.324 -14.160  1.00  0.00           C  
ATOM   3706  CG  GLU A1785      81.114  61.905 -13.603  1.00  0.00           C  
ATOM   3707  CD  GLU A1785      79.783  61.157 -13.562  1.00  0.00           C  
ATOM   3708  OE1 GLU A1785      78.853  61.474 -14.335  1.00  0.00           O  
ATOM   3709  OE2 GLU A1785      79.695  60.206 -12.767  1.00  0.00           O  
ATOM   3710  N   ARG A1786      80.733  66.341 -14.507  1.00  0.00           N  
ATOM   3711  CA  ARG A1786      81.175  67.699 -14.825  1.00  0.00           C  
ATOM   3712  C   ARG A1786      81.119  68.657 -13.612  1.00  0.00           C  
ATOM   3713  O   ARG A1786      82.065  69.379 -13.341  1.00  0.00           O  
ATOM   3714  CB  ARG A1786      80.390  68.254 -15.960  1.00  0.00           C  
ATOM   3715  CG  ARG A1786      80.699  67.572 -17.206  1.00  0.00           C  
ATOM   3716  CD  ARG A1786      80.460  68.508 -18.346  1.00  0.00           C  
ATOM   3717  NE  ARG A1786      80.488  67.787 -19.594  1.00  0.00           N  
ATOM   3718  CZ  ARG A1786      80.148  68.300 -20.767  1.00  0.00           C  
ATOM   3719  NH1 ARG A1786      79.747  69.567 -20.891  1.00  0.00           N  
ATOM   3720  NH2 ARG A1786      80.205  67.533 -21.834  1.00  0.00           N  
ATOM   3721  N   VAL A1787      80.048  68.658 -12.843  1.00  0.00           N  
ATOM   3722  CA  VAL A1787      80.045  69.538 -11.698  1.00  0.00           C  
ATOM   3723  C   VAL A1787      81.247  69.297 -10.782  1.00  0.00           C  
ATOM   3724  O   VAL A1787      81.856  70.245 -10.307  1.00  0.00           O  
ATOM   3725  CB  VAL A1787      78.708  69.514 -10.952  1.00  0.00           C  
ATOM   3726  CG1 VAL A1787      78.800  70.238  -9.600  1.00  0.00           C  
ATOM   3727  CG2 VAL A1787      77.685  70.183 -11.827  1.00  0.00           C  
ATOM   3728  N   VAL A1788      81.654  68.053 -10.569  1.00  0.00           N  
ATOM   3729  CA  VAL A1788      82.818  67.837  -9.690  1.00  0.00           C  
ATOM   3730  C   VAL A1788      84.110  68.109 -10.456  1.00  0.00           C  
ATOM   3731  O   VAL A1788      85.016  68.725  -9.931  1.00  0.00           O  
ATOM   3732  CB  VAL A1788      82.837  66.457  -9.016  1.00  0.00           C  
ATOM   3733  CG1 VAL A1788      82.996  65.411 -10.025  1.00  0.00           C  
ATOM   3734  CG2 VAL A1788      83.954  66.369  -8.017  1.00  0.00           C  
ATOM   3735  N   MET A1789      84.165  67.727 -11.717  1.00  0.00           N  
ATOM   3736  CA  MET A1789      85.344  67.975 -12.511  1.00  0.00           C  
ATOM   3737  C   MET A1789      85.713  69.440 -12.509  1.00  0.00           C  
ATOM   3738  O   MET A1789      86.778  69.791 -12.050  1.00  0.00           O  
ATOM   3739  CB  MET A1789      85.147  67.494 -13.933  1.00  0.00           C  
ATOM   3740  CG  MET A1789      85.953  68.222 -14.940  1.00  0.00           C  
ATOM   3741  SD  MET A1789      85.744  67.292 -16.414  1.00  0.00           S  
ATOM   3742  CE  MET A1789      86.452  68.248 -17.751  1.00  0.00           C  
ATOM   3743  N   PHE A1790      84.810  70.314 -12.948  1.00  0.00           N  
ATOM   3744  CA  PHE A1790      85.105  71.751 -13.029  1.00  0.00           C  
ATOM   3745  C   PHE A1790      85.203  72.503 -11.699  1.00  0.00           C  
ATOM   3746  O   PHE A1790      85.819  73.536 -11.618  1.00  0.00           O  
ATOM   3747  CB  PHE A1790      84.118  72.431 -13.940  1.00  0.00           C  
ATOM   3748  CG  PHE A1790      84.060  71.841 -15.303  1.00  0.00           C  
ATOM   3749  CD1 PHE A1790      85.162  71.883 -16.133  1.00  0.00           C  
ATOM   3750  CD2 PHE A1790      82.874  71.332 -15.811  1.00  0.00           C  
ATOM   3751  CE1 PHE A1790      85.082  71.435 -17.486  1.00  0.00           C  
ATOM   3752  CE2 PHE A1790      82.785  70.894 -17.126  1.00  0.00           C  
ATOM   3753  CZ  PHE A1790      83.895  70.944 -17.971  1.00  0.00           C  
ATOM   3754  N   TYR A1791      84.608  71.994 -10.646  1.00  0.00           N  
ATOM   3755  CA  TYR A1791      84.696  72.687  -9.381  1.00  0.00           C  
ATOM   3756  C   TYR A1791      86.118  72.508  -8.834  1.00  0.00           C  
ATOM   3757  O   TYR A1791      86.696  73.412  -8.246  1.00  0.00           O  
ATOM   3758  CB  TYR A1791      83.674  72.096  -8.415  1.00  0.00           C  
ATOM   3759  CG  TYR A1791      83.650  72.803  -7.106  1.00  0.00           C  
ATOM   3760  CD1 TYR A1791      83.038  74.044  -6.980  1.00  0.00           C  
ATOM   3761  CD2 TYR A1791      84.276  72.268  -5.997  1.00  0.00           C  
ATOM   3762  CE1 TYR A1791      83.066  74.732  -5.778  1.00  0.00           C  
ATOM   3763  CE2 TYR A1791      84.296  72.945  -4.790  1.00  0.00           C  
ATOM   3764  CZ  TYR A1791      83.700  74.173  -4.689  1.00  0.00           C  
ATOM   3765  OH  TYR A1791      83.752  74.860  -3.496  1.00  0.00           O  
ATOM   3766  N   LEU A1792      86.663  71.309  -9.010  1.00  0.00           N  
ATOM   3767  CA  LEU A1792      88.002  70.997  -8.531  1.00  0.00           C  
ATOM   3768  C   LEU A1792      89.026  71.203  -9.657  1.00  0.00           C  
ATOM   3769  O   LEU A1792      90.244  71.120  -9.455  1.00  0.00           O  
ATOM   3770  CB  LEU A1792      88.023  69.579  -7.968  1.00  0.00           C  
ATOM   3771  CG  LEU A1792      87.100  69.427  -6.770  1.00  0.00           C  
ATOM   3772  CD1 LEU A1792      87.112  68.030  -6.206  1.00  0.00           C  
ATOM   3773  CD2 LEU A1792      87.494  70.386  -5.698  1.00  0.00           C  
ATOM   3774  N   ASP A1793      88.513  71.546 -10.833  1.00  0.00           N  
ATOM   3775  CA  ASP A1793      89.338  71.778 -11.999  1.00  0.00           C  
ATOM   3776  C   ASP A1793      90.256  70.578 -12.206  1.00  0.00           C  
ATOM   3777  O   ASP A1793      91.446  70.682 -11.980  1.00  0.00           O  
ATOM   3778  CB  ASP A1793      90.139  73.057 -11.818  1.00  0.00           C  
ATOM   3779  CG  ASP A1793      90.630  73.624 -13.130  1.00  0.00           C  
ATOM   3780  OD1 ASP A1793      90.438  72.976 -14.190  1.00  0.00           O  
ATOM   3781  OD2 ASP A1793      91.216  74.732 -13.110  1.00  0.00           O  
ATOM   3782  N   LEU A1794      89.682  69.448 -12.633  1.00  0.00           N  
ATOM   3783  CA  LEU A1794      90.398  68.175 -12.862  1.00  0.00           C  
ATOM   3784  C   LEU A1794      90.815  67.916 -14.312  1.00  0.00           C  
ATOM   3785  O   LEU A1794      91.305  66.852 -14.648  1.00  0.00           O  
ATOM   3786  CB  LEU A1794      89.572  66.994 -12.334  1.00  0.00           C  
ATOM   3787  CG  LEU A1794      89.765  66.712 -10.858  1.00  0.00           C  
ATOM   3788  CD1 LEU A1794      90.081  67.953 -10.143  1.00  0.00           C  
ATOM   3789  CD2 LEU A1794      88.570  66.070 -10.255  1.00  0.00           C  
ATOM   3790  N   LYS A1795      90.566  68.863 -15.192  1.00  0.00           N  
ATOM   3791  CA  LYS A1795      90.983  68.737 -16.586  1.00  0.00           C  
ATOM   3792  C   LYS A1795      90.494  67.516 -17.343  1.00  0.00           C  
ATOM   3793  O   LYS A1795      90.555  67.480 -18.593  1.00  0.00           O  
ATOM   3794  CB  LYS A1795      92.502  68.837 -16.700  1.00  0.00           C  
ATOM   3795  CG  LYS A1795      93.171  69.637 -15.588  1.00  0.00           C  
ATOM   3796  CD  LYS A1795      93.302  71.138 -15.851  1.00  0.00           C  
ATOM   3797  CE  LYS A1795      93.616  71.859 -14.519  1.00  0.00           C  
ATOM   3798  NZ  LYS A1795      94.589  71.132 -13.580  1.00  0.00           N  
ATOM   3799  N   ASN A1796      89.989  66.515 -16.635  1.00  0.00           N  
ATOM   3800  CA  ASN A1796      89.461  65.342 -17.327  1.00  0.00           C  
ATOM   3801  C   ASN A1796      88.335  64.670 -16.531  1.00  0.00           C  
ATOM   3802  O   ASN A1796      88.469  64.409 -15.332  1.00  0.00           O  
ATOM   3803  CB  ASN A1796      90.565  64.362 -17.725  1.00  0.00           C  
ATOM   3804  CG  ASN A1796      90.082  63.330 -18.705  1.00  0.00           C  
ATOM   3805  OD1 ASN A1796      88.986  62.824 -18.546  1.00  0.00           O  
ATOM   3806  ND2 ASN A1796      90.880  63.012 -19.719  1.00  0.00           N  
ATOM   3807  N   ILE A1797      87.206  64.444 -17.211  1.00  0.00           N  
ATOM   3808  CA  ILE A1797      86.018  63.856 -16.594  1.00  0.00           C  
ATOM   3809  C   ILE A1797      86.234  62.458 -16.054  1.00  0.00           C  
ATOM   3810  O   ILE A1797      85.742  62.140 -14.965  1.00  0.00           O  
ATOM   3811  CB  ILE A1797      84.786  63.906 -17.536  1.00  0.00           C  
ATOM   3812  CG1 ILE A1797      83.513  63.724 -16.722  1.00  0.00           C  
ATOM   3813  CG2 ILE A1797      84.851  62.824 -18.584  1.00  0.00           C  
ATOM   3814  CD1 ILE A1797      82.291  63.980 -17.534  1.00  0.00           C  
ATOM   3815  N   ARG A1798      87.045  61.662 -16.754  1.00  0.00           N  
ATOM   3816  CA  ARG A1798      87.335  60.311 -16.314  1.00  0.00           C  
ATOM   3817  C   ARG A1798      87.818  60.304 -14.875  1.00  0.00           C  
ATOM   3818  O   ARG A1798      87.525  59.378 -14.136  1.00  0.00           O  
ATOM   3819  CB  ARG A1798      88.339  59.630 -17.231  1.00  0.00           C  
ATOM   3820  CG  ARG A1798      87.837  59.390 -18.661  1.00  0.00           C  
ATOM   3821  CD  ARG A1798      88.577  60.304 -19.561  1.00  0.00           C  
ATOM   3822  NE  ARG A1798      87.874  60.703 -20.770  1.00  0.00           N  
ATOM   3823  CZ  ARG A1798      87.487  59.826 -21.686  1.00  0.00           C  
ATOM   3824  NH1 ARG A1798      87.682  58.531 -21.436  1.00  0.00           N  
ATOM   3825  NH2 ARG A1798      86.861  60.206 -22.811  1.00  0.00           N  
ATOM   3826  N   ARG A1799      88.461  61.386 -14.449  1.00  0.00           N  
ATOM   3827  CA  ARG A1799      88.987  61.510 -13.085  1.00  0.00           C  
ATOM   3828  C   ARG A1799      87.900  61.705 -12.056  1.00  0.00           C  
ATOM   3829  O   ARG A1799      88.162  61.640 -10.854  1.00  0.00           O  
ATOM   3830  CB  ARG A1799      89.953  62.705 -12.991  1.00  0.00           C  
ATOM   3831  CG  ARG A1799      91.445  62.346 -12.898  1.00  0.00           C  
ATOM   3832  CD  ARG A1799      92.382  63.576 -12.639  1.00  0.00           C  
ATOM   3833  NE  ARG A1799      92.741  64.205 -13.903  1.00  0.00           N  
ATOM   3834  CZ  ARG A1799      93.763  63.826 -14.649  1.00  0.00           C  
ATOM   3835  NH1 ARG A1799      94.639  62.943 -14.177  1.00  0.00           N  
ATOM   3836  NH2 ARG A1799      93.971  64.425 -15.810  1.00  0.00           N  
ATOM   3837  N   ALA A1800      86.688  62.018 -12.516  1.00  0.00           N  
ATOM   3838  CA  ALA A1800      85.557  62.258 -11.606  1.00  0.00           C  
ATOM   3839  C   ALA A1800      84.508  61.131 -11.562  1.00  0.00           C  
ATOM   3840  O   ALA A1800      83.633  61.147 -10.703  1.00  0.00           O  
ATOM   3841  CB  ALA A1800      84.912  63.595 -11.897  1.00  0.00           C  
ATOM   3842  N   SER A1801      84.542  60.202 -12.519  1.00  0.00           N  
ATOM   3843  CA  SER A1801      83.634  59.047 -12.470  1.00  0.00           C  
ATOM   3844  C   SER A1801      84.514  57.862 -12.091  1.00  0.00           C  
ATOM   3845  O   SER A1801      85.578  57.691 -12.688  1.00  0.00           O  
ATOM   3846  CB  SER A1801      82.984  58.770 -13.819  1.00  0.00           C  
ATOM   3847  OG  SER A1801      83.940  58.335 -14.740  1.00  0.00           O  
ATOM   3848  N   LEU A1802      84.072  57.019 -11.154  1.00  0.00           N  
ATOM   3849  CA  LEU A1802      84.918  55.897 -10.743  1.00  0.00           C  
ATOM   3850  C   LEU A1802      85.206  54.687 -11.614  1.00  0.00           C  
ATOM   3851  O   LEU A1802      86.054  53.892 -11.273  1.00  0.00           O  
ATOM   3852  CB  LEU A1802      84.739  55.537  -9.283  1.00  0.00           C  
ATOM   3853  CG  LEU A1802      83.610  54.766  -8.684  1.00  0.00           C  
ATOM   3854  CD1 LEU A1802      83.546  55.195  -7.227  1.00  0.00           C  
ATOM   3855  CD2 LEU A1802      82.313  55.051  -9.404  1.00  0.00           C  
ATOM   3856  N   PHE A1803      84.555  54.564 -12.753  1.00  0.00           N  
ATOM   3857  CA  PHE A1803      84.852  53.486 -13.682  1.00  0.00           C  
ATOM   3858  C   PHE A1803      84.401  54.095 -15.002  1.00  0.00           C  
ATOM   3859  O   PHE A1803      83.379  53.740 -15.535  1.00  0.00           O  
ATOM   3860  CB  PHE A1803      84.093  52.170 -13.369  1.00  0.00           C  
ATOM   3861  CG  PHE A1803      84.531  51.470 -12.090  1.00  0.00           C  
ATOM   3862  CD1 PHE A1803      85.775  50.895 -11.987  1.00  0.00           C  
ATOM   3863  CD2 PHE A1803      83.717  51.463 -10.956  1.00  0.00           C  
ATOM   3864  CE1 PHE A1803      86.201  50.345 -10.791  1.00  0.00           C  
ATOM   3865  CE2 PHE A1803      84.159  50.903  -9.749  1.00  0.00           C  
ATOM   3866  CZ  PHE A1803      85.391  50.356  -9.677  1.00  0.00           C  
ATOM   3867  N   PRO A1804      85.121  55.098 -15.503  1.00  0.00           N  
ATOM   3868  CA  PRO A1804      84.757  55.750 -16.762  1.00  0.00           C  
ATOM   3869  C   PRO A1804      84.293  54.778 -17.774  1.00  0.00           C  
ATOM   3870  O   PRO A1804      84.589  53.613 -17.675  1.00  0.00           O  
ATOM   3871  CB  PRO A1804      86.054  56.400 -17.195  1.00  0.00           C  
ATOM   3872  CG  PRO A1804      86.601  56.874 -15.910  1.00  0.00           C  
ATOM   3873  CD  PRO A1804      86.330  55.714 -14.935  1.00  0.00           C  
ATOM   3874  N   ARG A1805      83.565  55.262 -18.757  1.00  0.00           N  
ATOM   3875  CA  ARG A1805      83.059  54.413 -19.806  1.00  0.00           C  
ATOM   3876  C   ARG A1805      83.054  55.347 -20.993  1.00  0.00           C  
ATOM   3877  O   ARG A1805      82.511  56.429 -20.891  1.00  0.00           O  
ATOM   3878  CB  ARG A1805      81.637  53.961 -19.445  1.00  0.00           C  
ATOM   3879  CG  ARG A1805      81.257  52.585 -20.004  1.00  0.00           C  
ATOM   3880  CD  ARG A1805      81.055  51.460 -18.929  1.00  0.00           C  
ATOM   3881  NE  ARG A1805      82.269  51.031 -18.244  1.00  0.00           N  
ATOM   3882  CZ  ARG A1805      82.300  50.182 -17.219  1.00  0.00           C  
ATOM   3883  NH1 ARG A1805      81.198  49.639 -16.764  1.00  0.00           N  
ATOM   3884  NH2 ARG A1805      83.449  49.865 -16.644  1.00  0.00           N  
ATOM   3885  N   ASP A1806      83.723  55.001 -22.080  1.00  0.00           N  
ATOM   3886  CA  ASP A1806      83.764  55.880 -23.247  1.00  0.00           C  
ATOM   3887  C   ASP A1806      83.907  54.984 -24.459  1.00  0.00           C  
ATOM   3888  O   ASP A1806      84.175  53.811 -24.308  1.00  0.00           O  
ATOM   3889  CB  ASP A1806      84.898  56.906 -23.116  1.00  0.00           C  
ATOM   3890  CG  ASP A1806      86.260  56.340 -23.463  1.00  0.00           C  
ATOM   3891  OD1 ASP A1806      86.525  56.176 -24.671  1.00  0.00           O  
ATOM   3892  OD2 ASP A1806      87.086  56.100 -22.544  1.00  0.00           O  
ATOM   3893  N   PRO A1807      83.841  55.537 -25.681  1.00  0.00           N  
ATOM   3894  CA  PRO A1807      83.948  54.696 -26.886  1.00  0.00           C  
ATOM   3895  C   PRO A1807      84.973  53.593 -26.925  1.00  0.00           C  
ATOM   3896  O   PRO A1807      84.907  52.708 -27.781  1.00  0.00           O  
ATOM   3897  CB  PRO A1807      84.156  55.709 -28.004  1.00  0.00           C  
ATOM   3898  CG  PRO A1807      83.349  56.838 -27.542  1.00  0.00           C  
ATOM   3899  CD  PRO A1807      83.732  56.951 -26.061  1.00  0.00           C  
ATOM   3900  N   LYS A1808      85.956  53.651 -26.040  1.00  0.00           N  
ATOM   3901  CA  LYS A1808      86.964  52.613 -26.021  1.00  0.00           C  
ATOM   3902  C   LYS A1808      86.881  51.968 -24.667  1.00  0.00           C  
ATOM   3903  O   LYS A1808      86.605  50.790 -24.561  1.00  0.00           O  
ATOM   3904  CB  LYS A1808      88.333  53.205 -26.281  1.00  0.00           C  
ATOM   3905  CG  LYS A1808      88.326  54.271 -27.383  1.00  0.00           C  
ATOM   3906  CD  LYS A1808      87.876  53.751 -28.721  1.00  0.00           C  
ATOM   3907  CE  LYS A1808      88.083  54.838 -29.753  1.00  0.00           C  
ATOM   3908  NZ  LYS A1808      87.657  54.431 -31.130  1.00  0.00           N  
ATOM   3909  N   ARG A1809      86.967  52.745 -23.610  1.00  0.00           N  
ATOM   3910  CA  ARG A1809      86.891  52.109 -22.316  1.00  0.00           C  
ATOM   3911  C   ARG A1809      85.526  51.492 -22.098  1.00  0.00           C  
ATOM   3912  O   ARG A1809      84.516  52.135 -22.279  1.00  0.00           O  
ATOM   3913  CB  ARG A1809      87.218  53.077 -21.196  1.00  0.00           C  
ATOM   3914  CG  ARG A1809      87.432  52.422 -19.867  1.00  0.00           C  
ATOM   3915  CD  ARG A1809      88.708  52.941 -19.276  1.00  0.00           C  
ATOM   3916  NE  ARG A1809      89.728  53.061 -20.314  1.00  0.00           N  
ATOM   3917  CZ  ARG A1809      90.973  52.600 -20.204  1.00  0.00           C  
ATOM   3918  NH1 ARG A1809      91.231  51.455 -19.568  1.00  0.00           N  
ATOM   3919  NH2 ARG A1809      91.969  53.288 -20.749  1.00  0.00           N  
ATOM   3920  N   LEU A1810      85.529  50.219 -21.745  1.00  0.00           N  
ATOM   3921  CA  LEU A1810      84.327  49.451 -21.474  1.00  0.00           C  
ATOM   3922  C   LEU A1810      84.662  48.616 -20.240  1.00  0.00           C  
ATOM   3923  O   LEU A1810      83.787  48.001 -19.626  1.00  0.00           O  
ATOM   3924  CB  LEU A1810      84.055  48.514 -22.658  1.00  0.00           C  
ATOM   3925  CG  LEU A1810      82.641  48.055 -23.020  1.00  0.00           C  
ATOM   3926  CD1 LEU A1810      81.698  48.286 -21.855  1.00  0.00           C  
ATOM   3927  CD2 LEU A1810      82.151  48.820 -24.244  1.00  0.00           C  
ATOM   3928  N   ARG A1811      85.948  48.585 -19.902  1.00  0.00           N  
ATOM   3929  CA  ARG A1811      86.447  47.801 -18.787  1.00  0.00           C  
ATOM   3930  C   ARG A1811      87.610  48.490 -18.117  1.00  0.00           C  
ATOM   3931  O   ARG A1811      88.370  49.197 -18.765  1.00  0.00           O  
ATOM   3932  CB  ARG A1811      86.832  46.400 -19.294  1.00  0.00           C  
ATOM   3933  CG  ARG A1811      88.184  45.870 -18.817  1.00  0.00           C  
ATOM   3934  CD  ARG A1811      89.208  46.997 -18.650  1.00  0.00           C  
ATOM   3935  NE  ARG A1811      90.367  46.550 -17.868  1.00  0.00           N  
ATOM   3936  CZ  ARG A1811      91.577  47.117 -17.898  1.00  0.00           C  
ATOM   3937  NH1 ARG A1811      91.829  48.151 -18.703  1.00  0.00           N  
ATOM   3938  NH2 ARG A1811      92.555  46.628 -17.136  1.00  0.00           N  
ATOM   3939  N   PRO A1812      87.748  48.303 -16.799  1.00  0.00           N  
ATOM   3940  CA  PRO A1812      86.844  47.509 -15.970  1.00  0.00           C  
ATOM   3941  C   PRO A1812      85.468  48.098 -15.996  1.00  0.00           C  
ATOM   3942  O   PRO A1812      85.287  48.987 -16.830  1.00  0.00           O  
ATOM   3943  CB  PRO A1812      87.488  47.589 -14.567  1.00  0.00           C  
ATOM   3944  CG  PRO A1812      88.099  48.927 -14.549  1.00  0.00           C  
ATOM   3945  CD  PRO A1812      88.743  48.986 -15.955  1.00  0.00           C  
ATOM   3946  OXT PRO A1812      84.608  47.672 -15.194  1.00  0.00           O  
TER
END
