# Supplementary material for: Backbone Brackets and Arginine Tweezers delineate Class I and Class II aminoacyl tRNA synthetases
Source: PLoS Comput Biol. 2018 Apr 16;14(4):e1006101. doi: 10.1371/journal.pcbi.1006101 (PMC5919687; doi:10.1371/journal.pcbi.1006101)
Supplement: S12 File — All structures of Class II aaRS with residues renumbered according to the MSA. (GZ) [file pcbi.1006101.s024.tar.gz › 1asy_B_renum.pdb]

ATOM      1  N   GLU B  91      29.357  90.487 -24.066  1.00  0.00           N  
ATOM      2  CA  GLU B  91      29.237  91.451 -22.977  1.00  0.00           C  
ATOM      3  C   GLU B  91      28.295  90.944 -21.888  1.00  0.00           C  
ATOM      4  O   GLU B  91      27.682  91.735 -21.169  1.00  0.00           O  
ATOM      5  CB  GLU B  91      28.807  92.839 -23.487  1.00  0.00           C  
ATOM      6  CG  GLU B  91      29.883  93.598 -24.279  1.00  0.00           C  
ATOM      7  CD  GLU B  91      30.283  92.911 -25.583  1.00  0.00           C  
ATOM      8  OE1 GLU B  91      29.525  93.020 -26.576  1.00  0.00           O  
ATOM      9  OE2 GLU B  91      31.356  92.260 -25.607  1.00  0.00           O  
ATOM     10  N   ASP B  92      28.153  89.621 -21.807  1.00  0.00           N  
ATOM     11  CA  ASP B  92      27.334  88.984 -20.777  1.00  0.00           C  
ATOM     12  C   ASP B  92      27.911  89.474 -19.446  1.00  0.00           C  
ATOM     13  O   ASP B  92      29.129  89.601 -19.306  1.00  0.00           O  
ATOM     14  CB  ASP B  92      27.437  87.446 -20.923  1.00  0.00           C  
ATOM     15  CG  ASP B  92      27.267  86.678 -19.600  1.00  0.00           C  
ATOM     16  OD1 ASP B  92      26.450  87.080 -18.746  1.00  0.00           O  
ATOM     17  OD2 ASP B  92      27.941  85.636 -19.428  1.00  0.00           O  
ATOM     18  N   THR B  93      27.035  89.781 -18.495  1.00  0.00           N  
ATOM     19  CA  THR B  93      27.433  90.267 -17.168  1.00  0.00           C  
ATOM     20  C   THR B  93      28.703  89.667 -16.539  1.00  0.00           C  
ATOM     21  O   THR B  93      29.446  90.367 -15.846  1.00  0.00           O  
ATOM     22  CB  THR B  93      26.295  90.065 -16.155  1.00  0.00           C  
ATOM     23  OG1 THR B  93      25.492  88.942 -16.552  1.00  0.00           O  
ATOM     24  CG2 THR B  93      25.447  91.316 -16.025  1.00  0.00           C  
ATOM     25  N   ALA B  94      28.915  88.367 -16.748  1.00  0.00           N  
ATOM     26  CA  ALA B  94      30.067  87.661 -16.198  1.00  0.00           C  
ATOM     27  C   ALA B  94      31.140  87.341 -17.240  1.00  0.00           C  
ATOM     28  O   ALA B  94      32.235  86.925 -16.881  1.00  0.00           O  
ATOM     29  CB  ALA B  94      29.610  86.390 -15.527  1.00  0.00           C  
ATOM     30  N   LYS B  95      30.824  87.562 -18.515  1.00  0.00           N  
ATOM     31  CA  LYS B  95      31.710  87.301 -19.652  1.00  0.00           C  
ATOM     32  C   LYS B  95      33.196  87.202 -19.324  1.00  0.00           C  
ATOM     33  O   LYS B  95      33.887  86.315 -19.818  1.00  0.00           O  
ATOM     34  CB  LYS B  95      31.491  88.362 -20.727  1.00  0.00           C  
ATOM     35  CG  LYS B  95      31.757  87.896 -22.147  1.00  0.00           C  
ATOM     36  CD  LYS B  95      30.488  87.414 -22.865  1.00  0.00           C  
ATOM     37  CE  LYS B  95      30.085  85.995 -22.460  1.00  0.00           C  
ATOM     38  NZ  LYS B  95      31.085  84.961 -22.877  1.00  0.00           N  
ATOM     39  N   ASP B  96      33.698  88.114 -18.503  1.00  0.00           N  
ATOM     40  CA  ASP B  96      35.103  88.071 -18.126  1.00  0.00           C  
ATOM     41  C   ASP B  96      35.337  87.716 -16.655  1.00  0.00           C  
ATOM     42  O   ASP B  96      35.877  88.499 -15.882  1.00  0.00           O  
ATOM     43  CB  ASP B  96      35.853  89.359 -18.547  1.00  0.00           C  
ATOM     44  CG  ASP B  96      35.200  90.659 -18.028  1.00  0.00           C  
ATOM     45  OD1 ASP B  96      34.644  90.692 -16.895  1.00  0.00           O  
ATOM     46  OD2 ASP B  96      35.287  91.671 -18.765  1.00  0.00           O  
ATOM     47  N   ASN B 120      34.928  86.512 -16.290  1.00  0.00           N  
ATOM     48  CA  ASN B 120      35.095  86.008 -14.937  1.00  0.00           C  
ATOM     49  C   ASN B 120      35.245  84.493 -14.975  1.00  0.00           C  
ATOM     50  O   ASN B 120      35.435  83.830 -13.939  1.00  0.00           O  
ATOM     51  CB  ASN B 120      33.903  86.391 -14.080  1.00  0.00           C  
ATOM     52  CG  ASN B 120      34.187  87.573 -13.209  1.00  0.00           C  
ATOM     53  OD1 ASN B 120      34.707  88.593 -13.672  1.00  0.00           O  
ATOM     54  ND2 ASN B 120      33.875  87.444 -11.922  1.00  0.00           N  
ATOM     55  N   TYR B 121      35.150  83.955 -16.182  1.00  0.00           N  
ATOM     56  CA  TYR B 121      35.275  82.542 -16.419  1.00  0.00           C  
ATOM     57  C   TYR B 121      35.738  82.533 -17.859  1.00  0.00           C  
ATOM     58  O   TYR B 121      35.448  83.477 -18.608  1.00  0.00           O  
ATOM     59  CB  TYR B 121      33.910  81.818 -16.268  1.00  0.00           C  
ATOM     60  CG  TYR B 121      32.857  82.182 -17.320  1.00  0.00           C  
ATOM     61  CD1 TYR B 121      32.868  81.577 -18.590  1.00  0.00           C  
ATOM     62  CD2 TYR B 121      31.928  83.206 -17.092  1.00  0.00           C  
ATOM     63  CE1 TYR B 121      31.998  81.996 -19.607  1.00  0.00           C  
ATOM     64  CE2 TYR B 121      31.054  83.627 -18.104  1.00  0.00           C  
ATOM     65  CZ  TYR B 121      31.100  83.022 -19.359  1.00  0.00           C  
ATOM     66  OH  TYR B 121      30.278  83.462 -20.376  1.00  0.00           O  
ATOM     67  N   GLY B 122      36.501  81.514 -18.240  1.00  0.00           N  
ATOM     68  CA  GLY B 122      36.983  81.440 -19.609  1.00  0.00           C  
ATOM     69  C   GLY B 122      38.384  80.859 -19.726  1.00  0.00           C  
ATOM     70  O   GLY B 122      39.044  80.583 -18.714  1.00  0.00           O  
ATOM     71  N   LYS B 123      38.869  80.772 -20.963  1.00  0.00           N  
ATOM     72  CA  LYS B 123      40.181  80.219 -21.263  1.00  0.00           C  
ATOM     73  C   LYS B 123      41.339  81.220 -21.216  1.00  0.00           C  
ATOM     74  O   LYS B 123      41.372  82.164 -22.012  1.00  0.00           O  
ATOM     75  CB  LYS B 123      40.136  79.567 -22.645  1.00  0.00           C  
ATOM     76  CG  LYS B 123      41.459  78.981 -23.113  1.00  0.00           C  
ATOM     77  CD  LYS B 123      41.272  78.117 -24.359  1.00  0.00           C  
ATOM     78  CE  LYS B 123      40.665  78.910 -25.514  1.00  0.00           C  
ATOM     79  NZ  LYS B 123      40.491  78.070 -26.740  1.00  0.00           N  
ATOM     80  N   LEU B 124      42.290  80.999 -20.303  1.00  0.00           N  
ATOM     81  CA  LEU B 124      43.476  81.846 -20.184  1.00  0.00           C  
ATOM     82  C   LEU B 124      44.274  81.763 -21.508  1.00  0.00           C  
ATOM     83  O   LEU B 124      44.321  80.719 -22.156  1.00  0.00           O  
ATOM     84  CB  LEU B 124      44.307  81.406 -18.987  1.00  0.00           C  
ATOM     85  CG  LEU B 124      43.725  81.994 -17.710  1.00  0.00           C  
ATOM     86  CD1 LEU B 124      44.401  81.524 -16.444  1.00  0.00           C  
ATOM     87  CD2 LEU B 124      43.890  83.461 -17.810  1.00  0.00           C  
ATOM     88  N   PRO B 125      44.914  82.866 -21.921  1.00  0.00           N  
ATOM     89  CA  PRO B 125      45.713  83.019 -23.150  1.00  0.00           C  
ATOM     90  C   PRO B 125      46.811  82.022 -23.580  1.00  0.00           C  
ATOM     91  O   PRO B 125      47.022  81.862 -24.789  1.00  0.00           O  
ATOM     92  CB  PRO B 125      46.276  84.428 -23.005  1.00  0.00           C  
ATOM     93  CG  PRO B 125      46.371  84.586 -21.511  1.00  0.00           C  
ATOM     94  CD  PRO B 125      45.040  84.066 -21.082  1.00  0.00           C  
ATOM     95  N   LEU B 126      47.535  81.439 -22.615  1.00  0.00           N  
ATOM     96  CA  LEU B 126      48.642  80.463 -22.809  1.00  0.00           C  
ATOM     97  C   LEU B 126      49.825  80.999 -22.049  1.00  0.00           C  
ATOM     98  O   LEU B 126      50.352  82.055 -22.401  1.00  0.00           O  
ATOM     99  CB  LEU B 126      49.134  80.283 -24.258  1.00  0.00           C  
ATOM    100  CG  LEU B 126      50.034  79.044 -24.537  1.00  0.00           C  
ATOM    101  CD1 LEU B 126      50.535  79.026 -25.980  1.00  0.00           C  
ATOM    102  CD2 LEU B 126      51.228  78.932 -23.610  1.00  0.00           C  
ATOM    103  N   ILE B 129      50.317  80.212 -21.096  1.00  0.00           N  
ATOM    104  CA  ILE B 129      51.453  80.598 -20.272  1.00  0.00           C  
ATOM    105  C   ILE B 129      52.769  80.343 -20.986  1.00  0.00           C  
ATOM    106  O   ILE B 129      53.387  79.307 -20.822  1.00  0.00           O  
ATOM    107  CB  ILE B 129      51.424  79.850 -18.951  1.00  0.00           C  
ATOM    108  CG1 ILE B 129      50.002  79.911 -18.371  1.00  0.00           C  
ATOM    109  CG2 ILE B 129      52.484  80.397 -18.014  1.00  0.00           C  
ATOM    110  CD1 ILE B 129      49.829  79.244 -17.009  1.00  0.00           C  
ATOM    111  N   GLN B 134      53.141  81.292 -21.833  1.00  0.00           N  
ATOM    112  CA  GLN B 134      54.381  81.305 -22.613  1.00  0.00           C  
ATOM    113  C   GLN B 134      55.387  82.193 -21.836  1.00  0.00           C  
ATOM    114  O   GLN B 134      56.321  82.768 -22.390  1.00  0.00           O  
ATOM    115  CB  GLN B 134      54.080  81.898 -23.986  1.00  0.00           C  
ATOM    116  CG  GLN B 134      55.206  81.915 -24.959  1.00  0.00           C  
ATOM    117  CD  GLN B 134      54.725  82.139 -26.384  1.00  0.00           C  
ATOM    118  OE1 GLN B 134      55.453  82.688 -27.220  1.00  0.00           O  
ATOM    119  NE2 GLN B 134      53.500  81.688 -26.683  1.00  0.00           N  
ATOM    120  N   SER B 135      55.145  82.332 -20.539  1.00  0.00           N  
ATOM    121  CA  SER B 135      55.996  83.130 -19.679  1.00  0.00           C  
ATOM    122  C   SER B 135      56.338  84.526 -20.185  1.00  0.00           C  
ATOM    123  O   SER B 135      57.458  84.781 -20.601  1.00  0.00           O  
ATOM    124  CB  SER B 135      57.265  82.364 -19.357  1.00  0.00           C  
ATOM    125  OG  SER B 135      57.084  81.678 -18.133  1.00  0.00           O  
ATOM    126  N   ARG B 136      55.366  85.431 -20.109  1.00  0.00           N  
ATOM    127  CA  ARG B 136      55.525  86.823 -20.519  1.00  0.00           C  
ATOM    128  C   ARG B 136      55.885  87.583 -19.260  1.00  0.00           C  
ATOM    129  O   ARG B 136      55.235  87.425 -18.227  1.00  0.00           O  
ATOM    130  CB  ARG B 136      54.221  87.355 -21.096  1.00  0.00           C  
ATOM    131  CG  ARG B 136      54.395  87.997 -22.445  1.00  0.00           C  
ATOM    132  CD  ARG B 136      53.079  88.254 -23.147  1.00  0.00           C  
ATOM    133  NE  ARG B 136      53.325  89.066 -24.331  1.00  0.00           N  
ATOM    134  CZ  ARG B 136      53.194  88.644 -25.584  1.00  0.00           C  
ATOM    135  NH1 ARG B 136      52.767  87.412 -25.846  1.00  0.00           N  
ATOM    136  NH2 ARG B 136      53.464  89.478 -26.582  1.00  0.00           N  
ATOM    137  N   ASP B 137      56.917  88.413 -19.350  1.00  0.00           N  
ATOM    138  CA  ASP B 137      57.412  89.161 -18.196  1.00  0.00           C  
ATOM    139  C   ASP B 137      56.368  89.880 -17.365  1.00  0.00           C  
ATOM    140  O   ASP B 137      56.361  89.753 -16.145  1.00  0.00           O  
ATOM    141  CB  ASP B 137      58.525  90.111 -18.625  1.00  0.00           C  
ATOM    142  CG  ASP B 137      59.778  89.374 -19.079  1.00  0.00           C  
ATOM    143  OD1 ASP B 137      60.438  88.773 -18.204  1.00  0.00           O  
ATOM    144  OD2 ASP B 137      60.097  89.385 -20.295  1.00  0.00           O  
ATOM    145  N   SER B 138      55.465  90.590 -18.036  1.00  0.00           N  
ATOM    146  CA  SER B 138      54.386  91.337 -17.371  1.00  0.00           C  
ATOM    147  C   SER B 138      53.418  90.445 -16.604  1.00  0.00           C  
ATOM    148  O   SER B 138      53.007  90.795 -15.503  1.00  0.00           O  
ATOM    149  CB  SER B 138      53.588  92.161 -18.388  1.00  0.00           C  
ATOM    150  OG  SER B 138      53.133  91.359 -19.466  1.00  0.00           O  
ATOM    151  N   ASP B 139      53.087  89.291 -17.191  1.00  0.00           N  
ATOM    152  CA  ASP B 139      52.159  88.327 -16.609  1.00  0.00           C  
ATOM    153  C   ASP B 139      52.600  87.808 -15.277  1.00  0.00           C  
ATOM    154  O   ASP B 139      51.806  87.254 -14.543  1.00  0.00           O  
ATOM    155  CB  ASP B 139      51.900  87.183 -17.567  1.00  0.00           C  
ATOM    156  CG  ASP B 139      51.224  87.649 -18.846  1.00  0.00           C  
ATOM    157  OD1 ASP B 139      50.713  88.775 -18.932  1.00  0.00           O  
ATOM    158  OD2 ASP B 139      51.222  86.788 -19.855  1.00  0.00           O  
ATOM    159  N   ARG B 140      53.874  87.959 -14.963  1.00  0.00           N  
ATOM    160  CA  ARG B 140      54.364  87.539 -13.663  1.00  0.00           C  
ATOM    161  C   ARG B 140      53.666  88.497 -12.706  1.00  0.00           C  
ATOM    162  O   ARG B 140      53.637  89.686 -12.973  1.00  0.00           O  
ATOM    163  CB  ARG B 140      55.870  87.790 -13.588  1.00  0.00           C  
ATOM    164  CG  ARG B 140      56.713  86.560 -13.370  1.00  0.00           C  
ATOM    165  CD  ARG B 140      57.209  86.403 -11.939  1.00  0.00           C  
ATOM    166  NE  ARG B 140      58.647  86.115 -11.920  1.00  0.00           N  
ATOM    167  CZ  ARG B 140      59.313  85.678 -10.856  1.00  0.00           C  
ATOM    168  NH1 ARG B 140      58.666  85.434  -9.720  1.00  0.00           N  
ATOM    169  NH2 ARG B 140      60.620  85.455 -10.936  1.00  0.00           N  
ATOM    170  N   THR B 141      53.038  88.017 -11.642  1.00  0.00           N  
ATOM    171  CA  THR B 141      52.408  88.969 -10.738  1.00  0.00           C  
ATOM    172  C   THR B 141      52.844  88.681  -9.339  1.00  0.00           C  
ATOM    173  O   THR B 141      52.976  89.567  -8.530  1.00  0.00           O  
ATOM    174  CB  THR B 141      50.872  88.984 -10.822  1.00  0.00           C  
ATOM    175  OG1 THR B 141      50.316  88.022  -9.921  1.00  0.00           O  
ATOM    176  CG2 THR B 141      50.416  88.693 -12.236  1.00  0.00           C  
ATOM    177  N   GLY B 142      53.052  87.426  -9.026  1.00  0.00           N  
ATOM    178  CA  GLY B 142      53.518  87.133  -7.693  1.00  0.00           C  
ATOM    179  C   GLY B 142      52.391  86.877  -6.755  1.00  0.00           C  
ATOM    180  O   GLY B 142      52.595  86.720  -5.547  1.00  0.00           O  
ATOM    181  N   GLN B 143      51.191  86.819  -7.315  1.00  0.00           N  
ATOM    182  CA  GLN B 143      50.013  86.555  -6.509  1.00  0.00           C  
ATOM    183  C   GLN B 143      50.100  85.171  -5.883  1.00  0.00           C  
ATOM    184  O   GLN B 143      50.114  84.169  -6.591  1.00  0.00           O  
ATOM    185  CB  GLN B 143      48.748  86.668  -7.355  1.00  0.00           C  
ATOM    186  CG  GLN B 143      48.429  88.075  -7.824  1.00  0.00           C  
ATOM    187  CD  GLN B 143      46.959  88.257  -8.107  1.00  0.00           C  
ATOM    188  OE1 GLN B 143      46.533  88.417  -9.259  1.00  0.00           O  
ATOM    189  NE2 GLN B 143      46.161  88.195  -7.049  1.00  0.00           N  
ATOM    190  N   LYS B 144      50.238  85.138  -4.564  1.00  0.00           N  
ATOM    191  CA  LYS B 144      50.303  83.896  -3.827  1.00  0.00           C  
ATOM    192  C   LYS B 144      49.085  83.003  -4.129  1.00  0.00           C  
ATOM    193  O   LYS B 144      47.931  83.466  -4.124  1.00  0.00           O  
ATOM    194  CB  LYS B 144      50.409  84.212  -2.338  1.00  0.00           C  
ATOM    195  CG  LYS B 144      49.630  83.309  -1.403  1.00  0.00           C  
ATOM    196  CD  LYS B 144      49.978  83.647   0.053  1.00  0.00           C  
ATOM    197  CE  LYS B 144      48.969  83.076   1.062  1.00  0.00           C  
ATOM    198  NZ  LYS B 144      47.736  83.934   1.196  1.00  0.00           N  
ATOM    199  N   ARG B 145      49.364  81.730  -4.428  1.00  0.00           N  
ATOM    200  CA  ARG B 145      48.350  80.718  -4.742  1.00  0.00           C  
ATOM    201  C   ARG B 145      48.279  79.721  -3.586  1.00  0.00           C  
ATOM    202  O   ARG B 145      49.287  79.461  -2.935  1.00  0.00           O  
ATOM    203  CB  ARG B 145      48.710  80.017  -6.033  1.00  0.00           C  
ATOM    204  CG  ARG B 145      48.532  80.854  -7.294  1.00  0.00           C  
ATOM    205  CD  ARG B 145      49.186  80.040  -8.313  1.00  0.00           C  
ATOM    206  NE  ARG B 145      48.736  80.051  -9.697  1.00  0.00           N  
ATOM    207  CZ  ARG B 145      48.756  81.105 -10.494  1.00  0.00           C  
ATOM    208  NH1 ARG B 145      48.987  82.309  -9.970  1.00  0.00           N  
ATOM    209  NH2 ARG B 145      48.405  80.972 -11.785  1.00  0.00           N  
ATOM    210  N   VAL B 146      47.094  79.191  -3.300  1.00  0.00           N  
ATOM    211  CA  VAL B 146      46.953  78.267  -2.173  1.00  0.00           C  
ATOM    212  C   VAL B 146      46.975  76.780  -2.435  1.00  0.00           C  
ATOM    213  O   VAL B 146      46.712  76.294  -3.549  1.00  0.00           O  
ATOM    214  CB  VAL B 146      45.689  78.507  -1.333  1.00  0.00           C  
ATOM    215  CG1 VAL B 146      45.868  79.677  -0.412  1.00  0.00           C  
ATOM    216  CG2 VAL B 146      44.493  78.666  -2.236  1.00  0.00           C  
ATOM    217  N   LYS B 147      47.263  76.079  -1.347  1.00  0.00           N  
ATOM    218  CA  LYS B 147      47.314  74.645  -1.317  1.00  0.00           C  
ATOM    219  C   LYS B 147      46.254  74.282  -0.296  1.00  0.00           C  
ATOM    220  O   LYS B 147      46.351  74.656   0.882  1.00  0.00           O  
ATOM    221  CB  LYS B 147      48.683  74.159  -0.851  1.00  0.00           C  
ATOM    222  CG  LYS B 147      49.793  74.375  -1.853  1.00  0.00           C  
ATOM    223  CD  LYS B 147      49.435  73.824  -3.211  1.00  0.00           C  
ATOM    224  CE  LYS B 147      50.470  74.233  -4.273  1.00  0.00           C  
ATOM    225  NZ  LYS B 147      50.091  73.852  -5.692  1.00  0.00           N  
ATOM    226  N   PHE B 148      45.250  73.547  -0.765  1.00  0.00           N  
ATOM    227  CA  PHE B 148      44.128  73.121   0.043  1.00  0.00           C  
ATOM    228  C   PHE B 148      44.603  72.584   1.379  1.00  0.00           C  
ATOM    229  O   PHE B 148      44.029  72.885   2.416  1.00  0.00           O  
ATOM    230  CB  PHE B 148      43.346  72.039  -0.704  1.00  0.00           C  
ATOM    231  CG  PHE B 148      42.918  72.439  -2.098  1.00  0.00           C  
ATOM    232  CD1 PHE B 148      42.587  73.752  -2.390  1.00  0.00           C  
ATOM    233  CD2 PHE B 148      42.819  71.494  -3.103  1.00  0.00           C  
ATOM    234  CE1 PHE B 148      42.162  74.118  -3.682  1.00  0.00           C  
ATOM    235  CE2 PHE B 148      42.399  71.841  -4.395  1.00  0.00           C  
ATOM    236  CZ  PHE B 148      42.069  73.149  -4.690  1.00  0.00           C  
ATOM    237  N   VAL B 149      45.733  71.893   1.357  1.00  0.00           N  
ATOM    238  CA  VAL B 149      46.294  71.270   2.558  1.00  0.00           C  
ATOM    239  C   VAL B 149      46.730  72.229   3.656  1.00  0.00           C  
ATOM    240  O   VAL B 149      47.125  71.801   4.750  1.00  0.00           O  
ATOM    241  CB  VAL B 149      47.487  70.373   2.217  1.00  0.00           C  
ATOM    242  CG1 VAL B 149      47.520  69.205   3.173  1.00  0.00           C  
ATOM    243  CG2 VAL B 149      47.424  69.903   0.753  1.00  0.00           C  
ATOM    244  N   ASP B 150      46.703  73.519   3.336  1.00  0.00           N  
ATOM    245  CA  ASP B 150      47.087  74.565   4.272  1.00  0.00           C  
ATOM    246  C   ASP B 150      45.853  75.286   4.831  1.00  0.00           C  
ATOM    247  O   ASP B 150      45.871  75.742   5.975  1.00  0.00           O  
ATOM    248  CB  ASP B 150      48.011  75.581   3.590  1.00  0.00           C  
ATOM    249  CG  ASP B 150      49.257  74.943   2.985  1.00  0.00           C  
ATOM    250  OD1 ASP B 150      49.839  74.036   3.634  1.00  0.00           O  
ATOM    251  OD2 ASP B 150      49.656  75.370   1.869  1.00  0.00           O  
ATOM    252  N   LEU B 151      44.805  75.417   4.011  1.00  0.00           N  
ATOM    253  CA  LEU B 151      43.563  76.073   4.418  1.00  0.00           C  
ATOM    254  C   LEU B 151      43.165  75.528   5.772  1.00  0.00           C  
ATOM    255  O   LEU B 151      42.972  74.325   5.923  1.00  0.00           O  
ATOM    256  CB  LEU B 151      42.462  75.759   3.423  1.00  0.00           C  
ATOM    257  CG  LEU B 151      42.743  76.253   2.019  1.00  0.00           C  
ATOM    258  CD1 LEU B 151      41.799  75.631   1.022  1.00  0.00           C  
ATOM    259  CD2 LEU B 151      42.628  77.745   2.005  1.00  0.00           C  
ATOM    260  N   ASP B 152      43.115  76.401   6.767  1.00  0.00           N  
ATOM    261  CA  ASP B 152      42.751  76.004   8.115  1.00  0.00           C  
ATOM    262  C   ASP B 152      41.435  76.668   8.487  1.00  0.00           C  
ATOM    263  O   ASP B 152      41.379  77.882   8.684  1.00  0.00           O  
ATOM    264  CB  ASP B 152      43.863  76.406   9.095  1.00  0.00           C  
ATOM    265  CG  ASP B 152      43.489  76.173  10.560  1.00  0.00           C  
ATOM    266  OD1 ASP B 152      42.618  75.322  10.857  1.00  0.00           O  
ATOM    267  OD2 ASP B 152      44.079  76.851  11.427  1.00  0.00           O  
ATOM    268  N   GLU B 153      40.382  75.861   8.599  1.00  0.00           N  
ATOM    269  CA  GLU B 153      39.041  76.337   8.959  1.00  0.00           C  
ATOM    270  C   GLU B 153      39.085  77.344  10.118  1.00  0.00           C  
ATOM    271  O   GLU B 153      38.565  78.453  10.012  1.00  0.00           O  
ATOM    272  CB  GLU B 153      38.145  75.136   9.308  1.00  0.00           C  
ATOM    273  CG  GLU B 153      36.673  75.455   9.587  1.00  0.00           C  
ATOM    274  CD  GLU B 153      36.348  75.594  11.074  1.00  0.00           C  
ATOM    275  OE1 GLU B 153      37.256  75.397  11.915  1.00  0.00           O  
ATOM    276  OE2 GLU B 153      35.175  75.894  11.401  1.00  0.00           O  
ATOM    277  N   ALA B 154      39.804  76.995  11.175  1.00  0.00           N  
ATOM    278  CA  ALA B 154      39.913  77.857  12.341  1.00  0.00           C  
ATOM    279  C   ALA B 154      40.745  79.132  12.139  1.00  0.00           C  
ATOM    280  O   ALA B 154      41.202  79.726  13.115  1.00  0.00           O  
ATOM    281  CB  ALA B 154      40.462  77.052  13.506  1.00  0.00           C  
ATOM    282  N   LYS B 155      40.928  79.564  10.894  1.00  0.00           N  
ATOM    283  CA  LYS B 155      41.714  80.766  10.600  1.00  0.00           C  
ATOM    284  C   LYS B 155      41.619  81.202   9.139  1.00  0.00           C  
ATOM    285  O   LYS B 155      42.216  82.212   8.754  1.00  0.00           O  
ATOM    286  CB  LYS B 155      43.203  80.526  10.900  1.00  0.00           C  
ATOM    287  CG  LYS B 155      43.681  80.971  12.264  1.00  0.00           C  
ATOM    288  CD  LYS B 155      43.436  82.455  12.493  1.00  0.00           C  
ATOM    289  CE  LYS B 155      44.000  82.891  13.839  1.00  0.00           C  
ATOM    290  NZ  LYS B 155      43.494  82.034  14.949  1.00  0.00           N  
ATOM    291  N   ASP B 156      40.928  80.426   8.310  1.00  0.00           N  
ATOM    292  CA  ASP B 156      40.832  80.764   6.893  1.00  0.00           C  
ATOM    293  C   ASP B 156      39.418  80.985   6.385  1.00  0.00           C  
ATOM    294  O   ASP B 156      39.224  81.315   5.210  1.00  0.00           O  
ATOM    295  CB  ASP B 156      41.530  79.699   6.042  1.00  0.00           C  
ATOM    296  CG  ASP B 156      43.042  79.708   6.211  1.00  0.00           C  
ATOM    297  OD1 ASP B 156      43.549  79.270   7.267  1.00  0.00           O  
ATOM    298  OD2 ASP B 156      43.727  80.144   5.271  1.00  0.00           O  
ATOM    299  N   SER B 157      38.438  80.815   7.268  1.00  0.00           N  
ATOM    300  CA  SER B 157      37.033  81.006   6.915  1.00  0.00           C  
ATOM    301  C   SER B 157      36.817  82.422   6.388  1.00  0.00           C  
ATOM    302  O   SER B 157      37.377  83.381   6.912  1.00  0.00           O  
ATOM    303  CB  SER B 157      36.162  80.798   8.149  1.00  0.00           C  
ATOM    304  OG  SER B 157      36.907  80.173   9.181  1.00  0.00           O  
ATOM    305  N   ASP B 158      36.029  82.549   5.331  1.00  0.00           N  
ATOM    306  CA  ASP B 158      35.745  83.851   4.742  1.00  0.00           C  
ATOM    307  C   ASP B 158      36.968  84.522   4.138  1.00  0.00           C  
ATOM    308  O   ASP B 158      36.891  85.671   3.717  1.00  0.00           O  
ATOM    309  CB  ASP B 158      35.107  84.791   5.770  1.00  0.00           C  
ATOM    310  CG  ASP B 158      33.783  84.275   6.292  1.00  0.00           C  
ATOM    311  OD1 ASP B 158      32.818  84.210   5.494  1.00  0.00           O  
ATOM    312  OD2 ASP B 158      33.714  83.940   7.495  1.00  0.00           O  
ATOM    313  N   LYS B 159      38.092  83.815   4.094  1.00  0.00           N  
ATOM    314  CA  LYS B 159      39.302  84.375   3.517  1.00  0.00           C  
ATOM    315  C   LYS B 159      39.381  84.006   2.045  1.00  0.00           C  
ATOM    316  O   LYS B 159      39.388  82.823   1.700  1.00  0.00           O  
ATOM    317  CB  LYS B 159      40.546  83.861   4.238  1.00  0.00           C  
ATOM    318  CG  LYS B 159      41.869  84.318   3.600  1.00  0.00           C  
ATOM    319  CD  LYS B 159      42.324  85.737   4.038  1.00  0.00           C  
ATOM    320  CE  LYS B 159      41.376  86.874   3.599  1.00  0.00           C  
ATOM    321  NZ  LYS B 159      41.261  87.062   2.122  1.00  0.00           N  
ATOM    322  N   GLU B 160      39.411  85.020   1.185  1.00  0.00           N  
ATOM    323  CA  GLU B 160      39.493  84.808  -0.259  1.00  0.00           C  
ATOM    324  C   GLU B 160      40.826  84.137  -0.597  1.00  0.00           C  
ATOM    325  O   GLU B 160      41.798  84.292   0.143  1.00  0.00           O  
ATOM    326  CB  GLU B 160      39.348  86.137  -0.993  1.00  0.00           C  
ATOM    327  CG  GLU B 160      38.316  87.049  -0.336  1.00  0.00           C  
ATOM    328  CD  GLU B 160      37.828  88.192  -1.222  1.00  0.00           C  
ATOM    329  OE1 GLU B 160      38.043  88.145  -2.459  1.00  0.00           O  
ATOM    330  OE2 GLU B 160      37.202  89.128  -0.669  1.00  0.00           O  
ATOM    331  N   VAL B 161      40.854  83.354  -1.677  1.00  0.00           N  
ATOM    332  CA  VAL B 161      42.045  82.628  -2.100  1.00  0.00           C  
ATOM    333  C   VAL B 161      42.017  82.440  -3.609  1.00  0.00           C  
ATOM    334  O   VAL B 161      40.970  82.533  -4.264  1.00  0.00           O  
ATOM    335  CB  VAL B 161      42.106  81.224  -1.486  1.00  0.00           C  
ATOM    336  CG1 VAL B 161      42.009  81.254   0.048  1.00  0.00           C  
ATOM    337  CG2 VAL B 161      41.019  80.352  -2.086  1.00  0.00           C  
ATOM    338  N   LEU B 162      43.178  82.131  -4.153  1.00  0.00           N  
ATOM    339  CA  LEU B 162      43.363  81.914  -5.584  1.00  0.00           C  
ATOM    340  C   LEU B 162      44.226  80.665  -5.651  1.00  0.00           C  
ATOM    341  O   LEU B 162      45.049  80.450  -4.747  1.00  0.00           O  
ATOM    342  CB  LEU B 162      44.140  83.070  -6.163  1.00  0.00           C  
ATOM    343  CG  LEU B 162      44.715  82.909  -7.550  1.00  0.00           C  
ATOM    344  CD1 LEU B 162      43.659  83.184  -8.593  1.00  0.00           C  
ATOM    345  CD2 LEU B 162      45.857  83.904  -7.674  1.00  0.00           C  
ATOM    346  N   PHE B 163      44.015  79.810  -6.653  1.00  0.00           N  
ATOM    347  CA  PHE B 163      44.809  78.597  -6.761  1.00  0.00           C  
ATOM    348  C   PHE B 163      44.742  77.934  -8.107  1.00  0.00           C  
ATOM    349  O   PHE B 163      44.088  78.435  -9.024  1.00  0.00           O  
ATOM    350  CB  PHE B 163      44.468  77.594  -5.641  1.00  0.00           C  
ATOM    351  CG  PHE B 163      42.990  77.268  -5.502  1.00  0.00           C  
ATOM    352  CD1 PHE B 163      42.278  76.663  -6.539  1.00  0.00           C  
ATOM    353  CD2 PHE B 163      42.325  77.517  -4.304  1.00  0.00           C  
ATOM    354  CE1 PHE B 163      40.947  76.321  -6.375  1.00  0.00           C  
ATOM    355  CE2 PHE B 163      40.995  77.174  -4.142  1.00  0.00           C  
ATOM    356  CZ  PHE B 163      40.312  76.580  -5.175  1.00  0.00           C  
ATOM    357  N   ARG B 164      45.524  76.874  -8.271  1.00  0.00           N  
ATOM    358  CA  ARG B 164      45.501  76.133  -9.528  1.00  0.00           C  
ATOM    359  C   ARG B 164      45.070  74.743  -9.128  1.00  0.00           C  
ATOM    360  O   ARG B 164      45.449  74.259  -8.027  1.00  0.00           O  
ATOM    361  CB  ARG B 164      46.868  76.091 -10.180  1.00  0.00           C  
ATOM    362  CG  ARG B 164      46.906  75.458 -11.568  1.00  0.00           C  
ATOM    363  CD  ARG B 164      48.362  75.266 -12.018  1.00  0.00           C  
ATOM    364  NE  ARG B 164      49.179  74.831 -10.879  1.00  0.00           N  
ATOM    365  CZ  ARG B 164      50.128  73.903 -10.918  1.00  0.00           C  
ATOM    366  NH1 ARG B 164      50.441  73.303 -12.061  1.00  0.00           N  
ATOM    367  NH2 ARG B 164      50.785  73.601  -9.806  1.00  0.00           N  
ATOM    368  N   ALA B 165      44.205  74.146  -9.950  1.00  0.00           N  
ATOM    369  CA  ALA B 165      43.708  72.824  -9.642  1.00  0.00           C  
ATOM    370  C   ALA B 165      43.054  72.067 -10.786  1.00  0.00           C  
ATOM    371  O   ALA B 165      42.843  72.610 -11.897  1.00  0.00           O  
ATOM    372  CB  ALA B 165      42.800  72.870  -8.437  1.00  0.00           C  
ATOM    373  N   ARG B 166      42.871  70.767 -10.519  1.00  0.00           N  
ATOM    374  CA  ARG B 166      42.279  69.806 -11.443  1.00  0.00           C  
ATOM    375  C   ARG B 166      40.793  69.627 -11.117  1.00  0.00           C  
ATOM    376  O   ARG B 166      40.405  69.546  -9.912  1.00  0.00           O  
ATOM    377  CB  ARG B 166      42.964  68.453 -11.263  1.00  0.00           C  
ATOM    378  CG  ARG B 166      44.346  68.308 -11.844  1.00  0.00           C  
ATOM    379  CD  ARG B 166      44.351  68.081 -13.358  1.00  0.00           C  
ATOM    380  NE  ARG B 166      45.699  67.679 -13.747  1.00  0.00           N  
ATOM    381  CZ  ARG B 166      46.116  67.463 -14.992  1.00  0.00           C  
ATOM    382  NH1 ARG B 166      45.284  67.583 -16.024  1.00  0.00           N  
ATOM    383  NH2 ARG B 166      47.383  67.111 -15.201  1.00  0.00           N  
ATOM    384  N   VAL B 167      39.970  69.587 -12.175  1.00  0.00           N  
ATOM    385  CA  VAL B 167      38.539  69.377 -11.998  1.00  0.00           C  
ATOM    386  C   VAL B 167      38.358  67.858 -11.955  1.00  0.00           C  
ATOM    387  O   VAL B 167      38.539  67.151 -12.960  1.00  0.00           O  
ATOM    388  CB  VAL B 167      37.674  70.070 -13.115  1.00  0.00           C  
ATOM    389  CG1 VAL B 167      38.162  71.484 -13.338  1.00  0.00           C  
ATOM    390  CG2 VAL B 167      37.691  69.307 -14.441  1.00  0.00           C  
ATOM    391  N   HIS B 168      38.165  67.353 -10.744  1.00  0.00           N  
ATOM    392  CA  HIS B 168      37.993  65.931 -10.518  1.00  0.00           C  
ATOM    393  C   HIS B 168      36.555  65.461 -10.741  1.00  0.00           C  
ATOM    394  O   HIS B 168      36.332  64.406 -11.330  1.00  0.00           O  
ATOM    395  CB  HIS B 168      38.417  65.591  -9.104  1.00  0.00           C  
ATOM    396  CG  HIS B 168      38.716  64.143  -8.902  1.00  0.00           C  
ATOM    397  ND1 HIS B 168      38.889  63.586  -7.652  1.00  0.00           N  
ATOM    398  CD2 HIS B 168      38.916  63.141  -9.790  1.00  0.00           C  
ATOM    399  CE1 HIS B 168      39.190  62.308  -7.779  1.00  0.00           C  
ATOM    400  NE2 HIS B 168      39.213  62.015  -9.064  1.00  0.00           N  
ATOM    401  N   ASN B 169      35.589  66.238 -10.245  1.00  0.00           N  
ATOM    402  CA  ASN B 169      34.149  65.938 -10.359  1.00  0.00           C  
ATOM    403  C   ASN B 169      33.392  67.211 -10.701  1.00  0.00           C  
ATOM    404  O   ASN B 169      33.782  68.301 -10.276  1.00  0.00           O  
ATOM    405  CB  ASN B 169      33.602  65.442  -9.019  1.00  0.00           C  
ATOM    406  CG  ASN B 169      33.094  64.024  -9.076  1.00  0.00           C  
ATOM    407  OD1 ASN B 169      33.395  63.221  -8.185  1.00  0.00           O  
ATOM    408  ND2 ASN B 169      32.313  63.700 -10.106  1.00  0.00           N  
ATOM    409  N   THR B 170      32.289  67.065 -11.424  1.00  0.00           N  
ATOM    410  CA  THR B 170      31.466  68.201 -11.793  1.00  0.00           C  
ATOM    411  C   THR B 170      29.997  67.815 -11.709  1.00  0.00           C  
ATOM    412  O   THR B 170      29.480  67.177 -12.625  1.00  0.00           O  
ATOM    413  CB  THR B 170      31.776  68.689 -13.229  1.00  0.00           C  
ATOM    414  OG1 THR B 170      31.720  67.589 -14.144  1.00  0.00           O  
ATOM    415  CG2 THR B 170      33.152  69.313 -13.305  1.00  0.00           C  
ATOM    416  N   ARG B 171      29.340  68.154 -10.597  1.00  0.00           N  
ATOM    417  CA  ARG B 171      27.907  67.867 -10.396  1.00  0.00           C  
ATOM    418  C   ARG B 171      26.987  69.087 -10.635  1.00  0.00           C  
ATOM    419  O   ARG B 171      26.693  69.822  -9.697  1.00  0.00           O  
ATOM    420  CB  ARG B 171      27.695  67.342  -8.983  1.00  0.00           C  
ATOM    421  CG  ARG B 171      28.208  65.949  -8.774  1.00  0.00           C  
ATOM    422  CD  ARG B 171      28.519  65.741  -7.325  1.00  0.00           C  
ATOM    423  NE  ARG B 171      29.672  66.543  -6.938  1.00  0.00           N  
ATOM    424  CZ  ARG B 171      30.062  66.721  -5.677  1.00  0.00           C  
ATOM    425  NH1 ARG B 171      29.361  66.174  -4.705  1.00  0.00           N  
ATOM    426  NH2 ARG B 171      31.128  67.464  -5.375  1.00  0.00           N  
ATOM    427  N   GLN B 172      26.502  69.277 -11.868  1.00  0.00           N  
ATOM    428  CA  GLN B 172      25.633  70.431 -12.207  1.00  0.00           C  
ATOM    429  C   GLN B 172      24.141  70.266 -11.909  1.00  0.00           C  
ATOM    430  O   GLN B 172      23.378  69.765 -12.733  1.00  0.00           O  
ATOM    431  CB  GLN B 172      25.796  70.828 -13.672  1.00  0.00           C  
ATOM    432  CG  GLN B 172      25.088  72.121 -14.027  1.00  0.00           C  
ATOM    433  CD  GLN B 172      25.274  72.501 -15.493  1.00  0.00           C  
ATOM    434  OE1 GLN B 172      25.911  71.776 -16.265  1.00  0.00           O  
ATOM    435  NE2 GLN B 172      24.714  73.640 -15.887  1.00  0.00           N  
ATOM    436  N   GLN B 173      23.712  70.771 -10.764  1.00  0.00           N  
ATOM    437  CA  GLN B 173      22.326  70.661 -10.342  1.00  0.00           C  
ATOM    438  C   GLN B 173      21.480  71.860 -10.725  1.00  0.00           C  
ATOM    439  O   GLN B 173      21.058  72.616  -9.861  1.00  0.00           O  
ATOM    440  CB  GLN B 173      22.291  70.490  -8.847  1.00  0.00           C  
ATOM    441  CG  GLN B 173      23.517  69.839  -8.366  1.00  0.00           C  
ATOM    442  CD  GLN B 173      23.301  69.150  -7.071  1.00  0.00           C  
ATOM    443  OE1 GLN B 173      22.502  69.589  -6.259  1.00  0.00           O  
ATOM    444  NE2 GLN B 173      24.013  68.059  -6.859  1.00  0.00           N  
ATOM    445  N   GLY B 174      21.226  72.032 -12.018  1.00  0.00           N  
ATOM    446  CA  GLY B 174      20.427  73.162 -12.467  1.00  0.00           C  
ATOM    447  C   GLY B 174      21.300  74.325 -12.915  1.00  0.00           C  
ATOM    448  O   GLY B 174      22.468  74.435 -12.504  1.00  0.00           O  
ATOM    449  N   ALA B 175      20.739  75.207 -13.740  1.00  0.00           N  
ATOM    450  CA  ALA B 175      21.488  76.351 -14.258  1.00  0.00           C  
ATOM    451  C   ALA B 175      21.819  77.479 -13.271  1.00  0.00           C  
ATOM    452  O   ALA B 175      22.182  78.571 -13.688  1.00  0.00           O  
ATOM    453  CB  ALA B 175      20.830  76.902 -15.517  1.00  0.00           C  
ATOM    454  N   THR B 176      21.716  77.222 -11.975  1.00  0.00           N  
ATOM    455  CA  THR B 176      22.068  78.236 -10.986  1.00  0.00           C  
ATOM    456  C   THR B 176      22.923  77.644  -9.881  1.00  0.00           C  
ATOM    457  O   THR B 176      23.088  78.225  -8.816  1.00  0.00           O  
ATOM    458  CB  THR B 176      20.831  78.842 -10.335  1.00  0.00           C  
ATOM    459  OG1 THR B 176      19.974  77.787  -9.874  1.00  0.00           O  
ATOM    460  CG2 THR B 176      20.109  79.732 -11.322  1.00  0.00           C  
ATOM    461  N   LEU B 177      23.429  76.450 -10.109  1.00  0.00           N  
ATOM    462  CA  LEU B 177      24.243  75.810  -9.107  1.00  0.00           C  
ATOM    463  C   LEU B 177      24.986  74.702  -9.815  1.00  0.00           C  
ATOM    464  O   LEU B 177      24.363  73.883 -10.506  1.00  0.00           O  
ATOM    465  CB  LEU B 177      23.369  75.224  -8.006  1.00  0.00           C  
ATOM    466  CG  LEU B 177      24.171  74.929  -6.749  1.00  0.00           C  
ATOM    467  CD1 LEU B 177      24.494  76.234  -6.092  1.00  0.00           C  
ATOM    468  CD2 LEU B 177      23.410  74.057  -5.786  1.00  0.00           C  
ATOM    469  N   ALA B 178      26.319  74.785  -9.773  1.00  0.00           N  
ATOM    470  CA  ALA B 178      27.212  73.783 -10.368  1.00  0.00           C  
ATOM    471  C   ALA B 178      28.233  73.474  -9.296  1.00  0.00           C  
ATOM    472  O   ALA B 178      28.886  74.371  -8.775  1.00  0.00           O  
ATOM    473  CB  ALA B 178      27.901  74.315 -11.628  1.00  0.00           C  
ATOM    474  N   PHE B 179      28.238  72.238  -8.839  1.00  0.00           N  
ATOM    475  CA  PHE B 179      29.196  71.831  -7.836  1.00  0.00           C  
ATOM    476  C   PHE B 179      30.449  71.330  -8.552  1.00  0.00           C  
ATOM    477  O   PHE B 179      30.348  70.702  -9.620  1.00  0.00           O  
ATOM    478  CB  PHE B 179      28.625  70.693  -7.026  1.00  0.00           C  
ATOM    479  CG  PHE B 179      28.067  71.109  -5.727  1.00  0.00           C  
ATOM    480  CD1 PHE B 179      28.910  71.284  -4.631  1.00  0.00           C  
ATOM    481  CD2 PHE B 179      26.702  71.274  -5.568  1.00  0.00           C  
ATOM    482  CE1 PHE B 179      28.393  71.621  -3.368  1.00  0.00           C  
ATOM    483  CE2 PHE B 179      26.173  71.608  -4.318  1.00  0.00           C  
ATOM    484  CZ  PHE B 179      27.023  71.781  -3.210  1.00  0.00           C  
ATOM    485  N   LEU B 180      31.622  71.629  -7.989  1.00  0.00           N  
ATOM    486  CA  LEU B 180      32.891  71.177  -8.557  1.00  0.00           C  
ATOM    487  C   LEU B 180      33.790  70.568  -7.495  1.00  0.00           C  
ATOM    488  O   LEU B 180      33.785  70.985  -6.323  1.00  0.00           O  
ATOM    489  CB  LEU B 180      33.651  72.314  -9.246  1.00  0.00           C  
ATOM    490  CG  LEU B 180      33.075  73.003 -10.481  1.00  0.00           C  
ATOM    491  CD1 LEU B 180      34.238  73.532 -11.304  1.00  0.00           C  
ATOM    492  CD2 LEU B 180      32.258  72.051 -11.330  1.00  0.00           C  
ATOM    493  N   THR B 181      34.469  69.494  -7.876  1.00  0.00           N  
ATOM    494  CA  THR B 181      35.419  68.870  -6.966  1.00  0.00           C  
ATOM    495  C   THR B 181      36.787  69.167  -7.582  1.00  0.00           C  
ATOM    496  O   THR B 181      37.060  68.816  -8.747  1.00  0.00           O  
ATOM    497  CB  THR B 181      35.174  67.370  -6.780  1.00  0.00           C  
ATOM    498  OG1 THR B 181      33.760  67.128  -6.739  1.00  0.00           O  
ATOM    499  CG2 THR B 181      35.752  66.924  -5.447  1.00  0.00           C  
ATOM    500  N   LEU B 182      37.563  69.958  -6.838  1.00  0.00           N  
ATOM    501  CA  LEU B 182      38.895  70.400  -7.237  1.00  0.00           C  
ATOM    502  C   LEU B 182      39.946  69.567  -6.504  1.00  0.00           C  
ATOM    503  O   LEU B 182      39.885  69.363  -5.267  1.00  0.00           O  
ATOM    504  CB  LEU B 182      39.039  71.874  -6.900  1.00  0.00           C  
ATOM    505  CG  LEU B 182      37.907  72.725  -7.485  1.00  0.00           C  
ATOM    506  CD1 LEU B 182      37.730  73.998  -6.658  1.00  0.00           C  
ATOM    507  CD2 LEU B 182      38.130  73.009  -8.982  1.00  0.00           C  
ATOM    508  N   ARG B 183      40.859  69.012  -7.292  1.00  0.00           N  
ATOM    509  CA  ARG B 183      41.907  68.167  -6.744  1.00  0.00           C  
ATOM    510  C   ARG B 183      43.252  68.661  -7.166  1.00  0.00           C  
ATOM    511  O   ARG B 183      43.455  69.085  -8.336  1.00  0.00           O  
ATOM    512  CB  ARG B 183      41.806  66.715  -7.262  1.00  0.00           C  
ATOM    513  CG  ARG B 183      42.970  65.792  -6.799  1.00  0.00           C  
ATOM    514  CD  ARG B 183      43.082  64.483  -7.573  1.00  0.00           C  
ATOM    515  NE  ARG B 183      43.753  64.626  -8.854  1.00  0.00           N  
ATOM    516  CZ  ARG B 183      43.130  64.675 -10.031  1.00  0.00           C  
ATOM    517  NH1 ARG B 183      41.817  64.614 -10.076  1.00  0.00           N  
ATOM    518  NH2 ARG B 183      43.807  64.785 -11.168  1.00  0.00           N  
ATOM    519  N   GLN B 184      44.159  68.604  -6.196  1.00  0.00           N  
ATOM    520  CA  GLN B 184      45.559  68.921  -6.414  1.00  0.00           C  
ATOM    521  C   GLN B 184      46.334  67.902  -5.561  1.00  0.00           C  
ATOM    522  O   GLN B 184      46.258  67.905  -4.313  1.00  0.00           O  
ATOM    523  CB  GLN B 184      45.891  70.394  -6.094  1.00  0.00           C  
ATOM    524  CG  GLN B 184      45.832  70.821  -4.635  1.00  0.00           C  
ATOM    525  CD  GLN B 184      45.739  72.334  -4.467  1.00  0.00           C  
ATOM    526  OE1 GLN B 184      45.711  72.805  -3.328  1.00  0.00           O  
ATOM    527  NE2 GLN B 184      45.654  73.099  -5.587  1.00  0.00           N  
ATOM    528  N   GLN B 185      46.905  66.924  -6.271  1.00  0.00           N  
ATOM    529  CA  GLN B 185      47.683  65.849  -5.680  1.00  0.00           C  
ATOM    530  C   GLN B 185      46.765  64.848  -4.956  1.00  0.00           C  
ATOM    531  O   GLN B 185      45.825  64.324  -5.541  1.00  0.00           O  
ATOM    532  CB  GLN B 185      48.722  66.430  -4.711  1.00  0.00           C  
ATOM    533  CG  GLN B 185      50.081  65.745  -4.748  1.00  0.00           C  
ATOM    534  CD  GLN B 185      51.081  66.437  -5.662  1.00  0.00           C  
ATOM    535  OE1 GLN B 185      51.942  67.195  -5.186  1.00  0.00           O  
ATOM    536  NE2 GLN B 185      50.988  66.174  -6.969  1.00  0.00           N  
ATOM    537  N   ALA B 186      47.042  64.610  -3.679  1.00  0.00           N  
ATOM    538  CA  ALA B 186      46.293  63.682  -2.858  1.00  0.00           C  
ATOM    539  C   ALA B 186      45.357  64.457  -1.945  1.00  0.00           C  
ATOM    540  O   ALA B 186      45.248  64.149  -0.735  1.00  0.00           O  
ATOM    541  CB  ALA B 186      47.241  62.856  -2.020  1.00  0.00           C  
ATOM    542  N   SER B 195      44.756  65.509  -2.500  1.00  0.00           N  
ATOM    543  CA  SER B 195      43.811  66.345  -1.767  1.00  0.00           C  
ATOM    544  C   SER B 195      42.813  66.972  -2.712  1.00  0.00           C  
ATOM    545  O   SER B 195      43.152  67.447  -3.827  1.00  0.00           O  
ATOM    546  CB  SER B 195      44.506  67.422  -0.941  1.00  0.00           C  
ATOM    547  OG  SER B 195      44.488  67.068   0.439  1.00  0.00           O  
ATOM    548  N   LEU B 196      41.558  66.911  -2.280  1.00  0.00           N  
ATOM    549  CA  LEU B 196      40.463  67.443  -3.064  1.00  0.00           C  
ATOM    550  C   LEU B 196      39.545  68.167  -2.112  1.00  0.00           C  
ATOM    551  O   LEU B 196      39.439  67.772  -0.926  1.00  0.00           O  
ATOM    552  CB  LEU B 196      39.709  66.309  -3.777  1.00  0.00           C  
ATOM    553  CG  LEU B 196      40.209  64.858  -3.647  1.00  0.00           C  
ATOM    554  CD1 LEU B 196      39.568  64.144  -2.485  1.00  0.00           C  
ATOM    555  CD2 LEU B 196      39.901  64.109  -4.901  1.00  0.00           C  
ATOM    556  N   ILE B 197      39.060  69.327  -2.565  1.00  0.00           N  
ATOM    557  CA  ILE B 197      38.099  70.130  -1.799  1.00  0.00           C  
ATOM    558  C   ILE B 197      36.943  70.359  -2.746  1.00  0.00           C  
ATOM    559  O   ILE B 197      37.084  70.212  -3.985  1.00  0.00           O  
ATOM    560  CB  ILE B 197      38.579  71.553  -1.329  1.00  0.00           C  
ATOM    561  CG1 ILE B 197      39.436  72.238  -2.384  1.00  0.00           C  
ATOM    562  CG2 ILE B 197      39.186  71.512   0.046  1.00  0.00           C  
ATOM    563  CD1 ILE B 197      38.656  72.820  -3.563  1.00  0.00           C  
ATOM    564  N   GLN B 198      35.827  70.792  -2.169  1.00  0.00           N  
ATOM    565  CA  GLN B 198      34.628  71.051  -2.934  1.00  0.00           C  
ATOM    566  C   GLN B 198      34.428  72.523  -3.189  1.00  0.00           C  
ATOM    567  O   GLN B 198      34.542  73.321  -2.262  1.00  0.00           O  
ATOM    568  CB  GLN B 198      33.443  70.519  -2.149  1.00  0.00           C  
ATOM    569  CG  GLN B 198      32.112  70.823  -2.793  1.00  0.00           C  
ATOM    570  CD  GLN B 198      31.027  69.959  -2.240  1.00  0.00           C  
ATOM    571  OE1 GLN B 198      30.409  69.197  -2.979  1.00  0.00           O  
ATOM    572  NE2 GLN B 198      30.792  70.054  -0.934  1.00  0.00           N  
ATOM    573  N   GLY B 199      34.107  72.882  -4.424  1.00  0.00           N  
ATOM    574  CA  GLY B 199      33.866  74.281  -4.737  1.00  0.00           C  
ATOM    575  C   GLY B 199      32.677  74.494  -5.661  1.00  0.00           C  
ATOM    576  O   GLY B 199      32.702  74.017  -6.796  1.00  0.00           O  
ATOM    577  N   LEU B 200      31.651  75.221  -5.207  1.00  0.00           N  
ATOM    578  CA  LEU B 200      30.449  75.461  -6.025  1.00  0.00           C  
ATOM    579  C   LEU B 200      30.491  76.720  -6.875  1.00  0.00           C  
ATOM    580  O   LEU B 200      31.262  77.617  -6.612  1.00  0.00           O  
ATOM    581  CB  LEU B 200      29.181  75.472  -5.167  1.00  0.00           C  
ATOM    582  CG  LEU B 200      29.131  76.291  -3.872  1.00  0.00           C  
ATOM    583  CD1 LEU B 200      27.679  76.516  -3.455  1.00  0.00           C  
ATOM    584  CD2 LEU B 200      29.885  75.584  -2.755  1.00  0.00           C  
ATOM    585  N   VAL B 201      29.666  76.772  -7.907  1.00  0.00           N  
ATOM    586  CA  VAL B 201      29.595  77.930  -8.791  1.00  0.00           C  
ATOM    587  C   VAL B 201      28.110  78.318  -8.917  1.00  0.00           C  
ATOM    588  O   VAL B 201      27.428  77.940  -9.880  1.00  0.00           O  
ATOM    589  CB  VAL B 201      30.179  77.597 -10.164  1.00  0.00           C  
ATOM    590  CG1 VAL B 201      30.171  78.816 -11.050  1.00  0.00           C  
ATOM    591  CG2 VAL B 201      31.574  77.085 -10.007  1.00  0.00           C  
ATOM    592  N   LYS B 202      27.626  79.071  -7.926  1.00  0.00           N  
ATOM    593  CA  LYS B 202      26.226  79.511  -7.821  1.00  0.00           C  
ATOM    594  C   LYS B 202      25.879  80.879  -8.415  1.00  0.00           C  
ATOM    595  O   LYS B 202      26.247  81.898  -7.850  1.00  0.00           O  
ATOM    596  CB  LYS B 202      25.834  79.497  -6.345  1.00  0.00           C  
ATOM    597  CG  LYS B 202      24.457  80.014  -6.056  1.00  0.00           C  
ATOM    598  CD  LYS B 202      24.241  80.140  -4.559  1.00  0.00           C  
ATOM    599  CE  LYS B 202      24.314  78.797  -3.847  1.00  0.00           C  
ATOM    600  NZ  LYS B 202      24.131  78.978  -2.378  1.00  0.00           N  
ATOM    601  N   ALA B 203      25.133  80.902  -9.517  1.00  0.00           N  
ATOM    602  CA  ALA B 203      24.742  82.165 -10.144  1.00  0.00           C  
ATOM    603  C   ALA B 203      24.099  83.089  -9.116  1.00  0.00           C  
ATOM    604  O   ALA B 203      23.450  82.635  -8.158  1.00  0.00           O  
ATOM    605  CB  ALA B 203      23.803  81.933 -11.323  1.00  0.00           C  
ATOM    606  N   ASN B 205      24.323  84.386  -9.305  1.00  0.00           N  
ATOM    607  CA  ASN B 205      23.811  85.409  -8.398  1.00  0.00           C  
ATOM    608  C   ASN B 205      23.035  86.473  -9.134  1.00  0.00           C  
ATOM    609  O   ASN B 205      23.201  86.667 -10.345  1.00  0.00           O  
ATOM    610  CB  ASN B 205      24.948  86.091  -7.607  1.00  0.00           C  
ATOM    611  CG  ASN B 205      25.989  86.804  -8.510  1.00  0.00           C  
ATOM    612  OD1 ASN B 205      27.188  86.582  -8.366  1.00  0.00           O  
ATOM    613  ND2 ASN B 205      25.534  87.682  -9.403  1.00  0.00           N  
ATOM    614  N   LYS B 206      22.298  87.244  -8.346  1.00  0.00           N  
ATOM    615  CA  LYS B 206      21.472  88.345  -8.819  1.00  0.00           C  
ATOM    616  C   LYS B 206      22.225  89.414  -9.618  1.00  0.00           C  
ATOM    617  O   LYS B 206      21.862  89.678 -10.761  1.00  0.00           O  
ATOM    618  CB  LYS B 206      20.715  88.973  -7.644  1.00  0.00           C  
ATOM    619  CG  LYS B 206      21.584  89.606  -6.544  1.00  0.00           C  
ATOM    620  CD  LYS B 206      22.628  88.644  -5.941  1.00  0.00           C  
ATOM    621  CE  LYS B 206      22.007  87.415  -5.283  1.00  0.00           C  
ATOM    622  NZ  LYS B 206      21.182  87.768  -4.092  1.00  0.00           N  
ATOM    623  N   GLU B 207      23.303  89.975  -9.062  1.00  0.00           N  
ATOM    624  CA  GLU B 207      24.071  91.019  -9.761  1.00  0.00           C  
ATOM    625  C   GLU B 207      24.565  90.693 -11.166  1.00  0.00           C  
ATOM    626  O   GLU B 207      24.953  91.596 -11.910  1.00  0.00           O  
ATOM    627  CB  GLU B 207      25.266  91.499  -8.941  1.00  0.00           C  
ATOM    628  CG  GLU B 207      25.722  90.567  -7.855  1.00  0.00           C  
ATOM    629  CD  GLU B 207      24.979  90.792  -6.556  1.00  0.00           C  
ATOM    630  OE1 GLU B 207      23.913  91.443  -6.592  1.00  0.00           O  
ATOM    631  OE2 GLU B 207      25.452  90.323  -5.494  1.00  0.00           O  
ATOM    632  N   GLY B 208      24.545  89.418 -11.542  1.00  0.00           N  
ATOM    633  CA  GLY B 208      25.030  89.048 -12.854  1.00  0.00           C  
ATOM    634  C   GLY B 208      26.538  88.871 -12.832  1.00  0.00           C  
ATOM    635  O   GLY B 208      27.165  88.802 -13.886  1.00  0.00           O  
ATOM    636  N   THR B 209      27.129  88.881 -11.632  1.00  0.00           N  
ATOM    637  CA  THR B 209      28.575  88.662 -11.454  1.00  0.00           C  
ATOM    638  C   THR B 209      28.802  87.217 -11.900  1.00  0.00           C  
ATOM    639  O   THR B 209      29.516  86.948 -12.871  1.00  0.00           O  
ATOM    640  CB  THR B 209      28.983  88.795  -9.957  1.00  0.00           C  
ATOM    641  OG1 THR B 209      29.300  90.156  -9.662  1.00  0.00           O  
ATOM    642  CG2 THR B 209      30.165  87.883  -9.609  1.00  0.00           C  
ATOM    643  N   ILE B 210      28.174  86.300 -11.170  1.00  0.00           N  
ATOM    644  CA  ILE B 210      28.235  84.892 -11.475  1.00  0.00           C  
ATOM    645  C   ILE B 210      26.991  84.696 -12.347  1.00  0.00           C  
ATOM    646  O   ILE B 210      25.902  84.428 -11.832  1.00  0.00           O  
ATOM    647  CB  ILE B 210      28.158  84.034 -10.165  1.00  0.00           C  
ATOM    648  CG1 ILE B 210      29.456  84.158  -9.355  1.00  0.00           C  
ATOM    649  CG2 ILE B 210      27.909  82.567 -10.491  1.00  0.00           C  
ATOM    650  CD1 ILE B 210      29.463  83.355  -8.068  1.00  0.00           C  
ATOM    651  N   SER B 211      27.128  84.936 -13.650  1.00  0.00           N  
ATOM    652  CA  SER B 211      25.998  84.777 -14.549  1.00  0.00           C  
ATOM    653  C   SER B 211      25.542  83.322 -14.621  1.00  0.00           C  
ATOM    654  O   SER B 211      26.209  82.422 -14.116  1.00  0.00           O  
ATOM    655  CB  SER B 211      26.301  85.344 -15.945  1.00  0.00           C  
ATOM    656  OG  SER B 211      27.075  84.488 -16.754  1.00  0.00           O  
ATOM    657  N   LYS B 212      24.376  83.097 -15.209  1.00  0.00           N  
ATOM    658  CA  LYS B 212      23.815  81.752 -15.328  1.00  0.00           C  
ATOM    659  C   LYS B 212      24.511  81.042 -16.470  1.00  0.00           C  
ATOM    660  O   LYS B 212      24.796  79.847 -16.397  1.00  0.00           O  
ATOM    661  CB  LYS B 212      22.300  81.837 -15.590  1.00  0.00           C  
ATOM    662  CG  LYS B 212      21.630  80.523 -15.950  1.00  0.00           C  
ATOM    663  CD  LYS B 212      20.130  80.686 -16.185  1.00  0.00           C  
ATOM    664  CE  LYS B 212      19.367  80.939 -14.891  1.00  0.00           C  
ATOM    665  NZ  LYS B 212      17.926  80.581 -15.056  1.00  0.00           N  
ATOM    666  N   ASN B 213      24.821  81.804 -17.509  1.00  0.00           N  
ATOM    667  CA  ASN B 213      25.487  81.266 -18.672  1.00  0.00           C  
ATOM    668  C   ASN B 213      26.870  80.725 -18.276  1.00  0.00           C  
ATOM    669  O   ASN B 213      27.402  79.821 -18.927  1.00  0.00           O  
ATOM    670  CB  ASN B 213      25.609  82.367 -19.718  1.00  0.00           C  
ATOM    671  CG  ASN B 213      25.394  81.863 -21.128  1.00  0.00           C  
ATOM    672  OD1 ASN B 213      25.506  82.627 -22.093  1.00  0.00           O  
ATOM    673  ND2 ASN B 213      25.057  80.580 -21.264  1.00  0.00           N  
ATOM    674  N   MET B 214      27.432  81.275 -17.195  1.00  0.00           N  
ATOM    675  CA  MET B 214      28.741  80.876 -16.665  1.00  0.00           C  
ATOM    676  C   MET B 214      28.692  79.566 -15.911  1.00  0.00           C  
ATOM    677  O   MET B 214      29.589  78.748 -16.065  1.00  0.00           O  
ATOM    678  CB  MET B 214      29.310  81.944 -15.725  1.00  0.00           C  
ATOM    679  CG  MET B 214      30.360  81.426 -14.731  1.00  0.00           C  
ATOM    680  SD  MET B 214      31.329  82.725 -13.911  1.00  0.00           S  
ATOM    681  CE  MET B 214      31.048  82.348 -12.133  1.00  0.00           C  
ATOM    682  N   VAL B 215      27.685  79.386 -15.059  1.00  0.00           N  
ATOM    683  CA  VAL B 215      27.553  78.148 -14.280  1.00  0.00           C  
ATOM    684  C   VAL B 215      27.491  76.928 -15.217  1.00  0.00           C  
ATOM    685  O   VAL B 215      27.840  75.805 -14.838  1.00  0.00           O  
ATOM    686  CB  VAL B 215      26.302  78.174 -13.359  1.00  0.00           C  
ATOM    687  CG1 VAL B 215      26.231  76.909 -12.511  1.00  0.00           C  
ATOM    688  CG2 VAL B 215      26.322  79.407 -12.463  1.00  0.00           C  
ATOM    689  N   LYS B 216      27.055  77.160 -16.446  1.00  0.00           N  
ATOM    690  CA  LYS B 216      26.975  76.094 -17.424  1.00  0.00           C  
ATOM    691  C   LYS B 216      28.411  75.628 -17.631  1.00  0.00           C  
ATOM    692  O   LYS B 216      28.771  74.510 -17.266  1.00  0.00           O  
ATOM    693  CB  LYS B 216      26.396  76.643 -18.728  1.00  0.00           C  
ATOM    694  CG  LYS B 216      25.990  75.599 -19.744  1.00  0.00           C  
ATOM    695  CD  LYS B 216      25.320  76.265 -20.951  1.00  0.00           C  
ATOM    696  CE  LYS B 216      24.983  75.269 -22.074  1.00  0.00           C  
ATOM    697  NZ  LYS B 216      23.961  74.233 -21.708  1.00  0.00           N  
ATOM    698  N   TRP B 217      29.230  76.550 -18.131  1.00  0.00           N  
ATOM    699  CA  TRP B 217      30.663  76.372 -18.421  1.00  0.00           C  
ATOM    700  C   TRP B 217      31.409  75.777 -17.220  1.00  0.00           C  
ATOM    701  O   TRP B 217      32.088  74.753 -17.332  1.00  0.00           O  
ATOM    702  CB  TRP B 217      31.229  77.751 -18.787  1.00  0.00           C  
ATOM    703  CG  TRP B 217      32.668  77.830 -19.092  1.00  0.00           C  
ATOM    704  CD1 TRP B 217      33.242  77.889 -20.331  1.00  0.00           C  
ATOM    705  CD2 TRP B 217      33.735  77.917 -18.147  1.00  0.00           C  
ATOM    706  NE1 TRP B 217      34.611  78.006 -20.211  1.00  0.00           N  
ATOM    707  CE2 TRP B 217      34.937  78.020 -18.882  1.00  0.00           C  
ATOM    708  CE3 TRP B 217      33.793  77.915 -16.747  1.00  0.00           C  
ATOM    709  CZ2 TRP B 217      36.173  78.114 -18.268  1.00  0.00           C  
ATOM    710  CZ3 TRP B 217      35.043  78.010 -16.130  1.00  0.00           C  
ATOM    711  CH2 TRP B 217      36.209  78.107 -16.893  1.00  0.00           C  
ATOM    712  N   ALA B 218      31.272  76.427 -16.072  1.00  0.00           N  
ATOM    713  CA  ALA B 218      31.902  75.954 -14.852  1.00  0.00           C  
ATOM    714  C   ALA B 218      31.446  74.532 -14.514  1.00  0.00           C  
ATOM    715  O   ALA B 218      32.171  73.781 -13.857  1.00  0.00           O  
ATOM    716  CB  ALA B 218      31.576  76.888 -13.702  1.00  0.00           C  
ATOM    717  N   GLY B 219      30.238  74.171 -14.947  1.00  0.00           N  
ATOM    718  CA  GLY B 219      29.703  72.847 -14.664  1.00  0.00           C  
ATOM    719  C   GLY B 219      30.066  71.782 -15.677  1.00  0.00           C  
ATOM    720  O   GLY B 219      30.358  70.652 -15.307  1.00  0.00           O  
ATOM    721  N   SER B 220      30.073  72.144 -16.949  1.00  0.00           N  
ATOM    722  CA  SER B 220      30.389  71.204 -18.006  1.00  0.00           C  
ATOM    723  C   SER B 220      31.872  71.229 -18.365  1.00  0.00           C  
ATOM    724  O   SER B 220      32.269  70.900 -19.489  1.00  0.00           O  
ATOM    725  CB  SER B 220      29.536  71.524 -19.226  1.00  0.00           C  
ATOM    726  OG  SER B 220      29.191  72.902 -19.243  1.00  0.00           O  
ATOM    727  N   LEU B 221      32.692  71.572 -17.379  1.00  0.00           N  
ATOM    728  CA  LEU B 221      34.142  71.675 -17.544  1.00  0.00           C  
ATOM    729  C   LEU B 221      34.749  70.280 -17.659  1.00  0.00           C  
ATOM    730  O   LEU B 221      34.823  69.558 -16.651  1.00  0.00           O  
ATOM    731  CB  LEU B 221      34.719  72.408 -16.327  1.00  0.00           C  
ATOM    732  CG  LEU B 221      35.875  73.385 -16.490  1.00  0.00           C  
ATOM    733  CD1 LEU B 221      35.774  74.097 -17.826  1.00  0.00           C  
ATOM    734  CD2 LEU B 221      35.843  74.359 -15.314  1.00  0.00           C  
ATOM    735  N   ASN B 222      35.151  69.903 -18.881  1.00  0.00           N  
ATOM    736  CA  ASN B 222      35.768  68.597 -19.163  1.00  0.00           C  
ATOM    737  C   ASN B 222      36.656  68.116 -18.018  1.00  0.00           C  
ATOM    738  O   ASN B 222      37.619  68.784 -17.643  1.00  0.00           O  
ATOM    739  CB  ASN B 222      36.591  68.662 -20.448  1.00  0.00           C  
ATOM    740  CG  ASN B 222      35.730  68.799 -21.670  1.00  0.00           C  
ATOM    741  OD1 ASN B 222      34.515  68.658 -21.586  1.00  0.00           O  
ATOM    742  ND2 ASN B 222      36.338  69.067 -22.813  1.00  0.00           N  
ATOM    743  N   LEU B 223      36.294  66.981 -17.427  1.00  0.00           N  
ATOM    744  CA  LEU B 223      37.042  66.409 -16.322  1.00  0.00           C  
ATOM    745  C   LEU B 223      38.544  66.367 -16.600  1.00  0.00           C  
ATOM    746  O   LEU B 223      38.971  66.137 -17.758  1.00  0.00           O  
ATOM    747  CB  LEU B 223      36.514  65.017 -16.016  1.00  0.00           C  
ATOM    748  CG  LEU B 223      35.210  65.009 -15.242  1.00  0.00           C  
ATOM    749  CD1 LEU B 223      34.752  63.574 -15.046  1.00  0.00           C  
ATOM    750  CD2 LEU B 223      35.428  65.686 -13.897  1.00  0.00           C  
ATOM    751  N   GLU B 224      39.327  66.545 -15.528  1.00  0.00           N  
ATOM    752  CA  GLU B 224      40.794  66.594 -15.609  1.00  0.00           C  
ATOM    753  C   GLU B 224      41.214  67.752 -16.548  1.00  0.00           C  
ATOM    754  O   GLU B 224      41.674  67.534 -17.667  1.00  0.00           O  
ATOM    755  CB  GLU B 224      41.428  65.263 -16.092  1.00  0.00           C  
ATOM    756  CG  GLU B 224      41.356  64.096 -15.120  1.00  0.00           C  
ATOM    757  CD  GLU B 224      42.179  64.286 -13.851  1.00  0.00           C  
ATOM    758  OE1 GLU B 224      43.415  64.346 -13.970  1.00  0.00           O  
ATOM    759  OE2 GLU B 224      41.608  64.329 -12.730  1.00  0.00           O  
ATOM    760  N   SER B 225      40.900  68.972 -16.132  1.00  0.00           N  
ATOM    761  CA  SER B 225      41.268  70.180 -16.855  1.00  0.00           C  
ATOM    762  C   SER B 225      41.921  70.921 -15.716  1.00  0.00           C  
ATOM    763  O   SER B 225      41.641  70.623 -14.525  1.00  0.00           O  
ATOM    764  CB  SER B 225      40.039  70.940 -17.350  1.00  0.00           C  
ATOM    765  OG  SER B 225      39.842  70.727 -18.738  1.00  0.00           O  
ATOM    766  N   ILE B 226      42.841  71.821 -16.033  1.00  0.00           N  
ATOM    767  CA  ILE B 226      43.510  72.527 -14.952  1.00  0.00           C  
ATOM    768  C   ILE B 226      42.909  73.921 -14.912  1.00  0.00           C  
ATOM    769  O   ILE B 226      42.824  74.605 -15.955  1.00  0.00           O  
ATOM    770  CB  ILE B 226      45.063  72.546 -15.139  1.00  0.00           C  
ATOM    771  CG1 ILE B 226      45.510  71.327 -15.937  1.00  0.00           C  
ATOM    772  CG2 ILE B 226      45.758  72.433 -13.799  1.00  0.00           C  
ATOM    773  CD1 ILE B 226      46.968  71.046 -15.866  1.00  0.00           C  
ATOM    774  N   VAL B 227      42.476  74.346 -13.732  1.00  0.00           N  
ATOM    775  CA  VAL B 227      41.865  75.648 -13.607  1.00  0.00           C  
ATOM    776  C   VAL B 227      42.514  76.550 -12.570  1.00  0.00           C  
ATOM    777  O   VAL B 227      42.964  76.096 -11.515  1.00  0.00           O  
ATOM    778  CB  VAL B 227      40.331  75.535 -13.318  1.00  0.00           C  
ATOM    779  CG1 VAL B 227      39.636  74.887 -14.498  1.00  0.00           C  
ATOM    780  CG2 VAL B 227      40.044  74.759 -12.031  1.00  0.00           C  
ATOM    781  N   LEU B 228      42.612  77.829 -12.932  1.00  0.00           N  
ATOM    782  CA  LEU B 228      43.137  78.899 -12.071  1.00  0.00           C  
ATOM    783  C   LEU B 228      41.819  79.382 -11.471  1.00  0.00           C  
ATOM    784  O   LEU B 228      40.882  79.687 -12.221  1.00  0.00           O  
ATOM    785  CB  LEU B 228      43.784  79.976 -12.939  1.00  0.00           C  
ATOM    786  CG  LEU B 228      44.176  81.278 -12.260  1.00  0.00           C  
ATOM    787  CD1 LEU B 228      44.775  81.093 -10.870  1.00  0.00           C  
ATOM    788  CD2 LEU B 228      45.096  81.972 -13.212  1.00  0.00           C  
ATOM    789  N   VAL B 229      41.766  79.516 -10.154  1.00  0.00           N  
ATOM    790  CA  VAL B 229      40.515  79.821  -9.470  1.00  0.00           C  
ATOM    791  C   VAL B 229      40.515  80.796  -8.294  1.00  0.00           C  
ATOM    792  O   VAL B 229      41.219  80.591  -7.307  1.00  0.00           O  
ATOM    793  CB  VAL B 229      39.945  78.472  -8.919  1.00  0.00           C  
ATOM    794  CG1 VAL B 229      38.951  78.684  -7.782  1.00  0.00           C  
ATOM    795  CG2 VAL B 229      39.337  77.666 -10.030  1.00  0.00           C  
ATOM    796  N   ARG B 230      39.718  81.852  -8.365  1.00  0.00           N  
ATOM    797  CA  ARG B 230      39.650  82.709  -7.194  1.00  0.00           C  
ATOM    798  C   ARG B 230      38.238  82.449  -6.647  1.00  0.00           C  
ATOM    799  O   ARG B 230      37.302  82.173  -7.432  1.00  0.00           O  
ATOM    800  CB  ARG B 230      39.899  84.201  -7.497  1.00  0.00           C  
ATOM    801  CG  ARG B 230      40.216  84.990  -6.176  1.00  0.00           C  
ATOM    802  CD  ARG B 230      40.514  86.498  -6.330  1.00  0.00           C  
ATOM    803  NE  ARG B 230      41.936  86.772  -6.533  1.00  0.00           N  
ATOM    804  CZ  ARG B 230      42.514  86.940  -7.726  1.00  0.00           C  
ATOM    805  NH1 ARG B 230      41.803  86.897  -8.861  1.00  0.00           N  
ATOM    806  NH2 ARG B 230      43.818  87.168  -7.790  1.00  0.00           N  
ATOM    807  N   GLY B 231      38.109  82.446  -5.321  1.00  0.00           N  
ATOM    808  CA  GLY B 231      36.824  82.223  -4.706  1.00  0.00           C  
ATOM    809  C   GLY B 231      36.991  82.429  -3.223  1.00  0.00           C  
ATOM    810  O   GLY B 231      38.115  82.463  -2.748  1.00  0.00           O  
ATOM    811  N   ILE B 232      35.919  82.584  -2.463  1.00  0.00           N  
ATOM    812  CA  ILE B 232      36.119  82.777  -1.040  1.00  0.00           C  
ATOM    813  C   ILE B 232      35.974  81.512  -0.243  1.00  0.00           C  
ATOM    814  O   ILE B 232      35.021  80.770  -0.408  1.00  0.00           O  
ATOM    815  CB  ILE B 232      35.238  83.911  -0.440  1.00  0.00           C  
ATOM    816  CG1 ILE B 232      34.854  83.573   0.998  1.00  0.00           C  
ATOM    817  CG2 ILE B 232      34.043  84.229  -1.317  1.00  0.00           C  
ATOM    818  CD1 ILE B 232      34.549  84.775   1.820  1.00  0.00           C  
ATOM    819  N   VAL B 233      36.943  81.261   0.619  1.00  0.00           N  
ATOM    820  CA  VAL B 233      36.905  80.077   1.458  1.00  0.00           C  
ATOM    821  C   VAL B 233      35.710  80.201   2.355  1.00  0.00           C  
ATOM    822  O   VAL B 233      35.439  81.279   2.853  1.00  0.00           O  
ATOM    823  CB  VAL B 233      38.202  79.910   2.305  1.00  0.00           C  
ATOM    824  CG1 VAL B 233      37.938  79.060   3.552  1.00  0.00           C  
ATOM    825  CG2 VAL B 233      39.275  79.219   1.456  1.00  0.00           C  
ATOM    826  N   LYS B 234      34.991  79.095   2.528  1.00  0.00           N  
ATOM    827  CA  LYS B 234      33.791  79.022   3.365  1.00  0.00           C  
ATOM    828  C   LYS B 234      33.732  77.675   4.086  1.00  0.00           C  
ATOM    829  O   LYS B 234      34.045  76.636   3.499  1.00  0.00           O  
ATOM    830  CB  LYS B 234      32.558  79.148   2.480  1.00  0.00           C  
ATOM    831  CG  LYS B 234      31.502  80.084   3.015  1.00  0.00           C  
ATOM    832  CD  LYS B 234      31.784  81.532   2.674  1.00  0.00           C  
ATOM    833  CE  LYS B 234      30.776  82.422   3.365  1.00  0.00           C  
ATOM    834  NZ  LYS B 234      30.773  82.164   4.841  1.00  0.00           N  
ATOM    835  N   LYS B 235      33.352  77.692   5.358  1.00  0.00           N  
ATOM    836  CA  LYS B 235      33.245  76.448   6.110  1.00  0.00           C  
ATOM    837  C   LYS B 235      31.866  75.809   5.900  1.00  0.00           C  
ATOM    838  O   LYS B 235      30.944  76.454   5.379  1.00  0.00           O  
ATOM    839  CB  LYS B 235      33.520  76.670   7.598  1.00  0.00           C  
ATOM    840  CG  LYS B 235      33.141  78.043   8.134  1.00  0.00           C  
ATOM    841  CD  LYS B 235      33.609  78.164   9.585  1.00  0.00           C  
ATOM    842  CE  LYS B 235      33.522  79.586  10.142  1.00  0.00           C  
ATOM    843  NZ  LYS B 235      34.220  79.674  11.477  1.00  0.00           N  
ATOM    844  N   VAL B 236      31.747  74.527   6.242  1.00  0.00           N  
ATOM    845  CA  VAL B 236      30.483  73.808   6.091  1.00  0.00           C  
ATOM    846  C   VAL B 236      30.044  73.221   7.421  1.00  0.00           C  
ATOM    847  O   VAL B 236      30.773  73.250   8.418  1.00  0.00           O  
ATOM    848  CB  VAL B 236      30.567  72.630   5.077  1.00  0.00           C  
ATOM    849  CG1 VAL B 236      30.919  73.125   3.687  1.00  0.00           C  
ATOM    850  CG2 VAL B 236      31.551  71.581   5.568  1.00  0.00           C  
ATOM    851  N   ASP B 237      28.849  72.650   7.398  1.00  0.00           N  
ATOM    852  CA  ASP B 237      28.248  72.014   8.556  1.00  0.00           C  
ATOM    853  C   ASP B 237      28.065  70.537   8.224  1.00  0.00           C  
ATOM    854  O   ASP B 237      28.292  69.671   9.064  1.00  0.00           O  
ATOM    855  CB  ASP B 237      26.905  72.672   8.879  1.00  0.00           C  
ATOM    856  CG  ASP B 237      25.960  72.728   7.673  1.00  0.00           C  
ATOM    857  OD1 ASP B 237      26.418  72.745   6.501  1.00  0.00           O  
ATOM    858  OD2 ASP B 237      24.736  72.776   7.910  1.00  0.00           O  
ATOM    859  N   GLU B 238      27.655  70.257   6.990  1.00  0.00           N  
ATOM    860  CA  GLU B 238      27.472  68.885   6.539  1.00  0.00           C  
ATOM    861  C   GLU B 238      28.749  68.550   5.780  1.00  0.00           C  
ATOM    862  O   GLU B 238      28.885  68.890   4.597  1.00  0.00           O  
ATOM    863  CB  GLU B 238      26.254  68.781   5.619  1.00  0.00           C  
ATOM    864  CG  GLU B 238      25.723  67.358   5.430  1.00  0.00           C  
ATOM    865  CD  GLU B 238      24.220  67.329   5.143  1.00  0.00           C  
ATOM    866  OE1 GLU B 238      23.438  67.859   5.974  1.00  0.00           O  
ATOM    867  OE2 GLU B 238      23.817  66.777   4.090  1.00  0.00           O  
ATOM    868  N   PRO B 239      29.707  67.884   6.453  1.00  0.00           N  
ATOM    869  CA  PRO B 239      31.000  67.489   5.884  1.00  0.00           C  
ATOM    870  C   PRO B 239      30.877  66.932   4.472  1.00  0.00           C  
ATOM    871  O   PRO B 239      29.938  66.176   4.176  1.00  0.00           O  
ATOM    872  CB  PRO B 239      31.477  66.418   6.859  1.00  0.00           C  
ATOM    873  CG  PRO B 239      30.915  66.882   8.154  1.00  0.00           C  
ATOM    874  CD  PRO B 239      29.512  67.251   7.769  1.00  0.00           C  
ATOM    875  N   ILE B 240      31.785  67.337   3.591  1.00  0.00           N  
ATOM    876  CA  ILE B 240      31.754  66.848   2.223  1.00  0.00           C  
ATOM    877  C   ILE B 240      32.506  65.534   2.235  1.00  0.00           C  
ATOM    878  O   ILE B 240      33.655  65.503   2.653  1.00  0.00           O  
ATOM    879  CB  ILE B 240      32.445  67.813   1.271  1.00  0.00           C  
ATOM    880  CG1 ILE B 240      32.058  69.241   1.617  1.00  0.00           C  
ATOM    881  CG2 ILE B 240      32.082  67.497  -0.162  1.00  0.00           C  
ATOM    882  CD1 ILE B 240      30.596  69.441   1.894  1.00  0.00           C  
ATOM    883  N   LYS B 241      31.865  64.448   1.808  1.00  0.00           N  
ATOM    884  CA  LYS B 241      32.533  63.152   1.818  1.00  0.00           C  
ATOM    885  C   LYS B 241      33.361  62.845   0.572  1.00  0.00           C  
ATOM    886  O   LYS B 241      34.330  62.094   0.637  1.00  0.00           O  
ATOM    887  CB  LYS B 241      31.554  62.015   2.136  1.00  0.00           C  
ATOM    888  CG  LYS B 241      30.389  61.819   1.163  1.00  0.00           C  
ATOM    889  CD  LYS B 241      29.654  60.500   1.480  1.00  0.00           C  
ATOM    890  CE  LYS B 241      28.370  60.293   0.659  1.00  0.00           C  
ATOM    891  NZ  LYS B 241      27.926  58.852   0.630  1.00  0.00           N  
ATOM    892  N   SER B 242      32.991  63.419  -0.563  1.00  0.00           N  
ATOM    893  CA  SER B 242      33.742  63.196  -1.789  1.00  0.00           C  
ATOM    894  C   SER B 242      35.151  63.792  -1.720  1.00  0.00           C  
ATOM    895  O   SER B 242      36.052  63.372  -2.458  1.00  0.00           O  
ATOM    896  CB  SER B 242      32.998  63.805  -2.979  1.00  0.00           C  
ATOM    897  OG  SER B 242      32.599  65.137  -2.690  1.00  0.00           O  
ATOM    898  N   ALA B 243      35.339  64.762  -0.833  1.00  0.00           N  
ATOM    899  CA  ALA B 243      36.619  65.438  -0.700  1.00  0.00           C  
ATOM    900  C   ALA B 243      37.476  65.016   0.485  1.00  0.00           C  
ATOM    901  O   ALA B 243      37.041  64.282   1.370  1.00  0.00           O  
ATOM    902  CB  ALA B 243      36.394  66.940  -0.663  1.00  0.00           C  
ATOM    903  N   THR B 244      38.706  65.515   0.492  1.00  0.00           N  
ATOM    904  CA  THR B 244      39.650  65.231   1.559  1.00  0.00           C  
ATOM    905  C   THR B 244      39.483  66.259   2.665  1.00  0.00           C  
ATOM    906  O   THR B 244      39.564  65.919   3.851  1.00  0.00           O  
ATOM    907  CB  THR B 244      41.078  65.286   1.047  1.00  0.00           C  
ATOM    908  OG1 THR B 244      41.075  65.198  -0.386  1.00  0.00           O  
ATOM    909  CG2 THR B 244      41.867  64.116   1.630  1.00  0.00           C  
ATOM    910  N   VAL B 245      39.322  67.527   2.279  1.00  0.00           N  
ATOM    911  CA  VAL B 245      39.089  68.588   3.260  1.00  0.00           C  
ATOM    912  C   VAL B 245      37.584  68.671   3.261  1.00  0.00           C  
ATOM    913  O   VAL B 245      36.975  69.209   2.333  1.00  0.00           O  
ATOM    914  CB  VAL B 245      39.629  69.926   2.822  1.00  0.00           C  
ATOM    915  CG1 VAL B 245      39.679  70.845   4.014  1.00  0.00           C  
ATOM    916  CG2 VAL B 245      40.998  69.765   2.190  1.00  0.00           C  
ATOM    917  N   GLN B 246      36.996  68.066   4.280  1.00  0.00           N  
ATOM    918  CA  GLN B 246      35.551  67.963   4.405  1.00  0.00           C  
ATOM    919  C   GLN B 246      34.883  69.106   5.147  1.00  0.00           C  
ATOM    920  O   GLN B 246      33.688  69.358   4.978  1.00  0.00           O  
ATOM    921  CB  GLN B 246      35.213  66.623   5.071  1.00  0.00           C  
ATOM    922  CG  GLN B 246      35.954  65.445   4.436  1.00  0.00           C  
ATOM    923  CD  GLN B 246      35.498  64.101   4.949  1.00  0.00           C  
ATOM    924  OE1 GLN B 246      35.016  63.262   4.183  1.00  0.00           O  
ATOM    925  NE2 GLN B 246      35.644  63.883   6.255  1.00  0.00           N  
ATOM    926  N   ASN B 247      35.674  69.810   5.941  1.00  0.00           N  
ATOM    927  CA  ASN B 247      35.192  70.911   6.753  1.00  0.00           C  
ATOM    928  C   ASN B 247      35.122  72.275   6.086  1.00  0.00           C  
ATOM    929  O   ASN B 247      34.626  73.218   6.703  1.00  0.00           O  
ATOM    930  CB  ASN B 247      36.044  71.013   8.023  1.00  0.00           C  
ATOM    931  CG  ASN B 247      37.555  70.992   7.734  1.00  0.00           C  
ATOM    932  OD1 ASN B 247      37.998  70.574   6.655  1.00  0.00           O  
ATOM    933  ND2 ASN B 247      38.350  71.421   8.712  1.00  0.00           N  
ATOM    934  N   LEU B 248      35.546  72.383   4.828  1.00  0.00           N  
ATOM    935  CA  LEU B 248      35.565  73.683   4.140  1.00  0.00           C  
ATOM    936  C   LEU B 248      35.189  73.568   2.669  1.00  0.00           C  
ATOM    937  O   LEU B 248      35.150  72.456   2.138  1.00  0.00           O  
ATOM    938  CB  LEU B 248      36.974  74.303   4.251  1.00  0.00           C  
ATOM    939  CG  LEU B 248      37.501  74.777   5.618  1.00  0.00           C  
ATOM    940  CD1 LEU B 248      39.013  74.807   5.617  1.00  0.00           C  
ATOM    941  CD2 LEU B 248      36.927  76.157   5.975  1.00  0.00           C  
ATOM    942  N   GLU B 249      34.957  74.709   2.008  1.00  0.00           N  
ATOM    943  CA  GLU B 249      34.602  74.734   0.584  1.00  0.00           C  
ATOM    944  C   GLU B 249      34.864  76.083  -0.114  1.00  0.00           C  
ATOM    945  O   GLU B 249      34.785  77.146   0.503  1.00  0.00           O  
ATOM    946  CB  GLU B 249      33.154  74.280   0.362  1.00  0.00           C  
ATOM    947  CG  GLU B 249      32.138  74.887   1.318  1.00  0.00           C  
ATOM    948  CD  GLU B 249      30.714  74.831   0.791  1.00  0.00           C  
ATOM    949  OE1 GLU B 249      30.450  74.149  -0.224  1.00  0.00           O  
ATOM    950  OE2 GLU B 249      29.855  75.493   1.400  1.00  0.00           O  
ATOM    951  N   ILE B 250      35.097  76.040  -1.420  1.00  0.00           N  
ATOM    952  CA  ILE B 250      35.438  77.238  -2.160  1.00  0.00           C  
ATOM    953  C   ILE B 250      34.340  77.877  -3.009  1.00  0.00           C  
ATOM    954  O   ILE B 250      34.039  77.421  -4.130  1.00  0.00           O  
ATOM    955  CB  ILE B 250      36.756  76.996  -3.013  1.00  0.00           C  
ATOM    956  CG1 ILE B 250      38.009  77.344  -2.191  1.00  0.00           C  
ATOM    957  CG2 ILE B 250      36.772  77.852  -4.313  1.00  0.00           C  
ATOM    958  CD1 ILE B 250      38.119  76.707  -0.810  1.00  0.00           C  
ATOM    959  N   HIS B 251      33.799  78.989  -2.516  1.00  0.00           N  
ATOM    960  CA  HIS B 251      32.758  79.695  -3.251  1.00  0.00           C  
ATOM    961  C   HIS B 251      33.354  80.399  -4.455  1.00  0.00           C  
ATOM    962  O   HIS B 251      33.699  81.562  -4.402  1.00  0.00           O  
ATOM    963  CB  HIS B 251      32.020  80.659  -2.323  1.00  0.00           C  
ATOM    964  CG  HIS B 251      30.969  79.990  -1.490  1.00  0.00           C  
ATOM    965  ND1 HIS B 251      31.203  79.549  -0.204  1.00  0.00           N  
ATOM    966  CD2 HIS B 251      29.708  79.598  -1.797  1.00  0.00           C  
ATOM    967  CE1 HIS B 251      30.136  78.906   0.242  1.00  0.00           C  
ATOM    968  NE2 HIS B 251      29.215  78.922  -0.705  1.00  0.00           N  
ATOM    969  N   ILE B 252      33.461  79.680  -5.548  1.00  0.00           N  
ATOM    970  CA  ILE B 252      34.061  80.194  -6.760  1.00  0.00           C  
ATOM    971  C   ILE B 252      33.582  81.524  -7.350  1.00  0.00           C  
ATOM    972  O   ILE B 252      32.563  81.554  -8.028  1.00  0.00           O  
ATOM    973  CB  ILE B 252      34.017  79.096  -7.818  1.00  0.00           C  
ATOM    974  CG1 ILE B 252      34.863  77.903  -7.301  1.00  0.00           C  
ATOM    975  CG2 ILE B 252      34.395  79.662  -9.216  1.00  0.00           C  
ATOM    976  CD1 ILE B 252      34.671  76.566  -8.055  1.00  0.00           C  
ATOM    977  N   THR B 253      34.361  82.601  -7.169  1.00  0.00           N  
ATOM    978  CA  THR B 253      34.006  83.931  -7.718  1.00  0.00           C  
ATOM    979  C   THR B 253      34.543  84.182  -9.135  1.00  0.00           C  
ATOM    980  O   THR B 253      34.080  85.076  -9.833  1.00  0.00           O  
ATOM    981  CB  THR B 253      34.460  85.110  -6.817  1.00  0.00           C  
ATOM    982  OG1 THR B 253      35.636  85.722  -7.363  1.00  0.00           O  
ATOM    983  CG2 THR B 253      34.740  84.655  -5.380  1.00  0.00           C  
ATOM    984  N   LYS B 254      35.553  83.424  -9.540  1.00  0.00           N  
ATOM    985  CA  LYS B 254      36.142  83.566 -10.874  1.00  0.00           C  
ATOM    986  C   LYS B 254      36.844  82.232 -11.176  1.00  0.00           C  
ATOM    987  O   LYS B 254      37.401  81.603 -10.254  1.00  0.00           O  
ATOM    988  CB  LYS B 254      37.165  84.694 -10.849  1.00  0.00           C  
ATOM    989  CG  LYS B 254      37.105  85.660 -12.002  1.00  0.00           C  
ATOM    990  CD  LYS B 254      37.849  86.942 -11.639  1.00  0.00           C  
ATOM    991  CE  LYS B 254      37.141  87.742 -10.502  1.00  0.00           C  
ATOM    992  NZ  LYS B 254      37.035  87.096  -9.142  1.00  0.00           N  
ATOM    993  N   ILE B 255      36.808  81.801 -12.438  1.00  0.00           N  
ATOM    994  CA  ILE B 255      37.409  80.540 -12.831  1.00  0.00           C  
ATOM    995  C   ILE B 255      37.787  80.487 -14.306  1.00  0.00           C  
ATOM    996  O   ILE B 255      36.920  80.505 -15.188  1.00  0.00           O  
ATOM    997  CB  ILE B 255      36.480  79.340 -12.484  1.00  0.00           C  
ATOM    998  CG1 ILE B 255      36.946  78.063 -13.195  1.00  0.00           C  
ATOM    999  CG2 ILE B 255      35.055  79.634 -12.883  1.00  0.00           C  
ATOM   1000  CD1 ILE B 255      36.247  76.812 -12.724  1.00  0.00           C  
ATOM   1001  N   TYR B 256      39.090  80.403 -14.566  1.00  0.00           N  
ATOM   1002  CA  TYR B 256      39.593  80.345 -15.928  1.00  0.00           C  
ATOM   1003  C   TYR B 256      40.273  79.004 -16.217  1.00  0.00           C  
ATOM   1004  O   TYR B 256      40.705  78.276 -15.308  1.00  0.00           O  
ATOM   1005  CB  TYR B 256      40.564  81.487 -16.197  1.00  0.00           C  
ATOM   1006  CG  TYR B 256      40.014  82.843 -15.879  1.00  0.00           C  
ATOM   1007  CD1 TYR B 256      40.017  83.325 -14.565  1.00  0.00           C  
ATOM   1008  CD2 TYR B 256      39.465  83.639 -16.887  1.00  0.00           C  
ATOM   1009  CE1 TYR B 256      39.486  84.556 -14.262  1.00  0.00           C  
ATOM   1010  CE2 TYR B 256      38.927  84.884 -16.604  1.00  0.00           C  
ATOM   1011  CZ  TYR B 256      38.936  85.338 -15.290  1.00  0.00           C  
ATOM   1012  OH  TYR B 256      38.380  86.571 -15.005  1.00  0.00           O  
ATOM   1013  N   THR B 257      40.489  78.755 -17.498  1.00  0.00           N  
ATOM   1014  CA  THR B 257      41.055  77.520 -17.961  1.00  0.00           C  
ATOM   1015  C   THR B 257      42.528  77.627 -18.397  1.00  0.00           C  
ATOM   1016  O   THR B 257      42.847  78.321 -19.370  1.00  0.00           O  
ATOM   1017  CB  THR B 257      40.110  76.984 -19.062  1.00  0.00           C  
ATOM   1018  OG1 THR B 257      39.505  75.773 -18.603  1.00  0.00           O  
ATOM   1019  CG2 THR B 257      40.786  76.794 -20.386  1.00  0.00           C  
ATOM   1020  N   ILE B 258      43.428  76.992 -17.634  1.00  0.00           N  
ATOM   1021  CA  ILE B 258      44.868  76.987 -17.960  1.00  0.00           C  
ATOM   1022  C   ILE B 258      45.140  75.892 -18.989  1.00  0.00           C  
ATOM   1023  O   ILE B 258      45.721  76.160 -20.049  1.00  0.00           O  
ATOM   1024  CB  ILE B 258      45.726  76.645 -16.753  1.00  0.00           C  
ATOM   1025  CG1 ILE B 258      45.576  77.696 -15.663  1.00  0.00           C  
ATOM   1026  CG2 ILE B 258      47.160  76.488 -17.165  1.00  0.00           C  
ATOM   1027  CD1 ILE B 258      46.192  77.266 -14.348  1.00  0.00           C  
ATOM   1028  N   SER B 259      44.746  74.656 -18.644  1.00  0.00           N  
ATOM   1029  CA  SER B 259      44.911  73.484 -19.513  1.00  0.00           C  
ATOM   1030  C   SER B 259      43.532  72.814 -19.711  1.00  0.00           C  
ATOM   1031  O   SER B 259      42.855  72.442 -18.734  1.00  0.00           O  
ATOM   1032  CB  SER B 259      45.907  72.506 -18.891  1.00  0.00           C  
ATOM   1033  OG  SER B 259      46.459  71.633 -19.861  1.00  0.00           O  
ATOM   1034  N   GLU B 261      43.156  72.636 -20.977  1.00  0.00           N  
ATOM   1035  CA  GLU B 261      41.865  72.081 -21.375  1.00  0.00           C  
ATOM   1036  C   GLU B 261      41.913  70.671 -22.014  1.00  0.00           C  
ATOM   1037  O   GLU B 261      42.445  70.488 -23.116  1.00  0.00           O  
ATOM   1038  CB  GLU B 261      41.210  73.086 -22.351  1.00  0.00           C  
ATOM   1039  CG  GLU B 261      39.672  73.266 -22.233  1.00  0.00           C  
ATOM   1040  CD  GLU B 261      39.176  74.665 -22.676  1.00  0.00           C  
ATOM   1041  OE1 GLU B 261      39.313  75.018 -23.874  1.00  0.00           O  
ATOM   1042  OE2 GLU B 261      38.636  75.410 -21.819  1.00  0.00           O  
ATOM   1043  N   THR B 262      41.306  69.699 -21.338  1.00  0.00           N  
ATOM   1044  CA  THR B 262      41.226  68.316 -21.818  1.00  0.00           C  
ATOM   1045  C   THR B 262      40.089  68.143 -22.814  1.00  0.00           C  
ATOM   1046  O   THR B 262      39.299  69.056 -23.009  1.00  0.00           O  
ATOM   1047  CB  THR B 262      40.925  67.385 -20.680  1.00  0.00           C  
ATOM   1048  OG1 THR B 262      40.300  68.109 -19.612  1.00  0.00           O  
ATOM   1049  CG2 THR B 262      42.178  66.746 -20.213  1.00  0.00           C  
ATOM   1050  N   PRO B 263      39.981  66.974 -23.475  1.00  0.00           N  
ATOM   1051  CA  PRO B 263      38.877  66.806 -24.431  1.00  0.00           C  
ATOM   1052  C   PRO B 263      37.688  66.133 -23.739  1.00  0.00           C  
ATOM   1053  O   PRO B 263      37.854  65.569 -22.647  1.00  0.00           O  
ATOM   1054  CB  PRO B 263      39.489  65.896 -25.468  1.00  0.00           C  
ATOM   1055  CG  PRO B 263      40.245  64.946 -24.601  1.00  0.00           C  
ATOM   1056  CD  PRO B 263      40.927  65.848 -23.582  1.00  0.00           C  
ATOM   1057  N   GLU B 264      36.508  66.220 -24.371  1.00  0.00           N  
ATOM   1058  CA  GLU B 264      35.236  65.646 -23.880  1.00  0.00           C  
ATOM   1059  C   GLU B 264      35.441  64.508 -22.909  1.00  0.00           C  
ATOM   1060  O   GLU B 264      34.934  64.526 -21.797  1.00  0.00           O  
ATOM   1061  CB  GLU B 264      34.386  65.167 -25.055  1.00  0.00           C  
ATOM   1062  CG  GLU B 264      33.592  66.272 -25.753  1.00  0.00           C  
ATOM   1063  CD  GLU B 264      34.419  67.529 -26.069  1.00  0.00           C  
ATOM   1064  OE1 GLU B 264      35.299  67.462 -26.958  1.00  0.00           O  
ATOM   1065  OE2 GLU B 264      34.178  68.586 -25.433  1.00  0.00           O  
ATOM   1066  N   ALA B 266      36.219  63.526 -23.334  1.00  0.00           N  
ATOM   1067  CA  ALA B 266      36.539  62.391 -22.482  1.00  0.00           C  
ATOM   1068  C   ALA B 266      37.888  61.794 -22.914  1.00  0.00           C  
ATOM   1069  O   ALA B 266      38.229  61.744 -24.124  1.00  0.00           O  
ATOM   1070  CB  ALA B 266      35.450  61.358 -22.546  1.00  0.00           C  
ATOM   1071  N   LEU B 267      38.685  61.438 -21.911  1.00  0.00           N  
ATOM   1072  CA  LEU B 267      39.982  60.846 -22.153  1.00  0.00           C  
ATOM   1073  C   LEU B 267      39.874  59.445 -21.573  1.00  0.00           C  
ATOM   1074  O   LEU B 267      39.277  59.275 -20.511  1.00  0.00           O  
ATOM   1075  CB  LEU B 267      41.093  61.706 -21.491  1.00  0.00           C  
ATOM   1076  CG  LEU B 267      41.507  61.829 -20.014  1.00  0.00           C  
ATOM   1077  CD1 LEU B 267      41.882  63.273 -19.820  1.00  0.00           C  
ATOM   1078  CD2 LEU B 267      40.435  61.420 -18.995  1.00  0.00           C  
ATOM   1079  N   PRO B 268      40.419  58.421 -22.269  1.00  0.00           N  
ATOM   1080  CA  PRO B 268      40.406  56.992 -21.868  1.00  0.00           C  
ATOM   1081  C   PRO B 268      40.589  56.915 -20.380  1.00  0.00           C  
ATOM   1082  O   PRO B 268      41.105  57.854 -19.820  1.00  0.00           O  
ATOM   1083  CB  PRO B 268      41.614  56.423 -22.605  1.00  0.00           C  
ATOM   1084  CG  PRO B 268      42.513  57.680 -22.820  1.00  0.00           C  
ATOM   1085  CD  PRO B 268      41.472  58.658 -23.267  1.00  0.00           C  
ATOM   1086  N   ILE B 269      40.282  55.796 -19.745  1.00  0.00           N  
ATOM   1087  CA  ILE B 269      40.386  55.703 -18.276  1.00  0.00           C  
ATOM   1088  C   ILE B 269      39.910  56.935 -17.458  1.00  0.00           C  
ATOM   1089  O   ILE B 269      40.119  58.080 -17.802  1.00  0.00           O  
ATOM   1090  CB  ILE B 269      41.759  55.157 -17.762  1.00  0.00           C  
ATOM   1091  CG1 ILE B 269      41.763  55.167 -16.225  1.00  0.00           C  
ATOM   1092  CG2 ILE B 269      42.928  55.946 -18.298  1.00  0.00           C  
ATOM   1093  CD1 ILE B 269      43.142  55.083 -15.578  1.00  0.00           C  
ATOM   1094  N   LEU B 270      39.220  56.681 -16.368  1.00  0.00           N  
ATOM   1095  CA  LEU B 270      38.678  57.765 -15.560  1.00  0.00           C  
ATOM   1096  C   LEU B 270      39.208  57.623 -14.137  1.00  0.00           C  
ATOM   1097  O   LEU B 270      39.254  56.525 -13.592  1.00  0.00           O  
ATOM   1098  CB  LEU B 270      37.134  57.649 -15.533  1.00  0.00           C  
ATOM   1099  CG  LEU B 270      36.092  58.088 -16.593  1.00  0.00           C  
ATOM   1100  CD1 LEU B 270      36.462  57.845 -18.071  1.00  0.00           C  
ATOM   1101  CD2 LEU B 270      34.807  57.353 -16.243  1.00  0.00           C  
ATOM   1102  N   LEU B 271      39.485  58.733 -13.476  1.00  0.00           N  
ATOM   1103  CA  LEU B 271      40.030  58.618 -12.133  1.00  0.00           C  
ATOM   1104  C   LEU B 271      39.226  57.827 -11.140  1.00  0.00           C  
ATOM   1105  O   LEU B 271      39.802  57.085 -10.352  1.00  0.00           O  
ATOM   1106  CB  LEU B 271      40.396  59.980 -11.537  1.00  0.00           C  
ATOM   1107  CG  LEU B 271      41.864  60.337 -11.740  1.00  0.00           C  
ATOM   1108  CD1 LEU B 271      42.038  60.885 -13.140  1.00  0.00           C  
ATOM   1109  CD2 LEU B 271      42.286  61.326 -10.696  1.00  0.00           C  
ATOM   1110  N   GLU B 272      37.900  57.964 -11.208  1.00  0.00           N  
ATOM   1111  CA  GLU B 272      36.977  57.279 -10.280  1.00  0.00           C  
ATOM   1112  C   GLU B 272      37.045  55.766 -10.386  1.00  0.00           C  
ATOM   1113  O   GLU B 272      37.073  55.076  -9.363  1.00  0.00           O  
ATOM   1114  CB  GLU B 272      35.539  57.759 -10.488  1.00  0.00           C  
ATOM   1115  CG  GLU B 272      35.266  59.149  -9.954  1.00  0.00           C  
ATOM   1116  CD  GLU B 272      35.425  59.221  -8.445  1.00  0.00           C  
ATOM   1117  OE1 GLU B 272      35.507  58.148  -7.791  1.00  0.00           O  
ATOM   1118  OE2 GLU B 272      35.464  60.355  -7.912  1.00  0.00           O  
ATOM   1119  N   ASP B 273      37.067  55.268 -11.625  1.00  0.00           N  
ATOM   1120  CA  ASP B 273      37.186  53.843 -11.872  1.00  0.00           C  
ATOM   1121  C   ASP B 273      38.554  53.458 -11.264  1.00  0.00           C  
ATOM   1122  O   ASP B 273      38.664  52.604 -10.356  1.00  0.00           O  
ATOM   1123  CB  ASP B 273      37.213  53.586 -13.378  1.00  0.00           C  
ATOM   1124  CG  ASP B 273      36.027  54.203 -14.116  1.00  0.00           C  
ATOM   1125  OD1 ASP B 273      34.938  54.328 -13.510  1.00  0.00           O  
ATOM   1126  OD2 ASP B 273      36.180  54.545 -15.315  1.00  0.00           O  
ATOM   1127  N   ALA B 274      39.572  54.203 -11.694  1.00  0.00           N  
ATOM   1128  CA  ALA B 274      40.941  54.029 -11.269  1.00  0.00           C  
ATOM   1129  C   ALA B 274      41.153  54.154  -9.769  1.00  0.00           C  
ATOM   1130  O   ALA B 274      42.050  53.519  -9.229  1.00  0.00           O  
ATOM   1131  CB  ALA B 274      41.816  54.988 -12.006  1.00  0.00           C  
ATOM   1132  N   SER B 275      40.354  54.935  -9.064  1.00  0.00           N  
ATOM   1133  CA  SER B 275      40.600  55.025  -7.620  1.00  0.00           C  
ATOM   1134  C   SER B 275      39.642  54.159  -6.825  1.00  0.00           C  
ATOM   1135  O   SER B 275      39.752  54.058  -5.582  1.00  0.00           O  
ATOM   1136  CB  SER B 275      40.519  56.474  -7.089  1.00  0.00           C  
ATOM   1137  OG  SER B 275      40.154  57.421  -8.086  1.00  0.00           O  
ATOM   1138  N   ARG B 276      38.710  53.523  -7.536  1.00  0.00           N  
ATOM   1139  CA  ARG B 276      37.685  52.733  -6.875  1.00  0.00           C  
ATOM   1140  C   ARG B 276      38.182  51.435  -6.293  1.00  0.00           C  
ATOM   1141  O   ARG B 276      38.833  50.647  -6.984  1.00  0.00           O  
ATOM   1142  CB  ARG B 276      36.509  52.460  -7.822  1.00  0.00           C  
ATOM   1143  CG  ARG B 276      35.150  52.827  -7.201  1.00  0.00           C  
ATOM   1144  CD  ARG B 276      33.981  52.252  -7.962  1.00  0.00           C  
ATOM   1145  NE  ARG B 276      34.088  52.496  -9.392  1.00  0.00           N  
ATOM   1146  CZ  ARG B 276      33.689  53.609  -9.992  1.00  0.00           C  
ATOM   1147  NH1 ARG B 276      33.170  54.596  -9.265  1.00  0.00           N  
ATOM   1148  NH2 ARG B 276      33.816  53.732 -11.312  1.00  0.00           N  
ATOM   1149  N   SER B 277      37.868  51.218  -5.018  1.00  0.00           N  
ATOM   1150  CA  SER B 277      38.235  49.986  -4.336  1.00  0.00           C  
ATOM   1151  C   SER B 277      37.714  48.806  -5.155  1.00  0.00           C  
ATOM   1152  O   SER B 277      37.013  48.989  -6.142  1.00  0.00           O  
ATOM   1153  CB  SER B 277      37.598  49.956  -2.954  1.00  0.00           C  
ATOM   1154  OG  SER B 277      37.704  48.661  -2.384  1.00  0.00           O  
ATOM   1155  N   GLU B 278      38.033  47.586  -4.757  1.00  0.00           N  
ATOM   1156  CA  GLU B 278      37.533  46.442  -5.515  1.00  0.00           C  
ATOM   1157  C   GLU B 278      36.180  46.101  -4.917  1.00  0.00           C  
ATOM   1158  O   GLU B 278      35.198  45.973  -5.641  1.00  0.00           O  
ATOM   1159  CB  GLU B 278      38.498  45.253  -5.426  1.00  0.00           C  
ATOM   1160  CG  GLU B 278      38.449  44.297  -6.625  1.00  0.00           C  
ATOM   1161  CD  GLU B 278      39.683  43.391  -6.722  1.00  0.00           C  
ATOM   1162  OE1 GLU B 278      39.934  42.587  -5.787  1.00  0.00           O  
ATOM   1163  OE2 GLU B 278      40.401  43.487  -7.744  1.00  0.00           O  
ATOM   1164  N   ALA B 279      36.126  46.053  -3.585  1.00  0.00           N  
ATOM   1165  CA  ALA B 279      34.898  45.742  -2.858  1.00  0.00           C  
ATOM   1166  C   ALA B 279      33.855  46.746  -3.284  1.00  0.00           C  
ATOM   1167  O   ALA B 279      32.869  46.391  -3.922  1.00  0.00           O  
ATOM   1168  CB  ALA B 279      35.123  45.822  -1.354  1.00  0.00           C  
ATOM   1169  N   GLU B 281      34.096  48.006  -2.948  1.00  0.00           N  
ATOM   1170  CA  GLU B 281      33.193  49.083  -3.321  1.00  0.00           C  
ATOM   1171  C   GLU B 281      32.695  48.859  -4.741  1.00  0.00           C  
ATOM   1172  O   GLU B 281      31.521  48.563  -4.949  1.00  0.00           O  
ATOM   1173  CB  GLU B 281      33.907  50.436  -3.273  1.00  0.00           C  
ATOM   1174  CG  GLU B 281      34.014  51.092  -1.902  1.00  0.00           C  
ATOM   1175  CD  GLU B 281      34.393  52.577  -2.001  1.00  0.00           C  
ATOM   1176  OE1 GLU B 281      34.046  53.228  -3.024  1.00  0.00           O  
ATOM   1177  OE2 GLU B 281      35.034  53.095  -1.053  1.00  0.00           O  
ATOM   1178  N   ALA B 282      33.615  48.899  -5.698  1.00  0.00           N  
ATOM   1179  CA  ALA B 282      33.273  48.731  -7.100  1.00  0.00           C  
ATOM   1180  C   ALA B 282      32.300  47.599  -7.345  1.00  0.00           C  
ATOM   1181  O   ALA B 282      31.343  47.770  -8.089  1.00  0.00           O  
ATOM   1182  CB  ALA B 282      34.515  48.532  -7.922  1.00  0.00           C  
ATOM   1183  N   GLU B 283      32.516  46.461  -6.695  1.00  0.00           N  
ATOM   1184  CA  GLU B 283      31.633  45.305  -6.861  1.00  0.00           C  
ATOM   1185  C   GLU B 283      30.256  45.520  -6.257  1.00  0.00           C  
ATOM   1186  O   GLU B 283      29.248  45.301  -6.921  1.00  0.00           O  
ATOM   1187  CB  GLU B 283      32.278  44.035  -6.285  1.00  0.00           C  
ATOM   1188  CG  GLU B 283      31.336  43.095  -5.552  1.00  0.00           C  
ATOM   1189  CD  GLU B 283      31.556  43.132  -4.048  1.00  0.00           C  
ATOM   1190  OE1 GLU B 283      32.557  42.530  -3.585  1.00  0.00           O  
ATOM   1191  OE2 GLU B 283      30.742  43.766  -3.330  1.00  0.00           O  
ATOM   1192  N   ALA B 291      30.225  45.964  -5.006  1.00  0.00           N  
ATOM   1193  CA  ALA B 291      28.971  46.206  -4.299  1.00  0.00           C  
ATOM   1194  C   ALA B 291      28.106  47.212  -5.038  1.00  0.00           C  
ATOM   1195  O   ALA B 291      26.980  46.909  -5.410  1.00  0.00           O  
ATOM   1196  CB  ALA B 291      29.240  46.682  -2.877  1.00  0.00           C  
ATOM   1197  N   ALA B 292      28.638  48.400  -5.279  1.00  0.00           N  
ATOM   1198  CA  ALA B 292      27.871  49.421  -5.980  1.00  0.00           C  
ATOM   1199  C   ALA B 292      27.805  49.128  -7.483  1.00  0.00           C  
ATOM   1200  O   ALA B 292      27.216  49.895  -8.261  1.00  0.00           O  
ATOM   1201  CB  ALA B 292      28.457  50.810  -5.706  1.00  0.00           C  
ATOM   1202  N   GLY B 293      28.387  48.004  -7.884  1.00  0.00           N  
ATOM   1203  CA  GLY B 293      28.383  47.633  -9.286  1.00  0.00           C  
ATOM   1204  C   GLY B 293      28.904  48.696 -10.243  1.00  0.00           C  
ATOM   1205  O   GLY B 293      28.238  49.032 -11.218  1.00  0.00           O  
ATOM   1206  N   LEU B 296      30.073  49.255  -9.934  1.00  0.00           N  
ATOM   1207  CA  LEU B 296      30.725  50.265 -10.768  1.00  0.00           C  
ATOM   1208  C   LEU B 296      32.059  49.726 -11.295  1.00  0.00           C  
ATOM   1209  O   LEU B 296      32.653  48.835 -10.684  1.00  0.00           O  
ATOM   1210  CB  LEU B 296      30.975  51.524  -9.955  1.00  0.00           C  
ATOM   1211  CG  LEU B 296      29.795  52.466  -9.738  1.00  0.00           C  
ATOM   1212  CD1 LEU B 296      28.912  52.473 -10.978  1.00  0.00           C  
ATOM   1213  CD2 LEU B 296      29.028  52.073  -8.519  1.00  0.00           C  
ATOM   1214  N   PRO B 297      32.571  50.296 -12.399  1.00  0.00           N  
ATOM   1215  CA  PRO B 297      33.840  49.883 -13.024  1.00  0.00           C  
ATOM   1216  C   PRO B 297      35.081  50.022 -12.141  1.00  0.00           C  
ATOM   1217  O   PRO B 297      35.049  50.702 -11.117  1.00  0.00           O  
ATOM   1218  CB  PRO B 297      33.935  50.791 -14.249  1.00  0.00           C  
ATOM   1219  CG  PRO B 297      32.496  51.089 -14.572  1.00  0.00           C  
ATOM   1220  CD  PRO B 297      31.928  51.351 -13.192  1.00  0.00           C  
ATOM   1221  N   VAL B 298      36.164  49.362 -12.547  1.00  0.00           N  
ATOM   1222  CA  VAL B 298      37.434  49.386 -11.818  1.00  0.00           C  
ATOM   1223  C   VAL B 298      38.425  49.045 -12.924  1.00  0.00           C  
ATOM   1224  O   VAL B 298      38.320  47.974 -13.518  1.00  0.00           O  
ATOM   1225  CB  VAL B 298      37.414  48.336 -10.681  1.00  0.00           C  
ATOM   1226  CG1 VAL B 298      38.238  47.128 -11.012  1.00  0.00           C  
ATOM   1227  CG2 VAL B 298      37.843  48.949  -9.376  1.00  0.00           C  
ATOM   1228  N   VAL B 303      39.309  49.991 -13.280  1.00  0.00           N  
ATOM   1229  CA  VAL B 303      40.262  49.791 -14.401  1.00  0.00           C  
ATOM   1230  C   VAL B 303      41.248  48.658 -14.227  1.00  0.00           C  
ATOM   1231  O   VAL B 303      41.835  48.454 -13.162  1.00  0.00           O  
ATOM   1232  CB  VAL B 303      41.038  51.072 -14.807  1.00  0.00           C  
ATOM   1233  CG1 VAL B 303      41.434  51.004 -16.264  1.00  0.00           C  
ATOM   1234  CG2 VAL B 303      40.206  52.309 -14.551  1.00  0.00           C  
ATOM   1235  N   ASN B 305      41.402  47.906 -15.299  1.00  0.00           N  
ATOM   1236  CA  ASN B 305      42.289  46.766 -15.276  1.00  0.00           C  
ATOM   1237  C   ASN B 305      43.742  47.203 -15.329  1.00  0.00           C  
ATOM   1238  O   ASN B 305      44.118  48.066 -16.149  1.00  0.00           O  
ATOM   1239  CB  ASN B 305      41.965  45.810 -16.447  1.00  0.00           C  
ATOM   1240  CG  ASN B 305      40.728  44.939 -16.186  1.00  0.00           C  
ATOM   1241  OD1 ASN B 305      40.323  44.712 -15.025  1.00  0.00           O  
ATOM   1242  ND2 ASN B 305      40.146  44.426 -17.259  1.00  0.00           N  
ATOM   1243  N   LEU B 306      44.559  46.568 -14.479  1.00  0.00           N  
ATOM   1244  CA  LEU B 306      46.007  46.837 -14.399  1.00  0.00           C  
ATOM   1245  C   LEU B 306      46.668  46.968 -15.759  1.00  0.00           C  
ATOM   1246  O   LEU B 306      47.494  47.842 -15.966  1.00  0.00           O  
ATOM   1247  CB  LEU B 306      46.752  45.754 -13.608  1.00  0.00           C  
ATOM   1248  CG  LEU B 306      48.193  46.141 -13.306  1.00  0.00           C  
ATOM   1249  CD1 LEU B 306      48.225  47.571 -12.793  1.00  0.00           C  
ATOM   1250  CD2 LEU B 306      48.764  45.220 -12.256  1.00  0.00           C  
ATOM   1251  N   ASP B 307      46.305  46.109 -16.689  1.00  0.00           N  
ATOM   1252  CA  ASP B 307      46.912  46.221 -17.980  1.00  0.00           C  
ATOM   1253  C   ASP B 307      46.571  47.552 -18.649  1.00  0.00           C  
ATOM   1254  O   ASP B 307      47.441  48.174 -19.223  1.00  0.00           O  
ATOM   1255  CB  ASP B 307      46.513  45.064 -18.884  1.00  0.00           C  
ATOM   1256  CG  ASP B 307      47.056  45.236 -20.294  1.00  0.00           C  
ATOM   1257  OD1 ASP B 307      48.303  45.172 -20.464  1.00  0.00           O  
ATOM   1258  OD2 ASP B 307      46.243  45.476 -21.223  1.00  0.00           O  
ATOM   1259  N   THR B 308      45.330  48.018 -18.557  1.00  0.00           N  
ATOM   1260  CA  THR B 308      44.974  49.276 -19.225  1.00  0.00           C  
ATOM   1261  C   THR B 308      45.510  50.474 -18.483  1.00  0.00           C  
ATOM   1262  O   THR B 308      45.900  51.464 -19.102  1.00  0.00           O  
ATOM   1263  CB  THR B 308      43.457  49.412 -19.498  1.00  0.00           C  
ATOM   1264  OG1 THR B 308      42.729  49.226 -18.278  1.00  0.00           O  
ATOM   1265  CG2 THR B 308      43.023  48.367 -20.524  1.00  0.00           C  
ATOM   1266  N   ARG B 309      45.551  50.370 -17.160  1.00  0.00           N  
ATOM   1267  CA  ARG B 309      46.104  51.435 -16.358  1.00  0.00           C  
ATOM   1268  C   ARG B 309      47.500  51.702 -16.910  1.00  0.00           C  
ATOM   1269  O   ARG B 309      47.821  52.832 -17.289  1.00  0.00           O  
ATOM   1270  CB  ARG B 309      46.217  51.017 -14.911  1.00  0.00           C  
ATOM   1271  CG  ARG B 309      44.913  50.933 -14.257  1.00  0.00           C  
ATOM   1272  CD  ARG B 309      45.038  50.201 -12.974  1.00  0.00           C  
ATOM   1273  NE  ARG B 309      44.306  50.907 -11.932  1.00  0.00           N  
ATOM   1274  CZ  ARG B 309      43.604  50.322 -10.968  1.00  0.00           C  
ATOM   1275  NH1 ARG B 309      43.483  48.996 -10.923  1.00  0.00           N  
ATOM   1276  NH2 ARG B 309      42.992  51.074 -10.065  1.00  0.00           N  
ATOM   1277  N   LEU B 310      48.298  50.643 -17.053  1.00  0.00           N  
ATOM   1278  CA  LEU B 310      49.641  50.796 -17.569  1.00  0.00           C  
ATOM   1279  C   LEU B 310      49.653  51.409 -18.957  1.00  0.00           C  
ATOM   1280  O   LEU B 310      50.535  52.193 -19.257  1.00  0.00           O  
ATOM   1281  CB  LEU B 310      50.392  49.485 -17.540  1.00  0.00           C  
ATOM   1282  CG  LEU B 310      50.376  48.800 -16.183  1.00  0.00           C  
ATOM   1283  CD1 LEU B 310      51.483  47.783 -16.178  1.00  0.00           C  
ATOM   1284  CD2 LEU B 310      50.531  49.766 -15.032  1.00  0.00           C  
ATOM   1285  N   ASP B 311      48.668  51.128 -19.791  1.00  0.00           N  
ATOM   1286  CA  ASP B 311      48.674  51.746 -21.107  1.00  0.00           C  
ATOM   1287  C   ASP B 311      48.424  53.265 -21.030  1.00  0.00           C  
ATOM   1288  O   ASP B 311      48.717  53.984 -21.989  1.00  0.00           O  
ATOM   1289  CB  ASP B 311      47.606  51.132 -22.007  1.00  0.00           C  
ATOM   1290  CG  ASP B 311      47.901  49.697 -22.386  1.00  0.00           C  
ATOM   1291  OD1 ASP B 311      47.657  48.801 -21.554  1.00  0.00           O  
ATOM   1292  OD2 ASP B 311      48.355  49.455 -23.528  1.00  0.00           O  
ATOM   1293  N   TYR B 312      47.827  53.720 -19.917  1.00  0.00           N  
ATOM   1294  CA  TYR B 312      47.475  55.132 -19.665  1.00  0.00           C  
ATOM   1295  C   TYR B 312      47.964  55.451 -18.258  1.00  0.00           C  
ATOM   1296  O   TYR B 312      47.202  55.964 -17.405  1.00  0.00           O  
ATOM   1297  CB  TYR B 312      45.949  55.311 -19.705  1.00  0.00           C  
ATOM   1298  CG  TYR B 312      45.354  54.957 -21.034  1.00  0.00           C  
ATOM   1299  CD1 TYR B 312      45.614  55.745 -22.132  1.00  0.00           C  
ATOM   1300  CD2 TYR B 312      44.667  53.774 -21.225  1.00  0.00           C  
ATOM   1301  CE1 TYR B 312      45.238  55.372 -23.376  1.00  0.00           C  
ATOM   1302  CE2 TYR B 312      44.284  53.386 -22.467  1.00  0.00           C  
ATOM   1303  CZ  TYR B 312      44.583  54.187 -23.545  1.00  0.00           C  
ATOM   1304  OH  TYR B 312      44.318  53.811 -24.845  1.00  0.00           O  
ATOM   1305  N   ARG B 313      49.248  55.178 -18.034  1.00  0.00           N  
ATOM   1306  CA  ARG B 313      49.858  55.351 -16.728  1.00  0.00           C  
ATOM   1307  C   ARG B 313      49.969  56.790 -16.230  1.00  0.00           C  
ATOM   1308  O   ARG B 313      49.969  57.034 -15.012  1.00  0.00           O  
ATOM   1309  CB  ARG B 313      51.193  54.615 -16.697  1.00  0.00           C  
ATOM   1310  CG  ARG B 313      51.812  54.513 -15.350  1.00  0.00           C  
ATOM   1311  CD  ARG B 313      51.099  53.616 -14.425  1.00  0.00           C  
ATOM   1312  NE  ARG B 313      51.912  53.390 -13.249  1.00  0.00           N  
ATOM   1313  CZ  ARG B 313      51.534  52.673 -12.201  1.00  0.00           C  
ATOM   1314  NH1 ARG B 313      50.350  52.123 -12.173  1.00  0.00           N  
ATOM   1315  NH2 ARG B 313      52.320  52.511 -11.154  1.00  0.00           N  
ATOM   1316  N   VAL B 314      50.054  57.740 -17.158  1.00  0.00           N  
ATOM   1317  CA  VAL B 314      50.135  59.154 -16.772  1.00  0.00           C  
ATOM   1318  C   VAL B 314      48.809  59.559 -16.118  1.00  0.00           C  
ATOM   1319  O   VAL B 314      48.806  60.278 -15.118  1.00  0.00           O  
ATOM   1320  CB  VAL B 314      50.403  60.060 -17.969  1.00  0.00           C  
ATOM   1321  CG1 VAL B 314      51.676  59.630 -18.667  1.00  0.00           C  
ATOM   1322  CG2 VAL B 314      49.248  60.011 -18.931  1.00  0.00           C  
ATOM   1323  N   ILE B 315      47.679  59.062 -16.645  1.00  0.00           N  
ATOM   1324  CA  ILE B 315      46.381  59.364 -16.043  1.00  0.00           C  
ATOM   1325  C   ILE B 315      46.222  58.539 -14.787  1.00  0.00           C  
ATOM   1326  O   ILE B 315      45.919  59.077 -13.728  1.00  0.00           O  
ATOM   1327  CB  ILE B 315      45.209  59.044 -16.954  1.00  0.00           C  
ATOM   1328  CG1 ILE B 315      45.273  59.916 -18.209  1.00  0.00           C  
ATOM   1329  CG2 ILE B 315      43.899  59.241 -16.202  1.00  0.00           C  
ATOM   1330  CD1 ILE B 315      44.249  59.558 -19.220  1.00  0.00           C  
ATOM   1331  N   ASP B 316      46.490  57.241 -14.873  1.00  0.00           N  
ATOM   1332  CA  ASP B 316      46.319  56.431 -13.687  1.00  0.00           C  
ATOM   1333  C   ASP B 316      47.118  56.947 -12.518  1.00  0.00           C  
ATOM   1334  O   ASP B 316      46.617  57.000 -11.398  1.00  0.00           O  
ATOM   1335  CB  ASP B 316      46.662  54.961 -13.914  1.00  0.00           C  
ATOM   1336  CG  ASP B 316      46.357  54.123 -12.684  1.00  0.00           C  
ATOM   1337  OD1 ASP B 316      45.165  53.891 -12.386  1.00  0.00           O  
ATOM   1338  OD2 ASP B 316      47.280  53.755 -11.940  1.00  0.00           O  
ATOM   1339  N   LEU B 317      48.348  57.371 -12.787  1.00  0.00           N  
ATOM   1340  CA  LEU B 317      49.243  57.847 -11.727  1.00  0.00           C  
ATOM   1341  C   LEU B 317      48.637  59.011 -10.944  1.00  0.00           C  
ATOM   1342  O   LEU B 317      48.843  59.143  -9.722  1.00  0.00           O  
ATOM   1343  CB  LEU B 317      50.609  58.206 -12.309  1.00  0.00           C  
ATOM   1344  CG  LEU B 317      51.846  57.385 -11.910  1.00  0.00           C  
ATOM   1345  CD1 LEU B 317      51.543  56.137 -11.127  1.00  0.00           C  
ATOM   1346  CD2 LEU B 317      52.579  57.048 -13.165  1.00  0.00           C  
ATOM   1347  N   ARG B 318      47.804  59.776 -11.645  1.00  0.00           N  
ATOM   1348  CA  ARG B 318      47.124  60.917 -11.073  1.00  0.00           C  
ATOM   1349  C   ARG B 318      46.301  60.640  -9.805  1.00  0.00           C  
ATOM   1350  O   ARG B 318      46.196  61.508  -8.935  1.00  0.00           O  
ATOM   1351  CB  ARG B 318      46.245  61.540 -12.136  1.00  0.00           C  
ATOM   1352  CG  ARG B 318      46.578  62.954 -12.410  1.00  0.00           C  
ATOM   1353  CD  ARG B 318      46.972  63.152 -13.848  1.00  0.00           C  
ATOM   1354  NE  ARG B 318      45.823  63.416 -14.661  1.00  0.00           N  
ATOM   1355  CZ  ARG B 318      45.880  63.895 -15.891  1.00  0.00           C  
ATOM   1356  NH1 ARG B 318      47.038  64.113 -16.494  1.00  0.00           N  
ATOM   1357  NH2 ARG B 318      44.770  64.114 -16.559  1.00  0.00           N  
ATOM   1358  N   THR B 319      45.790  59.423  -9.644  1.00  0.00           N  
ATOM   1359  CA  THR B 319      44.953  59.144  -8.481  1.00  0.00           C  
ATOM   1360  C   THR B 319      45.510  59.592  -7.136  1.00  0.00           C  
ATOM   1361  O   THR B 319      46.705  59.674  -6.943  1.00  0.00           O  
ATOM   1362  CB  THR B 319      44.575  57.658  -8.339  1.00  0.00           C  
ATOM   1363  OG1 THR B 319      45.616  56.963  -7.646  1.00  0.00           O  
ATOM   1364  CG2 THR B 319      44.291  57.022  -9.695  1.00  0.00           C  
ATOM   1365  N   VAL B 320      44.631  59.834  -6.183  1.00  0.00           N  
ATOM   1366  CA  VAL B 320      45.066  60.232  -4.851  1.00  0.00           C  
ATOM   1367  C   VAL B 320      45.775  59.037  -4.249  1.00  0.00           C  
ATOM   1368  O   VAL B 320      46.573  59.158  -3.319  1.00  0.00           O  
ATOM   1369  CB  VAL B 320      43.821  60.619  -3.962  1.00  0.00           C  
ATOM   1370  CG1 VAL B 320      44.121  60.518  -2.468  1.00  0.00           C  
ATOM   1371  CG2 VAL B 320      43.365  62.040  -4.309  1.00  0.00           C  
ATOM   1372  N   THR B 321      45.542  57.876  -4.835  1.00  0.00           N  
ATOM   1373  CA  THR B 321      46.120  56.677  -4.274  1.00  0.00           C  
ATOM   1374  C   THR B 321      47.571  56.515  -4.671  1.00  0.00           C  
ATOM   1375  O   THR B 321      48.441  56.392  -3.800  1.00  0.00           O  
ATOM   1376  CB  THR B 321      45.188  55.443  -4.548  1.00  0.00           C  
ATOM   1377  OG1 THR B 321      44.832  54.823  -3.301  1.00  0.00           O  
ATOM   1378  CG2 THR B 321      45.818  54.431  -5.499  1.00  0.00           C  
ATOM   1379  N   ASN B 322      47.836  56.626  -5.965  1.00  0.00           N  
ATOM   1380  CA  ASN B 322      49.175  56.523  -6.483  1.00  0.00           C  
ATOM   1381  C   ASN B 322      50.092  57.544  -5.863  1.00  0.00           C  
ATOM   1382  O   ASN B 322      51.202  57.205  -5.416  1.00  0.00           O  
ATOM   1383  CB  ASN B 322      49.146  56.706  -7.963  1.00  0.00           C  
ATOM   1384  CG  ASN B 322      48.626  55.507  -8.623  1.00  0.00           C  
ATOM   1385  OD1 ASN B 322      48.839  54.399  -8.111  1.00  0.00           O  
ATOM   1386  ND2 ASN B 322      47.860  55.681  -9.703  1.00  0.00           N  
ATOM   1387  N   GLN B 323      49.622  58.788  -5.804  1.00  0.00           N  
ATOM   1388  CA  GLN B 323      50.400  59.864  -5.213  1.00  0.00           C  
ATOM   1389  C   GLN B 323      50.911  59.467  -3.821  1.00  0.00           C  
ATOM   1390  O   GLN B 323      52.046  59.752  -3.481  1.00  0.00           O  
ATOM   1391  CB  GLN B 323      49.581  61.154  -5.203  1.00  0.00           C  
ATOM   1392  CG  GLN B 323      49.158  61.579  -6.619  1.00  0.00           C  
ATOM   1393  CD  GLN B 323      50.189  62.429  -7.308  1.00  0.00           C  
ATOM   1394  OE1 GLN B 323      50.878  63.197  -6.645  1.00  0.00           O  
ATOM   1395  NE2 GLN B 323      50.299  62.320  -8.643  1.00  0.00           N  
ATOM   1396  N   ALA B 324      50.130  58.734  -3.052  1.00  0.00           N  
ATOM   1397  CA  ALA B 324      50.611  58.313  -1.742  1.00  0.00           C  
ATOM   1398  C   ALA B 324      51.517  57.081  -1.874  1.00  0.00           C  
ATOM   1399  O   ALA B 324      52.342  56.801  -0.990  1.00  0.00           O  
ATOM   1400  CB  ALA B 324      49.443  58.017  -0.800  1.00  0.00           C  
ATOM   1401  N   ILE B 325      51.319  56.305  -2.939  1.00  0.00           N  
ATOM   1402  CA  ILE B 325      52.165  55.123  -3.141  1.00  0.00           C  
ATOM   1403  C   ILE B 325      53.578  55.654  -3.381  1.00  0.00           C  
ATOM   1404  O   ILE B 325      54.451  55.530  -2.520  1.00  0.00           O  
ATOM   1405  CB  ILE B 325      51.763  54.256  -4.387  1.00  0.00           C  
ATOM   1406  CG1 ILE B 325      50.469  53.489  -4.155  1.00  0.00           C  
ATOM   1407  CG2 ILE B 325      52.845  53.217  -4.698  1.00  0.00           C  
ATOM   1408  CD1 ILE B 325      50.008  52.784  -5.434  1.00  0.00           C  
ATOM   1409  N   PHE B 332      53.772  56.299  -4.529  1.00  0.00           N  
ATOM   1410  CA  PHE B 332      55.068  56.837  -4.901  1.00  0.00           C  
ATOM   1411  C   PHE B 332      55.713  57.883  -3.996  1.00  0.00           C  
ATOM   1412  O   PHE B 332      56.907  58.151  -4.093  1.00  0.00           O  
ATOM   1413  CB  PHE B 332      55.029  57.291  -6.339  1.00  0.00           C  
ATOM   1414  CG  PHE B 332      54.781  56.167  -7.280  1.00  0.00           C  
ATOM   1415  CD1 PHE B 332      55.821  55.337  -7.677  1.00  0.00           C  
ATOM   1416  CD2 PHE B 332      53.502  55.901  -7.732  1.00  0.00           C  
ATOM   1417  CE1 PHE B 332      55.598  54.260  -8.508  1.00  0.00           C  
ATOM   1418  CE2 PHE B 332      53.269  54.823  -8.567  1.00  0.00           C  
ATOM   1419  CZ  PHE B 332      54.322  53.999  -8.957  1.00  0.00           C  
ATOM   1420  N   ARG B 333      54.936  58.454  -3.099  1.00  0.00           N  
ATOM   1421  CA  ARG B 333      55.468  59.411  -2.170  1.00  0.00           C  
ATOM   1422  C   ARG B 333      56.002  58.523  -1.056  1.00  0.00           C  
ATOM   1423  O   ARG B 333      56.475  59.030  -0.060  1.00  0.00           O  
ATOM   1424  CB  ARG B 333      54.338  60.300  -1.638  1.00  0.00           C  
ATOM   1425  CG  ARG B 333      54.662  61.778  -1.519  1.00  0.00           C  
ATOM   1426  CD  ARG B 333      53.462  62.655  -1.041  1.00  0.00           C  
ATOM   1427  NE  ARG B 333      52.378  62.830  -2.025  1.00  0.00           N  
ATOM   1428  CZ  ARG B 333      52.526  63.251  -3.289  1.00  0.00           C  
ATOM   1429  NH1 ARG B 333      53.722  63.520  -3.800  1.00  0.00           N  
ATOM   1430  NH2 ARG B 333      51.463  63.369  -4.072  1.00  0.00           N  
ATOM   1431  N   ILE B 334      55.802  57.204  -1.160  1.00  0.00           N  
ATOM   1432  CA  ILE B 334      56.297  56.234  -0.145  1.00  0.00           C  
ATOM   1433  C   ILE B 334      57.524  55.512  -0.692  1.00  0.00           C  
ATOM   1434  O   ILE B 334      58.462  55.213   0.054  1.00  0.00           O  
ATOM   1435  CB  ILE B 334      55.240  55.147   0.308  1.00  0.00           C  
ATOM   1436  CG1 ILE B 334      54.079  55.792   1.052  1.00  0.00           C  
ATOM   1437  CG2 ILE B 334      55.868  54.146   1.283  1.00  0.00           C  
ATOM   1438  CD1 ILE B 334      53.156  54.808   1.695  1.00  0.00           C  
ATOM   1439  N   GLN B 335      57.505  55.189  -1.981  1.00  0.00           N  
ATOM   1440  CA  GLN B 335      58.665  54.546  -2.570  1.00  0.00           C  
ATOM   1441  C   GLN B 335      59.799  55.512  -2.203  1.00  0.00           C  
ATOM   1442  O   GLN B 335      60.743  55.139  -1.497  1.00  0.00           O  
ATOM   1443  CB  GLN B 335      58.498  54.404  -4.087  1.00  0.00           C  
ATOM   1444  CG  GLN B 335      59.741  54.027  -4.856  1.00  0.00           C  
ATOM   1445  CD  GLN B 335      59.418  53.761  -6.310  1.00  0.00           C  
ATOM   1446  OE1 GLN B 335      60.005  54.310  -7.239  1.00  0.00           O  
ATOM   1447  NE2 GLN B 335      58.427  52.948  -6.509  1.00  0.00           N  
ATOM   1448  N   ALA B 336      59.583  56.792  -2.506  1.00  0.00           N  
ATOM   1449  CA  ALA B 336      60.545  57.849  -2.234  1.00  0.00           C  
ATOM   1450  C   ALA B 336      60.890  57.936  -0.763  1.00  0.00           C  
ATOM   1451  O   ALA B 336      62.042  57.946  -0.393  1.00  0.00           O  
ATOM   1452  CB  ALA B 336      60.018  59.150  -2.718  1.00  0.00           C  
ATOM   1453  N   GLY B 337      59.896  58.006   0.085  1.00  0.00           N  
ATOM   1454  CA  GLY B 337      60.205  58.081   1.490  1.00  0.00           C  
ATOM   1455  C   GLY B 337      61.054  56.893   1.888  1.00  0.00           C  
ATOM   1456  O   GLY B 337      61.921  56.999   2.752  1.00  0.00           O  
ATOM   1457  N   VAL B 338      60.850  55.762   1.226  1.00  0.00           N  
ATOM   1458  CA  VAL B 338      61.616  54.564   1.564  1.00  0.00           C  
ATOM   1459  C   VAL B 338      63.054  54.675   1.135  1.00  0.00           C  
ATOM   1460  O   VAL B 338      63.947  54.445   1.953  1.00  0.00           O  
ATOM   1461  CB  VAL B 338      60.961  53.257   1.019  1.00  0.00           C  
ATOM   1462  CG1 VAL B 338      62.023  52.182   0.715  1.00  0.00           C  
ATOM   1463  CG2 VAL B 338      59.956  52.753   2.057  1.00  0.00           C  
ATOM   1464  N   CYS B 339      63.301  55.021  -0.124  1.00  0.00           N  
ATOM   1465  CA  CYS B 339      64.677  55.146  -0.517  1.00  0.00           C  
ATOM   1466  C   CYS B 339      65.153  56.516  -0.141  1.00  0.00           C  
ATOM   1467  O   CYS B 339      65.642  57.248  -0.984  1.00  0.00           O  
ATOM   1468  CB  CYS B 339      64.947  54.770  -1.982  1.00  0.00           C  
ATOM   1469  SG  CYS B 339      64.249  55.662  -3.360  1.00  0.00           S  
ATOM   1470  N   GLU B 340      64.964  56.841   1.145  1.00  0.00           N  
ATOM   1471  CA  GLU B 340      65.323  58.112   1.773  1.00  0.00           C  
ATOM   1472  C   GLU B 340      65.518  57.834   3.249  1.00  0.00           C  
ATOM   1473  O   GLU B 340      65.742  58.746   4.023  1.00  0.00           O  
ATOM   1474  CB  GLU B 340      64.204  59.152   1.625  1.00  0.00           C  
ATOM   1475  CG  GLU B 340      64.569  60.607   2.045  1.00  0.00           C  
ATOM   1476  CD  GLU B 340      63.773  61.187   3.257  1.00  0.00           C  
ATOM   1477  OE1 GLU B 340      62.539  60.983   3.365  1.00  0.00           O  
ATOM   1478  OE2 GLU B 340      64.387  61.896   4.095  1.00  0.00           O  
ATOM   1479  N   LEU B 341      65.303  56.596   3.670  1.00  0.00           N  
ATOM   1480  CA  LEU B 341      65.519  56.209   5.078  1.00  0.00           C  
ATOM   1481  C   LEU B 341      66.690  55.245   5.097  1.00  0.00           C  
ATOM   1482  O   LEU B 341      67.291  54.957   6.138  1.00  0.00           O  
ATOM   1483  CB  LEU B 341      64.281  55.553   5.658  1.00  0.00           C  
ATOM   1484  CG  LEU B 341      63.303  56.599   6.124  1.00  0.00           C  
ATOM   1485  CD1 LEU B 341      62.065  56.419   5.336  1.00  0.00           C  
ATOM   1486  CD2 LEU B 341      63.046  56.468   7.607  1.00  0.00           C  
ATOM   1487  N   PHE B 342      66.938  54.708   3.908  1.00  0.00           N  
ATOM   1488  CA  PHE B 342      68.035  53.813   3.601  1.00  0.00           C  
ATOM   1489  C   PHE B 342      69.227  54.747   3.816  1.00  0.00           C  
ATOM   1490  O   PHE B 342      69.909  54.687   4.857  1.00  0.00           O  
ATOM   1491  CB  PHE B 342      67.914  53.470   2.116  1.00  0.00           C  
ATOM   1492  CG  PHE B 342      68.896  52.462   1.630  1.00  0.00           C  
ATOM   1493  CD1 PHE B 342      69.123  51.292   2.346  1.00  0.00           C  
ATOM   1494  CD2 PHE B 342      69.554  52.654   0.412  1.00  0.00           C  
ATOM   1495  CE1 PHE B 342      69.984  50.336   1.846  1.00  0.00           C  
ATOM   1496  CE2 PHE B 342      70.425  51.695  -0.096  1.00  0.00           C  
ATOM   1497  CZ  PHE B 342      70.640  50.541   0.613  1.00  0.00           C  
ATOM   1498  N   ARG B 343      69.328  55.728   2.906  1.00  0.00           N  
ATOM   1499  CA  ARG B 343      70.388  56.738   2.912  1.00  0.00           C  
ATOM   1500  C   ARG B 343      70.580  57.414   4.245  1.00  0.00           C  
ATOM   1501  O   ARG B 343      71.699  57.533   4.723  1.00  0.00           O  
ATOM   1502  CB  ARG B 343      70.167  57.750   1.812  1.00  0.00           C  
ATOM   1503  CG  ARG B 343      69.987  57.053   0.492  1.00  0.00           C  
ATOM   1504  CD  ARG B 343      70.169  57.974  -0.660  1.00  0.00           C  
ATOM   1505  NE  ARG B 343      69.062  58.900  -0.689  1.00  0.00           N  
ATOM   1506  CZ  ARG B 343      68.312  59.155  -1.756  1.00  0.00           C  
ATOM   1507  NH1 ARG B 343      68.552  58.579  -2.945  1.00  0.00           N  
ATOM   1508  NH2 ARG B 343      67.319  60.025  -1.615  1.00  0.00           N  
ATOM   1509  N   GLU B 344      69.496  57.796   4.889  1.00  0.00           N  
ATOM   1510  CA  GLU B 344      69.612  58.431   6.187  1.00  0.00           C  
ATOM   1511  C   GLU B 344      70.201  57.487   7.251  1.00  0.00           C  
ATOM   1512  O   GLU B 344      70.975  57.912   8.108  1.00  0.00           O  
ATOM   1513  CB  GLU B 344      68.247  58.970   6.609  1.00  0.00           C  
ATOM   1514  CG  GLU B 344      68.203  59.502   8.023  1.00  0.00           C  
ATOM   1515  CD  GLU B 344      66.896  60.175   8.338  1.00  0.00           C  
ATOM   1516  OE1 GLU B 344      66.185  60.626   7.393  1.00  0.00           O  
ATOM   1517  OE2 GLU B 344      66.592  60.263   9.547  1.00  0.00           O  
ATOM   1518  N   TYR B 345      69.826  56.212   7.206  1.00  0.00           N  
ATOM   1519  CA  TYR B 345      70.348  55.241   8.168  1.00  0.00           C  
ATOM   1520  C   TYR B 345      71.816  54.959   7.855  1.00  0.00           C  
ATOM   1521  O   TYR B 345      72.677  54.990   8.737  1.00  0.00           O  
ATOM   1522  CB  TYR B 345      69.591  53.904   8.095  1.00  0.00           C  
ATOM   1523  CG  TYR B 345      70.218  52.855   8.994  1.00  0.00           C  
ATOM   1524  CD1 TYR B 345      70.071  52.938  10.372  1.00  0.00           C  
ATOM   1525  CD2 TYR B 345      71.043  51.845   8.475  1.00  0.00           C  
ATOM   1526  CE1 TYR B 345      70.732  52.062  11.224  1.00  0.00           C  
ATOM   1527  CE2 TYR B 345      71.714  50.948   9.319  1.00  0.00           C  
ATOM   1528  CZ  TYR B 345      71.550  51.076  10.694  1.00  0.00           C  
ATOM   1529  OH  TYR B 345      72.201  50.259  11.580  1.00  0.00           O  
ATOM   1530  N   LEU B 347      72.071  54.632   6.589  1.00  0.00           N  
ATOM   1531  CA  LEU B 347      73.399  54.317   6.118  1.00  0.00           C  
ATOM   1532  C   LEU B 347      74.397  55.418   6.421  1.00  0.00           C  
ATOM   1533  O   LEU B 347      75.520  55.150   6.868  1.00  0.00           O  
ATOM   1534  CB  LEU B 347      73.343  54.007   4.636  1.00  0.00           C  
ATOM   1535  CG  LEU B 347      73.426  52.506   4.321  1.00  0.00           C  
ATOM   1536  CD1 LEU B 347      72.943  51.634   5.472  1.00  0.00           C  
ATOM   1537  CD2 LEU B 347      72.702  52.223   3.000  1.00  0.00           C  
ATOM   1538  N   ALA B 348      73.955  56.661   6.262  1.00  0.00           N  
ATOM   1539  CA  ALA B 348      74.792  57.826   6.515  1.00  0.00           C  
ATOM   1540  C   ALA B 348      75.180  57.962   7.991  1.00  0.00           C  
ATOM   1541  O   ALA B 348      76.120  58.670   8.336  1.00  0.00           O  
ATOM   1542  CB  ALA B 348      74.097  59.064   6.020  1.00  0.00           C  
ATOM   1543  N   THR B 349      74.458  57.283   8.867  1.00  0.00           N  
ATOM   1544  CA  THR B 349      74.764  57.311  10.289  1.00  0.00           C  
ATOM   1545  C   THR B 349      75.914  56.340  10.533  1.00  0.00           C  
ATOM   1546  O   THR B 349      76.644  56.442  11.519  1.00  0.00           O  
ATOM   1547  CB  THR B 349      73.529  56.882  11.108  1.00  0.00           C  
ATOM   1548  OG1 THR B 349      72.528  57.903  11.014  1.00  0.00           O  
ATOM   1549  CG2 THR B 349      73.877  56.636  12.576  1.00  0.00           C  
ATOM   1550  N   LYS B 352      76.091  55.414   9.604  1.00  0.00           N  
ATOM   1551  CA  LYS B 352      77.137  54.422   9.718  1.00  0.00           C  
ATOM   1552  C   LYS B 352      78.271  54.814   8.788  1.00  0.00           C  
ATOM   1553  O   LYS B 352      79.085  53.990   8.369  1.00  0.00           O  
ATOM   1554  CB  LYS B 352      76.578  53.039   9.365  1.00  0.00           C  
ATOM   1555  CG  LYS B 352      75.271  52.705  10.072  1.00  0.00           C  
ATOM   1556  CD  LYS B 352      75.444  52.555  11.575  1.00  0.00           C  
ATOM   1557  CE  LYS B 352      76.073  51.205  11.920  1.00  0.00           C  
ATOM   1558  NZ  LYS B 352      76.251  51.011  13.399  1.00  0.00           N  
ATOM   1559  N   LYS B 361      78.284  56.078   8.414  1.00  0.00           N  
ATOM   1560  CA  LYS B 361      79.329  56.577   7.558  1.00  0.00           C  
ATOM   1561  C   LYS B 361      79.466  55.822   6.245  1.00  0.00           C  
ATOM   1562  O   LYS B 361      80.549  55.412   5.870  1.00  0.00           O  
ATOM   1563  CB  LYS B 361      80.659  56.573   8.310  1.00  0.00           C  
ATOM   1564  CG  LYS B 361      80.832  57.714   9.298  1.00  0.00           C  
ATOM   1565  CD  LYS B 361      79.768  57.713  10.400  1.00  0.00           C  
ATOM   1566  CE  LYS B 361      79.245  59.140  10.684  1.00  0.00           C  
ATOM   1567  NZ  LYS B 361      78.390  59.251  11.927  1.00  0.00           N  
ATOM   1568  N   PHE B 362      78.366  55.594   5.557  1.00  0.00           N  
ATOM   1569  CA  PHE B 362      78.444  54.924   4.263  1.00  0.00           C  
ATOM   1570  C   PHE B 362      78.637  56.000   3.187  1.00  0.00           C  
ATOM   1571  O   PHE B 362      78.346  57.158   3.443  1.00  0.00           O  
ATOM   1572  CB  PHE B 362      77.154  54.123   4.007  1.00  0.00           C  
ATOM   1573  CG  PHE B 362      77.211  52.700   4.512  1.00  0.00           C  
ATOM   1574  CD1 PHE B 362      77.189  52.428   5.883  1.00  0.00           C  
ATOM   1575  CD2 PHE B 362      77.286  51.635   3.620  1.00  0.00           C  
ATOM   1576  CE1 PHE B 362      77.240  51.120   6.348  1.00  0.00           C  
ATOM   1577  CE2 PHE B 362      77.334  50.336   4.080  1.00  0.00           C  
ATOM   1578  CZ  PHE B 362      77.309  50.078   5.447  1.00  0.00           C  
ATOM   1579  N   THR B 363      79.112  55.658   1.996  1.00  0.00           N  
ATOM   1580  CA  THR B 363      79.261  56.694   0.997  1.00  0.00           C  
ATOM   1581  C   THR B 363      78.635  56.348  -0.341  1.00  0.00           C  
ATOM   1582  O   THR B 363      79.063  55.420  -1.024  1.00  0.00           O  
ATOM   1583  CB  THR B 363      80.741  57.232   0.868  1.00  0.00           C  
ATOM   1584  OG1 THR B 363      81.078  57.476  -0.505  1.00  0.00           O  
ATOM   1585  CG2 THR B 363      81.719  56.272   1.446  1.00  0.00           C  
ATOM   1586  N   GLU B 364      77.609  57.113  -0.697  1.00  0.00           N  
ATOM   1587  CA  GLU B 364      76.838  56.942  -1.928  1.00  0.00           C  
ATOM   1588  C   GLU B 364      77.812  56.812  -3.061  1.00  0.00           C  
ATOM   1589  O   GLU B 364      78.785  57.532  -3.068  1.00  0.00           O  
ATOM   1590  CB  GLU B 364      75.945  58.180  -2.144  1.00  0.00           C  
ATOM   1591  CG  GLU B 364      74.491  57.922  -2.570  1.00  0.00           C  
ATOM   1592  CD  GLU B 364      74.147  58.526  -3.905  1.00  0.00           C  
ATOM   1593  OE1 GLU B 364      74.151  59.777  -4.006  1.00  0.00           O  
ATOM   1594  OE2 GLU B 364      73.888  57.745  -4.855  1.00  0.00           O  
ATOM   1595  N   VAL B 365      77.601  55.854  -3.959  1.00  0.00           N  
ATOM   1596  CA  VAL B 365      78.479  55.653  -5.109  1.00  0.00           C  
ATOM   1597  C   VAL B 365      77.626  55.526  -6.364  1.00  0.00           C  
ATOM   1598  O   VAL B 365      76.420  55.505  -6.275  1.00  0.00           O  
ATOM   1599  CB  VAL B 365      79.353  54.388  -4.976  1.00  0.00           C  
ATOM   1600  CG1 VAL B 365      80.143  54.397  -3.666  1.00  0.00           C  
ATOM   1601  CG2 VAL B 365      78.501  53.160  -5.054  1.00  0.00           C  
ATOM   1602  N   HIS B 366      78.236  55.524  -7.538  1.00  0.00           N  
ATOM   1603  CA  HIS B 366      77.492  55.407  -8.775  1.00  0.00           C  
ATOM   1604  C   HIS B 366      78.276  54.532  -9.758  1.00  0.00           C  
ATOM   1605  O   HIS B 366      78.976  55.057 -10.626  1.00  0.00           O  
ATOM   1606  CB  HIS B 366      77.286  56.776  -9.429  1.00  0.00           C  
ATOM   1607  CG  HIS B 366      76.317  57.680  -8.730  1.00  0.00           C  
ATOM   1608  ND1 HIS B 366      76.429  58.032  -7.400  1.00  0.00           N  
ATOM   1609  CD2 HIS B 366      75.255  58.369  -9.201  1.00  0.00           C  
ATOM   1610  CE1 HIS B 366      75.488  58.895  -7.080  1.00  0.00           C  
ATOM   1611  NE2 HIS B 366      74.760  59.115  -8.158  1.00  0.00           N  
ATOM   1612  N   THR B 368      78.156  53.204  -9.660  1.00  0.00           N  
ATOM   1613  CA  THR B 368      78.900  52.293 -10.558  1.00  0.00           C  
ATOM   1614  C   THR B 368      78.179  52.207 -11.898  1.00  0.00           C  
ATOM   1615  O   THR B 368      77.099  52.773 -12.032  1.00  0.00           O  
ATOM   1616  CB  THR B 368      79.087  50.944  -9.906  1.00  0.00           C  
ATOM   1617  OG1 THR B 368      77.801  50.431  -9.553  1.00  0.00           O  
ATOM   1618  CG2 THR B 368      79.918  51.097  -8.620  1.00  0.00           C  
ATOM   1619  N   PRO B 370      78.798  51.598 -12.927  1.00  0.00           N  
ATOM   1620  CA  PRO B 370      78.157  51.501 -14.242  1.00  0.00           C  
ATOM   1621  C   PRO B 370      77.267  50.332 -14.471  1.00  0.00           C  
ATOM   1622  O   PRO B 370      77.290  49.320 -13.727  1.00  0.00           O  
ATOM   1623  CB  PRO B 370      79.319  51.429 -15.213  1.00  0.00           C  
ATOM   1624  CG  PRO B 370      80.422  51.915 -14.467  1.00  0.00           C  
ATOM   1625  CD  PRO B 370      80.223  51.366 -13.082  1.00  0.00           C  
ATOM   1626  N   LYS B 371      76.515  50.473 -15.556  1.00  0.00           N  
ATOM   1627  CA  LYS B 371      75.547  49.482 -15.959  1.00  0.00           C  
ATOM   1628  C   LYS B 371      76.034  48.873 -17.249  1.00  0.00           C  
ATOM   1629  O   LYS B 371      75.654  47.757 -17.569  1.00  0.00           O  
ATOM   1630  CB  LYS B 371      74.167  50.131 -16.180  1.00  0.00           C  
ATOM   1631  CG  LYS B 371      73.690  51.081 -15.079  1.00  0.00           C  
ATOM   1632  CD  LYS B 371      73.841  50.509 -13.701  1.00  0.00           C  
ATOM   1633  CE  LYS B 371      73.673  51.596 -12.702  1.00  0.00           C  
ATOM   1634  NZ  LYS B 371      73.852  51.114 -11.304  1.00  0.00           N  
ATOM   1635  N   LEU B 372      76.781  49.642 -18.041  1.00  0.00           N  
ATOM   1636  CA  LEU B 372      77.311  49.128 -19.295  1.00  0.00           C  
ATOM   1637  C   LEU B 372      78.522  48.262 -18.952  1.00  0.00           C  
ATOM   1638  O   LEU B 372      79.558  48.767 -18.538  1.00  0.00           O  
ATOM   1639  CB  LEU B 372      77.740  50.256 -20.222  1.00  0.00           C  
ATOM   1640  CG  LEU B 372      76.738  50.920 -21.156  1.00  0.00           C  
ATOM   1641  CD1 LEU B 372      77.325  52.213 -21.668  1.00  0.00           C  
ATOM   1642  CD2 LEU B 372      76.395  50.024 -22.344  1.00  0.00           C  
ATOM   1643  N   LEU B 373      78.354  46.949 -19.001  1.00  0.00           N  
ATOM   1644  CA  LEU B 373      79.452  46.051 -18.724  1.00  0.00           C  
ATOM   1645  C   LEU B 373      80.058  45.637 -20.050  1.00  0.00           C  
ATOM   1646  O   LEU B 373      79.444  45.820 -21.125  1.00  0.00           O  
ATOM   1647  CB  LEU B 373      78.983  44.870 -17.898  1.00  0.00           C  
ATOM   1648  CG  LEU B 373      79.198  45.174 -16.421  1.00  0.00           C  
ATOM   1649  CD1 LEU B 373      79.035  46.636 -16.128  1.00  0.00           C  
ATOM   1650  CD2 LEU B 373      78.309  44.356 -15.569  1.00  0.00           C  
ATOM   1651  N   GLY B 374      81.320  45.225 -19.973  1.00  0.00           N  
ATOM   1652  CA  GLY B 374      82.054  44.818 -21.157  1.00  0.00           C  
ATOM   1653  C   GLY B 374      81.781  43.404 -21.632  1.00  0.00           C  
ATOM   1654  O   GLY B 374      81.793  43.141 -22.841  1.00  0.00           O  
ATOM   1655  N   ALA B 375      81.558  42.493 -20.683  1.00  0.00           N  
ATOM   1656  CA  ALA B 375      81.281  41.095 -20.984  1.00  0.00           C  
ATOM   1657  C   ALA B 375      80.425  40.540 -19.868  1.00  0.00           C  
ATOM   1658  O   ALA B 375      80.651  40.849 -18.705  1.00  0.00           O  
ATOM   1659  CB  ALA B 375      82.573  40.315 -21.092  1.00  0.00           C  
ATOM   1660  N   PRO B 376      79.434  39.712 -20.212  1.00  0.00           N  
ATOM   1661  CA  PRO B 376      78.507  39.086 -19.272  1.00  0.00           C  
ATOM   1662  C   PRO B 376      79.262  38.249 -18.268  1.00  0.00           C  
ATOM   1663  O   PRO B 376      80.395  37.872 -18.537  1.00  0.00           O  
ATOM   1664  CB  PRO B 376      77.677  38.210 -20.185  1.00  0.00           C  
ATOM   1665  CG  PRO B 376      78.642  37.834 -21.245  1.00  0.00           C  
ATOM   1666  CD  PRO B 376      79.265  39.138 -21.554  1.00  0.00           C  
ATOM   1667  N   SER B 377      78.647  37.934 -17.129  1.00  0.00           N  
ATOM   1668  CA  SER B 377      79.315  37.120 -16.100  1.00  0.00           C  
ATOM   1669  C   SER B 377      78.956  35.620 -16.144  1.00  0.00           C  
ATOM   1670  O   SER B 377      78.813  35.034 -17.220  1.00  0.00           O  
ATOM   1671  CB  SER B 377      79.030  37.683 -14.706  1.00  0.00           C  
ATOM   1672  OG  SER B 377      77.673  37.471 -14.342  1.00  0.00           O  
ATOM   1673  N   GLU B 378      78.733  35.026 -14.972  1.00  0.00           N  
ATOM   1674  CA  GLU B 378      78.409  33.606 -14.865  1.00  0.00           C  
ATOM   1675  C   GLU B 378      77.229  33.080 -15.713  1.00  0.00           C  
ATOM   1676  O   GLU B 378      77.056  31.858 -15.836  1.00  0.00           O  
ATOM   1677  CB  GLU B 378      78.226  33.224 -13.385  1.00  0.00           C  
ATOM   1678  CG  GLU B 378      76.786  32.983 -12.925  1.00  0.00           C  
ATOM   1679  CD  GLU B 378      76.007  34.262 -12.665  1.00  0.00           C  
ATOM   1680  OE1 GLU B 378      75.936  35.128 -13.565  1.00  0.00           O  
ATOM   1681  OE2 GLU B 378      75.450  34.392 -11.555  1.00  0.00           O  
ATOM   1682  N   GLY B 487      76.413  33.984 -16.263  1.00  0.00           N  
ATOM   1683  CA  GLY B 487      75.274  33.571 -17.079  1.00  0.00           C  
ATOM   1684  C   GLY B 487      73.954  33.415 -16.327  1.00  0.00           C  
ATOM   1685  O   GLY B 487      72.878  33.616 -16.910  1.00  0.00           O  
ATOM   1686  N   GLY B 488      74.029  33.013 -15.053  1.00  0.00           N  
ATOM   1687  CA  GLY B 488      72.840  32.856 -14.228  1.00  0.00           C  
ATOM   1688  C   GLY B 488      72.246  34.230 -13.989  1.00  0.00           C  
ATOM   1689  O   GLY B 488      72.883  35.077 -13.367  1.00  0.00           O  
ATOM   1690  N   SER B 495      71.064  34.447 -14.567  1.00  0.00           N  
ATOM   1691  CA  SER B 495      70.275  35.697 -14.528  1.00  0.00           C  
ATOM   1692  C   SER B 495      70.257  36.411 -15.887  1.00  0.00           C  
ATOM   1693  O   SER B 495      69.484  37.348 -16.091  1.00  0.00           O  
ATOM   1694  CB  SER B 495      70.702  36.665 -13.403  1.00  0.00           C  
ATOM   1695  OG  SER B 495      70.130  36.310 -12.151  1.00  0.00           O  
ATOM   1696  N   SER B 496      71.051  35.909 -16.831  1.00  0.00           N  
ATOM   1697  CA  SER B 496      71.133  36.464 -18.182  1.00  0.00           C  
ATOM   1698  C   SER B 496      71.457  37.949 -18.262  1.00  0.00           C  
ATOM   1699  O   SER B 496      71.586  38.616 -17.243  1.00  0.00           O  
ATOM   1700  CB  SER B 496      69.870  36.150 -18.977  1.00  0.00           C  
ATOM   1701  OG  SER B 496      69.851  34.789 -19.366  1.00  0.00           O  
ATOM   1702  N   VAL B 497      71.568  38.479 -19.472  1.00  0.00           N  
ATOM   1703  CA  VAL B 497      71.935  39.876 -19.603  1.00  0.00           C  
ATOM   1704  C   VAL B 497      71.518  40.410 -20.950  1.00  0.00           C  
ATOM   1705  O   VAL B 497      71.471  39.659 -21.932  1.00  0.00           O  
ATOM   1706  CB  VAL B 497      73.487  40.047 -19.466  1.00  0.00           C  
ATOM   1707  CG1 VAL B 497      74.205  39.204 -20.514  1.00  0.00           C  
ATOM   1708  CG2 VAL B 497      73.886  41.497 -19.668  1.00  0.00           C  
ATOM   1709  N   PHE B 498      71.224  41.705 -21.001  1.00  0.00           N  
ATOM   1710  CA  PHE B 498      70.829  42.316 -22.266  1.00  0.00           C  
ATOM   1711  C   PHE B 498      72.080  42.678 -23.061  1.00  0.00           C  
ATOM   1712  O   PHE B 498      73.118  43.033 -22.496  1.00  0.00           O  
ATOM   1713  CB  PHE B 498      69.932  43.539 -22.030  1.00  0.00           C  
ATOM   1714  CG  PHE B 498      68.669  43.215 -21.304  1.00  0.00           C  
ATOM   1715  CD1 PHE B 498      67.557  42.776 -21.995  1.00  0.00           C  
ATOM   1716  CD2 PHE B 498      68.609  43.297 -19.912  1.00  0.00           C  
ATOM   1717  CE1 PHE B 498      66.412  42.418 -21.313  1.00  0.00           C  
ATOM   1718  CE2 PHE B 498      67.461  42.940 -19.222  1.00  0.00           C  
ATOM   1719  CZ  PHE B 498      66.364  42.499 -19.923  1.00  0.00           C  
ATOM   1720  N   GLU B 499      71.970  42.631 -24.374  1.00  0.00           N  
ATOM   1721  CA  GLU B 499      73.112  42.902 -25.199  1.00  0.00           C  
ATOM   1722  C   GLU B 499      72.980  44.136 -26.051  1.00  0.00           C  
ATOM   1723  O   GLU B 499      72.437  44.110 -27.164  1.00  0.00           O  
ATOM   1724  CB  GLU B 499      73.399  41.680 -26.064  1.00  0.00           C  
ATOM   1725  CG  GLU B 499      74.648  41.758 -26.894  1.00  0.00           C  
ATOM   1726  CD  GLU B 499      74.518  40.931 -28.141  1.00  0.00           C  
ATOM   1727  OE1 GLU B 499      74.455  39.685 -28.016  1.00  0.00           O  
ATOM   1728  OE2 GLU B 499      74.444  41.536 -29.237  1.00  0.00           O  
ATOM   1729  N   VAL B 500      73.542  45.213 -25.526  1.00  0.00           N  
ATOM   1730  CA  VAL B 500      73.566  46.508 -26.189  1.00  0.00           C  
ATOM   1731  C   VAL B 500      74.604  46.424 -27.307  1.00  0.00           C  
ATOM   1732  O   VAL B 500      75.733  46.005 -27.036  1.00  0.00           O  
ATOM   1733  CB  VAL B 500      74.117  47.583 -25.223  1.00  0.00           C  
ATOM   1734  CG1 VAL B 500      74.053  48.934 -25.860  1.00  0.00           C  
ATOM   1735  CG2 VAL B 500      73.428  47.532 -23.852  1.00  0.00           C  
ATOM   1736  N   THR B 501      74.261  46.732 -28.555  1.00  0.00           N  
ATOM   1737  CA  THR B 501      75.339  46.738 -29.535  1.00  0.00           C  
ATOM   1738  C   THR B 501      76.016  48.035 -29.086  1.00  0.00           C  
ATOM   1739  O   THR B 501      75.335  48.952 -28.637  1.00  0.00           O  
ATOM   1740  CB  THR B 501      74.895  46.878 -30.995  1.00  0.00           C  
ATOM   1741  OG1 THR B 501      74.916  48.255 -31.371  1.00  0.00           O  
ATOM   1742  CG2 THR B 501      73.513  46.320 -31.206  1.00  0.00           C  
ATOM   1743  N   TYR B 502      77.332  48.137 -29.224  1.00  0.00           N  
ATOM   1744  CA  TYR B 502      78.044  49.314 -28.742  1.00  0.00           C  
ATOM   1745  C   TYR B 502      79.158  49.772 -29.667  1.00  0.00           C  
ATOM   1746  O   TYR B 502      80.291  49.329 -29.560  1.00  0.00           O  
ATOM   1747  CB  TYR B 502      78.603  48.963 -27.379  1.00  0.00           C  
ATOM   1748  CG  TYR B 502      79.179  50.076 -26.573  1.00  0.00           C  
ATOM   1749  CD1 TYR B 502      80.345  50.705 -26.951  1.00  0.00           C  
ATOM   1750  CD2 TYR B 502      78.634  50.394 -25.327  1.00  0.00           C  
ATOM   1751  CE1 TYR B 502      80.971  51.613 -26.103  1.00  0.00           C  
ATOM   1752  CE2 TYR B 502      79.252  51.297 -24.477  1.00  0.00           C  
ATOM   1753  CZ  TYR B 502      80.425  51.895 -24.872  1.00  0.00           C  
ATOM   1754  OH  TYR B 502      81.084  52.704 -23.994  1.00  0.00           O  
ATOM   1755  N   PHE B 651      78.815  50.668 -30.578  1.00  0.00           N  
ATOM   1756  CA  PHE B 651      79.746  51.251 -31.543  1.00  0.00           C  
ATOM   1757  C   PHE B 651      80.062  50.253 -32.616  1.00  0.00           C  
ATOM   1758  O   PHE B 651      79.476  50.309 -33.693  1.00  0.00           O  
ATOM   1759  CB  PHE B 651      80.993  51.830 -30.857  1.00  0.00           C  
ATOM   1760  CG  PHE B 651      80.714  53.094 -30.104  1.00  0.00           C  
ATOM   1761  CD1 PHE B 651      80.424  54.262 -30.783  1.00  0.00           C  
ATOM   1762  CD2 PHE B 651      80.611  53.082 -28.744  1.00  0.00           C  
ATOM   1763  CE1 PHE B 651      80.026  55.381 -30.111  1.00  0.00           C  
ATOM   1764  CE2 PHE B 651      80.211  54.199 -28.050  1.00  0.00           C  
ATOM   1765  CZ  PHE B 651      79.914  55.348 -28.730  1.00  0.00           C  
ATOM   1766  N   LYS B 652      80.985  49.349 -32.357  1.00  0.00           N  
ATOM   1767  CA  LYS B 652      81.270  48.324 -33.335  1.00  0.00           C  
ATOM   1768  C   LYS B 652      81.489  47.072 -32.542  1.00  0.00           C  
ATOM   1769  O   LYS B 652      81.853  46.034 -33.089  1.00  0.00           O  
ATOM   1770  CB  LYS B 652      82.483  48.671 -34.185  1.00  0.00           C  
ATOM   1771  CG  LYS B 652      82.229  49.798 -35.189  1.00  0.00           C  
ATOM   1772  CD  LYS B 652      81.108  49.472 -36.192  1.00  0.00           C  
ATOM   1773  CE  LYS B 652      80.847  50.645 -37.171  1.00  0.00           C  
ATOM   1774  NZ  LYS B 652      79.904  50.301 -38.290  1.00  0.00           N  
ATOM   1775  N   GLY B 653      81.267  47.196 -31.236  1.00  0.00           N  
ATOM   1776  CA  GLY B 653      81.416  46.082 -30.322  1.00  0.00           C  
ATOM   1777  C   GLY B 653      80.057  45.710 -29.755  1.00  0.00           C  
ATOM   1778  O   GLY B 653      79.028  45.935 -30.405  1.00  0.00           O  
ATOM   1779  N   LYS B 654      80.056  45.141 -28.554  1.00  0.00           N  
ATOM   1780  CA  LYS B 654      78.832  44.744 -27.867  1.00  0.00           C  
ATOM   1781  C   LYS B 654      79.176  45.031 -26.423  1.00  0.00           C  
ATOM   1782  O   LYS B 654      80.340  44.926 -26.057  1.00  0.00           O  
ATOM   1783  CB  LYS B 654      78.571  43.226 -27.982  1.00  0.00           C  
ATOM   1784  CG  LYS B 654      78.382  42.665 -29.387  1.00  0.00           C  
ATOM   1785  CD  LYS B 654      77.248  43.358 -30.132  1.00  0.00           C  
ATOM   1786  CE  LYS B 654      77.332  43.149 -31.661  1.00  0.00           C  
ATOM   1787  NZ  LYS B 654      76.601  44.208 -32.455  1.00  0.00           N  
ATOM   1788  N   ALA B 655      78.197  45.434 -25.625  1.00  0.00           N  
ATOM   1789  CA  ALA B 655      78.414  45.684 -24.210  1.00  0.00           C  
ATOM   1790  C   ALA B 655      77.236  44.976 -23.549  1.00  0.00           C  
ATOM   1791  O   ALA B 655      76.358  44.479 -24.264  1.00  0.00           O  
ATOM   1792  CB  ALA B 655      78.412  47.130 -23.932  1.00  0.00           C  
ATOM   1793  N   TYR B 656      77.155  44.955 -22.218  1.00  0.00           N  
ATOM   1794  CA  TYR B 656      76.092  44.182 -21.551  1.00  0.00           C  
ATOM   1795  C   TYR B 656      75.463  44.843 -20.313  1.00  0.00           C  
ATOM   1796  O   TYR B 656      76.155  45.053 -19.329  1.00  0.00           O  
ATOM   1797  CB  TYR B 656      76.689  42.801 -21.176  1.00  0.00           C  
ATOM   1798  CG  TYR B 656      77.212  42.026 -22.375  1.00  0.00           C  
ATOM   1799  CD1 TYR B 656      78.402  42.395 -23.005  1.00  0.00           C  
ATOM   1800  CD2 TYR B 656      76.417  41.065 -22.997  1.00  0.00           C  
ATOM   1801  CE1 TYR B 656      78.768  41.859 -24.241  1.00  0.00           C  
ATOM   1802  CE2 TYR B 656      76.778  40.511 -24.228  1.00  0.00           C  
ATOM   1803  CZ  TYR B 656      77.945  40.920 -24.852  1.00  0.00           C  
ATOM   1804  OH  TYR B 656      78.239  40.455 -26.122  1.00  0.00           O  
ATOM   1805  N   LEU B 657      74.152  45.091 -20.306  1.00  0.00           N  
ATOM   1806  CA  LEU B 657      73.554  45.762 -19.140  1.00  0.00           C  
ATOM   1807  C   LEU B 657      73.834  45.027 -17.830  1.00  0.00           C  
ATOM   1808  O   LEU B 657      73.750  43.820 -17.743  1.00  0.00           O  
ATOM   1809  CB  LEU B 657      72.059  46.057 -19.323  1.00  0.00           C  
ATOM   1810  CG  LEU B 657      71.647  46.794 -20.599  1.00  0.00           C  
ATOM   1811  CD1 LEU B 657      70.144  46.930 -20.648  1.00  0.00           C  
ATOM   1812  CD2 LEU B 657      72.288  48.148 -20.676  1.00  0.00           C  
ATOM   1813  N   ALA B 658      74.178  45.773 -16.804  1.00  0.00           N  
ATOM   1814  CA  ALA B 658      74.534  45.152 -15.557  1.00  0.00           C  
ATOM   1815  C   ALA B 658      73.409  44.555 -14.795  1.00  0.00           C  
ATOM   1816  O   ALA B 658      72.792  45.238 -14.005  1.00  0.00           O  
ATOM   1817  CB  ALA B 658      75.269  46.139 -14.672  1.00  0.00           C  
ATOM   1818  N   GLN B 659      73.225  43.257 -14.914  1.00  0.00           N  
ATOM   1819  CA  GLN B 659      72.170  42.607 -14.160  1.00  0.00           C  
ATOM   1820  C   GLN B 659      72.255  42.782 -12.652  1.00  0.00           C  
ATOM   1821  O   GLN B 659      71.406  42.291 -11.932  1.00  0.00           O  
ATOM   1822  CB  GLN B 659      72.027  41.128 -14.534  1.00  0.00           C  
ATOM   1823  CG  GLN B 659      70.898  40.857 -15.567  1.00  0.00           C  
ATOM   1824  CD  GLN B 659      70.963  41.760 -16.821  1.00  0.00           C  
ATOM   1825  OE1 GLN B 659      69.957  42.331 -17.270  1.00  0.00           O  
ATOM   1826  NE2 GLN B 659      72.145  41.864 -17.395  1.00  0.00           N  
ATOM   1827  N   SER B 660      73.284  43.465 -12.178  1.00  0.00           N  
ATOM   1828  CA  SER B 660      73.447  43.758 -10.753  1.00  0.00           C  
ATOM   1829  C   SER B 660      74.748  44.497 -10.484  1.00  0.00           C  
ATOM   1830  O   SER B 660      75.772  44.227 -11.115  1.00  0.00           O  
ATOM   1831  CB  SER B 660      73.427  42.498  -9.900  1.00  0.00           C  
ATOM   1832  OG  SER B 660      73.816  42.792  -8.565  1.00  0.00           O  
ATOM   1833  N   PRO B 661      74.736  45.447  -9.544  1.00  0.00           N  
ATOM   1834  CA  PRO B 661      75.989  46.140  -9.289  1.00  0.00           C  
ATOM   1835  C   PRO B 661      76.679  45.358  -8.169  1.00  0.00           C  
ATOM   1836  O   PRO B 661      77.205  45.937  -7.220  1.00  0.00           O  
ATOM   1837  CB  PRO B 661      75.507  47.492  -8.809  1.00  0.00           C  
ATOM   1838  CG  PRO B 661      74.373  47.100  -7.933  1.00  0.00           C  
ATOM   1839  CD  PRO B 661      73.658  45.995  -8.703  1.00  0.00           C  
ATOM   1840  N   GLN B 662      76.648  44.035  -8.269  1.00  0.00           N  
ATOM   1841  CA  GLN B 662      77.263  43.191  -7.254  1.00  0.00           C  
ATOM   1842  C   GLN B 662      78.786  43.258  -7.315  1.00  0.00           C  
ATOM   1843  O   GLN B 662      79.425  43.614  -6.330  1.00  0.00           O  
ATOM   1844  CB  GLN B 662      76.725  41.749  -7.379  1.00  0.00           C  
ATOM   1845  CG  GLN B 662      77.663  40.628  -6.990  1.00  0.00           C  
ATOM   1846  CD  GLN B 662      77.930  40.572  -5.513  1.00  0.00           C  
ATOM   1847  OE1 GLN B 662      77.407  41.363  -4.733  1.00  0.00           O  
ATOM   1848  NE2 GLN B 662      78.762  39.635  -5.120  1.00  0.00           N  
ATOM   1849  N   PHE B 663      79.360  43.007  -8.488  1.00  0.00           N  
ATOM   1850  CA  PHE B 663      80.813  43.030  -8.609  1.00  0.00           C  
ATOM   1851  C   PHE B 663      81.488  44.329  -8.196  1.00  0.00           C  
ATOM   1852  O   PHE B 663      82.279  44.342  -7.242  1.00  0.00           O  
ATOM   1853  CB  PHE B 663      81.254  42.631 -10.012  1.00  0.00           C  
ATOM   1854  CG  PHE B 663      81.138  41.161 -10.280  1.00  0.00           C  
ATOM   1855  CD1 PHE B 663      80.691  40.289  -9.286  1.00  0.00           C  
ATOM   1856  CD2 PHE B 663      81.441  40.650 -11.534  1.00  0.00           C  
ATOM   1857  CE1 PHE B 663      80.546  38.942  -9.539  1.00  0.00           C  
ATOM   1858  CE2 PHE B 663      81.296  39.300 -11.796  1.00  0.00           C  
ATOM   1859  CZ  PHE B 663      80.848  38.444 -10.797  1.00  0.00           C  
ATOM   1860  N   ASN B 664      81.153  45.418  -8.890  1.00  0.00           N  
ATOM   1861  CA  ASN B 664      81.730  46.726  -8.607  1.00  0.00           C  
ATOM   1862  C   ASN B 664      81.663  47.125  -7.153  1.00  0.00           C  
ATOM   1863  O   ASN B 664      82.625  47.651  -6.623  1.00  0.00           O  
ATOM   1864  CB  ASN B 664      81.080  47.807  -9.444  1.00  0.00           C  
ATOM   1865  CG  ASN B 664      81.457  47.726 -10.915  1.00  0.00           C  
ATOM   1866  OD1 ASN B 664      80.623  47.964 -11.781  1.00  0.00           O  
ATOM   1867  ND2 ASN B 664      82.713  47.408 -11.206  1.00  0.00           N  
ATOM   1868  N   LYS B 665      80.571  46.844  -6.468  1.00  0.00           N  
ATOM   1869  CA  LYS B 665      80.525  47.254  -5.078  1.00  0.00           C  
ATOM   1870  C   LYS B 665      81.532  46.458  -4.255  1.00  0.00           C  
ATOM   1871  O   LYS B 665      81.853  46.825  -3.123  1.00  0.00           O  
ATOM   1872  CB  LYS B 665      79.090  47.217  -4.519  1.00  0.00           C  
ATOM   1873  CG  LYS B 665      78.572  45.849  -4.107  1.00  0.00           C  
ATOM   1874  CD  LYS B 665      77.061  45.765  -4.322  1.00  0.00           C  
ATOM   1875  CE  LYS B 665      76.365  44.764  -3.399  1.00  0.00           C  
ATOM   1876  NZ  LYS B 665      76.380  45.194  -1.961  1.00  0.00           N  
ATOM   1877  N   GLN B 666      82.042  45.368  -4.829  1.00  0.00           N  
ATOM   1878  CA  GLN B 666      83.049  44.551  -4.144  1.00  0.00           C  
ATOM   1879  C   GLN B 666      84.397  45.170  -4.421  1.00  0.00           C  
ATOM   1880  O   GLN B 666      85.172  45.404  -3.492  1.00  0.00           O  
ATOM   1881  CB  GLN B 666      83.016  43.106  -4.608  1.00  0.00           C  
ATOM   1882  CG  GLN B 666      82.307  42.193  -3.630  1.00  0.00           C  
ATOM   1883  CD  GLN B 666      82.233  40.794  -4.146  1.00  0.00           C  
ATOM   1884  OE1 GLN B 666      81.818  40.550  -5.281  1.00  0.00           O  
ATOM   1885  NE2 GLN B 666      82.676  39.860  -3.338  1.00  0.00           N  
ATOM   1886  N   GLN B 667      84.654  45.446  -5.700  1.00  0.00           N  
ATOM   1887  CA  GLN B 667      85.874  46.109  -6.119  1.00  0.00           C  
ATOM   1888  C   GLN B 667      86.035  47.344  -5.219  1.00  0.00           C  
ATOM   1889  O   GLN B 667      87.061  47.507  -4.576  1.00  0.00           O  
ATOM   1890  CB  GLN B 667      85.760  46.564  -7.566  1.00  0.00           C  
ATOM   1891  CG  GLN B 667      85.587  45.459  -8.558  1.00  0.00           C  
ATOM   1892  CD  GLN B 667      86.898  44.775  -8.904  1.00  0.00           C  
ATOM   1893  OE1 GLN B 667      87.554  45.150  -9.880  1.00  0.00           O  
ATOM   1894  NE2 GLN B 667      87.283  43.756  -8.116  1.00  0.00           N  
ATOM   1895  N   LEU B 668      85.025  48.199  -5.126  1.00  0.00           N  
ATOM   1896  CA  LEU B 668      85.159  49.365  -4.269  1.00  0.00           C  
ATOM   1897  C   LEU B 668      85.548  48.982  -2.853  1.00  0.00           C  
ATOM   1898  O   LEU B 668      86.081  49.813  -2.116  1.00  0.00           O  
ATOM   1899  CB  LEU B 668      83.895  50.217  -4.238  1.00  0.00           C  
ATOM   1900  CG  LEU B 668      83.395  50.769  -5.562  1.00  0.00           C  
ATOM   1901  CD1 LEU B 668      82.077  51.474  -5.310  1.00  0.00           C  
ATOM   1902  CD2 LEU B 668      84.421  51.695  -6.159  1.00  0.00           C  
ATOM   1903  N   ILE B 669      85.236  47.763  -2.429  1.00  0.00           N  
ATOM   1904  CA  ILE B 669      85.652  47.375  -1.083  1.00  0.00           C  
ATOM   1905  C   ILE B 669      87.167  47.160  -1.112  1.00  0.00           C  
ATOM   1906  O   ILE B 669      87.881  47.534  -0.166  1.00  0.00           O  
ATOM   1907  CB  ILE B 669      84.910  46.126  -0.555  1.00  0.00           C  
ATOM   1908  CG1 ILE B 669      83.447  46.493  -0.282  1.00  0.00           C  
ATOM   1909  CG2 ILE B 669      85.543  45.657   0.766  1.00  0.00           C  
ATOM   1910  CD1 ILE B 669      83.244  47.471   0.894  1.00  0.00           C  
ATOM   1911  N   VAL B 670      87.614  46.621  -2.246  1.00  0.00           N  
ATOM   1912  CA  VAL B 670      89.001  46.343  -2.565  1.00  0.00           C  
ATOM   1913  C   VAL B 670      89.762  47.665  -2.614  1.00  0.00           C  
ATOM   1914  O   VAL B 670      90.833  47.793  -1.996  1.00  0.00           O  
ATOM   1915  CB  VAL B 670      89.068  45.676  -3.943  1.00  0.00           C  
ATOM   1916  CG1 VAL B 670      90.416  45.880  -4.596  1.00  0.00           C  
ATOM   1917  CG2 VAL B 670      88.705  44.216  -3.804  1.00  0.00           C  
ATOM   1918  N   ALA B 671      89.183  48.639  -3.329  1.00  0.00           N  
ATOM   1919  CA  ALA B 671      89.741  49.985  -3.490  1.00  0.00           C  
ATOM   1920  C   ALA B 671      89.587  50.846  -2.237  1.00  0.00           C  
ATOM   1921  O   ALA B 671      89.315  52.023  -2.318  1.00  0.00           O  
ATOM   1922  CB  ALA B 671      89.090  50.677  -4.673  1.00  0.00           C  
ATOM   1923  N   ASP B 685      89.707  50.234  -1.077  1.00  0.00           N  
ATOM   1924  CA  ASP B 685      89.611  50.915   0.190  1.00  0.00           C  
ATOM   1925  C   ASP B 685      88.430  51.802   0.619  1.00  0.00           C  
ATOM   1926  O   ASP B 685      88.552  52.562   1.606  1.00  0.00           O  
ATOM   1927  CB  ASP B 685      90.928  51.605   0.464  1.00  0.00           C  
ATOM   1928  CG  ASP B 685      91.952  50.658   1.037  1.00  0.00           C  
ATOM   1929  OD1 ASP B 685      91.768  49.433   0.862  1.00  0.00           O  
ATOM   1930  OD2 ASP B 685      92.927  51.143   1.665  1.00  0.00           O  
ATOM   1931  N   PHE B 686      87.262  51.637  -0.014  1.00  0.00           N  
ATOM   1932  CA  PHE B 686      86.111  52.455   0.384  1.00  0.00           C  
ATOM   1933  C   PHE B 686      85.434  52.026   1.652  1.00  0.00           C  
ATOM   1934  O   PHE B 686      84.755  52.832   2.262  1.00  0.00           O  
ATOM   1935  CB  PHE B 686      85.092  52.599  -0.702  1.00  0.00           C  
ATOM   1936  CG  PHE B 686      85.444  53.624  -1.694  1.00  0.00           C  
ATOM   1937  CD1 PHE B 686      86.528  53.455  -2.516  1.00  0.00           C  
ATOM   1938  CD2 PHE B 686      84.665  54.744  -1.842  1.00  0.00           C  
ATOM   1939  CE1 PHE B 686      86.832  54.383  -3.484  1.00  0.00           C  
ATOM   1940  CE2 PHE B 686      84.958  55.687  -2.808  1.00  0.00           C  
ATOM   1941  CZ  PHE B 686      86.047  55.503  -3.636  1.00  0.00           C  
ATOM   1942  N   GLU B 687      85.542  50.752   2.009  1.00  0.00           N  
ATOM   1943  CA  GLU B 687      84.977  50.263   3.263  1.00  0.00           C  
ATOM   1944  C   GLU B 687      83.459  50.095   3.449  1.00  0.00           C  
ATOM   1945  O   GLU B 687      83.027  49.100   4.048  1.00  0.00           O  
ATOM   1946  CB  GLU B 687      85.545  51.097   4.414  1.00  0.00           C  
ATOM   1947  CG  GLU B 687      86.169  50.280   5.524  1.00  0.00           C  
ATOM   1948  CD  GLU B 687      87.310  49.368   5.041  1.00  0.00           C  
ATOM   1949  OE1 GLU B 687      87.605  49.299   3.810  1.00  0.00           O  
ATOM   1950  OE2 GLU B 687      87.899  48.701   5.921  1.00  0.00           O  
ATOM   1951  N   ARG B 688      82.678  51.109   3.043  1.00  0.00           N  
ATOM   1952  CA  ARG B 688      81.216  51.137   3.141  1.00  0.00           C  
ATOM   1953  C   ARG B 688      80.660  51.860   1.931  1.00  0.00           C  
ATOM   1954  O   ARG B 688      80.884  53.043   1.707  1.00  0.00           O  
ATOM   1955  CB  ARG B 688      80.786  51.893   4.359  1.00  0.00           C  
ATOM   1956  CG  ARG B 688      81.656  51.612   5.509  1.00  0.00           C  
ATOM   1957  CD  ARG B 688      81.108  50.599   6.401  1.00  0.00           C  
ATOM   1958  NE  ARG B 688      80.606  51.262   7.584  1.00  0.00           N  
ATOM   1959  CZ  ARG B 688      81.066  51.015   8.806  1.00  0.00           C  
ATOM   1960  NH1 ARG B 688      81.985  50.060   9.000  1.00  0.00           N  
ATOM   1961  NH2 ARG B 688      80.563  51.669   9.849  1.00  0.00           N  
ATOM   1962  N   VAL B 689      79.921  51.128   1.135  1.00  0.00           N  
ATOM   1963  CA  VAL B 689      79.313  51.668  -0.048  1.00  0.00           C  
ATOM   1964  C   VAL B 689      77.776  51.420   0.014  1.00  0.00           C  
ATOM   1965  O   VAL B 689      77.279  50.962   1.047  1.00  0.00           O  
ATOM   1966  CB  VAL B 689      80.003  50.996  -1.217  1.00  0.00           C  
ATOM   1967  CG1 VAL B 689      79.217  51.126  -2.476  1.00  0.00           C  
ATOM   1968  CG2 VAL B 689      81.332  51.638  -1.387  1.00  0.00           C  
ATOM   1969  N   TYR B 690      77.037  51.939  -0.970  1.00  0.00           N  
ATOM   1970  CA  TYR B 690      75.587  51.740  -1.127  1.00  0.00           C  
ATOM   1971  C   TYR B 690      75.260  52.436  -2.405  1.00  0.00           C  
ATOM   1972  O   TYR B 690      75.904  53.403  -2.731  1.00  0.00           O  
ATOM   1973  CB  TYR B 690      74.737  52.265   0.040  1.00  0.00           C  
ATOM   1974  CG  TYR B 690      74.329  53.710   0.008  1.00  0.00           C  
ATOM   1975  CD1 TYR B 690      73.660  54.262  -1.074  1.00  0.00           C  
ATOM   1976  CD2 TYR B 690      74.601  54.531   1.084  1.00  0.00           C  
ATOM   1977  CE1 TYR B 690      73.297  55.575  -1.076  1.00  0.00           C  
ATOM   1978  CE2 TYR B 690      74.230  55.846   1.090  1.00  0.00           C  
ATOM   1979  CZ  TYR B 690      73.590  56.355   0.011  1.00  0.00           C  
ATOM   1980  OH  TYR B 690      73.274  57.674   0.018  1.00  0.00           O  
ATOM   1981  N   GLU B 691      74.324  51.924  -3.174  1.00  0.00           N  
ATOM   1982  CA  GLU B 691      73.989  52.566  -4.422  1.00  0.00           C  
ATOM   1983  C   GLU B 691      72.496  52.344  -4.640  1.00  0.00           C  
ATOM   1984  O   GLU B 691      71.931  51.410  -4.084  1.00  0.00           O  
ATOM   1985  CB  GLU B 691      74.799  51.987  -5.587  1.00  0.00           C  
ATOM   1986  CG  GLU B 691      74.497  52.699  -6.901  1.00  0.00           C  
ATOM   1987  CD  GLU B 691      75.308  52.190  -8.059  1.00  0.00           C  
ATOM   1988  OE1 GLU B 691      76.162  51.318  -7.831  1.00  0.00           O  
ATOM   1989  OE2 GLU B 691      75.104  52.640  -9.203  1.00  0.00           O  
ATOM   1990  N   ILE B 692      71.854  53.239  -5.387  1.00  0.00           N  
ATOM   1991  CA  ILE B 692      70.438  53.159  -5.691  1.00  0.00           C  
ATOM   1992  C   ILE B 692      70.442  53.420  -7.172  1.00  0.00           C  
ATOM   1993  O   ILE B 692      71.050  54.369  -7.615  1.00  0.00           O  
ATOM   1994  CB  ILE B 692      69.674  54.258  -4.954  1.00  0.00           C  
ATOM   1995  CG1 ILE B 692      69.611  53.947  -3.462  1.00  0.00           C  
ATOM   1996  CG2 ILE B 692      68.309  54.413  -5.519  1.00  0.00           C  
ATOM   1997  CD1 ILE B 692      69.015  55.047  -2.644  1.00  0.00           C  
ATOM   1998  N   GLY B 693      69.885  52.520  -7.959  1.00  0.00           N  
ATOM   1999  CA  GLY B 693      69.910  52.723  -9.397  1.00  0.00           C  
ATOM   2000  C   GLY B 693      69.317  51.526 -10.094  1.00  0.00           C  
ATOM   2001  O   GLY B 693      68.978  50.543  -9.436  1.00  0.00           O  
ATOM   2002  N   PRO B 695      69.194  51.571 -11.412  1.00  0.00           N  
ATOM   2003  CA  PRO B 695      68.630  50.493 -12.213  1.00  0.00           C  
ATOM   2004  C   PRO B 695      69.407  49.201 -12.281  1.00  0.00           C  
ATOM   2005  O   PRO B 695      70.573  49.210 -12.658  1.00  0.00           O  
ATOM   2006  CB  PRO B 695      68.521  51.118 -13.607  1.00  0.00           C  
ATOM   2007  CG  PRO B 695      69.591  52.091 -13.639  1.00  0.00           C  
ATOM   2008  CD  PRO B 695      69.557  52.713 -12.252  1.00  0.00           C  
ATOM   2009  N   VAL B 696      68.732  48.084 -11.989  1.00  0.00           N  
ATOM   2010  CA  VAL B 696      69.309  46.735 -12.069  1.00  0.00           C  
ATOM   2011  C   VAL B 696      68.523  46.052 -13.167  1.00  0.00           C  
ATOM   2012  O   VAL B 696      67.321  46.011 -13.089  1.00  0.00           O  
ATOM   2013  CB  VAL B 696      69.006  45.915 -10.852  1.00  0.00           C  
ATOM   2014  CG1 VAL B 696      69.590  44.566 -11.046  1.00  0.00           C  
ATOM   2015  CG2 VAL B 696      69.514  46.583  -9.588  1.00  0.00           C  
ATOM   2016  N   PHE B 697      69.149  45.587 -14.223  1.00  0.00           N  
ATOM   2017  CA  PHE B 697      68.392  44.922 -15.276  1.00  0.00           C  
ATOM   2018  C   PHE B 697      68.535  43.411 -15.096  1.00  0.00           C  
ATOM   2019  O   PHE B 697      69.418  42.966 -14.388  1.00  0.00           O  
ATOM   2020  CB  PHE B 697      68.871  45.331 -16.653  1.00  0.00           C  
ATOM   2021  CG  PHE B 697      68.978  46.808 -16.843  1.00  0.00           C  
ATOM   2022  CD1 PHE B 697      69.670  47.604 -15.914  1.00  0.00           C  
ATOM   2023  CD2 PHE B 697      68.462  47.399 -17.995  1.00  0.00           C  
ATOM   2024  CE1 PHE B 697      69.861  48.961 -16.126  1.00  0.00           C  
ATOM   2025  CE2 PHE B 697      68.637  48.752 -18.232  1.00  0.00           C  
ATOM   2026  CZ  PHE B 697      69.347  49.546 -17.288  1.00  0.00           C  
ATOM   2027  N   ARG B 698      67.627  42.637 -15.684  1.00  0.00           N  
ATOM   2028  CA  ARG B 698      67.617  41.187 -15.573  1.00  0.00           C  
ATOM   2029  C   ARG B 698      66.908  40.724 -16.848  1.00  0.00           C  
ATOM   2030  O   ARG B 698      65.774  41.126 -17.100  1.00  0.00           O  
ATOM   2031  CB  ARG B 698      66.807  40.818 -14.352  1.00  0.00           C  
ATOM   2032  CG  ARG B 698      67.245  41.529 -13.084  1.00  0.00           C  
ATOM   2033  CD  ARG B 698      68.600  41.067 -12.621  1.00  0.00           C  
ATOM   2034  NE  ARG B 698      68.495  40.127 -11.526  1.00  0.00           N  
ATOM   2035  CZ  ARG B 698      68.931  40.355 -10.288  1.00  0.00           C  
ATOM   2036  NH1 ARG B 698      69.564  41.489  -9.991  1.00  0.00           N  
ATOM   2037  NH2 ARG B 698      68.777  39.419  -9.343  1.00  0.00           N  
ATOM   2038  N   ALA B 699      67.541  39.885 -17.661  1.00  0.00           N  
ATOM   2039  CA  ALA B 699      66.918  39.483 -18.914  1.00  0.00           C  
ATOM   2040  C   ALA B 699      66.259  38.105 -18.984  1.00  0.00           C  
ATOM   2041  O   ALA B 699      66.020  37.554 -20.077  1.00  0.00           O  
ATOM   2042  CB  ALA B 699      67.873  39.655 -20.024  1.00  0.00           C  
ATOM   2043  N   GLU B 700      65.994  37.543 -17.812  1.00  0.00           N  
ATOM   2044  CA  GLU B 700      65.288  36.281 -17.685  1.00  0.00           C  
ATOM   2045  C   GLU B 700      63.895  36.566 -18.245  1.00  0.00           C  
ATOM   2046  O   GLU B 700      63.405  37.701 -18.161  1.00  0.00           O  
ATOM   2047  CB  GLU B 700      65.130  35.937 -16.208  1.00  0.00           C  
ATOM   2048  CG  GLU B 700      66.429  35.754 -15.462  1.00  0.00           C  
ATOM   2049  CD  GLU B 700      67.044  34.402 -15.752  1.00  0.00           C  
ATOM   2050  OE1 GLU B 700      66.665  33.435 -15.059  1.00  0.00           O  
ATOM   2051  OE2 GLU B 700      67.871  34.291 -16.690  1.00  0.00           O  
ATOM   2052  N   ASN B 703      63.247  35.548 -18.801  1.00  0.00           N  
ATOM   2053  CA  ASN B 703      61.904  35.707 -19.353  1.00  0.00           C  
ATOM   2054  C   ASN B 703      60.886  35.339 -18.274  1.00  0.00           C  
ATOM   2055  O   ASN B 703      60.181  34.351 -18.415  1.00  0.00           O  
ATOM   2056  CB  ASN B 703      61.726  34.805 -20.581  1.00  0.00           C  
ATOM   2057  CG  ASN B 703      60.621  35.274 -21.494  1.00  0.00           C  
ATOM   2058  OD1 ASN B 703      59.638  35.836 -21.033  1.00  0.00           O  
ATOM   2059  ND2 ASN B 703      60.797  35.092 -22.804  1.00  0.00           N  
ATOM   2060  N   SER B 704      60.930  36.030 -17.135  1.00  0.00           N  
ATOM   2061  CA  SER B 704      59.974  35.797 -16.058  1.00  0.00           C  
ATOM   2062  C   SER B 704      58.761  36.657 -16.349  1.00  0.00           C  
ATOM   2063  O   SER B 704      58.887  37.773 -16.878  1.00  0.00           O  
ATOM   2064  CB  SER B 704      60.504  36.242 -14.708  1.00  0.00           C  
ATOM   2065  OG  SER B 704      61.630  35.499 -14.313  1.00  0.00           O  
ATOM   2066  N   ASN B 713      57.587  36.141 -16.005  1.00  0.00           N  
ATOM   2067  CA  ASN B 713      56.339  36.856 -16.198  1.00  0.00           C  
ATOM   2068  C   ASN B 713      55.697  36.590 -14.864  1.00  0.00           C  
ATOM   2069  O   ASN B 713      55.290  35.483 -14.581  1.00  0.00           O  
ATOM   2070  CB  ASN B 713      55.593  36.263 -17.371  1.00  0.00           C  
ATOM   2071  CG  ASN B 713      56.224  36.660 -18.719  1.00  0.00           C  
ATOM   2072  OD1 ASN B 713      55.874  37.706 -19.301  1.00  0.00           O  
ATOM   2073  ND2 ASN B 713      57.153  35.835 -19.215  1.00  0.00           N  
ATOM   2074  N   THR B 714      55.637  37.615 -14.024  1.00  0.00           N  
ATOM   2075  CA  THR B 714      55.184  37.407 -12.671  1.00  0.00           C  
ATOM   2076  C   THR B 714      54.705  38.633 -11.906  1.00  0.00           C  
ATOM   2077  O   THR B 714      55.181  39.738 -12.103  1.00  0.00           O  
ATOM   2078  CB  THR B 714      56.384  36.877 -11.881  1.00  0.00           C  
ATOM   2079  OG1 THR B 714      56.965  35.777 -12.582  1.00  0.00           O  
ATOM   2080  CG2 THR B 714      56.026  36.484 -10.478  1.00  0.00           C  
ATOM   2081  N   HIS B 715      53.889  38.373 -10.897  1.00  0.00           N  
ATOM   2082  CA  HIS B 715      53.376  39.407 -10.026  1.00  0.00           C  
ATOM   2083  C   HIS B 715      54.525  39.980  -9.166  1.00  0.00           C  
ATOM   2084  O   HIS B 715      54.288  40.851  -8.327  1.00  0.00           O  
ATOM   2085  CB  HIS B 715      52.286  38.794  -9.122  1.00  0.00           C  
ATOM   2086  CG  HIS B 715      52.823  37.910  -8.035  1.00  0.00           C  
ATOM   2087  ND1 HIS B 715      52.837  38.290  -6.709  1.00  0.00           N  
ATOM   2088  CD2 HIS B 715      53.442  36.705  -8.085  1.00  0.00           C  
ATOM   2089  CE1 HIS B 715      53.452  37.365  -5.990  1.00  0.00           C  
ATOM   2090  NE2 HIS B 715      53.831  36.393  -6.801  1.00  0.00           N  
ATOM   2091  N   ARG B 716      55.756  39.492  -9.354  1.00  0.00           N  
ATOM   2092  CA  ARG B 716      56.892  39.960  -8.547  1.00  0.00           C  
ATOM   2093  C   ARG B 716      58.189  40.069  -9.358  1.00  0.00           C  
ATOM   2094  O   ARG B 716      59.292  40.015  -8.813  1.00  0.00           O  
ATOM   2095  CB  ARG B 716      57.085  39.008  -7.359  1.00  0.00           C  
ATOM   2096  CG  ARG B 716      57.380  37.564  -7.792  1.00  0.00           C  
ATOM   2097  CD  ARG B 716      57.390  36.524  -6.664  1.00  0.00           C  
ATOM   2098  NE  ARG B 716      58.112  36.963  -5.466  1.00  0.00           N  
ATOM   2099  CZ  ARG B 716      58.659  36.151  -4.560  1.00  0.00           C  
ATOM   2100  NH1 ARG B 716      58.622  34.830  -4.714  1.00  0.00           N  
ATOM   2101  NH2 ARG B 716      59.272  36.664  -3.498  1.00  0.00           N  
ATOM   2102  N   HIS B 718      58.067  40.250 -10.659  1.00  0.00           N  
ATOM   2103  CA  HIS B 718      59.245  40.314 -11.484  1.00  0.00           C  
ATOM   2104  C   HIS B 718      59.059  41.308 -12.577  1.00  0.00           C  
ATOM   2105  O   HIS B 718      58.026  41.303 -13.252  1.00  0.00           O  
ATOM   2106  CB  HIS B 718      59.501  38.973 -12.179  1.00  0.00           C  
ATOM   2107  CG  HIS B 718      60.037  37.909 -11.284  1.00  0.00           C  
ATOM   2108  ND1 HIS B 718      61.329  37.452 -11.382  1.00  0.00           N  
ATOM   2109  CD2 HIS B 718      59.483  37.259 -10.234  1.00  0.00           C  
ATOM   2110  CE1 HIS B 718      61.558  36.581 -10.416  1.00  0.00           C  
ATOM   2111  NE2 HIS B 718      60.453  36.445  -9.707  1.00  0.00           N  
ATOM   2112  N   MET B 723      60.143  42.034 -12.849  1.00  0.00           N  
ATOM   2113  CA  MET B 723      60.212  43.046 -13.903  1.00  0.00           C  
ATOM   2114  C   MET B 723      61.610  42.954 -14.520  1.00  0.00           C  
ATOM   2115  O   MET B 723      62.550  42.449 -13.894  1.00  0.00           O  
ATOM   2116  CB  MET B 723      60.017  44.443 -13.324  1.00  0.00           C  
ATOM   2117  CG  MET B 723      58.689  45.077 -13.587  1.00  0.00           C  
ATOM   2118  SD  MET B 723      58.656  46.684 -12.771  1.00  0.00           S  
ATOM   2119  CE  MET B 723      58.862  46.222 -11.025  1.00  0.00           C  
ATOM   2120  N   THR B 724      61.725  43.443 -15.744  1.00  0.00           N  
ATOM   2121  CA  THR B 724      62.958  43.471 -16.481  1.00  0.00           C  
ATOM   2122  C   THR B 724      63.976  44.445 -15.851  1.00  0.00           C  
ATOM   2123  O   THR B 724      65.156  44.147 -15.750  1.00  0.00           O  
ATOM   2124  CB  THR B 724      62.636  43.963 -17.858  1.00  0.00           C  
ATOM   2125  OG1 THR B 724      62.549  42.850 -18.732  1.00  0.00           O  
ATOM   2126  CG2 THR B 724      63.679  44.962 -18.357  1.00  0.00           C  
ATOM   2127  N   GLU B 725      63.505  45.644 -15.514  1.00  0.00           N  
ATOM   2128  CA  GLU B 725      64.316  46.702 -14.936  1.00  0.00           C  
ATOM   2129  C   GLU B 725      63.722  47.052 -13.586  1.00  0.00           C  
ATOM   2130  O   GLU B 725      62.525  46.923 -13.381  1.00  0.00           O  
ATOM   2131  CB  GLU B 725      64.253  47.928 -15.859  1.00  0.00           C  
ATOM   2132  CG  GLU B 725      65.141  49.084 -15.426  1.00  0.00           C  
ATOM   2133  CD  GLU B 725      65.103  50.289 -16.352  1.00  0.00           C  
ATOM   2134  OE1 GLU B 725      64.965  50.171 -17.609  1.00  0.00           O  
ATOM   2135  OE2 GLU B 725      65.226  51.389 -15.775  1.00  0.00           O  
ATOM   2136  N   PHE B 726      64.517  47.498 -12.650  1.00  0.00           N  
ATOM   2137  CA  PHE B 726      63.928  47.846 -11.378  1.00  0.00           C  
ATOM   2138  C   PHE B 726      65.012  48.508 -10.569  1.00  0.00           C  
ATOM   2139  O   PHE B 726      66.167  48.492 -10.970  1.00  0.00           O  
ATOM   2140  CB  PHE B 726      63.382  46.600 -10.687  1.00  0.00           C  
ATOM   2141  CG  PHE B 726      64.431  45.611 -10.340  1.00  0.00           C  
ATOM   2142  CD1 PHE B 726      64.896  44.713 -11.282  1.00  0.00           C  
ATOM   2143  CD2 PHE B 726      64.983  45.591  -9.070  1.00  0.00           C  
ATOM   2144  CE1 PHE B 726      65.905  43.803 -10.956  1.00  0.00           C  
ATOM   2145  CE2 PHE B 726      65.994  44.678  -8.748  1.00  0.00           C  
ATOM   2146  CZ  PHE B 726      66.449  43.789  -9.693  1.00  0.00           C  
ATOM   2147  N   THR B 729      64.671  49.115  -9.453  1.00  0.00           N  
ATOM   2148  CA  THR B 729      65.715  49.767  -8.744  1.00  0.00           C  
ATOM   2149  C   THR B 729      66.164  49.009  -7.551  1.00  0.00           C  
ATOM   2150  O   THR B 729      65.391  48.743  -6.616  1.00  0.00           O  
ATOM   2151  CB  THR B 729      65.430  51.299  -8.438  1.00  0.00           C  
ATOM   2152  OG1 THR B 729      64.534  51.469  -7.331  1.00  0.00           O  
ATOM   2153  CG2 THR B 729      64.855  51.973  -9.666  1.00  0.00           C  
ATOM   2154  N   GLY B 730      67.437  48.645  -7.598  1.00  0.00           N  
ATOM   2155  CA  GLY B 730      68.016  47.922  -6.493  1.00  0.00           C  
ATOM   2156  C   GLY B 730      68.638  48.940  -5.563  1.00  0.00           C  
ATOM   2157  O   GLY B 730      69.094  49.984  -6.030  1.00  0.00           O  
ATOM   2158  N   LEU B 731      68.581  48.678  -4.265  1.00  0.00           N  
ATOM   2159  CA  LEU B 731      69.209  49.528  -3.289  1.00  0.00           C  
ATOM   2160  C   LEU B 731      70.262  48.604  -2.674  1.00  0.00           C  
ATOM   2161  O   LEU B 731      69.979  47.960  -1.656  1.00  0.00           O  
ATOM   2162  CB  LEU B 731      68.255  49.902  -2.163  1.00  0.00           C  
ATOM   2163  CG  LEU B 731      66.861  50.460  -2.351  1.00  0.00           C  
ATOM   2164  CD1 LEU B 731      66.370  50.815  -0.969  1.00  0.00           C  
ATOM   2165  CD2 LEU B 731      66.864  51.650  -3.284  1.00  0.00           C  
ATOM   2166  N   ASP B 732      71.440  48.506  -3.300  1.00  0.00           N  
ATOM   2167  CA  ASP B 732      72.555  47.663  -2.833  1.00  0.00           C  
ATOM   2168  C   ASP B 732      73.383  48.287  -1.725  1.00  0.00           C  
ATOM   2169  O   ASP B 732      73.499  49.503  -1.640  1.00  0.00           O  
ATOM   2170  CB  ASP B 732      73.513  47.414  -3.968  1.00  0.00           C  
ATOM   2171  CG  ASP B 732      72.859  46.746  -5.142  1.00  0.00           C  
ATOM   2172  OD1 ASP B 732      72.074  47.404  -5.878  1.00  0.00           O  
ATOM   2173  OD2 ASP B 732      73.171  45.557  -5.360  1.00  0.00           O  
ATOM   2174  N   MET B 733      74.025  47.462  -0.917  1.00  0.00           N  
ATOM   2175  CA  MET B 733      74.868  48.009   0.114  1.00  0.00           C  
ATOM   2176  C   MET B 733      75.938  46.999   0.501  1.00  0.00           C  
ATOM   2177  O   MET B 733      75.609  45.905   0.923  1.00  0.00           O  
ATOM   2178  CB  MET B 733      74.035  48.417   1.305  1.00  0.00           C  
ATOM   2179  CG  MET B 733      73.683  47.314   2.241  1.00  0.00           C  
ATOM   2180  SD  MET B 733      75.189  46.869   3.093  1.00  0.00           S  
ATOM   2181  CE  MET B 733      74.744  47.111   4.881  1.00  0.00           C  
ATOM   2182  N   GLU B 734      77.215  47.321   0.254  1.00  0.00           N  
ATOM   2183  CA  GLU B 734      78.334  46.431   0.612  1.00  0.00           C  
ATOM   2184  C   GLU B 734      79.225  47.037   1.697  1.00  0.00           C  
ATOM   2185  O   GLU B 734      79.614  48.173   1.624  1.00  0.00           O  
ATOM   2186  CB  GLU B 734      79.167  46.050  -0.592  1.00  0.00           C  
ATOM   2187  CG  GLU B 734      80.050  44.861  -0.291  1.00  0.00           C  
ATOM   2188  CD  GLU B 734      79.324  43.511  -0.371  1.00  0.00           C  
ATOM   2189  OE1 GLU B 734      78.826  43.183  -1.467  1.00  0.00           O  
ATOM   2190  OE2 GLU B 734      79.302  42.767   0.639  1.00  0.00           O  
ATOM   2191  N   MET B 735      79.482  46.273   2.736  1.00  0.00           N  
ATOM   2192  CA  MET B 735      80.285  46.699   3.867  1.00  0.00           C  
ATOM   2193  C   MET B 735      81.631  45.969   3.830  1.00  0.00           C  
ATOM   2194  O   MET B 735      82.033  45.418   2.798  1.00  0.00           O  
ATOM   2195  CB  MET B 735      79.597  46.298   5.149  1.00  0.00           C  
ATOM   2196  CG  MET B 735      78.900  47.358   5.862  1.00  0.00           C  
ATOM   2197  SD  MET B 735      78.859  46.780   7.549  1.00  0.00           S  
ATOM   2198  CE  MET B 735      79.090  48.206   8.520  1.00  0.00           C  
ATOM   2199  N   ALA B 736      82.300  45.929   4.973  1.00  0.00           N  
ATOM   2200  CA  ALA B 736      83.588  45.270   5.122  1.00  0.00           C  
ATOM   2201  C   ALA B 736      83.662  45.235   6.621  1.00  0.00           C  
ATOM   2202  O   ALA B 736      83.569  46.276   7.271  1.00  0.00           O  
ATOM   2203  CB  ALA B 736      84.702  46.125   4.560  1.00  0.00           C  
ATOM   2204  N   PHE B 737      83.767  44.039   7.174  1.00  0.00           N  
ATOM   2205  CA  PHE B 737      83.760  43.884   8.612  1.00  0.00           C  
ATOM   2206  C   PHE B 737      85.090  43.430   9.170  1.00  0.00           C  
ATOM   2207  O   PHE B 737      86.019  43.083   8.439  1.00  0.00           O  
ATOM   2208  CB  PHE B 737      82.658  42.894   9.016  1.00  0.00           C  
ATOM   2209  CG  PHE B 737      82.790  41.537   8.357  1.00  0.00           C  
ATOM   2210  CD1 PHE B 737      82.456  41.367   7.014  1.00  0.00           C  
ATOM   2211  CD2 PHE B 737      83.317  40.461   9.066  1.00  0.00           C  
ATOM   2212  CE1 PHE B 737      82.653  40.161   6.386  1.00  0.00           C  
ATOM   2213  CE2 PHE B 737      83.517  39.247   8.455  1.00  0.00           C  
ATOM   2214  CZ  PHE B 737      83.188  39.093   7.106  1.00  0.00           C  
ATOM   2215  N   GLU B 738      85.144  43.409  10.491  1.00  0.00           N  
ATOM   2216  CA  GLU B 738      86.328  43.010  11.189  1.00  0.00           C  
ATOM   2217  C   GLU B 738      86.482  41.509  11.317  1.00  0.00           C  
ATOM   2218  O   GLU B 738      87.338  40.931  10.643  1.00  0.00           O  
ATOM   2219  CB  GLU B 738      86.393  43.706  12.539  1.00  0.00           C  
ATOM   2220  CG  GLU B 738      86.622  45.213  12.410  1.00  0.00           C  
ATOM   2221  CD  GLU B 738      87.695  45.592  11.374  1.00  0.00           C  
ATOM   2222  OE1 GLU B 738      88.690  44.849  11.175  1.00  0.00           O  
ATOM   2223  OE2 GLU B 738      87.532  46.662  10.755  1.00  0.00           O  
ATOM   2224  N   GLU B 739      85.654  40.867  12.139  1.00  0.00           N  
ATOM   2225  CA  GLU B 739      85.758  39.421  12.309  1.00  0.00           C  
ATOM   2226  C   GLU B 739      84.647  38.490  11.811  1.00  0.00           C  
ATOM   2227  O   GLU B 739      84.932  37.472  11.178  1.00  0.00           O  
ATOM   2228  CB  GLU B 739      86.115  39.081  13.749  1.00  0.00           C  
ATOM   2229  CG  GLU B 739      85.528  39.982  14.788  1.00  0.00           C  
ATOM   2230  CD  GLU B 739      86.205  39.802  16.142  1.00  0.00           C  
ATOM   2231  OE1 GLU B 739      87.296  39.169  16.204  1.00  0.00           O  
ATOM   2232  OE2 GLU B 739      85.649  40.300  17.152  1.00  0.00           O  
ATOM   2233  N   HIS B 789      83.389  38.846  12.044  1.00  0.00           N  
ATOM   2234  CA  HIS B 789      82.273  37.981  11.651  1.00  0.00           C  
ATOM   2235  C   HIS B 789      81.245  38.708  10.784  1.00  0.00           C  
ATOM   2236  O   HIS B 789      80.776  39.777  11.173  1.00  0.00           O  
ATOM   2237  CB  HIS B 789      81.602  37.498  12.942  1.00  0.00           C  
ATOM   2238  CG  HIS B 789      80.630  36.376  12.759  1.00  0.00           C  
ATOM   2239  ND1 HIS B 789      80.260  35.544  13.795  1.00  0.00           N  
ATOM   2240  CD2 HIS B 789      79.963  35.937  11.668  1.00  0.00           C  
ATOM   2241  CE1 HIS B 789      79.414  34.638  13.345  1.00  0.00           C  
ATOM   2242  NE2 HIS B 789      79.218  34.853  12.057  1.00  0.00           N  
ATOM   2243  N   TYR B 790      80.842  38.107   9.660  1.00  0.00           N  
ATOM   2244  CA  TYR B 790      79.840  38.720   8.760  1.00  0.00           C  
ATOM   2245  C   TYR B 790      78.543  39.127   9.459  1.00  0.00           C  
ATOM   2246  O   TYR B 790      77.795  39.931   8.940  1.00  0.00           O  
ATOM   2247  CB  TYR B 790      79.503  37.810   7.562  1.00  0.00           C  
ATOM   2248  CG  TYR B 790      78.491  36.703   7.852  1.00  0.00           C  
ATOM   2249  CD1 TYR B 790      78.527  35.994   9.054  1.00  0.00           C  
ATOM   2250  CD2 TYR B 790      77.478  36.382   6.934  1.00  0.00           C  
ATOM   2251  CE1 TYR B 790      77.604  35.026   9.341  1.00  0.00           C  
ATOM   2252  CE2 TYR B 790      76.543  35.393   7.224  1.00  0.00           C  
ATOM   2253  CZ  TYR B 790      76.620  34.738   8.438  1.00  0.00           C  
ATOM   2254  OH  TYR B 790      75.665  33.851   8.817  1.00  0.00           O  
ATOM   2255  N   HIS B 791      78.289  38.597  10.650  1.00  0.00           N  
ATOM   2256  CA  HIS B 791      77.074  38.947  11.367  1.00  0.00           C  
ATOM   2257  C   HIS B 791      77.089  40.395  11.751  1.00  0.00           C  
ATOM   2258  O   HIS B 791      76.075  40.931  12.166  1.00  0.00           O  
ATOM   2259  CB  HIS B 791      76.847  38.061  12.594  1.00  0.00           C  
ATOM   2260  CG  HIS B 791      75.955  36.881  12.326  1.00  0.00           C  
ATOM   2261  ND1 HIS B 791      75.760  36.360  11.059  1.00  0.00           N  
ATOM   2262  CD2 HIS B 791      75.192  36.131  13.157  1.00  0.00           C  
ATOM   2263  CE1 HIS B 791      74.921  35.343  11.123  1.00  0.00           C  
ATOM   2264  NE2 HIS B 791      74.562  35.185  12.383  1.00  0.00           N  
ATOM   2265  N   GLU B 792      78.253  41.024  11.612  1.00  0.00           N  
ATOM   2266  CA  GLU B 792      78.407  42.453  11.889  1.00  0.00           C  
ATOM   2267  C   GLU B 792      77.690  43.135  10.737  1.00  0.00           C  
ATOM   2268  O   GLU B 792      76.885  44.053  10.949  1.00  0.00           O  
ATOM   2269  CB  GLU B 792      79.872  42.845  11.886  1.00  0.00           C  
ATOM   2270  CG  GLU B 792      80.667  42.196  12.995  1.00  0.00           C  
ATOM   2271  CD  GLU B 792      82.165  42.350  12.818  1.00  0.00           C  
ATOM   2272  OE1 GLU B 792      82.601  43.212  12.012  1.00  0.00           O  
ATOM   2273  OE2 GLU B 792      82.902  41.595  13.500  1.00  0.00           O  
ATOM   2274  N   VAL B 793      77.943  42.651   9.521  1.00  0.00           N  
ATOM   2275  CA  VAL B 793      77.262  43.194   8.354  1.00  0.00           C  
ATOM   2276  C   VAL B 793      75.784  42.844   8.483  1.00  0.00           C  
ATOM   2277  O   VAL B 793      74.945  43.555   7.932  1.00  0.00           O  
ATOM   2278  CB  VAL B 793      77.785  42.598   7.017  1.00  0.00           C  
ATOM   2279  CG1 VAL B 793      76.924  43.037   5.861  1.00  0.00           C  
ATOM   2280  CG2 VAL B 793      79.194  43.047   6.768  1.00  0.00           C  
ATOM   2281  N   LEU B 794      75.452  41.781   9.222  1.00  0.00           N  
ATOM   2282  CA  LEU B 794      74.049  41.408   9.356  1.00  0.00           C  
ATOM   2283  C   LEU B 794      73.304  42.320  10.310  1.00  0.00           C  
ATOM   2284  O   LEU B 794      72.403  43.044   9.886  1.00  0.00           O  
ATOM   2285  CB  LEU B 794      73.873  39.952   9.773  1.00  0.00           C  
ATOM   2286  CG  LEU B 794      72.532  39.264   9.426  1.00  0.00           C  
ATOM   2287  CD1 LEU B 794      72.549  38.586   8.031  1.00  0.00           C  
ATOM   2288  CD2 LEU B 794      72.261  38.206  10.484  1.00  0.00           C  
ATOM   2289  N   ASP B 795      73.707  42.347  11.577  1.00  0.00           N  
ATOM   2290  CA  ASP B 795      73.034  43.187  12.567  1.00  0.00           C  
ATOM   2291  C   ASP B 795      72.775  44.607  12.016  1.00  0.00           C  
ATOM   2292  O   ASP B 795      71.758  45.236  12.329  1.00  0.00           O  
ATOM   2293  CB  ASP B 795      73.852  43.240  13.868  1.00  0.00           C  
ATOM   2294  CG  ASP B 795      74.107  41.850  14.480  1.00  0.00           C  
ATOM   2295  OD1 ASP B 795      73.931  40.831  13.783  1.00  0.00           O  
ATOM   2296  OD2 ASP B 795      74.485  41.762  15.670  1.00  0.00           O  
ATOM   2297  N   THR B 796      73.681  45.088  11.163  1.00  0.00           N  
ATOM   2298  CA  THR B 796      73.564  46.411  10.554  1.00  0.00           C  
ATOM   2299  C   THR B 796      72.429  46.343   9.544  1.00  0.00           C  
ATOM   2300  O   THR B 796      71.448  47.087   9.635  1.00  0.00           O  
ATOM   2301  CB  THR B 796      74.921  46.845   9.875  1.00  0.00           C  
ATOM   2302  OG1 THR B 796      75.846  47.274  10.889  1.00  0.00           O  
ATOM   2303  CG2 THR B 796      74.736  47.974   8.870  1.00  0.00           C  
ATOM   2304  N   LEU B 797      72.527  45.380   8.638  1.00  0.00           N  
ATOM   2305  CA  LEU B 797      71.524  45.159   7.605  1.00  0.00           C  
ATOM   2306  C   LEU B 797      70.121  44.916   8.235  1.00  0.00           C  
ATOM   2307  O   LEU B 797      69.081  45.102   7.594  1.00  0.00           O  
ATOM   2308  CB  LEU B 797      71.982  43.982   6.750  1.00  0.00           C  
ATOM   2309  CG  LEU B 797      71.540  44.055   5.310  1.00  0.00           C  
ATOM   2310  CD1 LEU B 797      71.567  45.475   4.887  1.00  0.00           C  
ATOM   2311  CD2 LEU B 797      72.455  43.246   4.424  1.00  0.00           C  
ATOM   2312  N   SER B 798      70.108  44.539   9.510  1.00  0.00           N  
ATOM   2313  CA  SER B 798      68.874  44.298  10.228  1.00  0.00           C  
ATOM   2314  C   SER B 798      68.333  45.667  10.651  1.00  0.00           C  
ATOM   2315  O   SER B 798      67.251  46.080  10.204  1.00  0.00           O  
ATOM   2316  CB  SER B 798      69.150  43.423  11.451  1.00  0.00           C  
ATOM   2317  OG  SER B 798      67.981  43.168  12.210  1.00  0.00           O  
ATOM   2318  N   GLU B 799      69.103  46.385  11.473  1.00  0.00           N  
ATOM   2319  CA  GLU B 799      68.718  47.717  11.940  1.00  0.00           C  
ATOM   2320  C   GLU B 799      68.289  48.669  10.817  1.00  0.00           C  
ATOM   2321  O   GLU B 799      67.442  49.519  11.053  1.00  0.00           O  
ATOM   2322  CB  GLU B 799      69.835  48.361  12.749  1.00  0.00           C  
ATOM   2323  CG  GLU B 799      70.094  47.717  14.105  1.00  0.00           C  
ATOM   2324  CD  GLU B 799      71.241  48.392  14.879  1.00  0.00           C  
ATOM   2325  OE1 GLU B 799      71.935  49.280  14.306  1.00  0.00           O  
ATOM   2326  OE2 GLU B 799      71.448  48.026  16.067  1.00  0.00           O  
ATOM   2327  N   LEU B 800      68.854  48.533   9.612  1.00  0.00           N  
ATOM   2328  CA  LEU B 800      68.460  49.387   8.477  1.00  0.00           C  
ATOM   2329  C   LEU B 800      66.950  49.270   8.370  1.00  0.00           C  
ATOM   2330  O   LEU B 800      66.224  50.276   8.273  1.00  0.00           O  
ATOM   2331  CB  LEU B 800      69.041  48.856   7.165  1.00  0.00           C  
ATOM   2332  CG  LEU B 800      69.051  49.723   5.902  1.00  0.00           C  
ATOM   2333  CD1 LEU B 800      69.206  48.842   4.697  1.00  0.00           C  
ATOM   2334  CD2 LEU B 800      67.814  50.523   5.750  1.00  0.00           C  
ATOM   2335  N   PHE B 801      66.502  48.011   8.354  1.00  0.00           N  
ATOM   2336  CA  PHE B 801      65.099  47.650   8.252  1.00  0.00           C  
ATOM   2337  C   PHE B 801      64.287  47.967   9.474  1.00  0.00           C  
ATOM   2338  O   PHE B 801      63.200  48.510   9.344  1.00  0.00           O  
ATOM   2339  CB  PHE B 801      64.963  46.198   7.868  1.00  0.00           C  
ATOM   2340  CG  PHE B 801      65.086  45.986   6.416  1.00  0.00           C  
ATOM   2341  CD1 PHE B 801      64.008  46.216   5.595  1.00  0.00           C  
ATOM   2342  CD2 PHE B 801      66.294  45.629   5.852  1.00  0.00           C  
ATOM   2343  CE1 PHE B 801      64.113  46.104   4.225  1.00  0.00           C  
ATOM   2344  CE2 PHE B 801      66.416  45.511   4.468  1.00  0.00           C  
ATOM   2345  CZ  PHE B 801      65.311  45.754   3.653  1.00  0.00           C  
ATOM   2346  N   VAL B 802      64.792  47.665  10.661  1.00  0.00           N  
ATOM   2347  CA  VAL B 802      64.015  47.994  11.849  1.00  0.00           C  
ATOM   2348  C   VAL B 802      63.723  49.483  11.794  1.00  0.00           C  
ATOM   2349  O   VAL B 802      62.627  49.912  12.157  1.00  0.00           O  
ATOM   2350  CB  VAL B 802      64.767  47.754  13.134  1.00  0.00           C  
ATOM   2351  CG1 VAL B 802      63.840  47.961  14.302  1.00  0.00           C  
ATOM   2352  CG2 VAL B 802      65.352  46.366  13.149  1.00  0.00           C  
ATOM   2353  N   PHE B 803      64.704  50.253  11.309  1.00  0.00           N  
ATOM   2354  CA  PHE B 803      64.605  51.713  11.174  1.00  0.00           C  
ATOM   2355  C   PHE B 803      63.567  52.071  10.121  1.00  0.00           C  
ATOM   2356  O   PHE B 803      62.652  52.828  10.419  1.00  0.00           O  
ATOM   2357  CB  PHE B 803      65.974  52.310  10.816  1.00  0.00           C  
ATOM   2358  CG  PHE B 803      65.963  53.790  10.515  1.00  0.00           C  
ATOM   2359  CD1 PHE B 803      65.930  54.723  11.553  1.00  0.00           C  
ATOM   2360  CD2 PHE B 803      66.025  54.244   9.186  1.00  0.00           C  
ATOM   2361  CE1 PHE B 803      65.958  56.064  11.280  1.00  0.00           C  
ATOM   2362  CE2 PHE B 803      66.055  55.584   8.894  1.00  0.00           C  
ATOM   2363  CZ  PHE B 803      66.020  56.496   9.945  1.00  0.00           C  
ATOM   2364  N   ILE B 804      63.670  51.516   8.917  1.00  0.00           N  
ATOM   2365  CA  ILE B 804      62.676  51.815   7.891  1.00  0.00           C  
ATOM   2366  C   ILE B 804      61.263  51.503   8.425  1.00  0.00           C  
ATOM   2367  O   ILE B 804      60.339  52.313   8.273  1.00  0.00           O  
ATOM   2368  CB  ILE B 804      62.878  50.993   6.626  1.00  0.00           C  
ATOM   2369  CG1 ILE B 804      64.282  51.201   6.064  1.00  0.00           C  
ATOM   2370  CG2 ILE B 804      61.873  51.391   5.596  1.00  0.00           C  
ATOM   2371  CD1 ILE B 804      64.477  50.549   4.689  1.00  0.00           C  
ATOM   2372  N   PHE B 808      61.107  50.367   9.102  1.00  0.00           N  
ATOM   2373  CA  PHE B 808      59.807  49.961   9.644  1.00  0.00           C  
ATOM   2374  C   PHE B 808      59.317  50.715  10.859  1.00  0.00           C  
ATOM   2375  O   PHE B 808      58.248  50.410  11.361  1.00  0.00           O  
ATOM   2376  CB  PHE B 808      59.805  48.475   9.969  1.00  0.00           C  
ATOM   2377  CG  PHE B 808      59.965  47.618   8.778  1.00  0.00           C  
ATOM   2378  CD1 PHE B 808      59.550  48.071   7.525  1.00  0.00           C  
ATOM   2379  CD2 PHE B 808      60.521  46.355   8.893  1.00  0.00           C  
ATOM   2380  CE1 PHE B 808      59.679  47.283   6.385  1.00  0.00           C  
ATOM   2381  CE2 PHE B 808      60.661  45.544   7.761  1.00  0.00           C  
ATOM   2382  CZ  PHE B 808      60.230  46.019   6.495  1.00  0.00           C  
ATOM   2383  N   SER B 809      60.111  51.633  11.391  1.00  0.00           N  
ATOM   2384  CA  SER B 809      59.670  52.406  12.550  1.00  0.00           C  
ATOM   2385  C   SER B 809      59.363  53.812  12.125  1.00  0.00           C  
ATOM   2386  O   SER B 809      58.717  54.550  12.870  1.00  0.00           O  
ATOM   2387  CB  SER B 809      60.749  52.490  13.632  1.00  0.00           C  
ATOM   2388  OG  SER B 809      60.981  51.230  14.222  1.00  0.00           O  
ATOM   2389  N   GLU B 810      59.788  54.177  10.922  1.00  0.00           N  
ATOM   2390  CA  GLU B 810      59.608  55.540  10.490  1.00  0.00           C  
ATOM   2391  C   GLU B 810      58.602  55.654   9.399  1.00  0.00           C  
ATOM   2392  O   GLU B 810      57.956  56.693   9.263  1.00  0.00           O  
ATOM   2393  CB  GLU B 810      60.939  56.147  10.047  1.00  0.00           C  
ATOM   2394  CG  GLU B 810      62.046  56.124  11.095  1.00  0.00           C  
ATOM   2395  CD  GLU B 810      61.942  57.263  12.071  1.00  0.00           C  
ATOM   2396  OE1 GLU B 810      61.673  58.397  11.616  1.00  0.00           O  
ATOM   2397  OE2 GLU B 810      62.140  57.037  13.288  1.00  0.00           O  
ATOM   2398  N   LEU B 811      58.467  54.607   8.597  1.00  0.00           N  
ATOM   2399  CA  LEU B 811      57.478  54.631   7.521  1.00  0.00           C  
ATOM   2400  C   LEU B 811      56.125  55.100   8.084  1.00  0.00           C  
ATOM   2401  O   LEU B 811      55.514  56.047   7.581  1.00  0.00           O  
ATOM   2402  CB  LEU B 811      57.359  53.253   6.908  1.00  0.00           C  
ATOM   2403  CG  LEU B 811      58.108  53.154   5.611  1.00  0.00           C  
ATOM   2404  CD1 LEU B 811      58.012  51.755   5.082  1.00  0.00           C  
ATOM   2405  CD2 LEU B 811      57.439  54.090   4.664  1.00  0.00           C  
ATOM   2406  N   PRO B 812      55.663  54.469   9.168  1.00  0.00           N  
ATOM   2407  CA  PRO B 812      54.387  54.910   9.717  1.00  0.00           C  
ATOM   2408  C   PRO B 812      54.565  56.284  10.344  1.00  0.00           C  
ATOM   2409  O   PRO B 812      53.795  57.207  10.083  1.00  0.00           O  
ATOM   2410  CB  PRO B 812      54.107  53.857  10.786  1.00  0.00           C  
ATOM   2411  CG  PRO B 812      55.466  53.480  11.261  1.00  0.00           C  
ATOM   2412  CD  PRO B 812      56.206  53.344   9.948  1.00  0.00           C  
ATOM   2413  N   LYS B 813      55.643  56.410  11.110  1.00  0.00           N  
ATOM   2414  CA  LYS B 813      56.011  57.622  11.825  1.00  0.00           C  
ATOM   2415  C   LYS B 813      56.079  58.886  10.962  1.00  0.00           C  
ATOM   2416  O   LYS B 813      55.888  59.973  11.475  1.00  0.00           O  
ATOM   2417  CB  LYS B 813      57.365  57.392  12.491  1.00  0.00           C  
ATOM   2418  CG  LYS B 813      57.791  58.467  13.424  1.00  0.00           C  
ATOM   2419  CD  LYS B 813      57.111  58.305  14.755  1.00  0.00           C  
ATOM   2420  CE  LYS B 813      57.622  57.074  15.472  1.00  0.00           C  
ATOM   2421  NZ  LYS B 813      59.110  57.116  15.638  1.00  0.00           N  
ATOM   2422  N   ARG B 814      56.335  58.749   9.666  1.00  0.00           N  
ATOM   2423  CA  ARG B 814      56.447  59.906   8.778  1.00  0.00           C  
ATOM   2424  C   ARG B 814      55.479  59.884   7.613  1.00  0.00           C  
ATOM   2425  O   ARG B 814      55.346  60.871   6.895  1.00  0.00           O  
ATOM   2426  CB  ARG B 814      57.843  59.976   8.152  1.00  0.00           C  
ATOM   2427  CG  ARG B 814      59.030  59.999   9.093  1.00  0.00           C  
ATOM   2428  CD  ARG B 814      60.320  59.886   8.265  1.00  0.00           C  
ATOM   2429  NE  ARG B 814      61.530  59.890   9.085  1.00  0.00           N  
ATOM   2430  CZ  ARG B 814      62.746  60.105   8.602  1.00  0.00           C  
ATOM   2431  NH1 ARG B 814      62.920  60.375   7.310  1.00  0.00           N  
ATOM   2432  NH2 ARG B 814      63.782  60.090   9.423  1.00  0.00           N  
ATOM   2433  N   PHE B 815      54.904  58.729   7.324  1.00  0.00           N  
ATOM   2434  CA  PHE B 815      53.996  58.664   6.196  1.00  0.00           C  
ATOM   2435  C   PHE B 815      52.639  58.066   6.540  1.00  0.00           C  
ATOM   2436  O   PHE B 815      51.865  57.722   5.636  1.00  0.00           O  
ATOM   2437  CB  PHE B 815      54.634  57.909   5.036  1.00  0.00           C  
ATOM   2438  CG  PHE B 815      55.924  58.502   4.550  1.00  0.00           C  
ATOM   2439  CD1 PHE B 815      57.102  58.329   5.268  1.00  0.00           C  
ATOM   2440  CD2 PHE B 815      55.978  59.175   3.333  1.00  0.00           C  
ATOM   2441  CE1 PHE B 815      58.310  58.816   4.773  1.00  0.00           C  
ATOM   2442  CE2 PHE B 815      57.173  59.660   2.836  1.00  0.00           C  
ATOM   2443  CZ  PHE B 815      58.334  59.481   3.551  1.00  0.00           C  
ATOM   2444  N   ALA B 818      52.315  58.031   7.832  1.00  0.00           N  
ATOM   2445  CA  ALA B 818      51.037  57.498   8.304  1.00  0.00           C  
ATOM   2446  C   ALA B 818      49.887  57.860   7.376  1.00  0.00           C  
ATOM   2447  O   ALA B 818      49.186  56.988   6.884  1.00  0.00           O  
ATOM   2448  CB  ALA B 818      50.746  57.995   9.700  1.00  0.00           C  
ATOM   2449  N   HIS B 819      49.750  59.140   7.068  1.00  0.00           N  
ATOM   2450  CA  HIS B 819      48.683  59.580   6.189  1.00  0.00           C  
ATOM   2451  C   HIS B 819      48.701  58.925   4.812  1.00  0.00           C  
ATOM   2452  O   HIS B 819      47.668  58.478   4.338  1.00  0.00           O  
ATOM   2453  CB  HIS B 819      48.703  61.103   6.042  1.00  0.00           C  
ATOM   2454  CG  HIS B 819      47.623  61.648   5.152  1.00  0.00           C  
ATOM   2455  ND1 HIS B 819      46.344  61.906   5.604  1.00  0.00           N  
ATOM   2456  CD2 HIS B 819      47.643  62.023   3.848  1.00  0.00           C  
ATOM   2457  CE1 HIS B 819      45.629  62.423   4.619  1.00  0.00           C  
ATOM   2458  NE2 HIS B 819      46.392  62.505   3.542  1.00  0.00           N  
ATOM   2459  N   GLU B 820      49.857  58.859   4.169  1.00  0.00           N  
ATOM   2460  CA  GLU B 820      49.914  58.276   2.831  1.00  0.00           C  
ATOM   2461  C   GLU B 820      49.628  56.800   2.871  1.00  0.00           C  
ATOM   2462  O   GLU B 820      49.209  56.231   1.873  1.00  0.00           O  
ATOM   2463  CB  GLU B 820      51.261  58.506   2.147  1.00  0.00           C  
ATOM   2464  CG  GLU B 820      52.217  59.432   2.888  1.00  0.00           C  
ATOM   2465  CD  GLU B 820      51.737  60.864   2.935  1.00  0.00           C  
ATOM   2466  OE1 GLU B 820      51.502  61.455   1.855  1.00  0.00           O  
ATOM   2467  OE2 GLU B 820      51.614  61.396   4.058  1.00  0.00           O  
ATOM   2468  N   ILE B 821      49.910  56.161   3.997  1.00  0.00           N  
ATOM   2469  CA  ILE B 821      49.631  54.743   4.110  1.00  0.00           C  
ATOM   2470  C   ILE B 821      48.110  54.638   4.237  1.00  0.00           C  
ATOM   2471  O   ILE B 821      47.458  53.908   3.476  1.00  0.00           O  
ATOM   2472  CB  ILE B 821      50.312  54.136   5.338  1.00  0.00           C  
ATOM   2473  CG1 ILE B 821      51.824  54.170   5.159  1.00  0.00           C  
ATOM   2474  CG2 ILE B 821      49.879  52.711   5.518  1.00  0.00           C  
ATOM   2475  CD1 ILE B 821      52.597  53.876   6.438  1.00  0.00           C  
ATOM   2476  N   GLU B 822      47.551  55.445   5.144  1.00  0.00           N  
ATOM   2477  CA  GLU B 822      46.117  55.492   5.410  1.00  0.00           C  
ATOM   2478  C   GLU B 822      45.381  55.601   4.096  1.00  0.00           C  
ATOM   2479  O   GLU B 822      44.537  54.785   3.781  1.00  0.00           O  
ATOM   2480  CB  GLU B 822      45.789  56.709   6.276  1.00  0.00           C  
ATOM   2481  CG  GLU B 822      44.302  56.887   6.606  1.00  0.00           C  
ATOM   2482  CD  GLU B 822      43.965  58.282   7.151  1.00  0.00           C  
ATOM   2483  OE1 GLU B 822      44.279  58.564   8.337  1.00  0.00           O  
ATOM   2484  OE2 GLU B 822      43.385  59.098   6.386  1.00  0.00           O  
ATOM   2485  N   LEU B 823      45.772  56.572   3.296  1.00  0.00           N  
ATOM   2486  CA  LEU B 823      45.151  56.786   2.012  1.00  0.00           C  
ATOM   2487  C   LEU B 823      45.195  55.549   1.120  1.00  0.00           C  
ATOM   2488  O   LEU B 823      44.200  55.226   0.470  1.00  0.00           O  
ATOM   2489  CB  LEU B 823      45.823  57.956   1.292  1.00  0.00           C  
ATOM   2490  CG  LEU B 823      45.681  59.397   1.793  1.00  0.00           C  
ATOM   2491  CD1 LEU B 823      44.904  60.201   0.765  1.00  0.00           C  
ATOM   2492  CD2 LEU B 823      45.010  59.465   3.164  1.00  0.00           C  
ATOM   2493  N   VAL B 824      46.332  54.853   1.077  1.00  0.00           N  
ATOM   2494  CA  VAL B 824      46.451  53.677   0.203  1.00  0.00           C  
ATOM   2495  C   VAL B 824      45.629  52.505   0.739  1.00  0.00           C  
ATOM   2496  O   VAL B 824      45.110  51.682  -0.028  1.00  0.00           O  
ATOM   2497  CB  VAL B 824      47.946  53.280  -0.062  1.00  0.00           C  
ATOM   2498  CG1 VAL B 824      48.478  52.375   1.032  1.00  0.00           C  
ATOM   2499  CG2 VAL B 824      48.085  52.626  -1.423  1.00  0.00           C  
ATOM   2500  N   ARG B 826      45.483  52.475   2.062  1.00  0.00           N  
ATOM   2501  CA  ARG B 826      44.705  51.457   2.754  1.00  0.00           C  
ATOM   2502  C   ARG B 826      43.289  51.527   2.173  1.00  0.00           C  
ATOM   2503  O   ARG B 826      42.718  50.518   1.753  1.00  0.00           O  
ATOM   2504  CB  ARG B 826      44.667  51.780   4.248  1.00  0.00           C  
ATOM   2505  CG  ARG B 826      44.161  50.664   5.120  1.00  0.00           C  
ATOM   2506  CD  ARG B 826      45.230  49.626   5.366  1.00  0.00           C  
ATOM   2507  NE  ARG B 826      45.798  49.738   6.711  1.00  0.00           N  
ATOM   2508  CZ  ARG B 826      47.026  49.336   7.039  1.00  0.00           C  
ATOM   2509  NH1 ARG B 826      47.821  48.799   6.113  1.00  0.00           N  
ATOM   2510  NH2 ARG B 826      47.466  49.470   8.291  1.00  0.00           N  
ATOM   2511  N   LYS B 827      42.775  52.746   2.069  1.00  0.00           N  
ATOM   2512  CA  LYS B 827      41.450  53.008   1.525  1.00  0.00           C  
ATOM   2513  C   LYS B 827      41.166  52.431   0.126  1.00  0.00           C  
ATOM   2514  O   LYS B 827      40.099  52.702  -0.419  1.00  0.00           O  
ATOM   2515  CB  LYS B 827      41.169  54.521   1.502  1.00  0.00           C  
ATOM   2516  CG  LYS B 827      40.699  55.139   2.824  1.00  0.00           C  
ATOM   2517  CD  LYS B 827      41.677  54.889   3.968  1.00  0.00           C  
ATOM   2518  CE  LYS B 827      41.247  55.566   5.270  1.00  0.00           C  
ATOM   2519  NZ  LYS B 827      41.267  57.063   5.208  1.00  0.00           N  
ATOM   2520  N   GLN B 828      42.106  51.704  -0.484  1.00  0.00           N  
ATOM   2521  CA  GLN B 828      41.875  51.106  -1.810  1.00  0.00           C  
ATOM   2522  C   GLN B 828      42.480  49.685  -1.901  1.00  0.00           C  
ATOM   2523  O   GLN B 828      42.073  48.852  -2.722  1.00  0.00           O  
ATOM   2524  CB  GLN B 828      42.404  52.022  -2.929  1.00  0.00           C  
ATOM   2525  CG  GLN B 828      42.326  51.439  -4.332  1.00  0.00           C  
ATOM   2526  CD  GLN B 828      42.696  52.454  -5.410  1.00  0.00           C  
ATOM   2527  OE1 GLN B 828      42.723  52.164  -6.625  1.00  0.00           O  
ATOM   2528  NE2 GLN B 828      42.987  53.665  -4.972  1.00  0.00           N  
ATOM   2529  N   TYR B 894      43.444  49.411  -1.033  1.00  0.00           N  
ATOM   2530  CA  TYR B 894      44.105  48.115  -0.983  1.00  0.00           C  
ATOM   2531  C   TYR B 894      44.083  47.809   0.507  1.00  0.00           C  
ATOM   2532  O   TYR B 894      45.124  47.660   1.149  1.00  0.00           O  
ATOM   2533  CB  TYR B 894      45.545  48.231  -1.497  1.00  0.00           C  
ATOM   2534  CG  TYR B 894      45.632  48.776  -2.888  1.00  0.00           C  
ATOM   2535  CD1 TYR B 894      45.372  47.979  -3.975  1.00  0.00           C  
ATOM   2536  CD2 TYR B 894      45.942  50.102  -3.115  1.00  0.00           C  
ATOM   2537  CE1 TYR B 894      45.416  48.472  -5.251  1.00  0.00           C  
ATOM   2538  CE2 TYR B 894      45.984  50.617  -4.402  1.00  0.00           C  
ATOM   2539  CZ  TYR B 894      45.717  49.786  -5.464  1.00  0.00           C  
ATOM   2540  OH  TYR B 894      45.732  50.260  -6.753  1.00  0.00           O  
ATOM   2541  N   PRO B 895      42.874  47.678   1.072  1.00  0.00           N  
ATOM   2542  CA  PRO B 895      42.738  47.399   2.504  1.00  0.00           C  
ATOM   2543  C   PRO B 895      43.503  46.148   2.822  1.00  0.00           C  
ATOM   2544  O   PRO B 895      43.236  45.099   2.250  1.00  0.00           O  
ATOM   2545  CB  PRO B 895      41.231  47.177   2.680  1.00  0.00           C  
ATOM   2546  CG  PRO B 895      40.601  47.756   1.402  1.00  0.00           C  
ATOM   2547  CD  PRO B 895      41.616  47.391   0.361  1.00  0.00           C  
ATOM   2548  N   VAL B 896      44.507  46.279   3.669  1.00  0.00           N  
ATOM   2549  CA  VAL B 896      45.323  45.149   4.060  1.00  0.00           C  
ATOM   2550  C   VAL B 896      45.602  45.339   5.516  1.00  0.00           C  
ATOM   2551  O   VAL B 896      45.560  46.454   6.015  1.00  0.00           O  
ATOM   2552  CB  VAL B 896      46.635  45.134   3.297  1.00  0.00           C  
ATOM   2553  CG1 VAL B 896      46.362  44.837   1.812  1.00  0.00           C  
ATOM   2554  CG2 VAL B 896      47.342  46.490   3.453  1.00  0.00           C  
ATOM   2555  N   GLU B 897      45.877  44.259   6.214  1.00  0.00           N  
ATOM   2556  CA  GLU B 897      46.120  44.386   7.636  1.00  0.00           C  
ATOM   2557  C   GLU B 897      47.427  45.145   7.854  1.00  0.00           C  
ATOM   2558  O   GLU B 897      48.307  45.142   6.994  1.00  0.00           O  
ATOM   2559  CB  GLU B 897      46.157  43.005   8.284  1.00  0.00           C  
ATOM   2560  CG  GLU B 897      45.964  43.040   9.788  1.00  0.00           C  
ATOM   2561  CD  GLU B 897      46.208  41.693  10.453  1.00  0.00           C  
ATOM   2562  OE1 GLU B 897      46.018  40.640   9.782  1.00  0.00           O  
ATOM   2563  OE2 GLU B 897      46.590  41.696  11.655  1.00  0.00           O  
ATOM   2564  N   GLU B 898      47.534  45.820   8.990  1.00  0.00           N  
ATOM   2565  CA  GLU B 898      48.724  46.586   9.317  1.00  0.00           C  
ATOM   2566  C   GLU B 898      49.926  45.648   9.466  1.00  0.00           C  
ATOM   2567  O   GLU B 898      49.820  44.608  10.128  1.00  0.00           O  
ATOM   2568  CB  GLU B 898      48.479  47.357  10.611  1.00  0.00           C  
ATOM   2569  CG  GLU B 898      49.632  48.209  11.086  1.00  0.00           C  
ATOM   2570  CD  GLU B 898      49.327  48.935  12.395  1.00  0.00           C  
ATOM   2571  OE1 GLU B 898      49.405  48.298  13.477  1.00  0.00           O  
ATOM   2572  OE2 GLU B 898      49.012  50.146  12.333  1.00  0.00           O  
ATOM   2573  N   PHE B 899      51.029  45.997   8.790  1.00  0.00           N  
ATOM   2574  CA  PHE B 899      52.298  45.245   8.808  1.00  0.00           C  
ATOM   2575  C   PHE B 899      52.697  45.055  10.258  1.00  0.00           C  
ATOM   2576  O   PHE B 899      52.706  46.009  11.041  1.00  0.00           O  
ATOM   2577  CB  PHE B 899      53.390  46.037   8.076  1.00  0.00           C  
ATOM   2578  CG  PHE B 899      54.642  45.240   7.738  1.00  0.00           C  
ATOM   2579  CD1 PHE B 899      55.660  45.072   8.680  1.00  0.00           C  
ATOM   2580  CD2 PHE B 899      54.830  44.730   6.448  1.00  0.00           C  
ATOM   2581  CE1 PHE B 899      56.854  44.414   8.345  1.00  0.00           C  
ATOM   2582  CE2 PHE B 899      56.009  44.076   6.103  1.00  0.00           C  
ATOM   2583  CZ  PHE B 899      57.026  43.917   7.054  1.00  0.00           C  
ATOM   2584  N   LYS B 900      53.083  43.830  10.587  1.00  0.00           N  
ATOM   2585  CA  LYS B 900      53.443  43.468  11.952  1.00  0.00           C  
ATOM   2586  C   LYS B 900      54.905  43.106  12.119  1.00  0.00           C  
ATOM   2587  O   LYS B 900      55.553  42.645  11.184  1.00  0.00           O  
ATOM   2588  CB  LYS B 900      52.635  42.243  12.393  1.00  0.00           C  
ATOM   2589  CG  LYS B 900      51.133  42.322  12.210  1.00  0.00           C  
ATOM   2590  CD  LYS B 900      50.520  40.927  12.302  1.00  0.00           C  
ATOM   2591  CE  LYS B 900      50.969  40.192  13.564  1.00  0.00           C  
ATOM   2592  NZ  LYS B 900      50.546  38.763  13.603  1.00  0.00           N  
ATOM   2593  N   LEU B 901      55.394  43.274  13.336  1.00  0.00           N  
ATOM   2594  CA  LEU B 901      56.756  42.910  13.693  1.00  0.00           C  
ATOM   2595  C   LEU B 901      56.760  42.793  15.218  1.00  0.00           C  
ATOM   2596  O   LEU B 901      55.966  43.455  15.895  1.00  0.00           O  
ATOM   2597  CB  LEU B 901      57.793  43.902  13.140  1.00  0.00           C  
ATOM   2598  CG  LEU B 901      57.773  45.384  13.489  1.00  0.00           C  
ATOM   2599  CD1 LEU B 901      58.329  45.610  14.894  1.00  0.00           C  
ATOM   2600  CD2 LEU B 901      58.596  46.137  12.457  1.00  0.00           C  
ATOM   2601  N   PRO B 902      57.599  41.898  15.768  1.00  0.00           N  
ATOM   2602  CA  PRO B 902      57.729  41.638  17.199  1.00  0.00           C  
ATOM   2603  C   PRO B 902      57.579  42.803  18.149  1.00  0.00           C  
ATOM   2604  O   PRO B 902      58.236  43.835  18.018  1.00  0.00           O  
ATOM   2605  CB  PRO B 902      59.100  40.995  17.298  1.00  0.00           C  
ATOM   2606  CG  PRO B 902      59.110  40.155  16.083  1.00  0.00           C  
ATOM   2607  CD  PRO B 902      58.603  41.116  15.026  1.00  0.00           C  
ATOM   2608  N   LYS B 903      56.661  42.622  19.088  1.00  0.00           N  
ATOM   2609  CA  LYS B 903      56.373  43.595  20.134  1.00  0.00           C  
ATOM   2610  C   LYS B 903      57.654  44.018  20.857  1.00  0.00           C  
ATOM   2611  O   LYS B 903      57.834  45.188  21.193  1.00  0.00           O  
ATOM   2612  CB  LYS B 903      55.377  42.996  21.147  1.00  0.00           C  
ATOM   2613  CG  LYS B 903      55.720  41.573  21.673  1.00  0.00           C  
ATOM   2614  CD  LYS B 903      55.180  40.462  20.752  1.00  0.00           C  
ATOM   2615  CE  LYS B 903      56.277  39.770  19.929  1.00  0.00           C  
ATOM   2616  NZ  LYS B 903      55.709  38.908  18.838  1.00  0.00           N  
ATOM   2617  N   ASP B 904      58.537  43.052  21.090  1.00  0.00           N  
ATOM   2618  CA  ASP B 904      59.800  43.307  21.769  1.00  0.00           C  
ATOM   2619  C   ASP B 904      60.833  43.898  20.819  1.00  0.00           C  
ATOM   2620  O   ASP B 904      62.004  44.041  21.172  1.00  0.00           O  
ATOM   2621  CB  ASP B 904      60.334  42.014  22.394  1.00  0.00           C  
ATOM   2622  CG  ASP B 904      60.539  40.897  21.375  1.00  0.00           C  
ATOM   2623  OD1 ASP B 904      60.182  41.074  20.185  1.00  0.00           O  
ATOM   2624  OD2 ASP B 904      61.068  39.836  21.771  1.00  0.00           O  
ATOM   2625  N   GLY B 905      60.394  44.210  19.603  1.00  0.00           N  
ATOM   2626  CA  GLY B 905      61.272  44.787  18.599  1.00  0.00           C  
ATOM   2627  C   GLY B 905      62.216  43.794  17.945  1.00  0.00           C  
ATOM   2628  O   GLY B 905      62.305  43.724  16.709  1.00  0.00           O  
ATOM   2629  N   LYS B 906      62.924  43.046  18.787  1.00  0.00           N  
ATOM   2630  CA  LYS B 906      63.884  42.037  18.369  1.00  0.00           C  
ATOM   2631  C   LYS B 906      63.462  41.307  17.099  1.00  0.00           C  
ATOM   2632  O   LYS B 906      62.469  40.580  17.090  1.00  0.00           O  
ATOM   2633  CB  LYS B 906      64.082  41.037  19.506  1.00  0.00           C  
ATOM   2634  CG  LYS B 906      64.217  41.705  20.861  1.00  0.00           C  
ATOM   2635  CD  LYS B 906      65.229  42.838  20.779  1.00  0.00           C  
ATOM   2636  CE  LYS B 906      65.300  43.674  22.047  1.00  0.00           C  
ATOM   2637  NZ  LYS B 906      66.319  44.760  21.881  1.00  0.00           N  
ATOM   2638  N   MET B 907      64.186  41.551  16.014  1.00  0.00           N  
ATOM   2639  CA  MET B 907      63.883  40.902  14.749  1.00  0.00           C  
ATOM   2640  C   MET B 907      64.081  39.387  14.823  1.00  0.00           C  
ATOM   2641  O   MET B 907      64.890  38.876  15.614  1.00  0.00           O  
ATOM   2642  CB  MET B 907      64.712  41.501  13.605  1.00  0.00           C  
ATOM   2643  CG  MET B 907      63.887  42.331  12.635  1.00  0.00           C  
ATOM   2644  SD  MET B 907      62.754  43.347  13.575  1.00  0.00           S  
ATOM   2645  CE  MET B 907      61.566  43.768  12.299  1.00  0.00           C  
ATOM   2646  N   VAL B 908      63.300  38.683  14.008  1.00  0.00           N  
ATOM   2647  CA  VAL B 908      63.337  37.242  13.939  1.00  0.00           C  
ATOM   2648  C   VAL B 908      64.330  36.783  12.882  1.00  0.00           C  
ATOM   2649  O   VAL B 908      64.217  37.124  11.695  1.00  0.00           O  
ATOM   2650  CB  VAL B 908      61.917  36.687  13.675  1.00  0.00           C  
ATOM   2651  CG1 VAL B 908      61.963  35.287  13.093  1.00  0.00           C  
ATOM   2652  CG2 VAL B 908      61.143  36.668  14.975  1.00  0.00           C  
ATOM   2653  N   ARG B 909      65.335  36.049  13.349  1.00  0.00           N  
ATOM   2654  CA  ARG B 909      66.378  35.488  12.500  1.00  0.00           C  
ATOM   2655  C   ARG B 909      66.403  33.991  12.792  1.00  0.00           C  
ATOM   2656  O   ARG B 909      66.327  33.577  13.959  1.00  0.00           O  
ATOM   2657  CB  ARG B 909      67.728  36.102  12.876  1.00  0.00           C  
ATOM   2658  CG  ARG B 909      68.951  35.490  12.174  1.00  0.00           C  
ATOM   2659  CD  ARG B 909      70.253  35.952  12.828  1.00  0.00           C  
ATOM   2660  NE  ARG B 909      70.429  37.402  12.730  1.00  0.00           N  
ATOM   2661  CZ  ARG B 909      70.233  38.264  13.725  1.00  0.00           C  
ATOM   2662  NH1 ARG B 909      69.817  37.838  14.916  1.00  0.00           N  
ATOM   2663  NH2 ARG B 909      70.433  39.560  13.519  1.00  0.00           N  
ATOM   2664  N   LEU B 910      66.455  33.173  11.750  1.00  0.00           N  
ATOM   2665  CA  LEU B 910      66.492  31.733  11.955  1.00  0.00           C  
ATOM   2666  C   LEU B 910      67.064  30.996  10.765  1.00  0.00           C  
ATOM   2667  O   LEU B 910      66.689  31.240   9.609  1.00  0.00           O  
ATOM   2668  CB  LEU B 910      65.122  31.181  12.366  1.00  0.00           C  
ATOM   2669  CG  LEU B 910      63.866  31.547  11.576  1.00  0.00           C  
ATOM   2670  CD1 LEU B 910      63.759  30.731  10.300  1.00  0.00           C  
ATOM   2671  CD2 LEU B 910      62.660  31.306  12.461  1.00  0.00           C  
ATOM   2672  N   THR B 911      68.010  30.123  11.086  1.00  0.00           N  
ATOM   2673  CA  THR B 911      68.755  29.322  10.133  1.00  0.00           C  
ATOM   2674  C   THR B 911      67.884  28.544   9.189  1.00  0.00           C  
ATOM   2675  O   THR B 911      66.804  28.122   9.560  1.00  0.00           O  
ATOM   2676  CB  THR B 911      69.643  28.299  10.854  1.00  0.00           C  
ATOM   2677  OG1 THR B 911      68.912  27.087  11.045  1.00  0.00           O  
ATOM   2678  CG2 THR B 911      70.081  28.819  12.219  1.00  0.00           C  
ATOM   2679  N   TYR B 912      68.410  28.250   8.006  1.00  0.00           N  
ATOM   2680  CA  TYR B 912      67.677  27.479   7.010  1.00  0.00           C  
ATOM   2681  C   TYR B 912      67.315  26.117   7.576  1.00  0.00           C  
ATOM   2682  O   TYR B 912      66.348  25.503   7.142  1.00  0.00           O  
ATOM   2683  CB  TYR B 912      68.540  27.260   5.803  1.00  0.00           C  
ATOM   2684  CG  TYR B 912      67.805  26.952   4.552  1.00  0.00           C  
ATOM   2685  CD1 TYR B 912      67.165  27.961   3.859  1.00  0.00           C  
ATOM   2686  CD2 TYR B 912      67.905  25.705   3.951  1.00  0.00           C  
ATOM   2687  CE1 TYR B 912      66.662  27.748   2.575  1.00  0.00           C  
ATOM   2688  CE2 TYR B 912      67.409  25.473   2.672  1.00  0.00           C  
ATOM   2689  CZ  TYR B 912      66.798  26.505   1.990  1.00  0.00           C  
ATOM   2690  OH  TYR B 912      66.376  26.352   0.694  1.00  0.00           O  
ATOM   2691  N   LYS B 913      68.106  25.624   8.520  1.00  0.00           N  
ATOM   2692  CA  LYS B 913      67.824  24.330   9.122  1.00  0.00           C  
ATOM   2693  C   LYS B 913      66.454  24.408   9.773  1.00  0.00           C  
ATOM   2694  O   LYS B 913      65.551  23.674   9.383  1.00  0.00           O  
ATOM   2695  CB  LYS B 913      68.898  23.975  10.141  1.00  0.00           C  
ATOM   2696  CG  LYS B 913      68.594  22.794  11.031  1.00  0.00           C  
ATOM   2697  CD  LYS B 913      69.817  22.410  11.854  1.00  0.00           C  
ATOM   2698  CE  LYS B 913      69.417  21.578  13.065  1.00  0.00           C  
ATOM   2699  NZ  LYS B 913      68.547  22.357  14.018  1.00  0.00           N  
ATOM   2700  N   GLU B 914      66.273  25.333  10.713  1.00  0.00           N  
ATOM   2701  CA  GLU B 914      64.983  25.485  11.372  1.00  0.00           C  
ATOM   2702  C   GLU B 914      63.943  25.790  10.307  1.00  0.00           C  
ATOM   2703  O   GLU B 914      62.815  25.350  10.391  1.00  0.00           O  
ATOM   2704  CB  GLU B 914      65.040  26.617  12.375  1.00  0.00           C  
ATOM   2705  CG  GLU B 914      66.103  26.422  13.419  1.00  0.00           C  
ATOM   2706  CD  GLU B 914      66.756  27.721  13.836  1.00  0.00           C  
ATOM   2707  OE1 GLU B 914      67.175  28.483  12.944  1.00  0.00           O  
ATOM   2708  OE2 GLU B 914      66.865  27.984  15.052  1.00  0.00           O  
ATOM   2709  N   GLY B 915      64.350  26.502   9.269  1.00  0.00           N  
ATOM   2710  CA  GLY B 915      63.437  26.831   8.198  1.00  0.00           C  
ATOM   2711  C   GLY B 915      62.830  25.564   7.657  1.00  0.00           C  
ATOM   2712  O   GLY B 915      61.646  25.538   7.355  1.00  0.00           O  
ATOM   2713  N   ILE B 916      63.632  24.506   7.569  1.00  0.00           N  
ATOM   2714  CA  ILE B 916      63.158  23.210   7.074  1.00  0.00           C  
ATOM   2715  C   ILE B 916      62.445  22.409   8.166  1.00  0.00           C  
ATOM   2716  O   ILE B 916      61.461  21.733   7.893  1.00  0.00           O  
ATOM   2717  CB  ILE B 916      64.297  22.353   6.505  1.00  0.00           C  
ATOM   2718  CG1 ILE B 916      64.982  23.083   5.351  1.00  0.00           C  
ATOM   2719  CG2 ILE B 916      63.756  21.032   6.028  1.00  0.00           C  
ATOM   2720  CD1 ILE B 916      64.027  23.492   4.228  1.00  0.00           C  
ATOM   2721  N   GLU B 917      62.931  22.485   9.400  1.00  0.00           N  
ATOM   2722  CA  GLU B 917      62.298  21.765  10.494  1.00  0.00           C  
ATOM   2723  C   GLU B 917      60.816  22.138  10.507  1.00  0.00           C  
ATOM   2724  O   GLU B 917      59.950  21.268  10.494  1.00  0.00           O  
ATOM   2725  CB  GLU B 917      62.951  22.121  11.824  1.00  0.00           C  
ATOM   2726  CG  GLU B 917      62.327  21.434  13.014  1.00  0.00           C  
ATOM   2727  CD  GLU B 917      63.232  21.437  14.251  1.00  0.00           C  
ATOM   2728  OE1 GLU B 917      64.458  21.190  14.111  1.00  0.00           O  
ATOM   2729  OE2 GLU B 917      62.714  21.664  15.373  1.00  0.00           O  
ATOM   2730  N   MET B 918      60.544  23.435  10.398  1.00  0.00           N  
ATOM   2731  CA  MET B 918      59.187  23.964  10.394  1.00  0.00           C  
ATOM   2732  C   MET B 918      58.381  23.414   9.233  1.00  0.00           C  
ATOM   2733  O   MET B 918      57.301  22.869   9.438  1.00  0.00           O  
ATOM   2734  CB  MET B 918      59.194  25.496  10.322  1.00  0.00           C  
ATOM   2735  CG  MET B 918      59.740  26.170  11.564  1.00  0.00           C  
ATOM   2736  SD  MET B 918      59.675  27.971  11.529  1.00  0.00           S  
ATOM   2737  CE  MET B 918      59.830  28.304  13.330  1.00  0.00           C  
ATOM   2738  N   LEU B 919      58.882  23.566   8.015  1.00  0.00           N  
ATOM   2739  CA  LEU B 919      58.146  23.065   6.871  1.00  0.00           C  
ATOM   2740  C   LEU B 919      57.798  21.582   6.991  1.00  0.00           C  
ATOM   2741  O   LEU B 919      56.638  21.183   6.809  1.00  0.00           O  
ATOM   2742  CB  LEU B 919      58.913  23.315   5.579  1.00  0.00           C  
ATOM   2743  CG  LEU B 919      58.760  24.707   4.968  1.00  0.00           C  
ATOM   2744  CD1 LEU B 919      58.738  24.558   3.451  1.00  0.00           C  
ATOM   2745  CD2 LEU B 919      57.458  25.365   5.446  1.00  0.00           C  
ATOM   2746  N   ARG B 920      58.797  20.773   7.328  1.00  0.00           N  
ATOM   2747  CA  ARG B 920      58.611  19.339   7.464  1.00  0.00           C  
ATOM   2748  C   ARG B 920      57.688  18.969   8.605  1.00  0.00           C  
ATOM   2749  O   ARG B 920      56.768  18.193   8.415  1.00  0.00           O  
ATOM   2750  CB  ARG B 920      59.963  18.624   7.560  1.00  0.00           C  
ATOM   2751  CG  ARG B 920      60.234  17.799   6.297  1.00  0.00           C  
ATOM   2752  CD  ARG B 920      61.593  18.015   5.665  1.00  0.00           C  
ATOM   2753  NE  ARG B 920      62.669  17.689   6.585  1.00  0.00           N  
ATOM   2754  CZ  ARG B 920      63.915  17.480   6.196  1.00  0.00           C  
ATOM   2755  NH1 ARG B 920      64.216  17.514   4.904  1.00  0.00           N  
ATOM   2756  NH2 ARG B 920      64.843  17.200   7.099  1.00  0.00           N  
ATOM   2757  N   ALA B1108      57.859  19.603   9.756  1.00  0.00           N  
ATOM   2758  CA  ALA B1108      57.007  19.318  10.907  1.00  0.00           C  
ATOM   2759  C   ALA B1108      55.548  19.761  10.692  1.00  0.00           C  
ATOM   2760  O   ALA B1108      54.715  19.677  11.599  1.00  0.00           O  
ATOM   2761  CB  ALA B1108      57.584  19.962  12.173  1.00  0.00           C  
ATOM   2762  N   ALA B1110      55.249  20.252   9.496  1.00  0.00           N  
ATOM   2763  CA  ALA B1110      53.904  20.675   9.141  1.00  0.00           C  
ATOM   2764  C   ALA B1110      53.575  19.982   7.836  1.00  0.00           C  
ATOM   2765  O   ALA B1110      52.923  20.542   6.963  1.00  0.00           O  
ATOM   2766  CB  ALA B1110      53.837  22.175   8.976  1.00  0.00           C  
ATOM   2767  N   GLY B1112      54.177  18.813   7.659  1.00  0.00           N  
ATOM   2768  CA  GLY B1112      53.917  17.996   6.494  1.00  0.00           C  
ATOM   2769  C   GLY B1112      54.608  18.316   5.202  1.00  0.00           C  
ATOM   2770  O   GLY B1112      54.479  17.549   4.246  1.00  0.00           O  
ATOM   2771  N   LYS B1113      55.323  19.434   5.147  1.00  0.00           N  
ATOM   2772  CA  LYS B1113      56.028  19.820   3.923  1.00  0.00           C  
ATOM   2773  C   LYS B1113      57.224  18.908   3.640  1.00  0.00           C  
ATOM   2774  O   LYS B1113      57.927  18.469   4.565  1.00  0.00           O  
ATOM   2775  CB  LYS B1113      56.485  21.279   3.994  1.00  0.00           C  
ATOM   2776  CG  LYS B1113      55.693  22.236   3.120  1.00  0.00           C  
ATOM   2777  CD  LYS B1113      54.303  22.528   3.652  1.00  0.00           C  
ATOM   2778  CE  LYS B1113      53.517  23.355   2.643  1.00  0.00           C  
ATOM   2779  NZ  LYS B1113      53.435  22.664   1.307  1.00  0.00           N  
ATOM   2780  N   GLU B1114      57.454  18.639   2.357  1.00  0.00           N  
ATOM   2781  CA  GLU B1114      58.551  17.773   1.942  1.00  0.00           C  
ATOM   2782  C   GLU B1114      59.665  18.453   1.149  1.00  0.00           C  
ATOM   2783  O   GLU B1114      59.600  18.548  -0.081  1.00  0.00           O  
ATOM   2784  CB  GLU B1114      58.003  16.582   1.154  1.00  0.00           C  
ATOM   2785  CG  GLU B1114      57.538  15.440   2.039  1.00  0.00           C  
ATOM   2786  CD  GLU B1114      56.498  14.574   1.372  1.00  0.00           C  
ATOM   2787  OE1 GLU B1114      56.770  14.055   0.260  1.00  0.00           O  
ATOM   2788  OE2 GLU B1114      55.402  14.431   1.966  1.00  0.00           O  
ATOM   2789  N   ILE B1115      60.687  18.921   1.859  1.00  0.00           N  
ATOM   2790  CA  ILE B1115      61.831  19.566   1.222  1.00  0.00           C  
ATOM   2791  C   ILE B1115      63.110  18.868   1.668  1.00  0.00           C  
ATOM   2792  O   ILE B1115      63.189  18.343   2.787  1.00  0.00           O  
ATOM   2793  CB  ILE B1115      61.952  21.093   1.534  1.00  0.00           C  
ATOM   2794  CG1 ILE B1115      60.896  21.548   2.531  1.00  0.00           C  
ATOM   2795  CG2 ILE B1115      61.856  21.895   0.251  1.00  0.00           C  
ATOM   2796  CD1 ILE B1115      61.139  21.071   3.924  1.00  0.00           C  
ATOM   2797  N   GLY B1116      64.092  18.844   0.769  1.00  0.00           N  
ATOM   2798  CA  GLY B1116      65.369  18.227   1.064  1.00  0.00           C  
ATOM   2799  C   GLY B1116      66.236  19.180   1.867  1.00  0.00           C  
ATOM   2800  O   GLY B1116      66.248  20.379   1.600  1.00  0.00           O  
ATOM   2801  N   ASP B1117      66.994  18.648   2.819  1.00  0.00           N  
ATOM   2802  CA  ASP B1117      67.858  19.458   3.668  1.00  0.00           C  
ATOM   2803  C   ASP B1117      68.674  20.541   2.963  1.00  0.00           C  
ATOM   2804  O   ASP B1117      69.103  21.492   3.610  1.00  0.00           O  
ATOM   2805  CB  ASP B1117      68.782  18.559   4.478  1.00  0.00           C  
ATOM   2806  CG  ASP B1117      68.119  18.011   5.724  1.00  0.00           C  
ATOM   2807  OD1 ASP B1117      67.646  18.814   6.565  1.00  0.00           O  
ATOM   2808  OD2 ASP B1117      68.112  16.772   5.874  1.00  0.00           O  
ATOM   2809  N   PHE B1118      68.896  20.386   1.659  1.00  0.00           N  
ATOM   2810  CA  PHE B1118      69.646  21.361   0.874  1.00  0.00           C  
ATOM   2811  C   PHE B1118      68.868  21.617  -0.398  1.00  0.00           C  
ATOM   2812  O   PHE B1118      69.407  21.536  -1.515  1.00  0.00           O  
ATOM   2813  CB  PHE B1118      71.049  20.843   0.493  1.00  0.00           C  
ATOM   2814  CG  PHE B1118      71.844  20.334   1.645  1.00  0.00           C  
ATOM   2815  CD1 PHE B1118      72.081  21.140   2.750  1.00  0.00           C  
ATOM   2816  CD2 PHE B1118      72.268  19.021   1.668  1.00  0.00           C  
ATOM   2817  CE1 PHE B1118      72.712  20.646   3.858  1.00  0.00           C  
ATOM   2818  CE2 PHE B1118      72.896  18.519   2.764  1.00  0.00           C  
ATOM   2819  CZ  PHE B1118      73.118  19.332   3.872  1.00  0.00           C  
ATOM   2820  N   GLU B1124      67.587  21.905  -0.240  1.00  0.00           N  
ATOM   2821  CA  GLU B1124      66.750  22.146  -1.404  1.00  0.00           C  
ATOM   2822  C   GLU B1124      66.285  23.579  -1.438  1.00  0.00           C  
ATOM   2823  O   GLU B1124      65.931  24.145  -0.409  1.00  0.00           O  
ATOM   2824  CB  GLU B1124      65.553  21.187  -1.417  1.00  0.00           C  
ATOM   2825  CG  GLU B1124      64.650  21.342  -2.627  1.00  0.00           C  
ATOM   2826  CD  GLU B1124      63.749  20.141  -2.853  1.00  0.00           C  
ATOM   2827  OE1 GLU B1124      63.410  19.446  -1.864  1.00  0.00           O  
ATOM   2828  OE2 GLU B1124      63.392  19.892  -4.031  1.00  0.00           O  
ATOM   2829  N   ASP B1125      66.309  24.161  -2.628  1.00  0.00           N  
ATOM   2830  CA  ASP B1125      65.895  25.540  -2.820  1.00  0.00           C  
ATOM   2831  C   ASP B1125      64.388  25.701  -2.584  1.00  0.00           C  
ATOM   2832  O   ASP B1125      63.583  25.091  -3.295  1.00  0.00           O  
ATOM   2833  CB  ASP B1125      66.256  25.974  -4.250  1.00  0.00           C  
ATOM   2834  CG  ASP B1125      66.150  27.490  -4.462  1.00  0.00           C  
ATOM   2835  OD1 ASP B1125      66.334  28.276  -3.485  1.00  0.00           O  
ATOM   2836  OD2 ASP B1125      65.896  27.897  -5.626  1.00  0.00           O  
ATOM   2837  N   LEU B1126      64.016  26.497  -1.578  1.00  0.00           N  
ATOM   2838  CA  LEU B1126      62.614  26.779  -1.266  1.00  0.00           C  
ATOM   2839  C   LEU B1126      61.845  27.243  -2.512  1.00  0.00           C  
ATOM   2840  O   LEU B1126      62.366  27.993  -3.347  1.00  0.00           O  
ATOM   2841  CB  LEU B1126      62.543  27.877  -0.225  1.00  0.00           C  
ATOM   2842  CG  LEU B1126      62.069  27.470   1.168  1.00  0.00           C  
ATOM   2843  CD1 LEU B1126      62.633  26.127   1.546  1.00  0.00           C  
ATOM   2844  CD2 LEU B1126      62.422  28.538   2.223  1.00  0.00           C  
ATOM   2845  N   SER B1127      60.629  26.741  -2.689  1.00  0.00           N  
ATOM   2846  CA  SER B1127      59.838  27.157  -3.840  1.00  0.00           C  
ATOM   2847  C   SER B1127      58.940  28.325  -3.413  1.00  0.00           C  
ATOM   2848  O   SER B1127      58.767  28.591  -2.204  1.00  0.00           O  
ATOM   2849  CB  SER B1127      58.975  26.007  -4.338  1.00  0.00           C  
ATOM   2850  OG  SER B1127      57.964  25.675  -3.385  1.00  0.00           O  
ATOM   2851  N   THR B1128      58.339  28.986  -4.402  1.00  0.00           N  
ATOM   2852  CA  THR B1128      57.460  30.114  -4.154  1.00  0.00           C  
ATOM   2853  C   THR B1128      56.460  29.749  -3.090  1.00  0.00           C  
ATOM   2854  O   THR B1128      56.350  30.424  -2.069  1.00  0.00           O  
ATOM   2855  CB  THR B1128      56.727  30.450  -5.419  1.00  0.00           C  
ATOM   2856  OG1 THR B1128      57.685  30.578  -6.473  1.00  0.00           O  
ATOM   2857  CG2 THR B1128      55.950  31.734  -5.263  1.00  0.00           C  
ATOM   2858  N   GLU B1129      55.835  28.597  -3.296  1.00  0.00           N  
ATOM   2859  CA  GLU B1129      54.829  28.052  -2.404  1.00  0.00           C  
ATOM   2860  C   GLU B1129      55.418  27.793  -1.026  1.00  0.00           C  
ATOM   2861  O   GLU B1129      54.835  28.168   0.000  1.00  0.00           O  
ATOM   2862  CB  GLU B1129      54.272  26.757  -2.985  1.00  0.00           C  
ATOM   2863  CG  GLU B1129      54.015  26.799  -4.501  1.00  0.00           C  
ATOM   2864  CD  GLU B1129      55.304  26.630  -5.338  1.00  0.00           C  
ATOM   2865  OE1 GLU B1129      55.884  25.516  -5.328  1.00  0.00           O  
ATOM   2866  OE2 GLU B1129      55.742  27.603  -5.998  1.00  0.00           O  
ATOM   2867  N   ASN B1130      56.598  27.183  -1.007  1.00  0.00           N  
ATOM   2868  CA  ASN B1130      57.266  26.881   0.252  1.00  0.00           C  
ATOM   2869  C   ASN B1130      57.757  28.175   0.937  1.00  0.00           C  
ATOM   2870  O   ASN B1130      57.744  28.286   2.186  1.00  0.00           O  
ATOM   2871  CB  ASN B1130      58.419  25.881   0.023  1.00  0.00           C  
ATOM   2872  CG  ASN B1130      57.934  24.421  -0.146  1.00  0.00           C  
ATOM   2873  OD1 ASN B1130      57.668  23.720   0.830  1.00  0.00           O  
ATOM   2874  ND2 ASN B1130      57.877  23.956  -1.384  1.00  0.00           N  
ATOM   2875  N   GLU B1131      58.108  29.174   0.119  1.00  0.00           N  
ATOM   2876  CA  GLU B1131      58.581  30.460   0.614  1.00  0.00           C  
ATOM   2877  C   GLU B1131      57.455  31.049   1.443  1.00  0.00           C  
ATOM   2878  O   GLU B1131      57.583  31.268   2.666  1.00  0.00           O  
ATOM   2879  CB  GLU B1131      58.846  31.393  -0.554  1.00  0.00           C  
ATOM   2880  CG  GLU B1131      60.303  31.691  -0.833  1.00  0.00           C  
ATOM   2881  CD  GLU B1131      60.458  32.726  -1.935  1.00  0.00           C  
ATOM   2882  OE1 GLU B1131      60.402  33.933  -1.617  1.00  0.00           O  
ATOM   2883  OE2 GLU B1131      60.612  32.340  -3.118  1.00  0.00           O  
ATOM   2884  N   LYS B1132      56.332  31.252   0.749  1.00  0.00           N  
ATOM   2885  CA  LYS B1132      55.106  31.795   1.333  1.00  0.00           C  
ATOM   2886  C   LYS B1132      54.641  31.011   2.557  1.00  0.00           C  
ATOM   2887  O   LYS B1132      54.390  31.597   3.621  1.00  0.00           O  
ATOM   2888  CB  LYS B1132      54.006  31.886   0.268  1.00  0.00           C  
ATOM   2889  CG  LYS B1132      54.341  32.906  -0.809  1.00  0.00           C  
ATOM   2890  CD  LYS B1132      53.226  33.146  -1.820  1.00  0.00           C  
ATOM   2891  CE  LYS B1132      53.296  32.162  -3.006  1.00  0.00           C  
ATOM   2892  NZ  LYS B1132      52.510  32.592  -4.225  1.00  0.00           N  
ATOM   2893  N   PHE B1133      54.620  29.689   2.438  1.00  0.00           N  
ATOM   2894  CA  PHE B1133      54.187  28.868   3.546  1.00  0.00           C  
ATOM   2895  C   PHE B1133      55.046  29.118   4.783  1.00  0.00           C  
ATOM   2896  O   PHE B1133      54.515  29.353   5.880  1.00  0.00           O  
ATOM   2897  CB  PHE B1133      54.179  27.377   3.165  1.00  0.00           C  
ATOM   2898  CG  PHE B1133      53.475  26.500   4.180  1.00  0.00           C  
ATOM   2899  CD1 PHE B1133      52.117  26.641   4.406  1.00  0.00           C  
ATOM   2900  CD2 PHE B1133      54.194  25.619   4.979  1.00  0.00           C  
ATOM   2901  CE1 PHE B1133      51.496  25.935   5.407  1.00  0.00           C  
ATOM   2902  CE2 PHE B1133      53.571  24.908   5.985  1.00  0.00           C  
ATOM   2903  CZ  PHE B1133      52.222  25.071   6.198  1.00  0.00           C  
ATOM   2904  N   LEU B1134      56.368  29.106   4.607  1.00  0.00           N  
ATOM   2905  CA  LEU B1134      57.274  29.335   5.746  1.00  0.00           C  
ATOM   2906  C   LEU B1134      57.018  30.742   6.312  1.00  0.00           C  
ATOM   2907  O   LEU B1134      57.033  30.962   7.541  1.00  0.00           O  
ATOM   2908  CB  LEU B1134      58.753  29.115   5.353  1.00  0.00           C  
ATOM   2909  CG  LEU B1134      59.867  29.321   6.403  1.00  0.00           C  
ATOM   2910  CD1 LEU B1134      59.582  28.633   7.734  1.00  0.00           C  
ATOM   2911  CD2 LEU B1134      61.184  28.846   5.830  1.00  0.00           C  
ATOM   2912  N   GLY B1135      56.723  31.671   5.406  1.00  0.00           N  
ATOM   2913  CA  GLY B1135      56.414  33.020   5.828  1.00  0.00           C  
ATOM   2914  C   GLY B1135      55.245  32.950   6.785  1.00  0.00           C  
ATOM   2915  O   GLY B1135      55.379  33.380   7.941  1.00  0.00           O  
ATOM   2916  N   LYS B1136      54.159  32.305   6.322  1.00  0.00           N  
ATOM   2917  CA  LYS B1136      52.904  32.097   7.083  1.00  0.00           C  
ATOM   2918  C   LYS B1136      53.172  31.485   8.442  1.00  0.00           C  
ATOM   2919  O   LYS B1136      52.641  31.930   9.462  1.00  0.00           O  
ATOM   2920  CB  LYS B1136      51.954  31.140   6.353  1.00  0.00           C  
ATOM   2921  CG  LYS B1136      51.457  31.602   4.994  1.00  0.00           C  
ATOM   2922  CD  LYS B1136      50.615  30.505   4.359  1.00  0.00           C  
ATOM   2923  CE  LYS B1136      50.580  30.605   2.839  1.00  0.00           C  
ATOM   2924  NZ  LYS B1136      50.226  29.269   2.248  1.00  0.00           N  
ATOM   2925  N   LEU B1137      53.979  30.436   8.441  1.00  0.00           N  
ATOM   2926  CA  LEU B1137      54.317  29.761   9.666  1.00  0.00           C  
ATOM   2927  C   LEU B1137      54.911  30.719  10.674  1.00  0.00           C  
ATOM   2928  O   LEU B1137      54.446  30.796  11.817  1.00  0.00           O  
ATOM   2929  CB  LEU B1137      55.282  28.638   9.357  1.00  0.00           C  
ATOM   2930  CG  LEU B1137      54.497  27.432   8.868  1.00  0.00           C  
ATOM   2931  CD1 LEU B1137      55.399  26.329   8.289  1.00  0.00           C  
ATOM   2932  CD2 LEU B1137      53.729  26.961  10.091  1.00  0.00           C  
ATOM   2933  N   VAL B1138      55.889  31.503  10.218  1.00  0.00           N  
ATOM   2934  CA  VAL B1138      56.572  32.481  11.073  1.00  0.00           C  
ATOM   2935  C   VAL B1138      55.583  33.566  11.546  1.00  0.00           C  
ATOM   2936  O   VAL B1138      55.639  34.013  12.708  1.00  0.00           O  
ATOM   2937  CB  VAL B1138      57.773  33.136  10.329  1.00  0.00           C  
ATOM   2938  CG1 VAL B1138      58.719  33.782  11.319  1.00  0.00           C  
ATOM   2939  CG2 VAL B1138      58.509  32.116   9.515  1.00  0.00           C  
ATOM   2940  N   ARG B1139      54.668  33.941  10.643  1.00  0.00           N  
ATOM   2941  CA  ARG B1139      53.628  34.943  10.877  1.00  0.00           C  
ATOM   2942  C   ARG B1139      52.900  34.575  12.154  1.00  0.00           C  
ATOM   2943  O   ARG B1139      52.650  35.422  13.010  1.00  0.00           O  
ATOM   2944  CB  ARG B1139      52.634  34.923   9.712  1.00  0.00           C  
ATOM   2945  CG  ARG B1139      51.981  36.246   9.384  1.00  0.00           C  
ATOM   2946  CD  ARG B1139      51.159  36.784  10.539  1.00  0.00           C  
ATOM   2947  NE  ARG B1139      50.860  38.207  10.373  1.00  0.00           N  
ATOM   2948  CZ  ARG B1139      49.869  38.684   9.624  1.00  0.00           C  
ATOM   2949  NH1 ARG B1139      49.055  37.852   8.980  1.00  0.00           N  
ATOM   2950  NH2 ARG B1139      49.681  39.996   9.530  1.00  0.00           N  
ATOM   2951  N   ASP B1140      52.598  33.290  12.292  1.00  0.00           N  
ATOM   2952  CA  ASP B1140      51.897  32.799  13.466  1.00  0.00           C  
ATOM   2953  C   ASP B1140      52.885  32.623  14.598  1.00  0.00           C  
ATOM   2954  O   ASP B1140      52.767  33.255  15.647  1.00  0.00           O  
ATOM   2955  CB  ASP B1140      51.236  31.437  13.195  1.00  0.00           C  
ATOM   2956  CG  ASP B1140      50.348  31.433  11.957  1.00  0.00           C  
ATOM   2957  OD1 ASP B1140      49.855  32.505  11.539  1.00  0.00           O  
ATOM   2958  OD2 ASP B1140      50.142  30.329  11.400  1.00  0.00           O  
ATOM   2959  N   LYS B1141      53.887  31.788  14.334  1.00  0.00           N  
ATOM   2960  CA  LYS B1141      54.922  31.421  15.294  1.00  0.00           C  
ATOM   2961  C   LYS B1141      55.560  32.557  16.067  1.00  0.00           C  
ATOM   2962  O   LYS B1141      55.687  32.461  17.295  1.00  0.00           O  
ATOM   2963  CB  LYS B1141      56.013  30.613  14.593  1.00  0.00           C  
ATOM   2964  CG  LYS B1141      56.516  29.402  15.372  1.00  0.00           C  
ATOM   2965  CD  LYS B1141      57.319  29.761  16.616  1.00  0.00           C  
ATOM   2966  CE  LYS B1141      58.241  28.595  17.008  1.00  0.00           C  
ATOM   2967  NZ  LYS B1141      59.102  28.833  18.211  1.00  0.00           N  
ATOM   2968  N   TYR B1142      55.976  33.606  15.344  1.00  0.00           N  
ATOM   2969  CA  TYR B1142      56.642  34.767  15.937  1.00  0.00           C  
ATOM   2970  C   TYR B1142      55.936  36.117  15.855  1.00  0.00           C  
ATOM   2971  O   TYR B1142      56.388  37.077  16.479  1.00  0.00           O  
ATOM   2972  CB  TYR B1142      58.044  34.906  15.363  1.00  0.00           C  
ATOM   2973  CG  TYR B1142      58.882  33.668  15.545  1.00  0.00           C  
ATOM   2974  CD1 TYR B1142      59.423  33.344  16.791  1.00  0.00           C  
ATOM   2975  CD2 TYR B1142      59.107  32.799  14.479  1.00  0.00           C  
ATOM   2976  CE1 TYR B1142      60.163  32.180  16.965  1.00  0.00           C  
ATOM   2977  CE2 TYR B1142      59.840  31.638  14.640  1.00  0.00           C  
ATOM   2978  CZ  TYR B1142      60.363  31.329  15.880  1.00  0.00           C  
ATOM   2979  OH  TYR B1142      61.058  30.151  16.038  1.00  0.00           O  
ATOM   2980  N   ASP B1143      54.849  36.207  15.092  1.00  0.00           N  
ATOM   2981  CA  ASP B1143      54.100  37.465  14.961  1.00  0.00           C  
ATOM   2982  C   ASP B1143      54.875  38.547  14.259  1.00  0.00           C  
ATOM   2983  O   ASP B1143      54.997  39.659  14.765  1.00  0.00           O  
ATOM   2984  CB  ASP B1143      53.679  38.009  16.324  1.00  0.00           C  
ATOM   2985  CG  ASP B1143      52.461  37.326  16.861  1.00  0.00           C  
ATOM   2986  OD1 ASP B1143      51.467  37.214  16.093  1.00  0.00           O  
ATOM   2987  OD2 ASP B1143      52.505  36.907  18.046  1.00  0.00           O  
ATOM   2988  N   THR B1153      55.389  38.234  13.085  1.00  0.00           N  
ATOM   2989  CA  THR B1153      56.152  39.209  12.349  1.00  0.00           C  
ATOM   2990  C   THR B1153      55.978  38.998  10.871  1.00  0.00           C  
ATOM   2991  O   THR B1153      56.088  37.881  10.372  1.00  0.00           O  
ATOM   2992  CB  THR B1153      57.634  39.135  12.687  1.00  0.00           C  
ATOM   2993  OG1 THR B1153      58.354  39.945  11.755  1.00  0.00           O  
ATOM   2994  CG2 THR B1153      58.141  37.704  12.622  1.00  0.00           C  
ATOM   2995  N   ASP B1154      55.727  40.088  10.170  1.00  0.00           N  
ATOM   2996  CA  ASP B1154      55.527  40.033   8.748  1.00  0.00           C  
ATOM   2997  C   ASP B1154      56.895  40.076   8.061  1.00  0.00           C  
ATOM   2998  O   ASP B1154      56.981  40.037   6.812  1.00  0.00           O  
ATOM   2999  CB  ASP B1154      54.643  41.217   8.324  1.00  0.00           C  
ATOM   3000  CG  ASP B1154      53.133  40.963   8.556  1.00  0.00           C  
ATOM   3001  OD1 ASP B1154      52.521  40.259   7.720  1.00  0.00           O  
ATOM   3002  OD2 ASP B1154      52.539  41.480   9.531  1.00  0.00           O  
ATOM   3003  N   PHE B1155      57.958  40.038   8.873  1.00  0.00           N  
ATOM   3004  CA  PHE B1155      59.339  40.131   8.370  1.00  0.00           C  
ATOM   3005  C   PHE B1155      60.298  39.343   9.243  1.00  0.00           C  
ATOM   3006  O   PHE B1155      60.297  39.479  10.475  1.00  0.00           O  
ATOM   3007  CB  PHE B1155      59.746  41.638   8.309  1.00  0.00           C  
ATOM   3008  CG  PHE B1155      61.251  41.918   8.191  1.00  0.00           C  
ATOM   3009  CD1 PHE B1155      62.046  42.059   9.340  1.00  0.00           C  
ATOM   3010  CD2 PHE B1155      61.853  42.087   6.944  1.00  0.00           C  
ATOM   3011  CE1 PHE B1155      63.395  42.352   9.244  1.00  0.00           C  
ATOM   3012  CE2 PHE B1155      63.202  42.380   6.842  1.00  0.00           C  
ATOM   3013  CZ  PHE B1155      63.970  42.510   7.991  1.00  0.00           C  
ATOM   3014  N   TYR B1156      61.118  38.515   8.604  1.00  0.00           N  
ATOM   3015  CA  TYR B1156      62.106  37.713   9.328  1.00  0.00           C  
ATOM   3016  C   TYR B1156      63.317  37.523   8.402  1.00  0.00           C  
ATOM   3017  O   TYR B1156      63.217  37.730   7.156  1.00  0.00           O  
ATOM   3018  CB  TYR B1156      61.525  36.339   9.791  1.00  0.00           C  
ATOM   3019  CG  TYR B1156      61.300  35.338   8.663  1.00  0.00           C  
ATOM   3020  CD1 TYR B1156      60.550  35.697   7.550  1.00  0.00           C  
ATOM   3021  CD2 TYR B1156      61.910  34.080   8.663  1.00  0.00           C  
ATOM   3022  CE1 TYR B1156      60.418  34.860   6.478  1.00  0.00           C  
ATOM   3023  CE2 TYR B1156      61.781  33.221   7.570  1.00  0.00           C  
ATOM   3024  CZ  TYR B1156      61.030  33.627   6.477  1.00  0.00           C  
ATOM   3025  OH  TYR B1156      60.875  32.858   5.340  1.00  0.00           O  
ATOM   3026  N   ILE B1157      64.437  37.126   9.020  1.00  0.00           N  
ATOM   3027  CA  ILE B1157      65.705  36.887   8.340  1.00  0.00           C  
ATOM   3028  C   ILE B1157      65.996  35.374   8.355  1.00  0.00           C  
ATOM   3029  O   ILE B1157      66.071  34.753   9.442  1.00  0.00           O  
ATOM   3030  CB  ILE B1157      66.866  37.625   9.070  1.00  0.00           C  
ATOM   3031  CG1 ILE B1157      66.513  39.091   9.324  1.00  0.00           C  
ATOM   3032  CG2 ILE B1157      68.105  37.596   8.230  1.00  0.00           C  
ATOM   3033  CD1 ILE B1157      67.511  39.831  10.205  1.00  0.00           C  
ATOM   3034  N   LEU B1158      66.141  34.792   7.157  1.00  0.00           N  
ATOM   3035  CA  LEU B1158      66.431  33.355   6.976  1.00  0.00           C  
ATOM   3036  C   LEU B1158      67.930  33.201   6.709  1.00  0.00           C  
ATOM   3037  O   LEU B1158      68.392  33.335   5.559  1.00  0.00           O  
ATOM   3038  CB  LEU B1158      65.639  32.777   5.790  1.00  0.00           C  
ATOM   3039  CG  LEU B1158      65.641  31.250   5.679  1.00  0.00           C  
ATOM   3040  CD1 LEU B1158      65.096  30.657   6.965  1.00  0.00           C  
ATOM   3041  CD2 LEU B1158      64.848  30.796   4.478  1.00  0.00           C  
ATOM   3042  N   ASP B1159      68.658  32.830   7.761  1.00  0.00           N  
ATOM   3043  CA  ASP B1159      70.110  32.694   7.714  1.00  0.00           C  
ATOM   3044  C   ASP B1159      70.817  31.673   6.809  1.00  0.00           C  
ATOM   3045  O   ASP B1159      70.428  31.477   5.660  1.00  0.00           O  
ATOM   3046  CB  ASP B1159      70.657  32.623   9.135  1.00  0.00           C  
ATOM   3047  CG  ASP B1159      71.985  33.346   9.281  1.00  0.00           C  
ATOM   3048  OD1 ASP B1159      72.647  33.600   8.239  1.00  0.00           O  
ATOM   3049  OD2 ASP B1159      72.342  33.667  10.440  1.00  0.00           O  
ATOM   3050  N   LYS B1160      71.866  31.054   7.351  1.00  0.00           N  
ATOM   3051  CA  LYS B1160      72.765  30.091   6.689  1.00  0.00           C  
ATOM   3052  C   LYS B1160      72.274  29.162   5.566  1.00  0.00           C  
ATOM   3053  O   LYS B1160      72.295  27.960   5.709  1.00  0.00           O  
ATOM   3054  CB  LYS B1160      73.475  29.256   7.765  1.00  0.00           C  
ATOM   3055  CG  LYS B1160      73.847  29.996   9.063  1.00  0.00           C  
ATOM   3056  CD  LYS B1160      75.301  30.471   9.112  1.00  0.00           C  
ATOM   3057  CE  LYS B1160      75.632  31.018  10.515  1.00  0.00           C  
ATOM   3058  NZ  LYS B1160      77.066  31.375  10.722  1.00  0.00           N  
ATOM   3059  N   PHE B1161      71.878  29.704   4.430  1.00  0.00           N  
ATOM   3060  CA  PHE B1161      71.419  28.873   3.320  1.00  0.00           C  
ATOM   3061  C   PHE B1161      72.443  27.829   2.951  1.00  0.00           C  
ATOM   3062  O   PHE B1161      73.608  27.992   3.253  1.00  0.00           O  
ATOM   3063  CB  PHE B1161      71.293  29.707   2.060  1.00  0.00           C  
ATOM   3064  CG  PHE B1161      69.957  30.265   1.829  1.00  0.00           C  
ATOM   3065  CD1 PHE B1161      69.359  31.074   2.783  1.00  0.00           C  
ATOM   3066  CD2 PHE B1161      69.331  30.052   0.608  1.00  0.00           C  
ATOM   3067  CE1 PHE B1161      68.153  31.682   2.525  1.00  0.00           C  
ATOM   3068  CE2 PHE B1161      68.126  30.645   0.322  1.00  0.00           C  
ATOM   3069  CZ  PHE B1161      67.524  31.474   1.285  1.00  0.00           C  
ATOM   3070  N   PRO B1162      72.027  26.747   2.271  1.00  0.00           N  
ATOM   3071  CA  PRO B1162      73.015  25.744   1.885  1.00  0.00           C  
ATOM   3072  C   PRO B1162      73.805  26.346   0.710  1.00  0.00           C  
ATOM   3073  O   PRO B1162      73.239  27.063  -0.114  1.00  0.00           O  
ATOM   3074  CB  PRO B1162      72.142  24.566   1.442  1.00  0.00           C  
ATOM   3075  CG  PRO B1162      70.939  25.213   0.920  1.00  0.00           C  
ATOM   3076  CD  PRO B1162      70.671  26.251   1.985  1.00  0.00           C  
ATOM   3077  N   LEU B1163      75.096  26.045   0.637  1.00  0.00           N  
ATOM   3078  CA  LEU B1163      75.969  26.559  -0.405  1.00  0.00           C  
ATOM   3079  C   LEU B1163      75.660  26.229  -1.878  1.00  0.00           C  
ATOM   3080  O   LEU B1163      75.762  27.105  -2.726  1.00  0.00           O  
ATOM   3081  CB  LEU B1163      77.411  26.182  -0.075  1.00  0.00           C  
ATOM   3082  CG  LEU B1163      78.504  26.361  -1.136  1.00  0.00           C  
ATOM   3083  CD1 LEU B1163      78.627  27.831  -1.565  1.00  0.00           C  
ATOM   3084  CD2 LEU B1163      79.823  25.849  -0.564  1.00  0.00           C  
ATOM   3085  N   GLU B1416      75.302  24.997  -2.210  1.00  0.00           N  
ATOM   3086  CA  GLU B1416      75.049  24.670  -3.621  1.00  0.00           C  
ATOM   3087  C   GLU B1416      74.043  25.558  -4.337  1.00  0.00           C  
ATOM   3088  O   GLU B1416      74.107  25.687  -5.556  1.00  0.00           O  
ATOM   3089  CB  GLU B1416      74.632  23.208  -3.795  1.00  0.00           C  
ATOM   3090  CG  GLU B1416      75.466  22.416  -4.825  1.00  0.00           C  
ATOM   3091  CD  GLU B1416      75.420  22.986  -6.247  1.00  0.00           C  
ATOM   3092  OE1 GLU B1416      74.484  22.632  -7.004  1.00  0.00           O  
ATOM   3093  OE2 GLU B1416      76.339  23.758  -6.618  1.00  0.00           O  
ATOM   3094  N   ILE B1418      73.083  26.124  -3.607  1.00  0.00           N  
ATOM   3095  CA  ILE B1418      72.095  27.009  -4.241  1.00  0.00           C  
ATOM   3096  C   ILE B1418      72.572  28.460  -4.422  1.00  0.00           C  
ATOM   3097  O   ILE B1418      72.321  29.073  -5.472  1.00  0.00           O  
ATOM   3098  CB  ILE B1418      70.719  26.978  -3.549  1.00  0.00           C  
ATOM   3099  CG1 ILE B1418      70.859  27.076  -2.036  1.00  0.00           C  
ATOM   3100  CG2 ILE B1418      70.006  25.726  -3.926  1.00  0.00           C  
ATOM   3101  CD1 ILE B1418      69.550  27.149  -1.334  1.00  0.00           C  
ATOM   3102  N   ARG B1419      73.286  28.986  -3.429  1.00  0.00           N  
ATOM   3103  CA  ARG B1419      73.832  30.337  -3.494  1.00  0.00           C  
ATOM   3104  C   ARG B1419      74.898  30.393  -4.613  1.00  0.00           C  
ATOM   3105  O   ARG B1419      75.537  29.378  -4.922  1.00  0.00           O  
ATOM   3106  CB  ARG B1419      74.450  30.670  -2.166  1.00  0.00           C  
ATOM   3107  CG  ARG B1419      73.586  30.261  -1.041  1.00  0.00           C  
ATOM   3108  CD  ARG B1419      72.935  31.440  -0.436  1.00  0.00           C  
ATOM   3109  NE  ARG B1419      71.884  32.065  -1.231  1.00  0.00           N  
ATOM   3110  CZ  ARG B1419      70.992  32.922  -0.720  1.00  0.00           C  
ATOM   3111  NH1 ARG B1419      71.021  33.241   0.581  1.00  0.00           N  
ATOM   3112  NH2 ARG B1419      70.058  33.460  -1.504  1.00  0.00           N  
ATOM   3113  N   PRO B1420      75.138  31.589  -5.201  1.00  0.00           N  
ATOM   3114  CA  PRO B1420      76.118  31.784  -6.298  1.00  0.00           C  
ATOM   3115  C   PRO B1420      77.629  31.649  -5.962  1.00  0.00           C  
ATOM   3116  O   PRO B1420      78.050  31.944  -4.848  1.00  0.00           O  
ATOM   3117  CB  PRO B1420      75.722  33.153  -6.864  1.00  0.00           C  
ATOM   3118  CG  PRO B1420      75.267  33.907  -5.627  1.00  0.00           C  
ATOM   3119  CD  PRO B1420      74.544  32.874  -4.770  1.00  0.00           C  
ATOM   3120  N   PHE B1421      78.436  31.297  -6.972  1.00  0.00           N  
ATOM   3121  CA  PHE B1421      79.886  31.037  -6.800  1.00  0.00           C  
ATOM   3122  C   PHE B1421      80.664  31.798  -5.750  1.00  0.00           C  
ATOM   3123  O   PHE B1421      81.387  31.198  -4.963  1.00  0.00           O  
ATOM   3124  CB  PHE B1421      80.643  31.084  -8.122  1.00  0.00           C  
ATOM   3125  CG  PHE B1421      81.003  32.460  -8.557  1.00  0.00           C  
ATOM   3126  CD1 PHE B1421      82.056  33.141  -7.964  1.00  0.00           C  
ATOM   3127  CD2 PHE B1421      80.288  33.086  -9.561  1.00  0.00           C  
ATOM   3128  CE1 PHE B1421      82.391  34.424  -8.358  1.00  0.00           C  
ATOM   3129  CE2 PHE B1421      80.614  34.376  -9.970  1.00  0.00           C  
ATOM   3130  CZ  PHE B1421      81.670  35.047  -9.364  1.00  0.00           C  
ATOM   3131  N   TYR B1422      80.492  33.108  -5.715  1.00  0.00           N  
ATOM   3132  CA  TYR B1422      81.200  33.949  -4.767  1.00  0.00           C  
ATOM   3133  C   TYR B1422      80.736  33.961  -3.309  1.00  0.00           C  
ATOM   3134  O   TYR B1422      81.146  34.842  -2.564  1.00  0.00           O  
ATOM   3135  CB  TYR B1422      81.192  35.378  -5.284  1.00  0.00           C  
ATOM   3136  CG  TYR B1422      79.809  35.908  -5.598  1.00  0.00           C  
ATOM   3137  CD1 TYR B1422      78.929  36.254  -4.566  1.00  0.00           C  
ATOM   3138  CD2 TYR B1422      79.369  36.034  -6.924  1.00  0.00           C  
ATOM   3139  CE1 TYR B1422      77.656  36.691  -4.833  1.00  0.00           C  
ATOM   3140  CE2 TYR B1422      78.098  36.482  -7.205  1.00  0.00           C  
ATOM   3141  CZ  TYR B1422      77.241  36.798  -6.148  1.00  0.00           C  
ATOM   3142  OH  TYR B1422      75.938  37.142  -6.395  1.00  0.00           O  
ATOM   3143  N   THR B1423      79.876  33.049  -2.878  1.00  0.00           N  
ATOM   3144  CA  THR B1423      79.456  33.111  -1.477  1.00  0.00           C  
ATOM   3145  C   THR B1423      80.295  32.262  -0.517  1.00  0.00           C  
ATOM   3146  O   THR B1423      80.701  31.139  -0.824  1.00  0.00           O  
ATOM   3147  CB  THR B1423      77.902  32.909  -1.311  1.00  0.00           C  
ATOM   3148  OG1 THR B1423      77.579  32.331  -0.031  1.00  0.00           O  
ATOM   3149  CG2 THR B1423      77.344  32.089  -2.411  1.00  0.00           C  
ATOM   3150  N   MET B1424      80.571  32.809   0.649  1.00  0.00           N  
ATOM   3151  CA  MET B1424      81.401  32.101   1.588  1.00  0.00           C  
ATOM   3152  C   MET B1424      80.794  30.924   2.303  1.00  0.00           C  
ATOM   3153  O   MET B1424      79.795  31.058   2.995  1.00  0.00           O  
ATOM   3154  CB  MET B1424      81.961  33.056   2.643  1.00  0.00           C  
ATOM   3155  CG  MET B1424      82.992  32.420   3.579  1.00  0.00           C  
ATOM   3156  SD  MET B1424      84.763  32.644   3.141  1.00  0.00           S  
ATOM   3157  CE  MET B1424      84.798  32.290   1.380  1.00  0.00           C  
ATOM   3158  N   PRO B1425      81.428  29.754   2.183  1.00  0.00           N  
ATOM   3159  CA  PRO B1425      81.045  28.492   2.803  1.00  0.00           C  
ATOM   3160  C   PRO B1425      81.109  28.695   4.316  1.00  0.00           C  
ATOM   3161  O   PRO B1425      81.850  29.541   4.781  1.00  0.00           O  
ATOM   3162  CB  PRO B1425      82.168  27.573   2.350  1.00  0.00           C  
ATOM   3163  CG  PRO B1425      82.416  28.035   0.945  1.00  0.00           C  
ATOM   3164  CD  PRO B1425      82.452  29.523   1.143  1.00  0.00           C  
ATOM   3165  N   ASP B1426      80.332  27.941   5.081  1.00  0.00           N  
ATOM   3166  CA  ASP B1426      80.338  28.067   6.537  1.00  0.00           C  
ATOM   3167  C   ASP B1426      81.592  27.369   7.096  1.00  0.00           C  
ATOM   3168  O   ASP B1426      81.944  26.270   6.661  1.00  0.00           O  
ATOM   3169  CB  ASP B1426      79.056  27.449   7.105  1.00  0.00           C  
ATOM   3170  CG  ASP B1426      78.909  27.660   8.616  1.00  0.00           C  
ATOM   3171  OD1 ASP B1426      79.445  26.852   9.387  1.00  0.00           O  
ATOM   3172  OD2 ASP B1426      78.252  28.621   9.059  1.00  0.00           O  
ATOM   3173  N   PRO B1427      82.262  27.971   8.096  1.00  0.00           N  
ATOM   3174  CA  PRO B1427      83.476  27.412   8.712  1.00  0.00           C  
ATOM   3175  C   PRO B1427      83.299  26.049   9.374  1.00  0.00           C  
ATOM   3176  O   PRO B1427      84.279  25.333   9.609  1.00  0.00           O  
ATOM   3177  CB  PRO B1427      83.819  28.448   9.772  1.00  0.00           C  
ATOM   3178  CG  PRO B1427      82.487  28.889  10.217  1.00  0.00           C  
ATOM   3179  CD  PRO B1427      81.789  29.117   8.883  1.00  0.00           C  
ATOM   3180  N   ALA B1437      82.062  25.736   9.751  1.00  0.00           N  
ATOM   3181  CA  ALA B1437      81.728  24.471  10.397  1.00  0.00           C  
ATOM   3182  C   ALA B1437      80.583  23.780   9.667  1.00  0.00           C  
ATOM   3183  O   ALA B1437      79.494  23.652  10.226  1.00  0.00           O  
ATOM   3184  CB  ALA B1437      81.350  24.709  11.853  1.00  0.00           C  
ATOM   3185  N   ASN B1438      80.813  23.470   8.388  1.00  0.00           N  
ATOM   3186  CA  ASN B1438      79.872  22.768   7.512  1.00  0.00           C  
ATOM   3187  C   ASN B1438      79.846  23.293   6.096  1.00  0.00           C  
ATOM   3188  O   ASN B1438      78.913  23.979   5.695  1.00  0.00           O  
ATOM   3189  CB  ASN B1438      78.434  22.748   8.045  1.00  0.00           C  
ATOM   3190  CG  ASN B1438      77.623  21.519   7.555  1.00  0.00           C  
ATOM   3191  OD1 ASN B1438      76.832  20.952   8.322  1.00  0.00           O  
ATOM   3192  ND2 ASN B1438      77.804  21.121   6.282  1.00  0.00           N  
ATOM   3193  N   PRO B1443      80.790  22.848   5.275  1.00  0.00           N  
ATOM   3194  CA  PRO B1443      80.929  23.238   3.867  1.00  0.00           C  
ATOM   3195  C   PRO B1443      79.710  22.937   3.005  1.00  0.00           C  
ATOM   3196  O   PRO B1443      79.808  22.941   1.769  1.00  0.00           O  
ATOM   3197  CB  PRO B1443      82.126  22.406   3.400  1.00  0.00           C  
ATOM   3198  CG  PRO B1443      82.088  21.204   4.309  1.00  0.00           C  
ATOM   3199  CD  PRO B1443      81.801  21.848   5.645  1.00  0.00           C  
ATOM   3200  N   LYS B1444      78.609  22.555   3.656  1.00  0.00           N  
ATOM   3201  CA  LYS B1444      77.348  22.254   2.967  1.00  0.00           C  
ATOM   3202  C   LYS B1444      76.466  23.506   3.023  1.00  0.00           C  
ATOM   3203  O   LYS B1444      75.667  23.785   2.119  1.00  0.00           O  
ATOM   3204  CB  LYS B1444      76.636  21.050   3.613  1.00  0.00           C  
ATOM   3205  CG  LYS B1444      76.949  19.701   2.942  1.00  0.00           C  
ATOM   3206  CD  LYS B1444      78.429  19.369   3.028  1.00  0.00           C  
ATOM   3207  CE  LYS B1444      78.779  18.098   2.271  1.00  0.00           C  
ATOM   3208  NZ  LYS B1444      80.209  17.720   2.520  1.00  0.00           N  
ATOM   3209  N   TYR B1448      76.633  24.254   4.102  1.00  0.00           N  
ATOM   3210  CA  TYR B1448      75.920  25.483   4.279  1.00  0.00           C  
ATOM   3211  C   TYR B1448      76.754  26.644   3.744  1.00  0.00           C  
ATOM   3212  O   TYR B1448      77.713  26.417   3.000  1.00  0.00           O  
ATOM   3213  CB  TYR B1448      75.506  25.606   5.732  1.00  0.00           C  
ATOM   3214  CG  TYR B1448      74.375  24.646   5.970  1.00  0.00           C  
ATOM   3215  CD1 TYR B1448      73.308  24.578   5.061  1.00  0.00           C  
ATOM   3216  CD2 TYR B1448      74.395  23.746   7.023  1.00  0.00           C  
ATOM   3217  CE1 TYR B1448      72.302  23.634   5.187  1.00  0.00           C  
ATOM   3218  CE2 TYR B1448      73.378  22.785   7.163  1.00  0.00           C  
ATOM   3219  CZ  TYR B1448      72.341  22.733   6.239  1.00  0.00           C  
ATOM   3220  OH  TYR B1448      71.370  21.756   6.344  1.00  0.00           O  
ATOM   3221  N   SER B1456      76.366  27.877   4.045  1.00  0.00           N  
ATOM   3222  CA  SER B1456      77.089  29.041   3.539  1.00  0.00           C  
ATOM   3223  C   SER B1456      76.642  30.240   4.315  1.00  0.00           C  
ATOM   3224  O   SER B1456      75.547  30.217   4.863  1.00  0.00           O  
ATOM   3225  CB  SER B1456      76.761  29.269   2.055  1.00  0.00           C  
ATOM   3226  OG  SER B1456      75.454  29.776   1.889  1.00  0.00           O  
ATOM   3227  N   ASN B1457      77.496  31.259   4.398  1.00  0.00           N  
ATOM   3228  CA  ASN B1457      77.165  32.505   5.095  1.00  0.00           C  
ATOM   3229  C   ASN B1457      76.306  33.319   4.156  1.00  0.00           C  
ATOM   3230  O   ASN B1457      76.794  34.162   3.403  1.00  0.00           O  
ATOM   3231  CB  ASN B1457      78.411  33.297   5.427  1.00  0.00           C  
ATOM   3232  CG  ASN B1457      79.224  32.650   6.487  1.00  0.00           C  
ATOM   3233  OD1 ASN B1457      78.857  32.676   7.661  1.00  0.00           O  
ATOM   3234  ND2 ASN B1457      80.323  32.022   6.086  1.00  0.00           N  
ATOM   3235  N   SER B1458      75.024  33.001   4.164  1.00  0.00           N  
ATOM   3236  CA  SER B1458      74.075  33.662   3.313  1.00  0.00           C  
ATOM   3237  C   SER B1458      72.843  33.945   4.113  1.00  0.00           C  
ATOM   3238  O   SER B1458      72.721  33.508   5.274  1.00  0.00           O  
ATOM   3239  CB  SER B1458      73.739  32.778   2.147  1.00  0.00           C  
ATOM   3240  OG  SER B1458      74.919  32.444   1.443  1.00  0.00           O  
ATOM   3241  N   TYR B1459      71.959  34.725   3.513  1.00  0.00           N  
ATOM   3242  CA  TYR B1459      70.735  35.102   4.170  1.00  0.00           C  
ATOM   3243  C   TYR B1459      69.825  35.774   3.185  1.00  0.00           C  
ATOM   3244  O   TYR B1459      70.279  36.243   2.137  1.00  0.00           O  
ATOM   3245  CB  TYR B1459      71.034  36.077   5.327  1.00  0.00           C  
ATOM   3246  CG  TYR B1459      72.087  37.136   5.022  1.00  0.00           C  
ATOM   3247  CD1 TYR B1459      71.744  38.350   4.431  1.00  0.00           C  
ATOM   3248  CD2 TYR B1459      73.431  36.904   5.301  1.00  0.00           C  
ATOM   3249  CE1 TYR B1459      72.714  39.287   4.124  1.00  0.00           C  
ATOM   3250  CE2 TYR B1459      74.400  37.831   4.997  1.00  0.00           C  
ATOM   3251  CZ  TYR B1459      74.039  39.012   4.402  1.00  0.00           C  
ATOM   3252  OH  TYR B1459      75.014  39.880   4.012  1.00  0.00           O  
ATOM   3253  N   ASP B1460      68.533  35.745   3.489  1.00  0.00           N  
ATOM   3254  CA  ASP B1460      67.532  36.422   2.695  1.00  0.00           C  
ATOM   3255  C   ASP B1460      66.637  37.059   3.725  1.00  0.00           C  
ATOM   3256  O   ASP B1460      66.679  36.725   4.933  1.00  0.00           O  
ATOM   3257  CB  ASP B1460      66.760  35.492   1.776  1.00  0.00           C  
ATOM   3258  CG  ASP B1460      67.512  35.188   0.487  1.00  0.00           C  
ATOM   3259  OD1 ASP B1460      68.755  35.185   0.511  1.00  0.00           O  
ATOM   3260  OD2 ASP B1460      66.873  34.927  -0.560  1.00  0.00           O  
ATOM   3261  N   PHE B1461      65.957  38.099   3.266  1.00  0.00           N  
ATOM   3262  CA  PHE B1461      65.046  38.874   4.092  1.00  0.00           C  
ATOM   3263  C   PHE B1461      63.666  38.719   3.488  1.00  0.00           C  
ATOM   3264  O   PHE B1461      63.470  38.812   2.236  1.00  0.00           O  
ATOM   3265  CB  PHE B1461      65.470  40.348   4.109  1.00  0.00           C  
ATOM   3266  CG  PHE B1461      66.576  40.649   5.079  1.00  0.00           C  
ATOM   3267  CD1 PHE B1461      67.776  39.969   5.015  1.00  0.00           C  
ATOM   3268  CD2 PHE B1461      66.380  41.555   6.107  1.00  0.00           C  
ATOM   3269  CE1 PHE B1461      68.753  40.176   5.964  1.00  0.00           C  
ATOM   3270  CE2 PHE B1461      67.356  41.769   7.063  1.00  0.00           C  
ATOM   3271  CZ  PHE B1461      68.541  41.076   6.993  1.00  0.00           C  
ATOM   3272  N   PHE B1462      62.707  38.470   4.370  1.00  0.00           N  
ATOM   3273  CA  PHE B1462      61.352  38.264   3.912  1.00  0.00           C  
ATOM   3274  C   PHE B1462      60.337  39.212   4.499  1.00  0.00           C  
ATOM   3275  O   PHE B1462      60.328  39.467   5.719  1.00  0.00           O  
ATOM   3276  CB  PHE B1462      60.925  36.835   4.221  1.00  0.00           C  
ATOM   3277  CG  PHE B1462      61.607  35.794   3.382  1.00  0.00           C  
ATOM   3278  CD1 PHE B1462      61.433  35.772   2.001  1.00  0.00           C  
ATOM   3279  CD2 PHE B1462      62.397  34.814   3.978  1.00  0.00           C  
ATOM   3280  CE1 PHE B1462      62.025  34.792   1.227  1.00  0.00           C  
ATOM   3281  CE2 PHE B1462      62.993  33.834   3.225  1.00  0.00           C  
ATOM   3282  CZ  PHE B1462      62.807  33.820   1.842  1.00  0.00           C  
ATOM   3283  N   MET B1463      59.468  39.711   3.625  1.00  0.00           N  
ATOM   3284  CA  MET B1463      58.369  40.592   4.019  1.00  0.00           C  
ATOM   3285  C   MET B1463      57.123  39.990   3.412  1.00  0.00           C  
ATOM   3286  O   MET B1463      57.065  39.752   2.192  1.00  0.00           O  
ATOM   3287  CB  MET B1463      58.550  42.030   3.519  1.00  0.00           C  
ATOM   3288  CG  MET B1463      59.485  42.855   4.388  1.00  0.00           C  
ATOM   3289  SD  MET B1463      59.519  44.566   3.912  1.00  0.00           S  
ATOM   3290  CE  MET B1463      59.287  44.424   2.178  1.00  0.00           C  
ATOM   3291  N   ARG B1464      56.148  39.714   4.276  1.00  0.00           N  
ATOM   3292  CA  ARG B1464      54.888  39.111   3.857  1.00  0.00           C  
ATOM   3293  C   ARG B1464      55.192  37.838   3.085  1.00  0.00           C  
ATOM   3294  O   ARG B1464      54.692  37.631   1.962  1.00  0.00           O  
ATOM   3295  CB  ARG B1464      54.038  40.067   2.996  1.00  0.00           C  
ATOM   3296  CG  ARG B1464      53.334  41.156   3.786  1.00  0.00           C  
ATOM   3297  CD  ARG B1464      52.062  41.633   3.087  1.00  0.00           C  
ATOM   3298  NE  ARG B1464      51.631  42.957   3.556  1.00  0.00           N  
ATOM   3299  CZ  ARG B1464      51.419  43.294   4.827  1.00  0.00           C  
ATOM   3300  NH1 ARG B1464      51.525  42.408   5.811  1.00  0.00           N  
ATOM   3301  NH2 ARG B1464      51.052  44.527   5.113  1.00  0.00           N  
ATOM   3302  N   GLY B1693      56.089  37.041   3.672  1.00  0.00           N  
ATOM   3303  CA  GLY B1693      56.476  35.770   3.093  1.00  0.00           C  
ATOM   3304  C   GLY B1693      57.251  35.818   1.796  1.00  0.00           C  
ATOM   3305  O   GLY B1693      57.614  34.763   1.285  1.00  0.00           O  
ATOM   3306  N   GLU B1700      57.439  36.990   1.199  1.00  0.00           N  
ATOM   3307  CA  GLU B1700      58.234  37.048  -0.019  1.00  0.00           C  
ATOM   3308  C   GLU B1700      59.619  37.691   0.211  1.00  0.00           C  
ATOM   3309  O   GLU B1700      59.898  38.271   1.277  1.00  0.00           O  
ATOM   3310  CB  GLU B1700      57.443  37.649  -1.180  1.00  0.00           C  
ATOM   3311  CG  GLU B1700      56.720  36.577  -1.954  1.00  0.00           C  
ATOM   3312  CD  GLU B1700      55.705  37.112  -2.959  1.00  0.00           C  
ATOM   3313  OE1 GLU B1700      54.697  37.681  -2.500  1.00  0.00           O  
ATOM   3314  OE2 GLU B1700      55.853  36.922  -4.190  1.00  0.00           O  
ATOM   3315  N   GLU B1701      60.504  37.508  -0.761  1.00  0.00           N  
ATOM   3316  CA  GLU B1701      61.871  37.989  -0.672  1.00  0.00           C  
ATOM   3317  C   GLU B1701      62.125  39.399  -1.188  1.00  0.00           C  
ATOM   3318  O   GLU B1701      61.763  39.735  -2.330  1.00  0.00           O  
ATOM   3319  CB  GLU B1701      62.762  36.999  -1.408  1.00  0.00           C  
ATOM   3320  CG  GLU B1701      64.240  37.328  -1.448  1.00  0.00           C  
ATOM   3321  CD  GLU B1701      64.949  36.637  -2.619  1.00  0.00           C  
ATOM   3322  OE1 GLU B1701      64.754  35.410  -2.819  1.00  0.00           O  
ATOM   3323  OE2 GLU B1701      65.684  37.325  -3.360  1.00  0.00           O  
ATOM   3324  N   ILE B1702      62.771  40.208  -0.339  1.00  0.00           N  
ATOM   3325  CA  ILE B1702      63.136  41.588  -0.683  1.00  0.00           C  
ATOM   3326  C   ILE B1702      64.651  41.753  -0.848  1.00  0.00           C  
ATOM   3327  O   ILE B1702      65.103  42.318  -1.840  1.00  0.00           O  
ATOM   3328  CB  ILE B1702      62.669  42.583   0.361  1.00  0.00           C  
ATOM   3329  CG1 ILE B1702      63.284  42.277   1.717  1.00  0.00           C  
ATOM   3330  CG2 ILE B1702      61.208  42.510   0.466  1.00  0.00           C  
ATOM   3331  CD1 ILE B1702      62.673  43.004   2.881  1.00  0.00           C  
ATOM   3332  N   LEU B1703      65.420  41.222   0.107  1.00  0.00           N  
ATOM   3333  CA  LEU B1703      66.884  41.297   0.123  1.00  0.00           C  
ATOM   3334  C   LEU B1703      67.511  39.920  -0.002  1.00  0.00           C  
ATOM   3335  O   LEU B1703      66.888  38.906   0.301  1.00  0.00           O  
ATOM   3336  CB  LEU B1703      67.355  41.939   1.444  1.00  0.00           C  
ATOM   3337  CG  LEU B1703      68.835  42.205   1.755  1.00  0.00           C  
ATOM   3338  CD1 LEU B1703      68.987  43.342   2.772  1.00  0.00           C  
ATOM   3339  CD2 LEU B1703      69.484  40.942   2.274  1.00  0.00           C  
ATOM   3340  N   SER B1704      68.787  39.896  -0.345  1.00  0.00           N  
ATOM   3341  CA  SER B1704      69.512  38.645  -0.477  1.00  0.00           C  
ATOM   3342  C   SER B1704      70.968  39.010  -0.301  1.00  0.00           C  
ATOM   3343  O   SER B1704      71.578  39.557  -1.218  1.00  0.00           O  
ATOM   3344  CB  SER B1704      69.288  38.068  -1.874  1.00  0.00           C  
ATOM   3345  OG  SER B1704      69.910  36.807  -2.015  1.00  0.00           O  
ATOM   3346  N   GLY B1705      71.535  38.756   0.868  1.00  0.00           N  
ATOM   3347  CA  GLY B1705      72.930  39.116   1.048  1.00  0.00           C  
ATOM   3348  C   GLY B1705      73.750  37.973   1.570  1.00  0.00           C  
ATOM   3349  O   GLY B1705      73.184  37.015   2.073  1.00  0.00           O  
ATOM   3350  N   ALA B1706      75.069  38.122   1.575  1.00  0.00           N  
ATOM   3351  CA  ALA B1706      75.965  37.059   2.044  1.00  0.00           C  
ATOM   3352  C   ALA B1706      77.405  37.519   2.143  1.00  0.00           C  
ATOM   3353  O   ALA B1706      77.792  38.514   1.535  1.00  0.00           O  
ATOM   3354  CB  ALA B1706      75.907  35.860   1.096  1.00  0.00           C  
ATOM   3355  N   GLN B1707      78.194  36.801   2.933  1.00  0.00           N  
ATOM   3356  CA  GLN B1707      79.603  37.102   3.043  1.00  0.00           C  
ATOM   3357  C   GLN B1707      80.207  36.683   1.703  1.00  0.00           C  
ATOM   3358  O   GLN B1707      79.845  35.660   1.126  1.00  0.00           O  
ATOM   3359  CB  GLN B1707      80.236  36.314   4.173  1.00  0.00           C  
ATOM   3360  CG  GLN B1707      81.744  36.344   4.133  1.00  0.00           C  
ATOM   3361  CD  GLN B1707      82.415  35.862   5.421  1.00  0.00           C  
ATOM   3362  OE1 GLN B1707      81.762  35.560   6.437  1.00  0.00           O  
ATOM   3363  NE2 GLN B1707      83.739  35.772   5.366  1.00  0.00           N  
ATOM   3364  N   ARG B1708      81.092  37.506   1.176  1.00  0.00           N  
ATOM   3365  CA  ARG B1708      81.714  37.209  -0.097  1.00  0.00           C  
ATOM   3366  C   ARG B1708      83.095  36.606   0.133  1.00  0.00           C  
ATOM   3367  O   ARG B1708      83.701  36.786   1.219  1.00  0.00           O  
ATOM   3368  CB  ARG B1708      81.843  38.492  -0.907  1.00  0.00           C  
ATOM   3369  CG  ARG B1708      80.586  39.348  -0.973  1.00  0.00           C  
ATOM   3370  CD  ARG B1708      79.491  38.598  -1.674  1.00  0.00           C  
ATOM   3371  NE  ARG B1708      78.445  39.450  -2.247  1.00  0.00           N  
ATOM   3372  CZ  ARG B1708      77.596  40.204  -1.557  1.00  0.00           C  
ATOM   3373  NH1 ARG B1708      77.652  40.274  -0.233  1.00  0.00           N  
ATOM   3374  NH2 ARG B1708      76.692  40.907  -2.212  1.00  0.00           N  
ATOM   3375  N   ILE B1709      83.577  35.873  -0.872  1.00  0.00           N  
ATOM   3376  CA  ILE B1709      84.900  35.249  -0.817  1.00  0.00           C  
ATOM   3377  C   ILE B1709      85.886  36.337  -1.204  1.00  0.00           C  
ATOM   3378  O   ILE B1709      85.974  36.684  -2.392  1.00  0.00           O  
ATOM   3379  CB  ILE B1709      85.101  34.165  -1.903  1.00  0.00           C  
ATOM   3380  CG1 ILE B1709      84.159  32.988  -1.719  1.00  0.00           C  
ATOM   3381  CG2 ILE B1709      86.550  33.687  -1.904  1.00  0.00           C  
ATOM   3382  CD1 ILE B1709      84.075  32.133  -2.970  1.00  0.00           C  
ATOM   3383  N   HIS B1710      86.596  36.907  -0.231  1.00  0.00           N  
ATOM   3384  CA  HIS B1710      87.563  37.920  -0.593  1.00  0.00           C  
ATOM   3385  C   HIS B1710      88.833  37.299  -1.112  1.00  0.00           C  
ATOM   3386  O   HIS B1710      89.408  37.771  -2.090  1.00  0.00           O  
ATOM   3387  CB  HIS B1710      87.878  38.849   0.549  1.00  0.00           C  
ATOM   3388  CG  HIS B1710      88.178  38.165   1.835  1.00  0.00           C  
ATOM   3389  ND1 HIS B1710      87.203  37.557   2.587  1.00  0.00           N  
ATOM   3390  CD2 HIS B1710      89.292  38.171   2.604  1.00  0.00           C  
ATOM   3391  CE1 HIS B1710      87.693  37.239   3.773  1.00  0.00           C  
ATOM   3392  NE2 HIS B1710      88.961  37.601   3.811  1.00  0.00           N  
ATOM   3393  N   ASP B1711      89.238  36.196  -0.496  1.00  0.00           N  
ATOM   3394  CA  ASP B1711      90.450  35.507  -0.897  1.00  0.00           C  
ATOM   3395  C   ASP B1711      90.481  35.155  -2.376  1.00  0.00           C  
ATOM   3396  O   ASP B1711      89.531  34.609  -2.917  1.00  0.00           O  
ATOM   3397  CB  ASP B1711      90.624  34.260  -0.077  1.00  0.00           C  
ATOM   3398  CG  ASP B1711      91.932  33.614  -0.326  1.00  0.00           C  
ATOM   3399  OD1 ASP B1711      92.087  32.990  -1.389  1.00  0.00           O  
ATOM   3400  OD2 ASP B1711      92.810  33.762   0.539  1.00  0.00           O  
ATOM   3401  N   HIS B1712      91.623  35.395  -3.002  1.00  0.00           N  
ATOM   3402  CA  HIS B1712      91.776  35.149  -4.428  1.00  0.00           C  
ATOM   3403  C   HIS B1712      91.871  33.687  -4.764  1.00  0.00           C  
ATOM   3404  O   HIS B1712      91.477  33.264  -5.860  1.00  0.00           O  
ATOM   3405  CB  HIS B1712      93.015  35.861  -4.972  1.00  0.00           C  
ATOM   3406  CG  HIS B1712      93.205  35.687  -6.444  1.00  0.00           C  
ATOM   3407  ND1 HIS B1712      92.234  36.026  -7.362  1.00  0.00           N  
ATOM   3408  CD2 HIS B1712      94.256  35.225  -7.160  1.00  0.00           C  
ATOM   3409  CE1 HIS B1712      92.679  35.786  -8.583  1.00  0.00           C  
ATOM   3410  NE2 HIS B1712      93.904  35.299  -8.488  1.00  0.00           N  
ATOM   3411  N   ALA B1713      92.528  32.942  -3.882  1.00  0.00           N  
ATOM   3412  CA  ALA B1713      92.693  31.506  -4.074  1.00  0.00           C  
ATOM   3413  C   ALA B1713      91.341  30.802  -3.945  1.00  0.00           C  
ATOM   3414  O   ALA B1713      90.845  30.212  -4.921  1.00  0.00           O  
ATOM   3415  CB  ALA B1713      93.673  30.957  -3.059  1.00  0.00           C  
ATOM   3416  N   LEU B1714      90.734  30.909  -2.756  1.00  0.00           N  
ATOM   3417  CA  LEU B1714      89.443  30.290  -2.497  1.00  0.00           C  
ATOM   3418  C   LEU B1714      88.476  30.615  -3.630  1.00  0.00           C  
ATOM   3419  O   LEU B1714      87.890  29.719  -4.242  1.00  0.00           O  
ATOM   3420  CB  LEU B1714      88.882  30.757  -1.154  1.00  0.00           C  
ATOM   3421  CG  LEU B1714      87.605  30.058  -0.668  1.00  0.00           C  
ATOM   3422  CD1 LEU B1714      87.380  28.752  -1.391  1.00  0.00           C  
ATOM   3423  CD2 LEU B1714      87.657  29.821   0.843  1.00  0.00           C  
ATOM   3424  N   LEU B1715      88.398  31.890  -3.976  1.00  0.00           N  
ATOM   3425  CA  LEU B1715      87.514  32.322  -5.035  1.00  0.00           C  
ATOM   3426  C   LEU B1715      87.809  31.636  -6.362  1.00  0.00           C  
ATOM   3427  O   LEU B1715      86.941  31.542  -7.214  1.00  0.00           O  
ATOM   3428  CB  LEU B1715      87.586  33.841  -5.195  1.00  0.00           C  
ATOM   3429  CG  LEU B1715      86.398  34.420  -5.964  1.00  0.00           C  
ATOM   3430  CD1 LEU B1715      85.783  35.516  -5.113  1.00  0.00           C  
ATOM   3431  CD2 LEU B1715      86.801  34.909  -7.376  1.00  0.00           C  
ATOM   3432  N   GLN B1716      89.027  31.172  -6.570  1.00  0.00           N  
ATOM   3433  CA  GLN B1716      89.318  30.527  -7.841  1.00  0.00           C  
ATOM   3434  C   GLN B1716      88.806  29.099  -7.849  1.00  0.00           C  
ATOM   3435  O   GLN B1716      88.484  28.529  -8.907  1.00  0.00           O  
ATOM   3436  CB  GLN B1716      90.810  30.563  -8.132  1.00  0.00           C  
ATOM   3437  CG  GLN B1716      91.277  31.890  -8.661  1.00  0.00           C  
ATOM   3438  CD  GLN B1716      92.723  31.850  -9.105  1.00  0.00           C  
ATOM   3439  OE1 GLN B1716      93.011  31.696 -10.304  1.00  0.00           O  
ATOM   3440  NE2 GLN B1716      93.649  31.994  -8.143  1.00  0.00           N  
ATOM   3441  N   GLU B1717      88.701  28.550  -6.645  1.00  0.00           N  
ATOM   3442  CA  GLU B1717      88.233  27.193  -6.437  1.00  0.00           C  
ATOM   3443  C   GLU B1717      86.760  27.189  -6.821  1.00  0.00           C  
ATOM   3444  O   GLU B1717      86.383  26.723  -7.908  1.00  0.00           O  
ATOM   3445  CB  GLU B1717      88.411  26.845  -4.961  1.00  0.00           C  
ATOM   3446  CG  GLU B1717      88.481  25.388  -4.625  1.00  0.00           C  
ATOM   3447  CD  GLU B1717      89.049  25.169  -3.223  1.00  0.00           C  
ATOM   3448  OE1 GLU B1717      90.296  25.224  -3.078  1.00  0.00           O  
ATOM   3449  OE2 GLU B1717      88.261  24.959  -2.266  1.00  0.00           O  
ATOM   3450  N   ARG B1718      85.965  27.851  -5.985  1.00  0.00           N  
ATOM   3451  CA  ARG B1718      84.527  27.957  -6.155  1.00  0.00           C  
ATOM   3452  C   ARG B1718      84.102  28.346  -7.561  1.00  0.00           C  
ATOM   3453  O   ARG B1718      83.018  27.987  -8.007  1.00  0.00           O  
ATOM   3454  CB  ARG B1718      83.984  28.948  -5.147  1.00  0.00           C  
ATOM   3455  CG  ARG B1718      84.371  28.593  -3.734  1.00  0.00           C  
ATOM   3456  CD  ARG B1718      83.157  28.200  -2.951  1.00  0.00           C  
ATOM   3457  NE  ARG B1718      82.334  27.302  -3.748  1.00  0.00           N  
ATOM   3458  CZ  ARG B1718      82.019  26.064  -3.393  1.00  0.00           C  
ATOM   3459  NH1 ARG B1718      82.469  25.571  -2.243  1.00  0.00           N  
ATOM   3460  NH2 ARG B1718      81.260  25.323  -4.191  1.00  0.00           N  
ATOM   3461  N   MET B1719      84.956  29.059  -8.272  1.00  0.00           N  
ATOM   3462  CA  MET B1719      84.628  29.463  -9.629  1.00  0.00           C  
ATOM   3463  C   MET B1719      84.551  28.214 -10.487  1.00  0.00           C  
ATOM   3464  O   MET B1719      83.525  27.928 -11.100  1.00  0.00           O  
ATOM   3465  CB  MET B1719      85.706  30.389 -10.210  1.00  0.00           C  
ATOM   3466  CG  MET B1719      85.717  31.820  -9.716  1.00  0.00           C  
ATOM   3467  SD  MET B1719      86.559  32.856 -10.910  1.00  0.00           S  
ATOM   3468  CE  MET B1719      85.715  34.378 -10.600  1.00  0.00           C  
ATOM   3469  N   LYS B1720      85.650  27.468 -10.501  1.00  0.00           N  
ATOM   3470  CA  LYS B1720      85.764  26.241 -11.276  1.00  0.00           C  
ATOM   3471  C   LYS B1720      84.679  25.267 -10.830  1.00  0.00           C  
ATOM   3472  O   LYS B1720      84.100  24.550 -11.655  1.00  0.00           O  
ATOM   3473  CB  LYS B1720      87.158  25.626 -11.091  1.00  0.00           C  
ATOM   3474  CG  LYS B1720      88.308  26.542 -11.521  1.00  0.00           C  
ATOM   3475  CD  LYS B1720      89.660  25.842 -11.403  1.00  0.00           C  
ATOM   3476  CE  LYS B1720      90.821  26.769 -11.776  1.00  0.00           C  
ATOM   3477  NZ  LYS B1720      92.132  26.052 -11.785  1.00  0.00           N  
ATOM   3478  N   ALA B1721      84.394  25.263  -9.529  1.00  0.00           N  
ATOM   3479  CA  ALA B1721      83.351  24.404  -8.990  1.00  0.00           C  
ATOM   3480  C   ALA B1721      82.060  24.703  -9.747  1.00  0.00           C  
ATOM   3481  O   ALA B1721      81.395  23.797 -10.221  1.00  0.00           O  
ATOM   3482  CB  ALA B1721      83.154  24.657  -7.507  1.00  0.00           C  
ATOM   3483  N   HIS B1722      81.720  25.974  -9.911  1.00  0.00           N  
ATOM   3484  CA  HIS B1722      80.500  26.293 -10.632  1.00  0.00           C  
ATOM   3485  C   HIS B1722      80.674  26.253 -12.144  1.00  0.00           C  
ATOM   3486  O   HIS B1722      79.791  26.678 -12.886  1.00  0.00           O  
ATOM   3487  CB  HIS B1722      79.910  27.631 -10.170  1.00  0.00           C  
ATOM   3488  CG  HIS B1722      79.293  27.571  -8.806  1.00  0.00           C  
ATOM   3489  ND1 HIS B1722      80.041  27.469  -7.652  1.00  0.00           N  
ATOM   3490  CD2 HIS B1722      77.998  27.586  -8.408  1.00  0.00           C  
ATOM   3491  CE1 HIS B1722      79.239  27.424  -6.601  1.00  0.00           C  
ATOM   3492  NE2 HIS B1722      77.993  27.495  -7.033  1.00  0.00           N  
ATOM   3493  N   GLY B1723      81.786  25.694 -12.603  1.00  0.00           N  
ATOM   3494  CA  GLY B1723      82.021  25.606 -14.033  1.00  0.00           C  
ATOM   3495  C   GLY B1723      82.411  26.941 -14.644  1.00  0.00           C  
ATOM   3496  O   GLY B1723      82.157  27.212 -15.834  1.00  0.00           O  
ATOM   3497  N   LEU B1724      83.067  27.767 -13.833  1.00  0.00           N  
ATOM   3498  CA  LEU B1724      83.499  29.084 -14.264  1.00  0.00           C  
ATOM   3499  C   LEU B1724      84.980  29.108 -14.520  1.00  0.00           C  
ATOM   3500  O   LEU B1724      85.744  28.408 -13.846  1.00  0.00           O  
ATOM   3501  CB  LEU B1724      83.177  30.118 -13.201  1.00  0.00           C  
ATOM   3502  CG  LEU B1724      81.681  30.303 -12.994  1.00  0.00           C  
ATOM   3503  CD1 LEU B1724      81.431  31.045 -11.694  1.00  0.00           C  
ATOM   3504  CD2 LEU B1724      81.077  31.023 -14.204  1.00  0.00           C  
ATOM   3505  N   SER B1725      85.368  29.938 -15.484  1.00  0.00           N  
ATOM   3506  CA  SER B1725      86.760  30.120 -15.868  1.00  0.00           C  
ATOM   3507  C   SER B1725      87.276  31.436 -15.321  1.00  0.00           C  
ATOM   3508  O   SER B1725      86.904  32.498 -15.824  1.00  0.00           O  
ATOM   3509  CB  SER B1725      86.884  30.159 -17.393  1.00  0.00           C  
ATOM   3510  OG  SER B1725      88.147  30.674 -17.798  1.00  0.00           O  
ATOM   3511  N   PRO B1726      88.136  31.395 -14.290  1.00  0.00           N  
ATOM   3512  CA  PRO B1726      88.661  32.653 -13.749  1.00  0.00           C  
ATOM   3513  C   PRO B1726      89.294  33.436 -14.904  1.00  0.00           C  
ATOM   3514  O   PRO B1726      89.189  34.656 -14.979  1.00  0.00           O  
ATOM   3515  CB  PRO B1726      89.723  32.178 -12.760  1.00  0.00           C  
ATOM   3516  CG  PRO B1726      89.149  30.877 -12.254  1.00  0.00           C  
ATOM   3517  CD  PRO B1726      88.647  30.237 -13.534  1.00  0.00           C  
ATOM   3518  N   GLU B1727      89.862  32.706 -15.855  1.00  0.00           N  
ATOM   3519  CA  GLU B1727      90.504  33.315 -17.005  1.00  0.00           C  
ATOM   3520  C   GLU B1727      89.559  33.878 -18.059  1.00  0.00           C  
ATOM   3521  O   GLU B1727      89.997  34.244 -19.152  1.00  0.00           O  
ATOM   3522  CB  GLU B1727      91.474  32.323 -17.658  1.00  0.00           C  
ATOM   3523  CG  GLU B1727      92.915  32.499 -17.212  1.00  0.00           C  
ATOM   3524  CD  GLU B1727      93.438  33.922 -17.460  1.00  0.00           C  
ATOM   3525  OE1 GLU B1727      93.576  34.318 -18.649  1.00  0.00           O  
ATOM   3526  OE2 GLU B1727      93.703  34.644 -16.461  1.00  0.00           O  
ATOM   3527  N   ASP B1728      88.272  33.961 -17.773  1.00  0.00           N  
ATOM   3528  CA  ASP B1728      87.402  34.492 -18.801  1.00  0.00           C  
ATOM   3529  C   ASP B1728      87.240  35.985 -18.619  1.00  0.00           C  
ATOM   3530  O   ASP B1728      87.335  36.493 -17.504  1.00  0.00           O  
ATOM   3531  CB  ASP B1728      86.065  33.724 -18.885  1.00  0.00           C  
ATOM   3532  CG  ASP B1728      85.003  34.235 -17.924  1.00  0.00           C  
ATOM   3533  OD1 ASP B1728      84.456  35.339 -18.164  1.00  0.00           O  
ATOM   3534  OD2 ASP B1728      84.674  33.494 -16.969  1.00  0.00           O  
ATOM   3535  N   PRO B1729      86.957  36.706 -19.713  1.00  0.00           N  
ATOM   3536  CA  PRO B1729      86.775  38.164 -19.730  1.00  0.00           C  
ATOM   3537  C   PRO B1729      85.900  38.676 -18.601  1.00  0.00           C  
ATOM   3538  O   PRO B1729      86.363  39.446 -17.752  1.00  0.00           O  
ATOM   3539  CB  PRO B1729      86.116  38.411 -21.083  1.00  0.00           C  
ATOM   3540  CG  PRO B1729      85.427  37.090 -21.380  1.00  0.00           C  
ATOM   3541  CD  PRO B1729      86.495  36.116 -20.978  1.00  0.00           C  
ATOM   3542  N   GLY B1752      84.660  38.185 -18.569  1.00  0.00           N  
ATOM   3543  CA  GLY B1752      83.702  38.591 -17.558  1.00  0.00           C  
ATOM   3544  C   GLY B1752      84.175  38.451 -16.124  1.00  0.00           C  
ATOM   3545  O   GLY B1752      83.775  39.225 -15.255  1.00  0.00           O  
ATOM   3546  N   LEU B1753      85.035  37.479 -15.861  1.00  0.00           N  
ATOM   3547  CA  LEU B1753      85.512  37.278 -14.507  1.00  0.00           C  
ATOM   3548  C   LEU B1753      86.952  37.742 -14.281  1.00  0.00           C  
ATOM   3549  O   LEU B1753      87.389  37.883 -13.130  1.00  0.00           O  
ATOM   3550  CB  LEU B1753      85.325  35.814 -14.097  1.00  0.00           C  
ATOM   3551  CG  LEU B1753      83.909  35.371 -13.696  1.00  0.00           C  
ATOM   3552  CD1 LEU B1753      83.383  36.311 -12.627  1.00  0.00           C  
ATOM   3553  CD2 LEU B1753      82.968  35.367 -14.875  1.00  0.00           C  
ATOM   3554  N   LYS B1757      87.652  38.057 -15.374  1.00  0.00           N  
ATOM   3555  CA  LYS B1757      89.048  38.504 -15.320  1.00  0.00           C  
ATOM   3556  C   LYS B1757      89.317  39.583 -14.284  1.00  0.00           C  
ATOM   3557  O   LYS B1757      89.755  39.306 -13.161  1.00  0.00           O  
ATOM   3558  CB  LYS B1757      89.503  39.023 -16.684  1.00  0.00           C  
ATOM   3559  CG  LYS B1757      90.007  37.961 -17.652  1.00  0.00           C  
ATOM   3560  CD  LYS B1757      91.381  38.317 -18.237  1.00  0.00           C  
ATOM   3561  CE  LYS B1757      92.538  37.887 -17.309  1.00  0.00           C  
ATOM   3562  NZ  LYS B1757      92.555  38.513 -15.942  1.00  0.00           N  
ATOM   3563  N   ASP B1758      89.007  40.817 -14.663  1.00  0.00           N  
ATOM   3564  CA  ASP B1758      89.219  41.981 -13.813  1.00  0.00           C  
ATOM   3565  C   ASP B1758      88.674  41.789 -12.407  1.00  0.00           C  
ATOM   3566  O   ASP B1758      89.350  42.093 -11.420  1.00  0.00           O  
ATOM   3567  CB  ASP B1758      88.547  43.212 -14.420  1.00  0.00           C  
ATOM   3568  CG  ASP B1758      88.806  43.359 -15.907  1.00  0.00           C  
ATOM   3569  OD1 ASP B1758      88.252  42.564 -16.699  1.00  0.00           O  
ATOM   3570  OD2 ASP B1758      89.541  44.294 -16.281  1.00  0.00           O  
ATOM   3571  N   TYR B1759      87.443  41.290 -12.327  1.00  0.00           N  
ATOM   3572  CA  TYR B1759      86.767  41.076 -11.051  1.00  0.00           C  
ATOM   3573  C   TYR B1759      87.642  40.230 -10.152  1.00  0.00           C  
ATOM   3574  O   TYR B1759      87.834  40.535  -8.970  1.00  0.00           O  
ATOM   3575  CB  TYR B1759      85.392  40.391 -11.270  1.00  0.00           C  
ATOM   3576  CG  TYR B1759      84.747  39.850 -10.000  1.00  0.00           C  
ATOM   3577  CD1 TYR B1759      84.230  40.707  -9.045  1.00  0.00           C  
ATOM   3578  CD2 TYR B1759      84.704  38.480  -9.744  1.00  0.00           C  
ATOM   3579  CE1 TYR B1759      83.696  40.219  -7.869  1.00  0.00           C  
ATOM   3580  CE2 TYR B1759      84.173  37.984  -8.577  1.00  0.00           C  
ATOM   3581  CZ  TYR B1759      83.673  38.857  -7.644  1.00  0.00           C  
ATOM   3582  OH  TYR B1759      83.160  38.386  -6.458  1.00  0.00           O  
ATOM   3583  N   CYS B1760      88.208  39.189 -10.745  1.00  0.00           N  
ATOM   3584  CA  CYS B1760      89.041  38.272 -10.000  1.00  0.00           C  
ATOM   3585  C   CYS B1760      90.349  38.931  -9.558  1.00  0.00           C  
ATOM   3586  O   CYS B1760      90.658  38.982  -8.351  1.00  0.00           O  
ATOM   3587  CB  CYS B1760      89.311  37.026 -10.841  1.00  0.00           C  
ATOM   3588  SG  CYS B1760      89.585  35.578  -9.829  1.00  0.00           S  
ATOM   3589  N   ASP B1764      91.095  39.439 -10.547  1.00  0.00           N  
ATOM   3590  CA  ASP B1764      92.382  40.110 -10.333  1.00  0.00           C  
ATOM   3591  C   ASP B1764      92.284  41.073  -9.156  1.00  0.00           C  
ATOM   3592  O   ASP B1764      93.134  41.116  -8.268  1.00  0.00           O  
ATOM   3593  CB  ASP B1764      92.800  40.873 -11.599  1.00  0.00           C  
ATOM   3594  CG  ASP B1764      93.112  39.950 -12.778  1.00  0.00           C  
ATOM   3595  OD1 ASP B1764      93.220  38.715 -12.562  1.00  0.00           O  
ATOM   3596  OD2 ASP B1764      93.263  40.447 -13.923  1.00  0.00           O  
ATOM   3597  N   GLY B1765      91.178  41.771  -9.101  1.00  0.00           N  
ATOM   3598  CA  GLY B1765      91.005  42.711  -8.041  1.00  0.00           C  
ATOM   3599  C   GLY B1765      91.254  42.175  -6.659  1.00  0.00           C  
ATOM   3600  O   GLY B1765      91.585  42.945  -5.780  1.00  0.00           O  
ATOM   3601  N   PHE B1767      91.072  40.892  -6.408  1.00  0.00           N  
ATOM   3602  CA  PHE B1767      91.330  40.442  -5.045  1.00  0.00           C  
ATOM   3603  C   PHE B1767      92.791  40.142  -4.843  1.00  0.00           C  
ATOM   3604  O   PHE B1767      93.252  40.078  -3.708  1.00  0.00           O  
ATOM   3605  CB  PHE B1767      90.507  39.218  -4.682  1.00  0.00           C  
ATOM   3606  CG  PHE B1767      89.060  39.481  -4.649  1.00  0.00           C  
ATOM   3607  CD1 PHE B1767      88.324  39.421  -5.812  1.00  0.00           C  
ATOM   3608  CD2 PHE B1767      88.457  39.884  -3.470  1.00  0.00           C  
ATOM   3609  CE1 PHE B1767      87.028  39.762  -5.806  1.00  0.00           C  
ATOM   3610  CE2 PHE B1767      87.160  40.229  -3.440  1.00  0.00           C  
ATOM   3611  CZ  PHE B1767      86.428  40.175  -4.615  1.00  0.00           C  
ATOM   3612  N   SER B1768      93.513  39.928  -5.945  1.00  0.00           N  
ATOM   3613  CA  SER B1768      94.935  39.633  -5.855  1.00  0.00           C  
ATOM   3614  C   SER B1768      95.617  40.864  -5.299  1.00  0.00           C  
ATOM   3615  O   SER B1768      96.573  40.758  -4.540  1.00  0.00           O  
ATOM   3616  CB  SER B1768      95.512  39.250  -7.207  1.00  0.00           C  
ATOM   3617  OG  SER B1768      95.744  40.387  -7.987  1.00  0.00           O  
ATOM   3618  N   TYR B1770      95.046  42.031  -5.582  1.00  0.00           N  
ATOM   3619  CA  TYR B1770      95.586  43.277  -5.091  1.00  0.00           C  
ATOM   3620  C   TYR B1770      95.319  43.509  -3.607  1.00  0.00           C  
ATOM   3621  O   TYR B1770      95.583  44.594  -3.124  1.00  0.00           O  
ATOM   3622  CB  TYR B1770      95.017  44.440  -5.882  1.00  0.00           C  
ATOM   3623  CG  TYR B1770      95.181  44.339  -7.377  1.00  0.00           C  
ATOM   3624  CD1 TYR B1770      96.043  43.425  -7.940  1.00  0.00           C  
ATOM   3625  CD2 TYR B1770      94.444  45.155  -8.230  1.00  0.00           C  
ATOM   3626  CE1 TYR B1770      96.164  43.318  -9.307  1.00  0.00           C  
ATOM   3627  CE2 TYR B1770      94.555  45.054  -9.605  1.00  0.00           C  
ATOM   3628  CZ  TYR B1770      95.414  44.134 -10.134  1.00  0.00           C  
ATOM   3629  OH  TYR B1770      95.507  44.007 -11.499  1.00  0.00           O  
ATOM   3630  N   GLY B1771      94.845  42.520  -2.860  1.00  0.00           N  
ATOM   3631  CA  GLY B1771      94.603  42.748  -1.435  1.00  0.00           C  
ATOM   3632  C   GLY B1771      93.163  43.180  -1.227  1.00  0.00           C  
ATOM   3633  O   GLY B1771      92.641  43.895  -2.074  1.00  0.00           O  
ATOM   3634  N   CYS B1772      92.494  42.718  -0.168  1.00  0.00           N  
ATOM   3635  CA  CYS B1772      91.084  43.068   0.069  1.00  0.00           C  
ATOM   3636  C   CYS B1772      90.590  42.574   1.401  1.00  0.00           C  
ATOM   3637  O   CYS B1772      90.676  41.392   1.686  1.00  0.00           O  
ATOM   3638  CB  CYS B1772      90.166  42.460  -0.982  1.00  0.00           C  
ATOM   3639  SG  CYS B1772      88.464  42.499  -0.421  1.00  0.00           S  
ATOM   3640  N   PRO B1773      89.849  43.407   2.128  1.00  0.00           N  
ATOM   3641  CA  PRO B1773      89.407  42.905   3.419  1.00  0.00           C  
ATOM   3642  C   PRO B1773      88.177  42.009   3.314  1.00  0.00           C  
ATOM   3643  O   PRO B1773      87.628  41.775   2.215  1.00  0.00           O  
ATOM   3644  CB  PRO B1773      89.098  44.192   4.163  1.00  0.00           C  
ATOM   3645  CG  PRO B1773      88.376  44.987   3.088  1.00  0.00           C  
ATOM   3646  CD  PRO B1773      89.084  44.612   1.766  1.00  0.00           C  
ATOM   3647  N   PRO B1774      87.774  41.423   4.449  1.00  0.00           N  
ATOM   3648  CA  PRO B1774      86.594  40.566   4.417  1.00  0.00           C  
ATOM   3649  C   PRO B1774      85.372  41.494   4.346  1.00  0.00           C  
ATOM   3650  O   PRO B1774      85.355  42.549   4.994  1.00  0.00           O  
ATOM   3651  CB  PRO B1774      86.686  39.829   5.758  1.00  0.00           C  
ATOM   3652  CG  PRO B1774      87.325  40.846   6.673  1.00  0.00           C  
ATOM   3653  CD  PRO B1774      88.404  41.428   5.785  1.00  0.00           C  
ATOM   3654  N   HIS B1775      84.344  41.083   3.601  1.00  0.00           N  
ATOM   3655  CA  HIS B1775      83.133  41.903   3.457  1.00  0.00           C  
ATOM   3656  C   HIS B1775      81.791  41.210   3.090  1.00  0.00           C  
ATOM   3657  O   HIS B1775      81.651  40.621   2.004  1.00  0.00           O  
ATOM   3658  CB  HIS B1775      83.431  42.927   2.401  1.00  0.00           C  
ATOM   3659  CG  HIS B1775      83.912  42.316   1.140  1.00  0.00           C  
ATOM   3660  ND1 HIS B1775      83.175  42.336  -0.025  1.00  0.00           N  
ATOM   3661  CD2 HIS B1775      85.051  41.643   0.863  1.00  0.00           C  
ATOM   3662  CE1 HIS B1775      83.846  41.706  -0.974  1.00  0.00           C  
ATOM   3663  NE2 HIS B1775      84.987  41.277  -0.462  1.00  0.00           N  
ATOM   3664  N   ALA B1776      80.801  41.331   3.976  1.00  0.00           N  
ATOM   3665  CA  ALA B1776      79.463  40.783   3.736  1.00  0.00           C  
ATOM   3666  C   ALA B1776      78.578  41.926   3.228  1.00  0.00           C  
ATOM   3667  O   ALA B1776      78.835  43.082   3.545  1.00  0.00           O  
ATOM   3668  CB  ALA B1776      78.896  40.221   5.019  1.00  0.00           C  
ATOM   3669  N   GLY B1777      77.553  41.614   2.435  1.00  0.00           N  
ATOM   3670  CA  GLY B1777      76.663  42.649   1.905  1.00  0.00           C  
ATOM   3671  C   GLY B1777      75.215  42.260   1.595  1.00  0.00           C  
ATOM   3672  O   GLY B1777      74.536  41.645   2.412  1.00  0.00           O  
ATOM   3673  N   GLY B1778      74.713  42.676   0.439  1.00  0.00           N  
ATOM   3674  CA  GLY B1778      73.354  42.332   0.093  1.00  0.00           C  
ATOM   3675  C   GLY B1778      72.520  43.418  -0.538  1.00  0.00           C  
ATOM   3676  O   GLY B1778      72.523  44.548  -0.071  1.00  0.00           O  
ATOM   3677  N   GLY B1779      71.840  43.053  -1.629  1.00  0.00           N  
ATOM   3678  CA  GLY B1779      70.951  43.953  -2.360  1.00  0.00           C  
ATOM   3679  C   GLY B1779      69.504  44.018  -1.832  1.00  0.00           C  
ATOM   3680  O   GLY B1779      69.157  43.376  -0.826  1.00  0.00           O  
ATOM   3681  N   ILE B1782      68.667  44.815  -2.499  1.00  0.00           N  
ATOM   3682  CA  ILE B1782      67.276  45.023  -2.119  1.00  0.00           C  
ATOM   3683  C   ILE B1782      66.574  45.516  -3.367  1.00  0.00           C  
ATOM   3684  O   ILE B1782      67.235  45.892  -4.344  1.00  0.00           O  
ATOM   3685  CB  ILE B1782      67.144  46.107  -1.054  1.00  0.00           C  
ATOM   3686  CG1 ILE B1782      67.872  45.688   0.224  1.00  0.00           C  
ATOM   3687  CG2 ILE B1782      65.678  46.405  -0.784  1.00  0.00           C  
ATOM   3688  CD1 ILE B1782      67.540  46.539   1.435  1.00  0.00           C  
ATOM   3689  N   GLY B1783      65.247  45.472  -3.372  1.00  0.00           N  
ATOM   3690  CA  GLY B1783      64.499  45.934  -4.532  1.00  0.00           C  
ATOM   3691  C   GLY B1783      63.500  46.930  -4.003  1.00  0.00           C  
ATOM   3692  O   GLY B1783      62.708  46.590  -3.112  1.00  0.00           O  
ATOM   3693  N   LEU B1784      63.579  48.168  -4.487  1.00  0.00           N  
ATOM   3694  CA  LEU B1784      62.682  49.229  -4.020  1.00  0.00           C  
ATOM   3695  C   LEU B1784      61.225  48.786  -4.094  1.00  0.00           C  
ATOM   3696  O   LEU B1784      60.525  48.693  -3.072  1.00  0.00           O  
ATOM   3697  CB  LEU B1784      62.853  50.497  -4.871  1.00  0.00           C  
ATOM   3698  CG  LEU B1784      62.912  51.880  -4.209  1.00  0.00           C  
ATOM   3699  CD1 LEU B1784      62.607  52.882  -5.266  1.00  0.00           C  
ATOM   3700  CD2 LEU B1784      61.973  52.010  -3.034  1.00  0.00           C  
ATOM   3701  N   GLU B1785      60.834  48.419  -5.307  1.00  0.00           N  
ATOM   3702  CA  GLU B1785      59.494  48.016  -5.615  1.00  0.00           C  
ATOM   3703  C   GLU B1785      58.980  46.911  -4.684  1.00  0.00           C  
ATOM   3704  O   GLU B1785      58.009  47.109  -3.956  1.00  0.00           O  
ATOM   3705  CB  GLU B1785      59.447  47.574  -7.052  1.00  0.00           C  
ATOM   3706  CG  GLU B1785      59.684  48.686  -8.059  1.00  0.00           C  
ATOM   3707  CD  GLU B1785      61.141  49.018  -8.333  1.00  0.00           C  
ATOM   3708  OE1 GLU B1785      62.006  48.692  -7.505  1.00  0.00           O  
ATOM   3709  OE2 GLU B1785      61.420  49.635  -9.392  1.00  0.00           O  
ATOM   3710  N   ARG B1786      59.666  45.778  -4.643  1.00  0.00           N  
ATOM   3711  CA  ARG B1786      59.236  44.701  -3.778  1.00  0.00           C  
ATOM   3712  C   ARG B1786      59.062  45.199  -2.363  1.00  0.00           C  
ATOM   3713  O   ARG B1786      58.141  44.790  -1.685  1.00  0.00           O  
ATOM   3714  CB  ARG B1786      60.234  43.562  -3.798  1.00  0.00           C  
ATOM   3715  CG  ARG B1786      60.593  43.117  -5.209  1.00  0.00           C  
ATOM   3716  CD  ARG B1786      59.926  41.823  -5.595  1.00  0.00           C  
ATOM   3717  NE  ARG B1786      60.545  40.704  -4.898  1.00  0.00           N  
ATOM   3718  CZ  ARG B1786      61.107  39.659  -5.498  1.00  0.00           C  
ATOM   3719  NH1 ARG B1786      61.109  39.549  -6.833  1.00  0.00           N  
ATOM   3720  NH2 ARG B1786      61.644  38.709  -4.738  1.00  0.00           N  
ATOM   3721  N   VAL B1787      59.898  46.122  -1.919  1.00  0.00           N  
ATOM   3722  CA  VAL B1787      59.755  46.616  -0.549  1.00  0.00           C  
ATOM   3723  C   VAL B1787      58.450  47.356  -0.317  1.00  0.00           C  
ATOM   3724  O   VAL B1787      57.838  47.219   0.740  1.00  0.00           O  
ATOM   3725  CB  VAL B1787      60.916  47.530  -0.130  1.00  0.00           C  
ATOM   3726  CG1 VAL B1787      60.692  48.057   1.294  1.00  0.00           C  
ATOM   3727  CG2 VAL B1787      62.217  46.763  -0.234  1.00  0.00           C  
ATOM   3728  N   VAL B1788      58.045  48.165  -1.288  1.00  0.00           N  
ATOM   3729  CA  VAL B1788      56.811  48.937  -1.167  1.00  0.00           C  
ATOM   3730  C   VAL B1788      55.626  47.954  -1.281  1.00  0.00           C  
ATOM   3731  O   VAL B1788      54.781  47.871  -0.372  1.00  0.00           O  
ATOM   3732  CB  VAL B1788      56.793  50.102  -2.211  1.00  0.00           C  
ATOM   3733  CG1 VAL B1788      55.498  50.871  -2.164  1.00  0.00           C  
ATOM   3734  CG2 VAL B1788      57.895  51.052  -1.891  1.00  0.00           C  
ATOM   3735  N   MET B1789      55.645  47.155  -2.353  1.00  0.00           N  
ATOM   3736  CA  MET B1789      54.657  46.108  -2.641  1.00  0.00           C  
ATOM   3737  C   MET B1789      54.344  45.313  -1.377  1.00  0.00           C  
ATOM   3738  O   MET B1789      53.256  45.394  -0.855  1.00  0.00           O  
ATOM   3739  CB  MET B1789      55.231  45.163  -3.702  1.00  0.00           C  
ATOM   3740  CG  MET B1789      54.372  44.026  -4.140  1.00  0.00           C  
ATOM   3741  SD  MET B1789      54.795  43.452  -5.833  1.00  0.00           S  
ATOM   3742  CE  MET B1789      55.108  41.785  -5.507  1.00  0.00           C  
ATOM   3743  N   PHE B1790      55.313  44.636  -0.799  1.00  0.00           N  
ATOM   3744  CA  PHE B1790      54.984  43.857   0.366  1.00  0.00           C  
ATOM   3745  C   PHE B1790      54.579  44.652   1.587  1.00  0.00           C  
ATOM   3746  O   PHE B1790      53.951  44.109   2.476  1.00  0.00           O  
ATOM   3747  CB  PHE B1790      56.077  42.814   0.649  1.00  0.00           C  
ATOM   3748  CG  PHE B1790      56.415  41.979  -0.557  1.00  0.00           C  
ATOM   3749  CD1 PHE B1790      55.406  41.512  -1.393  1.00  0.00           C  
ATOM   3750  CD2 PHE B1790      57.722  41.803  -0.955  1.00  0.00           C  
ATOM   3751  CE1 PHE B1790      55.685  40.904  -2.607  1.00  0.00           C  
ATOM   3752  CE2 PHE B1790      58.022  41.186  -2.181  1.00  0.00           C  
ATOM   3753  CZ  PHE B1790      56.999  40.741  -3.010  1.00  0.00           C  
ATOM   3754  N   TYR B1791      54.858  45.952   1.619  1.00  0.00           N  
ATOM   3755  CA  TYR B1791      54.477  46.764   2.799  1.00  0.00           C  
ATOM   3756  C   TYR B1791      52.997  47.107   2.678  1.00  0.00           C  
ATOM   3757  O   TYR B1791      52.188  46.819   3.560  1.00  0.00           O  
ATOM   3758  CB  TYR B1791      55.310  48.066   2.904  1.00  0.00           C  
ATOM   3759  CG  TYR B1791      55.240  48.725   4.274  1.00  0.00           C  
ATOM   3760  CD1 TYR B1791      55.840  48.132   5.371  1.00  0.00           C  
ATOM   3761  CD2 TYR B1791      54.522  49.907   4.482  1.00  0.00           C  
ATOM   3762  CE1 TYR B1791      55.727  48.672   6.638  1.00  0.00           C  
ATOM   3763  CE2 TYR B1791      54.397  50.464   5.767  1.00  0.00           C  
ATOM   3764  CZ  TYR B1791      55.005  49.829   6.839  1.00  0.00           C  
ATOM   3765  OH  TYR B1791      54.876  50.306   8.139  1.00  0.00           O  
ATOM   3766  N   LEU B1792      52.666  47.726   1.558  1.00  0.00           N  
ATOM   3767  CA  LEU B1792      51.313  48.131   1.268  1.00  0.00           C  
ATOM   3768  C   LEU B1792      50.464  46.944   0.750  1.00  0.00           C  
ATOM   3769  O   LEU B1792      49.228  47.036   0.628  1.00  0.00           O  
ATOM   3770  CB  LEU B1792      51.361  49.267   0.247  1.00  0.00           C  
ATOM   3771  CG  LEU B1792      51.714  50.665   0.733  1.00  0.00           C  
ATOM   3772  CD1 LEU B1792      52.394  50.626   2.077  1.00  0.00           C  
ATOM   3773  CD2 LEU B1792      52.582  51.324  -0.293  1.00  0.00           C  
ATOM   3774  N   ASP B1793      51.138  45.834   0.461  1.00  0.00           N  
ATOM   3775  CA  ASP B1793      50.502  44.621  -0.026  1.00  0.00           C  
ATOM   3776  C   ASP B1793      49.850  44.754  -1.395  1.00  0.00           C  
ATOM   3777  O   ASP B1793      48.993  43.974  -1.731  1.00  0.00           O  
ATOM   3778  CB  ASP B1793      49.488  44.112   1.007  1.00  0.00           C  
ATOM   3779  CG  ASP B1793      49.270  42.606   0.930  1.00  0.00           C  
ATOM   3780  OD1 ASP B1793      49.781  41.971  -0.022  1.00  0.00           O  
ATOM   3781  OD2 ASP B1793      48.601  42.048   1.831  1.00  0.00           O  
ATOM   3782  N   LEU B1794      50.330  45.659  -2.230  1.00  0.00           N  
ATOM   3783  CA  LEU B1794      49.753  45.860  -3.568  1.00  0.00           C  
ATOM   3784  C   LEU B1794      49.547  44.642  -4.472  1.00  0.00           C  
ATOM   3785  O   LEU B1794      49.088  44.806  -5.607  1.00  0.00           O  
ATOM   3786  CB  LEU B1794      50.581  46.863  -4.365  1.00  0.00           C  
ATOM   3787  CG  LEU B1794      50.481  48.352  -4.097  1.00  0.00           C  
ATOM   3788  CD1 LEU B1794      50.572  48.626  -2.625  1.00  0.00           C  
ATOM   3789  CD2 LEU B1794      51.619  49.017  -4.876  1.00  0.00           C  
ATOM   3790  N   LYS B1795      50.018  43.467  -4.052  1.00  0.00           N  
ATOM   3791  CA  LYS B1795      49.854  42.228  -4.826  1.00  0.00           C  
ATOM   3792  C   LYS B1795      50.404  42.171  -6.261  1.00  0.00           C  
ATOM   3793  O   LYS B1795      50.030  41.294  -7.023  1.00  0.00           O  
ATOM   3794  CB  LYS B1795      48.381  41.796  -4.873  1.00  0.00           C  
ATOM   3795  CG  LYS B1795      47.681  41.652  -3.545  1.00  0.00           C  
ATOM   3796  CD  LYS B1795      48.216  40.521  -2.738  1.00  0.00           C  
ATOM   3797  CE  LYS B1795      47.216  40.107  -1.662  1.00  0.00           C  
ATOM   3798  NZ  LYS B1795      47.121  41.066  -0.525  1.00  0.00           N  
ATOM   3799  N   ASN B1796      51.234  43.114  -6.660  1.00  0.00           N  
ATOM   3800  CA  ASN B1796      51.834  43.073  -7.996  1.00  0.00           C  
ATOM   3801  C   ASN B1796      52.866  44.199  -8.096  1.00  0.00           C  
ATOM   3802  O   ASN B1796      52.535  45.373  -7.947  1.00  0.00           O  
ATOM   3803  CB  ASN B1796      50.793  43.173  -9.107  1.00  0.00           C  
ATOM   3804  CG  ASN B1796      51.413  43.071 -10.501  1.00  0.00           C  
ATOM   3805  OD1 ASN B1796      50.946  42.322 -11.348  1.00  0.00           O  
ATOM   3806  ND2 ASN B1796      52.423  43.879 -10.767  1.00  0.00           N  
ATOM   3807  N   ILE B1797      54.118  43.833  -8.348  1.00  0.00           N  
ATOM   3808  CA  ILE B1797      55.190  44.799  -8.460  1.00  0.00           C  
ATOM   3809  C   ILE B1797      54.878  45.997  -9.392  1.00  0.00           C  
ATOM   3810  O   ILE B1797      55.169  47.146  -9.025  1.00  0.00           O  
ATOM   3811  CB  ILE B1797      56.550  44.077  -8.772  1.00  0.00           C  
ATOM   3812  CG1 ILE B1797      57.687  44.764  -8.010  1.00  0.00           C  
ATOM   3813  CG2 ILE B1797      56.843  44.023 -10.267  1.00  0.00           C  
ATOM   3814  CD1 ILE B1797      58.984  44.021  -8.018  1.00  0.00           C  
ATOM   3815  N   ARG B1798      54.229  45.767 -10.535  1.00  0.00           N  
ATOM   3816  CA  ARG B1798      53.882  46.858 -11.452  1.00  0.00           C  
ATOM   3817  C   ARG B1798      53.119  48.015 -10.809  1.00  0.00           C  
ATOM   3818  O   ARG B1798      52.988  49.074 -11.403  1.00  0.00           O  
ATOM   3819  CB  ARG B1798      53.024  46.337 -12.567  1.00  0.00           C  
ATOM   3820  CG  ARG B1798      53.750  46.024 -13.792  1.00  0.00           C  
ATOM   3821  CD  ARG B1798      53.122  44.824 -14.454  1.00  0.00           C  
ATOM   3822  NE  ARG B1798      53.537  43.588 -13.793  1.00  0.00           N  
ATOM   3823  CZ  ARG B1798      54.230  42.634 -14.409  1.00  0.00           C  
ATOM   3824  NH1 ARG B1798      54.597  42.761 -15.691  1.00  0.00           N  
ATOM   3825  NH2 ARG B1798      54.569  41.550 -13.739  1.00  0.00           N  
ATOM   3826  N   ARG B1799      52.514  47.762  -9.657  1.00  0.00           N  
ATOM   3827  CA  ARG B1799      51.752  48.764  -8.929  1.00  0.00           C  
ATOM   3828  C   ARG B1799      52.713  49.720  -8.268  1.00  0.00           C  
ATOM   3829  O   ARG B1799      52.445  50.922  -8.190  1.00  0.00           O  
ATOM   3830  CB  ARG B1799      50.902  48.094  -7.839  1.00  0.00           C  
ATOM   3831  CG  ARG B1799      49.404  48.066  -8.096  1.00  0.00           C  
ATOM   3832  CD  ARG B1799      49.130  47.640  -9.530  1.00  0.00           C  
ATOM   3833  NE  ARG B1799      47.750  47.237  -9.793  1.00  0.00           N  
ATOM   3834  CZ  ARG B1799      47.066  46.350  -9.074  1.00  0.00           C  
ATOM   3835  NH1 ARG B1799      47.576  45.813  -7.962  1.00  0.00           N  
ATOM   3836  NH2 ARG B1799      45.826  46.053  -9.437  1.00  0.00           N  
ATOM   3837  N   ALA B1800      53.818  49.167  -7.763  1.00  0.00           N  
ATOM   3838  CA  ALA B1800      54.856  49.936  -7.076  1.00  0.00           C  
ATOM   3839  C   ALA B1800      55.996  50.486  -7.962  1.00  0.00           C  
ATOM   3840  O   ALA B1800      57.095  50.635  -7.489  1.00  0.00           O  
ATOM   3841  CB  ALA B1800      55.426  49.116  -5.924  1.00  0.00           C  
ATOM   3842  N   SER B1801      55.712  50.875  -9.202  1.00  0.00           N  
ATOM   3843  CA  SER B1801      56.730  51.395 -10.075  1.00  0.00           C  
ATOM   3844  C   SER B1801      56.144  52.255 -11.233  1.00  0.00           C  
ATOM   3845  O   SER B1801      55.425  51.756 -12.081  1.00  0.00           O  
ATOM   3846  CB  SER B1801      57.543  50.217 -10.592  1.00  0.00           C  
ATOM   3847  OG  SER B1801      57.608  50.227 -12.009  1.00  0.00           O  
ATOM   3848  N   LEU B1802      56.551  53.518 -11.336  1.00  0.00           N  
ATOM   3849  CA  LEU B1802      56.037  54.432 -12.358  1.00  0.00           C  
ATOM   3850  C   LEU B1802      55.888  53.978 -13.812  1.00  0.00           C  
ATOM   3851  O   LEU B1802      55.061  54.509 -14.523  1.00  0.00           O  
ATOM   3852  CB  LEU B1802      56.773  55.788 -12.312  1.00  0.00           C  
ATOM   3853  CG  LEU B1802      56.842  56.462 -10.927  1.00  0.00           C  
ATOM   3854  CD1 LEU B1802      57.877  57.571 -10.929  1.00  0.00           C  
ATOM   3855  CD2 LEU B1802      55.489  56.973 -10.446  1.00  0.00           C  
ATOM   3856  N   PHE B1803      56.726  53.104 -14.328  1.00  0.00           N  
ATOM   3857  CA  PHE B1803      56.523  52.694 -15.728  1.00  0.00           C  
ATOM   3858  C   PHE B1803      57.122  51.295 -15.921  1.00  0.00           C  
ATOM   3859  O   PHE B1803      57.715  51.018 -16.968  1.00  0.00           O  
ATOM   3860  CB  PHE B1803      57.202  53.651 -16.720  1.00  0.00           C  
ATOM   3861  CG  PHE B1803      56.687  55.069 -16.706  1.00  0.00           C  
ATOM   3862  CD1 PHE B1803      57.102  55.971 -15.732  1.00  0.00           C  
ATOM   3863  CD2 PHE B1803      55.915  55.546 -17.746  1.00  0.00           C  
ATOM   3864  CE1 PHE B1803      56.772  57.301 -15.801  1.00  0.00           C  
ATOM   3865  CE2 PHE B1803      55.580  56.895 -17.822  1.00  0.00           C  
ATOM   3866  CZ  PHE B1803      56.015  57.769 -16.846  1.00  0.00           C  
ATOM   3867  N   PRO B1804      56.784  50.353 -15.010  1.00  0.00           N  
ATOM   3868  CA  PRO B1804      57.229  48.957 -14.941  1.00  0.00           C  
ATOM   3869  C   PRO B1804      57.491  48.392 -16.292  1.00  0.00           C  
ATOM   3870  O   PRO B1804      56.888  48.816 -17.275  1.00  0.00           O  
ATOM   3871  CB  PRO B1804      56.058  48.250 -14.275  1.00  0.00           C  
ATOM   3872  CG  PRO B1804      54.882  49.052 -14.761  1.00  0.00           C  
ATOM   3873  CD  PRO B1804      55.387  50.438 -14.535  1.00  0.00           C  
ATOM   3874  N   ARG B1805      58.410  47.444 -16.349  1.00  0.00           N  
ATOM   3875  CA  ARG B1805      58.746  46.829 -17.622  1.00  0.00           C  
ATOM   3876  C   ARG B1805      58.845  45.318 -17.432  1.00  0.00           C  
ATOM   3877  O   ARG B1805      59.240  44.822 -16.351  1.00  0.00           O  
ATOM   3878  CB  ARG B1805      60.045  47.413 -18.175  1.00  0.00           C  
ATOM   3879  CG  ARG B1805      60.036  48.906 -18.252  1.00  0.00           C  
ATOM   3880  CD  ARG B1805      61.032  49.394 -19.235  1.00  0.00           C  
ATOM   3881  NE  ARG B1805      60.431  49.952 -20.450  1.00  0.00           N  
ATOM   3882  CZ  ARG B1805      59.703  51.075 -20.503  1.00  0.00           C  
ATOM   3883  NH1 ARG B1805      59.401  51.751 -19.403  1.00  0.00           N  
ATOM   3884  NH2 ARG B1805      59.232  51.514 -21.662  1.00  0.00           N  
ATOM   3885  N   ASP B1806      58.403  44.600 -18.456  1.00  0.00           N  
ATOM   3886  CA  ASP B1806      58.416  43.155 -18.416  1.00  0.00           C  
ATOM   3887  C   ASP B1806      58.695  42.677 -19.837  1.00  0.00           C  
ATOM   3888  O   ASP B1806      58.670  43.488 -20.769  1.00  0.00           O  
ATOM   3889  CB  ASP B1806      57.096  42.618 -17.845  1.00  0.00           C  
ATOM   3890  CG  ASP B1806      55.894  43.033 -18.661  1.00  0.00           C  
ATOM   3891  OD1 ASP B1806      55.931  42.933 -19.921  1.00  0.00           O  
ATOM   3892  OD2 ASP B1806      54.899  43.462 -18.026  1.00  0.00           O  
ATOM   3893  N   PRO B1807      58.887  41.361 -20.040  1.00  0.00           N  
ATOM   3894  CA  PRO B1807      59.177  40.894 -21.397  1.00  0.00           C  
ATOM   3895  C   PRO B1807      58.261  41.406 -22.493  1.00  0.00           C  
ATOM   3896  O   PRO B1807      58.643  41.445 -23.667  1.00  0.00           O  
ATOM   3897  CB  PRO B1807      59.123  39.392 -21.257  1.00  0.00           C  
ATOM   3898  CG  PRO B1807      59.609  39.196 -19.821  1.00  0.00           C  
ATOM   3899  CD  PRO B1807      58.868  40.239 -19.079  1.00  0.00           C  
ATOM   3900  N   LYS B1808      57.056  41.826 -22.122  1.00  0.00           N  
ATOM   3901  CA  LYS B1808      56.118  42.328 -23.118  1.00  0.00           C  
ATOM   3902  C   LYS B1808      55.915  43.837 -23.044  1.00  0.00           C  
ATOM   3903  O   LYS B1808      55.632  44.471 -24.067  1.00  0.00           O  
ATOM   3904  CB  LYS B1808      54.770  41.605 -23.013  1.00  0.00           C  
ATOM   3905  CG  LYS B1808      54.742  40.132 -23.514  1.00  0.00           C  
ATOM   3906  CD  LYS B1808      55.021  39.107 -22.383  1.00  0.00           C  
ATOM   3907  CE  LYS B1808      55.158  37.673 -22.939  1.00  0.00           C  
ATOM   3908  NZ  LYS B1808      55.956  36.733 -22.057  1.00  0.00           N  
ATOM   3909  N   ARG B1809      56.207  44.423 -21.879  1.00  0.00           N  
ATOM   3910  CA  ARG B1809      56.008  45.862 -21.650  1.00  0.00           C  
ATOM   3911  C   ARG B1809      57.261  46.761 -21.667  1.00  0.00           C  
ATOM   3912  O   ARG B1809      58.080  46.733 -20.732  1.00  0.00           O  
ATOM   3913  CB  ARG B1809      55.245  46.075 -20.329  1.00  0.00           C  
ATOM   3914  CG  ARG B1809      54.489  47.396 -20.239  1.00  0.00           C  
ATOM   3915  CD  ARG B1809      53.183  47.240 -19.444  1.00  0.00           C  
ATOM   3916  NE  ARG B1809      52.212  48.272 -19.808  1.00  0.00           N  
ATOM   3917  CZ  ARG B1809      51.494  48.282 -20.932  1.00  0.00           C  
ATOM   3918  NH1 ARG B1809      51.604  47.305 -21.822  1.00  0.00           N  
ATOM   3919  NH2 ARG B1809      50.652  49.273 -21.175  1.00  0.00           N  
ATOM   3920  N   LEU B1810      57.381  47.550 -22.735  1.00  0.00           N  
ATOM   3921  CA  LEU B1810      58.455  48.524 -22.930  1.00  0.00           C  
ATOM   3922  C   LEU B1810      57.768  49.819 -23.369  1.00  0.00           C  
ATOM   3923  O   LEU B1810      58.257  50.501 -24.272  1.00  0.00           O  
ATOM   3924  CB  LEU B1810      59.356  48.121 -24.089  1.00  0.00           C  
ATOM   3925  CG  LEU B1810      60.457  47.078 -24.016  1.00  0.00           C  
ATOM   3926  CD1 LEU B1810      61.203  47.136 -25.348  1.00  0.00           C  
ATOM   3927  CD2 LEU B1810      61.403  47.367 -22.848  1.00  0.00           C  
ATOM   3928  N   ARG B1811      56.651  50.163 -22.732  1.00  0.00           N  
ATOM   3929  CA  ARG B1811      55.854  51.333 -23.101  1.00  0.00           C  
ATOM   3930  C   ARG B1811      54.686  51.412 -22.129  1.00  0.00           C  
ATOM   3931  O   ARG B1811      54.037  50.405 -21.854  1.00  0.00           O  
ATOM   3932  CB  ARG B1811      55.286  51.091 -24.488  1.00  0.00           C  
ATOM   3933  CG  ARG B1811      54.654  52.260 -25.139  1.00  0.00           C  
ATOM   3934  CD  ARG B1811      55.556  52.780 -26.245  1.00  0.00           C  
ATOM   3935  NE  ARG B1811      56.090  51.706 -27.089  1.00  0.00           N  
ATOM   3936  CZ  ARG B1811      56.764  51.901 -28.227  1.00  0.00           C  
ATOM   3937  NH1 ARG B1811      56.980  53.135 -28.690  1.00  0.00           N  
ATOM   3938  NH2 ARG B1811      57.213  50.852 -28.920  1.00  0.00           N  
ATOM   3939  N   PRO B1812      54.371  52.603 -21.616  1.00  0.00           N  
ATOM   3940  CA  PRO B1812      55.049  53.858 -21.901  1.00  0.00           C  
ATOM   3941  C   PRO B1812      56.235  54.015 -20.955  1.00  0.00           C  
ATOM   3942  O   PRO B1812      56.221  53.417 -19.852  1.00  0.00           O  
ATOM   3943  CB  PRO B1812      53.962  54.875 -21.621  1.00  0.00           C  
ATOM   3944  CG  PRO B1812      53.322  54.292 -20.394  1.00  0.00           C  
ATOM   3945  CD  PRO B1812      53.269  52.806 -20.659  1.00  0.00           C  
ATOM   3946  OXT PRO B1812      57.189  54.704 -21.363  1.00  0.00           O  
TER
END
