# Supplementary material for: Backbone Brackets and Arginine Tweezers delineate Class I and Class II aminoacyl tRNA synthetases
Source: PLoS Comput Biol. 2018 Apr 16;14(4):e1006101. doi: 10.1371/journal.pcbi.1006101 (PMC5919687; doi:10.1371/journal.pcbi.1006101)
Supplement: S12 File — All structures of Class II aaRS with residues renumbered according to the MSA. (GZ) [file pcbi.1006101.s024.tar.gz › 1asz_A_renum.pdb]

ATOM      1  N   GLU A  91     111.903  28.675  11.512  1.00  0.00           N  
ATOM      2  CA  GLU A  91     112.025  30.106  11.765  1.00  0.00           C  
ATOM      3  C   GLU A  91     112.511  30.351  13.196  1.00  0.00           C  
ATOM      4  O   GLU A  91     113.135  29.474  13.802  1.00  0.00           O  
ATOM      5  CB  GLU A  91     110.684  30.808  11.538  1.00  0.00           C  
ATOM      6  CG  GLU A  91     109.986  30.431  10.238  1.00  0.00           C  
ATOM      7  CD  GLU A  91     110.817  30.735   9.002  1.00  0.00           C  
ATOM      8  OE1 GLU A  91     111.283  31.891   8.857  1.00  0.00           O  
ATOM      9  OE2 GLU A  91     110.994  29.814   8.173  1.00  0.00           O  
ATOM     10  N   ASP A  92     112.202  31.523  13.743  1.00  0.00           N  
ATOM     11  CA  ASP A  92     112.634  31.871  15.095  1.00  0.00           C  
ATOM     12  C   ASP A  92     111.708  31.351  16.188  1.00  0.00           C  
ATOM     13  O   ASP A  92     110.507  31.210  15.988  1.00  0.00           O  
ATOM     14  CB  ASP A  92     112.762  33.390  15.238  1.00  0.00           C  
ATOM     15  CG  ASP A  92     111.428  34.068  15.470  1.00  0.00           C  
ATOM     16  OD1 ASP A  92     110.679  34.262  14.496  1.00  0.00           O  
ATOM     17  OD2 ASP A  92     111.129  34.392  16.634  1.00  0.00           O  
ATOM     18  N   THR A  93     112.266  31.156  17.374  1.00  0.00           N  
ATOM     19  CA  THR A  93     111.501  30.683  18.517  1.00  0.00           C  
ATOM     20  C   THR A  93     110.819  31.838  19.271  1.00  0.00           C  
ATOM     21  O   THR A  93     111.093  32.086  20.446  1.00  0.00           O  
ATOM     22  CB  THR A  93     112.400  29.866  19.466  1.00  0.00           C  
ATOM     23  OG1 THR A  93     113.634  30.571  19.685  1.00  0.00           O  
ATOM     24  CG2 THR A  93     112.693  28.494  18.863  1.00  0.00           C  
ATOM     25  N   ALA A  94     109.979  32.574  18.552  1.00  0.00           N  
ATOM     26  CA  ALA A  94     109.208  33.693  19.099  1.00  0.00           C  
ATOM     27  C   ALA A  94     108.164  34.070  18.045  1.00  0.00           C  
ATOM     28  O   ALA A  94     107.606  35.169  18.053  1.00  0.00           O  
ATOM     29  CB  ALA A  94     110.115  34.880  19.415  1.00  0.00           C  
ATOM     30  N   LYS A  95     107.857  33.101  17.184  1.00  0.00           N  
ATOM     31  CA  LYS A  95     106.902  33.257  16.091  1.00  0.00           C  
ATOM     32  C   LYS A  95     105.445  33.300  16.511  1.00  0.00           C  
ATOM     33  O   LYS A  95     104.562  32.922  15.748  1.00  0.00           O  
ATOM     34  CB  LYS A  95     107.088  32.130  15.082  1.00  0.00           C  
ATOM     35  CG  LYS A  95     106.839  30.754  15.655  1.00  0.00           C  
ATOM     36  CD  LYS A  95     108.076  29.898  15.507  1.00  0.00           C  
ATOM     37  CE  LYS A  95     108.554  29.838  14.054  1.00  0.00           C  
ATOM     38  NZ  LYS A  95     109.835  29.075  13.935  1.00  0.00           N  
ATOM     39  N   ASP A  96     105.193  33.738  17.734  1.00  0.00           N  
ATOM     40  CA  ASP A  96     103.832  33.828  18.236  1.00  0.00           C  
ATOM     41  C   ASP A  96     103.462  35.305  18.450  1.00  0.00           C  
ATOM     42  O   ASP A  96     102.508  35.630  19.159  1.00  0.00           O  
ATOM     43  CB  ASP A  96     103.694  33.003  19.528  1.00  0.00           C  
ATOM     44  CG  ASP A  96     103.906  31.486  19.302  1.00  0.00           C  
ATOM     45  OD1 ASP A  96     104.516  31.070  18.282  1.00  0.00           O  
ATOM     46  OD2 ASP A  96     103.457  30.701  20.166  1.00  0.00           O  
ATOM     47  N   ASN A 120     104.257  36.186  17.844  1.00  0.00           N  
ATOM     48  CA  ASN A 120     104.061  37.634  17.916  1.00  0.00           C  
ATOM     49  C   ASN A 120     103.971  38.201  16.502  1.00  0.00           C  
ATOM     50  O   ASN A 120     103.851  39.413  16.317  1.00  0.00           O  
ATOM     51  CB  ASN A 120     105.224  38.305  18.661  1.00  0.00           C  
ATOM     52  CG  ASN A 120     104.833  38.792  20.054  1.00  0.00           C  
ATOM     53  OD1 ASN A 120     105.107  39.935  20.435  1.00  0.00           O  
ATOM     54  ND2 ASN A 120     104.203  37.918  20.829  1.00  0.00           N  
ATOM     55  N   TYR A 121     104.004  37.317  15.507  1.00  0.00           N  
ATOM     56  CA  TYR A 121     103.928  37.721  14.106  1.00  0.00           C  
ATOM     57  C   TYR A 121     103.581  36.522  13.207  1.00  0.00           C  
ATOM     58  O   TYR A 121     104.016  35.403  13.477  1.00  0.00           O  
ATOM     59  CB  TYR A 121     105.262  38.345  13.668  1.00  0.00           C  
ATOM     60  CG  TYR A 121     106.314  37.343  13.251  1.00  0.00           C  
ATOM     61  CD1 TYR A 121     106.363  36.854  11.941  1.00  0.00           C  
ATOM     62  CD2 TYR A 121     107.241  36.862  14.161  1.00  0.00           C  
ATOM     63  CE1 TYR A 121     107.303  35.910  11.554  1.00  0.00           C  
ATOM     64  CE2 TYR A 121     108.192  35.916  13.782  1.00  0.00           C  
ATOM     65  CZ  TYR A 121     108.214  35.445  12.480  1.00  0.00           C  
ATOM     66  OH  TYR A 121     109.140  34.503  12.121  1.00  0.00           O  
ATOM     67  N   GLY A 122     102.810  36.748  12.146  1.00  0.00           N  
ATOM     68  CA  GLY A 122     102.476  35.649  11.258  1.00  0.00           C  
ATOM     69  C   GLY A 122     101.302  35.893  10.336  1.00  0.00           C  
ATOM     70  O   GLY A 122     100.778  37.007  10.285  1.00  0.00           O  
ATOM     71  N   LYS A 123     100.967  34.867   9.546  1.00  0.00           N  
ATOM     72  CA  LYS A 123      99.835  34.885   8.620  1.00  0.00           C  
ATOM     73  C   LYS A 123      98.642  34.371   9.395  1.00  0.00           C  
ATOM     74  O   LYS A 123      98.809  33.645  10.363  1.00  0.00           O  
ATOM     75  CB  LYS A 123     100.073  33.957   7.452  1.00  0.00           C  
ATOM     76  CG  LYS A 123      98.838  33.708   6.637  1.00  0.00           C  
ATOM     77  CD  LYS A 123      99.163  32.841   5.429  1.00  0.00           C  
ATOM     78  CE  LYS A 123     100.150  33.526   4.471  1.00  0.00           C  
ATOM     79  NZ  LYS A 123      99.526  34.654   3.692  1.00  0.00           N  
ATOM     80  N   LEU A 124      97.440  34.736   8.982  1.00  0.00           N  
ATOM     81  CA  LEU A 124      96.259  34.299   9.701  1.00  0.00           C  
ATOM     82  C   LEU A 124      95.364  33.348   8.938  1.00  0.00           C  
ATOM     83  O   LEU A 124      95.416  33.291   7.705  1.00  0.00           O  
ATOM     84  CB  LEU A 124      95.453  35.500  10.183  1.00  0.00           C  
ATOM     85  CG  LEU A 124      96.165  36.208  11.320  1.00  0.00           C  
ATOM     86  CD1 LEU A 124      95.156  36.966  12.162  1.00  0.00           C  
ATOM     87  CD2 LEU A 124      96.860  35.158  12.181  1.00  0.00           C  
ATOM     88  N   PRO A 125      94.642  32.481   9.675  1.00  0.00           N  
ATOM     89  CA  PRO A 125      93.713  31.502   9.092  1.00  0.00           C  
ATOM     90  C   PRO A 125      92.567  32.236   8.373  1.00  0.00           C  
ATOM     91  O   PRO A 125      91.954  33.158   8.935  1.00  0.00           O  
ATOM     92  CB  PRO A 125      93.224  30.709  10.315  1.00  0.00           C  
ATOM     93  CG  PRO A 125      93.526  31.628  11.496  1.00  0.00           C  
ATOM     94  CD  PRO A 125      94.840  32.227  11.112  1.00  0.00           C  
ATOM     95  N   LEU A 126      92.311  31.832   7.130  1.00  0.00           N  
ATOM     96  CA  LEU A 126      91.288  32.454   6.292  1.00  0.00           C  
ATOM     97  C   LEU A 126      90.049  32.850   7.048  1.00  0.00           C  
ATOM     98  O   LEU A 126      89.276  31.987   7.453  1.00  0.00           O  
ATOM     99  CB  LEU A 126      90.908  31.545   5.130  1.00  0.00           C  
ATOM    100  CG  LEU A 126      89.795  32.041   4.216  1.00  0.00           C  
ATOM    101  CD1 LEU A 126      90.067  31.643   2.787  1.00  0.00           C  
ATOM    102  CD2 LEU A 126      88.504  31.452   4.668  1.00  0.00           C  
ATOM    103  N   ILE A 129      89.870  34.155   7.251  1.00  0.00           N  
ATOM    104  CA  ILE A 129      88.704  34.654   7.971  1.00  0.00           C  
ATOM    105  C   ILE A 129      87.483  34.126   7.252  1.00  0.00           C  
ATOM    106  O   ILE A 129      87.183  34.532   6.120  1.00  0.00           O  
ATOM    107  CB  ILE A 129      88.685  36.176   8.029  1.00  0.00           C  
ATOM    108  CG1 ILE A 129      89.900  36.663   8.819  1.00  0.00           C  
ATOM    109  CG2 ILE A 129      87.391  36.654   8.680  1.00  0.00           C  
ATOM    110  CD1 ILE A 129      90.085  38.160   8.805  1.00  0.00           C  
ATOM    111  N   GLN A 134      86.858  33.142   7.897  1.00  0.00           N  
ATOM    112  CA  GLN A 134      85.692  32.435   7.377  1.00  0.00           C  
ATOM    113  C   GLN A 134      84.535  32.577   8.349  1.00  0.00           C  
ATOM    114  O   GLN A 134      83.521  31.931   8.209  1.00  0.00           O  
ATOM    115  CB  GLN A 134      86.053  30.957   7.201  1.00  0.00           C  
ATOM    116  CG  GLN A 134      85.671  30.348   5.887  1.00  0.00           C  
ATOM    117  CD  GLN A 134      86.249  28.954   5.716  1.00  0.00           C  
ATOM    118  OE1 GLN A 134      86.779  28.607   4.661  1.00  0.00           O  
ATOM    119  NE2 GLN A 134      86.143  28.143   6.754  1.00  0.00           N  
ATOM    120  N   SER A 135      84.734  33.354   9.391  1.00  0.00           N  
ATOM    121  CA  SER A 135      83.679  33.595  10.342  1.00  0.00           C  
ATOM    122  C   SER A 135      83.426  32.615  11.457  1.00  0.00           C  
ATOM    123  O   SER A 135      82.428  32.766  12.155  1.00  0.00           O  
ATOM    124  CB  SER A 135      82.371  33.872   9.613  1.00  0.00           C  
ATOM    125  OG  SER A 135      82.434  35.101   8.918  1.00  0.00           O  
ATOM    126  N   ARG A 136      84.314  31.649  11.677  1.00  0.00           N  
ATOM    127  CA  ARG A 136      84.115  30.704  12.774  1.00  0.00           C  
ATOM    128  C   ARG A 136      83.814  31.490  14.043  1.00  0.00           C  
ATOM    129  O   ARG A 136      84.593  32.320  14.479  1.00  0.00           O  
ATOM    130  CB  ARG A 136      85.325  29.785  12.974  1.00  0.00           C  
ATOM    131  CG  ARG A 136      86.611  30.474  13.377  1.00  0.00           C  
ATOM    132  CD  ARG A 136      87.751  29.479  13.623  1.00  0.00           C  
ATOM    133  NE  ARG A 136      89.074  30.114  13.547  1.00  0.00           N  
ATOM    134  CZ  ARG A 136      89.853  30.393  14.593  1.00  0.00           C  
ATOM    135  NH1 ARG A 136      89.459  30.118  15.836  1.00  0.00           N  
ATOM    136  NH2 ARG A 136      91.030  30.969  14.393  1.00  0.00           N  
ATOM    137  N   ASP A 137      82.637  31.240  14.591  1.00  0.00           N  
ATOM    138  CA  ASP A 137      82.121  31.903  15.789  1.00  0.00           C  
ATOM    139  C   ASP A 137      83.149  31.961  16.909  1.00  0.00           C  
ATOM    140  O   ASP A 137      83.009  32.722  17.869  1.00  0.00           O  
ATOM    141  CB  ASP A 137      80.856  31.174  16.263  1.00  0.00           C  
ATOM    142  CG  ASP A 137      80.218  30.322  15.161  1.00  0.00           C  
ATOM    143  OD1 ASP A 137      79.391  30.845  14.377  1.00  0.00           O  
ATOM    144  OD2 ASP A 137      80.574  29.129  15.057  1.00  0.00           O  
ATOM    145  N   SER A 138      84.183  31.146  16.757  1.00  0.00           N  
ATOM    146  CA  SER A 138      85.291  31.038  17.692  1.00  0.00           C  
ATOM    147  C   SER A 138      86.264  32.223  17.543  1.00  0.00           C  
ATOM    148  O   SER A 138      87.370  32.203  18.102  1.00  0.00           O  
ATOM    149  CB  SER A 138      86.034  29.725  17.406  1.00  0.00           C  
ATOM    150  OG  SER A 138      85.166  28.751  16.825  1.00  0.00           O  
ATOM    151  N   ASP A 139      85.875  33.223  16.748  1.00  0.00           N  
ATOM    152  CA  ASP A 139      86.704  34.402  16.515  1.00  0.00           C  
ATOM    153  C   ASP A 139      86.157  35.702  17.090  1.00  0.00           C  
ATOM    154  O   ASP A 139      86.935  36.534  17.537  1.00  0.00           O  
ATOM    155  CB  ASP A 139      86.989  34.560  15.021  1.00  0.00           C  
ATOM    156  CG  ASP A 139      87.888  33.460  14.487  1.00  0.00           C  
ATOM    157  OD1 ASP A 139      88.274  32.586  15.290  1.00  0.00           O  
ATOM    158  OD2 ASP A 139      88.213  33.465  13.275  1.00  0.00           O  
ATOM    159  N   ARG A 140      84.836  35.888  17.057  1.00  0.00           N  
ATOM    160  CA  ARG A 140      84.202  37.095  17.592  1.00  0.00           C  
ATOM    161  C   ARG A 140      84.678  37.411  19.010  1.00  0.00           C  
ATOM    162  O   ARG A 140      84.044  37.035  19.993  1.00  0.00           O  
ATOM    163  CB  ARG A 140      82.676  36.963  17.579  1.00  0.00           C  
ATOM    164  CG  ARG A 140      82.017  37.208  16.233  1.00  0.00           C  
ATOM    165  CD  ARG A 140      82.122  38.676  15.789  1.00  0.00           C  
ATOM    166  NE  ARG A 140      81.327  39.600  16.603  1.00  0.00           N  
ATOM    167  CZ  ARG A 140      81.655  40.871  16.839  1.00  0.00           C  
ATOM    168  NH1 ARG A 140      82.773  41.384  16.344  1.00  0.00           N  
ATOM    169  NH2 ARG A 140      80.870  41.629  17.588  1.00  0.00           N  
ATOM    170  N   THR A 141      85.806  38.105  19.097  1.00  0.00           N  
ATOM    171  CA  THR A 141      86.408  38.501  20.363  1.00  0.00           C  
ATOM    172  C   THR A 141      85.794  39.794  20.838  1.00  0.00           C  
ATOM    173  O   THR A 141      86.015  40.214  21.969  1.00  0.00           O  
ATOM    174  CB  THR A 141      87.884  38.813  20.183  1.00  0.00           C  
ATOM    175  OG1 THR A 141      88.020  39.909  19.267  1.00  0.00           O  
ATOM    176  CG2 THR A 141      88.621  37.608  19.646  1.00  0.00           C  
ATOM    177  N   GLY A 142      85.119  40.480  19.925  1.00  0.00           N  
ATOM    178  CA  GLY A 142      84.516  41.751  20.262  1.00  0.00           C  
ATOM    179  C   GLY A 142      85.585  42.758  20.653  1.00  0.00           C  
ATOM    180  O   GLY A 142      85.265  43.818  21.192  1.00  0.00           O  
ATOM    181  N   GLN A 143      86.855  42.422  20.423  1.00  0.00           N  
ATOM    182  CA  GLN A 143      87.942  43.337  20.758  1.00  0.00           C  
ATOM    183  C   GLN A 143      87.908  44.473  19.752  1.00  0.00           C  
ATOM    184  O   GLN A 143      87.932  44.250  18.534  1.00  0.00           O  
ATOM    185  CB  GLN A 143      89.307  42.632  20.745  1.00  0.00           C  
ATOM    186  CG  GLN A 143      89.500  41.610  21.873  1.00  0.00           C  
ATOM    187  CD  GLN A 143      90.954  41.180  22.054  1.00  0.00           C  
ATOM    188  OE1 GLN A 143      91.821  41.515  21.245  1.00  0.00           O  
ATOM    189  NE2 GLN A 143      91.224  40.437  23.126  1.00  0.00           N  
ATOM    190  N   LYS A 144      87.801  45.685  20.280  1.00  0.00           N  
ATOM    191  CA  LYS A 144      87.717  46.890  19.467  1.00  0.00           C  
ATOM    192  C   LYS A 144      88.991  47.348  18.761  1.00  0.00           C  
ATOM    193  O   LYS A 144      89.978  47.701  19.402  1.00  0.00           O  
ATOM    194  CB  LYS A 144      87.097  48.050  20.270  1.00  0.00           C  
ATOM    195  CG  LYS A 144      87.863  48.500  21.524  1.00  0.00           C  
ATOM    196  CD  LYS A 144      87.902  47.448  22.648  1.00  0.00           C  
ATOM    197  CE  LYS A 144      86.517  47.109  23.218  1.00  0.00           C  
ATOM    198  NZ  LYS A 144      85.946  48.151  24.128  1.00  0.00           N  
ATOM    199  N   ARG A 145      88.975  47.267  17.433  1.00  0.00           N  
ATOM    200  CA  ARG A 145      90.087  47.723  16.604  1.00  0.00           C  
ATOM    201  C   ARG A 145      89.824  49.211  16.485  1.00  0.00           C  
ATOM    202  O   ARG A 145      88.692  49.608  16.189  1.00  0.00           O  
ATOM    203  CB  ARG A 145      90.016  47.130  15.195  1.00  0.00           C  
ATOM    204  CG  ARG A 145      90.521  45.717  15.044  1.00  0.00           C  
ATOM    205  CD  ARG A 145      89.406  44.711  15.032  1.00  0.00           C  
ATOM    206  NE  ARG A 145      89.892  43.366  14.739  1.00  0.00           N  
ATOM    207  CZ  ARG A 145      90.466  43.007  13.596  1.00  0.00           C  
ATOM    208  NH1 ARG A 145      90.682  43.901  12.639  1.00  0.00           N  
ATOM    209  NH2 ARG A 145      90.862  41.756  13.420  1.00  0.00           N  
ATOM    210  N   VAL A 146      90.844  50.036  16.679  1.00  0.00           N  
ATOM    211  CA  VAL A 146      90.638  51.476  16.603  1.00  0.00           C  
ATOM    212  C   VAL A 146      91.118  52.098  15.299  1.00  0.00           C  
ATOM    213  O   VAL A 146      92.012  51.567  14.635  1.00  0.00           O  
ATOM    214  CB  VAL A 146      91.286  52.194  17.799  1.00  0.00           C  
ATOM    215  CG1 VAL A 146      92.797  52.000  17.787  1.00  0.00           C  
ATOM    216  CG2 VAL A 146      90.897  53.667  17.796  1.00  0.00           C  
ATOM    217  N   LYS A 147      90.452  53.168  14.883  1.00  0.00           N  
ATOM    218  CA  LYS A 147      90.848  53.857  13.674  1.00  0.00           C  
ATOM    219  C   LYS A 147      92.001  54.754  14.089  1.00  0.00           C  
ATOM    220  O   LYS A 147      92.150  55.043  15.273  1.00  0.00           O  
ATOM    221  CB  LYS A 147      89.697  54.705  13.151  1.00  0.00           C  
ATOM    222  CG  LYS A 147      88.562  53.927  12.549  1.00  0.00           C  
ATOM    223  CD  LYS A 147      88.390  54.310  11.090  1.00  0.00           C  
ATOM    224  CE  LYS A 147      89.605  53.897  10.258  1.00  0.00           C  
ATOM    225  NZ  LYS A 147      89.875  54.746   9.037  1.00  0.00           N  
ATOM    226  N   PHE A 148      92.766  55.249  13.121  1.00  0.00           N  
ATOM    227  CA  PHE A 148      93.904  56.122  13.397  1.00  0.00           C  
ATOM    228  C   PHE A 148      93.420  57.526  13.694  1.00  0.00           C  
ATOM    229  O   PHE A 148      93.765  58.100  14.724  1.00  0.00           O  
ATOM    230  CB  PHE A 148      94.863  56.161  12.212  1.00  0.00           C  
ATOM    231  CG  PHE A 148      95.677  54.924  12.060  1.00  0.00           C  
ATOM    232  CD1 PHE A 148      96.067  54.201  13.165  1.00  0.00           C  
ATOM    233  CD2 PHE A 148      96.044  54.474  10.804  1.00  0.00           C  
ATOM    234  CE1 PHE A 148      96.805  53.046  13.021  1.00  0.00           C  
ATOM    235  CE2 PHE A 148      96.783  53.317  10.648  1.00  0.00           C  
ATOM    236  CZ  PHE A 148      97.164  52.603  11.755  1.00  0.00           C  
ATOM    237  N   VAL A 149      92.551  58.042  12.833  1.00  0.00           N  
ATOM    238  CA  VAL A 149      92.017  59.383  13.007  1.00  0.00           C  
ATOM    239  C   VAL A 149      91.282  59.597  14.328  1.00  0.00           C  
ATOM    240  O   VAL A 149      90.681  60.644  14.535  1.00  0.00           O  
ATOM    241  CB  VAL A 149      91.077  59.767  11.856  1.00  0.00           C  
ATOM    242  CG1 VAL A 149      91.704  59.408  10.527  1.00  0.00           C  
ATOM    243  CG2 VAL A 149      89.736  59.095  12.028  1.00  0.00           C  
ATOM    244  N   ASP A 150      91.287  58.606  15.208  1.00  0.00           N  
ATOM    245  CA  ASP A 150      90.617  58.754  16.490  1.00  0.00           C  
ATOM    246  C   ASP A 150      91.614  58.796  17.648  1.00  0.00           C  
ATOM    247  O   ASP A 150      91.435  59.575  18.585  1.00  0.00           O  
ATOM    248  CB  ASP A 150      89.606  57.621  16.716  1.00  0.00           C  
ATOM    249  CG  ASP A 150      88.510  57.572  15.652  1.00  0.00           C  
ATOM    250  OD1 ASP A 150      88.093  58.642  15.151  1.00  0.00           O  
ATOM    251  OD2 ASP A 150      88.056  56.448  15.330  1.00  0.00           O  
ATOM    252  N   LEU A 151      92.654  57.960  17.591  1.00  0.00           N  
ATOM    253  CA  LEU A 151      93.652  57.919  18.658  1.00  0.00           C  
ATOM    254  C   LEU A 151      94.325  59.282  18.798  1.00  0.00           C  
ATOM    255  O   LEU A 151      94.772  59.865  17.809  1.00  0.00           O  
ATOM    256  CB  LEU A 151      94.681  56.800  18.421  1.00  0.00           C  
ATOM    257  CG  LEU A 151      95.564  56.709  17.169  1.00  0.00           C  
ATOM    258  CD1 LEU A 151      96.654  57.755  17.176  1.00  0.00           C  
ATOM    259  CD2 LEU A 151      96.216  55.342  17.129  1.00  0.00           C  
ATOM    260  N   ASP A 152      94.361  59.805  20.020  1.00  0.00           N  
ATOM    261  CA  ASP A 152      94.962  61.110  20.253  1.00  0.00           C  
ATOM    262  C   ASP A 152      95.786  61.184  21.524  1.00  0.00           C  
ATOM    263  O   ASP A 152      95.484  60.528  22.514  1.00  0.00           O  
ATOM    264  CB  ASP A 152      93.876  62.198  20.277  1.00  0.00           C  
ATOM    265  CG  ASP A 152      94.437  63.610  20.527  1.00  0.00           C  
ATOM    266  OD1 ASP A 152      95.475  63.984  19.923  1.00  0.00           O  
ATOM    267  OD2 ASP A 152      93.824  64.353  21.329  1.00  0.00           O  
ATOM    268  N   GLU A 153      96.805  62.036  21.478  1.00  0.00           N  
ATOM    269  CA  GLU A 153      97.713  62.282  22.585  1.00  0.00           C  
ATOM    270  C   GLU A 153      96.885  62.709  23.793  1.00  0.00           C  
ATOM    271  O   GLU A 153      95.789  63.250  23.637  1.00  0.00           O  
ATOM    272  CB  GLU A 153      98.678  63.399  22.181  1.00  0.00           C  
ATOM    273  CG  GLU A 153      99.979  63.457  22.969  1.00  0.00           C  
ATOM    274  CD  GLU A 153     100.896  64.586  22.503  1.00  0.00           C  
ATOM    275  OE1 GLU A 153     101.171  64.675  21.284  1.00  0.00           O  
ATOM    276  OE2 GLU A 153     101.339  65.387  23.358  1.00  0.00           O  
ATOM    277  N   ALA A 154      97.402  62.445  24.987  1.00  0.00           N  
ATOM    278  CA  ALA A 154      96.731  62.780  26.251  1.00  0.00           C  
ATOM    279  C   ALA A 154      95.619  61.783  26.588  1.00  0.00           C  
ATOM    280  O   ALA A 154      95.555  61.259  27.705  1.00  0.00           O  
ATOM    281  CB  ALA A 154      96.178  64.211  26.223  1.00  0.00           C  
ATOM    282  N   LYS A 155      94.741  61.541  25.621  1.00  0.00           N  
ATOM    283  CA  LYS A 155      93.636  60.604  25.781  1.00  0.00           C  
ATOM    284  C   LYS A 155      94.220  59.221  25.487  1.00  0.00           C  
ATOM    285  O   LYS A 155      94.458  58.422  26.397  1.00  0.00           O  
ATOM    286  CB  LYS A 155      92.541  60.946  24.768  1.00  0.00           C  
ATOM    287  CG  LYS A 155      92.262  62.442  24.650  1.00  0.00           C  
ATOM    288  CD  LYS A 155      91.478  62.770  23.392  1.00  0.00           C  
ATOM    289  CE  LYS A 155      91.210  64.260  23.281  1.00  0.00           C  
ATOM    290  NZ  LYS A 155      90.490  64.609  22.025  1.00  0.00           N  
ATOM    291  N   ASP A 156      94.459  58.970  24.202  1.00  0.00           N  
ATOM    292  CA  ASP A 156      95.042  57.727  23.719  1.00  0.00           C  
ATOM    293  C   ASP A 156      96.551  57.882  23.664  1.00  0.00           C  
ATOM    294  O   ASP A 156      97.102  58.326  22.655  1.00  0.00           O  
ATOM    295  CB  ASP A 156      94.529  57.399  22.317  1.00  0.00           C  
ATOM    296  CG  ASP A 156      93.216  56.660  22.337  1.00  0.00           C  
ATOM    297  OD1 ASP A 156      92.169  57.302  22.579  1.00  0.00           O  
ATOM    298  OD2 ASP A 156      93.233  55.433  22.103  1.00  0.00           O  
ATOM    299  N   SER A 157      97.215  57.550  24.759  1.00  0.00           N  
ATOM    300  CA  SER A 157      98.662  57.645  24.828  1.00  0.00           C  
ATOM    301  C   SER A 157      99.172  56.508  25.695  1.00  0.00           C  
ATOM    302  O   SER A 157      98.722  56.327  26.826  1.00  0.00           O  
ATOM    303  CB  SER A 157      99.094  59.007  25.388  1.00  0.00           C  
ATOM    304  OG  SER A 157      98.762  60.062  24.491  1.00  0.00           O  
ATOM    305  N   ASP A 158     100.071  55.713  25.123  1.00  0.00           N  
ATOM    306  CA  ASP A 158     100.666  54.556  25.790  1.00  0.00           C  
ATOM    307  C   ASP A 158      99.693  53.383  25.854  1.00  0.00           C  
ATOM    308  O   ASP A 158     100.031  52.306  26.356  1.00  0.00           O  
ATOM    309  CB  ASP A 158     101.169  54.918  27.194  1.00  0.00           C  
ATOM    310  CG  ASP A 158     102.374  55.839  27.165  1.00  0.00           C  
ATOM    311  OD1 ASP A 158     102.544  56.589  26.183  1.00  0.00           O  
ATOM    312  OD2 ASP A 158     103.161  55.813  28.131  1.00  0.00           O  
ATOM    313  N   LYS A 159      98.498  53.587  25.308  1.00  0.00           N  
ATOM    314  CA  LYS A 159      97.475  52.556  25.294  1.00  0.00           C  
ATOM    315  C   LYS A 159      97.844  51.515  24.256  1.00  0.00           C  
ATOM    316  O   LYS A 159      98.199  51.861  23.130  1.00  0.00           O  
ATOM    317  CB  LYS A 159      96.117  53.162  24.945  1.00  0.00           C  
ATOM    318  CG  LYS A 159      95.567  54.098  26.000  1.00  0.00           C  
ATOM    319  CD  LYS A 159      94.310  54.815  25.514  1.00  0.00           C  
ATOM    320  CE  LYS A 159      93.200  53.836  25.137  1.00  0.00           C  
ATOM    321  NZ  LYS A 159      91.931  54.526  24.721  1.00  0.00           N  
ATOM    322  N   GLU A 160      97.819  50.249  24.659  1.00  0.00           N  
ATOM    323  CA  GLU A 160      98.125  49.138  23.766  1.00  0.00           C  
ATOM    324  C   GLU A 160      96.894  48.952  22.889  1.00  0.00           C  
ATOM    325  O   GLU A 160      95.861  48.491  23.373  1.00  0.00           O  
ATOM    326  CB  GLU A 160      98.363  47.876  24.587  1.00  0.00           C  
ATOM    327  CG  GLU A 160      98.660  46.640  23.771  1.00  0.00           C  
ATOM    328  CD  GLU A 160      98.373  45.371  24.544  1.00  0.00           C  
ATOM    329  OE1 GLU A 160      97.257  45.265  25.096  1.00  0.00           O  
ATOM    330  OE2 GLU A 160      99.247  44.477  24.591  1.00  0.00           O  
ATOM    331  N   VAL A 161      96.990  49.330  21.618  1.00  0.00           N  
ATOM    332  CA  VAL A 161      95.854  49.223  20.714  1.00  0.00           C  
ATOM    333  C   VAL A 161      95.880  48.033  19.759  1.00  0.00           C  
ATOM    334  O   VAL A 161      96.849  47.271  19.706  1.00  0.00           O  
ATOM    335  CB  VAL A 161      95.657  50.518  19.905  1.00  0.00           C  
ATOM    336  CG1 VAL A 161      95.257  51.645  20.819  1.00  0.00           C  
ATOM    337  CG2 VAL A 161      96.922  50.882  19.184  1.00  0.00           C  
ATOM    338  N   LEU A 162      94.780  47.878  19.027  1.00  0.00           N  
ATOM    339  CA  LEU A 162      94.594  46.816  18.039  1.00  0.00           C  
ATOM    340  C   LEU A 162      94.003  47.547  16.837  1.00  0.00           C  
ATOM    341  O   LEU A 162      93.058  48.330  16.986  1.00  0.00           O  
ATOM    342  CB  LEU A 162      93.589  45.780  18.564  1.00  0.00           C  
ATOM    343  CG  LEU A 162      93.490  44.365  17.977  1.00  0.00           C  
ATOM    344  CD1 LEU A 162      92.933  44.375  16.595  1.00  0.00           C  
ATOM    345  CD2 LEU A 162      94.843  43.712  17.984  1.00  0.00           C  
ATOM    346  N   PHE A 163      94.588  47.349  15.663  1.00  0.00           N  
ATOM    347  CA  PHE A 163      94.089  48.005  14.459  1.00  0.00           C  
ATOM    348  C   PHE A 163      94.404  47.194  13.201  1.00  0.00           C  
ATOM    349  O   PHE A 163      95.137  46.196  13.254  1.00  0.00           O  
ATOM    350  CB  PHE A 163      94.626  49.456  14.343  1.00  0.00           C  
ATOM    351  CG  PHE A 163      96.139  49.570  14.324  1.00  0.00           C  
ATOM    352  CD1 PHE A 163      96.860  49.353  13.147  1.00  0.00           C  
ATOM    353  CD2 PHE A 163      96.844  49.890  15.484  1.00  0.00           C  
ATOM    354  CE1 PHE A 163      98.271  49.450  13.126  1.00  0.00           C  
ATOM    355  CE2 PHE A 163      98.251  49.990  15.473  1.00  0.00           C  
ATOM    356  CZ  PHE A 163      98.964  49.769  14.292  1.00  0.00           C  
ATOM    357  N   ARG A 164      93.745  47.545  12.102  1.00  0.00           N  
ATOM    358  CA  ARG A 164      93.997  46.878  10.830  1.00  0.00           C  
ATOM    359  C   ARG A 164      94.518  47.965   9.907  1.00  0.00           C  
ATOM    360  O   ARG A 164      94.274  49.154  10.144  1.00  0.00           O  
ATOM    361  CB  ARG A 164      92.729  46.246  10.252  1.00  0.00           C  
ATOM    362  CG  ARG A 164      92.897  45.750   8.799  1.00  0.00           C  
ATOM    363  CD  ARG A 164      91.746  44.847   8.343  1.00  0.00           C  
ATOM    364  NE  ARG A 164      90.448  45.369   8.743  1.00  0.00           N  
ATOM    365  CZ  ARG A 164      89.597  45.965   7.918  1.00  0.00           C  
ATOM    366  NH1 ARG A 164      89.903  46.138   6.629  1.00  0.00           N  
ATOM    367  NH2 ARG A 164      88.438  46.402   8.393  1.00  0.00           N  
ATOM    368  N   ALA A 165      95.258  47.584   8.882  1.00  0.00           N  
ATOM    369  CA  ALA A 165      95.778  48.588   7.992  1.00  0.00           C  
ATOM    370  C   ALA A 165      96.540  47.973   6.853  1.00  0.00           C  
ATOM    371  O   ALA A 165      96.875  46.782   6.862  1.00  0.00           O  
ATOM    372  CB  ALA A 165      96.683  49.517   8.750  1.00  0.00           C  
ATOM    373  N   ARG A 166      96.780  48.798   5.851  1.00  0.00           N  
ATOM    374  CA  ARG A 166      97.524  48.390   4.695  1.00  0.00           C  
ATOM    375  C   ARG A 166      98.992  48.765   4.922  1.00  0.00           C  
ATOM    376  O   ARG A 166      99.271  49.701   5.680  1.00  0.00           O  
ATOM    377  CB  ARG A 166      96.950  49.106   3.489  1.00  0.00           C  
ATOM    378  CG  ARG A 166      95.569  48.597   3.127  1.00  0.00           C  
ATOM    379  CD  ARG A 166      95.495  48.318   1.644  1.00  0.00           C  
ATOM    380  NE  ARG A 166      94.474  47.330   1.337  1.00  0.00           N  
ATOM    381  CZ  ARG A 166      94.441  46.602   0.224  1.00  0.00           C  
ATOM    382  NH1 ARG A 166      95.352  46.767  -0.715  1.00  0.00           N  
ATOM    383  NH2 ARG A 166      93.477  45.721   0.035  1.00  0.00           N  
ATOM    384  N   VAL A 167      99.927  47.988   4.358  1.00  0.00           N  
ATOM    385  CA  VAL A 167     101.368  48.271   4.485  1.00  0.00           C  
ATOM    386  C   VAL A 167     101.726  49.235   3.361  1.00  0.00           C  
ATOM    387  O   VAL A 167     101.923  48.836   2.201  1.00  0.00           O  
ATOM    388  CB  VAL A 167     102.222  46.978   4.446  1.00  0.00           C  
ATOM    389  CG1 VAL A 167     103.521  47.180   3.676  1.00  0.00           C  
ATOM    390  CG2 VAL A 167     102.533  46.553   5.862  1.00  0.00           C  
ATOM    391  N   HIS A 168     101.766  50.517   3.714  1.00  0.00           N  
ATOM    392  CA  HIS A 168     102.025  51.570   2.748  1.00  0.00           C  
ATOM    393  C   HIS A 168     103.411  51.534   2.198  1.00  0.00           C  
ATOM    394  O   HIS A 168     103.588  51.514   0.985  1.00  0.00           O  
ATOM    395  CB  HIS A 168     101.776  52.952   3.351  1.00  0.00           C  
ATOM    396  CG  HIS A 168     101.585  54.022   2.326  1.00  0.00           C  
ATOM    397  ND1 HIS A 168     100.490  54.858   2.321  1.00  0.00           N  
ATOM    398  CD2 HIS A 168     102.306  54.340   1.224  1.00  0.00           C  
ATOM    399  CE1 HIS A 168     100.541  55.639   1.258  1.00  0.00           C  
ATOM    400  NE2 HIS A 168     101.634  55.344   0.576  1.00  0.00           N  
ATOM    401  N   ASN A 169     104.381  51.573   3.109  1.00  0.00           N  
ATOM    402  CA  ASN A 169     105.804  51.576   2.764  1.00  0.00           C  
ATOM    403  C   ASN A 169     106.596  51.069   3.957  1.00  0.00           C  
ATOM    404  O   ASN A 169     106.226  51.324   5.106  1.00  0.00           O  
ATOM    405  CB  ASN A 169     106.259  53.009   2.426  1.00  0.00           C  
ATOM    406  CG  ASN A 169     107.701  53.078   1.986  1.00  0.00           C  
ATOM    407  OD1 ASN A 169     108.013  52.819   0.829  1.00  0.00           O  
ATOM    408  ND2 ASN A 169     108.586  53.420   2.906  1.00  0.00           N  
ATOM    409  N   THR A 170     107.670  50.341   3.687  1.00  0.00           N  
ATOM    410  CA  THR A 170     108.516  49.812   4.748  1.00  0.00           C  
ATOM    411  C   THR A 170     109.945  50.291   4.525  1.00  0.00           C  
ATOM    412  O   THR A 170     110.344  50.567   3.385  1.00  0.00           O  
ATOM    413  CB  THR A 170     108.538  48.277   4.724  1.00  0.00           C  
ATOM    414  OG1 THR A 170     108.750  47.825   3.378  1.00  0.00           O  
ATOM    415  CG2 THR A 170     107.236  47.718   5.221  1.00  0.00           C  
ATOM    416  N   ARG A 171     110.689  50.452   5.615  1.00  0.00           N  
ATOM    417  CA  ARG A 171     112.095  50.838   5.545  1.00  0.00           C  
ATOM    418  C   ARG A 171     112.750  50.223   6.765  1.00  0.00           C  
ATOM    419  O   ARG A 171     112.341  50.494   7.893  1.00  0.00           O  
ATOM    420  CB  ARG A 171     112.290  52.358   5.522  1.00  0.00           C  
ATOM    421  CG  ARG A 171     111.818  53.097   6.751  1.00  0.00           C  
ATOM    422  CD  ARG A 171     110.383  53.565   6.624  1.00  0.00           C  
ATOM    423  NE  ARG A 171     110.293  54.943   6.156  1.00  0.00           N  
ATOM    424  CZ  ARG A 171     110.577  55.326   4.914  1.00  0.00           C  
ATOM    425  NH1 ARG A 171     110.973  54.435   4.011  1.00  0.00           N  
ATOM    426  NH2 ARG A 171     110.417  56.589   4.547  1.00  0.00           N  
ATOM    427  N   GLN A 172     113.699  49.324   6.537  1.00  0.00           N  
ATOM    428  CA  GLN A 172     114.379  48.666   7.641  1.00  0.00           C  
ATOM    429  C   GLN A 172     115.875  48.968   7.704  1.00  0.00           C  
ATOM    430  O   GLN A 172     116.596  48.858   6.706  1.00  0.00           O  
ATOM    431  CB  GLN A 172     114.122  47.154   7.613  1.00  0.00           C  
ATOM    432  CG  GLN A 172     114.520  46.452   6.326  1.00  0.00           C  
ATOM    433  CD  GLN A 172     114.376  44.943   6.420  1.00  0.00           C  
ATOM    434  OE1 GLN A 172     114.012  44.286   5.439  1.00  0.00           O  
ATOM    435  NE2 GLN A 172     114.669  44.380   7.597  1.00  0.00           N  
ATOM    436  N   GLN A 173     116.334  49.320   8.898  1.00  0.00           N  
ATOM    437  CA  GLN A 173     117.729  49.661   9.132  1.00  0.00           C  
ATOM    438  C   GLN A 173     118.598  48.425   9.105  1.00  0.00           C  
ATOM    439  O   GLN A 173     119.456  48.278   8.243  1.00  0.00           O  
ATOM    440  CB  GLN A 173     117.854  50.380  10.473  1.00  0.00           C  
ATOM    441  CG  GLN A 173     116.737  51.398  10.727  1.00  0.00           C  
ATOM    442  CD  GLN A 173     116.536  52.346   9.561  1.00  0.00           C  
ATOM    443  OE1 GLN A 173     116.613  51.940   8.405  1.00  0.00           O  
ATOM    444  NE2 GLN A 173     116.273  53.611   9.857  1.00  0.00           N  
ATOM    445  N   GLY A 174     118.345  47.527  10.044  1.00  0.00           N  
ATOM    446  CA  GLY A 174     119.093  46.290  10.127  1.00  0.00           C  
ATOM    447  C   GLY A 174     118.353  45.398  11.098  1.00  0.00           C  
ATOM    448  O   GLY A 174     117.600  45.903  11.932  1.00  0.00           O  
ATOM    449  N   ALA A 175     118.515  44.084  10.964  1.00  0.00           N  
ATOM    450  CA  ALA A 175     117.846  43.130  11.840  1.00  0.00           C  
ATOM    451  C   ALA A 175     117.940  43.640  13.267  1.00  0.00           C  
ATOM    452  O   ALA A 175     118.976  43.505  13.909  1.00  0.00           O  
ATOM    453  CB  ALA A 175     118.488  41.741  11.717  1.00  0.00           C  
ATOM    454  N   THR A 176     116.893  44.355  13.673  1.00  0.00           N  
ATOM    455  CA  THR A 176     116.745  44.946  15.000  1.00  0.00           C  
ATOM    456  C   THR A 176     115.696  46.057  14.956  1.00  0.00           C  
ATOM    457  O   THR A 176     114.733  46.011  15.708  1.00  0.00           O  
ATOM    458  CB  THR A 176     118.083  45.473  15.616  1.00  0.00           C  
ATOM    459  OG1 THR A 176     117.811  46.109  16.871  1.00  0.00           O  
ATOM    460  CG2 THR A 176     118.788  46.445  14.698  1.00  0.00           C  
ATOM    461  N   LEU A 177     115.852  47.017  14.045  1.00  0.00           N  
ATOM    462  CA  LEU A 177     114.899  48.122  13.913  1.00  0.00           C  
ATOM    463  C   LEU A 177     114.308  48.242  12.510  1.00  0.00           C  
ATOM    464  O   LEU A 177     114.999  48.647  11.570  1.00  0.00           O  
ATOM    465  CB  LEU A 177     115.549  49.453  14.264  1.00  0.00           C  
ATOM    466  CG  LEU A 177     114.615  50.636  13.999  1.00  0.00           C  
ATOM    467  CD1 LEU A 177     113.643  50.774  15.151  1.00  0.00           C  
ATOM    468  CD2 LEU A 177     115.400  51.904  13.828  1.00  0.00           C  
ATOM    469  N   ALA A 178     113.026  47.913  12.383  1.00  0.00           N  
ATOM    470  CA  ALA A 178     112.320  47.998  11.106  1.00  0.00           C  
ATOM    471  C   ALA A 178     111.174  48.998  11.233  1.00  0.00           C  
ATOM    472  O   ALA A 178     110.430  48.989  12.220  1.00  0.00           O  
ATOM    473  CB  ALA A 178     111.792  46.628  10.684  1.00  0.00           C  
ATOM    474  N   PHE A 179     111.071  49.884  10.250  1.00  0.00           N  
ATOM    475  CA  PHE A 179     110.040  50.902  10.227  1.00  0.00           C  
ATOM    476  C   PHE A 179     108.932  50.575   9.238  1.00  0.00           C  
ATOM    477  O   PHE A 179     109.187  50.091   8.123  1.00  0.00           O  
ATOM    478  CB  PHE A 179     110.647  52.248   9.853  1.00  0.00           C  
ATOM    479  CG  PHE A 179     111.274  52.974  10.997  1.00  0.00           C  
ATOM    480  CD1 PHE A 179     110.487  53.537  11.997  1.00  0.00           C  
ATOM    481  CD2 PHE A 179     112.652  53.139  11.056  1.00  0.00           C  
ATOM    482  CE1 PHE A 179     111.066  54.255  13.032  1.00  0.00           C  
ATOM    483  CE2 PHE A 179     113.239  53.856  12.090  1.00  0.00           C  
ATOM    484  CZ  PHE A 179     112.447  54.415  13.077  1.00  0.00           C  
ATOM    485  N   LEU A 180     107.703  50.895   9.633  1.00  0.00           N  
ATOM    486  CA  LEU A 180     106.532  50.667   8.797  1.00  0.00           C  
ATOM    487  C   LEU A 180     105.625  51.904   8.760  1.00  0.00           C  
ATOM    488  O   LEU A 180     105.431  52.587   9.775  1.00  0.00           O  
ATOM    489  CB  LEU A 180     105.707  49.474   9.306  1.00  0.00           C  
ATOM    490  CG  LEU A 180     106.238  48.048   9.491  1.00  0.00           C  
ATOM    491  CD1 LEU A 180     105.041  47.111   9.487  1.00  0.00           C  
ATOM    492  CD2 LEU A 180     107.188  47.639   8.387  1.00  0.00           C  
ATOM    493  N   THR A 181     105.132  52.208   7.563  1.00  0.00           N  
ATOM    494  CA  THR A 181     104.198  53.300   7.333  1.00  0.00           C  
ATOM    495  C   THR A 181     102.881  52.573   7.087  1.00  0.00           C  
ATOM    496  O   THR A 181     102.702  51.894   6.058  1.00  0.00           O  
ATOM    497  CB  THR A 181     104.560  54.101   6.088  1.00  0.00           C  
ATOM    498  OG1 THR A 181     105.877  54.636   6.243  1.00  0.00           O  
ATOM    499  CG2 THR A 181     103.575  55.241   5.884  1.00  0.00           C  
ATOM    500  N   LEU A 182     102.003  52.664   8.080  1.00  0.00           N  
ATOM    501  CA  LEU A 182     100.703  52.018   8.069  1.00  0.00           C  
ATOM    502  C   LEU A 182      99.574  52.918   7.598  1.00  0.00           C  
ATOM    503  O   LEU A 182      99.202  53.879   8.265  1.00  0.00           O  
ATOM    504  CB  LEU A 182     100.398  51.482   9.468  1.00  0.00           C  
ATOM    505  CG  LEU A 182     100.878  50.071   9.831  1.00  0.00           C  
ATOM    506  CD1 LEU A 182     102.103  49.664   9.018  1.00  0.00           C  
ATOM    507  CD2 LEU A 182     101.124  49.979  11.348  1.00  0.00           C  
ATOM    508  N   ARG A 183      99.040  52.594   6.430  1.00  0.00           N  
ATOM    509  CA  ARG A 183      97.942  53.347   5.855  1.00  0.00           C  
ATOM    510  C   ARG A 183      96.591  52.776   6.291  1.00  0.00           C  
ATOM    511  O   ARG A 183      96.404  51.563   6.346  1.00  0.00           O  
ATOM    512  CB  ARG A 183      98.001  53.343   4.331  1.00  0.00           C  
ATOM    513  CG  ARG A 183      96.848  54.115   3.792  1.00  0.00           C  
ATOM    514  CD  ARG A 183      96.908  54.270   2.338  1.00  0.00           C  
ATOM    515  NE  ARG A 183      96.346  53.123   1.660  1.00  0.00           N  
ATOM    516  CZ  ARG A 183      97.067  52.265   0.963  1.00  0.00           C  
ATOM    517  NH1 ARG A 183      98.382  52.428   0.886  1.00  0.00           N  
ATOM    518  NH2 ARG A 183      96.471  51.248   0.357  1.00  0.00           N  
ATOM    519  N   GLN A 184      95.634  53.659   6.529  1.00  0.00           N  
ATOM    520  CA  GLN A 184      94.302  53.267   6.941  1.00  0.00           C  
ATOM    521  C   GLN A 184      93.310  54.225   6.272  1.00  0.00           C  
ATOM    522  O   GLN A 184      93.138  55.360   6.709  1.00  0.00           O  
ATOM    523  CB  GLN A 184      94.197  53.342   8.465  1.00  0.00           C  
ATOM    524  CG  GLN A 184      92.928  52.783   9.060  1.00  0.00           C  
ATOM    525  CD  GLN A 184      92.867  52.924  10.588  1.00  0.00           C  
ATOM    526  OE1 GLN A 184      92.353  53.908  11.101  1.00  0.00           O  
ATOM    527  NE2 GLN A 184      93.369  51.929  11.309  1.00  0.00           N  
ATOM    528  N   GLN A 185      92.710  53.778   5.173  1.00  0.00           N  
ATOM    529  CA  GLN A 185      91.725  54.557   4.438  1.00  0.00           C  
ATOM    530  C   GLN A 185      92.350  55.697   3.691  1.00  0.00           C  
ATOM    531  O   GLN A 185      92.593  55.573   2.502  1.00  0.00           O  
ATOM    532  CB  GLN A 185      90.624  55.077   5.372  1.00  0.00           C  
ATOM    533  CG  GLN A 185      89.357  54.250   5.392  1.00  0.00           C  
ATOM    534  CD  GLN A 185      88.479  54.455   4.158  1.00  0.00           C  
ATOM    535  OE1 GLN A 185      87.286  54.701   4.286  1.00  0.00           O  
ATOM    536  NE2 GLN A 185      89.060  54.348   2.972  1.00  0.00           N  
ATOM    537  N   ALA A 186      92.624  56.795   4.397  1.00  0.00           N  
ATOM    538  CA  ALA A 186      93.222  58.006   3.813  1.00  0.00           C  
ATOM    539  C   ALA A 186      94.041  58.803   4.835  1.00  0.00           C  
ATOM    540  O   ALA A 186      94.149  60.020   4.745  1.00  0.00           O  
ATOM    541  CB  ALA A 186      92.145  58.892   3.184  1.00  0.00           C  
ATOM    542  N   SER A 195      94.543  58.100   5.843  1.00  0.00           N  
ATOM    543  CA  SER A 195      95.389  58.673   6.874  1.00  0.00           C  
ATOM    544  C   SER A 195      96.581  57.695   6.989  1.00  0.00           C  
ATOM    545  O   SER A 195      96.496  56.575   6.488  1.00  0.00           O  
ATOM    546  CB  SER A 195      94.615  58.788   8.183  1.00  0.00           C  
ATOM    547  OG  SER A 195      94.228  57.525   8.697  1.00  0.00           O  
ATOM    548  N   LEU A 196      97.712  58.116   7.544  1.00  0.00           N  
ATOM    549  CA  LEU A 196      98.858  57.224   7.650  1.00  0.00           C  
ATOM    550  C   LEU A 196      99.497  57.357   9.016  1.00  0.00           C  
ATOM    551  O   LEU A 196      99.213  58.298   9.754  1.00  0.00           O  
ATOM    552  CB  LEU A 196      99.882  57.526   6.562  1.00  0.00           C  
ATOM    553  CG  LEU A 196      99.421  57.522   5.097  1.00  0.00           C  
ATOM    554  CD1 LEU A 196      98.733  58.818   4.741  1.00  0.00           C  
ATOM    555  CD2 LEU A 196     100.597  57.360   4.152  1.00  0.00           C  
ATOM    556  N   ILE A 197     100.371  56.424   9.357  1.00  0.00           N  
ATOM    557  CA  ILE A 197     101.032  56.435  10.658  1.00  0.00           C  
ATOM    558  C   ILE A 197     102.251  55.555  10.512  1.00  0.00           C  
ATOM    559  O   ILE A 197     102.393  54.888   9.485  1.00  0.00           O  
ATOM    560  CB  ILE A 197     100.126  55.820  11.738  1.00  0.00           C  
ATOM    561  CG1 ILE A 197     100.779  55.924  13.118  1.00  0.00           C  
ATOM    562  CG2 ILE A 197      99.849  54.358  11.411  1.00  0.00           C  
ATOM    563  CD1 ILE A 197      99.977  55.269  14.216  1.00  0.00           C  
ATOM    564  N   GLN A 198     103.117  55.524  11.524  1.00  0.00           N  
ATOM    565  CA  GLN A 198     104.315  54.690  11.437  1.00  0.00           C  
ATOM    566  C   GLN A 198     104.538  53.776  12.630  1.00  0.00           C  
ATOM    567  O   GLN A 198     104.050  54.033  13.737  1.00  0.00           O  
ATOM    568  CB  GLN A 198     105.576  55.541  11.188  1.00  0.00           C  
ATOM    569  CG  GLN A 198     106.028  56.383  12.374  1.00  0.00           C  
ATOM    570  CD  GLN A 198     107.534  56.530  12.429  1.00  0.00           C  
ATOM    571  OE1 GLN A 198     108.270  55.706  11.884  1.00  0.00           O  
ATOM    572  NE2 GLN A 198     108.003  57.577  13.098  1.00  0.00           N  
ATOM    573  N   GLY A 199     105.333  52.740  12.415  1.00  0.00           N  
ATOM    574  CA  GLY A 199     105.591  51.809  13.491  1.00  0.00           C  
ATOM    575  C   GLY A 199     106.967  51.210  13.358  1.00  0.00           C  
ATOM    576  O   GLY A 199     107.516  51.147  12.252  1.00  0.00           O  
ATOM    577  N   LEU A 200     107.501  50.712  14.466  1.00  0.00           N  
ATOM    578  CA  LEU A 200     108.836  50.149  14.443  1.00  0.00           C  
ATOM    579  C   LEU A 200     108.978  48.783  15.082  1.00  0.00           C  
ATOM    580  O   LEU A 200     108.884  48.634  16.301  1.00  0.00           O  
ATOM    581  CB  LEU A 200     109.835  51.154  15.047  1.00  0.00           C  
ATOM    582  CG  LEU A 200     109.471  52.040  16.255  1.00  0.00           C  
ATOM    583  CD1 LEU A 200     109.592  51.287  17.591  1.00  0.00           C  
ATOM    584  CD2 LEU A 200     110.397  53.243  16.261  1.00  0.00           C  
ATOM    585  N   VAL A 201     109.187  47.774  14.251  1.00  0.00           N  
ATOM    586  CA  VAL A 201     109.359  46.428  14.762  1.00  0.00           C  
ATOM    587  C   VAL A 201     110.804  46.378  15.267  1.00  0.00           C  
ATOM    588  O   VAL A 201     111.705  45.901  14.573  1.00  0.00           O  
ATOM    589  CB  VAL A 201     109.079  45.361  13.660  1.00  0.00           C  
ATOM    590  CG1 VAL A 201     109.334  43.952  14.195  1.00  0.00           C  
ATOM    591  CG2 VAL A 201     107.633  45.472  13.183  1.00  0.00           C  
ATOM    592  N   LYS A 202     111.027  46.957  16.445  1.00  0.00           N  
ATOM    593  CA  LYS A 202     112.357  47.009  17.045  1.00  0.00           C  
ATOM    594  C   LYS A 202     112.581  45.916  18.090  1.00  0.00           C  
ATOM    595  O   LYS A 202     111.895  45.876  19.117  1.00  0.00           O  
ATOM    596  CB  LYS A 202     112.607  48.392  17.665  1.00  0.00           C  
ATOM    597  CG  LYS A 202     114.050  48.635  18.106  1.00  0.00           C  
ATOM    598  CD  LYS A 202     114.196  49.947  18.871  1.00  0.00           C  
ATOM    599  CE  LYS A 202     115.647  50.225  19.253  1.00  0.00           C  
ATOM    600  NZ  LYS A 202     116.216  49.196  20.173  1.00  0.00           N  
ATOM    601  N   ALA A 203     113.543  45.039  17.820  1.00  0.00           N  
ATOM    602  CA  ALA A 203     113.896  43.942  18.716  1.00  0.00           C  
ATOM    603  C   ALA A 203     114.539  44.419  20.033  1.00  0.00           C  
ATOM    604  O   ALA A 203     114.745  45.618  20.236  1.00  0.00           O  
ATOM    605  CB  ALA A 203     114.828  42.973  17.987  1.00  0.00           C  
ATOM    606  N   ASN A 205     114.843  43.479  20.926  1.00  0.00           N  
ATOM    607  CA  ASN A 205     115.469  43.805  22.208  1.00  0.00           C  
ATOM    608  C   ASN A 205     115.742  42.562  23.042  1.00  0.00           C  
ATOM    609  O   ASN A 205     115.181  41.489  22.786  1.00  0.00           O  
ATOM    610  CB  ASN A 205     114.596  44.773  23.029  1.00  0.00           C  
ATOM    611  CG  ASN A 205     115.111  44.972  24.471  1.00  0.00           C  
ATOM    612  OD1 ASN A 205     116.301  45.203  24.695  1.00  0.00           O  
ATOM    613  ND2 ASN A 205     114.214  44.871  25.443  1.00  0.00           N  
ATOM    614  N   LYS A 206     116.619  42.722  24.034  1.00  0.00           N  
ATOM    615  CA  LYS A 206     116.972  41.665  24.963  1.00  0.00           C  
ATOM    616  C   LYS A 206     115.740  41.454  25.839  1.00  0.00           C  
ATOM    617  O   LYS A 206     115.518  42.173  26.814  1.00  0.00           O  
ATOM    618  CB  LYS A 206     118.180  42.079  25.816  1.00  0.00           C  
ATOM    619  CG  LYS A 206     118.727  40.970  26.730  1.00  0.00           C  
ATOM    620  CD  LYS A 206     118.188  41.044  28.167  1.00  0.00           C  
ATOM    621  CE  LYS A 206     119.107  41.854  29.093  1.00  0.00           C  
ATOM    622  NZ  LYS A 206     119.384  43.248  28.615  1.00  0.00           N  
ATOM    623  N   GLU A 207     114.883  40.543  25.395  1.00  0.00           N  
ATOM    624  CA  GLU A 207     113.649  40.190  26.094  1.00  0.00           C  
ATOM    625  C   GLU A 207     113.136  38.857  25.550  1.00  0.00           C  
ATOM    626  O   GLU A 207     112.591  38.039  26.294  1.00  0.00           O  
ATOM    627  CB  GLU A 207     112.576  41.283  25.930  1.00  0.00           C  
ATOM    628  CG  GLU A 207     112.883  42.364  24.883  1.00  0.00           C  
ATOM    629  CD  GLU A 207     112.038  42.286  23.619  1.00  0.00           C  
ATOM    630  OE1 GLU A 207     112.436  41.583  22.658  1.00  0.00           O  
ATOM    631  OE2 GLU A 207     110.988  42.963  23.581  1.00  0.00           O  
ATOM    632  N   GLY A 208     113.339  38.635  24.253  1.00  0.00           N  
ATOM    633  CA  GLY A 208     112.896  37.399  23.626  1.00  0.00           C  
ATOM    634  C   GLY A 208     111.560  37.528  22.913  1.00  0.00           C  
ATOM    635  O   GLY A 208     111.229  36.705  22.056  1.00  0.00           O  
ATOM    636  N   THR A 209     110.803  38.565  23.266  1.00  0.00           N  
ATOM    637  CA  THR A 209     109.495  38.832  22.683  1.00  0.00           C  
ATOM    638  C   THR A 209     109.649  39.188  21.213  1.00  0.00           C  
ATOM    639  O   THR A 209     109.336  38.386  20.332  1.00  0.00           O  
ATOM    640  CB  THR A 209     108.821  40.024  23.372  1.00  0.00           C  
ATOM    641  OG1 THR A 209     109.291  40.124  24.722  1.00  0.00           O  
ATOM    642  CG2 THR A 209     107.300  39.864  23.355  1.00  0.00           C  
ATOM    643  N   ILE A 210     110.105  40.411  20.957  1.00  0.00           N  
ATOM    644  CA  ILE A 210     110.309  40.863  19.591  1.00  0.00           C  
ATOM    645  C   ILE A 210     111.645  40.264  19.218  1.00  0.00           C  
ATOM    646  O   ILE A 210     112.648  40.532  19.879  1.00  0.00           O  
ATOM    647  CB  ILE A 210     110.429  42.394  19.488  1.00  0.00           C  
ATOM    648  CG1 ILE A 210     109.586  43.090  20.558  1.00  0.00           C  
ATOM    649  CG2 ILE A 210     109.979  42.847  18.113  1.00  0.00           C  
ATOM    650  CD1 ILE A 210     108.097  42.932  20.379  1.00  0.00           C  
ATOM    651  N   SER A 211     111.647  39.403  18.211  1.00  0.00           N  
ATOM    652  CA  SER A 211     112.877  38.760  17.782  1.00  0.00           C  
ATOM    653  C   SER A 211     113.496  39.529  16.640  1.00  0.00           C  
ATOM    654  O   SER A 211     113.028  40.599  16.276  1.00  0.00           O  
ATOM    655  CB  SER A 211     112.595  37.325  17.325  1.00  0.00           C  
ATOM    656  OG  SER A 211     112.240  37.263  15.950  1.00  0.00           O  
ATOM    657  N   LYS A 212     114.571  38.985  16.089  1.00  0.00           N  
ATOM    658  CA  LYS A 212     115.210  39.609  14.953  1.00  0.00           C  
ATOM    659  C   LYS A 212     114.484  39.090  13.726  1.00  0.00           C  
ATOM    660  O   LYS A 212     114.521  39.723  12.672  1.00  0.00           O  
ATOM    661  CB  LYS A 212     116.706  39.283  14.884  1.00  0.00           C  
ATOM    662  CG  LYS A 212     117.547  39.952  15.978  1.00  0.00           C  
ATOM    663  CD  LYS A 212     118.873  40.499  15.439  1.00  0.00           C  
ATOM    664  CE  LYS A 212     119.734  39.416  14.804  1.00  0.00           C  
ATOM    665  NZ  LYS A 212     120.996  39.967  14.233  1.00  0.00           N  
ATOM    666  N   ASN A 213     113.799  37.953  13.859  1.00  0.00           N  
ATOM    667  CA  ASN A 213     113.053  37.415  12.720  1.00  0.00           C  
ATOM    668  C   ASN A 213     111.737  38.158  12.517  1.00  0.00           C  
ATOM    669  O   ASN A 213     111.342  38.406  11.380  1.00  0.00           O  
ATOM    670  CB  ASN A 213     112.794  35.914  12.845  1.00  0.00           C  
ATOM    671  CG  ASN A 213     112.115  35.319  11.597  1.00  0.00           C  
ATOM    672  OD1 ASN A 213     111.598  34.205  11.643  1.00  0.00           O  
ATOM    673  ND2 ASN A 213     112.138  36.045  10.482  1.00  0.00           N  
ATOM    674  N   MET A 214     111.064  38.517  13.610  1.00  0.00           N  
ATOM    675  CA  MET A 214     109.808  39.258  13.520  1.00  0.00           C  
ATOM    676  C   MET A 214     110.113  40.540  12.753  1.00  0.00           C  
ATOM    677  O   MET A 214     109.331  40.985  11.907  1.00  0.00           O  
ATOM    678  CB  MET A 214     109.271  39.590  14.914  1.00  0.00           C  
ATOM    679  CG  MET A 214     107.877  40.173  14.904  1.00  0.00           C  
ATOM    680  SD  MET A 214     107.170  40.431  16.533  1.00  0.00           S  
ATOM    681  CE  MET A 214     107.056  42.229  16.632  1.00  0.00           C  
ATOM    682  N   VAL A 215     111.292  41.090  13.018  1.00  0.00           N  
ATOM    683  CA  VAL A 215     111.746  42.299  12.353  1.00  0.00           C  
ATOM    684  C   VAL A 215     111.936  41.958  10.869  1.00  0.00           C  
ATOM    685  O   VAL A 215     111.113  42.333  10.052  1.00  0.00           O  
ATOM    686  CB  VAL A 215     113.074  42.851  12.985  1.00  0.00           C  
ATOM    687  CG1 VAL A 215     113.517  44.124  12.271  1.00  0.00           C  
ATOM    688  CG2 VAL A 215     112.890  43.135  14.485  1.00  0.00           C  
ATOM    689  N   LYS A 216     112.958  41.172  10.545  1.00  0.00           N  
ATOM    690  CA  LYS A 216     113.242  40.788   9.161  1.00  0.00           C  
ATOM    691  C   LYS A 216     111.985  40.496   8.345  1.00  0.00           C  
ATOM    692  O   LYS A 216     111.888  40.889   7.183  1.00  0.00           O  
ATOM    693  CB  LYS A 216     114.170  39.574   9.137  1.00  0.00           C  
ATOM    694  CG  LYS A 216     114.376  38.932   7.768  1.00  0.00           C  
ATOM    695  CD  LYS A 216     115.139  39.838   6.821  1.00  0.00           C  
ATOM    696  CE  LYS A 216     115.626  39.081   5.589  1.00  0.00           C  
ATOM    697  NZ  LYS A 216     114.506  38.425   4.859  1.00  0.00           N  
ATOM    698  N   TRP A 217     111.028  39.807   8.959  1.00  0.00           N  
ATOM    699  CA  TRP A 217     109.757  39.467   8.312  1.00  0.00           C  
ATOM    700  C   TRP A 217     108.965  40.743   8.030  1.00  0.00           C  
ATOM    701  O   TRP A 217     108.809  41.152   6.873  1.00  0.00           O  
ATOM    702  CB  TRP A 217     108.952  38.524   9.225  1.00  0.00           C  
ATOM    703  CG  TRP A 217     107.525  38.224   8.803  1.00  0.00           C  
ATOM    704  CD1 TRP A 217     107.112  37.314   7.868  1.00  0.00           C  
ATOM    705  CD2 TRP A 217     106.334  38.799   9.355  1.00  0.00           C  
ATOM    706  NE1 TRP A 217     105.741  37.285   7.812  1.00  0.00           N  
ATOM    707  CE2 TRP A 217     105.238  38.185   8.712  1.00  0.00           C  
ATOM    708  CE3 TRP A 217     106.087  39.778  10.333  1.00  0.00           C  
ATOM    709  CZ2 TRP A 217     103.916  38.515   9.014  1.00  0.00           C  
ATOM    710  CZ3 TRP A 217     104.771  40.108  10.632  1.00  0.00           C  
ATOM    711  CH2 TRP A 217     103.703  39.476   9.973  1.00  0.00           C  
ATOM    712  N   ALA A 218     108.506  41.381   9.101  1.00  0.00           N  
ATOM    713  CA  ALA A 218     107.738  42.615   8.997  1.00  0.00           C  
ATOM    714  C   ALA A 218     108.403  43.611   8.051  1.00  0.00           C  
ATOM    715  O   ALA A 218     107.742  44.221   7.220  1.00  0.00           O  
ATOM    716  CB  ALA A 218     107.557  43.245  10.382  1.00  0.00           C  
ATOM    717  N   GLY A 219     109.717  43.738   8.154  1.00  0.00           N  
ATOM    718  CA  GLY A 219     110.442  44.669   7.318  1.00  0.00           C  
ATOM    719  C   GLY A 219     110.302  44.345   5.853  1.00  0.00           C  
ATOM    720  O   GLY A 219     110.311  45.239   5.010  1.00  0.00           O  
ATOM    721  N   SER A 220     110.127  43.072   5.547  1.00  0.00           N  
ATOM    722  CA  SER A 220     110.004  42.666   4.160  1.00  0.00           C  
ATOM    723  C   SER A 220     108.559  42.496   3.706  1.00  0.00           C  
ATOM    724  O   SER A 220     108.288  42.181   2.536  1.00  0.00           O  
ATOM    725  CB  SER A 220     110.792  41.377   3.943  1.00  0.00           C  
ATOM    726  OG  SER A 220     112.160  41.558   4.287  1.00  0.00           O  
ATOM    727  N   LEU A 221     107.635  42.733   4.633  1.00  0.00           N  
ATOM    728  CA  LEU A 221     106.208  42.598   4.361  1.00  0.00           C  
ATOM    729  C   LEU A 221     105.860  43.317   3.086  1.00  0.00           C  
ATOM    730  O   LEU A 221     106.090  44.518   2.967  1.00  0.00           O  
ATOM    731  CB  LEU A 221     105.376  43.169   5.510  1.00  0.00           C  
ATOM    732  CG  LEU A 221     104.540  42.138   6.270  1.00  0.00           C  
ATOM    733  CD1 LEU A 221     103.937  42.766   7.521  1.00  0.00           C  
ATOM    734  CD2 LEU A 221     103.489  41.560   5.322  1.00  0.00           C  
ATOM    735  N   ASN A 222     105.313  42.578   2.132  1.00  0.00           N  
ATOM    736  CA  ASN A 222     104.946  43.151   0.859  1.00  0.00           C  
ATOM    737  C   ASN A 222     103.988  44.315   0.943  1.00  0.00           C  
ATOM    738  O   ASN A 222     103.125  44.403   1.816  1.00  0.00           O  
ATOM    739  CB  ASN A 222     104.449  42.073  -0.085  1.00  0.00           C  
ATOM    740  CG  ASN A 222     105.565  41.141  -0.500  1.00  0.00           C  
ATOM    741  OD1 ASN A 222     106.728  41.394  -0.166  1.00  0.00           O  
ATOM    742  ND2 ASN A 222     105.231  40.048  -1.196  1.00  0.00           N  
ATOM    743  N   LEU A 223     104.216  45.265   0.059  1.00  0.00           N  
ATOM    744  CA  LEU A 223     103.423  46.468   0.010  1.00  0.00           C  
ATOM    745  C   LEU A 223     101.994  46.161  -0.363  1.00  0.00           C  
ATOM    746  O   LEU A 223     101.749  45.376  -1.278  1.00  0.00           O  
ATOM    747  CB  LEU A 223     104.029  47.434  -1.018  1.00  0.00           C  
ATOM    748  CG  LEU A 223     105.300  48.155  -0.582  1.00  0.00           C  
ATOM    749  CD1 LEU A 223     105.845  49.013  -1.699  1.00  0.00           C  
ATOM    750  CD2 LEU A 223     105.007  48.965   0.658  1.00  0.00           C  
ATOM    751  N   GLU A 224     101.071  46.818   0.332  1.00  0.00           N  
ATOM    752  CA  GLU A 224      99.633  46.703   0.104  1.00  0.00           C  
ATOM    753  C   GLU A 224      98.982  45.556   0.827  1.00  0.00           C  
ATOM    754  O   GLU A 224      97.793  45.305   0.672  1.00  0.00           O  
ATOM    755  CB  GLU A 224      99.285  46.657  -1.393  1.00  0.00           C  
ATOM    756  CG  GLU A 224      99.330  48.008  -2.077  1.00  0.00           C  
ATOM    757  CD  GLU A 224      98.755  49.103  -1.196  1.00  0.00           C  
ATOM    758  OE1 GLU A 224      97.512  49.164  -1.082  1.00  0.00           O  
ATOM    759  OE2 GLU A 224      99.545  49.873  -0.593  1.00  0.00           O  
ATOM    760  N   SER A 225      99.769  44.833   1.599  1.00  0.00           N  
ATOM    761  CA  SER A 225      99.210  43.742   2.348  1.00  0.00           C  
ATOM    762  C   SER A 225      98.425  44.384   3.453  1.00  0.00           C  
ATOM    763  O   SER A 225      98.708  45.512   3.855  1.00  0.00           O  
ATOM    764  CB  SER A 225     100.310  42.858   2.898  1.00  0.00           C  
ATOM    765  OG  SER A 225     100.925  42.197   1.808  1.00  0.00           O  
ATOM    766  N   ILE A 226      97.353  43.717   3.840  1.00  0.00           N  
ATOM    767  CA  ILE A 226      96.488  44.201   4.895  1.00  0.00           C  
ATOM    768  C   ILE A 226      96.956  43.463   6.118  1.00  0.00           C  
ATOM    769  O   ILE A 226      97.175  42.250   6.070  1.00  0.00           O  
ATOM    770  CB  ILE A 226      95.022  43.864   4.598  1.00  0.00           C  
ATOM    771  CG1 ILE A 226      94.650  44.418   3.223  1.00  0.00           C  
ATOM    772  CG2 ILE A 226      94.130  44.436   5.671  1.00  0.00           C  
ATOM    773  CD1 ILE A 226      93.212  44.269   2.873  1.00  0.00           C  
ATOM    774  N   VAL A 227      97.160  44.183   7.204  1.00  0.00           N  
ATOM    775  CA  VAL A 227      97.629  43.540   8.404  1.00  0.00           C  
ATOM    776  C   VAL A 227      96.858  44.044   9.597  1.00  0.00           C  
ATOM    777  O   VAL A 227      96.411  45.200   9.640  1.00  0.00           O  
ATOM    778  CB  VAL A 227      99.154  43.772   8.640  1.00  0.00           C  
ATOM    779  CG1 VAL A 227      99.957  43.429   7.381  1.00  0.00           C  
ATOM    780  CG2 VAL A 227      99.430  45.200   9.110  1.00  0.00           C  
ATOM    781  N   LEU A 228      96.626  43.122  10.519  1.00  0.00           N  
ATOM    782  CA  LEU A 228      95.938  43.396  11.765  1.00  0.00           C  
ATOM    783  C   LEU A 228      97.149  43.455  12.697  1.00  0.00           C  
ATOM    784  O   LEU A 228      97.950  42.499  12.759  1.00  0.00           O  
ATOM    785  CB  LEU A 228      95.002  42.231  12.078  1.00  0.00           C  
ATOM    786  CG  LEU A 228      95.078  41.479  13.391  1.00  0.00           C  
ATOM    787  CD1 LEU A 228      94.529  42.331  14.509  1.00  0.00           C  
ATOM    788  CD2 LEU A 228      94.280  40.217  13.251  1.00  0.00           C  
ATOM    789  N   VAL A 229      97.332  44.609  13.331  1.00  0.00           N  
ATOM    790  CA  VAL A 229      98.464  44.864  14.203  1.00  0.00           C  
ATOM    791  C   VAL A 229      98.043  45.140  15.644  1.00  0.00           C  
ATOM    792  O   VAL A 229      96.971  45.697  15.908  1.00  0.00           O  
ATOM    793  CB  VAL A 229      99.269  46.075  13.645  1.00  0.00           C  
ATOM    794  CG1 VAL A 229     100.163  46.674  14.689  1.00  0.00           C  
ATOM    795  CG2 VAL A 229     100.098  45.651  12.454  1.00  0.00           C  
ATOM    796  N   ARG A 230      98.895  44.737  16.574  1.00  0.00           N  
ATOM    797  CA  ARG A 230      98.662  44.954  17.989  1.00  0.00           C  
ATOM    798  C   ARG A 230      99.963  45.561  18.467  1.00  0.00           C  
ATOM    799  O   ARG A 230     101.042  45.054  18.133  1.00  0.00           O  
ATOM    800  CB  ARG A 230      98.384  43.627  18.699  1.00  0.00           C  
ATOM    801  CG  ARG A 230      98.227  43.736  20.213  1.00  0.00           C  
ATOM    802  CD  ARG A 230      97.499  42.517  20.818  1.00  0.00           C  
ATOM    803  NE  ARG A 230      96.071  42.775  21.022  1.00  0.00           N  
ATOM    804  CZ  ARG A 230      95.587  43.733  21.813  1.00  0.00           C  
ATOM    805  NH1 ARG A 230      96.408  44.530  22.487  1.00  0.00           N  
ATOM    806  NH2 ARG A 230      94.274  43.896  21.937  1.00  0.00           N  
ATOM    807  N   GLY A 231      99.862  46.677  19.186  1.00  0.00           N  
ATOM    808  CA  GLY A 231     101.046  47.362  19.676  1.00  0.00           C  
ATOM    809  C   GLY A 231     100.744  48.469  20.668  1.00  0.00           C  
ATOM    810  O   GLY A 231      99.659  48.490  21.253  1.00  0.00           O  
ATOM    811  N   ILE A 232     101.697  49.387  20.859  1.00  0.00           N  
ATOM    812  CA  ILE A 232     101.532  50.489  21.808  1.00  0.00           C  
ATOM    813  C   ILE A 232     101.710  51.882  21.202  1.00  0.00           C  
ATOM    814  O   ILE A 232     102.622  52.121  20.415  1.00  0.00           O  
ATOM    815  CB  ILE A 232     102.481  50.340  23.016  1.00  0.00           C  
ATOM    816  CG1 ILE A 232     102.203  49.032  23.765  1.00  0.00           C  
ATOM    817  CG2 ILE A 232     102.266  51.474  23.992  1.00  0.00           C  
ATOM    818  CD1 ILE A 232     102.736  47.778  23.087  1.00  0.00           C  
ATOM    819  N   VAL A 233     100.824  52.794  21.593  1.00  0.00           N  
ATOM    820  CA  VAL A 233     100.819  54.179  21.124  1.00  0.00           C  
ATOM    821  C   VAL A 233     101.835  55.017  21.877  1.00  0.00           C  
ATOM    822  O   VAL A 233     101.568  55.459  22.992  1.00  0.00           O  
ATOM    823  CB  VAL A 233      99.441  54.835  21.355  1.00  0.00           C  
ATOM    824  CG1 VAL A 233      99.477  56.299  20.971  1.00  0.00           C  
ATOM    825  CG2 VAL A 233      98.382  54.115  20.559  1.00  0.00           C  
ATOM    826  N   LYS A 234     102.980  55.271  21.266  1.00  0.00           N  
ATOM    827  CA  LYS A 234     104.000  56.070  21.922  1.00  0.00           C  
ATOM    828  C   LYS A 234     104.060  57.460  21.322  1.00  0.00           C  
ATOM    829  O   LYS A 234     103.673  57.657  20.168  1.00  0.00           O  
ATOM    830  CB  LYS A 234     105.357  55.380  21.813  1.00  0.00           C  
ATOM    831  CG  LYS A 234     105.446  54.086  22.606  1.00  0.00           C  
ATOM    832  CD  LYS A 234     105.927  54.306  24.045  1.00  0.00           C  
ATOM    833  CE  LYS A 234     105.029  55.260  24.817  1.00  0.00           C  
ATOM    834  NZ  LYS A 234     105.582  55.647  26.136  1.00  0.00           N  
ATOM    835  N   LYS A 235     104.484  58.436  22.121  1.00  0.00           N  
ATOM    836  CA  LYS A 235     104.603  59.804  21.628  1.00  0.00           C  
ATOM    837  C   LYS A 235     105.953  59.819  20.919  1.00  0.00           C  
ATOM    838  O   LYS A 235     106.855  59.046  21.276  1.00  0.00           O  
ATOM    839  CB  LYS A 235     104.608  60.834  22.769  1.00  0.00           C  
ATOM    840  CG  LYS A 235     103.804  60.479  24.024  1.00  0.00           C  
ATOM    841  CD  LYS A 235     104.627  59.612  24.982  1.00  0.00           C  
ATOM    842  CE  LYS A 235     104.060  59.599  26.396  1.00  0.00           C  
ATOM    843  NZ  LYS A 235     104.156  60.923  27.082  1.00  0.00           N  
ATOM    844  N   VAL A 236     106.094  60.662  19.906  1.00  0.00           N  
ATOM    845  CA  VAL A 236     107.350  60.728  19.174  1.00  0.00           C  
ATOM    846  C   VAL A 236     108.154  61.958  19.599  1.00  0.00           C  
ATOM    847  O   VAL A 236     107.662  62.809  20.347  1.00  0.00           O  
ATOM    848  CB  VAL A 236     107.116  60.723  17.641  1.00  0.00           C  
ATOM    849  CG1 VAL A 236     106.767  62.102  17.138  1.00  0.00           C  
ATOM    850  CG2 VAL A 236     108.330  60.178  16.923  1.00  0.00           C  
ATOM    851  N   ASP A 237     109.406  62.022  19.162  1.00  0.00           N  
ATOM    852  CA  ASP A 237     110.270  63.147  19.493  1.00  0.00           C  
ATOM    853  C   ASP A 237     109.961  64.294  18.538  1.00  0.00           C  
ATOM    854  O   ASP A 237     109.348  65.288  18.934  1.00  0.00           O  
ATOM    855  CB  ASP A 237     111.742  62.727  19.400  1.00  0.00           C  
ATOM    856  CG  ASP A 237     112.100  61.634  20.401  1.00  0.00           C  
ATOM    857  OD1 ASP A 237     111.859  60.442  20.103  1.00  0.00           O  
ATOM    858  OD2 ASP A 237     112.608  61.972  21.493  1.00  0.00           O  
ATOM    859  N   GLU A 238     110.359  64.137  17.278  1.00  0.00           N  
ATOM    860  CA  GLU A 238     110.104  65.157  16.266  1.00  0.00           C  
ATOM    861  C   GLU A 238     109.015  64.665  15.301  1.00  0.00           C  
ATOM    862  O   GLU A 238     108.775  63.462  15.197  1.00  0.00           O  
ATOM    863  CB  GLU A 238     111.399  65.511  15.515  1.00  0.00           C  
ATOM    864  CG  GLU A 238     111.787  64.562  14.387  1.00  0.00           C  
ATOM    865  CD  GLU A 238     112.348  65.297  13.173  1.00  0.00           C  
ATOM    866  OE1 GLU A 238     112.509  66.538  13.236  1.00  0.00           O  
ATOM    867  OE2 GLU A 238     112.614  64.635  12.146  1.00  0.00           O  
ATOM    868  N   PRO A 239     108.362  65.586  14.567  1.00  0.00           N  
ATOM    869  CA  PRO A 239     107.307  65.199  13.627  1.00  0.00           C  
ATOM    870  C   PRO A 239     107.708  64.076  12.674  1.00  0.00           C  
ATOM    871  O   PRO A 239     108.892  63.896  12.372  1.00  0.00           O  
ATOM    872  CB  PRO A 239     107.033  66.504  12.873  1.00  0.00           C  
ATOM    873  CG  PRO A 239     108.335  67.235  12.955  1.00  0.00           C  
ATOM    874  CD  PRO A 239     108.691  67.010  14.397  1.00  0.00           C  
ATOM    875  N   ILE A 240     106.712  63.316  12.221  1.00  0.00           N  
ATOM    876  CA  ILE A 240     106.922  62.205  11.301  1.00  0.00           C  
ATOM    877  C   ILE A 240     106.354  62.647   9.968  1.00  0.00           C  
ATOM    878  O   ILE A 240     105.142  62.757   9.817  1.00  0.00           O  
ATOM    879  CB  ILE A 240     106.172  60.958  11.770  1.00  0.00           C  
ATOM    880  CG1 ILE A 240     106.420  60.722  13.266  1.00  0.00           C  
ATOM    881  CG2 ILE A 240     106.635  59.763  10.971  1.00  0.00           C  
ATOM    882  CD1 ILE A 240     105.507  59.677  13.902  1.00  0.00           C  
ATOM    883  N   LYS A 241     107.233  62.947   9.019  1.00  0.00           N  
ATOM    884  CA  LYS A 241     106.810  63.423   7.703  1.00  0.00           C  
ATOM    885  C   LYS A 241     105.817  62.532   6.979  1.00  0.00           C  
ATOM    886  O   LYS A 241     104.752  63.000   6.597  1.00  0.00           O  
ATOM    887  CB  LYS A 241     108.014  63.750   6.813  1.00  0.00           C  
ATOM    888  CG  LYS A 241     108.573  65.161   7.041  1.00  0.00           C  
ATOM    889  CD  LYS A 241     109.829  65.445   6.214  1.00  0.00           C  
ATOM    890  CE  LYS A 241     111.034  64.672   6.744  1.00  0.00           C  
ATOM    891  NZ  LYS A 241     112.265  64.938   5.951  1.00  0.00           N  
ATOM    892  N   SER A 242     106.159  61.271   6.754  1.00  0.00           N  
ATOM    893  CA  SER A 242     105.217  60.381   6.088  1.00  0.00           C  
ATOM    894  C   SER A 242     104.267  59.862   7.152  1.00  0.00           C  
ATOM    895  O   SER A 242     104.606  58.935   7.894  1.00  0.00           O  
ATOM    896  CB  SER A 242     105.928  59.212   5.388  1.00  0.00           C  
ATOM    897  OG  SER A 242     106.561  58.334   6.312  1.00  0.00           O  
ATOM    898  N   ALA A 243     103.130  60.535   7.292  1.00  0.00           N  
ATOM    899  CA  ALA A 243     102.093  60.163   8.254  1.00  0.00           C  
ATOM    900  C   ALA A 243     101.068  61.256   8.327  1.00  0.00           C  
ATOM    901  O   ALA A 243     101.253  62.331   7.774  1.00  0.00           O  
ATOM    902  CB  ALA A 243     102.673  59.949   9.636  1.00  0.00           C  
ATOM    903  N   THR A 244      99.944  60.947   8.940  1.00  0.00           N  
ATOM    904  CA  THR A 244      98.914  61.941   9.125  1.00  0.00           C  
ATOM    905  C   THR A 244      98.974  62.187  10.618  1.00  0.00           C  
ATOM    906  O   THR A 244      98.755  63.297  11.089  1.00  0.00           O  
ATOM    907  CB  THR A 244      97.534  61.442   8.672  1.00  0.00           C  
ATOM    908  OG1 THR A 244      97.278  60.139   9.217  1.00  0.00           O  
ATOM    909  CG2 THR A 244      97.471  61.395   7.151  1.00  0.00           C  
ATOM    910  N   VAL A 245      99.289  61.129  11.357  1.00  0.00           N  
ATOM    911  CA  VAL A 245      99.443  61.219  12.796  1.00  0.00           C  
ATOM    912  C   VAL A 245     100.960  61.284  12.936  1.00  0.00           C  
ATOM    913  O   VAL A 245     101.637  60.252  12.947  1.00  0.00           O  
ATOM    914  CB  VAL A 245      98.860  59.976  13.507  1.00  0.00           C  
ATOM    915  CG1 VAL A 245      99.095  60.053  15.020  1.00  0.00           C  
ATOM    916  CG2 VAL A 245      97.378  59.884  13.222  1.00  0.00           C  
ATOM    917  N   GLN A 246     101.488  62.507  12.952  1.00  0.00           N  
ATOM    918  CA  GLN A 246     102.929  62.736  13.041  1.00  0.00           C  
ATOM    919  C   GLN A 246     103.411  63.234  14.398  1.00  0.00           C  
ATOM    920  O   GLN A 246     104.021  64.290  14.503  1.00  0.00           O  
ATOM    921  CB  GLN A 246     103.379  63.685  11.922  1.00  0.00           C  
ATOM    922  CG  GLN A 246     102.446  64.865  11.705  1.00  0.00           C  
ATOM    923  CD  GLN A 246     102.769  65.670  10.464  1.00  0.00           C  
ATOM    924  OE1 GLN A 246     102.359  66.830  10.344  1.00  0.00           O  
ATOM    925  NE2 GLN A 246     103.494  65.065   9.529  1.00  0.00           N  
ATOM    926  N   ASN A 247     103.192  62.425  15.423  1.00  0.00           N  
ATOM    927  CA  ASN A 247     103.589  62.747  16.790  1.00  0.00           C  
ATOM    928  C   ASN A 247     103.379  61.504  17.636  1.00  0.00           C  
ATOM    929  O   ASN A 247     103.823  61.420  18.778  1.00  0.00           O  
ATOM    930  CB  ASN A 247     102.768  63.920  17.342  1.00  0.00           C  
ATOM    931  CG  ASN A 247     101.271  63.751  17.113  1.00  0.00           C  
ATOM    932  OD1 ASN A 247     100.801  63.708  15.967  1.00  0.00           O  
ATOM    933  ND2 ASN A 247     100.514  63.645  18.199  1.00  0.00           N  
ATOM    934  N   LEU A 248     102.701  60.532  17.045  1.00  0.00           N  
ATOM    935  CA  LEU A 248     102.421  59.265  17.692  1.00  0.00           C  
ATOM    936  C   LEU A 248     102.758  58.161  16.706  1.00  0.00           C  
ATOM    937  O   LEU A 248     102.383  58.220  15.530  1.00  0.00           O  
ATOM    938  CB  LEU A 248     100.942  59.171  18.054  1.00  0.00           C  
ATOM    939  CG  LEU A 248     100.436  60.194  19.062  1.00  0.00           C  
ATOM    940  CD1 LEU A 248      98.915  60.135  19.151  1.00  0.00           C  
ATOM    941  CD2 LEU A 248     101.087  59.927  20.414  1.00  0.00           C  
ATOM    942  N   GLU A 249     103.532  57.194  17.164  1.00  0.00           N  
ATOM    943  CA  GLU A 249     103.894  56.068  16.322  1.00  0.00           C  
ATOM    944  C   GLU A 249     103.557  54.796  17.099  1.00  0.00           C  
ATOM    945  O   GLU A 249     103.433  54.823  18.330  1.00  0.00           O  
ATOM    946  CB  GLU A 249     105.377  56.127  15.907  1.00  0.00           C  
ATOM    947  CG  GLU A 249     106.377  56.396  17.033  1.00  0.00           C  
ATOM    948  CD  GLU A 249     107.777  55.888  16.711  1.00  0.00           C  
ATOM    949  OE1 GLU A 249     108.242  56.101  15.570  1.00  0.00           O  
ATOM    950  OE2 GLU A 249     108.404  55.265  17.598  1.00  0.00           O  
ATOM    951  N   ILE A 250     103.331  53.698  16.395  1.00  0.00           N  
ATOM    952  CA  ILE A 250     102.995  52.473  17.088  1.00  0.00           C  
ATOM    953  C   ILE A 250     104.219  51.599  17.314  1.00  0.00           C  
ATOM    954  O   ILE A 250     105.041  51.384  16.414  1.00  0.00           O  
ATOM    955  CB  ILE A 250     101.849  51.691  16.362  1.00  0.00           C  
ATOM    956  CG1 ILE A 250     100.478  52.086  16.922  1.00  0.00           C  
ATOM    957  CG2 ILE A 250     101.997  50.189  16.562  1.00  0.00           C  
ATOM    958  CD1 ILE A 250     100.140  53.542  16.831  1.00  0.00           C  
ATOM    959  N   HIS A 251     104.384  51.194  18.564  1.00  0.00           N  
ATOM    960  CA  HIS A 251     105.469  50.305  18.959  1.00  0.00           C  
ATOM    961  C   HIS A 251     104.842  48.903  18.897  1.00  0.00           C  
ATOM    962  O   HIS A 251     104.233  48.415  19.861  1.00  0.00           O  
ATOM    963  CB  HIS A 251     105.979  50.654  20.375  1.00  0.00           C  
ATOM    964  CG  HIS A 251     106.893  51.849  20.421  1.00  0.00           C  
ATOM    965  ND1 HIS A 251     107.771  52.077  21.461  1.00  0.00           N  
ATOM    966  CD2 HIS A 251     107.071  52.875  19.553  1.00  0.00           C  
ATOM    967  CE1 HIS A 251     108.448  53.186  21.230  1.00  0.00           C  
ATOM    968  NE2 HIS A 251     108.042  53.690  20.079  1.00  0.00           N  
ATOM    969  N   ILE A 252     104.954  48.294  17.726  1.00  0.00           N  
ATOM    970  CA  ILE A 252     104.376  46.989  17.469  1.00  0.00           C  
ATOM    971  C   ILE A 252     104.928  45.832  18.289  1.00  0.00           C  
ATOM    972  O   ILE A 252     106.125  45.755  18.539  1.00  0.00           O  
ATOM    973  CB  ILE A 252     104.509  46.640  15.996  1.00  0.00           C  
ATOM    974  CG1 ILE A 252     104.049  47.825  15.152  1.00  0.00           C  
ATOM    975  CG2 ILE A 252     103.673  45.427  15.673  1.00  0.00           C  
ATOM    976  CD1 ILE A 252     104.174  47.607  13.664  1.00  0.00           C  
ATOM    977  N   THR A 253     104.028  44.932  18.686  1.00  0.00           N  
ATOM    978  CA  THR A 253     104.359  43.722  19.447  1.00  0.00           C  
ATOM    979  C   THR A 253     103.856  42.472  18.694  1.00  0.00           C  
ATOM    980  O   THR A 253     104.606  41.508  18.495  1.00  0.00           O  
ATOM    981  CB  THR A 253     103.777  43.754  20.871  1.00  0.00           C  
ATOM    982  OG1 THR A 253     103.667  42.415  21.368  1.00  0.00           O  
ATOM    983  CG2 THR A 253     102.419  44.423  20.896  1.00  0.00           C  
ATOM    984  N   LYS A 254     102.594  42.513  18.261  1.00  0.00           N  
ATOM    985  CA  LYS A 254     101.981  41.420  17.505  1.00  0.00           C  
ATOM    986  C   LYS A 254     101.572  41.980  16.132  1.00  0.00           C  
ATOM    987  O   LYS A 254     100.784  42.929  16.057  1.00  0.00           O  
ATOM    988  CB  LYS A 254     100.712  40.925  18.199  1.00  0.00           C  
ATOM    989  CG  LYS A 254     100.709  40.954  19.706  1.00  0.00           C  
ATOM    990  CD  LYS A 254     101.693  39.977  20.294  1.00  0.00           C  
ATOM    991  CE  LYS A 254     101.321  39.656  21.735  1.00  0.00           C  
ATOM    992  NZ  LYS A 254     101.004  40.870  22.545  1.00  0.00           N  
ATOM    993  N   ILE A 255     102.112  41.430  15.053  1.00  0.00           N  
ATOM    994  CA  ILE A 255     101.742  41.914  13.732  1.00  0.00           C  
ATOM    995  C   ILE A 255     101.506  40.730  12.839  1.00  0.00           C  
ATOM    996  O   ILE A 255     102.441  40.007  12.504  1.00  0.00           O  
ATOM    997  CB  ILE A 255     102.826  42.835  13.083  1.00  0.00           C  
ATOM    998  CG1 ILE A 255     102.481  43.106  11.612  1.00  0.00           C  
ATOM    999  CG2 ILE A 255     104.199  42.195  13.157  1.00  0.00           C  
ATOM   1000  CD1 ILE A 255     103.401  44.074  10.927  1.00  0.00           C  
ATOM   1001  N   TYR A 256     100.258  40.528  12.443  1.00  0.00           N  
ATOM   1002  CA  TYR A 256      99.945  39.398  11.589  1.00  0.00           C  
ATOM   1003  C   TYR A 256      99.282  39.901  10.331  1.00  0.00           C  
ATOM   1004  O   TYR A 256      98.604  40.930  10.342  1.00  0.00           O  
ATOM   1005  CB  TYR A 256      99.033  38.410  12.317  1.00  0.00           C  
ATOM   1006  CG  TYR A 256      99.443  38.165  13.742  1.00  0.00           C  
ATOM   1007  CD1 TYR A 256     100.381  37.187  14.057  1.00  0.00           C  
ATOM   1008  CD2 TYR A 256      98.926  38.951  14.777  1.00  0.00           C  
ATOM   1009  CE1 TYR A 256     100.811  36.995  15.383  1.00  0.00           C  
ATOM   1010  CE2 TYR A 256      99.343  38.775  16.099  1.00  0.00           C  
ATOM   1011  CZ  TYR A 256     100.293  37.795  16.399  1.00  0.00           C  
ATOM   1012  OH  TYR A 256     100.762  37.647  17.693  1.00  0.00           O  
ATOM   1013  N   THR A 257      99.526  39.199   9.239  1.00  0.00           N  
ATOM   1014  CA  THR A 257      98.951  39.566   7.969  1.00  0.00           C  
ATOM   1015  C   THR A 257      97.569  38.914   7.845  1.00  0.00           C  
ATOM   1016  O   THR A 257      97.398  37.783   8.303  1.00  0.00           O  
ATOM   1017  CB  THR A 257      99.859  39.069   6.831  1.00  0.00           C  
ATOM   1018  OG1 THR A 257      99.999  37.649   6.917  1.00  0.00           O  
ATOM   1019  CG2 THR A 257     101.241  39.658   6.952  1.00  0.00           C  
ATOM   1020  N   ILE A 258      96.580  39.625   7.282  1.00  0.00           N  
ATOM   1021  CA  ILE A 258      95.218  39.075   7.092  1.00  0.00           C  
ATOM   1022  C   ILE A 258      94.830  39.208   5.626  1.00  0.00           C  
ATOM   1023  O   ILE A 258      93.658  39.269   5.277  1.00  0.00           O  
ATOM   1024  CB  ILE A 258      94.130  39.738   8.018  1.00  0.00           C  
ATOM   1025  CG1 ILE A 258      93.401  40.868   7.325  1.00  0.00           C  
ATOM   1026  CG2 ILE A 258      94.763  40.373   9.266  1.00  0.00           C  
ATOM   1027  CD1 ILE A 258      92.580  41.658   8.305  1.00  0.00           C  
ATOM   1028  N   SER A 259      95.851  39.270   4.783  1.00  0.00           N  
ATOM   1029  CA  SER A 259      95.735  39.383   3.334  1.00  0.00           C  
ATOM   1030  C   SER A 259      97.172  39.773   2.916  1.00  0.00           C  
ATOM   1031  O   SER A 259      97.839  40.568   3.604  1.00  0.00           O  
ATOM   1032  CB  SER A 259      94.695  40.435   2.920  1.00  0.00           C  
ATOM   1033  OG  SER A 259      94.208  40.196   1.598  1.00  0.00           O  
ATOM   1034  N   GLU A 261      97.645  39.165   1.831  1.00  0.00           N  
ATOM   1035  CA  GLU A 261      99.010  39.322   1.372  1.00  0.00           C  
ATOM   1036  C   GLU A 261      99.017  39.547  -0.095  1.00  0.00           C  
ATOM   1037  O   GLU A 261      98.505  38.727  -0.852  1.00  0.00           O  
ATOM   1038  CB  GLU A 261      99.770  38.003   1.609  1.00  0.00           C  
ATOM   1039  CG  GLU A 261     101.131  38.088   2.331  1.00  0.00           C  
ATOM   1040  CD  GLU A 261     101.058  37.654   3.802  1.00  0.00           C  
ATOM   1041  OE1 GLU A 261      99.951  37.663   4.371  1.00  0.00           O  
ATOM   1042  OE2 GLU A 261     102.104  37.301   4.389  1.00  0.00           O  
ATOM   1043  N   THR A 262      99.702  40.599  -0.501  1.00  0.00           N  
ATOM   1044  CA  THR A 262      99.830  40.950  -1.907  1.00  0.00           C  
ATOM   1045  C   THR A 262     101.159  40.354  -2.360  1.00  0.00           C  
ATOM   1046  O   THR A 262     101.973  39.952  -1.535  1.00  0.00           O  
ATOM   1047  CB  THR A 262      99.934  42.467  -2.043  1.00  0.00           C  
ATOM   1048  OG1 THR A 262      99.220  43.106  -0.964  1.00  0.00           O  
ATOM   1049  CG2 THR A 262      99.367  42.904  -3.372  1.00  0.00           C  
ATOM   1050  N   PRO A 263     101.374  40.212  -3.660  1.00  0.00           N  
ATOM   1051  CA  PRO A 263     102.645  39.660  -4.108  1.00  0.00           C  
ATOM   1052  C   PRO A 263     103.697  40.732  -3.909  1.00  0.00           C  
ATOM   1053  O   PRO A 263     103.697  41.407  -2.891  1.00  0.00           O  
ATOM   1054  CB  PRO A 263     102.399  39.410  -5.584  1.00  0.00           C  
ATOM   1055  CG  PRO A 263     101.370  40.382  -5.930  1.00  0.00           C  
ATOM   1056  CD  PRO A 263     100.440  40.316  -4.777  1.00  0.00           C  
ATOM   1057  N   GLU A 264     104.589  40.917  -4.874  1.00  0.00           N  
ATOM   1058  CA  GLU A 264     105.598  41.954  -4.717  1.00  0.00           C  
ATOM   1059  C   GLU A 264     105.391  43.006  -5.790  1.00  0.00           C  
ATOM   1060  O   GLU A 264     105.004  44.131  -5.515  1.00  0.00           O  
ATOM   1061  CB  GLU A 264     106.998  41.363  -4.825  1.00  0.00           C  
ATOM   1062  CG  GLU A 264     107.228  40.188  -3.910  1.00  0.00           C  
ATOM   1063  CD  GLU A 264     107.963  39.042  -4.603  1.00  0.00           C  
ATOM   1064  OE1 GLU A 264     107.973  38.975  -5.866  1.00  0.00           O  
ATOM   1065  OE2 GLU A 264     108.524  38.196  -3.869  1.00  0.00           O  
ATOM   1066  N   ALA A 266     105.590  42.629  -7.034  1.00  0.00           N  
ATOM   1067  CA  ALA A 266     105.417  43.597  -8.080  1.00  0.00           C  
ATOM   1068  C   ALA A 266     103.998  43.682  -8.638  1.00  0.00           C  
ATOM   1069  O   ALA A 266     103.707  43.125  -9.721  1.00  0.00           O  
ATOM   1070  CB  ALA A 266     106.436  43.372  -9.193  1.00  0.00           C  
ATOM   1071  N   LEU A 267     103.091  44.253  -7.830  1.00  0.00           N  
ATOM   1072  CA  LEU A 267     101.722  44.524  -8.296  1.00  0.00           C  
ATOM   1073  C   LEU A 267     102.010  45.897  -8.915  1.00  0.00           C  
ATOM   1074  O   LEU A 267     102.762  46.665  -8.341  1.00  0.00           O  
ATOM   1075  CB  LEU A 267     100.709  44.595  -7.157  1.00  0.00           C  
ATOM   1076  CG  LEU A 267     100.761  45.711  -6.146  1.00  0.00           C  
ATOM   1077  CD1 LEU A 267      99.533  45.675  -5.248  1.00  0.00           C  
ATOM   1078  CD2 LEU A 267     102.024  45.546  -5.352  1.00  0.00           C  
ATOM   1079  N   PRO A 268     101.558  46.145 -10.150  1.00  0.00           N  
ATOM   1080  CA  PRO A 268     101.739  47.389 -10.940  1.00  0.00           C  
ATOM   1081  C   PRO A 268     101.329  48.782 -10.359  1.00  0.00           C  
ATOM   1082  O   PRO A 268     101.121  48.968  -9.164  1.00  0.00           O  
ATOM   1083  CB  PRO A 268     100.975  47.073 -12.230  1.00  0.00           C  
ATOM   1084  CG  PRO A 268      99.929  46.028 -11.763  1.00  0.00           C  
ATOM   1085  CD  PRO A 268     100.695  45.175 -10.848  1.00  0.00           C  
ATOM   1086  N   ILE A 269     101.235  49.786 -11.206  1.00  0.00           N  
ATOM   1087  CA  ILE A 269     100.832  51.097 -10.710  1.00  0.00           C  
ATOM   1088  C   ILE A 269     101.632  51.649  -9.507  1.00  0.00           C  
ATOM   1089  O   ILE A 269     102.357  52.644  -9.678  1.00  0.00           O  
ATOM   1090  CB  ILE A 269      99.265  51.202 -10.595  1.00  0.00           C  
ATOM   1091  CG1 ILE A 269      98.761  52.019 -11.776  1.00  0.00           C  
ATOM   1092  CG2 ILE A 269      98.796  51.862  -9.339  1.00  0.00           C  
ATOM   1093  CD1 ILE A 269      99.425  51.625 -13.119  1.00  0.00           C  
ATOM   1094  N   LEU A 270     101.542  51.053  -8.320  1.00  0.00           N  
ATOM   1095  CA  LEU A 270     102.334  51.569  -7.192  1.00  0.00           C  
ATOM   1096  C   LEU A 270     101.800  52.921  -6.646  1.00  0.00           C  
ATOM   1097  O   LEU A 270     101.754  53.917  -7.351  1.00  0.00           O  
ATOM   1098  CB  LEU A 270     103.815  51.659  -7.618  1.00  0.00           C  
ATOM   1099  CG  LEU A 270     104.950  51.899  -6.625  1.00  0.00           C  
ATOM   1100  CD1 LEU A 270     104.574  51.410  -5.213  1.00  0.00           C  
ATOM   1101  CD2 LEU A 270     106.206  51.217  -7.157  1.00  0.00           C  
ATOM   1102  N   LEU A 271     101.438  52.952  -5.368  1.00  0.00           N  
ATOM   1103  CA  LEU A 271     100.843  54.150  -4.799  1.00  0.00           C  
ATOM   1104  C   LEU A 271     101.614  55.447  -4.914  1.00  0.00           C  
ATOM   1105  O   LEU A 271     101.116  56.367  -5.531  1.00  0.00           O  
ATOM   1106  CB  LEU A 271     100.373  53.933  -3.361  1.00  0.00           C  
ATOM   1107  CG  LEU A 271      99.340  52.835  -3.103  1.00  0.00           C  
ATOM   1108  CD1 LEU A 271      98.471  53.261  -1.927  1.00  0.00           C  
ATOM   1109  CD2 LEU A 271      98.488  52.571  -4.328  1.00  0.00           C  
ATOM   1110  N   GLU A 272     102.799  55.551  -4.317  1.00  0.00           N  
ATOM   1111  CA  GLU A 272     103.563  56.788  -4.412  1.00  0.00           C  
ATOM   1112  C   GLU A 272     103.602  57.226  -5.854  1.00  0.00           C  
ATOM   1113  O   GLU A 272     103.163  58.306  -6.149  1.00  0.00           O  
ATOM   1114  CB  GLU A 272     104.993  56.633  -3.939  1.00  0.00           C  
ATOM   1115  CG  GLU A 272     105.147  56.325  -2.481  1.00  0.00           C  
ATOM   1116  CD  GLU A 272     104.906  57.516  -1.612  1.00  0.00           C  
ATOM   1117  OE1 GLU A 272     104.736  58.618  -2.179  1.00  0.00           O  
ATOM   1118  OE2 GLU A 272     104.891  57.359  -0.363  1.00  0.00           O  
ATOM   1119  N   ASP A 273     104.069  56.401  -6.769  1.00  0.00           N  
ATOM   1120  CA  ASP A 273     104.106  56.849  -8.149  1.00  0.00           C  
ATOM   1121  C   ASP A 273     102.738  57.393  -8.584  1.00  0.00           C  
ATOM   1122  O   ASP A 273     102.635  58.136  -9.558  1.00  0.00           O  
ATOM   1123  CB  ASP A 273     104.524  55.724  -9.108  1.00  0.00           C  
ATOM   1124  CG  ASP A 273     105.926  55.199  -8.855  1.00  0.00           C  
ATOM   1125  OD1 ASP A 273     106.498  55.414  -7.748  1.00  0.00           O  
ATOM   1126  OD2 ASP A 273     106.431  54.519  -9.785  1.00  0.00           O  
ATOM   1127  N   ALA A 274     101.673  56.963  -7.930  1.00  0.00           N  
ATOM   1128  CA  ALA A 274     100.364  57.483  -8.287  1.00  0.00           C  
ATOM   1129  C   ALA A 274      99.999  58.744  -7.461  1.00  0.00           C  
ATOM   1130  O   ALA A 274      99.430  59.694  -7.986  1.00  0.00           O  
ATOM   1131  CB  ALA A 274      99.321  56.400  -8.131  1.00  0.00           C  
ATOM   1132  N   SER A 275     100.425  58.783  -6.204  1.00  0.00           N  
ATOM   1133  CA  SER A 275     100.148  59.895  -5.302  1.00  0.00           C  
ATOM   1134  C   SER A 275     100.863  61.222  -5.619  1.00  0.00           C  
ATOM   1135  O   SER A 275     100.214  62.214  -5.937  1.00  0.00           O  
ATOM   1136  CB  SER A 275     100.461  59.487  -3.860  1.00  0.00           C  
ATOM   1137  OG  SER A 275      99.873  58.240  -3.526  1.00  0.00           O  
ATOM   1138  N   ARG A 276     102.190  61.252  -5.514  1.00  0.00           N  
ATOM   1139  CA  ARG A 276     102.962  62.476  -5.756  1.00  0.00           C  
ATOM   1140  C   ARG A 276     102.612  63.245  -7.030  1.00  0.00           C  
ATOM   1141  O   ARG A 276     102.492  62.667  -8.120  1.00  0.00           O  
ATOM   1142  CB  ARG A 276     104.466  62.204  -5.682  1.00  0.00           C  
ATOM   1143  CG  ARG A 276     105.085  61.605  -6.929  1.00  0.00           C  
ATOM   1144  CD  ARG A 276     106.498  61.114  -6.634  1.00  0.00           C  
ATOM   1145  NE  ARG A 276     106.832  60.068  -7.579  1.00  0.00           N  
ATOM   1146  CZ  ARG A 276     107.067  58.799  -7.256  1.00  0.00           C  
ATOM   1147  NH1 ARG A 276     107.128  58.413  -5.981  1.00  0.00           N  
ATOM   1148  NH2 ARG A 276     107.325  57.923  -8.224  1.00  0.00           N  
ATOM   1149  N   SER A 277     102.456  64.562  -6.852  1.00  0.00           N  
ATOM   1150  CA  SER A 277     102.086  65.507  -7.913  1.00  0.00           C  
ATOM   1151  C   SER A 277     103.140  65.686  -8.996  1.00  0.00           C  
ATOM   1152  O   SER A 277     104.337  65.537  -8.729  1.00  0.00           O  
ATOM   1153  CB  SER A 277     101.763  66.865  -7.289  1.00  0.00           C  
ATOM   1154  OG  SER A 277     102.849  67.347  -6.511  1.00  0.00           O  
ATOM   1155  N   GLU A 278     102.711  66.111 -10.184  1.00  0.00           N  
ATOM   1156  CA  GLU A 278     103.638  66.317 -11.300  1.00  0.00           C  
ATOM   1157  C   GLU A 278     104.739  67.341 -10.988  1.00  0.00           C  
ATOM   1158  O   GLU A 278     105.607  67.603 -11.821  1.00  0.00           O  
ATOM   1159  CB  GLU A 278     102.882  66.726 -12.574  1.00  0.00           C  
ATOM   1160  CG  GLU A 278     102.014  65.625 -13.198  1.00  0.00           C  
ATOM   1161  CD  GLU A 278     102.545  65.113 -14.542  1.00  0.00           C  
ATOM   1162  OE1 GLU A 278     103.524  65.691 -15.059  1.00  0.00           O  
ATOM   1163  OE2 GLU A 278     101.981  64.134 -15.090  1.00  0.00           O  
ATOM   1164  N   ALA A 279     104.693  67.913  -9.788  1.00  0.00           N  
ATOM   1165  CA  ALA A 279     105.664  68.901  -9.350  1.00  0.00           C  
ATOM   1166  C   ALA A 279     106.826  68.217  -8.660  1.00  0.00           C  
ATOM   1167  O   ALA A 279     107.963  68.273  -9.136  1.00  0.00           O  
ATOM   1168  CB  ALA A 279     105.003  69.869  -8.406  1.00  0.00           C  
ATOM   1169  N   GLU A 281     106.525  67.553  -7.544  1.00  0.00           N  
ATOM   1170  CA  GLU A 281     107.515  66.826  -6.747  1.00  0.00           C  
ATOM   1171  C   GLU A 281     108.255  65.817  -7.610  1.00  0.00           C  
ATOM   1172  O   GLU A 281     109.397  65.488  -7.334  1.00  0.00           O  
ATOM   1173  CB  GLU A 281     106.835  66.088  -5.605  1.00  0.00           C  
ATOM   1174  CG  GLU A 281     105.926  66.964  -4.766  1.00  0.00           C  
ATOM   1175  CD  GLU A 281     105.041  66.155  -3.823  1.00  0.00           C  
ATOM   1176  OE1 GLU A 281     104.064  65.534  -4.308  1.00  0.00           O  
ATOM   1177  OE2 GLU A 281     105.315  66.148  -2.597  1.00  0.00           O  
ATOM   1178  N   ALA A 282     107.583  65.316  -8.641  1.00  0.00           N  
ATOM   1179  CA  ALA A 282     108.177  64.361  -9.557  1.00  0.00           C  
ATOM   1180  C   ALA A 282     109.409  64.959 -10.230  1.00  0.00           C  
ATOM   1181  O   ALA A 282     110.532  64.544  -9.959  1.00  0.00           O  
ATOM   1182  CB  ALA A 282     107.158  63.939 -10.604  1.00  0.00           C  
ATOM   1183  N   GLU A 283     109.196  65.989 -11.042  1.00  0.00           N  
ATOM   1184  CA  GLU A 283     110.257  66.673 -11.790  1.00  0.00           C  
ATOM   1185  C   GLU A 283     111.409  67.148 -10.910  1.00  0.00           C  
ATOM   1186  O   GLU A 283     112.573  66.930 -11.228  1.00  0.00           O  
ATOM   1187  CB  GLU A 283     109.658  67.861 -12.557  1.00  0.00           C  
ATOM   1188  CG  GLU A 283     110.440  68.363 -13.782  1.00  0.00           C  
ATOM   1189  CD  GLU A 283     109.564  69.191 -14.750  1.00  0.00           C  
ATOM   1190  OE1 GLU A 283     108.696  69.971 -14.279  1.00  0.00           O  
ATOM   1191  OE2 GLU A 283     109.735  69.052 -15.988  1.00  0.00           O  
ATOM   1192  N   ALA A 291     111.099  67.757  -9.779  1.00  0.00           N  
ATOM   1193  CA  ALA A 291     112.158  68.238  -8.908  1.00  0.00           C  
ATOM   1194  C   ALA A 291     112.962  67.138  -8.224  1.00  0.00           C  
ATOM   1195  O   ALA A 291     113.907  67.434  -7.494  1.00  0.00           O  
ATOM   1196  CB  ALA A 291     111.590  69.164  -7.875  1.00  0.00           C  
ATOM   1197  N   ALA A 292     112.574  65.881  -8.422  1.00  0.00           N  
ATOM   1198  CA  ALA A 292     113.279  64.770  -7.790  1.00  0.00           C  
ATOM   1199  C   ALA A 292     113.590  63.645  -8.749  1.00  0.00           C  
ATOM   1200  O   ALA A 292     114.248  62.692  -8.382  1.00  0.00           O  
ATOM   1201  CB  ALA A 292     112.498  64.244  -6.601  1.00  0.00           C  
ATOM   1202  N   GLY A 293     113.144  63.756  -9.985  1.00  0.00           N  
ATOM   1203  CA  GLY A 293     113.419  62.715 -10.950  1.00  0.00           C  
ATOM   1204  C   GLY A 293     112.270  61.740 -11.012  1.00  0.00           C  
ATOM   1205  O   GLY A 293     111.747  61.458 -12.099  1.00  0.00           O  
ATOM   1206  N   LEU A 296     111.874  61.270  -9.828  1.00  0.00           N  
ATOM   1207  CA  LEU A 296     110.785  60.317  -9.588  1.00  0.00           C  
ATOM   1208  C   LEU A 296     109.615  60.195 -10.564  1.00  0.00           C  
ATOM   1209  O   LEU A 296     109.251  61.145 -11.247  1.00  0.00           O  
ATOM   1210  CB  LEU A 296     110.275  60.550  -8.197  1.00  0.00           C  
ATOM   1211  CG  LEU A 296     111.503  60.319  -7.326  1.00  0.00           C  
ATOM   1212  CD1 LEU A 296     111.210  60.541  -5.848  1.00  0.00           C  
ATOM   1213  CD2 LEU A 296     112.037  58.900  -7.608  1.00  0.00           C  
ATOM   1214  N   PRO A 297     109.004  59.002 -10.643  1.00  0.00           N  
ATOM   1215  CA  PRO A 297     107.881  58.824 -11.572  1.00  0.00           C  
ATOM   1216  C   PRO A 297     106.467  59.199 -11.122  1.00  0.00           C  
ATOM   1217  O   PRO A 297     106.192  59.448  -9.946  1.00  0.00           O  
ATOM   1218  CB  PRO A 297     107.950  57.332 -11.915  1.00  0.00           C  
ATOM   1219  CG  PRO A 297     109.336  56.944 -11.533  1.00  0.00           C  
ATOM   1220  CD  PRO A 297     109.549  57.693 -10.272  1.00  0.00           C  
ATOM   1221  N   VAL A 298     105.585  59.231 -12.118  1.00  0.00           N  
ATOM   1222  CA  VAL A 298     104.173  59.520 -11.931  1.00  0.00           C  
ATOM   1223  C   VAL A 298     103.421  58.585 -12.909  1.00  0.00           C  
ATOM   1224  O   VAL A 298     103.865  58.381 -14.038  1.00  0.00           O  
ATOM   1225  CB  VAL A 298     103.878  61.004 -12.220  1.00  0.00           C  
ATOM   1226  CG1 VAL A 298     103.685  61.232 -13.714  1.00  0.00           C  
ATOM   1227  CG2 VAL A 298     102.696  61.483 -11.381  1.00  0.00           C  
ATOM   1228  N   VAL A 303     102.347  57.952 -12.439  1.00  0.00           N  
ATOM   1229  CA  VAL A 303     101.564  57.029 -13.262  1.00  0.00           C  
ATOM   1230  C   VAL A 303     100.646  57.739 -14.247  1.00  0.00           C  
ATOM   1231  O   VAL A 303      99.797  58.536 -13.841  1.00  0.00           O  
ATOM   1232  CB  VAL A 303     100.646  56.173 -12.414  1.00  0.00           C  
ATOM   1233  CG1 VAL A 303     100.203  54.988 -13.224  1.00  0.00           C  
ATOM   1234  CG2 VAL A 303     101.307  55.793 -11.092  1.00  0.00           C  
ATOM   1235  N   ASN A 305     100.792  57.416 -15.527  1.00  0.00           N  
ATOM   1236  CA  ASN A 305      99.966  57.995 -16.571  1.00  0.00           C  
ATOM   1237  C   ASN A 305      98.515  57.668 -16.296  1.00  0.00           C  
ATOM   1238  O   ASN A 305      98.227  56.646 -15.693  1.00  0.00           O  
ATOM   1239  CB  ASN A 305     100.363  57.442 -17.919  1.00  0.00           C  
ATOM   1240  CG  ASN A 305     101.715  57.914 -18.344  1.00  0.00           C  
ATOM   1241  OD1 ASN A 305     102.197  58.911 -17.827  1.00  0.00           O  
ATOM   1242  ND2 ASN A 305     102.345  57.207 -19.277  1.00  0.00           N  
ATOM   1243  N   LEU A 306      97.603  58.516 -16.779  1.00  0.00           N  
ATOM   1244  CA  LEU A 306      96.160  58.353 -16.553  1.00  0.00           C  
ATOM   1245  C   LEU A 306      95.642  57.019 -16.994  1.00  0.00           C  
ATOM   1246  O   LEU A 306      95.145  56.258 -16.169  1.00  0.00           O  
ATOM   1247  CB  LEU A 306      95.336  59.449 -17.248  1.00  0.00           C  
ATOM   1248  CG  LEU A 306      93.814  59.413 -17.051  1.00  0.00           C  
ATOM   1249  CD1 LEU A 306      93.436  59.739 -15.615  1.00  0.00           C  
ATOM   1250  CD2 LEU A 306      93.159  60.377 -18.001  1.00  0.00           C  
ATOM   1251  N   ASP A 307      95.755  56.719 -18.281  1.00  0.00           N  
ATOM   1252  CA  ASP A 307      95.226  55.454 -18.728  1.00  0.00           C  
ATOM   1253  C   ASP A 307      95.813  54.282 -17.938  1.00  0.00           C  
ATOM   1254  O   ASP A 307      95.051  53.507 -17.357  1.00  0.00           O  
ATOM   1255  CB  ASP A 307      95.351  55.265 -20.237  1.00  0.00           C  
ATOM   1256  CG  ASP A 307      96.708  54.783 -20.644  1.00  0.00           C  
ATOM   1257  OD1 ASP A 307      97.699  55.519 -20.421  1.00  0.00           O  
ATOM   1258  OD2 ASP A 307      96.784  53.652 -21.171  1.00  0.00           O  
ATOM   1259  N   THR A 308      97.134  54.207 -17.776  1.00  0.00           N  
ATOM   1260  CA  THR A 308      97.681  53.067 -17.040  1.00  0.00           C  
ATOM   1261  C   THR A 308      97.149  53.071 -15.625  1.00  0.00           C  
ATOM   1262  O   THR A 308      97.141  52.046 -14.972  1.00  0.00           O  
ATOM   1263  CB  THR A 308      99.213  52.972 -17.038  1.00  0.00           C  
ATOM   1264  OG1 THR A 308      99.736  53.606 -15.874  1.00  0.00           O  
ATOM   1265  CG2 THR A 308      99.798  53.610 -18.282  1.00  0.00           C  
ATOM   1266  N   ARG A 309      96.687  54.220 -15.152  1.00  0.00           N  
ATOM   1267  CA  ARG A 309      96.107  54.266 -13.822  1.00  0.00           C  
ATOM   1268  C   ARG A 309      94.758  53.632 -14.018  1.00  0.00           C  
ATOM   1269  O   ARG A 309      94.354  52.797 -13.233  1.00  0.00           O  
ATOM   1270  CB  ARG A 309      95.884  55.690 -13.329  1.00  0.00           C  
ATOM   1271  CG  ARG A 309      97.095  56.569 -13.333  1.00  0.00           C  
ATOM   1272  CD  ARG A 309      96.719  57.964 -12.944  1.00  0.00           C  
ATOM   1273  NE  ARG A 309      96.725  58.122 -11.493  1.00  0.00           N  
ATOM   1274  CZ  ARG A 309      97.589  58.893 -10.847  1.00  0.00           C  
ATOM   1275  NH1 ARG A 309      98.510  59.570 -11.526  1.00  0.00           N  
ATOM   1276  NH2 ARG A 309      97.541  58.986  -9.528  1.00  0.00           N  
ATOM   1277  N   LEU A 310      94.065  54.012 -15.083  1.00  0.00           N  
ATOM   1278  CA  LEU A 310      92.755  53.455 -15.323  1.00  0.00           C  
ATOM   1279  C   LEU A 310      92.836  51.941 -15.410  1.00  0.00           C  
ATOM   1280  O   LEU A 310      92.006  51.252 -14.819  1.00  0.00           O  
ATOM   1281  CB  LEU A 310      92.112  54.043 -16.577  1.00  0.00           C  
ATOM   1282  CG  LEU A 310      91.696  55.515 -16.529  1.00  0.00           C  
ATOM   1283  CD1 LEU A 310      90.672  55.727 -17.617  1.00  0.00           C  
ATOM   1284  CD2 LEU A 310      91.118  55.902 -15.177  1.00  0.00           C  
ATOM   1285  N   ASP A 311      93.870  51.430 -16.074  1.00  0.00           N  
ATOM   1286  CA  ASP A 311      94.077  49.993 -16.209  1.00  0.00           C  
ATOM   1287  C   ASP A 311      94.295  49.227 -14.901  1.00  0.00           C  
ATOM   1288  O   ASP A 311      94.260  48.014 -14.896  1.00  0.00           O  
ATOM   1289  CB  ASP A 311      95.210  49.722 -17.181  1.00  0.00           C  
ATOM   1290  CG  ASP A 311      94.779  49.909 -18.603  1.00  0.00           C  
ATOM   1291  OD1 ASP A 311      93.550  49.953 -18.793  1.00  0.00           O  
ATOM   1292  OD2 ASP A 311      95.626  49.993 -19.532  1.00  0.00           O  
ATOM   1293  N   TYR A 312      94.542  49.915 -13.798  1.00  0.00           N  
ATOM   1294  CA  TYR A 312      94.737  49.261 -12.512  1.00  0.00           C  
ATOM   1295  C   TYR A 312      94.005  50.116 -11.484  1.00  0.00           C  
ATOM   1296  O   TYR A 312      94.391  50.202 -10.297  1.00  0.00           O  
ATOM   1297  CB  TYR A 312      96.224  49.166 -12.188  1.00  0.00           C  
ATOM   1298  CG  TYR A 312      96.978  48.420 -13.251  1.00  0.00           C  
ATOM   1299  CD1 TYR A 312      97.388  49.037 -14.395  1.00  0.00           C  
ATOM   1300  CD2 TYR A 312      97.174  47.074 -13.152  1.00  0.00           C  
ATOM   1301  CE1 TYR A 312      97.952  48.334 -15.412  1.00  0.00           C  
ATOM   1302  CE2 TYR A 312      97.743  46.364 -14.161  1.00  0.00           C  
ATOM   1303  CZ  TYR A 312      98.125  46.991 -15.292  1.00  0.00           C  
ATOM   1304  OH  TYR A 312      98.645  46.259 -16.331  1.00  0.00           O  
ATOM   1305  N   ARG A 313      92.912  50.698 -11.990  1.00  0.00           N  
ATOM   1306  CA  ARG A 313      92.008  51.612 -11.310  1.00  0.00           C  
ATOM   1307  C   ARG A 313      91.724  51.328  -9.880  1.00  0.00           C  
ATOM   1308  O   ARG A 313      91.539  52.253  -9.091  1.00  0.00           O  
ATOM   1309  CB  ARG A 313      90.703  51.722 -12.083  1.00  0.00           C  
ATOM   1310  CG  ARG A 313      89.757  52.733 -11.527  1.00  0.00           C  
ATOM   1311  CD  ARG A 313      90.434  54.072 -11.464  1.00  0.00           C  
ATOM   1312  NE  ARG A 313      89.527  55.120 -11.023  1.00  0.00           N  
ATOM   1313  CZ  ARG A 313      89.716  56.414 -11.248  1.00  0.00           C  
ATOM   1314  NH1 ARG A 313      90.827  56.836 -11.828  1.00  0.00           N  
ATOM   1315  NH2 ARG A 313      88.819  57.292 -10.824  1.00  0.00           N  
ATOM   1316  N   VAL A 314      91.742  50.061  -9.510  1.00  0.00           N  
ATOM   1317  CA  VAL A 314      91.466  49.695  -8.124  1.00  0.00           C  
ATOM   1318  C   VAL A 314      92.669  49.929  -7.213  1.00  0.00           C  
ATOM   1319  O   VAL A 314      92.503  50.113  -6.001  1.00  0.00           O  
ATOM   1320  CB  VAL A 314      90.927  48.248  -7.979  1.00  0.00           C  
ATOM   1321  CG1 VAL A 314      89.792  48.249  -6.959  1.00  0.00           C  
ATOM   1322  CG2 VAL A 314      90.446  47.728  -9.334  1.00  0.00           C  
ATOM   1323  N   ILE A 315      93.880  49.882  -7.763  1.00  0.00           N  
ATOM   1324  CA  ILE A 315      95.058  50.145  -6.935  1.00  0.00           C  
ATOM   1325  C   ILE A 315      95.107  51.672  -6.735  1.00  0.00           C  
ATOM   1326  O   ILE A 315      95.256  52.188  -5.610  1.00  0.00           O  
ATOM   1327  CB  ILE A 315      96.374  49.651  -7.597  1.00  0.00           C  
ATOM   1328  CG1 ILE A 315      96.394  48.125  -7.708  1.00  0.00           C  
ATOM   1329  CG2 ILE A 315      97.561  50.065  -6.736  1.00  0.00           C  
ATOM   1330  CD1 ILE A 315      97.518  47.569  -8.591  1.00  0.00           C  
ATOM   1331  N   ASP A 316      94.902  52.376  -7.847  1.00  0.00           N  
ATOM   1332  CA  ASP A 316      94.870  53.824  -7.893  1.00  0.00           C  
ATOM   1333  C   ASP A 316      93.817  54.412  -6.931  1.00  0.00           C  
ATOM   1334  O   ASP A 316      94.119  55.313  -6.128  1.00  0.00           O  
ATOM   1335  CB  ASP A 316      94.533  54.258  -9.313  1.00  0.00           C  
ATOM   1336  CG  ASP A 316      94.730  55.733  -9.527  1.00  0.00           C  
ATOM   1337  OD1 ASP A 316      95.016  56.442  -8.540  1.00  0.00           O  
ATOM   1338  OD2 ASP A 316      94.629  56.179 -10.691  1.00  0.00           O  
ATOM   1339  N   LEU A 317      92.590  53.893  -7.000  1.00  0.00           N  
ATOM   1340  CA  LEU A 317      91.500  54.375  -6.158  1.00  0.00           C  
ATOM   1341  C   LEU A 317      91.849  54.303  -4.692  1.00  0.00           C  
ATOM   1342  O   LEU A 317      91.036  54.672  -3.852  1.00  0.00           O  
ATOM   1343  CB  LEU A 317      90.234  53.570  -6.419  1.00  0.00           C  
ATOM   1344  CG  LEU A 317      89.023  54.176  -7.137  1.00  0.00           C  
ATOM   1345  CD1 LEU A 317      89.415  55.252  -8.121  1.00  0.00           C  
ATOM   1346  CD2 LEU A 317      88.290  53.062  -7.861  1.00  0.00           C  
ATOM   1347  N   ARG A 318      93.036  53.791  -4.381  1.00  0.00           N  
ATOM   1348  CA  ARG A 318      93.495  53.665  -3.008  1.00  0.00           C  
ATOM   1349  C   ARG A 318      94.153  54.920  -2.459  1.00  0.00           C  
ATOM   1350  O   ARG A 318      94.204  55.106  -1.233  1.00  0.00           O  
ATOM   1351  CB  ARG A 318      94.494  52.518  -2.885  1.00  0.00           C  
ATOM   1352  CG  ARG A 318      93.899  51.128  -2.823  1.00  0.00           C  
ATOM   1353  CD  ARG A 318      94.848  50.212  -2.036  1.00  0.00           C  
ATOM   1354  NE  ARG A 318      94.403  48.824  -2.035  1.00  0.00           N  
ATOM   1355  CZ  ARG A 318      94.583  47.999  -3.056  1.00  0.00           C  
ATOM   1356  NH1 ARG A 318      95.240  48.419  -4.128  1.00  0.00           N  
ATOM   1357  NH2 ARG A 318      94.133  46.757  -2.988  1.00  0.00           N  
ATOM   1358  N   THR A 319      94.700  55.739  -3.359  1.00  0.00           N  
ATOM   1359  CA  THR A 319      95.385  56.976  -2.982  1.00  0.00           C  
ATOM   1360  C   THR A 319      94.490  57.956  -2.203  1.00  0.00           C  
ATOM   1361  O   THR A 319      93.299  58.129  -2.522  1.00  0.00           O  
ATOM   1362  CB  THR A 319      95.845  57.727  -4.199  1.00  0.00           C  
ATOM   1363  OG1 THR A 319      94.690  58.224  -4.877  1.00  0.00           O  
ATOM   1364  CG2 THR A 319      96.591  56.823  -5.147  1.00  0.00           C  
ATOM   1365  N   VAL A 320      95.096  58.665  -1.249  1.00  0.00           N  
ATOM   1366  CA  VAL A 320      94.382  59.626  -0.425  1.00  0.00           C  
ATOM   1367  C   VAL A 320      93.627  60.602  -1.293  1.00  0.00           C  
ATOM   1368  O   VAL A 320      92.462  60.898  -1.040  1.00  0.00           O  
ATOM   1369  CB  VAL A 320      95.314  60.405   0.472  1.00  0.00           C  
ATOM   1370  CG1 VAL A 320      94.517  61.252   1.405  1.00  0.00           C  
ATOM   1371  CG2 VAL A 320      96.161  59.460   1.283  1.00  0.00           C  
ATOM   1372  N   THR A 321      94.271  61.077  -2.342  1.00  0.00           N  
ATOM   1373  CA  THR A 321      93.638  62.020  -3.248  1.00  0.00           C  
ATOM   1374  C   THR A 321      92.299  61.494  -3.736  1.00  0.00           C  
ATOM   1375  O   THR A 321      91.278  62.144  -3.529  1.00  0.00           O  
ATOM   1376  CB  THR A 321      94.536  62.275  -4.449  1.00  0.00           C  
ATOM   1377  OG1 THR A 321      95.861  62.564  -3.973  1.00  0.00           O  
ATOM   1378  CG2 THR A 321      94.011  63.434  -5.278  1.00  0.00           C  
ATOM   1379  N   ASN A 322      92.301  60.293  -4.327  1.00  0.00           N  
ATOM   1380  CA  ASN A 322      91.082  59.673  -4.856  1.00  0.00           C  
ATOM   1381  C   ASN A 322      90.047  59.381  -3.795  1.00  0.00           C  
ATOM   1382  O   ASN A 322      88.853  59.336  -4.084  1.00  0.00           O  
ATOM   1383  CB  ASN A 322      91.388  58.395  -5.591  1.00  0.00           C  
ATOM   1384  CG  ASN A 322      91.996  58.637  -6.919  1.00  0.00           C  
ATOM   1385  OD1 ASN A 322      91.555  59.495  -7.689  1.00  0.00           O  
ATOM   1386  ND2 ASN A 322      92.994  57.837  -7.242  1.00  0.00           N  
ATOM   1387  N   GLN A 323      90.480  59.093  -2.581  1.00  0.00           N  
ATOM   1388  CA  GLN A 323      89.491  58.868  -1.552  1.00  0.00           C  
ATOM   1389  C   GLN A 323      88.765  60.213  -1.439  1.00  0.00           C  
ATOM   1390  O   GLN A 323      87.533  60.276  -1.519  1.00  0.00           O  
ATOM   1391  CB  GLN A 323      90.157  58.489  -0.241  1.00  0.00           C  
ATOM   1392  CG  GLN A 323      90.851  57.142  -0.319  1.00  0.00           C  
ATOM   1393  CD  GLN A 323      89.879  55.965  -0.246  1.00  0.00           C  
ATOM   1394  OE1 GLN A 323      89.381  55.640   0.843  1.00  0.00           O  
ATOM   1395  NE2 GLN A 323      89.616  55.317  -1.389  1.00  0.00           N  
ATOM   1396  N   ALA A 324      89.537  61.295  -1.414  1.00  0.00           N  
ATOM   1397  CA  ALA A 324      88.971  62.638  -1.310  1.00  0.00           C  
ATOM   1398  C   ALA A 324      88.020  62.924  -2.466  1.00  0.00           C  
ATOM   1399  O   ALA A 324      86.848  63.198  -2.247  1.00  0.00           O  
ATOM   1400  CB  ALA A 324      90.089  63.692  -1.238  1.00  0.00           C  
ATOM   1401  N   ILE A 325      88.503  62.778  -3.692  1.00  0.00           N  
ATOM   1402  CA  ILE A 325      87.689  63.029  -4.881  1.00  0.00           C  
ATOM   1403  C   ILE A 325      86.373  62.274  -4.889  1.00  0.00           C  
ATOM   1404  O   ILE A 325      85.453  62.680  -5.565  1.00  0.00           O  
ATOM   1405  CB  ILE A 325      88.460  62.729  -6.211  1.00  0.00           C  
ATOM   1406  CG1 ILE A 325      89.670  63.667  -6.319  1.00  0.00           C  
ATOM   1407  CG2 ILE A 325      87.570  62.944  -7.439  1.00  0.00           C  
ATOM   1408  CD1 ILE A 325      90.977  62.963  -6.546  1.00  0.00           C  
ATOM   1409  N   PHE A 332      86.225  61.225  -4.095  1.00  0.00           N  
ATOM   1410  CA  PHE A 332      84.967  60.504  -4.147  1.00  0.00           C  
ATOM   1411  C   PHE A 332      84.041  60.639  -2.972  1.00  0.00           C  
ATOM   1412  O   PHE A 332      82.929  60.121  -2.998  1.00  0.00           O  
ATOM   1413  CB  PHE A 332      85.199  59.068  -4.562  1.00  0.00           C  
ATOM   1414  CG  PHE A 332      85.710  58.954  -5.946  1.00  0.00           C  
ATOM   1415  CD1 PHE A 332      84.868  59.167  -7.007  1.00  0.00           C  
ATOM   1416  CD2 PHE A 332      87.032  58.670  -6.184  1.00  0.00           C  
ATOM   1417  CE1 PHE A 332      85.330  59.101  -8.310  1.00  0.00           C  
ATOM   1418  CE2 PHE A 332      87.520  58.597  -7.460  1.00  0.00           C  
ATOM   1419  CZ  PHE A 332      86.664  58.813  -8.548  1.00  0.00           C  
ATOM   1420  N   ARG A 333      84.516  61.328  -1.940  1.00  0.00           N  
ATOM   1421  CA  ARG A 333      83.729  61.632  -0.748  1.00  0.00           C  
ATOM   1422  C   ARG A 333      83.066  62.991  -1.062  1.00  0.00           C  
ATOM   1423  O   ARG A 333      82.092  63.409  -0.415  1.00  0.00           O  
ATOM   1424  CB  ARG A 333      84.645  61.743   0.462  1.00  0.00           C  
ATOM   1425  CG  ARG A 333      85.212  60.411   0.855  1.00  0.00           C  
ATOM   1426  CD  ARG A 333      86.371  60.494   1.846  1.00  0.00           C  
ATOM   1427  NE  ARG A 333      86.093  61.333   3.008  1.00  0.00           N  
ATOM   1428  CZ  ARG A 333      84.990  61.278   3.751  1.00  0.00           C  
ATOM   1429  NH1 ARG A 333      84.033  60.386   3.489  1.00  0.00           N  
ATOM   1430  NH2 ARG A 333      84.855  62.110   4.784  1.00  0.00           N  
ATOM   1431  N   ILE A 334      83.622  63.667  -2.072  1.00  0.00           N  
ATOM   1432  CA  ILE A 334      83.135  64.950  -2.547  1.00  0.00           C  
ATOM   1433  C   ILE A 334      82.098  64.596  -3.608  1.00  0.00           C  
ATOM   1434  O   ILE A 334      80.937  65.022  -3.520  1.00  0.00           O  
ATOM   1435  CB  ILE A 334      84.322  65.838  -3.104  1.00  0.00           C  
ATOM   1436  CG1 ILE A 334      85.045  66.499  -1.921  1.00  0.00           C  
ATOM   1437  CG2 ILE A 334      83.852  66.897  -4.127  1.00  0.00           C  
ATOM   1438  CD1 ILE A 334      86.330  67.212  -2.287  1.00  0.00           C  
ATOM   1439  N   GLN A 335      82.468  63.715  -4.539  1.00  0.00           N  
ATOM   1440  CA  GLN A 335      81.514  63.318  -5.582  1.00  0.00           C  
ATOM   1441  C   GLN A 335      80.196  62.849  -4.982  1.00  0.00           C  
ATOM   1442  O   GLN A 335      79.157  62.973  -5.610  1.00  0.00           O  
ATOM   1443  CB  GLN A 335      82.041  62.209  -6.467  1.00  0.00           C  
ATOM   1444  CG  GLN A 335      81.285  62.200  -7.710  1.00  0.00           C  
ATOM   1445  CD  GLN A 335      81.214  60.859  -8.360  1.00  0.00           C  
ATOM   1446  OE1 GLN A 335      80.416  60.020  -7.958  1.00  0.00           O  
ATOM   1447  NE2 GLN A 335      81.978  60.669  -9.438  1.00  0.00           N  
ATOM   1448  N   ALA A 336      80.262  62.303  -3.769  1.00  0.00           N  
ATOM   1449  CA  ALA A 336      79.088  61.831  -3.065  1.00  0.00           C  
ATOM   1450  C   ALA A 336      78.424  63.028  -2.413  1.00  0.00           C  
ATOM   1451  O   ALA A 336      77.224  63.215  -2.569  1.00  0.00           O  
ATOM   1452  CB  ALA A 336      79.473  60.843  -2.013  1.00  0.00           C  
ATOM   1453  N   GLY A 337      79.193  63.830  -1.671  1.00  0.00           N  
ATOM   1454  CA  GLY A 337      78.639  65.015  -1.019  1.00  0.00           C  
ATOM   1455  C   GLY A 337      77.807  65.830  -1.991  1.00  0.00           C  
ATOM   1456  O   GLY A 337      76.776  66.344  -1.621  1.00  0.00           O  
ATOM   1457  N   VAL A 338      78.231  65.924  -3.241  1.00  0.00           N  
ATOM   1458  CA  VAL A 338      77.453  66.664  -4.203  1.00  0.00           C  
ATOM   1459  C   VAL A 338      76.085  66.005  -4.417  1.00  0.00           C  
ATOM   1460  O   VAL A 338      75.088  66.698  -4.610  1.00  0.00           O  
ATOM   1461  CB  VAL A 338      78.180  66.751  -5.526  1.00  0.00           C  
ATOM   1462  CG1 VAL A 338      77.253  67.221  -6.636  1.00  0.00           C  
ATOM   1463  CG2 VAL A 338      79.329  67.664  -5.376  1.00  0.00           C  
ATOM   1464  N   CYS A 339      76.031  64.677  -4.419  1.00  0.00           N  
ATOM   1465  CA  CYS A 339      74.763  63.994  -4.595  1.00  0.00           C  
ATOM   1466  C   CYS A 339      73.905  64.279  -3.365  1.00  0.00           C  
ATOM   1467  O   CYS A 339      72.765  64.729  -3.476  1.00  0.00           O  
ATOM   1468  CB  CYS A 339      74.982  62.499  -4.779  1.00  0.00           C  
ATOM   1469  SG  CYS A 339      75.629  62.044  -6.395  1.00  0.00           S  
ATOM   1470  N   GLU A 340      74.513  64.124  -2.198  1.00  0.00           N  
ATOM   1471  CA  GLU A 340      73.850  64.344  -0.928  1.00  0.00           C  
ATOM   1472  C   GLU A 340      73.177  65.702  -0.849  1.00  0.00           C  
ATOM   1473  O   GLU A 340      72.023  65.780  -0.444  1.00  0.00           O  
ATOM   1474  CB  GLU A 340      74.853  64.201   0.214  1.00  0.00           C  
ATOM   1475  CG  GLU A 340      74.238  64.273   1.601  1.00  0.00           C  
ATOM   1476  CD  GLU A 340      75.247  63.954   2.709  1.00  0.00           C  
ATOM   1477  OE1 GLU A 340      76.469  63.908   2.418  1.00  0.00           O  
ATOM   1478  OE2 GLU A 340      74.816  63.745   3.874  1.00  0.00           O  
ATOM   1479  N   LEU A 341      73.909  66.763  -1.208  1.00  0.00           N  
ATOM   1480  CA  LEU A 341      73.405  68.136  -1.186  1.00  0.00           C  
ATOM   1481  C   LEU A 341      72.272  68.286  -2.169  1.00  0.00           C  
ATOM   1482  O   LEU A 341      71.187  68.715  -1.780  1.00  0.00           O  
ATOM   1483  CB  LEU A 341      74.506  69.118  -1.532  1.00  0.00           C  
ATOM   1484  CG  LEU A 341      75.668  69.134  -0.539  1.00  0.00           C  
ATOM   1485  CD1 LEU A 341      76.608  70.283  -0.906  1.00  0.00           C  
ATOM   1486  CD2 LEU A 341      75.152  69.273   0.888  1.00  0.00           C  
ATOM   1487  N   PHE A 342      72.508  67.924  -3.432  1.00  0.00           N  
ATOM   1488  CA  PHE A 342      71.461  67.989  -4.453  1.00  0.00           C  
ATOM   1489  C   PHE A 342      70.152  67.436  -3.883  1.00  0.00           C  
ATOM   1490  O   PHE A 342      69.090  68.037  -4.080  1.00  0.00           O  
ATOM   1491  CB  PHE A 342      71.854  67.173  -5.673  1.00  0.00           C  
ATOM   1492  CG  PHE A 342      70.793  67.102  -6.748  1.00  0.00           C  
ATOM   1493  CD1 PHE A 342      69.850  66.076  -6.752  1.00  0.00           C  
ATOM   1494  CD2 PHE A 342      70.844  67.943  -7.852  1.00  0.00           C  
ATOM   1495  CE1 PHE A 342      68.985  65.874  -7.856  1.00  0.00           C  
ATOM   1496  CE2 PHE A 342      69.978  67.744  -8.963  1.00  0.00           C  
ATOM   1497  CZ  PHE A 342      69.055  66.702  -8.958  1.00  0.00           C  
ATOM   1498  N   ARG A 343      70.211  66.311  -3.172  1.00  0.00           N  
ATOM   1499  CA  ARG A 343      68.993  65.764  -2.590  1.00  0.00           C  
ATOM   1500  C   ARG A 343      68.513  66.612  -1.422  1.00  0.00           C  
ATOM   1501  O   ARG A 343      67.358  67.031  -1.370  1.00  0.00           O  
ATOM   1502  CB  ARG A 343      69.220  64.360  -2.095  1.00  0.00           C  
ATOM   1503  CG  ARG A 343      69.523  63.363  -3.164  1.00  0.00           C  
ATOM   1504  CD  ARG A 343      69.621  61.976  -2.544  1.00  0.00           C  
ATOM   1505  NE  ARG A 343      70.404  61.125  -3.420  1.00  0.00           N  
ATOM   1506  CZ  ARG A 343      71.643  60.721  -3.161  1.00  0.00           C  
ATOM   1507  NH1 ARG A 343      72.217  60.969  -1.972  1.00  0.00           N  
ATOM   1508  NH2 ARG A 343      72.262  59.983  -4.075  1.00  0.00           N  
ATOM   1509  N   GLU A 344      69.416  66.834  -0.477  1.00  0.00           N  
ATOM   1510  CA  GLU A 344      69.150  67.627   0.728  1.00  0.00           C  
ATOM   1511  C   GLU A 344      68.338  68.880   0.430  1.00  0.00           C  
ATOM   1512  O   GLU A 344      67.391  69.178   1.141  1.00  0.00           O  
ATOM   1513  CB  GLU A 344      70.470  68.061   1.381  1.00  0.00           C  
ATOM   1514  CG  GLU A 344      70.593  67.678   2.818  1.00  0.00           C  
ATOM   1515  CD  GLU A 344      71.664  68.454   3.556  1.00  0.00           C  
ATOM   1516  OE1 GLU A 344      72.370  69.248   2.919  1.00  0.00           O  
ATOM   1517  OE2 GLU A 344      71.810  68.277   4.783  1.00  0.00           O  
ATOM   1518  N   TYR A 345      68.718  69.601  -0.623  1.00  0.00           N  
ATOM   1519  CA  TYR A 345      68.071  70.849  -1.000  1.00  0.00           C  
ATOM   1520  C   TYR A 345      66.761  70.601  -1.693  1.00  0.00           C  
ATOM   1521  O   TYR A 345      65.724  71.071  -1.233  1.00  0.00           O  
ATOM   1522  CB  TYR A 345      68.992  71.669  -1.899  1.00  0.00           C  
ATOM   1523  CG  TYR A 345      68.376  72.925  -2.462  1.00  0.00           C  
ATOM   1524  CD1 TYR A 345      67.979  73.987  -1.627  1.00  0.00           C  
ATOM   1525  CD2 TYR A 345      68.180  73.049  -3.836  1.00  0.00           C  
ATOM   1526  CE1 TYR A 345      67.402  75.116  -2.152  1.00  0.00           C  
ATOM   1527  CE2 TYR A 345      67.611  74.166  -4.374  1.00  0.00           C  
ATOM   1528  CZ  TYR A 345      67.223  75.184  -3.531  1.00  0.00           C  
ATOM   1529  OH  TYR A 345      66.607  76.247  -4.113  1.00  0.00           O  
ATOM   1530  N   LEU A 347      66.804  69.873  -2.803  1.00  0.00           N  
ATOM   1531  CA  LEU A 347      65.601  69.542  -3.540  1.00  0.00           C  
ATOM   1532  C   LEU A 347      64.521  69.009  -2.571  1.00  0.00           C  
ATOM   1533  O   LEU A 347      63.314  69.100  -2.851  1.00  0.00           O  
ATOM   1534  CB  LEU A 347      65.924  68.514  -4.604  1.00  0.00           C  
ATOM   1535  CG  LEU A 347      65.862  69.026  -6.042  1.00  0.00           C  
ATOM   1536  CD1 LEU A 347      65.704  70.523  -6.120  1.00  0.00           C  
ATOM   1537  CD2 LEU A 347      67.096  68.579  -6.786  1.00  0.00           C  
ATOM   1538  N   ALA A 348      64.950  68.481  -1.424  1.00  0.00           N  
ATOM   1539  CA  ALA A 348      64.009  67.986  -0.433  1.00  0.00           C  
ATOM   1540  C   ALA A 348      63.201  69.134   0.156  1.00  0.00           C  
ATOM   1541  O   ALA A 348      61.983  69.028   0.264  1.00  0.00           O  
ATOM   1542  CB  ALA A 348      64.734  67.257   0.670  1.00  0.00           C  
ATOM   1543  N   THR A 349      63.868  70.236   0.513  1.00  0.00           N  
ATOM   1544  CA  THR A 349      63.195  71.398   1.100  1.00  0.00           C  
ATOM   1545  C   THR A 349      62.182  72.041   0.142  1.00  0.00           C  
ATOM   1546  O   THR A 349      61.203  72.653   0.572  1.00  0.00           O  
ATOM   1547  CB  THR A 349      64.195  72.433   1.637  1.00  0.00           C  
ATOM   1548  OG1 THR A 349      65.031  72.904   0.581  1.00  0.00           O  
ATOM   1549  CG2 THR A 349      65.070  71.809   2.702  1.00  0.00           C  
ATOM   1550  N   LYS A 352      62.380  71.842  -1.151  1.00  0.00           N  
ATOM   1551  CA  LYS A 352      61.446  72.356  -2.135  1.00  0.00           C  
ATOM   1552  C   LYS A 352      60.375  71.302  -2.432  1.00  0.00           C  
ATOM   1553  O   LYS A 352      59.707  71.361  -3.471  1.00  0.00           O  
ATOM   1554  CB  LYS A 352      62.162  72.719  -3.434  1.00  0.00           C  
ATOM   1555  CG  LYS A 352      62.899  74.040  -3.428  1.00  0.00           C  
ATOM   1556  CD  LYS A 352      63.956  74.078  -2.360  1.00  0.00           C  
ATOM   1557  CE  LYS A 352      63.451  74.851  -1.166  1.00  0.00           C  
ATOM   1558  NZ  LYS A 352      63.151  76.272  -1.522  1.00  0.00           N  
ATOM   1559  N   LYS A 361      60.258  70.313  -1.549  1.00  0.00           N  
ATOM   1560  CA  LYS A 361      59.261  69.256  -1.684  1.00  0.00           C  
ATOM   1561  C   LYS A 361      59.246  68.508  -3.024  1.00  0.00           C  
ATOM   1562  O   LYS A 361      58.218  68.489  -3.733  1.00  0.00           O  
ATOM   1563  CB  LYS A 361      57.861  69.800  -1.392  1.00  0.00           C  
ATOM   1564  CG  LYS A 361      57.634  70.251   0.044  1.00  0.00           C  
ATOM   1565  CD  LYS A 361      57.809  69.105   1.034  1.00  0.00           C  
ATOM   1566  CE  LYS A 361      57.297  69.476   2.436  1.00  0.00           C  
ATOM   1567  NZ  LYS A 361      57.881  70.739   2.972  1.00  0.00           N  
ATOM   1568  N   PHE A 362      60.393  67.912  -3.363  1.00  0.00           N  
ATOM   1569  CA  PHE A 362      60.568  67.113  -4.582  1.00  0.00           C  
ATOM   1570  C   PHE A 362      60.577  65.649  -4.167  1.00  0.00           C  
ATOM   1571  O   PHE A 362      61.084  65.326  -3.084  1.00  0.00           O  
ATOM   1572  CB  PHE A 362      61.914  67.399  -5.218  1.00  0.00           C  
ATOM   1573  CG  PHE A 362      61.929  68.593  -6.088  1.00  0.00           C  
ATOM   1574  CD1 PHE A 362      61.886  69.853  -5.550  1.00  0.00           C  
ATOM   1575  CD2 PHE A 362      62.043  68.460  -7.457  1.00  0.00           C  
ATOM   1576  CE1 PHE A 362      61.965  70.964  -6.371  1.00  0.00           C  
ATOM   1577  CE2 PHE A 362      62.120  69.576  -8.284  1.00  0.00           C  
ATOM   1578  CZ  PHE A 362      62.085  70.819  -7.744  1.00  0.00           C  
ATOM   1579  N   THR A 363      59.971  64.778  -4.979  1.00  0.00           N  
ATOM   1580  CA  THR A 363      59.968  63.343  -4.677  1.00  0.00           C  
ATOM   1581  C   THR A 363      60.926  62.643  -5.655  1.00  0.00           C  
ATOM   1582  O   THR A 363      60.964  62.961  -6.866  1.00  0.00           O  
ATOM   1583  CB  THR A 363      58.513  62.700  -4.664  1.00  0.00           C  
ATOM   1584  OG1 THR A 363      57.852  62.900  -5.921  1.00  0.00           O  
ATOM   1585  CG2 THR A 363      57.663  63.319  -3.564  1.00  0.00           C  
ATOM   1586  N   GLU A 364      61.752  61.748  -5.118  1.00  0.00           N  
ATOM   1587  CA  GLU A 364      62.726  61.058  -5.946  1.00  0.00           C  
ATOM   1588  C   GLU A 364      62.023  60.103  -6.877  1.00  0.00           C  
ATOM   1589  O   GLU A 364      61.005  59.512  -6.518  1.00  0.00           O  
ATOM   1590  CB  GLU A 364      63.699  60.290  -5.062  1.00  0.00           C  
ATOM   1591  CG  GLU A 364      64.913  59.646  -5.757  1.00  0.00           C  
ATOM   1592  CD  GLU A 364      65.876  58.959  -4.745  1.00  0.00           C  
ATOM   1593  OE1 GLU A 364      65.536  58.866  -3.534  1.00  0.00           O  
ATOM   1594  OE2 GLU A 364      66.977  58.506  -5.156  1.00  0.00           O  
ATOM   1595  N   VAL A 365      62.503  59.996  -8.100  1.00  0.00           N  
ATOM   1596  CA  VAL A 365      61.906  59.037  -8.996  1.00  0.00           C  
ATOM   1597  C   VAL A 365      63.003  58.175  -9.644  1.00  0.00           C  
ATOM   1598  O   VAL A 365      64.183  58.507  -9.591  1.00  0.00           O  
ATOM   1599  CB  VAL A 365      60.958  59.687 -10.057  1.00  0.00           C  
ATOM   1600  CG1 VAL A 365      59.890  60.474  -9.374  1.00  0.00           C  
ATOM   1601  CG2 VAL A 365      61.723  60.498 -11.074  1.00  0.00           C  
ATOM   1602  N   HIS A 366      62.631  56.992 -10.112  1.00  0.00           N  
ATOM   1603  CA  HIS A 366      63.561  56.105 -10.774  1.00  0.00           C  
ATOM   1604  C   HIS A 366      62.823  55.663 -12.043  1.00  0.00           C  
ATOM   1605  O   HIS A 366      61.930  54.844 -11.966  1.00  0.00           O  
ATOM   1606  CB  HIS A 366      63.826  54.914  -9.878  1.00  0.00           C  
ATOM   1607  CG  HIS A 366      64.414  55.262  -8.552  1.00  0.00           C  
ATOM   1608  ND1 HIS A 366      63.640  55.434  -7.420  1.00  0.00           N  
ATOM   1609  CD2 HIS A 366      65.701  55.344  -8.137  1.00  0.00           C  
ATOM   1610  CE1 HIS A 366      64.421  55.590  -6.365  1.00  0.00           C  
ATOM   1611  NE2 HIS A 366      65.677  55.537  -6.770  1.00  0.00           N  
ATOM   1612  N   THR A 368      63.130  56.230 -13.196  1.00  0.00           N  
ATOM   1613  CA  THR A 368      62.413  55.823 -14.392  1.00  0.00           C  
ATOM   1614  C   THR A 368      63.242  54.847 -15.267  1.00  0.00           C  
ATOM   1615  O   THR A 368      64.469  54.752 -15.127  1.00  0.00           O  
ATOM   1616  CB  THR A 368      61.842  57.073 -15.137  1.00  0.00           C  
ATOM   1617  OG1 THR A 368      62.846  57.714 -15.919  1.00  0.00           O  
ATOM   1618  CG2 THR A 368      61.358  58.074 -14.110  1.00  0.00           C  
ATOM   1619  N   PRO A 370      62.588  54.062 -16.138  1.00  0.00           N  
ATOM   1620  CA  PRO A 370      63.297  53.102 -16.993  1.00  0.00           C  
ATOM   1621  C   PRO A 370      64.409  53.651 -17.872  1.00  0.00           C  
ATOM   1622  O   PRO A 370      64.283  54.760 -18.399  1.00  0.00           O  
ATOM   1623  CB  PRO A 370      62.179  52.563 -17.878  1.00  0.00           C  
ATOM   1624  CG  PRO A 370      61.294  53.745 -18.022  1.00  0.00           C  
ATOM   1625  CD  PRO A 370      61.190  54.174 -16.570  1.00  0.00           C  
ATOM   1626  N   LYS A 371      65.466  52.852 -18.064  1.00  0.00           N  
ATOM   1627  CA  LYS A 371      66.586  53.227 -18.942  1.00  0.00           C  
ATOM   1628  C   LYS A 371      66.376  52.465 -20.234  1.00  0.00           C  
ATOM   1629  O   LYS A 371      66.814  52.895 -21.305  1.00  0.00           O  
ATOM   1630  CB  LYS A 371      67.944  52.853 -18.341  1.00  0.00           C  
ATOM   1631  CG  LYS A 371      68.171  53.335 -16.890  1.00  0.00           C  
ATOM   1632  CD  LYS A 371      67.761  54.776 -16.740  1.00  0.00           C  
ATOM   1633  CE  LYS A 371      68.158  55.350 -15.401  1.00  0.00           C  
ATOM   1634  NZ  LYS A 371      67.532  56.703 -15.185  1.00  0.00           N  
ATOM   1635  N   LEU A 372      65.700  51.320 -20.133  1.00  0.00           N  
ATOM   1636  CA  LEU A 372      65.429  50.508 -21.321  1.00  0.00           C  
ATOM   1637  C   LEU A 372      64.253  51.108 -22.101  1.00  0.00           C  
ATOM   1638  O   LEU A 372      63.140  51.178 -21.602  1.00  0.00           O  
ATOM   1639  CB  LEU A 372      65.171  49.056 -20.900  1.00  0.00           C  
ATOM   1640  CG  LEU A 372      66.422  48.199 -20.625  1.00  0.00           C  
ATOM   1641  CD1 LEU A 372      66.047  46.916 -19.913  1.00  0.00           C  
ATOM   1642  CD2 LEU A 372      67.143  47.890 -21.930  1.00  0.00           C  
ATOM   1643  N   LEU A 373      64.489  51.574 -23.306  1.00  0.00           N  
ATOM   1644  CA  LEU A 373      63.407  52.191 -24.041  1.00  0.00           C  
ATOM   1645  C   LEU A 373      62.834  51.386 -25.191  1.00  0.00           C  
ATOM   1646  O   LEU A 373      63.576  50.858 -26.018  1.00  0.00           O  
ATOM   1647  CB  LEU A 373      63.846  53.562 -24.555  1.00  0.00           C  
ATOM   1648  CG  LEU A 373      63.565  54.849 -23.766  1.00  0.00           C  
ATOM   1649  CD1 LEU A 373      63.660  54.652 -22.252  1.00  0.00           C  
ATOM   1650  CD2 LEU A 373      64.534  55.913 -24.240  1.00  0.00           C  
ATOM   1651  N   GLY A 374      61.505  51.428 -25.307  1.00  0.00           N  
ATOM   1652  CA  GLY A 374      60.781  50.719 -26.347  1.00  0.00           C  
ATOM   1653  C   GLY A 374      61.254  50.925 -27.772  1.00  0.00           C  
ATOM   1654  O   GLY A 374      61.334  49.974 -28.550  1.00  0.00           O  
ATOM   1655  N   ALA A 375      61.533  52.160 -28.145  1.00  0.00           N  
ATOM   1656  CA  ALA A 375      61.993  52.441 -29.497  1.00  0.00           C  
ATOM   1657  C   ALA A 375      62.827  53.698 -29.434  1.00  0.00           C  
ATOM   1658  O   ALA A 375      62.675  54.500 -28.505  1.00  0.00           O  
ATOM   1659  CB  ALA A 375      60.812  52.631 -30.426  1.00  0.00           C  
ATOM   1660  N   PRO A 376      63.759  53.872 -30.382  1.00  0.00           N  
ATOM   1661  CA  PRO A 376      64.553  55.098 -30.297  1.00  0.00           C  
ATOM   1662  C   PRO A 376      63.619  56.302 -30.407  1.00  0.00           C  
ATOM   1663  O   PRO A 376      62.766  56.357 -31.304  1.00  0.00           O  
ATOM   1664  CB  PRO A 376      65.502  54.975 -31.488  1.00  0.00           C  
ATOM   1665  CG  PRO A 376      64.709  54.184 -32.477  1.00  0.00           C  
ATOM   1666  CD  PRO A 376      64.024  53.144 -31.637  1.00  0.00           C  
ATOM   1667  N   SER A 377      63.724  57.222 -29.451  1.00  0.00           N  
ATOM   1668  CA  SER A 377      62.893  58.423 -29.440  1.00  0.00           C  
ATOM   1669  C   SER A 377      63.552  59.447 -30.340  1.00  0.00           C  
ATOM   1670  O   SER A 377      63.570  60.635 -30.027  1.00  0.00           O  
ATOM   1671  CB  SER A 377      62.785  58.978 -28.019  1.00  0.00           C  
ATOM   1672  OG  SER A 377      64.071  59.215 -27.469  1.00  0.00           O  
ATOM   1673  N   GLU A 378      64.024  58.978 -31.493  1.00  0.00           N  
ATOM   1674  CA  GLU A 378      64.738  59.800 -32.453  1.00  0.00           C  
ATOM   1675  C   GLU A 378      66.057  60.069 -31.726  1.00  0.00           C  
ATOM   1676  O   GLU A 378      67.052  59.390 -31.981  1.00  0.00           O  
ATOM   1677  CB  GLU A 378      63.952  61.086 -32.763  1.00  0.00           C  
ATOM   1678  CG  GLU A 378      64.543  61.977 -33.849  1.00  0.00           C  
ATOM   1679  CD  GLU A 378      65.653  62.884 -33.343  1.00  0.00           C  
ATOM   1680  OE1 GLU A 378      65.544  63.408 -32.211  1.00  0.00           O  
ATOM   1681  OE2 GLU A 378      66.639  63.078 -34.088  1.00  0.00           O  
ATOM   1682  N   GLY A 487      66.019  60.972 -30.746  1.00  0.00           N  
ATOM   1683  CA  GLY A 487      67.195  61.300 -29.957  1.00  0.00           C  
ATOM   1684  C   GLY A 487      68.186  62.279 -30.556  1.00  0.00           C  
ATOM   1685  O   GLY A 487      68.578  62.150 -31.718  1.00  0.00           O  
ATOM   1686  N   GLY A 488      68.543  63.301 -29.782  1.00  0.00           N  
ATOM   1687  CA  GLY A 488      69.522  64.262 -30.247  1.00  0.00           C  
ATOM   1688  C   GLY A 488      70.801  63.464 -30.367  1.00  0.00           C  
ATOM   1689  O   GLY A 488      71.449  63.440 -31.411  1.00  0.00           O  
ATOM   1690  N   SER A 495      71.125  62.755 -29.295  1.00  0.00           N  
ATOM   1691  CA  SER A 495      72.302  61.912 -29.274  1.00  0.00           C  
ATOM   1692  C   SER A 495      71.948  60.545 -29.852  1.00  0.00           C  
ATOM   1693  O   SER A 495      70.787  60.135 -29.799  1.00  0.00           O  
ATOM   1694  CB  SER A 495      72.798  61.744 -27.844  1.00  0.00           C  
ATOM   1695  OG  SER A 495      72.811  62.992 -27.173  1.00  0.00           O  
ATOM   1696  N   SER A 496      72.936  59.858 -30.427  1.00  0.00           N  
ATOM   1697  CA  SER A 496      72.729  58.524 -30.997  1.00  0.00           C  
ATOM   1698  C   SER A 496      72.495  57.597 -29.819  1.00  0.00           C  
ATOM   1699  O   SER A 496      73.055  57.821 -28.744  1.00  0.00           O  
ATOM   1700  CB  SER A 496      73.969  58.065 -31.764  1.00  0.00           C  
ATOM   1701  OG  SER A 496      74.361  59.015 -32.742  1.00  0.00           O  
ATOM   1702  N   VAL A 497      71.678  56.566 -30.005  1.00  0.00           N  
ATOM   1703  CA  VAL A 497      71.389  55.641 -28.909  1.00  0.00           C  
ATOM   1704  C   VAL A 497      71.780  54.182 -29.135  1.00  0.00           C  
ATOM   1705  O   VAL A 497      71.650  53.656 -30.241  1.00  0.00           O  
ATOM   1706  CB  VAL A 497      69.915  55.719 -28.498  1.00  0.00           C  
ATOM   1707  CG1 VAL A 497      69.675  56.953 -27.674  1.00  0.00           C  
ATOM   1708  CG2 VAL A 497      69.039  55.751 -29.728  1.00  0.00           C  
ATOM   1709  N   PHE A 498      72.275  53.558 -28.064  1.00  0.00           N  
ATOM   1710  CA  PHE A 498      72.718  52.153 -28.045  1.00  0.00           C  
ATOM   1711  C   PHE A 498      71.563  51.171 -28.227  1.00  0.00           C  
ATOM   1712  O   PHE A 498      70.568  51.246 -27.505  1.00  0.00           O  
ATOM   1713  CB  PHE A 498      73.378  51.816 -26.693  1.00  0.00           C  
ATOM   1714  CG  PHE A 498      74.661  52.551 -26.423  1.00  0.00           C  
ATOM   1715  CD1 PHE A 498      75.760  52.388 -27.246  1.00  0.00           C  
ATOM   1716  CD2 PHE A 498      74.778  53.375 -25.317  1.00  0.00           C  
ATOM   1717  CE1 PHE A 498      76.954  53.030 -26.972  1.00  0.00           C  
ATOM   1718  CE2 PHE A 498      75.965  54.014 -25.042  1.00  0.00           C  
ATOM   1719  CZ  PHE A 498      77.058  53.837 -25.880  1.00  0.00           C  
ATOM   1720  N   GLU A 499      71.750  50.182 -29.092  1.00  0.00           N  
ATOM   1721  CA  GLU A 499      70.727  49.172 -29.353  1.00  0.00           C  
ATOM   1722  C   GLU A 499      70.915  47.941 -28.445  1.00  0.00           C  
ATOM   1723  O   GLU A 499      72.013  47.406 -28.350  1.00  0.00           O  
ATOM   1724  CB  GLU A 499      70.833  48.778 -30.815  1.00  0.00           C  
ATOM   1725  CG  GLU A 499      69.779  47.861 -31.347  1.00  0.00           C  
ATOM   1726  CD  GLU A 499      69.815  47.802 -32.883  1.00  0.00           C  
ATOM   1727  OE1 GLU A 499      70.633  47.035 -33.452  1.00  0.00           O  
ATOM   1728  OE2 GLU A 499      69.030  48.538 -33.523  1.00  0.00           O  
ATOM   1729  N   VAL A 500      69.864  47.533 -27.744  1.00  0.00           N  
ATOM   1730  CA  VAL A 500      69.879  46.355 -26.858  1.00  0.00           C  
ATOM   1731  C   VAL A 500      68.992  45.263 -27.506  1.00  0.00           C  
ATOM   1732  O   VAL A 500      67.972  45.600 -28.138  1.00  0.00           O  
ATOM   1733  CB  VAL A 500      69.223  46.712 -25.504  1.00  0.00           C  
ATOM   1734  CG1 VAL A 500      69.122  45.505 -24.580  1.00  0.00           C  
ATOM   1735  CG2 VAL A 500      69.968  47.829 -24.857  1.00  0.00           C  
ATOM   1736  N   THR A 501      69.369  43.980 -27.414  1.00  0.00           N  
ATOM   1737  CA  THR A 501      68.493  42.934 -27.965  1.00  0.00           C  
ATOM   1738  C   THR A 501      67.726  42.430 -26.773  1.00  0.00           C  
ATOM   1739  O   THR A 501      68.287  41.861 -25.829  1.00  0.00           O  
ATOM   1740  CB  THR A 501      69.215  41.785 -28.676  1.00  0.00           C  
ATOM   1741  OG1 THR A 501      70.020  41.066 -27.743  1.00  0.00           O  
ATOM   1742  CG2 THR A 501      70.083  42.323 -29.805  1.00  0.00           C  
ATOM   1743  N   TYR A 502      66.468  42.836 -26.759  1.00  0.00           N  
ATOM   1744  CA  TYR A 502      65.508  42.537 -25.702  1.00  0.00           C  
ATOM   1745  C   TYR A 502      64.711  41.372 -26.286  1.00  0.00           C  
ATOM   1746  O   TYR A 502      64.316  41.432 -27.450  1.00  0.00           O  
ATOM   1747  CB  TYR A 502      64.629  43.800 -25.497  1.00  0.00           C  
ATOM   1748  CG  TYR A 502      63.863  43.905 -24.212  1.00  0.00           C  
ATOM   1749  CD1 TYR A 502      64.500  44.186 -23.016  1.00  0.00           C  
ATOM   1750  CD2 TYR A 502      62.494  43.718 -24.193  1.00  0.00           C  
ATOM   1751  CE1 TYR A 502      63.783  44.269 -21.820  1.00  0.00           C  
ATOM   1752  CE2 TYR A 502      61.767  43.791 -23.010  1.00  0.00           C  
ATOM   1753  CZ  TYR A 502      62.421  44.061 -21.838  1.00  0.00           C  
ATOM   1754  OH  TYR A 502      61.718  44.067 -20.680  1.00  0.00           O  
ATOM   1755  N   PHE A 651      64.623  40.279 -25.525  1.00  0.00           N  
ATOM   1756  CA  PHE A 651      63.895  39.066 -25.915  1.00  0.00           C  
ATOM   1757  C   PHE A 651      63.470  38.933 -27.400  1.00  0.00           C  
ATOM   1758  O   PHE A 651      62.309  39.190 -27.746  1.00  0.00           O  
ATOM   1759  CB  PHE A 651      62.664  38.923 -25.022  1.00  0.00           C  
ATOM   1760  CG  PHE A 651      62.979  38.757 -23.579  1.00  0.00           C  
ATOM   1761  CD1 PHE A 651      63.383  37.538 -23.082  1.00  0.00           C  
ATOM   1762  CD2 PHE A 651      62.806  39.797 -22.695  1.00  0.00           C  
ATOM   1763  CE1 PHE A 651      63.608  37.350 -21.715  1.00  0.00           C  
ATOM   1764  CE2 PHE A 651      63.031  39.612 -21.320  1.00  0.00           C  
ATOM   1765  CZ  PHE A 651      63.430  38.381 -20.842  1.00  0.00           C  
ATOM   1766  N   LYS A 652      64.397  38.542 -28.268  1.00  0.00           N  
ATOM   1767  CA  LYS A 652      64.095  38.383 -29.699  1.00  0.00           C  
ATOM   1768  C   LYS A 652      63.457  39.626 -30.340  1.00  0.00           C  
ATOM   1769  O   LYS A 652      62.631  39.527 -31.258  1.00  0.00           O  
ATOM   1770  CB  LYS A 652      63.231  37.127 -29.956  1.00  0.00           C  
ATOM   1771  CG  LYS A 652      61.720  37.228 -29.651  1.00  0.00           C  
ATOM   1772  CD  LYS A 652      61.021  35.859 -29.734  1.00  0.00           C  
ATOM   1773  CE  LYS A 652      61.459  34.935 -28.595  1.00  0.00           C  
ATOM   1774  NZ  LYS A 652      60.698  33.644 -28.557  1.00  0.00           N  
ATOM   1775  N   GLY A 653      63.916  40.788 -29.871  1.00  0.00           N  
ATOM   1776  CA  GLY A 653      63.451  42.086 -30.337  1.00  0.00           C  
ATOM   1777  C   GLY A 653      64.400  43.157 -29.824  1.00  0.00           C  
ATOM   1778  O   GLY A 653      65.429  42.831 -29.224  1.00  0.00           O  
ATOM   1779  N   LYS A 654      64.047  44.426 -30.013  1.00  0.00           N  
ATOM   1780  CA  LYS A 654      64.900  45.526 -29.575  1.00  0.00           C  
ATOM   1781  C   LYS A 654      64.499  46.213 -28.289  1.00  0.00           C  
ATOM   1782  O   LYS A 654      63.644  45.741 -27.543  1.00  0.00           O  
ATOM   1783  CB  LYS A 654      64.990  46.588 -30.653  1.00  0.00           C  
ATOM   1784  CG  LYS A 654      65.685  46.118 -31.870  1.00  0.00           C  
ATOM   1785  CD  LYS A 654      67.093  45.704 -31.546  1.00  0.00           C  
ATOM   1786  CE  LYS A 654      67.766  45.160 -32.797  1.00  0.00           C  
ATOM   1787  NZ  LYS A 654      67.539  46.027 -34.011  1.00  0.00           N  
ATOM   1788  N   ALA A 655      65.172  47.335 -28.058  1.00  0.00           N  
ATOM   1789  CA  ALA A 655      65.020  48.241 -26.927  1.00  0.00           C  
ATOM   1790  C   ALA A 655      66.265  49.099 -27.099  1.00  0.00           C  
ATOM   1791  O   ALA A 655      67.223  48.680 -27.755  1.00  0.00           O  
ATOM   1792  CB  ALA A 655      65.063  47.512 -25.615  1.00  0.00           C  
ATOM   1793  N   TYR A 656      66.238  50.325 -26.594  1.00  0.00           N  
ATOM   1794  CA  TYR A 656      67.379  51.208 -26.745  1.00  0.00           C  
ATOM   1795  C   TYR A 656      67.721  51.798 -25.410  1.00  0.00           C  
ATOM   1796  O   TYR A 656      66.855  51.917 -24.546  1.00  0.00           O  
ATOM   1797  CB  TYR A 656      67.051  52.287 -27.769  1.00  0.00           C  
ATOM   1798  CG  TYR A 656      66.612  51.690 -29.095  1.00  0.00           C  
ATOM   1799  CD1 TYR A 656      65.356  51.111 -29.234  1.00  0.00           C  
ATOM   1800  CD2 TYR A 656      67.482  51.619 -30.180  1.00  0.00           C  
ATOM   1801  CE1 TYR A 656      64.979  50.470 -30.402  1.00  0.00           C  
ATOM   1802  CE2 TYR A 656      67.108  50.980 -31.365  1.00  0.00           C  
ATOM   1803  CZ  TYR A 656      65.852  50.406 -31.460  1.00  0.00           C  
ATOM   1804  OH  TYR A 656      65.462  49.760 -32.607  1.00  0.00           O  
ATOM   1805  N   LEU A 657      68.999  52.063 -25.179  1.00  0.00           N  
ATOM   1806  CA  LEU A 657      69.392  52.648 -23.906  1.00  0.00           C  
ATOM   1807  C   LEU A 657      69.036  54.133 -23.964  1.00  0.00           C  
ATOM   1808  O   LEU A 657      69.422  54.839 -24.896  1.00  0.00           O  
ATOM   1809  CB  LEU A 657      70.879  52.398 -23.623  1.00  0.00           C  
ATOM   1810  CG  LEU A 657      71.235  50.974 -23.168  1.00  0.00           C  
ATOM   1811  CD1 LEU A 657      72.733  50.778 -23.027  1.00  0.00           C  
ATOM   1812  CD2 LEU A 657      70.571  50.685 -21.835  1.00  0.00           C  
ATOM   1813  N   ALA A 658      68.219  54.555 -23.005  1.00  0.00           N  
ATOM   1814  CA  ALA A 658      67.710  55.924 -22.877  1.00  0.00           C  
ATOM   1815  C   ALA A 658      68.763  56.998 -22.702  1.00  0.00           C  
ATOM   1816  O   ALA A 658      69.361  57.081 -21.629  1.00  0.00           O  
ATOM   1817  CB  ALA A 658      66.758  55.997 -21.711  1.00  0.00           C  
ATOM   1818  N   GLN A 659      68.855  57.910 -23.678  1.00  0.00           N  
ATOM   1819  CA  GLN A 659      69.836  58.994 -23.640  1.00  0.00           C  
ATOM   1820  C   GLN A 659      69.697  60.101 -22.587  1.00  0.00           C  
ATOM   1821  O   GLN A 659      70.543  60.980 -22.520  1.00  0.00           O  
ATOM   1822  CB  GLN A 659      70.021  59.608 -25.009  1.00  0.00           C  
ATOM   1823  CG  GLN A 659      69.156  60.770 -25.310  1.00  0.00           C  
ATOM   1824  CD  GLN A 659      69.851  61.712 -26.270  1.00  0.00           C  
ATOM   1825  OE1 GLN A 659      69.591  61.705 -27.478  1.00  0.00           O  
ATOM   1826  NE2 GLN A 659      70.760  62.521 -25.740  1.00  0.00           N  
ATOM   1827  N   SER A 660      68.649  60.043 -21.772  1.00  0.00           N  
ATOM   1828  CA  SER A 660      68.407  60.994 -20.685  1.00  0.00           C  
ATOM   1829  C   SER A 660      66.988  60.796 -20.205  1.00  0.00           C  
ATOM   1830  O   SER A 660      66.080  60.555 -21.005  1.00  0.00           O  
ATOM   1831  CB  SER A 660      68.547  62.439 -21.148  1.00  0.00           C  
ATOM   1832  OG  SER A 660      67.478  62.824 -22.001  1.00  0.00           O  
ATOM   1833  N   PRO A 661      66.762  60.932 -18.900  1.00  0.00           N  
ATOM   1834  CA  PRO A 661      65.420  60.756 -18.346  1.00  0.00           C  
ATOM   1835  C   PRO A 661      64.458  61.897 -18.697  1.00  0.00           C  
ATOM   1836  O   PRO A 661      63.490  62.153 -17.972  1.00  0.00           O  
ATOM   1837  CB  PRO A 661      65.684  60.671 -16.840  1.00  0.00           C  
ATOM   1838  CG  PRO A 661      66.879  61.531 -16.651  1.00  0.00           C  
ATOM   1839  CD  PRO A 661      67.751  61.188 -17.839  1.00  0.00           C  
ATOM   1840  N   GLN A 662      64.703  62.562 -19.820  1.00  0.00           N  
ATOM   1841  CA  GLN A 662      63.862  63.670 -20.227  1.00  0.00           C  
ATOM   1842  C   GLN A 662      62.389  63.340 -20.268  1.00  0.00           C  
ATOM   1843  O   GLN A 662      61.672  63.583 -19.301  1.00  0.00           O  
ATOM   1844  CB  GLN A 662      64.301  64.224 -21.582  1.00  0.00           C  
ATOM   1845  CG  GLN A 662      63.447  65.380 -22.061  1.00  0.00           C  
ATOM   1846  CD  GLN A 662      63.522  66.626 -21.171  1.00  0.00           C  
ATOM   1847  OE1 GLN A 662      63.514  67.734 -21.686  1.00  0.00           O  
ATOM   1848  NE2 GLN A 662      63.570  66.455 -19.849  1.00  0.00           N  
ATOM   1849  N   PHE A 663      61.969  62.719 -21.364  1.00  0.00           N  
ATOM   1850  CA  PHE A 663      60.586  62.358 -21.599  1.00  0.00           C  
ATOM   1851  C   PHE A 663      59.899  61.746 -20.404  1.00  0.00           C  
ATOM   1852  O   PHE A 663      58.776  62.114 -20.084  1.00  0.00           O  
ATOM   1853  CB  PHE A 663      60.476  61.415 -22.779  1.00  0.00           C  
ATOM   1854  CG  PHE A 663      60.833  62.040 -24.111  1.00  0.00           C  
ATOM   1855  CD1 PHE A 663      61.680  63.128 -24.187  1.00  0.00           C  
ATOM   1856  CD2 PHE A 663      60.320  61.519 -25.294  1.00  0.00           C  
ATOM   1857  CE1 PHE A 663      62.005  63.683 -25.417  1.00  0.00           C  
ATOM   1858  CE2 PHE A 663      60.642  62.067 -26.518  1.00  0.00           C  
ATOM   1859  CZ  PHE A 663      61.482  63.147 -26.584  1.00  0.00           C  
ATOM   1860  N   ASN A 664      60.574  60.828 -19.723  1.00  0.00           N  
ATOM   1861  CA  ASN A 664      59.982  60.191 -18.543  1.00  0.00           C  
ATOM   1862  C   ASN A 664      59.578  61.240 -17.521  1.00  0.00           C  
ATOM   1863  O   ASN A 664      58.435  61.263 -17.087  1.00  0.00           O  
ATOM   1864  CB  ASN A 664      60.948  59.196 -17.861  1.00  0.00           C  
ATOM   1865  CG  ASN A 664      61.023  57.832 -18.565  1.00  0.00           C  
ATOM   1866  OD1 ASN A 664      62.092  57.208 -18.613  1.00  0.00           O  
ATOM   1867  ND2 ASN A 664      59.886  57.347 -19.067  1.00  0.00           N  
ATOM   1868  N   LYS A 665      60.508  62.117 -17.154  1.00  0.00           N  
ATOM   1869  CA  LYS A 665      60.224  63.139 -16.156  1.00  0.00           C  
ATOM   1870  C   LYS A 665      59.055  63.984 -16.591  1.00  0.00           C  
ATOM   1871  O   LYS A 665      58.123  64.222 -15.820  1.00  0.00           O  
ATOM   1872  CB  LYS A 665      61.408  64.061 -15.974  1.00  0.00           C  
ATOM   1873  CG  LYS A 665      62.619  63.486 -15.297  1.00  0.00           C  
ATOM   1874  CD  LYS A 665      63.705  64.566 -15.374  1.00  0.00           C  
ATOM   1875  CE  LYS A 665      63.806  65.150 -16.796  1.00  0.00           C  
ATOM   1876  NZ  LYS A 665      64.774  66.265 -16.879  1.00  0.00           N  
ATOM   1877  N   GLN A 666      59.106  64.463 -17.826  1.00  0.00           N  
ATOM   1878  CA  GLN A 666      58.013  65.281 -18.320  1.00  0.00           C  
ATOM   1879  C   GLN A 666      56.720  64.516 -18.088  1.00  0.00           C  
ATOM   1880  O   GLN A 666      55.819  65.016 -17.431  1.00  0.00           O  
ATOM   1881  CB  GLN A 666      58.203  65.644 -19.790  1.00  0.00           C  
ATOM   1882  CG  GLN A 666      59.150  66.794 -20.013  1.00  0.00           C  
ATOM   1883  CD  GLN A 666      59.289  67.088 -21.478  1.00  0.00           C  
ATOM   1884  OE1 GLN A 666      60.282  66.723 -22.109  1.00  0.00           O  
ATOM   1885  NE2 GLN A 666      58.256  67.680 -22.058  1.00  0.00           N  
ATOM   1886  N   GLN A 667      56.670  63.269 -18.535  1.00  0.00           N  
ATOM   1887  CA  GLN A 667      55.479  62.473 -18.314  1.00  0.00           C  
ATOM   1888  C   GLN A 667      55.075  62.389 -16.823  1.00  0.00           C  
ATOM   1889  O   GLN A 667      53.883  62.419 -16.515  1.00  0.00           O  
ATOM   1890  CB  GLN A 667      55.627  61.097 -18.913  1.00  0.00           C  
ATOM   1891  CG  GLN A 667      54.665  60.886 -20.026  1.00  0.00           C  
ATOM   1892  CD  GLN A 667      55.043  61.644 -21.288  1.00  0.00           C  
ATOM   1893  OE1 GLN A 667      56.189  61.585 -21.747  1.00  0.00           O  
ATOM   1894  NE2 GLN A 667      54.072  62.321 -21.885  1.00  0.00           N  
ATOM   1895  N   LEU A 668      56.027  62.340 -15.894  1.00  0.00           N  
ATOM   1896  CA  LEU A 668      55.644  62.286 -14.478  1.00  0.00           C  
ATOM   1897  C   LEU A 668      55.042  63.623 -14.062  1.00  0.00           C  
ATOM   1898  O   LEU A 668      54.450  63.776 -12.969  1.00  0.00           O  
ATOM   1899  CB  LEU A 668      56.808  61.922 -13.559  1.00  0.00           C  
ATOM   1900  CG  LEU A 668      57.146  60.448 -13.462  1.00  0.00           C  
ATOM   1901  CD1 LEU A 668      57.872  60.078 -14.708  1.00  0.00           C  
ATOM   1902  CD2 LEU A 668      58.022  60.204 -12.223  1.00  0.00           C  
ATOM   1903  N   ILE A 669      55.263  64.606 -14.925  1.00  0.00           N  
ATOM   1904  CA  ILE A 669      54.711  65.926 -14.708  1.00  0.00           C  
ATOM   1905  C   ILE A 669      53.260  65.819 -15.132  1.00  0.00           C  
ATOM   1906  O   ILE A 669      52.371  66.086 -14.310  1.00  0.00           O  
ATOM   1907  CB  ILE A 669      55.542  66.988 -15.450  1.00  0.00           C  
ATOM   1908  CG1 ILE A 669      56.749  67.328 -14.566  1.00  0.00           C  
ATOM   1909  CG2 ILE A 669      54.711  68.184 -15.865  1.00  0.00           C  
ATOM   1910  CD1 ILE A 669      56.386  67.528 -13.102  1.00  0.00           C  
ATOM   1911  N   VAL A 670      53.034  65.236 -16.316  1.00  0.00           N  
ATOM   1912  CA  VAL A 670      51.694  65.029 -16.830  1.00  0.00           C  
ATOM   1913  C   VAL A 670      50.990  63.979 -15.971  1.00  0.00           C  
ATOM   1914  O   VAL A 670      49.766  63.903 -15.942  1.00  0.00           O  
ATOM   1915  CB  VAL A 670      51.664  64.679 -18.344  1.00  0.00           C  
ATOM   1916  CG1 VAL A 670      53.023  64.712 -18.950  1.00  0.00           C  
ATOM   1917  CG2 VAL A 670      50.974  63.396 -18.591  1.00  0.00           C  
ATOM   1918  N   ALA A 671      51.772  63.225 -15.205  1.00  0.00           N  
ATOM   1919  CA  ALA A 671      51.232  62.220 -14.300  1.00  0.00           C  
ATOM   1920  C   ALA A 671      50.869  62.857 -12.964  1.00  0.00           C  
ATOM   1921  O   ALA A 671      50.553  62.147 -11.988  1.00  0.00           O  
ATOM   1922  CB  ALA A 671      52.241  61.148 -14.078  1.00  0.00           C  
ATOM   1923  N   ASP A 685      50.982  64.188 -12.900  1.00  0.00           N  
ATOM   1924  CA  ASP A 685      50.685  64.975 -11.680  1.00  0.00           C  
ATOM   1925  C   ASP A 685      51.705  64.908 -10.533  1.00  0.00           C  
ATOM   1926  O   ASP A 685      51.358  65.223  -9.393  1.00  0.00           O  
ATOM   1927  CB  ASP A 685      49.312  64.601 -11.095  1.00  0.00           C  
ATOM   1928  CG  ASP A 685      48.192  65.407 -11.673  1.00  0.00           C  
ATOM   1929  OD1 ASP A 685      48.101  65.547 -12.915  1.00  0.00           O  
ATOM   1930  OD2 ASP A 685      47.394  65.891 -10.863  1.00  0.00           O  
ATOM   1931  N   PHE A 686      52.939  64.487 -10.799  1.00  0.00           N  
ATOM   1932  CA  PHE A 686      53.900  64.406  -9.702  1.00  0.00           C  
ATOM   1933  C   PHE A 686      54.319  65.759  -9.140  1.00  0.00           C  
ATOM   1934  O   PHE A 686      54.636  65.867  -7.953  1.00  0.00           O  
ATOM   1935  CB  PHE A 686      55.097  63.525 -10.064  1.00  0.00           C  
ATOM   1936  CG  PHE A 686      54.841  62.063  -9.838  1.00  0.00           C  
ATOM   1937  CD1 PHE A 686      54.950  61.519  -8.566  1.00  0.00           C  
ATOM   1938  CD2 PHE A 686      54.421  61.248 -10.881  1.00  0.00           C  
ATOM   1939  CE1 PHE A 686      54.645  60.211  -8.339  1.00  0.00           C  
ATOM   1940  CE2 PHE A 686      54.112  59.924 -10.655  1.00  0.00           C  
ATOM   1941  CZ  PHE A 686      54.225  59.410  -9.381  1.00  0.00           C  
ATOM   1942  N   GLU A 687      54.316  66.780  -9.998  1.00  0.00           N  
ATOM   1943  CA  GLU A 687      54.635  68.144  -9.601  1.00  0.00           C  
ATOM   1944  C   GLU A 687      56.112  68.508  -9.477  1.00  0.00           C  
ATOM   1945  O   GLU A 687      56.593  69.416 -10.147  1.00  0.00           O  
ATOM   1946  CB  GLU A 687      53.886  68.501  -8.294  1.00  0.00           C  
ATOM   1947  CG  GLU A 687      53.278  69.921  -8.239  1.00  0.00           C  
ATOM   1948  CD  GLU A 687      52.266  70.164  -9.355  1.00  0.00           C  
ATOM   1949  OE1 GLU A 687      51.122  69.661  -9.254  1.00  0.00           O  
ATOM   1950  OE2 GLU A 687      52.631  70.835 -10.348  1.00  0.00           O  
ATOM   1951  N   ARG A 688      56.818  67.823  -8.597  1.00  0.00           N  
ATOM   1952  CA  ARG A 688      58.224  68.110  -8.346  1.00  0.00           C  
ATOM   1953  C   ARG A 688      58.988  66.827  -8.252  1.00  0.00           C  
ATOM   1954  O   ARG A 688      59.039  66.171  -7.201  1.00  0.00           O  
ATOM   1955  CB  ARG A 688      58.392  68.923  -7.057  1.00  0.00           C  
ATOM   1956  CG  ARG A 688      58.096  70.392  -7.246  1.00  0.00           C  
ATOM   1957  CD  ARG A 688      57.005  70.805  -6.309  1.00  0.00           C  
ATOM   1958  NE  ARG A 688      57.510  71.800  -5.378  1.00  0.00           N  
ATOM   1959  CZ  ARG A 688      57.649  73.078  -5.683  1.00  0.00           C  
ATOM   1960  NH1 ARG A 688      57.293  73.511  -6.893  1.00  0.00           N  
ATOM   1961  NH2 ARG A 688      58.125  73.906  -4.771  1.00  0.00           N  
ATOM   1962  N   VAL A 689      59.809  66.644  -9.260  1.00  0.00           N  
ATOM   1963  CA  VAL A 689      60.499  65.400  -9.391  1.00  0.00           C  
ATOM   1964  C   VAL A 689      61.984  65.451  -9.841  1.00  0.00           C  
ATOM   1965  O   VAL A 689      62.327  66.236 -10.737  1.00  0.00           O  
ATOM   1966  CB  VAL A 689      59.543  64.612 -10.364  1.00  0.00           C  
ATOM   1967  CG1 VAL A 689      60.249  63.947 -11.510  1.00  0.00           C  
ATOM   1968  CG2 VAL A 689      58.624  63.717  -9.566  1.00  0.00           C  
ATOM   1969  N   TYR A 690      62.863  64.658  -9.199  1.00  0.00           N  
ATOM   1970  CA  TYR A 690      64.298  64.562  -9.597  1.00  0.00           C  
ATOM   1971  C   TYR A 690      64.801  63.115  -9.612  1.00  0.00           C  
ATOM   1972  O   TYR A 690      64.369  62.302  -8.796  1.00  0.00           O  
ATOM   1973  CB  TYR A 690      65.228  65.347  -8.675  1.00  0.00           C  
ATOM   1974  CG  TYR A 690      65.417  64.713  -7.318  1.00  0.00           C  
ATOM   1975  CD1 TYR A 690      66.279  63.636  -7.119  1.00  0.00           C  
ATOM   1976  CD2 TYR A 690      64.748  65.230  -6.223  1.00  0.00           C  
ATOM   1977  CE1 TYR A 690      66.459  63.109  -5.856  1.00  0.00           C  
ATOM   1978  CE2 TYR A 690      64.922  64.719  -4.976  1.00  0.00           C  
ATOM   1979  CZ  TYR A 690      65.770  63.672  -4.790  1.00  0.00           C  
ATOM   1980  OH  TYR A 690      65.893  63.249  -3.497  1.00  0.00           O  
ATOM   1981  N   GLU A 691      65.812  62.844 -10.436  1.00  0.00           N  
ATOM   1982  CA  GLU A 691      66.363  61.491 -10.549  1.00  0.00           C  
ATOM   1983  C   GLU A 691      67.860  61.382 -10.851  1.00  0.00           C  
ATOM   1984  O   GLU A 691      68.283  61.657 -11.983  1.00  0.00           O  
ATOM   1985  CB  GLU A 691      65.611  60.682 -11.628  1.00  0.00           C  
ATOM   1986  CG  GLU A 691      65.934  59.209 -11.551  1.00  0.00           C  
ATOM   1987  CD  GLU A 691      65.552  58.407 -12.764  1.00  0.00           C  
ATOM   1988  OE1 GLU A 691      64.934  58.942 -13.716  1.00  0.00           O  
ATOM   1989  OE2 GLU A 691      65.914  57.206 -12.765  1.00  0.00           O  
ATOM   1990  N   ILE A 692      68.636  60.927  -9.859  1.00  0.00           N  
ATOM   1991  CA  ILE A 692      70.075  60.707 -10.000  1.00  0.00           C  
ATOM   1992  C   ILE A 692      70.262  59.307 -10.610  1.00  0.00           C  
ATOM   1993  O   ILE A 692      69.886  58.327  -9.980  1.00  0.00           O  
ATOM   1994  CB  ILE A 692      70.739  60.579  -8.652  1.00  0.00           C  
ATOM   1995  CG1 ILE A 692      70.400  61.737  -7.747  1.00  0.00           C  
ATOM   1996  CG2 ILE A 692      72.208  60.454  -8.834  1.00  0.00           C  
ATOM   1997  CD1 ILE A 692      70.877  61.505  -6.364  1.00  0.00           C  
ATOM   1998  N   GLY A 693      70.872  59.168 -11.776  1.00  0.00           N  
ATOM   1999  CA  GLY A 693      71.044  57.826 -12.300  1.00  0.00           C  
ATOM   2000  C   GLY A 693      71.693  57.826 -13.662  1.00  0.00           C  
ATOM   2001  O   GLY A 693      71.577  58.812 -14.373  1.00  0.00           O  
ATOM   2002  N   PRO A 695      72.318  56.715 -14.090  1.00  0.00           N  
ATOM   2003  CA  PRO A 695      72.999  56.562 -15.377  1.00  0.00           C  
ATOM   2004  C   PRO A 695      72.372  57.219 -16.577  1.00  0.00           C  
ATOM   2005  O   PRO A 695      71.150  57.317 -16.658  1.00  0.00           O  
ATOM   2006  CB  PRO A 695      72.999  55.058 -15.582  1.00  0.00           C  
ATOM   2007  CG  PRO A 695      71.839  54.615 -14.796  1.00  0.00           C  
ATOM   2008  CD  PRO A 695      72.037  55.394 -13.541  1.00  0.00           C  
ATOM   2009  N   VAL A 696      73.228  57.640 -17.513  1.00  0.00           N  
ATOM   2010  CA  VAL A 696      72.810  58.244 -18.781  1.00  0.00           C  
ATOM   2011  C   VAL A 696      73.820  57.695 -19.800  1.00  0.00           C  
ATOM   2012  O   VAL A 696      75.014  57.765 -19.553  1.00  0.00           O  
ATOM   2013  CB  VAL A 696      72.861  59.790 -18.719  1.00  0.00           C  
ATOM   2014  CG1 VAL A 696      72.253  60.402 -20.000  1.00  0.00           C  
ATOM   2015  CG2 VAL A 696      72.107  60.279 -17.500  1.00  0.00           C  
ATOM   2016  N   PHE A 697      73.368  57.062 -20.877  1.00  0.00           N  
ATOM   2017  CA  PHE A 697      74.291  56.494 -21.864  1.00  0.00           C  
ATOM   2018  C   PHE A 697      74.103  57.336 -23.098  1.00  0.00           C  
ATOM   2019  O   PHE A 697      72.989  57.731 -23.387  1.00  0.00           O  
ATOM   2020  CB  PHE A 697      73.950  55.012 -22.226  1.00  0.00           C  
ATOM   2021  CG  PHE A 697      73.665  54.124 -21.036  1.00  0.00           C  
ATOM   2022  CD1 PHE A 697      74.687  53.637 -20.255  1.00  0.00           C  
ATOM   2023  CD2 PHE A 697      72.369  53.894 -20.629  1.00  0.00           C  
ATOM   2024  CE1 PHE A 697      74.424  52.963 -19.075  1.00  0.00           C  
ATOM   2025  CE2 PHE A 697      72.100  53.220 -19.446  1.00  0.00           C  
ATOM   2026  CZ  PHE A 697      73.123  52.759 -18.667  1.00  0.00           C  
ATOM   2027  N   ARG A 698      75.168  57.597 -23.839  1.00  0.00           N  
ATOM   2028  CA  ARG A 698      75.058  58.397 -25.051  1.00  0.00           C  
ATOM   2029  C   ARG A 698      76.029  57.750 -25.976  1.00  0.00           C  
ATOM   2030  O   ARG A 698      77.241  57.825 -25.764  1.00  0.00           O  
ATOM   2031  CB  ARG A 698      75.500  59.836 -24.804  1.00  0.00           C  
ATOM   2032  CG  ARG A 698      74.719  60.601 -23.763  1.00  0.00           C  
ATOM   2033  CD  ARG A 698      73.420  61.140 -24.336  1.00  0.00           C  
ATOM   2034  NE  ARG A 698      72.747  61.959 -23.337  1.00  0.00           N  
ATOM   2035  CZ  ARG A 698      72.803  63.280 -23.309  1.00  0.00           C  
ATOM   2036  NH1 ARG A 698      73.496  63.925 -24.232  1.00  0.00           N  
ATOM   2037  NH2 ARG A 698      72.185  63.946 -22.346  1.00  0.00           N  
ATOM   2038  N   ALA A 699      75.497  57.145 -27.021  1.00  0.00           N  
ATOM   2039  CA  ALA A 699      76.291  56.411 -27.977  1.00  0.00           C  
ATOM   2040  C   ALA A 699      76.850  57.269 -29.065  1.00  0.00           C  
ATOM   2041  O   ALA A 699      76.773  56.902 -30.244  1.00  0.00           O  
ATOM   2042  CB  ALA A 699      75.468  55.288 -28.573  1.00  0.00           C  
ATOM   2043  N   GLU A 700      77.402  58.414 -28.690  1.00  0.00           N  
ATOM   2044  CA  GLU A 700      77.984  59.288 -29.692  1.00  0.00           C  
ATOM   2045  C   GLU A 700      79.488  59.141 -29.539  1.00  0.00           C  
ATOM   2046  O   GLU A 700      79.998  59.092 -28.409  1.00  0.00           O  
ATOM   2047  CB  GLU A 700      77.531  60.741 -29.513  1.00  0.00           C  
ATOM   2048  CG  GLU A 700      77.313  61.473 -30.852  1.00  0.00           C  
ATOM   2049  CD  GLU A 700      75.834  61.757 -31.152  1.00  0.00           C  
ATOM   2050  OE1 GLU A 700      75.042  61.733 -30.187  1.00  0.00           O  
ATOM   2051  OE2 GLU A 700      75.466  62.016 -32.334  1.00  0.00           O  
ATOM   2052  N   ASN A 703      80.182  59.029 -30.672  1.00  0.00           N  
ATOM   2053  CA  ASN A 703      81.638  58.852 -30.700  1.00  0.00           C  
ATOM   2054  C   ASN A 703      82.395  60.123 -30.284  1.00  0.00           C  
ATOM   2055  O   ASN A 703      83.088  60.768 -31.081  1.00  0.00           O  
ATOM   2056  CB  ASN A 703      82.084  58.394 -32.089  1.00  0.00           C  
ATOM   2057  CG  ASN A 703      83.387  57.633 -32.055  1.00  0.00           C  
ATOM   2058  OD1 ASN A 703      83.894  57.302 -30.984  1.00  0.00           O  
ATOM   2059  ND2 ASN A 703      83.930  57.343 -33.222  1.00  0.00           N  
ATOM   2060  N   SER A 704      82.265  60.467 -29.017  1.00  0.00           N  
ATOM   2061  CA  SER A 704      82.900  61.646 -28.525  1.00  0.00           C  
ATOM   2062  C   SER A 704      84.145  61.266 -27.771  1.00  0.00           C  
ATOM   2063  O   SER A 704      84.087  60.607 -26.718  1.00  0.00           O  
ATOM   2064  CB  SER A 704      81.953  62.384 -27.592  1.00  0.00           C  
ATOM   2065  OG  SER A 704      80.739  62.675 -28.228  1.00  0.00           O  
ATOM   2066  N   ASN A 713      85.280  61.725 -28.268  1.00  0.00           N  
ATOM   2067  CA  ASN A 713      86.514  61.428 -27.574  1.00  0.00           C  
ATOM   2068  C   ASN A 713      87.079  62.722 -27.089  1.00  0.00           C  
ATOM   2069  O   ASN A 713      87.788  63.400 -27.818  1.00  0.00           O  
ATOM   2070  CB  ASN A 713      87.467  60.690 -28.487  1.00  0.00           C  
ATOM   2071  CG  ASN A 713      87.078  59.243 -28.632  1.00  0.00           C  
ATOM   2072  OD1 ASN A 713      87.328  58.430 -27.721  1.00  0.00           O  
ATOM   2073  ND2 ASN A 713      86.387  58.916 -29.732  1.00  0.00           N  
ATOM   2074  N   THR A 714      86.740  63.081 -25.860  1.00  0.00           N  
ATOM   2075  CA  THR A 714      87.200  64.355 -25.328  1.00  0.00           C  
ATOM   2076  C   THR A 714      87.710  64.239 -23.888  1.00  0.00           C  
ATOM   2077  O   THR A 714      88.216  63.204 -23.506  1.00  0.00           O  
ATOM   2078  CB  THR A 714      86.080  65.411 -25.427  1.00  0.00           C  
ATOM   2079  OG1 THR A 714      85.170  65.263 -24.323  1.00  0.00           O  
ATOM   2080  CG2 THR A 714      85.312  65.270 -26.722  1.00  0.00           C  
ATOM   2081  N   HIS A 715      87.505  65.272 -23.083  1.00  0.00           N  
ATOM   2082  CA  HIS A 715      87.964  65.302 -21.704  1.00  0.00           C  
ATOM   2083  C   HIS A 715      86.774  65.429 -20.797  1.00  0.00           C  
ATOM   2084  O   HIS A 715      86.911  65.427 -19.564  1.00  0.00           O  
ATOM   2085  CB  HIS A 715      88.846  66.542 -21.483  1.00  0.00           C  
ATOM   2086  CG  HIS A 715      88.201  67.844 -21.914  1.00  0.00           C  
ATOM   2087  ND1 HIS A 715      87.862  68.847 -21.023  1.00  0.00           N  
ATOM   2088  CD2 HIS A 715      87.875  68.312 -23.147  1.00  0.00           C  
ATOM   2089  CE1 HIS A 715      87.358  69.873 -21.691  1.00  0.00           C  
ATOM   2090  NE2 HIS A 715      87.354  69.575 -22.980  1.00  0.00           N  
ATOM   2091  N   ARG A 716      85.637  65.719 -21.429  1.00  0.00           N  
ATOM   2092  CA  ARG A 716      84.362  65.925 -20.731  1.00  0.00           C  
ATOM   2093  C   ARG A 716      83.479  64.730 -20.974  1.00  0.00           C  
ATOM   2094  O   ARG A 716      82.913  64.142 -20.056  1.00  0.00           O  
ATOM   2095  CB  ARG A 716      83.597  67.125 -21.309  1.00  0.00           C  
ATOM   2096  CG  ARG A 716      84.412  68.366 -21.635  1.00  0.00           C  
ATOM   2097  CD  ARG A 716      83.730  69.193 -22.735  1.00  0.00           C  
ATOM   2098  NE  ARG A 716      83.348  70.525 -22.276  1.00  0.00           N  
ATOM   2099  CZ  ARG A 716      83.056  71.537 -23.085  1.00  0.00           C  
ATOM   2100  NH1 ARG A 716      83.070  71.371 -24.401  1.00  0.00           N  
ATOM   2101  NH2 ARG A 716      82.726  72.712 -22.570  1.00  0.00           N  
ATOM   2102  N   HIS A 718      83.364  64.379 -22.244  1.00  0.00           N  
ATOM   2103  CA  HIS A 718      82.515  63.281 -22.636  1.00  0.00           C  
ATOM   2104  C   HIS A 718      82.922  61.857 -22.316  1.00  0.00           C  
ATOM   2105  O   HIS A 718      83.978  61.391 -22.760  1.00  0.00           O  
ATOM   2106  CB  HIS A 718      82.245  63.358 -24.124  1.00  0.00           C  
ATOM   2107  CG  HIS A 718      81.773  64.701 -24.565  1.00  0.00           C  
ATOM   2108  ND1 HIS A 718      81.361  64.963 -25.852  1.00  0.00           N  
ATOM   2109  CD2 HIS A 718      81.607  65.846 -23.874  1.00  0.00           C  
ATOM   2110  CE1 HIS A 718      80.956  66.216 -25.934  1.00  0.00           C  
ATOM   2111  NE2 HIS A 718      81.092  66.771 -24.748  1.00  0.00           N  
ATOM   2112  N   MET A 723      82.071  61.196 -21.527  1.00  0.00           N  
ATOM   2113  CA  MET A 723      82.170  59.760 -21.228  1.00  0.00           C  
ATOM   2114  C   MET A 723      80.983  59.168 -22.005  1.00  0.00           C  
ATOM   2115  O   MET A 723      80.195  59.892 -22.600  1.00  0.00           O  
ATOM   2116  CB  MET A 723      82.005  59.460 -19.767  1.00  0.00           C  
ATOM   2117  CG  MET A 723      83.167  59.872 -19.050  1.00  0.00           C  
ATOM   2118  SD  MET A 723      83.174  58.988 -17.563  1.00  0.00           S  
ATOM   2119  CE  MET A 723      82.017  59.878 -16.604  1.00  0.00           C  
ATOM   2120  N   THR A 724      80.811  57.866 -21.994  1.00  0.00           N  
ATOM   2121  CA  THR A 724      79.691  57.316 -22.746  1.00  0.00           C  
ATOM   2122  C   THR A 724      78.554  56.873 -21.815  1.00  0.00           C  
ATOM   2123  O   THR A 724      77.438  56.589 -22.245  1.00  0.00           O  
ATOM   2124  CB  THR A 724      80.158  56.186 -23.640  1.00  0.00           C  
ATOM   2125  OG1 THR A 724      79.091  55.820 -24.512  1.00  0.00           O  
ATOM   2126  CG2 THR A 724      80.579  55.001 -22.802  1.00  0.00           C  
ATOM   2127  N   GLU A 725      78.841  56.888 -20.532  1.00  0.00           N  
ATOM   2128  CA  GLU A 725      77.872  56.521 -19.575  1.00  0.00           C  
ATOM   2129  C   GLU A 725      78.277  57.291 -18.350  1.00  0.00           C  
ATOM   2130  O   GLU A 725      79.272  56.970 -17.709  1.00  0.00           O  
ATOM   2131  CB  GLU A 725      77.912  55.031 -19.266  1.00  0.00           C  
ATOM   2132  CG  GLU A 725      77.281  54.758 -17.902  1.00  0.00           C  
ATOM   2133  CD  GLU A 725      77.195  53.313 -17.519  1.00  0.00           C  
ATOM   2134  OE1 GLU A 725      77.618  52.471 -18.338  1.00  0.00           O  
ATOM   2135  OE2 GLU A 725      76.678  53.030 -16.404  1.00  0.00           O  
ATOM   2136  N   PHE A 726      77.509  58.315 -18.030  1.00  0.00           N  
ATOM   2137  CA  PHE A 726      77.779  59.114 -16.856  1.00  0.00           C  
ATOM   2138  C   PHE A 726      76.552  59.089 -16.010  1.00  0.00           C  
ATOM   2139  O   PHE A 726      75.491  58.676 -16.479  1.00  0.00           O  
ATOM   2140  CB  PHE A 726      78.082  60.549 -17.230  1.00  0.00           C  
ATOM   2141  CG  PHE A 726      77.018  61.191 -18.000  1.00  0.00           C  
ATOM   2142  CD1 PHE A 726      76.924  60.983 -19.366  1.00  0.00           C  
ATOM   2143  CD2 PHE A 726      76.112  62.021 -17.368  1.00  0.00           C  
ATOM   2144  CE1 PHE A 726      75.943  61.597 -20.106  1.00  0.00           C  
ATOM   2145  CE2 PHE A 726      75.119  62.647 -18.106  1.00  0.00           C  
ATOM   2146  CZ  PHE A 726      75.029  62.437 -19.481  1.00  0.00           C  
ATOM   2147  N   THR A 729      76.693  59.507 -14.766  1.00  0.00           N  
ATOM   2148  CA  THR A 729      75.554  59.541 -13.899  1.00  0.00           C  
ATOM   2149  C   THR A 729      75.062  60.964 -13.929  1.00  0.00           C  
ATOM   2150  O   THR A 729      75.813  61.871 -13.589  1.00  0.00           O  
ATOM   2151  CB  THR A 729      75.911  59.177 -12.464  1.00  0.00           C  
ATOM   2152  OG1 THR A 729      75.559  60.255 -11.592  1.00  0.00           O  
ATOM   2153  CG2 THR A 729      77.388  58.860 -12.327  1.00  0.00           C  
ATOM   2154  N   GLY A 730      73.809  61.163 -14.317  1.00  0.00           N  
ATOM   2155  CA  GLY A 730      73.248  62.497 -14.358  1.00  0.00           C  
ATOM   2156  C   GLY A 730      72.373  62.770 -13.138  1.00  0.00           C  
ATOM   2157  O   GLY A 730      72.043  61.860 -12.363  1.00  0.00           O  
ATOM   2158  N   LEU A 731      72.069  64.051 -12.933  1.00  0.00           N  
ATOM   2159  CA  LEU A 731      71.208  64.524 -11.866  1.00  0.00           C  
ATOM   2160  C   LEU A 731      70.156  65.325 -12.598  1.00  0.00           C  
ATOM   2161  O   LEU A 731      70.493  66.319 -13.227  1.00  0.00           O  
ATOM   2162  CB  LEU A 731      71.975  65.456 -10.951  1.00  0.00           C  
ATOM   2163  CG  LEU A 731      73.167  64.878 -10.190  1.00  0.00           C  
ATOM   2164  CD1 LEU A 731      73.639  65.943  -9.259  1.00  0.00           C  
ATOM   2165  CD2 LEU A 731      72.798  63.665  -9.383  1.00  0.00           C  
ATOM   2166  N   ASP A 732      68.912  64.843 -12.620  1.00  0.00           N  
ATOM   2167  CA  ASP A 732      67.808  65.541 -13.302  1.00  0.00           C  
ATOM   2168  C   ASP A 732      66.696  65.916 -12.347  1.00  0.00           C  
ATOM   2169  O   ASP A 732      66.552  65.341 -11.273  1.00  0.00           O  
ATOM   2170  CB  ASP A 732      67.182  64.692 -14.416  1.00  0.00           C  
ATOM   2171  CG  ASP A 732      68.140  64.389 -15.529  1.00  0.00           C  
ATOM   2172  OD1 ASP A 732      69.153  63.737 -15.218  1.00  0.00           O  
ATOM   2173  OD2 ASP A 732      67.890  64.767 -16.701  1.00  0.00           O  
ATOM   2174  N   MET A 733      65.916  66.905 -12.750  1.00  0.00           N  
ATOM   2175  CA  MET A 733      64.767  67.343 -11.986  1.00  0.00           C  
ATOM   2176  C   MET A 733      63.837  67.926 -13.042  1.00  0.00           C  
ATOM   2177  O   MET A 733      64.279  68.210 -14.155  1.00  0.00           O  
ATOM   2178  CB  MET A 733      65.183  68.390 -10.960  1.00  0.00           C  
ATOM   2179  CG  MET A 733      65.956  69.560 -11.535  1.00  0.00           C  
ATOM   2180  SD  MET A 733      64.968  71.060 -11.883  1.00  0.00           S  
ATOM   2181  CE  MET A 733      64.586  71.607 -10.136  1.00  0.00           C  
ATOM   2182  N   GLU A 734      62.540  67.937 -12.758  1.00  0.00           N  
ATOM   2183  CA  GLU A 734      61.550  68.522 -13.650  1.00  0.00           C  
ATOM   2184  C   GLU A 734      60.593  69.154 -12.673  1.00  0.00           C  
ATOM   2185  O   GLU A 734      60.399  68.624 -11.573  1.00  0.00           O  
ATOM   2186  CB  GLU A 734      60.858  67.484 -14.504  1.00  0.00           C  
ATOM   2187  CG  GLU A 734      60.125  68.079 -15.676  1.00  0.00           C  
ATOM   2188  CD  GLU A 734      61.036  68.689 -16.721  1.00  0.00           C  
ATOM   2189  OE1 GLU A 734      62.143  69.106 -16.370  1.00  0.00           O  
ATOM   2190  OE2 GLU A 734      60.651  68.772 -17.910  1.00  0.00           O  
ATOM   2191  N   MET A 735      60.028  70.300 -13.042  1.00  0.00           N  
ATOM   2192  CA  MET A 735      59.152  71.046 -12.143  1.00  0.00           C  
ATOM   2193  C   MET A 735      58.045  71.794 -12.859  1.00  0.00           C  
ATOM   2194  O   MET A 735      58.252  72.350 -13.933  1.00  0.00           O  
ATOM   2195  CB  MET A 735      60.018  72.054 -11.393  1.00  0.00           C  
ATOM   2196  CG  MET A 735      59.321  72.917 -10.394  1.00  0.00           C  
ATOM   2197  SD  MET A 735      60.517  74.107  -9.803  1.00  0.00           S  
ATOM   2198  CE  MET A 735      60.270  74.112  -8.026  1.00  0.00           C  
ATOM   2199  N   ALA A 736      56.856  71.752 -12.271  1.00  0.00           N  
ATOM   2200  CA  ALA A 736      55.693  72.462 -12.788  1.00  0.00           C  
ATOM   2201  C   ALA A 736      55.659  73.787 -12.006  1.00  0.00           C  
ATOM   2202  O   ALA A 736      55.817  73.794 -10.767  1.00  0.00           O  
ATOM   2203  CB  ALA A 736      54.426  71.662 -12.511  1.00  0.00           C  
ATOM   2204  N   PHE A 737      55.515  74.898 -12.727  1.00  0.00           N  
ATOM   2205  CA  PHE A 737      55.465  76.230 -12.111  1.00  0.00           C  
ATOM   2206  C   PHE A 737      54.100  76.847 -12.404  1.00  0.00           C  
ATOM   2207  O   PHE A 737      53.368  76.350 -13.273  1.00  0.00           O  
ATOM   2208  CB  PHE A 737      56.587  77.131 -12.649  1.00  0.00           C  
ATOM   2209  CG  PHE A 737      56.567  77.300 -14.126  1.00  0.00           C  
ATOM   2210  CD1 PHE A 737      55.652  78.112 -14.726  1.00  0.00           C  
ATOM   2211  CD2 PHE A 737      57.464  76.628 -14.913  1.00  0.00           C  
ATOM   2212  CE1 PHE A 737      55.634  78.249 -16.095  1.00  0.00           C  
ATOM   2213  CE2 PHE A 737      57.444  76.763 -16.287  1.00  0.00           C  
ATOM   2214  CZ  PHE A 737      56.534  77.570 -16.875  1.00  0.00           C  
ATOM   2215  N   GLU A 738      53.768  77.955 -11.743  1.00  0.00           N  
ATOM   2216  CA  GLU A 738      52.462  78.561 -11.961  1.00  0.00           C  
ATOM   2217  C   GLU A 738      52.386  79.618 -13.049  1.00  0.00           C  
ATOM   2218  O   GLU A 738      51.399  79.655 -13.784  1.00  0.00           O  
ATOM   2219  CB  GLU A 738      51.906  79.124 -10.666  1.00  0.00           C  
ATOM   2220  CG  GLU A 738      52.241  78.375  -9.370  1.00  0.00           C  
ATOM   2221  CD  GLU A 738      51.660  76.995  -9.287  1.00  0.00           C  
ATOM   2222  OE1 GLU A 738      51.241  76.482 -10.342  1.00  0.00           O  
ATOM   2223  OE2 GLU A 738      51.653  76.410  -8.170  1.00  0.00           O  
ATOM   2224  N   GLU A 739      53.411  80.473 -13.151  1.00  0.00           N  
ATOM   2225  CA  GLU A 739      53.429  81.541 -14.165  1.00  0.00           C  
ATOM   2226  C   GLU A 739      54.685  81.806 -15.002  1.00  0.00           C  
ATOM   2227  O   GLU A 739      54.588  82.027 -16.222  1.00  0.00           O  
ATOM   2228  CB  GLU A 739      52.854  82.858 -13.603  1.00  0.00           C  
ATOM   2229  CG  GLU A 739      53.028  83.095 -12.104  1.00  0.00           C  
ATOM   2230  CD  GLU A 739      52.065  84.167 -11.551  1.00  0.00           C  
ATOM   2231  OE1 GLU A 739      51.470  84.930 -12.357  1.00  0.00           O  
ATOM   2232  OE2 GLU A 739      51.889  84.224 -10.306  1.00  0.00           O  
ATOM   2233  N   HIS A 789      55.851  81.877 -14.370  1.00  0.00           N  
ATOM   2234  CA  HIS A 789      57.094  82.117 -15.135  1.00  0.00           C  
ATOM   2235  C   HIS A 789      58.184  81.014 -15.005  1.00  0.00           C  
ATOM   2236  O   HIS A 789      58.561  80.637 -13.874  1.00  0.00           O  
ATOM   2237  CB  HIS A 789      57.686  83.488 -14.766  1.00  0.00           C  
ATOM   2238  CG  HIS A 789      58.336  84.188 -15.910  1.00  0.00           C  
ATOM   2239  ND1 HIS A 789      57.619  84.764 -16.936  1.00  0.00           N  
ATOM   2240  CD2 HIS A 789      59.640  84.387 -16.207  1.00  0.00           C  
ATOM   2241  CE1 HIS A 789      58.453  85.290 -17.814  1.00  0.00           C  
ATOM   2242  NE2 HIS A 789      59.684  85.072 -17.398  1.00  0.00           N  
ATOM   2243  N   TYR A 790      58.750  80.561 -16.135  1.00  0.00           N  
ATOM   2244  CA  TYR A 790      59.762  79.516 -16.056  1.00  0.00           C  
ATOM   2245  C   TYR A 790      60.908  79.853 -15.157  1.00  0.00           C  
ATOM   2246  O   TYR A 790      61.670  78.975 -14.743  1.00  0.00           O  
ATOM   2247  CB  TYR A 790      60.268  79.090 -17.408  1.00  0.00           C  
ATOM   2248  CG  TYR A 790      61.368  79.890 -17.977  1.00  0.00           C  
ATOM   2249  CD1 TYR A 790      62.682  79.668 -17.612  1.00  0.00           C  
ATOM   2250  CD2 TYR A 790      61.108  80.828 -18.961  1.00  0.00           C  
ATOM   2251  CE1 TYR A 790      63.714  80.364 -18.227  1.00  0.00           C  
ATOM   2252  CE2 TYR A 790      62.122  81.530 -19.570  1.00  0.00           C  
ATOM   2253  CZ  TYR A 790      63.411  81.296 -19.199  1.00  0.00           C  
ATOM   2254  OH  TYR A 790      64.386  82.045 -19.767  1.00  0.00           O  
ATOM   2255  N   HIS A 791      61.031  81.132 -14.824  1.00  0.00           N  
ATOM   2256  CA  HIS A 791      62.093  81.544 -13.929  1.00  0.00           C  
ATOM   2257  C   HIS A 791      61.792  81.148 -12.511  1.00  0.00           C  
ATOM   2258  O   HIS A 791      62.627  81.366 -11.643  1.00  0.00           O  
ATOM   2259  CB  HIS A 791      62.358  83.034 -14.000  1.00  0.00           C  
ATOM   2260  CG  HIS A 791      63.093  83.449 -15.227  1.00  0.00           C  
ATOM   2261  ND1 HIS A 791      63.838  84.604 -15.296  1.00  0.00           N  
ATOM   2262  CD2 HIS A 791      63.200  82.858 -16.440  1.00  0.00           C  
ATOM   2263  CE1 HIS A 791      64.373  84.706 -16.500  1.00  0.00           C  
ATOM   2264  NE2 HIS A 791      64.003  83.658 -17.214  1.00  0.00           N  
ATOM   2265  N   GLU A 792      60.608  80.597 -12.252  1.00  0.00           N  
ATOM   2266  CA  GLU A 792      60.303  80.172 -10.894  1.00  0.00           C  
ATOM   2267  C   GLU A 792      61.200  78.973 -10.771  1.00  0.00           C  
ATOM   2268  O   GLU A 792      61.763  78.709  -9.702  1.00  0.00           O  
ATOM   2269  CB  GLU A 792      58.859  79.729 -10.742  1.00  0.00           C  
ATOM   2270  CG  GLU A 792      57.849  80.836 -10.841  1.00  0.00           C  
ATOM   2271  CD  GLU A 792      56.442  80.316 -11.073  1.00  0.00           C  
ATOM   2272  OE1 GLU A 792      55.960  79.463 -10.271  1.00  0.00           O  
ATOM   2273  OE2 GLU A 792      55.834  80.756 -12.077  1.00  0.00           O  
ATOM   2274  N   VAL A 793      61.373  78.285 -11.906  1.00  0.00           N  
ATOM   2275  CA  VAL A 793      62.228  77.108 -11.971  1.00  0.00           C  
ATOM   2276  C   VAL A 793      63.696  77.529 -11.978  1.00  0.00           C  
ATOM   2277  O   VAL A 793      64.429  77.231 -11.018  1.00  0.00           O  
ATOM   2278  CB  VAL A 793      61.919  76.243 -13.193  1.00  0.00           C  
ATOM   2279  CG1 VAL A 793      62.917  75.112 -13.289  1.00  0.00           C  
ATOM   2280  CG2 VAL A 793      60.539  75.678 -13.055  1.00  0.00           C  
ATOM   2281  N   LEU A 794      64.099  78.296 -12.995  1.00  0.00           N  
ATOM   2282  CA  LEU A 794      65.493  78.746 -13.093  1.00  0.00           C  
ATOM   2283  C   LEU A 794      66.008  79.256 -11.767  1.00  0.00           C  
ATOM   2284  O   LEU A 794      67.133  78.963 -11.378  1.00  0.00           O  
ATOM   2285  CB  LEU A 794      65.665  79.821 -14.159  1.00  0.00           C  
ATOM   2286  CG  LEU A 794      67.100  79.931 -14.663  1.00  0.00           C  
ATOM   2287  CD1 LEU A 794      67.147  80.511 -16.060  1.00  0.00           C  
ATOM   2288  CD2 LEU A 794      67.871  80.776 -13.694  1.00  0.00           C  
ATOM   2289  N   ASP A 795      65.162  79.976 -11.044  1.00  0.00           N  
ATOM   2290  CA  ASP A 795      65.580  80.475  -9.760  1.00  0.00           C  
ATOM   2291  C   ASP A 795      65.850  79.300  -8.868  1.00  0.00           C  
ATOM   2292  O   ASP A 795      66.915  79.254  -8.279  1.00  0.00           O  
ATOM   2293  CB  ASP A 795      64.575  81.440  -9.120  1.00  0.00           C  
ATOM   2294  CG  ASP A 795      64.579  82.827  -9.778  1.00  0.00           C  
ATOM   2295  OD1 ASP A 795      65.549  83.187 -10.494  1.00  0.00           O  
ATOM   2296  OD2 ASP A 795      63.588  83.563  -9.588  1.00  0.00           O  
ATOM   2297  N   THR A 796      64.965  78.302  -8.826  1.00  0.00           N  
ATOM   2298  CA  THR A 796      65.235  77.161  -7.935  1.00  0.00           C  
ATOM   2299  C   THR A 796      66.575  76.501  -8.277  1.00  0.00           C  
ATOM   2300  O   THR A 796      67.355  76.160  -7.375  1.00  0.00           O  
ATOM   2301  CB  THR A 796      64.111  76.106  -7.913  1.00  0.00           C  
ATOM   2302  OG1 THR A 796      62.902  76.710  -7.437  1.00  0.00           O  
ATOM   2303  CG2 THR A 796      64.480  74.964  -6.952  1.00  0.00           C  
ATOM   2304  N   LEU A 797      66.873  76.397  -9.567  1.00  0.00           N  
ATOM   2305  CA  LEU A 797      68.128  75.810  -9.996  1.00  0.00           C  
ATOM   2306  C   LEU A 797      69.335  76.634  -9.530  1.00  0.00           C  
ATOM   2307  O   LEU A 797      70.361  76.057  -9.154  1.00  0.00           O  
ATOM   2308  CB  LEU A 797      68.144  75.617 -11.513  1.00  0.00           C  
ATOM   2309  CG  LEU A 797      67.314  74.426 -11.989  1.00  0.00           C  
ATOM   2310  CD1 LEU A 797      67.499  74.198 -13.468  1.00  0.00           C  
ATOM   2311  CD2 LEU A 797      67.727  73.208 -11.215  1.00  0.00           C  
ATOM   2312  N   SER A 798      69.221  77.966  -9.536  1.00  0.00           N  
ATOM   2313  CA  SER A 798      70.319  78.829  -9.080  1.00  0.00           C  
ATOM   2314  C   SER A 798      70.534  78.641  -7.592  1.00  0.00           C  
ATOM   2315  O   SER A 798      71.649  78.533  -7.125  1.00  0.00           O  
ATOM   2316  CB  SER A 798      69.994  80.308  -9.291  1.00  0.00           C  
ATOM   2317  OG  SER A 798      69.598  80.572 -10.622  1.00  0.00           O  
ATOM   2318  N   GLU A 799      69.444  78.619  -6.848  1.00  0.00           N  
ATOM   2319  CA  GLU A 799      69.511  78.477  -5.419  1.00  0.00           C  
ATOM   2320  C   GLU A 799      70.186  77.159  -5.102  1.00  0.00           C  
ATOM   2321  O   GLU A 799      70.990  77.086  -4.169  1.00  0.00           O  
ATOM   2322  CB  GLU A 799      68.102  78.559  -4.844  1.00  0.00           C  
ATOM   2323  CG  GLU A 799      68.002  79.249  -3.487  1.00  0.00           C  
ATOM   2324  CD  GLU A 799      66.578  79.236  -2.910  1.00  0.00           C  
ATOM   2325  OE1 GLU A 799      65.673  79.877  -3.502  1.00  0.00           O  
ATOM   2326  OE2 GLU A 799      66.361  78.582  -1.861  1.00  0.00           O  
ATOM   2327  N   LEU A 800      69.924  76.146  -5.936  1.00  0.00           N  
ATOM   2328  CA  LEU A 800      70.512  74.805  -5.782  1.00  0.00           C  
ATOM   2329  C   LEU A 800      72.047  74.923  -5.709  1.00  0.00           C  
ATOM   2330  O   LEU A 800      72.680  74.658  -4.664  1.00  0.00           O  
ATOM   2331  CB  LEU A 800      70.136  73.928  -6.989  1.00  0.00           C  
ATOM   2332  CG  LEU A 800      69.792  72.436  -6.883  1.00  0.00           C  
ATOM   2333  CD1 LEU A 800      69.940  71.808  -8.253  1.00  0.00           C  
ATOM   2334  CD2 LEU A 800      70.676  71.738  -5.900  1.00  0.00           C  
ATOM   2335  N   PHE A 801      72.646  75.324  -6.826  1.00  0.00           N  
ATOM   2336  CA  PHE A 801      74.085  75.472  -6.869  1.00  0.00           C  
ATOM   2337  C   PHE A 801      74.670  76.371  -5.790  1.00  0.00           C  
ATOM   2338  O   PHE A 801      75.764  76.137  -5.277  1.00  0.00           O  
ATOM   2339  CB  PHE A 801      74.501  75.918  -8.234  1.00  0.00           C  
ATOM   2340  CG  PHE A 801      74.542  74.806  -9.211  1.00  0.00           C  
ATOM   2341  CD1 PHE A 801      75.582  73.890  -9.187  1.00  0.00           C  
ATOM   2342  CD2 PHE A 801      73.562  74.673 -10.188  1.00  0.00           C  
ATOM   2343  CE1 PHE A 801      75.655  72.863 -10.122  1.00  0.00           C  
ATOM   2344  CE2 PHE A 801      73.638  73.639 -11.132  1.00  0.00           C  
ATOM   2345  CZ  PHE A 801      74.687  72.742 -11.094  1.00  0.00           C  
ATOM   2346  N   VAL A 802      73.946  77.402  -5.418  1.00  0.00           N  
ATOM   2347  CA  VAL A 802      74.452  78.247  -4.380  1.00  0.00           C  
ATOM   2348  C   VAL A 802      74.561  77.452  -3.083  1.00  0.00           C  
ATOM   2349  O   VAL A 802      75.478  77.678  -2.295  1.00  0.00           O  
ATOM   2350  CB  VAL A 802      73.596  79.464  -4.251  1.00  0.00           C  
ATOM   2351  CG1 VAL A 802      73.870  80.154  -2.958  1.00  0.00           C  
ATOM   2352  CG2 VAL A 802      73.897  80.359  -5.421  1.00  0.00           C  
ATOM   2353  N   PHE A 803      73.681  76.467  -2.907  1.00  0.00           N  
ATOM   2354  CA  PHE A 803      73.694  75.629  -1.710  1.00  0.00           C  
ATOM   2355  C   PHE A 803      74.892  74.695  -1.788  1.00  0.00           C  
ATOM   2356  O   PHE A 803      75.594  74.503  -0.795  1.00  0.00           O  
ATOM   2357  CB  PHE A 803      72.421  74.799  -1.630  1.00  0.00           C  
ATOM   2358  CG  PHE A 803      72.341  73.918  -0.417  1.00  0.00           C  
ATOM   2359  CD1 PHE A 803      72.030  74.449   0.821  1.00  0.00           C  
ATOM   2360  CD2 PHE A 803      72.518  72.558  -0.518  1.00  0.00           C  
ATOM   2361  CE1 PHE A 803      71.886  73.646   1.943  1.00  0.00           C  
ATOM   2362  CE2 PHE A 803      72.381  71.753   0.591  1.00  0.00           C  
ATOM   2363  CZ  PHE A 803      72.062  72.307   1.829  1.00  0.00           C  
ATOM   2364  N   ILE A 804      75.118  74.109  -2.970  1.00  0.00           N  
ATOM   2365  CA  ILE A 804      76.245  73.177  -3.167  1.00  0.00           C  
ATOM   2366  C   ILE A 804      77.604  73.868  -2.941  1.00  0.00           C  
ATOM   2367  O   ILE A 804      78.301  73.561  -1.962  1.00  0.00           O  
ATOM   2368  CB  ILE A 804      76.208  72.506  -4.581  1.00  0.00           C  
ATOM   2369  CG1 ILE A 804      75.048  71.496  -4.664  1.00  0.00           C  
ATOM   2370  CG2 ILE A 804      77.573  71.874  -4.904  1.00  0.00           C  
ATOM   2371  CD1 ILE A 804      74.705  71.021  -6.076  1.00  0.00           C  
ATOM   2372  N   PHE A 808      77.911  74.852  -3.805  1.00  0.00           N  
ATOM   2373  CA  PHE A 808      79.152  75.651  -3.793  1.00  0.00           C  
ATOM   2374  C   PHE A 808      79.527  76.283  -2.480  1.00  0.00           C  
ATOM   2375  O   PHE A 808      80.694  76.609  -2.282  1.00  0.00           O  
ATOM   2376  CB  PHE A 808      79.067  76.770  -4.787  1.00  0.00           C  
ATOM   2377  CG  PHE A 808      79.067  76.322  -6.175  1.00  0.00           C  
ATOM   2378  CD1 PHE A 808      79.728  75.178  -6.532  1.00  0.00           C  
ATOM   2379  CD2 PHE A 808      78.431  77.066  -7.144  1.00  0.00           C  
ATOM   2380  CE1 PHE A 808      79.763  74.774  -7.853  1.00  0.00           C  
ATOM   2381  CE2 PHE A 808      78.453  76.678  -8.477  1.00  0.00           C  
ATOM   2382  CZ  PHE A 808      79.118  75.529  -8.844  1.00  0.00           C  
ATOM   2383  N   SER A 809      78.548  76.449  -1.600  1.00  0.00           N  
ATOM   2384  CA  SER A 809      78.756  77.061  -0.317  1.00  0.00           C  
ATOM   2385  C   SER A 809      78.666  76.072   0.826  1.00  0.00           C  
ATOM   2386  O   SER A 809      78.735  76.463   2.007  1.00  0.00           O  
ATOM   2387  CB  SER A 809      77.709  78.139  -0.124  1.00  0.00           C  
ATOM   2388  OG  SER A 809      76.432  77.570   0.047  1.00  0.00           O  
ATOM   2389  N   GLU A 810      78.397  74.808   0.485  1.00  0.00           N  
ATOM   2390  CA  GLU A 810      78.305  73.732   1.474  1.00  0.00           C  
ATOM   2391  C   GLU A 810      79.511  72.830   1.341  1.00  0.00           C  
ATOM   2392  O   GLU A 810      80.028  72.346   2.339  1.00  0.00           O  
ATOM   2393  CB  GLU A 810      77.015  72.938   1.304  1.00  0.00           C  
ATOM   2394  CG  GLU A 810      75.855  73.525   2.071  1.00  0.00           C  
ATOM   2395  CD  GLU A 810      76.121  73.575   3.568  1.00  0.00           C  
ATOM   2396  OE1 GLU A 810      77.082  72.911   4.039  1.00  0.00           O  
ATOM   2397  OE2 GLU A 810      75.361  74.272   4.288  1.00  0.00           O  
ATOM   2398  N   LEU A 811      79.984  72.658   0.106  1.00  0.00           N  
ATOM   2399  CA  LEU A 811      81.153  71.839  -0.162  1.00  0.00           C  
ATOM   2400  C   LEU A 811      82.319  72.251   0.733  1.00  0.00           C  
ATOM   2401  O   LEU A 811      82.796  71.453   1.524  1.00  0.00           O  
ATOM   2402  CB  LEU A 811      81.562  71.892  -1.643  1.00  0.00           C  
ATOM   2403  CG  LEU A 811      80.802  70.935  -2.585  1.00  0.00           C  
ATOM   2404  CD1 LEU A 811      81.276  71.011  -4.032  1.00  0.00           C  
ATOM   2405  CD2 LEU A 811      80.991  69.530  -2.091  1.00  0.00           C  
ATOM   2406  N   PRO A 812      82.675  73.539   0.755  1.00  0.00           N  
ATOM   2407  CA  PRO A 812      83.801  73.897   1.613  1.00  0.00           C  
ATOM   2408  C   PRO A 812      83.489  73.729   3.067  1.00  0.00           C  
ATOM   2409  O   PRO A 812      84.391  73.539   3.878  1.00  0.00           O  
ATOM   2410  CB  PRO A 812      84.010  75.359   1.292  1.00  0.00           C  
ATOM   2411  CG  PRO A 812      83.390  75.525  -0.087  1.00  0.00           C  
ATOM   2412  CD  PRO A 812      82.152  74.730   0.073  1.00  0.00           C  
ATOM   2413  N   LYS A 813      82.215  73.833   3.416  1.00  0.00           N  
ATOM   2414  CA  LYS A 813      81.823  73.687   4.817  1.00  0.00           C  
ATOM   2415  C   LYS A 813      81.961  72.263   5.308  1.00  0.00           C  
ATOM   2416  O   LYS A 813      82.402  72.040   6.422  1.00  0.00           O  
ATOM   2417  CB  LYS A 813      80.387  74.189   5.062  1.00  0.00           C  
ATOM   2418  CG  LYS A 813      80.243  75.723   5.099  1.00  0.00           C  
ATOM   2419  CD  LYS A 813      78.863  76.190   5.586  1.00  0.00           C  
ATOM   2420  CE  LYS A 813      78.588  75.761   7.037  1.00  0.00           C  
ATOM   2421  NZ  LYS A 813      77.382  76.416   7.657  1.00  0.00           N  
ATOM   2422  N   ARG A 814      81.647  71.309   4.437  1.00  0.00           N  
ATOM   2423  CA  ARG A 814      81.684  69.885   4.775  1.00  0.00           C  
ATOM   2424  C   ARG A 814      82.920  69.114   4.322  1.00  0.00           C  
ATOM   2425  O   ARG A 814      83.498  68.338   5.076  1.00  0.00           O  
ATOM   2426  CB  ARG A 814      80.446  69.187   4.200  1.00  0.00           C  
ATOM   2427  CG  ARG A 814      79.128  69.850   4.563  1.00  0.00           C  
ATOM   2428  CD  ARG A 814      77.965  69.162   3.887  1.00  0.00           C  
ATOM   2429  NE  ARG A 814      76.692  69.817   4.185  1.00  0.00           N  
ATOM   2430  CZ  ARG A 814      75.526  69.182   4.290  1.00  0.00           C  
ATOM   2431  NH1 ARG A 814      75.456  67.863   4.133  1.00  0.00           N  
ATOM   2432  NH2 ARG A 814      74.429  69.871   4.562  1.00  0.00           N  
ATOM   2433  N   PHE A 815      83.331  69.329   3.090  1.00  0.00           N  
ATOM   2434  CA  PHE A 815      84.464  68.618   2.545  1.00  0.00           C  
ATOM   2435  C   PHE A 815      85.720  69.464   2.352  1.00  0.00           C  
ATOM   2436  O   PHE A 815      86.471  69.308   1.379  1.00  0.00           O  
ATOM   2437  CB  PHE A 815      83.999  67.985   1.256  1.00  0.00           C  
ATOM   2438  CG  PHE A 815      82.729  67.221   1.417  1.00  0.00           C  
ATOM   2439  CD1 PHE A 815      82.713  66.036   2.126  1.00  0.00           C  
ATOM   2440  CD2 PHE A 815      81.556  67.693   0.884  1.00  0.00           C  
ATOM   2441  CE1 PHE A 815      81.556  65.341   2.294  1.00  0.00           C  
ATOM   2442  CE2 PHE A 815      80.383  66.996   1.049  1.00  0.00           C  
ATOM   2443  CZ  PHE A 815      80.384  65.823   1.752  1.00  0.00           C  
ATOM   2444  N   ALA A 818      85.960  70.324   3.340  1.00  0.00           N  
ATOM   2445  CA  ALA A 818      87.098  71.245   3.390  1.00  0.00           C  
ATOM   2446  C   ALA A 818      88.381  70.459   3.338  1.00  0.00           C  
ATOM   2447  O   ALA A 818      89.236  70.683   2.478  1.00  0.00           O  
ATOM   2448  CB  ALA A 818      87.049  72.034   4.684  1.00  0.00           C  
ATOM   2449  N   HIS A 819      88.492  69.528   4.282  1.00  0.00           N  
ATOM   2450  CA  HIS A 819      89.654  68.663   4.391  1.00  0.00           C  
ATOM   2451  C   HIS A 819      89.937  67.914   3.101  1.00  0.00           C  
ATOM   2452  O   HIS A 819      91.095  67.814   2.682  1.00  0.00           O  
ATOM   2453  CB  HIS A 819      89.484  67.673   5.534  1.00  0.00           C  
ATOM   2454  CG  HIS A 819      90.657  66.763   5.716  1.00  0.00           C  
ATOM   2455  ND1 HIS A 819      91.898  67.030   5.179  1.00  0.00           N  
ATOM   2456  CD2 HIS A 819      90.773  65.582   6.369  1.00  0.00           C  
ATOM   2457  CE1 HIS A 819      92.731  66.053   5.494  1.00  0.00           C  
ATOM   2458  NE2 HIS A 819      92.073  65.164   6.214  1.00  0.00           N  
ATOM   2459  N   GLU A 820      88.898  67.376   2.473  1.00  0.00           N  
ATOM   2460  CA  GLU A 820      89.125  66.659   1.239  1.00  0.00           C  
ATOM   2461  C   GLU A 820      89.301  67.572   0.033  1.00  0.00           C  
ATOM   2462  O   GLU A 820      89.730  67.101  -1.020  1.00  0.00           O  
ATOM   2463  CB  GLU A 820      88.105  65.551   0.999  1.00  0.00           C  
ATOM   2464  CG  GLU A 820      86.842  65.721   1.774  1.00  0.00           C  
ATOM   2465  CD  GLU A 820      86.885  65.086   3.127  1.00  0.00           C  
ATOM   2466  OE1 GLU A 820      87.390  63.968   3.218  1.00  0.00           O  
ATOM   2467  OE2 GLU A 820      86.380  65.658   4.109  1.00  0.00           O  
ATOM   2468  N   ILE A 821      88.973  68.862   0.148  1.00  0.00           N  
ATOM   2469  CA  ILE A 821      89.237  69.769  -0.994  1.00  0.00           C  
ATOM   2470  C   ILE A 821      90.740  70.104  -0.908  1.00  0.00           C  
ATOM   2471  O   ILE A 821      91.437  70.257  -1.917  1.00  0.00           O  
ATOM   2472  CB  ILE A 821      88.463  71.123  -0.966  1.00  0.00           C  
ATOM   2473  CG1 ILE A 821      86.946  70.925  -0.855  1.00  0.00           C  
ATOM   2474  CG2 ILE A 821      88.741  71.848  -2.286  1.00  0.00           C  
ATOM   2475  CD1 ILE A 821      86.245  70.834  -2.201  1.00  0.00           C  
ATOM   2476  N   GLU A 822      91.192  70.272   0.330  1.00  0.00           N  
ATOM   2477  CA  GLU A 822      92.583  70.529   0.641  1.00  0.00           C  
ATOM   2478  C   GLU A 822      93.368  69.377  -0.011  1.00  0.00           C  
ATOM   2479  O   GLU A 822      94.046  69.578  -1.026  1.00  0.00           O  
ATOM   2480  CB  GLU A 822      92.749  70.505   2.163  1.00  0.00           C  
ATOM   2481  CG  GLU A 822      94.178  70.470   2.682  1.00  0.00           C  
ATOM   2482  CD  GLU A 822      94.254  70.057   4.157  1.00  0.00           C  
ATOM   2483  OE1 GLU A 822      93.887  70.882   5.040  1.00  0.00           O  
ATOM   2484  OE2 GLU A 822      94.683  68.901   4.427  1.00  0.00           O  
ATOM   2485  N   LEU A 823      93.181  68.163   0.516  1.00  0.00           N  
ATOM   2486  CA  LEU A 823      93.837  66.956   0.013  1.00  0.00           C  
ATOM   2487  C   LEU A 823      93.994  66.873  -1.504  1.00  0.00           C  
ATOM   2488  O   LEU A 823      95.032  66.404  -1.987  1.00  0.00           O  
ATOM   2489  CB  LEU A 823      93.110  65.714   0.507  1.00  0.00           C  
ATOM   2490  CG  LEU A 823      93.561  65.320   1.908  1.00  0.00           C  
ATOM   2491  CD1 LEU A 823      92.682  64.227   2.524  1.00  0.00           C  
ATOM   2492  CD2 LEU A 823      95.003  64.856   1.810  1.00  0.00           C  
ATOM   2493  N   VAL A 824      92.998  67.327  -2.264  1.00  0.00           N  
ATOM   2494  CA  VAL A 824      93.125  67.255  -3.710  1.00  0.00           C  
ATOM   2495  C   VAL A 824      93.921  68.428  -4.266  1.00  0.00           C  
ATOM   2496  O   VAL A 824      94.705  68.247  -5.215  1.00  0.00           O  
ATOM   2497  CB  VAL A 824      91.768  67.157  -4.427  1.00  0.00           C  
ATOM   2498  CG1 VAL A 824      91.966  66.902  -5.921  1.00  0.00           C  
ATOM   2499  CG2 VAL A 824      90.933  66.064  -3.812  1.00  0.00           C  
ATOM   2500  N   ARG A 826      93.739  69.622  -3.685  1.00  0.00           N  
ATOM   2501  CA  ARG A 826      94.480  70.815  -4.139  1.00  0.00           C  
ATOM   2502  C   ARG A 826      95.969  70.524  -4.025  1.00  0.00           C  
ATOM   2503  O   ARG A 826      96.782  70.991  -4.829  1.00  0.00           O  
ATOM   2504  CB  ARG A 826      94.137  72.058  -3.303  1.00  0.00           C  
ATOM   2505  CG  ARG A 826      93.018  72.936  -3.892  1.00  0.00           C  
ATOM   2506  CD  ARG A 826      92.964  74.296  -3.206  1.00  0.00           C  
ATOM   2507  NE  ARG A 826      91.597  74.715  -2.900  1.00  0.00           N  
ATOM   2508  CZ  ARG A 826      91.016  74.599  -1.702  1.00  0.00           C  
ATOM   2509  NH1 ARG A 826      91.661  74.030  -0.678  1.00  0.00           N  
ATOM   2510  NH2 ARG A 826      89.767  75.024  -1.537  1.00  0.00           N  
ATOM   2511  N   LYS A 827      96.279  69.688  -3.042  1.00  0.00           N  
ATOM   2512  CA  LYS A 827      97.614  69.247  -2.727  1.00  0.00           C  
ATOM   2513  C   LYS A 827      98.239  68.352  -3.810  1.00  0.00           C  
ATOM   2514  O   LYS A 827      99.459  68.200  -3.866  1.00  0.00           O  
ATOM   2515  CB  LYS A 827      97.542  68.516  -1.393  1.00  0.00           C  
ATOM   2516  CG  LYS A 827      98.855  68.083  -0.794  1.00  0.00           C  
ATOM   2517  CD  LYS A 827      98.671  67.887   0.711  1.00  0.00           C  
ATOM   2518  CE  LYS A 827      99.989  67.538   1.407  1.00  0.00           C  
ATOM   2519  NZ  LYS A 827      99.871  67.491   2.902  1.00  0.00           N  
ATOM   2520  N   GLN A 828      97.438  67.765  -4.688  1.00  0.00           N  
ATOM   2521  CA  GLN A 828      98.012  66.889  -5.707  1.00  0.00           C  
ATOM   2522  C   GLN A 828      97.837  67.535  -7.052  1.00  0.00           C  
ATOM   2523  O   GLN A 828      98.583  67.267  -7.997  1.00  0.00           O  
ATOM   2524  CB  GLN A 828      97.336  65.506  -5.715  1.00  0.00           C  
ATOM   2525  CG  GLN A 828      98.286  64.412  -6.119  1.00  0.00           C  
ATOM   2526  CD  GLN A 828      97.638  63.277  -6.874  1.00  0.00           C  
ATOM   2527  OE1 GLN A 828      97.079  62.349  -6.283  1.00  0.00           O  
ATOM   2528  NE2 GLN A 828      97.743  63.319  -8.193  1.00  0.00           N  
ATOM   2529  N   TYR A 894      96.758  68.286  -7.173  1.00  0.00           N  
ATOM   2530  CA  TYR A 894      96.449  68.993  -8.396  1.00  0.00           C  
ATOM   2531  C   TYR A 894      96.178  70.343  -7.779  1.00  0.00           C  
ATOM   2532  O   TYR A 894      95.155  70.529  -7.117  1.00  0.00           O  
ATOM   2533  CB  TYR A 894      95.180  68.436  -9.031  1.00  0.00           C  
ATOM   2534  CG  TYR A 894      95.197  66.943  -9.261  1.00  0.00           C  
ATOM   2535  CD1 TYR A 894      94.831  66.054  -8.246  1.00  0.00           C  
ATOM   2536  CD2 TYR A 894      95.562  66.417 -10.501  1.00  0.00           C  
ATOM   2537  CE1 TYR A 894      94.832  64.688  -8.459  1.00  0.00           C  
ATOM   2538  CE2 TYR A 894      95.562  65.050 -10.728  1.00  0.00           C  
ATOM   2539  CZ  TYR A 894      95.198  64.195  -9.706  1.00  0.00           C  
ATOM   2540  OH  TYR A 894      95.209  62.846  -9.949  1.00  0.00           O  
ATOM   2541  N   PRO A 895      97.145  71.265  -7.876  1.00  0.00           N  
ATOM   2542  CA  PRO A 895      96.926  72.576  -7.282  1.00  0.00           C  
ATOM   2543  C   PRO A 895      96.227  73.468  -8.297  1.00  0.00           C  
ATOM   2544  O   PRO A 895      96.540  73.451  -9.497  1.00  0.00           O  
ATOM   2545  CB  PRO A 895      98.345  73.036  -6.949  1.00  0.00           C  
ATOM   2546  CG  PRO A 895      99.297  72.040  -7.747  1.00  0.00           C  
ATOM   2547  CD  PRO A 895      98.397  71.260  -8.651  1.00  0.00           C  
ATOM   2548  N   VAL A 896      95.218  74.182  -7.824  1.00  0.00           N  
ATOM   2549  CA  VAL A 896      94.432  75.063  -8.668  1.00  0.00           C  
ATOM   2550  C   VAL A 896      93.892  76.142  -7.774  1.00  0.00           C  
ATOM   2551  O   VAL A 896      93.990  76.034  -6.545  1.00  0.00           O  
ATOM   2552  CB  VAL A 896      93.225  74.319  -9.262  1.00  0.00           C  
ATOM   2553  CG1 VAL A 896      93.688  73.297 -10.281  1.00  0.00           C  
ATOM   2554  CG2 VAL A 896      92.448  73.626  -8.136  1.00  0.00           C  
ATOM   2555  N   GLU A 897      93.239  77.125  -8.386  1.00  0.00           N  
ATOM   2556  CA  GLU A 897      92.667  78.245  -7.645  1.00  0.00           C  
ATOM   2557  C   GLU A 897      91.337  77.939  -6.976  1.00  0.00           C  
ATOM   2558  O   GLU A 897      90.510  77.244  -7.558  1.00  0.00           O  
ATOM   2559  CB  GLU A 897      92.456  79.420  -8.584  1.00  0.00           C  
ATOM   2560  CG  GLU A 897      93.500  80.507  -8.509  1.00  0.00           C  
ATOM   2561  CD  GLU A 897      92.992  81.759  -9.159  1.00  0.00           C  
ATOM   2562  OE1 GLU A 897      93.171  81.903 -10.394  1.00  0.00           O  
ATOM   2563  OE2 GLU A 897      92.355  82.556  -8.430  1.00  0.00           O  
ATOM   2564  N   GLU A 898      91.103  78.507  -5.792  1.00  0.00           N  
ATOM   2565  CA  GLU A 898      89.839  78.289  -5.090  1.00  0.00           C  
ATOM   2566  C   GLU A 898      88.716  78.753  -6.007  1.00  0.00           C  
ATOM   2567  O   GLU A 898      88.864  79.745  -6.731  1.00  0.00           O  
ATOM   2568  CB  GLU A 898      89.796  79.055  -3.770  1.00  0.00           C  
ATOM   2569  CG  GLU A 898      88.461  78.938  -3.013  1.00  0.00           C  
ATOM   2570  CD  GLU A 898      88.482  79.539  -1.584  1.00  0.00           C  
ATOM   2571  OE1 GLU A 898      89.274  80.478  -1.307  1.00  0.00           O  
ATOM   2572  OE2 GLU A 898      87.686  79.061  -0.731  1.00  0.00           O  
ATOM   2573  N   PHE A 899      87.618  78.003  -6.011  1.00  0.00           N  
ATOM   2574  CA  PHE A 899      86.459  78.296  -6.861  1.00  0.00           C  
ATOM   2575  C   PHE A 899      85.985  79.714  -6.567  1.00  0.00           C  
ATOM   2576  O   PHE A 899      85.845  80.104  -5.399  1.00  0.00           O  
ATOM   2577  CB  PHE A 899      85.329  77.269  -6.598  1.00  0.00           C  
ATOM   2578  CG  PHE A 899      84.324  77.159  -7.712  1.00  0.00           C  
ATOM   2579  CD1 PHE A 899      84.712  76.765  -8.961  1.00  0.00           C  
ATOM   2580  CD2 PHE A 899      82.996  77.499  -7.503  1.00  0.00           C  
ATOM   2581  CE1 PHE A 899      83.807  76.718  -9.998  1.00  0.00           C  
ATOM   2582  CE2 PHE A 899      82.081  77.457  -8.532  1.00  0.00           C  
ATOM   2583  CZ  PHE A 899      82.489  77.067  -9.786  1.00  0.00           C  
ATOM   2584  N   LYS A 900      85.744  80.474  -7.630  1.00  0.00           N  
ATOM   2585  CA  LYS A 900      85.302  81.848  -7.495  1.00  0.00           C  
ATOM   2586  C   LYS A 900      83.805  82.085  -7.619  1.00  0.00           C  
ATOM   2587  O   LYS A 900      83.212  81.875  -8.664  1.00  0.00           O  
ATOM   2588  CB  LYS A 900      86.003  82.731  -8.525  1.00  0.00           C  
ATOM   2589  CG  LYS A 900      87.269  83.463  -8.047  1.00  0.00           C  
ATOM   2590  CD  LYS A 900      87.882  84.237  -9.217  1.00  0.00           C  
ATOM   2591  CE  LYS A 900      89.221  84.845  -8.869  1.00  0.00           C  
ATOM   2592  NZ  LYS A 900      89.901  85.335 -10.104  1.00  0.00           N  
ATOM   2593  N   LEU A 901      83.204  82.553  -6.542  1.00  0.00           N  
ATOM   2594  CA  LEU A 901      81.789  82.901  -6.536  1.00  0.00           C  
ATOM   2595  C   LEU A 901      81.782  84.399  -6.225  1.00  0.00           C  
ATOM   2596  O   LEU A 901      82.320  84.811  -5.190  1.00  0.00           O  
ATOM   2597  CB  LEU A 901      81.066  82.152  -5.424  1.00  0.00           C  
ATOM   2598  CG  LEU A 901      80.795  80.669  -5.624  1.00  0.00           C  
ATOM   2599  CD1 LEU A 901      80.138  80.122  -4.357  1.00  0.00           C  
ATOM   2600  CD2 LEU A 901      79.896  80.489  -6.826  1.00  0.00           C  
ATOM   2601  N   PRO A 902      81.137  85.222  -7.078  1.00  0.00           N  
ATOM   2602  CA  PRO A 902      81.064  86.681  -6.898  1.00  0.00           C  
ATOM   2603  C   PRO A 902      80.763  87.010  -5.457  1.00  0.00           C  
ATOM   2604  O   PRO A 902      79.882  86.404  -4.856  1.00  0.00           O  
ATOM   2605  CB  PRO A 902      79.919  87.088  -7.819  1.00  0.00           C  
ATOM   2606  CG  PRO A 902      79.064  85.879  -7.844  1.00  0.00           C  
ATOM   2607  CD  PRO A 902      80.072  84.772  -7.981  1.00  0.00           C  
ATOM   2608  N   LYS A 903      81.472  87.991  -4.916  1.00  0.00           N  
ATOM   2609  CA  LYS A 903      81.318  88.352  -3.515  1.00  0.00           C  
ATOM   2610  C   LYS A 903      79.939  88.774  -3.017  1.00  0.00           C  
ATOM   2611  O   LYS A 903      79.561  88.433  -1.894  1.00  0.00           O  
ATOM   2612  CB  LYS A 903      82.385  89.366  -3.114  1.00  0.00           C  
ATOM   2613  CG  LYS A 903      83.757  88.745  -2.840  1.00  0.00           C  
ATOM   2614  CD  LYS A 903      83.826  88.119  -1.444  1.00  0.00           C  
ATOM   2615  CE  LYS A 903      85.258  87.721  -1.073  1.00  0.00           C  
ATOM   2616  NZ  LYS A 903      85.395  87.324   0.369  1.00  0.00           N  
ATOM   2617  N   ASP A 904      79.181  89.504  -3.825  1.00  0.00           N  
ATOM   2618  CA  ASP A 904      77.858  89.912  -3.381  1.00  0.00           C  
ATOM   2619  C   ASP A 904      76.939  88.740  -3.019  1.00  0.00           C  
ATOM   2620  O   ASP A 904      76.154  88.822  -2.081  1.00  0.00           O  
ATOM   2621  CB  ASP A 904      77.191  90.825  -4.408  1.00  0.00           C  
ATOM   2622  CG  ASP A 904      77.329  90.317  -5.821  1.00  0.00           C  
ATOM   2623  OD1 ASP A 904      77.209  89.100  -6.045  1.00  0.00           O  
ATOM   2624  OD2 ASP A 904      77.550  91.148  -6.725  1.00  0.00           O  
ATOM   2625  N   GLY A 905      77.074  87.628  -3.720  1.00  0.00           N  
ATOM   2626  CA  GLY A 905      76.215  86.496  -3.435  1.00  0.00           C  
ATOM   2627  C   GLY A 905      75.187  86.368  -4.538  1.00  0.00           C  
ATOM   2628  O   GLY A 905      74.443  85.385  -4.617  1.00  0.00           O  
ATOM   2629  N   LYS A 906      75.131  87.394  -5.378  1.00  0.00           N  
ATOM   2630  CA  LYS A 906      74.220  87.419  -6.503  1.00  0.00           C  
ATOM   2631  C   LYS A 906      74.880  86.723  -7.687  1.00  0.00           C  
ATOM   2632  O   LYS A 906      75.874  87.219  -8.224  1.00  0.00           O  
ATOM   2633  CB  LYS A 906      73.865  88.870  -6.846  1.00  0.00           C  
ATOM   2634  CG  LYS A 906      72.861  89.515  -5.882  1.00  0.00           C  
ATOM   2635  CD  LYS A 906      71.458  88.908  -6.033  1.00  0.00           C  
ATOM   2636  CE  LYS A 906      70.793  89.254  -7.385  1.00  0.00           C  
ATOM   2637  NZ  LYS A 906      71.514  88.798  -8.623  1.00  0.00           N  
ATOM   2638  N   MET A 907      74.340  85.566  -8.069  1.00  0.00           N  
ATOM   2639  CA  MET A 907      74.878  84.779  -9.186  1.00  0.00           C  
ATOM   2640  C   MET A 907      74.743  85.533 -10.496  1.00  0.00           C  
ATOM   2641  O   MET A 907      73.836  86.334 -10.661  1.00  0.00           O  
ATOM   2642  CB  MET A 907      74.148  83.445  -9.317  1.00  0.00           C  
ATOM   2643  CG  MET A 907      74.207  82.562  -8.099  1.00  0.00           C  
ATOM   2644  SD  MET A 907      75.856  82.048  -7.787  1.00  0.00           S  
ATOM   2645  CE  MET A 907      76.091  82.590  -5.998  1.00  0.00           C  
ATOM   2646  N   VAL A 908      75.608  85.235 -11.447  1.00  0.00           N  
ATOM   2647  CA  VAL A 908      75.555  85.928 -12.712  1.00  0.00           C  
ATOM   2648  C   VAL A 908      74.719  85.212 -13.761  1.00  0.00           C  
ATOM   2649  O   VAL A 908      75.060  84.127 -14.229  1.00  0.00           O  
ATOM   2650  CB  VAL A 908      76.987  86.206 -13.269  1.00  0.00           C  
ATOM   2651  CG1 VAL A 908      76.924  86.788 -14.678  1.00  0.00           C  
ATOM   2652  CG2 VAL A 908      77.716  87.168 -12.362  1.00  0.00           C  
ATOM   2653  N   ARG A 909      73.666  85.861 -14.204  1.00  0.00           N  
ATOM   2654  CA  ARG A 909      72.825  85.266 -15.218  1.00  0.00           C  
ATOM   2655  C   ARG A 909      72.926  86.171 -16.453  1.00  0.00           C  
ATOM   2656  O   ARG A 909      72.397  87.263 -16.456  1.00  0.00           O  
ATOM   2657  CB  ARG A 909      71.380  85.175 -14.662  1.00  0.00           C  
ATOM   2658  CG  ARG A 909      70.238  84.741 -15.640  1.00  0.00           C  
ATOM   2659  CD  ARG A 909      68.895  84.672 -14.888  1.00  0.00           C  
ATOM   2660  NE  ARG A 909      69.103  84.132 -13.541  1.00  0.00           N  
ATOM   2661  CZ  ARG A 909      68.154  83.926 -12.623  1.00  0.00           C  
ATOM   2662  NH1 ARG A 909      66.878  84.213 -12.876  1.00  0.00           N  
ATOM   2663  NH2 ARG A 909      68.485  83.427 -11.428  1.00  0.00           N  
ATOM   2664  N   LEU A 910      73.724  85.825 -17.440  1.00  0.00           N  
ATOM   2665  CA  LEU A 910      73.758  86.688 -18.615  1.00  0.00           C  
ATOM   2666  C   LEU A 910      72.744  86.104 -19.583  1.00  0.00           C  
ATOM   2667  O   LEU A 910      72.034  85.159 -19.251  1.00  0.00           O  
ATOM   2668  CB  LEU A 910      75.157  86.793 -19.229  1.00  0.00           C  
ATOM   2669  CG  LEU A 910      76.221  87.170 -18.177  1.00  0.00           C  
ATOM   2670  CD1 LEU A 910      77.615  87.375 -18.809  1.00  0.00           C  
ATOM   2671  CD2 LEU A 910      75.775  88.403 -17.411  1.00  0.00           C  
ATOM   2672  N   THR A 911      72.608  86.707 -20.746  1.00  0.00           N  
ATOM   2673  CA  THR A 911      71.651  86.225 -21.709  1.00  0.00           C  
ATOM   2674  C   THR A 911      72.470  85.951 -22.944  1.00  0.00           C  
ATOM   2675  O   THR A 911      73.505  86.585 -23.142  1.00  0.00           O  
ATOM   2676  CB  THR A 911      70.569  87.295 -22.002  1.00  0.00           C  
ATOM   2677  OG1 THR A 911      71.041  88.249 -22.965  1.00  0.00           O  
ATOM   2678  CG2 THR A 911      70.209  88.018 -20.742  1.00  0.00           C  
ATOM   2679  N   TYR A 912      72.003  85.058 -23.808  1.00  0.00           N  
ATOM   2680  CA  TYR A 912      72.779  84.735 -24.981  1.00  0.00           C  
ATOM   2681  C   TYR A 912      73.164  85.982 -25.752  1.00  0.00           C  
ATOM   2682  O   TYR A 912      74.283  86.090 -26.259  1.00  0.00           O  
ATOM   2683  CB  TYR A 912      72.035  83.777 -25.892  1.00  0.00           C  
ATOM   2684  CG  TYR A 912      72.967  82.968 -26.751  1.00  0.00           C  
ATOM   2685  CD1 TYR A 912      73.683  81.914 -26.199  1.00  0.00           C  
ATOM   2686  CD2 TYR A 912      73.119  83.234 -28.113  1.00  0.00           C  
ATOM   2687  CE1 TYR A 912      74.527  81.138 -26.974  1.00  0.00           C  
ATOM   2688  CE2 TYR A 912      73.959  82.463 -28.903  1.00  0.00           C  
ATOM   2689  CZ  TYR A 912      74.662  81.408 -28.327  1.00  0.00           C  
ATOM   2690  OH  TYR A 912      75.511  80.596 -29.064  1.00  0.00           O  
ATOM   2691  N   LYS A 913      72.269  86.959 -25.795  1.00  0.00           N  
ATOM   2692  CA  LYS A 913      72.579  88.159 -26.550  1.00  0.00           C  
ATOM   2693  C   LYS A 913      73.672  88.942 -25.879  1.00  0.00           C  
ATOM   2694  O   LYS A 913      74.601  89.413 -26.532  1.00  0.00           O  
ATOM   2695  CB  LYS A 913      71.345  89.024 -26.747  1.00  0.00           C  
ATOM   2696  CG  LYS A 913      71.564  90.146 -27.750  1.00  0.00           C  
ATOM   2697  CD  LYS A 913      72.329  89.640 -28.972  1.00  0.00           C  
ATOM   2698  CE  LYS A 913      72.488  90.744 -30.016  1.00  0.00           C  
ATOM   2699  NZ  LYS A 913      73.472  90.366 -31.065  1.00  0.00           N  
ATOM   2700  N   GLU A 914      73.592  89.051 -24.567  1.00  0.00           N  
ATOM   2701  CA  GLU A 914      74.616  89.777 -23.863  1.00  0.00           C  
ATOM   2702  C   GLU A 914      75.927  89.039 -24.083  1.00  0.00           C  
ATOM   2703  O   GLU A 914      76.969  89.647 -24.294  1.00  0.00           O  
ATOM   2704  CB  GLU A 914      74.312  89.853 -22.373  1.00  0.00           C  
ATOM   2705  CG  GLU A 914      73.019  90.535 -22.038  1.00  0.00           C  
ATOM   2706  CD  GLU A 914      72.852  90.721 -20.550  1.00  0.00           C  
ATOM   2707  OE1 GLU A 914      73.591  91.545 -19.979  1.00  0.00           O  
ATOM   2708  OE2 GLU A 914      72.011  90.039 -19.926  1.00  0.00           O  
ATOM   2709  N   GLY A 915      75.855  87.721 -24.116  1.00  0.00           N  
ATOM   2710  CA  GLY A 915      77.056  86.939 -24.289  1.00  0.00           C  
ATOM   2711  C   GLY A 915      77.719  87.085 -25.637  1.00  0.00           C  
ATOM   2712  O   GLY A 915      78.946  87.077 -25.723  1.00  0.00           O  
ATOM   2713  N   ILE A 916      76.931  87.187 -26.698  1.00  0.00           N  
ATOM   2714  CA  ILE A 916      77.504  87.326 -28.027  1.00  0.00           C  
ATOM   2715  C   ILE A 916      78.163  88.675 -28.074  1.00  0.00           C  
ATOM   2716  O   ILE A 916      79.157  88.862 -28.770  1.00  0.00           O  
ATOM   2717  CB  ILE A 916      76.429  87.179 -29.141  1.00  0.00           C  
ATOM   2718  CG1 ILE A 916      76.082  85.700 -29.308  1.00  0.00           C  
ATOM   2719  CG2 ILE A 916      76.900  87.770 -30.474  1.00  0.00           C  
ATOM   2720  CD1 ILE A 916      75.249  85.385 -30.528  1.00  0.00           C  
ATOM   2721  N   GLU A 917      77.611  89.618 -27.319  1.00  0.00           N  
ATOM   2722  CA  GLU A 917      78.190  90.950 -27.279  1.00  0.00           C  
ATOM   2723  C   GLU A 917      79.650  90.768 -26.886  1.00  0.00           C  
ATOM   2724  O   GLU A 917      80.533  90.877 -27.740  1.00  0.00           O  
ATOM   2725  CB  GLU A 917      77.443  91.854 -26.291  1.00  0.00           C  
ATOM   2726  CG  GLU A 917      76.101  92.365 -26.829  1.00  0.00           C  
ATOM   2727  CD  GLU A 917      75.301  93.175 -25.808  1.00  0.00           C  
ATOM   2728  OE1 GLU A 917      75.795  93.416 -24.674  1.00  0.00           O  
ATOM   2729  OE2 GLU A 917      74.163  93.568 -26.148  1.00  0.00           O  
ATOM   2730  N   MET A 918      79.886  90.389 -25.633  1.00  0.00           N  
ATOM   2731  CA  MET A 918      81.233  90.142 -25.137  1.00  0.00           C  
ATOM   2732  C   MET A 918      82.183  89.476 -26.170  1.00  0.00           C  
ATOM   2733  O   MET A 918      83.282  89.967 -26.414  1.00  0.00           O  
ATOM   2734  CB  MET A 918      81.148  89.321 -23.861  1.00  0.00           C  
ATOM   2735  CG  MET A 918      80.351  90.032 -22.849  1.00  0.00           C  
ATOM   2736  SD  MET A 918      80.064  89.071 -21.411  1.00  0.00           S  
ATOM   2737  CE  MET A 918      80.952  89.884 -20.136  1.00  0.00           C  
ATOM   2738  N   LEU A 919      81.774  88.399 -26.813  1.00  0.00           N  
ATOM   2739  CA  LEU A 919      82.677  87.806 -27.769  1.00  0.00           C  
ATOM   2740  C   LEU A 919      83.016  88.811 -28.849  1.00  0.00           C  
ATOM   2741  O   LEU A 919      84.161  89.211 -28.973  1.00  0.00           O  
ATOM   2742  CB  LEU A 919      82.086  86.539 -28.383  1.00  0.00           C  
ATOM   2743  CG  LEU A 919      81.910  85.307 -27.491  1.00  0.00           C  
ATOM   2744  CD1 LEU A 919      81.688  84.114 -28.411  1.00  0.00           C  
ATOM   2745  CD2 LEU A 919      83.135  85.092 -26.632  1.00  0.00           C  
ATOM   2746  N   ARG A 920      82.011  89.230 -29.606  1.00  0.00           N  
ATOM   2747  CA  ARG A 920      82.189  90.212 -30.676  1.00  0.00           C  
ATOM   2748  C   ARG A 920      83.003  91.415 -30.203  1.00  0.00           C  
ATOM   2749  O   ARG A 920      83.964  91.820 -30.844  1.00  0.00           O  
ATOM   2750  CB  ARG A 920      80.838  90.715 -31.167  1.00  0.00           C  
ATOM   2751  CG  ARG A 920      79.980  89.712 -31.857  1.00  0.00           C  
ATOM   2752  CD  ARG A 920      79.581  90.251 -33.223  1.00  0.00           C  
ATOM   2753  NE  ARG A 920      78.402  89.580 -33.771  1.00  0.00           N  
ATOM   2754  CZ  ARG A 920      77.165  89.711 -33.292  1.00  0.00           C  
ATOM   2755  NH1 ARG A 920      76.914  90.511 -32.260  1.00  0.00           N  
ATOM   2756  NH2 ARG A 920      76.172  89.052 -33.866  1.00  0.00           N  
ATOM   2757  N   ALA A1108      82.603  91.990 -29.083  1.00  0.00           N  
ATOM   2758  CA  ALA A1108      83.297  93.127 -28.524  1.00  0.00           C  
ATOM   2759  C   ALA A1108      84.794  92.893 -28.404  1.00  0.00           C  
ATOM   2760  O   ALA A1108      85.568  93.801 -28.656  1.00  0.00           O  
ATOM   2761  CB  ALA A1108      82.728  93.482 -27.159  1.00  0.00           C  
ATOM   2762  N   ALA A1110      85.216  91.702 -27.995  1.00  0.00           N  
ATOM   2763  CA  ALA A1110      86.646  91.455 -27.858  1.00  0.00           C  
ATOM   2764  C   ALA A1110      87.240  90.936 -29.144  1.00  0.00           C  
ATOM   2765  O   ALA A1110      88.317  90.367 -29.139  1.00  0.00           O  
ATOM   2766  CB  ALA A1110      86.942  90.506 -26.706  1.00  0.00           C  
ATOM   2767  N   GLY A1112      86.538  91.123 -30.251  1.00  0.00           N  
ATOM   2768  CA  GLY A1112      87.062  90.669 -31.521  1.00  0.00           C  
ATOM   2769  C   GLY A1112      86.498  89.379 -32.054  1.00  0.00           C  
ATOM   2770  O   GLY A1112      86.546  89.124 -33.259  1.00  0.00           O  
ATOM   2771  N   LYS A1113      85.985  88.538 -31.175  1.00  0.00           N  
ATOM   2772  CA  LYS A1113      85.428  87.293 -31.653  1.00  0.00           C  
ATOM   2773  C   LYS A1113      84.350  87.653 -32.671  1.00  0.00           C  
ATOM   2774  O   LYS A1113      83.635  88.635 -32.485  1.00  0.00           O  
ATOM   2775  CB  LYS A1113      84.862  86.469 -30.488  1.00  0.00           C  
ATOM   2776  CG  LYS A1113      85.930  85.883 -29.559  1.00  0.00           C  
ATOM   2777  CD  LYS A1113      86.998  85.089 -30.355  1.00  0.00           C  
ATOM   2778  CE  LYS A1113      88.152  84.654 -29.450  1.00  0.00           C  
ATOM   2779  NZ  LYS A1113      89.392  84.315 -30.186  1.00  0.00           N  
ATOM   2780  N   GLU A1114      84.292  86.897 -33.766  1.00  0.00           N  
ATOM   2781  CA  GLU A1114      83.329  87.097 -34.855  1.00  0.00           C  
ATOM   2782  C   GLU A1114      82.303  85.938 -34.906  1.00  0.00           C  
ATOM   2783  O   GLU A1114      82.387  85.036 -35.744  1.00  0.00           O  
ATOM   2784  CB  GLU A1114      84.116  87.179 -36.164  1.00  0.00           C  
ATOM   2785  CG  GLU A1114      83.333  87.514 -37.421  1.00  0.00           C  
ATOM   2786  CD  GLU A1114      84.238  87.555 -38.660  1.00  0.00           C  
ATOM   2787  OE1 GLU A1114      85.240  88.307 -38.647  1.00  0.00           O  
ATOM   2788  OE2 GLU A1114      83.956  86.831 -39.645  1.00  0.00           O  
ATOM   2789  N   ILE A1115      81.333  85.977 -34.002  1.00  0.00           N  
ATOM   2790  CA  ILE A1115      80.290  84.956 -33.896  1.00  0.00           C  
ATOM   2791  C   ILE A1115      78.974  85.469 -34.508  1.00  0.00           C  
ATOM   2792  O   ILE A1115      78.748  86.679 -34.589  1.00  0.00           O  
ATOM   2793  CB  ILE A1115      80.062  84.618 -32.408  1.00  0.00           C  
ATOM   2794  CG1 ILE A1115      78.990  83.547 -32.232  1.00  0.00           C  
ATOM   2795  CG2 ILE A1115      79.661  85.878 -31.646  1.00  0.00           C  
ATOM   2796  CD1 ILE A1115      78.695  83.251 -30.774  1.00  0.00           C  
ATOM   2797  N   GLY A1116      78.114  84.551 -34.941  1.00  0.00           N  
ATOM   2798  CA  GLY A1116      76.836  84.943 -35.519  1.00  0.00           C  
ATOM   2799  C   GLY A1116      75.797  85.160 -34.436  1.00  0.00           C  
ATOM   2800  O   GLY A1116      75.993  84.740 -33.299  1.00  0.00           O  
ATOM   2801  N   ASP A1117      74.668  85.759 -34.791  1.00  0.00           N  
ATOM   2802  CA  ASP A1117      73.609  86.042 -33.816  1.00  0.00           C  
ATOM   2803  C   ASP A1117      72.882  84.852 -33.198  1.00  0.00           C  
ATOM   2804  O   ASP A1117      72.518  84.879 -32.023  1.00  0.00           O  
ATOM   2805  CB  ASP A1117      72.564  86.985 -34.417  1.00  0.00           C  
ATOM   2806  CG  ASP A1117      72.961  88.435 -34.316  1.00  0.00           C  
ATOM   2807  OD1 ASP A1117      73.021  88.957 -33.177  1.00  0.00           O  
ATOM   2808  OD2 ASP A1117      73.208  89.046 -35.378  1.00  0.00           O  
ATOM   2809  N   PHE A1118      72.572  83.859 -34.017  1.00  0.00           N  
ATOM   2810  CA  PHE A1118      71.870  82.685 -33.521  1.00  0.00           C  
ATOM   2811  C   PHE A1118      72.769  81.490 -33.793  1.00  0.00           C  
ATOM   2812  O   PHE A1118      72.308  80.374 -34.043  1.00  0.00           O  
ATOM   2813  CB  PHE A1118      70.523  82.539 -34.235  1.00  0.00           C  
ATOM   2814  CG  PHE A1118      69.720  83.817 -34.287  1.00  0.00           C  
ATOM   2815  CD1 PHE A1118      69.122  84.334 -33.130  1.00  0.00           C  
ATOM   2816  CD2 PHE A1118      69.573  84.508 -35.483  1.00  0.00           C  
ATOM   2817  CE1 PHE A1118      68.396  85.515 -33.170  1.00  0.00           C  
ATOM   2818  CE2 PHE A1118      68.855  85.681 -35.529  1.00  0.00           C  
ATOM   2819  CZ  PHE A1118      68.261  86.190 -34.361  1.00  0.00           C  
ATOM   2820  N   GLU A1124      74.071  81.758 -33.779  1.00  0.00           N  
ATOM   2821  CA  GLU A1124      75.078  80.743 -34.020  1.00  0.00           C  
ATOM   2822  C   GLU A1124      75.348  80.113 -32.681  1.00  0.00           C  
ATOM   2823  O   GLU A1124      75.216  80.761 -31.650  1.00  0.00           O  
ATOM   2824  CB  GLU A1124      76.363  81.395 -34.534  1.00  0.00           C  
ATOM   2825  CG  GLU A1124      77.437  80.420 -34.976  1.00  0.00           C  
ATOM   2826  CD  GLU A1124      78.761  81.096 -35.306  1.00  0.00           C  
ATOM   2827  OE1 GLU A1124      78.797  82.000 -36.182  1.00  0.00           O  
ATOM   2828  OE2 GLU A1124      79.774  80.698 -34.690  1.00  0.00           O  
ATOM   2829  N   ASP A1125      75.726  78.848 -32.707  1.00  0.00           N  
ATOM   2830  CA  ASP A1125      76.038  78.116 -31.493  1.00  0.00           C  
ATOM   2831  C   ASP A1125      77.495  78.422 -31.123  1.00  0.00           C  
ATOM   2832  O   ASP A1125      78.297  78.798 -31.981  1.00  0.00           O  
ATOM   2833  CB  ASP A1125      75.863  76.616 -31.757  1.00  0.00           C  
ATOM   2834  CG  ASP A1125      75.694  75.795 -30.483  1.00  0.00           C  
ATOM   2835  OD1 ASP A1125      75.765  76.357 -29.360  1.00  0.00           O  
ATOM   2836  OD2 ASP A1125      75.476  74.572 -30.619  1.00  0.00           O  
ATOM   2837  N   LEU A1126      77.838  78.257 -29.852  1.00  0.00           N  
ATOM   2838  CA  LEU A1126      79.195  78.503 -29.389  1.00  0.00           C  
ATOM   2839  C   LEU A1126      80.127  77.303 -29.573  1.00  0.00           C  
ATOM   2840  O   LEU A1126      79.835  76.214 -29.096  1.00  0.00           O  
ATOM   2841  CB  LEU A1126      79.165  78.833 -27.906  1.00  0.00           C  
ATOM   2842  CG  LEU A1126      78.496  80.111 -27.432  1.00  0.00           C  
ATOM   2843  CD1 LEU A1126      78.562  80.169 -25.898  1.00  0.00           C  
ATOM   2844  CD2 LEU A1126      79.210  81.308 -28.064  1.00  0.00           C  
ATOM   2845  N   SER A1127      81.255  77.512 -30.240  1.00  0.00           N  
ATOM   2846  CA  SER A1127      82.268  76.476 -30.441  1.00  0.00           C  
ATOM   2847  C   SER A1127      82.959  76.272 -29.089  1.00  0.00           C  
ATOM   2848  O   SER A1127      83.076  77.216 -28.306  1.00  0.00           O  
ATOM   2849  CB  SER A1127      83.307  77.007 -31.398  1.00  0.00           C  
ATOM   2850  OG  SER A1127      83.807  78.246 -30.899  1.00  0.00           O  
ATOM   2851  N   THR A1128      83.524  75.095 -28.849  1.00  0.00           N  
ATOM   2852  CA  THR A1128      84.177  74.827 -27.560  1.00  0.00           C  
ATOM   2853  C   THR A1128      85.127  75.941 -27.185  1.00  0.00           C  
ATOM   2854  O   THR A1128      85.173  76.390 -26.045  1.00  0.00           O  
ATOM   2855  CB  THR A1128      84.976  73.523 -27.591  1.00  0.00           C  
ATOM   2856  OG1 THR A1128      84.202  72.503 -28.242  1.00  0.00           O  
ATOM   2857  CG2 THR A1128      85.292  73.092 -26.162  1.00  0.00           C  
ATOM   2858  N   GLU A1129      85.850  76.409 -28.190  1.00  0.00           N  
ATOM   2859  CA  GLU A1129      86.815  77.478 -28.040  1.00  0.00           C  
ATOM   2860  C   GLU A1129      86.113  78.707 -27.461  1.00  0.00           C  
ATOM   2861  O   GLU A1129      86.450  79.154 -26.356  1.00  0.00           O  
ATOM   2862  CB  GLU A1129      87.450  77.804 -29.402  1.00  0.00           C  
ATOM   2863  CG  GLU A1129      88.625  78.789 -29.342  1.00  0.00           C  
ATOM   2864  CD  GLU A1129      88.798  79.614 -30.632  1.00  0.00           C  
ATOM   2865  OE1 GLU A1129      88.452  79.114 -31.732  1.00  0.00           O  
ATOM   2866  OE2 GLU A1129      89.274  80.773 -30.541  1.00  0.00           O  
ATOM   2867  N   ASN A1130      85.082  79.198 -28.147  1.00  0.00           N  
ATOM   2868  CA  ASN A1130      84.392  80.392 -27.669  1.00  0.00           C  
ATOM   2869  C   ASN A1130      83.711  80.213 -26.328  1.00  0.00           C  
ATOM   2870  O   ASN A1130      83.697  81.134 -25.503  1.00  0.00           O  
ATOM   2871  CB  ASN A1130      83.393  80.882 -28.690  1.00  0.00           C  
ATOM   2872  CG  ASN A1130      84.038  81.643 -29.785  1.00  0.00           C  
ATOM   2873  OD1 ASN A1130      83.779  81.415 -30.958  1.00  0.00           O  
ATOM   2874  ND2 ASN A1130      84.889  82.566 -29.416  1.00  0.00           N  
ATOM   2875  N   GLU A1131      83.195  79.017 -26.088  1.00  0.00           N  
ATOM   2876  CA  GLU A1131      82.518  78.713 -24.848  1.00  0.00           C  
ATOM   2877  C   GLU A1131      83.445  78.976 -23.675  1.00  0.00           C  
ATOM   2878  O   GLU A1131      83.049  79.558 -22.662  1.00  0.00           O  
ATOM   2879  CB  GLU A1131      82.111  77.253 -24.855  1.00  0.00           C  
ATOM   2880  CG  GLU A1131      81.257  76.840 -23.706  1.00  0.00           C  
ATOM   2881  CD  GLU A1131      80.995  75.367 -23.727  1.00  0.00           C  
ATOM   2882  OE1 GLU A1131      80.752  74.827 -24.842  1.00  0.00           O  
ATOM   2883  OE2 GLU A1131      81.054  74.754 -22.628  1.00  0.00           O  
ATOM   2884  N   LYS A1132      84.689  78.538 -23.823  1.00  0.00           N  
ATOM   2885  CA  LYS A1132      85.692  78.722 -22.779  1.00  0.00           C  
ATOM   2886  C   LYS A1132      86.102  80.196 -22.674  1.00  0.00           C  
ATOM   2887  O   LYS A1132      86.264  80.736 -21.564  1.00  0.00           O  
ATOM   2888  CB  LYS A1132      86.935  77.878 -23.067  1.00  0.00           C  
ATOM   2889  CG  LYS A1132      86.706  76.396 -23.159  1.00  0.00           C  
ATOM   2890  CD  LYS A1132      87.987  75.707 -23.603  1.00  0.00           C  
ATOM   2891  CE  LYS A1132      87.831  74.193 -23.673  1.00  0.00           C  
ATOM   2892  NZ  LYS A1132      89.122  73.510 -23.960  1.00  0.00           N  
ATOM   2893  N   PHE A1133      86.261  80.850 -23.828  1.00  0.00           N  
ATOM   2894  CA  PHE A1133      86.664  82.243 -23.833  1.00  0.00           C  
ATOM   2895  C   PHE A1133      85.633  83.091 -23.106  1.00  0.00           C  
ATOM   2896  O   PHE A1133      85.968  83.774 -22.133  1.00  0.00           O  
ATOM   2897  CB  PHE A1133      86.907  82.762 -25.247  1.00  0.00           C  
ATOM   2898  CG  PHE A1133      87.564  84.108 -25.275  1.00  0.00           C  
ATOM   2899  CD1 PHE A1133      88.247  84.587 -24.159  1.00  0.00           C  
ATOM   2900  CD2 PHE A1133      87.443  84.926 -26.380  1.00  0.00           C  
ATOM   2901  CE1 PHE A1133      88.795  85.860 -24.136  1.00  0.00           C  
ATOM   2902  CE2 PHE A1133      87.984  86.199 -26.377  1.00  0.00           C  
ATOM   2903  CZ  PHE A1133      88.664  86.673 -25.244  1.00  0.00           C  
ATOM   2904  N   LEU A1134      84.377  83.022 -23.533  1.00  0.00           N  
ATOM   2905  CA  LEU A1134      83.320  83.798 -22.879  1.00  0.00           C  
ATOM   2906  C   LEU A1134      83.413  83.548 -21.378  1.00  0.00           C  
ATOM   2907  O   LEU A1134      83.244  84.463 -20.580  1.00  0.00           O  
ATOM   2908  CB  LEU A1134      81.941  83.407 -23.438  1.00  0.00           C  
ATOM   2909  CG  LEU A1134      80.624  83.808 -22.758  1.00  0.00           C  
ATOM   2910  CD1 LEU A1134      80.638  85.246 -22.340  1.00  0.00           C  
ATOM   2911  CD2 LEU A1134      79.472  83.565 -23.720  1.00  0.00           C  
ATOM   2912  N   GLY A1135      83.793  82.320 -21.025  1.00  0.00           N  
ATOM   2913  CA  GLY A1135      83.942  81.940 -19.639  1.00  0.00           C  
ATOM   2914  C   GLY A1135      85.034  82.770 -19.035  1.00  0.00           C  
ATOM   2915  O   GLY A1135      84.902  83.246 -17.902  1.00  0.00           O  
ATOM   2916  N   LYS A1136      86.113  82.931 -19.802  1.00  0.00           N  
ATOM   2917  CA  LYS A1136      87.269  83.724 -19.384  1.00  0.00           C  
ATOM   2918  C   LYS A1136      86.743  85.111 -19.119  1.00  0.00           C  
ATOM   2919  O   LYS A1136      86.819  85.610 -17.979  1.00  0.00           O  
ATOM   2920  CB  LYS A1136      88.317  83.782 -20.492  1.00  0.00           C  
ATOM   2921  CG  LYS A1136      89.698  84.238 -20.048  1.00  0.00           C  
ATOM   2922  CD  LYS A1136      90.691  84.180 -21.219  1.00  0.00           C  
ATOM   2923  CE  LYS A1136      90.906  82.739 -21.739  1.00  0.00           C  
ATOM   2924  NZ  LYS A1136      91.647  82.654 -23.058  1.00  0.00           N  
ATOM   2925  N   LEU A1137      86.141  85.700 -20.154  1.00  0.00           N  
ATOM   2926  CA  LEU A1137      85.569  87.035 -20.029  1.00  0.00           C  
ATOM   2927  C   LEU A1137      84.657  87.174 -18.784  1.00  0.00           C  
ATOM   2928  O   LEU A1137      84.863  88.097 -17.965  1.00  0.00           O  
ATOM   2929  CB  LEU A1137      84.802  87.425 -21.293  1.00  0.00           C  
ATOM   2930  CG  LEU A1137      85.598  87.260 -22.596  1.00  0.00           C  
ATOM   2931  CD1 LEU A1137      84.744  87.446 -23.856  1.00  0.00           C  
ATOM   2932  CD2 LEU A1137      86.761  88.224 -22.571  1.00  0.00           C  
ATOM   2933  N   VAL A1138      83.735  86.236 -18.551  1.00  0.00           N  
ATOM   2934  CA  VAL A1138      82.885  86.454 -17.403  1.00  0.00           C  
ATOM   2935  C   VAL A1138      83.599  86.261 -16.097  1.00  0.00           C  
ATOM   2936  O   VAL A1138      83.129  86.727 -15.051  1.00  0.00           O  
ATOM   2937  CB  VAL A1138      81.470  85.785 -17.473  1.00  0.00           C  
ATOM   2938  CG1 VAL A1138      81.251  85.095 -18.778  1.00  0.00           C  
ATOM   2939  CG2 VAL A1138      81.205  84.926 -16.298  1.00  0.00           C  
ATOM   2940  N   ARG A1139      84.772  85.647 -16.132  1.00  0.00           N  
ATOM   2941  CA  ARG A1139      85.483  85.491 -14.870  1.00  0.00           C  
ATOM   2942  C   ARG A1139      86.043  86.852 -14.534  1.00  0.00           C  
ATOM   2943  O   ARG A1139      85.979  87.301 -13.389  1.00  0.00           O  
ATOM   2944  CB  ARG A1139      86.633  84.497 -14.962  1.00  0.00           C  
ATOM   2945  CG  ARG A1139      87.346  84.389 -13.627  1.00  0.00           C  
ATOM   2946  CD  ARG A1139      88.424  83.340 -13.592  1.00  0.00           C  
ATOM   2947  NE  ARG A1139      88.713  83.047 -12.195  1.00  0.00           N  
ATOM   2948  CZ  ARG A1139      89.863  82.561 -11.760  1.00  0.00           C  
ATOM   2949  NH1 ARG A1139      90.831  82.261 -12.621  1.00  0.00           N  
ATOM   2950  NH2 ARG A1139      90.029  82.336 -10.465  1.00  0.00           N  
ATOM   2951  N   ASP A1140      86.584  87.487 -15.574  1.00  0.00           N  
ATOM   2952  CA  ASP A1140      87.189  88.806 -15.495  1.00  0.00           C  
ATOM   2953  C   ASP A1140      86.119  89.788 -15.049  1.00  0.00           C  
ATOM   2954  O   ASP A1140      86.069  90.174 -13.867  1.00  0.00           O  
ATOM   2955  CB  ASP A1140      87.776  89.196 -16.866  1.00  0.00           C  
ATOM   2956  CG  ASP A1140      88.995  88.327 -17.262  1.00  0.00           C  
ATOM   2957  OD1 ASP A1140      89.709  87.878 -16.342  1.00  0.00           O  
ATOM   2958  OD2 ASP A1140      89.248  88.093 -18.475  1.00  0.00           O  
ATOM   2959  N   LYS A1141      85.204  90.103 -15.966  1.00  0.00           N  
ATOM   2960  CA  LYS A1141      84.125  91.033 -15.657  1.00  0.00           C  
ATOM   2961  C   LYS A1141      83.409  90.808 -14.311  1.00  0.00           C  
ATOM   2962  O   LYS A1141      83.473  91.663 -13.455  1.00  0.00           O  
ATOM   2963  CB  LYS A1141      83.119  91.067 -16.802  1.00  0.00           C  
ATOM   2964  CG  LYS A1141      82.154  92.256 -16.785  1.00  0.00           C  
ATOM   2965  CD  LYS A1141      82.869  93.599 -17.037  1.00  0.00           C  
ATOM   2966  CE  LYS A1141      83.807  93.571 -18.277  1.00  0.00           C  
ATOM   2967  NZ  LYS A1141      84.496  94.885 -18.586  1.00  0.00           N  
ATOM   2968  N   TYR A1142      82.805  89.644 -14.079  1.00  0.00           N  
ATOM   2969  CA  TYR A1142      82.065  89.427 -12.829  1.00  0.00           C  
ATOM   2970  C   TYR A1142      82.760  88.738 -11.671  1.00  0.00           C  
ATOM   2971  O   TYR A1142      82.154  88.543 -10.617  1.00  0.00           O  
ATOM   2972  CB  TYR A1142      80.718  88.774 -13.103  1.00  0.00           C  
ATOM   2973  CG  TYR A1142      80.003  89.432 -14.242  1.00  0.00           C  
ATOM   2974  CD1 TYR A1142      80.297  89.082 -15.547  1.00  0.00           C  
ATOM   2975  CD2 TYR A1142      79.097  90.452 -14.022  1.00  0.00           C  
ATOM   2976  CE1 TYR A1142      79.722  89.724 -16.596  1.00  0.00           C  
ATOM   2977  CE2 TYR A1142      78.511  91.114 -15.070  1.00  0.00           C  
ATOM   2978  CZ  TYR A1142      78.828  90.750 -16.357  1.00  0.00           C  
ATOM   2979  OH  TYR A1142      78.290  91.436 -17.431  1.00  0.00           O  
ATOM   2980  N   ASP A1143      84.018  88.357 -11.859  1.00  0.00           N  
ATOM   2981  CA  ASP A1143      84.783  87.741 -10.776  1.00  0.00           C  
ATOM   2982  C   ASP A1143      84.197  86.412 -10.300  1.00  0.00           C  
ATOM   2983  O   ASP A1143      84.266  86.079  -9.112  1.00  0.00           O  
ATOM   2984  CB  ASP A1143      84.833  88.721  -9.611  1.00  0.00           C  
ATOM   2985  CG  ASP A1143      86.090  88.602  -8.800  1.00  0.00           C  
ATOM   2986  OD1 ASP A1143      87.051  87.950  -9.282  1.00  0.00           O  
ATOM   2987  OD2 ASP A1143      86.123  89.181  -7.685  1.00  0.00           O  
ATOM   2988  N   THR A1153      83.717  85.609 -11.246  1.00  0.00           N  
ATOM   2989  CA  THR A1153      83.086  84.352 -10.890  1.00  0.00           C  
ATOM   2990  C   THR A1153      83.463  83.204 -11.793  1.00  0.00           C  
ATOM   2991  O   THR A1153      83.665  83.375 -13.005  1.00  0.00           O  
ATOM   2992  CB  THR A1153      81.552  84.496 -10.934  1.00  0.00           C  
ATOM   2993  OG1 THR A1153      80.961  83.431 -10.210  1.00  0.00           O  
ATOM   2994  CG2 THR A1153      81.021  84.485 -12.370  1.00  0.00           C  
ATOM   2995  N   ASP A1154      83.479  82.016 -11.194  1.00  0.00           N  
ATOM   2996  CA  ASP A1154      83.776  80.755 -11.883  1.00  0.00           C  
ATOM   2997  C   ASP A1154      82.469  80.049 -12.361  1.00  0.00           C  
ATOM   2998  O   ASP A1154      82.504  79.221 -13.276  1.00  0.00           O  
ATOM   2999  CB  ASP A1154      84.623  79.840 -10.977  1.00  0.00           C  
ATOM   3000  CG  ASP A1154      86.148  80.085 -11.131  1.00  0.00           C  
ATOM   3001  OD1 ASP A1154      86.586  80.204 -12.323  1.00  0.00           O  
ATOM   3002  OD2 ASP A1154      86.885  80.128 -10.078  1.00  0.00           O  
ATOM   3003  N   PHE A1155      81.325  80.468 -11.809  1.00  0.00           N  
ATOM   3004  CA  PHE A1155      79.999  79.936 -12.138  1.00  0.00           C  
ATOM   3005  C   PHE A1155      78.982  80.969 -12.698  1.00  0.00           C  
ATOM   3006  O   PHE A1155      78.780  82.025 -12.094  1.00  0.00           O  
ATOM   3007  CB  PHE A1155      79.417  79.320 -10.865  1.00  0.00           C  
ATOM   3008  CG  PHE A1155      77.981  78.912 -10.989  1.00  0.00           C  
ATOM   3009  CD1 PHE A1155      77.515  78.317 -12.149  1.00  0.00           C  
ATOM   3010  CD2 PHE A1155      77.095  79.149  -9.965  1.00  0.00           C  
ATOM   3011  CE1 PHE A1155      76.202  77.975 -12.286  1.00  0.00           C  
ATOM   3012  CE2 PHE A1155      75.775  78.804 -10.095  1.00  0.00           C  
ATOM   3013  CZ  PHE A1155      75.325  78.219 -11.250  1.00  0.00           C  
ATOM   3014  N   TYR A1156      78.303  80.663 -13.804  1.00  0.00           N  
ATOM   3015  CA  TYR A1156      77.296  81.591 -14.354  1.00  0.00           C  
ATOM   3016  C   TYR A1156      76.183  80.947 -15.250  1.00  0.00           C  
ATOM   3017  O   TYR A1156      76.396  79.949 -15.960  1.00  0.00           O  
ATOM   3018  CB  TYR A1156      77.956  82.782 -15.063  1.00  0.00           C  
ATOM   3019  CG  TYR A1156      78.351  82.497 -16.486  1.00  0.00           C  
ATOM   3020  CD1 TYR A1156      79.272  81.522 -16.788  1.00  0.00           C  
ATOM   3021  CD2 TYR A1156      77.762  83.171 -17.536  1.00  0.00           C  
ATOM   3022  CE1 TYR A1156      79.593  81.223 -18.097  1.00  0.00           C  
ATOM   3023  CE2 TYR A1156      78.075  82.879 -18.864  1.00  0.00           C  
ATOM   3024  CZ  TYR A1156      78.990  81.898 -19.133  1.00  0.00           C  
ATOM   3025  OH  TYR A1156      79.306  81.544 -20.428  1.00  0.00           O  
ATOM   3026  N   ILE A1157      75.004  81.561 -15.231  1.00  0.00           N  
ATOM   3027  CA  ILE A1157      73.848  81.097 -15.974  1.00  0.00           C  
ATOM   3028  C   ILE A1157      73.780  81.809 -17.307  1.00  0.00           C  
ATOM   3029  O   ILE A1157      74.003  83.008 -17.339  1.00  0.00           O  
ATOM   3030  CB  ILE A1157      72.606  81.449 -15.183  1.00  0.00           C  
ATOM   3031  CG1 ILE A1157      72.665  80.789 -13.805  1.00  0.00           C  
ATOM   3032  CG2 ILE A1157      71.408  81.010 -15.911  1.00  0.00           C  
ATOM   3033  CD1 ILE A1157      71.545  81.168 -12.898  1.00  0.00           C  
ATOM   3034  N   LEU A1158      73.512  81.101 -18.402  1.00  0.00           N  
ATOM   3035  CA  LEU A1158      73.421  81.746 -19.718  1.00  0.00           C  
ATOM   3036  C   LEU A1158      72.001  81.527 -20.197  1.00  0.00           C  
ATOM   3037  O   LEU A1158      71.715  80.537 -20.874  1.00  0.00           O  
ATOM   3038  CB  LEU A1158      74.405  81.146 -20.757  1.00  0.00           C  
ATOM   3039  CG  LEU A1158      74.466  81.870 -22.130  1.00  0.00           C  
ATOM   3040  CD1 LEU A1158      75.152  83.220 -21.958  1.00  0.00           C  
ATOM   3041  CD2 LEU A1158      75.196  81.105 -23.222  1.00  0.00           C  
ATOM   3042  N   ASP A1159      71.112  82.453 -19.854  1.00  0.00           N  
ATOM   3043  CA  ASP A1159      69.700  82.366 -20.226  1.00  0.00           C  
ATOM   3044  C   ASP A1159      69.412  82.835 -21.663  1.00  0.00           C  
ATOM   3045  O   ASP A1159      70.238  83.527 -22.249  1.00  0.00           O  
ATOM   3046  CB  ASP A1159      68.904  83.206 -19.247  1.00  0.00           C  
ATOM   3047  CG  ASP A1159      67.487  82.752 -19.111  1.00  0.00           C  
ATOM   3048  OD1 ASP A1159      66.940  82.249 -20.103  1.00  0.00           O  
ATOM   3049  OD2 ASP A1159      66.919  82.915 -18.002  1.00  0.00           O  
ATOM   3050  N   LYS A1160      68.274  82.399 -22.220  1.00  0.00           N  
ATOM   3051  CA  LYS A1160      67.784  82.755 -23.560  1.00  0.00           C  
ATOM   3052  C   LYS A1160      68.623  82.343 -24.738  1.00  0.00           C  
ATOM   3053  O   LYS A1160      69.183  83.186 -25.426  1.00  0.00           O  
ATOM   3054  CB  LYS A1160      67.475  84.256 -23.697  1.00  0.00           C  
ATOM   3055  CG  LYS A1160      66.090  84.686 -23.255  1.00  0.00           C  
ATOM   3056  CD  LYS A1160      65.893  84.531 -21.756  1.00  0.00           C  
ATOM   3057  CE  LYS A1160      64.515  85.016 -21.333  1.00  0.00           C  
ATOM   3058  NZ  LYS A1160      63.485  84.618 -22.346  1.00  0.00           N  
ATOM   3059  N   PHE A1161      68.681  81.048 -24.999  1.00  0.00           N  
ATOM   3060  CA  PHE A1161      69.433  80.542 -26.142  1.00  0.00           C  
ATOM   3061  C   PHE A1161      68.646  80.704 -27.419  1.00  0.00           C  
ATOM   3062  O   PHE A1161      67.414  80.679 -27.401  1.00  0.00           O  
ATOM   3063  CB  PHE A1161      69.745  79.045 -25.965  1.00  0.00           C  
ATOM   3064  CG  PHE A1161      71.066  78.794 -25.347  1.00  0.00           C  
ATOM   3065  CD1 PHE A1161      71.234  78.887 -23.970  1.00  0.00           C  
ATOM   3066  CD2 PHE A1161      72.170  78.571 -26.143  1.00  0.00           C  
ATOM   3067  CE1 PHE A1161      72.490  78.772 -23.404  1.00  0.00           C  
ATOM   3068  CE2 PHE A1161      73.429  78.459 -25.580  1.00  0.00           C  
ATOM   3069  CZ  PHE A1161      73.588  78.561 -24.207  1.00  0.00           C  
ATOM   3070  N   PRO A1162      69.337  80.921 -28.542  1.00  0.00           N  
ATOM   3071  CA  PRO A1162      68.586  81.054 -29.792  1.00  0.00           C  
ATOM   3072  C   PRO A1162      67.781  79.772 -29.894  1.00  0.00           C  
ATOM   3073  O   PRO A1162      68.248  78.733 -29.435  1.00  0.00           O  
ATOM   3074  CB  PRO A1162      69.687  81.037 -30.862  1.00  0.00           C  
ATOM   3075  CG  PRO A1162      70.805  81.711 -30.176  1.00  0.00           C  
ATOM   3076  CD  PRO A1162      70.774  81.146 -28.759  1.00  0.00           C  
ATOM   3077  N   LEU A1163      66.535  79.856 -30.336  1.00  0.00           N  
ATOM   3078  CA  LEU A1163      65.741  78.651 -30.528  1.00  0.00           C  
ATOM   3079  C   LEU A1163      66.301  78.139 -31.861  1.00  0.00           C  
ATOM   3080  O   LEU A1163      66.885  78.918 -32.627  1.00  0.00           O  
ATOM   3081  CB  LEU A1163      64.276  79.017 -30.685  1.00  0.00           C  
ATOM   3082  CG  LEU A1163      63.263  77.896 -30.756  1.00  0.00           C  
ATOM   3083  CD1 LEU A1163      62.773  77.581 -29.361  1.00  0.00           C  
ATOM   3084  CD2 LEU A1163      62.117  78.353 -31.633  1.00  0.00           C  
ATOM   3085  N   GLU A1416      66.137  76.851 -32.137  1.00  0.00           N  
ATOM   3086  CA  GLU A1416      66.646  76.226 -33.374  1.00  0.00           C  
ATOM   3087  C   GLU A1416      68.049  75.611 -33.222  1.00  0.00           C  
ATOM   3088  O   GLU A1416      68.590  75.001 -34.150  1.00  0.00           O  
ATOM   3089  CB  GLU A1416      66.541  77.140 -34.611  1.00  0.00           C  
ATOM   3090  CG  GLU A1416      65.082  77.578 -34.993  1.00  0.00           C  
ATOM   3091  CD  GLU A1416      64.141  76.436 -35.432  1.00  0.00           C  
ATOM   3092  OE1 GLU A1416      64.224  75.980 -36.606  1.00  0.00           O  
ATOM   3093  OE2 GLU A1416      63.291  76.027 -34.603  1.00  0.00           O  
ATOM   3094  N   ILE A1418      68.642  75.828 -32.053  1.00  0.00           N  
ATOM   3095  CA  ILE A1418      69.908  75.210 -31.680  1.00  0.00           C  
ATOM   3096  C   ILE A1418      69.540  74.557 -30.344  1.00  0.00           C  
ATOM   3097  O   ILE A1418      70.414  74.250 -29.526  1.00  0.00           O  
ATOM   3098  CB  ILE A1418      71.080  76.199 -31.506  1.00  0.00           C  
ATOM   3099  CG1 ILE A1418      70.843  77.144 -30.342  1.00  0.00           C  
ATOM   3100  CG2 ILE A1418      71.268  76.990 -32.758  1.00  0.00           C  
ATOM   3101  CD1 ILE A1418      72.053  77.949 -29.985  1.00  0.00           C  
ATOM   3102  N   ARG A1419      68.219  74.416 -30.132  1.00  0.00           N  
ATOM   3103  CA  ARG A1419      67.619  73.790 -28.954  1.00  0.00           C  
ATOM   3104  C   ARG A1419      66.647  72.727 -29.472  1.00  0.00           C  
ATOM   3105  O   ARG A1419      66.214  72.787 -30.625  1.00  0.00           O  
ATOM   3106  CB  ARG A1419      66.857  74.797 -28.111  1.00  0.00           C  
ATOM   3107  CG  ARG A1419      67.691  75.960 -27.637  1.00  0.00           C  
ATOM   3108  CD  ARG A1419      68.949  75.515 -26.939  1.00  0.00           C  
ATOM   3109  NE  ARG A1419      68.727  75.176 -25.543  1.00  0.00           N  
ATOM   3110  CZ  ARG A1419      69.665  75.284 -24.605  1.00  0.00           C  
ATOM   3111  NH1 ARG A1419      70.869  75.743 -24.930  1.00  0.00           N  
ATOM   3112  NH2 ARG A1419      69.404  74.961 -23.340  1.00  0.00           N  
ATOM   3113  N   PRO A1420      66.348  71.708 -28.653  1.00  0.00           N  
ATOM   3114  CA  PRO A1420      65.444  70.598 -28.968  1.00  0.00           C  
ATOM   3115  C   PRO A1420      64.014  71.001 -29.316  1.00  0.00           C  
ATOM   3116  O   PRO A1420      63.522  72.026 -28.850  1.00  0.00           O  
ATOM   3117  CB  PRO A1420      65.489  69.770 -27.681  1.00  0.00           C  
ATOM   3118  CG  PRO A1420      66.871  69.939 -27.249  1.00  0.00           C  
ATOM   3119  CD  PRO A1420      67.053  71.428 -27.395  1.00  0.00           C  
ATOM   3120  N   PHE A1421      63.333  70.145 -30.079  1.00  0.00           N  
ATOM   3121  CA  PHE A1421      61.951  70.371 -30.495  1.00  0.00           C  
ATOM   3122  C   PHE A1421      60.996  70.615 -29.332  1.00  0.00           C  
ATOM   3123  O   PHE A1421      59.894  71.071 -29.551  1.00  0.00           O  
ATOM   3124  CB  PHE A1421      61.418  69.168 -31.280  1.00  0.00           C  
ATOM   3125  CG  PHE A1421      61.064  67.986 -30.409  1.00  0.00           C  
ATOM   3126  CD1 PHE A1421      62.017  67.037 -30.077  1.00  0.00           C  
ATOM   3127  CD2 PHE A1421      59.796  67.871 -29.864  1.00  0.00           C  
ATOM   3128  CE1 PHE A1421      61.715  66.002 -29.211  1.00  0.00           C  
ATOM   3129  CE2 PHE A1421      59.483  66.839 -28.993  1.00  0.00           C  
ATOM   3130  CZ  PHE A1421      60.442  65.904 -28.664  1.00  0.00           C  
ATOM   3131  N   TYR A1422      61.365  70.245 -28.115  1.00  0.00           N  
ATOM   3132  CA  TYR A1422      60.462  70.454 -27.001  1.00  0.00           C  
ATOM   3133  C   TYR A1422      60.705  71.744 -26.235  1.00  0.00           C  
ATOM   3134  O   TYR A1422      60.157  71.920 -25.136  1.00  0.00           O  
ATOM   3135  CB  TYR A1422      60.510  69.263 -26.033  1.00  0.00           C  
ATOM   3136  CG  TYR A1422      61.902  68.882 -25.544  1.00  0.00           C  
ATOM   3137  CD1 TYR A1422      62.536  69.588 -24.511  1.00  0.00           C  
ATOM   3138  CD2 TYR A1422      62.602  67.835 -26.147  1.00  0.00           C  
ATOM   3139  CE1 TYR A1422      63.820  69.260 -24.117  1.00  0.00           C  
ATOM   3140  CE2 TYR A1422      63.880  67.506 -25.752  1.00  0.00           C  
ATOM   3141  CZ  TYR A1422      64.481  68.219 -24.750  1.00  0.00           C  
ATOM   3142  OH  TYR A1422      65.769  67.902 -24.430  1.00  0.00           O  
ATOM   3143  N   THR A1423      61.513  72.645 -26.800  1.00  0.00           N  
ATOM   3144  CA  THR A1423      61.844  73.923 -26.133  1.00  0.00           C  
ATOM   3145  C   THR A1423      60.899  75.075 -26.475  1.00  0.00           C  
ATOM   3146  O   THR A1423      60.778  75.475 -27.639  1.00  0.00           O  
ATOM   3147  CB  THR A1423      63.279  74.379 -26.440  1.00  0.00           C  
ATOM   3148  OG1 THR A1423      64.157  73.241 -26.495  1.00  0.00           O  
ATOM   3149  CG2 THR A1423      63.753  75.303 -25.354  1.00  0.00           C  
ATOM   3150  N   MET A1424      60.251  75.604 -25.442  1.00  0.00           N  
ATOM   3151  CA  MET A1424      59.300  76.693 -25.595  1.00  0.00           C  
ATOM   3152  C   MET A1424      59.984  77.989 -26.013  1.00  0.00           C  
ATOM   3153  O   MET A1424      60.852  78.498 -25.292  1.00  0.00           O  
ATOM   3154  CB  MET A1424      58.560  76.939 -24.282  1.00  0.00           C  
ATOM   3155  CG  MET A1424      57.565  78.087 -24.361  1.00  0.00           C  
ATOM   3156  SD  MET A1424      55.996  77.521 -25.009  1.00  0.00           S  
ATOM   3157  CE  MET A1424      55.176  77.353 -23.396  1.00  0.00           C  
ATOM   3158  N   PRO A1425      59.540  78.588 -27.131  1.00  0.00           N  
ATOM   3159  CA  PRO A1425      60.128  79.828 -27.621  1.00  0.00           C  
ATOM   3160  C   PRO A1425      59.749  80.979 -26.708  1.00  0.00           C  
ATOM   3161  O   PRO A1425      58.785  80.884 -25.945  1.00  0.00           O  
ATOM   3162  CB  PRO A1425      59.509  79.988 -29.008  1.00  0.00           C  
ATOM   3163  CG  PRO A1425      58.996  78.642 -29.354  1.00  0.00           C  
ATOM   3164  CD  PRO A1425      58.472  78.151 -28.031  1.00  0.00           C  
ATOM   3165  N   ASP A1426      60.545  82.046 -26.784  1.00  0.00           N  
ATOM   3166  CA  ASP A1426      60.386  83.265 -25.992  1.00  0.00           C  
ATOM   3167  C   ASP A1426      59.177  83.994 -26.559  1.00  0.00           C  
ATOM   3168  O   ASP A1426      59.021  84.090 -27.783  1.00  0.00           O  
ATOM   3169  CB  ASP A1426      61.683  84.104 -26.104  1.00  0.00           C  
ATOM   3170  CG  ASP A1426      61.566  85.512 -25.508  1.00  0.00           C  
ATOM   3171  OD1 ASP A1426      61.611  85.689 -24.274  1.00  0.00           O  
ATOM   3172  OD2 ASP A1426      61.495  86.463 -26.296  1.00  0.00           O  
ATOM   3173  N   PRO A1427      58.240  84.383 -25.683  1.00  0.00           N  
ATOM   3174  CA  PRO A1427      57.030  85.090 -26.084  1.00  0.00           C  
ATOM   3175  C   PRO A1427      57.345  86.403 -26.791  1.00  0.00           C  
ATOM   3176  O   PRO A1427      56.871  86.640 -27.907  1.00  0.00           O  
ATOM   3177  CB  PRO A1427      56.287  85.288 -24.756  1.00  0.00           C  
ATOM   3178  CG  PRO A1427      57.336  85.210 -23.730  1.00  0.00           C  
ATOM   3179  CD  PRO A1427      58.218  84.107 -24.241  1.00  0.00           C  
ATOM   3180  N   ALA A1437      58.147  87.247 -26.146  1.00  0.00           N  
ATOM   3181  CA  ALA A1437      58.538  88.526 -26.722  1.00  0.00           C  
ATOM   3182  C   ALA A1437      59.083  88.230 -28.103  1.00  0.00           C  
ATOM   3183  O   ALA A1437      58.360  88.329 -29.092  1.00  0.00           O  
ATOM   3184  CB  ALA A1437      59.589  89.153 -25.875  1.00  0.00           C  
ATOM   3185  N   ASN A1438      60.362  87.883 -28.171  1.00  0.00           N  
ATOM   3186  CA  ASN A1438      60.958  87.526 -29.440  1.00  0.00           C  
ATOM   3187  C   ASN A1438      61.019  86.000 -29.541  1.00  0.00           C  
ATOM   3188  O   ASN A1438      61.716  85.333 -28.774  1.00  0.00           O  
ATOM   3189  CB  ASN A1438      62.337  88.121 -29.590  1.00  0.00           C  
ATOM   3190  CG  ASN A1438      62.865  87.951 -30.989  1.00  0.00           C  
ATOM   3191  OD1 ASN A1438      62.778  86.865 -31.574  1.00  0.00           O  
ATOM   3192  ND2 ASN A1438      63.372  89.033 -31.561  1.00  0.00           N  
ATOM   3193  N   PRO A1443      60.333  85.437 -30.543  1.00  0.00           N  
ATOM   3194  CA  PRO A1443      60.223  84.007 -30.837  1.00  0.00           C  
ATOM   3195  C   PRO A1443      61.403  83.431 -31.583  1.00  0.00           C  
ATOM   3196  O   PRO A1443      61.302  82.355 -32.166  1.00  0.00           O  
ATOM   3197  CB  PRO A1443      58.987  83.956 -31.714  1.00  0.00           C  
ATOM   3198  CG  PRO A1443      59.230  85.145 -32.607  1.00  0.00           C  
ATOM   3199  CD  PRO A1443      59.683  86.228 -31.607  1.00  0.00           C  
ATOM   3200  N   LYS A1444      62.483  84.181 -31.679  1.00  0.00           N  
ATOM   3201  CA  LYS A1444      63.635  83.630 -32.348  1.00  0.00           C  
ATOM   3202  C   LYS A1444      64.582  83.087 -31.256  1.00  0.00           C  
ATOM   3203  O   LYS A1444      65.609  82.467 -31.534  1.00  0.00           O  
ATOM   3204  CB  LYS A1444      64.282  84.672 -33.250  1.00  0.00           C  
ATOM   3205  CG  LYS A1444      65.275  84.070 -34.206  1.00  0.00           C  
ATOM   3206  CD  LYS A1444      65.416  84.865 -35.484  1.00  0.00           C  
ATOM   3207  CE  LYS A1444      64.327  84.530 -36.478  1.00  0.00           C  
ATOM   3208  NZ  LYS A1444      64.672  85.007 -37.859  1.00  0.00           N  
ATOM   3209  N   TYR A1448      64.183  83.291 -30.006  1.00  0.00           N  
ATOM   3210  CA  TYR A1448      64.927  82.837 -28.847  1.00  0.00           C  
ATOM   3211  C   TYR A1448      63.997  81.899 -28.071  1.00  0.00           C  
ATOM   3212  O   TYR A1448      62.779  81.956 -28.230  1.00  0.00           O  
ATOM   3213  CB  TYR A1448      65.355  84.030 -27.991  1.00  0.00           C  
ATOM   3214  CG  TYR A1448      66.434  84.892 -28.622  1.00  0.00           C  
ATOM   3215  CD1 TYR A1448      66.321  85.345 -29.934  1.00  0.00           C  
ATOM   3216  CD2 TYR A1448      67.597  85.200 -27.920  1.00  0.00           C  
ATOM   3217  CE1 TYR A1448      67.336  86.069 -30.536  1.00  0.00           C  
ATOM   3218  CE2 TYR A1448      68.624  85.925 -28.516  1.00  0.00           C  
ATOM   3219  CZ  TYR A1448      68.492  86.349 -29.829  1.00  0.00           C  
ATOM   3220  OH  TYR A1448      69.552  86.978 -30.445  1.00  0.00           O  
ATOM   3221  N   SER A1456      64.577  81.048 -27.235  1.00  0.00           N  
ATOM   3222  CA  SER A1456      63.832  80.054 -26.482  1.00  0.00           C  
ATOM   3223  C   SER A1456      64.045  80.215 -25.024  1.00  0.00           C  
ATOM   3224  O   SER A1456      65.066  80.718 -24.634  1.00  0.00           O  
ATOM   3225  CB  SER A1456      64.346  78.685 -26.876  1.00  0.00           C  
ATOM   3226  OG  SER A1456      65.697  78.771 -27.312  1.00  0.00           O  
ATOM   3227  N   ASN A1457      63.145  79.690 -24.207  1.00  0.00           N  
ATOM   3228  CA  ASN A1457      63.292  79.816 -22.762  1.00  0.00           C  
ATOM   3229  C   ASN A1457      64.240  78.789 -22.176  1.00  0.00           C  
ATOM   3230  O   ASN A1457      64.030  78.311 -21.062  1.00  0.00           O  
ATOM   3231  CB  ASN A1457      61.951  79.694 -22.063  1.00  0.00           C  
ATOM   3232  CG  ASN A1457      61.044  80.876 -22.315  1.00  0.00           C  
ATOM   3233  OD1 ASN A1457      59.956  80.945 -21.750  1.00  0.00           O  
ATOM   3234  ND2 ASN A1457      61.483  81.820 -23.138  1.00  0.00           N  
ATOM   3235  N   SER A1458      65.259  78.439 -22.954  1.00  0.00           N  
ATOM   3236  CA  SER A1458      66.290  77.493 -22.581  1.00  0.00           C  
ATOM   3237  C   SER A1458      67.401  78.220 -21.831  1.00  0.00           C  
ATOM   3238  O   SER A1458      67.358  79.433 -21.684  1.00  0.00           O  
ATOM   3239  CB  SER A1458      66.838  76.886 -23.857  1.00  0.00           C  
ATOM   3240  OG  SER A1458      66.921  77.868 -24.873  1.00  0.00           O  
ATOM   3241  N   TYR A1459      68.412  77.492 -21.375  1.00  0.00           N  
ATOM   3242  CA  TYR A1459      69.507  78.097 -20.628  1.00  0.00           C  
ATOM   3243  C   TYR A1459      70.537  77.049 -20.198  1.00  0.00           C  
ATOM   3244  O   TYR A1459      70.181  75.880 -20.033  1.00  0.00           O  
ATOM   3245  CB  TYR A1459      68.940  78.745 -19.379  1.00  0.00           C  
ATOM   3246  CG  TYR A1459      68.016  77.833 -18.629  1.00  0.00           C  
ATOM   3247  CD1 TYR A1459      66.674  77.738 -18.962  1.00  0.00           C  
ATOM   3248  CD2 TYR A1459      68.472  77.063 -17.573  1.00  0.00           C  
ATOM   3249  CE1 TYR A1459      65.804  76.896 -18.256  1.00  0.00           C  
ATOM   3250  CE2 TYR A1459      67.604  76.212 -16.864  1.00  0.00           C  
ATOM   3251  CZ  TYR A1459      66.278  76.145 -17.222  1.00  0.00           C  
ATOM   3252  OH  TYR A1459      65.433  75.318 -16.560  1.00  0.00           O  
ATOM   3253  N   ASP A1460      71.795  77.459 -20.012  1.00  0.00           N  
ATOM   3254  CA  ASP A1460      72.851  76.552 -19.544  1.00  0.00           C  
ATOM   3255  C   ASP A1460      73.560  77.084 -18.301  1.00  0.00           C  
ATOM   3256  O   ASP A1460      73.458  78.263 -17.978  1.00  0.00           O  
ATOM   3257  CB  ASP A1460      73.888  76.320 -20.625  1.00  0.00           C  
ATOM   3258  CG  ASP A1460      73.377  75.452 -21.734  1.00  0.00           C  
ATOM   3259  OD1 ASP A1460      72.179  75.089 -21.703  1.00  0.00           O  
ATOM   3260  OD2 ASP A1460      74.179  75.133 -22.649  1.00  0.00           O  
ATOM   3261  N   PHE A1461      74.211  76.203 -17.561  1.00  0.00           N  
ATOM   3262  CA  PHE A1461      74.970  76.607 -16.396  1.00  0.00           C  
ATOM   3263  C   PHE A1461      76.380  76.305 -16.821  1.00  0.00           C  
ATOM   3264  O   PHE A1461      76.569  75.482 -17.697  1.00  0.00           O  
ATOM   3265  CB  PHE A1461      74.593  75.793 -15.187  1.00  0.00           C  
ATOM   3266  CG  PHE A1461      73.315  76.231 -14.542  1.00  0.00           C  
ATOM   3267  CD1 PHE A1461      72.365  76.938 -15.255  1.00  0.00           C  
ATOM   3268  CD2 PHE A1461      73.101  75.999 -13.184  1.00  0.00           C  
ATOM   3269  CE1 PHE A1461      71.224  77.425 -14.627  1.00  0.00           C  
ATOM   3270  CE2 PHE A1461      71.957  76.481 -12.530  1.00  0.00           C  
ATOM   3271  CZ  PHE A1461      71.019  77.199 -13.258  1.00  0.00           C  
ATOM   3272  N   PHE A1462      77.363  77.013 -16.272  1.00  0.00           N  
ATOM   3273  CA  PHE A1462      78.768  76.826 -16.648  1.00  0.00           C  
ATOM   3274  C   PHE A1462      79.710  76.836 -15.471  1.00  0.00           C  
ATOM   3275  O   PHE A1462      79.552  77.634 -14.553  1.00  0.00           O  
ATOM   3276  CB  PHE A1462      79.208  77.935 -17.577  1.00  0.00           C  
ATOM   3277  CG  PHE A1462      78.561  77.895 -18.915  1.00  0.00           C  
ATOM   3278  CD1 PHE A1462      77.273  78.356 -19.091  1.00  0.00           C  
ATOM   3279  CD2 PHE A1462      79.246  77.392 -20.013  1.00  0.00           C  
ATOM   3280  CE1 PHE A1462      76.664  78.317 -20.348  1.00  0.00           C  
ATOM   3281  CE2 PHE A1462      78.652  77.345 -21.274  1.00  0.00           C  
ATOM   3282  CZ  PHE A1462      77.362  77.807 -21.446  1.00  0.00           C  
ATOM   3283  N   MET A1463      80.659  75.912 -15.465  1.00  0.00           N  
ATOM   3284  CA  MET A1463      81.661  75.860 -14.410  1.00  0.00           C  
ATOM   3285  C   MET A1463      82.991  75.888 -15.108  1.00  0.00           C  
ATOM   3286  O   MET A1463      83.157  75.246 -16.159  1.00  0.00           O  
ATOM   3287  CB  MET A1463      81.518  74.624 -13.549  1.00  0.00           C  
ATOM   3288  CG  MET A1463      80.424  74.793 -12.590  1.00  0.00           C  
ATOM   3289  SD  MET A1463      80.257  73.389 -11.551  1.00  0.00           S  
ATOM   3290  CE  MET A1463      81.442  73.691 -10.223  1.00  0.00           C  
ATOM   3291  N   ARG A1464      83.897  76.701 -14.556  1.00  0.00           N  
ATOM   3292  CA  ARG A1464      85.236  76.911 -15.087  1.00  0.00           C  
ATOM   3293  C   ARG A1464      85.208  77.025 -16.601  1.00  0.00           C  
ATOM   3294  O   ARG A1464      85.962  76.355 -17.299  1.00  0.00           O  
ATOM   3295  CB  ARG A1464      86.200  75.821 -14.617  1.00  0.00           C  
ATOM   3296  CG  ARG A1464      86.433  75.811 -13.107  1.00  0.00           C  
ATOM   3297  CD  ARG A1464      87.730  75.125 -12.778  1.00  0.00           C  
ATOM   3298  NE  ARG A1464      88.546  75.889 -11.842  1.00  0.00           N  
ATOM   3299  CZ  ARG A1464      88.472  75.771 -10.525  1.00  0.00           C  
ATOM   3300  NH1 ARG A1464      87.541  75.008  -9.988  1.00  0.00           N  
ATOM   3301  NH2 ARG A1464      89.263  76.479  -9.740  1.00  0.00           N  
ATOM   3302  N   GLY A1693      84.259  77.812 -17.094  1.00  0.00           N  
ATOM   3303  CA  GLY A1693      84.132  78.057 -18.513  1.00  0.00           C  
ATOM   3304  C   GLY A1693      83.473  76.993 -19.355  1.00  0.00           C  
ATOM   3305  O   GLY A1693      83.301  77.192 -20.563  1.00  0.00           O  
ATOM   3306  N   GLU A1700      83.090  75.876 -18.744  1.00  0.00           N  
ATOM   3307  CA  GLU A1700      82.476  74.795 -19.492  1.00  0.00           C  
ATOM   3308  C   GLU A1700      81.113  74.420 -18.925  1.00  0.00           C  
ATOM   3309  O   GLU A1700      80.854  74.611 -17.726  1.00  0.00           O  
ATOM   3310  CB  GLU A1700      83.390  73.572 -19.490  1.00  0.00           C  
ATOM   3311  CG  GLU A1700      84.846  73.870 -19.724  1.00  0.00           C  
ATOM   3312  CD  GLU A1700      85.577  72.709 -20.347  1.00  0.00           C  
ATOM   3313  OE1 GLU A1700      85.512  72.557 -21.583  1.00  0.00           O  
ATOM   3314  OE2 GLU A1700      86.224  71.940 -19.611  1.00  0.00           O  
ATOM   3315  N   GLU A1701      80.279  73.836 -19.799  1.00  0.00           N  
ATOM   3316  CA  GLU A1701      78.908  73.401 -19.485  1.00  0.00           C  
ATOM   3317  C   GLU A1701      78.688  72.336 -18.400  1.00  0.00           C  
ATOM   3318  O   GLU A1701      79.199  71.230 -18.506  1.00  0.00           O  
ATOM   3319  CB  GLU A1701      78.231  72.895 -20.763  1.00  0.00           C  
ATOM   3320  CG  GLU A1701      76.867  72.257 -20.528  1.00  0.00           C  
ATOM   3321  CD  GLU A1701      76.260  71.617 -21.776  1.00  0.00           C  
ATOM   3322  OE1 GLU A1701      76.544  72.065 -22.921  1.00  0.00           O  
ATOM   3323  OE2 GLU A1701      75.466  70.665 -21.590  1.00  0.00           O  
ATOM   3324  N   ILE A1702      77.885  72.641 -17.392  1.00  0.00           N  
ATOM   3325  CA  ILE A1702      77.558  71.638 -16.386  1.00  0.00           C  
ATOM   3326  C   ILE A1702      76.040  71.353 -16.269  1.00  0.00           C  
ATOM   3327  O   ILE A1702      75.654  70.455 -15.510  1.00  0.00           O  
ATOM   3328  CB  ILE A1702      78.095  71.979 -14.980  1.00  0.00           C  
ATOM   3329  CG1 ILE A1702      77.448  73.252 -14.450  1.00  0.00           C  
ATOM   3330  CG2 ILE A1702      79.590  72.090 -15.000  1.00  0.00           C  
ATOM   3331  CD1 ILE A1702      77.069  73.126 -13.013  1.00  0.00           C  
ATOM   3332  N   LEU A1703      75.199  72.085 -17.022  1.00  0.00           N  
ATOM   3333  CA  LEU A1703      73.719  71.950 -17.024  1.00  0.00           C  
ATOM   3334  C   LEU A1703      73.075  72.494 -18.295  1.00  0.00           C  
ATOM   3335  O   LEU A1703      73.593  73.417 -18.960  1.00  0.00           O  
ATOM   3336  CB  LEU A1703      73.092  72.700 -15.838  1.00  0.00           C  
ATOM   3337  CG  LEU A1703      71.595  72.687 -15.470  1.00  0.00           C  
ATOM   3338  CD1 LEU A1703      71.414  73.165 -14.028  1.00  0.00           C  
ATOM   3339  CD2 LEU A1703      70.782  73.530 -16.385  1.00  0.00           C  
ATOM   3340  N   SER A1704      71.907  71.952 -18.605  1.00  0.00           N  
ATOM   3341  CA  SER A1704      71.145  72.402 -19.762  1.00  0.00           C  
ATOM   3342  C   SER A1704      69.711  72.268 -19.278  1.00  0.00           C  
ATOM   3343  O   SER A1704      69.353  71.227 -18.722  1.00  0.00           O  
ATOM   3344  CB  SER A1704      71.423  71.509 -20.941  1.00  0.00           C  
ATOM   3345  OG  SER A1704      71.338  72.259 -22.128  1.00  0.00           O  
ATOM   3346  N   GLY A1705      68.944  73.352 -19.348  1.00  0.00           N  
ATOM   3347  CA  GLY A1705      67.575  73.327 -18.856  1.00  0.00           C  
ATOM   3348  C   GLY A1705      66.644  73.992 -19.831  1.00  0.00           C  
ATOM   3349  O   GLY A1705      67.087  74.347 -20.930  1.00  0.00           O  
ATOM   3350  N   ALA A1706      65.371  74.132 -19.465  1.00  0.00           N  
ATOM   3351  CA  ALA A1706      64.389  74.782 -20.340  1.00  0.00           C  
ATOM   3352  C   ALA A1706      62.968  74.799 -19.795  1.00  0.00           C  
ATOM   3353  O   ALA A1706      62.716  74.530 -18.619  1.00  0.00           O  
ATOM   3354  CB  ALA A1706      64.391  74.138 -21.721  1.00  0.00           C  
ATOM   3355  N   GLN A1707      62.056  75.244 -20.643  1.00  0.00           N  
ATOM   3356  CA  GLN A1707      60.647  75.231 -20.307  1.00  0.00           C  
ATOM   3357  C   GLN A1707      60.086  74.536 -21.537  1.00  0.00           C  
ATOM   3358  O   GLN A1707      60.256  75.051 -22.667  1.00  0.00           O  
ATOM   3359  CB  GLN A1707      60.054  76.623 -20.185  1.00  0.00           C  
ATOM   3360  CG  GLN A1707      58.562  76.576 -19.868  1.00  0.00           C  
ATOM   3361  CD  GLN A1707      57.820  77.837 -20.265  1.00  0.00           C  
ATOM   3362  OE1 GLN A1707      57.226  78.489 -19.416  1.00  0.00           O  
ATOM   3363  NE2 GLN A1707      57.821  78.162 -21.557  1.00  0.00           N  
ATOM   3364  N   ARG A1708      59.469  73.361 -21.313  1.00  0.00           N  
ATOM   3365  CA  ARG A1708      58.909  72.503 -22.378  1.00  0.00           C  
ATOM   3366  C   ARG A1708      57.546  72.924 -22.882  1.00  0.00           C  
ATOM   3367  O   ARG A1708      56.781  73.603 -22.189  1.00  0.00           O  
ATOM   3368  CB  ARG A1708      58.773  71.060 -21.904  1.00  0.00           C  
ATOM   3369  CG  ARG A1708      59.614  70.709 -20.706  1.00  0.00           C  
ATOM   3370  CD  ARG A1708      61.021  70.424 -21.107  1.00  0.00           C  
ATOM   3371  NE  ARG A1708      61.818  70.165 -19.924  1.00  0.00           N  
ATOM   3372  CZ  ARG A1708      63.137  70.274 -19.892  1.00  0.00           C  
ATOM   3373  NH1 ARG A1708      63.809  70.673 -20.981  1.00  0.00           N  
ATOM   3374  NH2 ARG A1708      63.776  70.019 -18.757  1.00  0.00           N  
ATOM   3375  N   ILE A1709      57.208  72.445 -24.063  1.00  0.00           N  
ATOM   3376  CA  ILE A1709      55.927  72.762 -24.639  1.00  0.00           C  
ATOM   3377  C   ILE A1709      54.839  71.792 -24.162  1.00  0.00           C  
ATOM   3378  O   ILE A1709      54.637  70.736 -24.755  1.00  0.00           O  
ATOM   3379  CB  ILE A1709      55.995  72.655 -26.131  1.00  0.00           C  
ATOM   3380  CG1 ILE A1709      56.961  73.677 -26.698  1.00  0.00           C  
ATOM   3381  CG2 ILE A1709      54.634  72.803 -26.704  1.00  0.00           C  
ATOM   3382  CD1 ILE A1709      56.958  73.682 -28.197  1.00  0.00           C  
ATOM   3383  N   HIS A1710      54.143  72.144 -23.091  1.00  0.00           N  
ATOM   3384  CA  HIS A1710      53.048  71.329 -22.554  1.00  0.00           C  
ATOM   3385  C   HIS A1710      51.795  71.379 -23.457  1.00  0.00           C  
ATOM   3386  O   HIS A1710      50.811  70.675 -23.243  1.00  0.00           O  
ATOM   3387  CB  HIS A1710      52.669  71.849 -21.157  1.00  0.00           C  
ATOM   3388  CG  HIS A1710      52.411  73.331 -21.111  1.00  0.00           C  
ATOM   3389  ND1 HIS A1710      52.002  73.983 -19.968  1.00  0.00           N  
ATOM   3390  CD2 HIS A1710      52.518  74.290 -22.067  1.00  0.00           C  
ATOM   3391  CE1 HIS A1710      51.868  75.276 -20.218  1.00  0.00           C  
ATOM   3392  NE2 HIS A1710      52.177  75.488 -21.485  1.00  0.00           N  
ATOM   3393  N   ASP A1711      51.797  72.269 -24.427  1.00  0.00           N  
ATOM   3394  CA  ASP A1711      50.632  72.391 -25.271  1.00  0.00           C  
ATOM   3395  C   ASP A1711      50.754  71.349 -26.317  1.00  0.00           C  
ATOM   3396  O   ASP A1711      51.582  71.460 -27.212  1.00  0.00           O  
ATOM   3397  CB  ASP A1711      50.569  73.774 -25.923  1.00  0.00           C  
ATOM   3398  CG  ASP A1711      49.164  74.153 -26.353  1.00  0.00           C  
ATOM   3399  OD1 ASP A1711      48.315  74.405 -25.451  1.00  0.00           O  
ATOM   3400  OD2 ASP A1711      48.922  74.213 -27.586  1.00  0.00           O  
ATOM   3401  N   HIS A1712      49.911  70.341 -26.232  1.00  0.00           N  
ATOM   3402  CA  HIS A1712      49.979  69.280 -27.223  1.00  0.00           C  
ATOM   3403  C   HIS A1712      50.022  69.860 -28.627  1.00  0.00           C  
ATOM   3404  O   HIS A1712      50.739  69.361 -29.497  1.00  0.00           O  
ATOM   3405  CB  HIS A1712      48.773  68.358 -27.090  1.00  0.00           C  
ATOM   3406  CG  HIS A1712      48.844  67.142 -27.958  1.00  0.00           C  
ATOM   3407  ND1 HIS A1712      47.912  66.872 -28.936  1.00  0.00           N  
ATOM   3408  CD2 HIS A1712      49.702  66.095 -27.955  1.00  0.00           C  
ATOM   3409  CE1 HIS A1712      48.186  65.707 -29.491  1.00  0.00           C  
ATOM   3410  NE2 HIS A1712      49.268  65.215 -28.914  1.00  0.00           N  
ATOM   3411  N   ALA A1713      49.286  70.951 -28.808  1.00  0.00           N  
ATOM   3412  CA  ALA A1713      49.193  71.610 -30.096  1.00  0.00           C  
ATOM   3413  C   ALA A1713      50.501  72.261 -30.511  1.00  0.00           C  
ATOM   3414  O   ALA A1713      51.072  71.924 -31.560  1.00  0.00           O  
ATOM   3415  CB  ALA A1713      48.075  72.636 -30.074  1.00  0.00           C  
ATOM   3416  N   LEU A1714      50.980  73.193 -29.690  1.00  0.00           N  
ATOM   3417  CA  LEU A1714      52.227  73.889 -30.001  1.00  0.00           C  
ATOM   3418  C   LEU A1714      53.376  72.890 -30.172  1.00  0.00           C  
ATOM   3419  O   LEU A1714      54.204  73.024 -31.082  1.00  0.00           O  
ATOM   3420  CB  LEU A1714      52.556  74.912 -28.912  1.00  0.00           C  
ATOM   3421  CG  LEU A1714      53.938  75.529 -29.072  1.00  0.00           C  
ATOM   3422  CD1 LEU A1714      54.126  76.053 -30.466  1.00  0.00           C  
ATOM   3423  CD2 LEU A1714      54.112  76.613 -28.044  1.00  0.00           C  
ATOM   3424  N   LEU A1715      53.346  71.845 -29.346  1.00  0.00           N  
ATOM   3425  CA  LEU A1715      54.354  70.806 -29.339  1.00  0.00           C  
ATOM   3426  C   LEU A1715      54.533  70.187 -30.700  1.00  0.00           C  
ATOM   3427  O   LEU A1715      55.640  70.160 -31.243  1.00  0.00           O  
ATOM   3428  CB  LEU A1715      53.966  69.730 -28.349  1.00  0.00           C  
ATOM   3429  CG  LEU A1715      55.076  68.717 -28.168  1.00  0.00           C  
ATOM   3430  CD1 LEU A1715      56.297  69.444 -27.680  1.00  0.00           C  
ATOM   3431  CD2 LEU A1715      54.654  67.658 -27.174  1.00  0.00           C  
ATOM   3432  N   GLN A1716      53.431  69.715 -31.264  1.00  0.00           N  
ATOM   3433  CA  GLN A1716      53.465  69.080 -32.569  1.00  0.00           C  
ATOM   3434  C   GLN A1716      53.857  70.029 -33.679  1.00  0.00           C  
ATOM   3435  O   GLN A1716      54.520  69.626 -34.638  1.00  0.00           O  
ATOM   3436  CB  GLN A1716      52.130  68.402 -32.881  1.00  0.00           C  
ATOM   3437  CG  GLN A1716      51.963  67.068 -32.176  1.00  0.00           C  
ATOM   3438  CD  GLN A1716      50.517  66.716 -31.939  1.00  0.00           C  
ATOM   3439  OE1 GLN A1716      49.933  67.108 -30.925  1.00  0.00           O  
ATOM   3440  NE2 GLN A1716      49.929  65.967 -32.865  1.00  0.00           N  
ATOM   3441  N   GLU A1717      53.486  71.293 -33.545  1.00  0.00           N  
ATOM   3442  CA  GLU A1717      53.834  72.246 -34.577  1.00  0.00           C  
ATOM   3443  C   GLU A1717      55.343  72.324 -34.647  1.00  0.00           C  
ATOM   3444  O   GLU A1717      55.940  72.232 -35.725  1.00  0.00           O  
ATOM   3445  CB  GLU A1717      53.245  73.621 -34.271  1.00  0.00           C  
ATOM   3446  CG  GLU A1717      53.521  74.657 -35.357  1.00  0.00           C  
ATOM   3447  CD  GLU A1717      52.460  75.733 -35.409  1.00  0.00           C  
ATOM   3448  OE1 GLU A1717      52.594  76.736 -34.668  1.00  0.00           O  
ATOM   3449  OE2 GLU A1717      51.490  75.563 -36.188  1.00  0.00           O  
ATOM   3450  N   ARG A1718      55.949  72.428 -33.473  1.00  0.00           N  
ATOM   3451  CA  ARG A1718      57.387  72.511 -33.354  1.00  0.00           C  
ATOM   3452  C   ARG A1718      58.058  71.224 -33.849  1.00  0.00           C  
ATOM   3453  O   ARG A1718      59.124  71.273 -34.475  1.00  0.00           O  
ATOM   3454  CB  ARG A1718      57.745  72.839 -31.912  1.00  0.00           C  
ATOM   3455  CG  ARG A1718      57.163  74.183 -31.457  1.00  0.00           C  
ATOM   3456  CD  ARG A1718      58.163  75.331 -31.589  1.00  0.00           C  
ATOM   3457  NE  ARG A1718      58.716  75.464 -32.934  1.00  0.00           N  
ATOM   3458  CZ  ARG A1718      60.017  75.453 -33.207  1.00  0.00           C  
ATOM   3459  NH1 ARG A1718      60.915  75.322 -32.231  1.00  0.00           N  
ATOM   3460  NH2 ARG A1718      60.419  75.580 -34.460  1.00  0.00           N  
ATOM   3461  N   MET A1719      57.424  70.077 -33.603  1.00  0.00           N  
ATOM   3462  CA  MET A1719      57.953  68.796 -34.079  1.00  0.00           C  
ATOM   3463  C   MET A1719      58.064  68.854 -35.601  1.00  0.00           C  
ATOM   3464  O   MET A1719      59.125  68.582 -36.176  1.00  0.00           O  
ATOM   3465  CB  MET A1719      57.031  67.635 -33.700  1.00  0.00           C  
ATOM   3466  CG  MET A1719      57.209  67.113 -32.293  1.00  0.00           C  
ATOM   3467  SD  MET A1719      56.287  65.583 -32.083  1.00  0.00           S  
ATOM   3468  CE  MET A1719      56.482  65.269 -30.361  1.00  0.00           C  
ATOM   3469  N   LYS A1720      56.966  69.245 -36.242  1.00  0.00           N  
ATOM   3470  CA  LYS A1720      56.921  69.352 -37.691  1.00  0.00           C  
ATOM   3471  C   LYS A1720      58.025  70.293 -38.138  1.00  0.00           C  
ATOM   3472  O   LYS A1720      58.639  70.086 -39.183  1.00  0.00           O  
ATOM   3473  CB  LYS A1720      55.564  69.886 -38.144  1.00  0.00           C  
ATOM   3474  CG  LYS A1720      54.367  69.123 -37.577  1.00  0.00           C  
ATOM   3475  CD  LYS A1720      54.385  67.643 -37.952  1.00  0.00           C  
ATOM   3476  CE  LYS A1720      53.196  66.884 -37.347  1.00  0.00           C  
ATOM   3477  NZ  LYS A1720      51.851  67.268 -37.902  1.00  0.00           N  
ATOM   3478  N   ALA A1721      58.278  71.318 -37.324  1.00  0.00           N  
ATOM   3479  CA  ALA A1721      59.319  72.302 -37.601  1.00  0.00           C  
ATOM   3480  C   ALA A1721      60.628  71.572 -37.754  1.00  0.00           C  
ATOM   3481  O   ALA A1721      61.324  71.727 -38.748  1.00  0.00           O  
ATOM   3482  CB  ALA A1721      59.416  73.299 -36.470  1.00  0.00           C  
ATOM   3483  N   HIS A1722      60.932  70.737 -36.770  1.00  0.00           N  
ATOM   3484  CA  HIS A1722      62.148  69.951 -36.793  1.00  0.00           C  
ATOM   3485  C   HIS A1722      62.023  68.787 -37.769  1.00  0.00           C  
ATOM   3486  O   HIS A1722      62.865  67.884 -37.783  1.00  0.00           O  
ATOM   3487  CB  HIS A1722      62.469  69.420 -35.404  1.00  0.00           C  
ATOM   3488  CG  HIS A1722      63.029  70.450 -34.477  1.00  0.00           C  
ATOM   3489  ND1 HIS A1722      64.307  70.372 -33.967  1.00  0.00           N  
ATOM   3490  CD2 HIS A1722      62.473  71.558 -33.935  1.00  0.00           C  
ATOM   3491  CE1 HIS A1722      64.513  71.386 -33.144  1.00  0.00           C  
ATOM   3492  NE2 HIS A1722      63.414  72.120 -33.106  1.00  0.00           N  
ATOM   3493  N   GLY A1723      60.953  68.791 -38.556  1.00  0.00           N  
ATOM   3494  CA  GLY A1723      60.745  67.747 -39.541  1.00  0.00           C  
ATOM   3495  C   GLY A1723      60.414  66.375 -38.996  1.00  0.00           C  
ATOM   3496  O   GLY A1723      60.283  65.427 -39.766  1.00  0.00           O  
ATOM   3497  N   LEU A1724      60.292  66.258 -37.679  1.00  0.00           N  
ATOM   3498  CA  LEU A1724      59.956  64.983 -37.059  1.00  0.00           C  
ATOM   3499  C   LEU A1724      58.482  64.671 -37.320  1.00  0.00           C  
ATOM   3500  O   LEU A1724      57.978  64.929 -38.413  1.00  0.00           O  
ATOM   3501  CB  LEU A1724      60.239  65.039 -35.557  1.00  0.00           C  
ATOM   3502  CG  LEU A1724      61.660  64.657 -35.143  1.00  0.00           C  
ATOM   3503  CD1 LEU A1724      62.685  65.592 -35.753  1.00  0.00           C  
ATOM   3504  CD2 LEU A1724      61.750  64.687 -33.642  1.00  0.00           C  
ATOM   3505  N   SER A1725      57.804  64.084 -36.341  1.00  0.00           N  
ATOM   3506  CA  SER A1725      56.386  63.777 -36.466  1.00  0.00           C  
ATOM   3507  C   SER A1725      55.956  62.946 -35.287  1.00  0.00           C  
ATOM   3508  O   SER A1725      56.681  62.060 -34.843  1.00  0.00           O  
ATOM   3509  CB  SER A1725      56.092  62.990 -37.736  1.00  0.00           C  
ATOM   3510  OG  SER A1725      56.728  61.730 -37.679  1.00  0.00           O  
ATOM   3511  N   PRO A1726      54.749  63.198 -34.781  1.00  0.00           N  
ATOM   3512  CA  PRO A1726      54.263  62.429 -33.641  1.00  0.00           C  
ATOM   3513  C   PRO A1726      54.008  60.989 -34.086  1.00  0.00           C  
ATOM   3514  O   PRO A1726      53.778  60.105 -33.261  1.00  0.00           O  
ATOM   3515  CB  PRO A1726      52.972  63.157 -33.278  1.00  0.00           C  
ATOM   3516  CG  PRO A1726      52.480  63.622 -34.611  1.00  0.00           C  
ATOM   3517  CD  PRO A1726      53.734  64.157 -35.245  1.00  0.00           C  
ATOM   3518  N   GLU A1727      54.088  60.764 -35.396  1.00  0.00           N  
ATOM   3519  CA  GLU A1727      53.865  59.449 -35.983  1.00  0.00           C  
ATOM   3520  C   GLU A1727      54.880  58.431 -35.480  1.00  0.00           C  
ATOM   3521  O   GLU A1727      54.526  57.283 -35.216  1.00  0.00           O  
ATOM   3522  CB  GLU A1727      53.916  59.543 -37.517  1.00  0.00           C  
ATOM   3523  CG  GLU A1727      53.577  58.251 -38.256  1.00  0.00           C  
ATOM   3524  CD  GLU A1727      53.575  58.419 -39.769  1.00  0.00           C  
ATOM   3525  OE1 GLU A1727      54.673  58.503 -40.364  1.00  0.00           O  
ATOM   3526  OE2 GLU A1727      52.474  58.464 -40.361  1.00  0.00           O  
ATOM   3527  N   ASP A1728      56.131  58.857 -35.331  1.00  0.00           N  
ATOM   3528  CA  ASP A1728      57.179  57.960 -34.864  1.00  0.00           C  
ATOM   3529  C   ASP A1728      56.752  57.242 -33.593  1.00  0.00           C  
ATOM   3530  O   ASP A1728      56.117  57.828 -32.716  1.00  0.00           O  
ATOM   3531  CB  ASP A1728      58.490  58.712 -34.610  1.00  0.00           C  
ATOM   3532  CG  ASP A1728      59.639  57.772 -34.253  1.00  0.00           C  
ATOM   3533  OD1 ASP A1728      59.816  57.453 -33.054  1.00  0.00           O  
ATOM   3534  OD2 ASP A1728      60.346  57.323 -35.185  1.00  0.00           O  
ATOM   3535  N   PRO A1729      57.104  55.954 -33.481  1.00  0.00           N  
ATOM   3536  CA  PRO A1729      56.772  55.125 -32.324  1.00  0.00           C  
ATOM   3537  C   PRO A1729      57.278  55.735 -31.031  1.00  0.00           C  
ATOM   3538  O   PRO A1729      56.516  55.888 -30.074  1.00  0.00           O  
ATOM   3539  CB  PRO A1729      57.502  53.823 -32.631  1.00  0.00           C  
ATOM   3540  CG  PRO A1729      57.423  53.747 -34.120  1.00  0.00           C  
ATOM   3541  CD  PRO A1729      57.775  55.152 -34.520  1.00  0.00           C  
ATOM   3542  N   GLY A1752      58.560  56.100 -31.024  1.00  0.00           N  
ATOM   3543  CA  GLY A1752      59.184  56.679 -29.843  1.00  0.00           C  
ATOM   3544  C   GLY A1752      58.562  57.965 -29.330  1.00  0.00           C  
ATOM   3545  O   GLY A1752      58.472  58.193 -28.118  1.00  0.00           O  
ATOM   3546  N   LEU A1753      58.117  58.799 -30.265  1.00  0.00           N  
ATOM   3547  CA  LEU A1753      57.504  60.079 -29.945  1.00  0.00           C  
ATOM   3548  C   LEU A1753      56.021  60.001 -29.552  1.00  0.00           C  
ATOM   3549  O   LEU A1753      55.605  60.663 -28.598  1.00  0.00           O  
ATOM   3550  CB  LEU A1753      57.706  61.066 -31.105  1.00  0.00           C  
ATOM   3551  CG  LEU A1753      59.150  61.437 -31.485  1.00  0.00           C  
ATOM   3552  CD1 LEU A1753      59.130  62.527 -32.551  1.00  0.00           C  
ATOM   3553  CD2 LEU A1753      59.941  61.912 -30.262  1.00  0.00           C  
ATOM   3554  N   LYS A1757      55.237  59.177 -30.247  1.00  0.00           N  
ATOM   3555  CA  LYS A1757      53.803  59.039 -29.971  1.00  0.00           C  
ATOM   3556  C   LYS A1757      53.394  59.059 -28.504  1.00  0.00           C  
ATOM   3557  O   LYS A1757      52.612  59.915 -28.090  1.00  0.00           O  
ATOM   3558  CB  LYS A1757      53.231  57.781 -30.624  1.00  0.00           C  
ATOM   3559  CG  LYS A1757      51.773  57.520 -30.254  1.00  0.00           C  
ATOM   3560  CD  LYS A1757      51.588  56.108 -29.724  1.00  0.00           C  
ATOM   3561  CE  LYS A1757      50.488  56.010 -28.661  1.00  0.00           C  
ATOM   3562  NZ  LYS A1757      50.854  56.657 -27.361  1.00  0.00           N  
ATOM   3563  N   ASP A1758      53.898  58.113 -27.723  1.00  0.00           N  
ATOM   3564  CA  ASP A1758      53.551  58.048 -26.304  1.00  0.00           C  
ATOM   3565  C   ASP A1758      53.861  59.336 -25.550  1.00  0.00           C  
ATOM   3566  O   ASP A1758      53.105  59.754 -24.675  1.00  0.00           O  
ATOM   3567  CB  ASP A1758      54.290  56.898 -25.621  1.00  0.00           C  
ATOM   3568  CG  ASP A1758      53.741  55.544 -26.000  1.00  0.00           C  
ATOM   3569  OD1 ASP A1758      53.524  55.288 -27.210  1.00  0.00           O  
ATOM   3570  OD2 ASP A1758      53.535  54.732 -25.075  1.00  0.00           O  
ATOM   3571  N   TYR A1759      54.997  59.937 -25.885  1.00  0.00           N  
ATOM   3572  CA  TYR A1759      55.467  61.172 -25.262  1.00  0.00           C  
ATOM   3573  C   TYR A1759      54.458  62.274 -25.544  1.00  0.00           C  
ATOM   3574  O   TYR A1759      53.993  62.976 -24.635  1.00  0.00           O  
ATOM   3575  CB  TYR A1759      56.825  61.542 -25.870  1.00  0.00           C  
ATOM   3576  CG  TYR A1759      57.328  62.916 -25.514  1.00  0.00           C  
ATOM   3577  CD1 TYR A1759      57.550  63.258 -24.179  1.00  0.00           C  
ATOM   3578  CD2 TYR A1759      57.601  63.865 -26.511  1.00  0.00           C  
ATOM   3579  CE1 TYR A1759      58.030  64.495 -23.828  1.00  0.00           C  
ATOM   3580  CE2 TYR A1759      58.086  65.113 -26.184  1.00  0.00           C  
ATOM   3581  CZ  TYR A1759      58.302  65.422 -24.824  1.00  0.00           C  
ATOM   3582  OH  TYR A1759      58.816  66.649 -24.432  1.00  0.00           O  
ATOM   3583  N   CYS A1760      54.102  62.371 -26.821  1.00  0.00           N  
ATOM   3584  CA  CYS A1760      53.168  63.359 -27.329  1.00  0.00           C  
ATOM   3585  C   CYS A1760      51.732  63.318 -26.800  1.00  0.00           C  
ATOM   3586  O   CYS A1760      51.320  64.203 -26.050  1.00  0.00           O  
ATOM   3587  CB  CYS A1760      53.160  63.303 -28.849  1.00  0.00           C  
ATOM   3588  SG  CYS A1760      51.969  64.406 -29.548  1.00  0.00           S  
ATOM   3589  N   ASP A1764      50.956  62.314 -27.196  1.00  0.00           N  
ATOM   3590  CA  ASP A1764      49.570  62.249 -26.735  1.00  0.00           C  
ATOM   3591  C   ASP A1764      49.395  62.155 -25.224  1.00  0.00           C  
ATOM   3592  O   ASP A1764      48.301  62.345 -24.697  1.00  0.00           O  
ATOM   3593  CB  ASP A1764      48.757  61.174 -27.475  1.00  0.00           C  
ATOM   3594  CG  ASP A1764      49.445  59.831 -27.514  1.00  0.00           C  
ATOM   3595  OD1 ASP A1764      49.755  59.291 -26.429  1.00  0.00           O  
ATOM   3596  OD2 ASP A1764      49.653  59.309 -28.637  1.00  0.00           O  
ATOM   3597  N   GLY A1765      50.477  61.902 -24.512  1.00  0.00           N  
ATOM   3598  CA  GLY A1765      50.363  61.871 -23.070  1.00  0.00           C  
ATOM   3599  C   GLY A1765      49.950  63.274 -22.657  1.00  0.00           C  
ATOM   3600  O   GLY A1765      49.482  63.506 -21.547  1.00  0.00           O  
ATOM   3601  N   PHE A1767      50.146  64.225 -23.562  1.00  0.00           N  
ATOM   3602  CA  PHE A1767      49.786  65.601 -23.295  1.00  0.00           C  
ATOM   3603  C   PHE A1767      48.294  65.873 -23.352  1.00  0.00           C  
ATOM   3604  O   PHE A1767      47.780  66.626 -22.524  1.00  0.00           O  
ATOM   3605  CB  PHE A1767      50.600  66.562 -24.167  1.00  0.00           C  
ATOM   3606  CG  PHE A1767      51.996  66.777 -23.644  1.00  0.00           C  
ATOM   3607  CD1 PHE A1767      52.196  67.096 -22.279  1.00  0.00           C  
ATOM   3608  CD2 PHE A1767      53.104  66.579 -24.456  1.00  0.00           C  
ATOM   3609  CE1 PHE A1767      53.468  67.207 -21.736  1.00  0.00           C  
ATOM   3610  CE2 PHE A1767      54.382  66.684 -23.924  1.00  0.00           C  
ATOM   3611  CZ  PHE A1767      54.563  66.998 -22.562  1.00  0.00           C  
ATOM   3612  N   SER A1768      47.585  65.181 -24.241  1.00  0.00           N  
ATOM   3613  CA  SER A1768      46.137  65.345 -24.388  1.00  0.00           C  
ATOM   3614  C   SER A1768      45.431  65.167 -23.052  1.00  0.00           C  
ATOM   3615  O   SER A1768      44.359  65.721 -22.825  1.00  0.00           O  
ATOM   3616  CB  SER A1768      45.593  64.282 -25.328  1.00  0.00           C  
ATOM   3617  OG  SER A1768      46.525  64.012 -26.360  1.00  0.00           O  
ATOM   3618  N   TYR A1770      46.059  64.428 -22.150  1.00  0.00           N  
ATOM   3619  CA  TYR A1770      45.453  64.146 -20.861  1.00  0.00           C  
ATOM   3620  C   TYR A1770      45.621  65.321 -19.924  1.00  0.00           C  
ATOM   3621  O   TYR A1770      45.397  65.204 -18.716  1.00  0.00           O  
ATOM   3622  CB  TYR A1770      46.019  62.827 -20.288  1.00  0.00           C  
ATOM   3623  CG  TYR A1770      46.092  61.680 -21.332  1.00  0.00           C  
ATOM   3624  CD1 TYR A1770      45.553  61.833 -22.619  1.00  0.00           C  
ATOM   3625  CD2 TYR A1770      46.731  60.480 -21.047  1.00  0.00           C  
ATOM   3626  CE1 TYR A1770      45.660  60.830 -23.592  1.00  0.00           C  
ATOM   3627  CE2 TYR A1770      46.835  59.469 -22.000  1.00  0.00           C  
ATOM   3628  CZ  TYR A1770      46.304  59.644 -23.281  1.00  0.00           C  
ATOM   3629  OH  TYR A1770      46.434  58.657 -24.262  1.00  0.00           O  
ATOM   3630  N   GLY A1771      46.032  66.456 -20.499  1.00  0.00           N  
ATOM   3631  CA  GLY A1771      46.219  67.688 -19.745  1.00  0.00           C  
ATOM   3632  C   GLY A1771      47.427  67.786 -18.831  1.00  0.00           C  
ATOM   3633  O   GLY A1771      47.480  67.144 -17.766  1.00  0.00           O  
ATOM   3634  N   CYS A1772      48.323  68.708 -19.187  1.00  0.00           N  
ATOM   3635  CA  CYS A1772      49.578  68.947 -18.458  1.00  0.00           C  
ATOM   3636  C   CYS A1772      49.784  70.418 -18.052  1.00  0.00           C  
ATOM   3637  O   CYS A1772      49.291  71.318 -18.728  1.00  0.00           O  
ATOM   3638  CB  CYS A1772      50.734  68.530 -19.378  1.00  0.00           C  
ATOM   3639  SG  CYS A1772      52.386  68.539 -18.646  1.00  0.00           S  
ATOM   3640  N   PRO A1773      50.486  70.677 -16.929  1.00  0.00           N  
ATOM   3641  CA  PRO A1773      50.788  72.022 -16.417  1.00  0.00           C  
ATOM   3642  C   PRO A1773      52.122  72.492 -17.001  1.00  0.00           C  
ATOM   3643  O   PRO A1773      52.853  71.705 -17.628  1.00  0.00           O  
ATOM   3644  CB  PRO A1773      50.973  71.806 -14.912  1.00  0.00           C  
ATOM   3645  CG  PRO A1773      50.356  70.514 -14.659  1.00  0.00           C  
ATOM   3646  CD  PRO A1773      50.731  69.703 -15.873  1.00  0.00           C  
ATOM   3647  N   PRO A1774      52.436  73.794 -16.865  1.00  0.00           N  
ATOM   3648  CA  PRO A1774      53.697  74.339 -17.384  1.00  0.00           C  
ATOM   3649  C   PRO A1774      54.836  73.874 -16.461  1.00  0.00           C  
ATOM   3650  O   PRO A1774      54.751  73.962 -15.222  1.00  0.00           O  
ATOM   3651  CB  PRO A1774      53.452  75.842 -17.321  1.00  0.00           C  
ATOM   3652  CG  PRO A1774      52.611  75.971 -16.090  1.00  0.00           C  
ATOM   3653  CD  PRO A1774      51.615  74.862 -16.264  1.00  0.00           C  
ATOM   3654  N   HIS A1775      55.890  73.351 -17.075  1.00  0.00           N  
ATOM   3655  CA  HIS A1775      57.002  72.806 -16.303  1.00  0.00           C  
ATOM   3656  C   HIS A1775      58.303  73.103 -17.014  1.00  0.00           C  
ATOM   3657  O   HIS A1775      58.327  73.274 -18.251  1.00  0.00           O  
ATOM   3658  CB  HIS A1775      56.839  71.283 -16.128  1.00  0.00           C  
ATOM   3659  CG  HIS A1775      56.688  70.548 -17.428  1.00  0.00           C  
ATOM   3660  ND1 HIS A1775      55.520  70.573 -18.155  1.00  0.00           N  
ATOM   3661  CD2 HIS A1775      57.607  69.942 -18.213  1.00  0.00           C  
ATOM   3662  CE1 HIS A1775      55.734  70.042 -19.346  1.00  0.00           C  
ATOM   3663  NE2 HIS A1775      56.991  69.647 -19.403  1.00  0.00           N  
ATOM   3664  N   ALA A1776      59.376  73.114 -16.224  1.00  0.00           N  
ATOM   3665  CA  ALA A1776      60.729  73.395 -16.692  1.00  0.00           C  
ATOM   3666  C   ALA A1776      61.646  72.622 -15.786  1.00  0.00           C  
ATOM   3667  O   ALA A1776      61.229  72.170 -14.714  1.00  0.00           O  
ATOM   3668  CB  ALA A1776      61.028  74.870 -16.554  1.00  0.00           C  
ATOM   3669  N   GLY A1777      62.896  72.492 -16.208  1.00  0.00           N  
ATOM   3670  CA  GLY A1777      63.903  71.790 -15.424  1.00  0.00           C  
ATOM   3671  C   GLY A1777      65.203  71.743 -16.209  1.00  0.00           C  
ATOM   3672  O   GLY A1777      65.393  72.502 -17.172  1.00  0.00           O  
ATOM   3673  N   GLY A1778      66.105  70.852 -15.821  1.00  0.00           N  
ATOM   3674  CA  GLY A1778      67.357  70.742 -16.538  1.00  0.00           C  
ATOM   3675  C   GLY A1778      68.172  69.636 -15.949  1.00  0.00           C  
ATOM   3676  O   GLY A1778      67.887  69.169 -14.833  1.00  0.00           O  
ATOM   3677  N   GLY A1779      69.195  69.214 -16.675  1.00  0.00           N  
ATOM   3678  CA  GLY A1779      70.014  68.138 -16.167  1.00  0.00           C  
ATOM   3679  C   GLY A1779      71.466  68.478 -15.990  1.00  0.00           C  
ATOM   3680  O   GLY A1779      72.083  69.069 -16.872  1.00  0.00           O  
ATOM   3681  N   ILE A1782      71.988  68.089 -14.834  1.00  0.00           N  
ATOM   3682  CA  ILE A1782      73.381  68.282 -14.445  1.00  0.00           C  
ATOM   3683  C   ILE A1782      74.158  66.967 -14.658  1.00  0.00           C  
ATOM   3684  O   ILE A1782      73.587  65.893 -14.531  1.00  0.00           O  
ATOM   3685  CB  ILE A1782      73.431  68.525 -12.941  1.00  0.00           C  
ATOM   3686  CG1 ILE A1782      72.494  69.659 -12.550  1.00  0.00           C  
ATOM   3687  CG2 ILE A1782      74.849  68.735 -12.494  1.00  0.00           C  
ATOM   3688  CD1 ILE A1782      72.336  69.806 -11.055  1.00  0.00           C  
ATOM   3689  N   GLY A1783      75.440  67.049 -14.997  1.00  0.00           N  
ATOM   3690  CA  GLY A1783      76.279  65.857 -15.123  1.00  0.00           C  
ATOM   3691  C   GLY A1783      77.076  65.711 -13.824  1.00  0.00           C  
ATOM   3692  O   GLY A1783      77.857  66.593 -13.497  1.00  0.00           O  
ATOM   3693  N   LEU A1784      76.923  64.615 -13.081  1.00  0.00           N  
ATOM   3694  CA  LEU A1784      77.638  64.457 -11.796  1.00  0.00           C  
ATOM   3695  C   LEU A1784      79.131  64.563 -11.930  1.00  0.00           C  
ATOM   3696  O   LEU A1784      79.774  65.179 -11.107  1.00  0.00           O  
ATOM   3697  CB  LEU A1784      77.344  63.116 -11.117  1.00  0.00           C  
ATOM   3698  CG  LEU A1784      77.429  63.054  -9.581  1.00  0.00           C  
ATOM   3699  CD1 LEU A1784      77.686  61.666  -9.172  1.00  0.00           C  
ATOM   3700  CD2 LEU A1784      78.497  63.912  -9.004  1.00  0.00           C  
ATOM   3701  N   GLU A1785      79.677  63.914 -12.950  1.00  0.00           N  
ATOM   3702  CA  GLU A1785      81.111  63.925 -13.155  1.00  0.00           C  
ATOM   3703  C   GLU A1785      81.663  65.300 -13.482  1.00  0.00           C  
ATOM   3704  O   GLU A1785      82.662  65.687 -12.891  1.00  0.00           O  
ATOM   3705  CB  GLU A1785      81.520  62.888 -14.183  1.00  0.00           C  
ATOM   3706  CG  GLU A1785      81.372  61.463 -13.698  1.00  0.00           C  
ATOM   3707  CD  GLU A1785      79.929  61.055 -13.548  1.00  0.00           C  
ATOM   3708  OE1 GLU A1785      79.205  60.986 -14.559  1.00  0.00           O  
ATOM   3709  OE2 GLU A1785      79.513  60.835 -12.395  1.00  0.00           O  
ATOM   3710  N   ARG A1786      80.982  66.057 -14.352  1.00  0.00           N  
ATOM   3711  CA  ARG A1786      81.397  67.437 -14.690  1.00  0.00           C  
ATOM   3712  C   ARG A1786      81.413  68.399 -13.481  1.00  0.00           C  
ATOM   3713  O   ARG A1786      82.345  69.177 -13.306  1.00  0.00           O  
ATOM   3714  CB  ARG A1786      80.532  68.025 -15.785  1.00  0.00           C  
ATOM   3715  CG  ARG A1786      80.743  67.325 -17.086  1.00  0.00           C  
ATOM   3716  CD  ARG A1786      80.329  68.169 -18.284  1.00  0.00           C  
ATOM   3717  NE  ARG A1786      80.344  67.369 -19.496  1.00  0.00           N  
ATOM   3718  CZ  ARG A1786      80.230  67.880 -20.710  1.00  0.00           C  
ATOM   3719  NH1 ARG A1786      80.090  69.187 -20.868  1.00  0.00           N  
ATOM   3720  NH2 ARG A1786      80.242  67.085 -21.768  1.00  0.00           N  
ATOM   3721  N   VAL A1787      80.405  68.332 -12.631  1.00  0.00           N  
ATOM   3722  CA  VAL A1787      80.421  69.198 -11.485  1.00  0.00           C  
ATOM   3723  C   VAL A1787      81.703  68.970 -10.675  1.00  0.00           C  
ATOM   3724  O   VAL A1787      82.509  69.876 -10.532  1.00  0.00           O  
ATOM   3725  CB  VAL A1787      79.163  69.048 -10.610  1.00  0.00           C  
ATOM   3726  CG1 VAL A1787      79.331  69.835  -9.317  1.00  0.00           C  
ATOM   3727  CG2 VAL A1787      77.960  69.582 -11.352  1.00  0.00           C  
ATOM   3728  N   VAL A1788      81.933  67.754 -10.201  1.00  0.00           N  
ATOM   3729  CA  VAL A1788      83.129  67.465  -9.414  1.00  0.00           C  
ATOM   3730  C   VAL A1788      84.431  67.714 -10.204  1.00  0.00           C  
ATOM   3731  O   VAL A1788      85.424  68.145  -9.616  1.00  0.00           O  
ATOM   3732  CB  VAL A1788      83.096  66.034  -8.872  1.00  0.00           C  
ATOM   3733  CG1 VAL A1788      83.469  65.100  -9.942  1.00  0.00           C  
ATOM   3734  CG2 VAL A1788      83.993  65.879  -7.698  1.00  0.00           C  
ATOM   3735  N   MET A1789      84.424  67.505 -11.520  1.00  0.00           N  
ATOM   3736  CA  MET A1789      85.632  67.741 -12.332  1.00  0.00           C  
ATOM   3737  C   MET A1789      86.048  69.198 -12.213  1.00  0.00           C  
ATOM   3738  O   MET A1789      86.976  69.520 -11.471  1.00  0.00           O  
ATOM   3739  CB  MET A1789      85.373  67.413 -13.793  1.00  0.00           C  
ATOM   3740  CG  MET A1789      86.472  67.714 -14.735  1.00  0.00           C  
ATOM   3741  SD  MET A1789      85.943  67.104 -16.356  1.00  0.00           S  
ATOM   3742  CE  MET A1789      86.985  67.892 -17.548  1.00  0.00           C  
ATOM   3743  N   PHE A1790      85.296  70.080 -12.880  1.00  0.00           N  
ATOM   3744  CA  PHE A1790      85.523  71.537 -12.901  1.00  0.00           C  
ATOM   3745  C   PHE A1790      85.669  72.178 -11.505  1.00  0.00           C  
ATOM   3746  O   PHE A1790      86.503  73.053 -11.287  1.00  0.00           O  
ATOM   3747  CB  PHE A1790      84.394  72.185 -13.678  1.00  0.00           C  
ATOM   3748  CG  PHE A1790      84.176  71.571 -15.022  1.00  0.00           C  
ATOM   3749  CD1 PHE A1790      85.204  71.495 -15.928  1.00  0.00           C  
ATOM   3750  CD2 PHE A1790      82.924  71.121 -15.413  1.00  0.00           C  
ATOM   3751  CE1 PHE A1790      84.988  70.989 -17.210  1.00  0.00           C  
ATOM   3752  CE2 PHE A1790      82.709  70.623 -16.680  1.00  0.00           C  
ATOM   3753  CZ  PHE A1790      83.740  70.560 -17.578  1.00  0.00           C  
ATOM   3754  N   TYR A1791      84.874  71.744 -10.549  1.00  0.00           N  
ATOM   3755  CA  TYR A1791      85.011  72.294  -9.224  1.00  0.00           C  
ATOM   3756  C   TYR A1791      86.460  72.162  -8.735  1.00  0.00           C  
ATOM   3757  O   TYR A1791      87.065  73.139  -8.301  1.00  0.00           O  
ATOM   3758  CB  TYR A1791      84.108  71.558  -8.255  1.00  0.00           C  
ATOM   3759  CG  TYR A1791      84.023  72.284  -6.970  1.00  0.00           C  
ATOM   3760  CD1 TYR A1791      83.191  73.379  -6.845  1.00  0.00           C  
ATOM   3761  CD2 TYR A1791      84.806  71.928  -5.891  1.00  0.00           C  
ATOM   3762  CE1 TYR A1791      83.140  74.109  -5.678  1.00  0.00           C  
ATOM   3763  CE2 TYR A1791      84.758  72.651  -4.712  1.00  0.00           C  
ATOM   3764  CZ  TYR A1791      83.922  73.745  -4.615  1.00  0.00           C  
ATOM   3765  OH  TYR A1791      83.862  74.489  -3.464  1.00  0.00           O  
ATOM   3766  N   LEU A1792      87.020  70.950  -8.800  1.00  0.00           N  
ATOM   3767  CA  LEU A1792      88.398  70.708  -8.339  1.00  0.00           C  
ATOM   3768  C   LEU A1792      89.433  70.837  -9.478  1.00  0.00           C  
ATOM   3769  O   LEU A1792      90.610  70.549  -9.322  1.00  0.00           O  
ATOM   3770  CB  LEU A1792      88.481  69.324  -7.694  1.00  0.00           C  
ATOM   3771  CG  LEU A1792      87.375  68.953  -6.705  1.00  0.00           C  
ATOM   3772  CD1 LEU A1792      87.592  67.553  -6.197  1.00  0.00           C  
ATOM   3773  CD2 LEU A1792      87.363  69.895  -5.541  1.00  0.00           C  
ATOM   3774  N   ASP A1793      88.977  71.273 -10.634  1.00  0.00           N  
ATOM   3775  CA  ASP A1793      89.818  71.451 -11.798  1.00  0.00           C  
ATOM   3776  C   ASP A1793      90.610  70.256 -12.326  1.00  0.00           C  
ATOM   3777  O   ASP A1793      91.484  70.459 -13.148  1.00  0.00           O  
ATOM   3778  CB  ASP A1793      90.729  72.672 -11.644  1.00  0.00           C  
ATOM   3779  CG  ASP A1793      91.075  73.307 -12.994  1.00  0.00           C  
ATOM   3780  OD1 ASP A1793      90.381  73.009 -13.989  1.00  0.00           O  
ATOM   3781  OD2 ASP A1793      92.041  74.094 -13.095  1.00  0.00           O  
ATOM   3782  N   LEU A1794      90.228  69.020 -11.974  1.00  0.00           N  
ATOM   3783  CA  LEU A1794      90.892  67.768 -12.434  1.00  0.00           C  
ATOM   3784  C   LEU A1794      91.239  67.642 -13.943  1.00  0.00           C  
ATOM   3785  O   LEU A1794      91.873  66.686 -14.363  1.00  0.00           O  
ATOM   3786  CB  LEU A1794      90.081  66.541 -12.011  1.00  0.00           C  
ATOM   3787  CG  LEU A1794      90.103  66.086 -10.555  1.00  0.00           C  
ATOM   3788  CD1 LEU A1794      90.946  66.963  -9.684  1.00  0.00           C  
ATOM   3789  CD2 LEU A1794      88.712  66.040 -10.026  1.00  0.00           C  
ATOM   3790  N   LYS A1795      90.765  68.560 -14.769  1.00  0.00           N  
ATOM   3791  CA  LYS A1795      91.095  68.537 -16.186  1.00  0.00           C  
ATOM   3792  C   LYS A1795      90.612  67.373 -17.029  1.00  0.00           C  
ATOM   3793  O   LYS A1795      90.623  67.461 -18.267  1.00  0.00           O  
ATOM   3794  CB  LYS A1795      92.596  68.693 -16.380  1.00  0.00           C  
ATOM   3795  CG  LYS A1795      93.059  70.115 -16.555  1.00  0.00           C  
ATOM   3796  CD  LYS A1795      93.384  70.777 -15.237  1.00  0.00           C  
ATOM   3797  CE  LYS A1795      93.538  72.286 -15.391  1.00  0.00           C  
ATOM   3798  NZ  LYS A1795      92.290  72.941 -15.918  1.00  0.00           N  
ATOM   3799  N   ASN A1796      90.231  66.265 -16.409  1.00  0.00           N  
ATOM   3800  CA  ASN A1796      89.729  65.143 -17.214  1.00  0.00           C  
ATOM   3801  C   ASN A1796      88.575  64.476 -16.478  1.00  0.00           C  
ATOM   3802  O   ASN A1796      88.680  64.185 -15.287  1.00  0.00           O  
ATOM   3803  CB  ASN A1796      90.832  64.141 -17.546  1.00  0.00           C  
ATOM   3804  CG  ASN A1796      90.439  63.214 -18.665  1.00  0.00           C  
ATOM   3805  OD1 ASN A1796      89.272  62.896 -18.821  1.00  0.00           O  
ATOM   3806  ND2 ASN A1796      91.407  62.774 -19.452  1.00  0.00           N  
ATOM   3807  N   ILE A1797      87.460  64.267 -17.175  1.00  0.00           N  
ATOM   3808  CA  ILE A1797      86.286  63.685 -16.531  1.00  0.00           C  
ATOM   3809  C   ILE A1797      86.574  62.341 -15.883  1.00  0.00           C  
ATOM   3810  O   ILE A1797      86.233  62.123 -14.695  1.00  0.00           O  
ATOM   3811  CB  ILE A1797      85.059  63.612 -17.476  1.00  0.00           C  
ATOM   3812  CG1 ILE A1797      83.800  63.369 -16.640  1.00  0.00           C  
ATOM   3813  CG2 ILE A1797      85.220  62.511 -18.475  1.00  0.00           C  
ATOM   3814  CD1 ILE A1797      82.489  63.442 -17.381  1.00  0.00           C  
ATOM   3815  N   ARG A1798      87.267  61.486 -16.637  1.00  0.00           N  
ATOM   3816  CA  ARG A1798      87.644  60.176 -16.169  1.00  0.00           C  
ATOM   3817  C   ARG A1798      88.122  60.218 -14.736  1.00  0.00           C  
ATOM   3818  O   ARG A1798      87.617  59.503 -13.897  1.00  0.00           O  
ATOM   3819  CB  ARG A1798      88.731  59.632 -17.055  1.00  0.00           C  
ATOM   3820  CG  ARG A1798      88.168  58.851 -18.203  1.00  0.00           C  
ATOM   3821  CD  ARG A1798      89.094  58.798 -19.345  1.00  0.00           C  
ATOM   3822  NE  ARG A1798      89.073  60.102 -19.947  1.00  0.00           N  
ATOM   3823  CZ  ARG A1798      88.460  60.374 -21.088  1.00  0.00           C  
ATOM   3824  NH1 ARG A1798      87.838  59.410 -21.754  1.00  0.00           N  
ATOM   3825  NH2 ARG A1798      88.482  61.601 -21.576  1.00  0.00           N  
ATOM   3826  N   ARG A1799      89.006  61.159 -14.435  1.00  0.00           N  
ATOM   3827  CA  ARG A1799      89.577  61.315 -13.102  1.00  0.00           C  
ATOM   3828  C   ARG A1799      88.522  61.395 -11.995  1.00  0.00           C  
ATOM   3829  O   ARG A1799      88.807  61.076 -10.833  1.00  0.00           O  
ATOM   3830  CB  ARG A1799      90.465  62.568 -13.085  1.00  0.00           C  
ATOM   3831  CG  ARG A1799      91.902  62.333 -12.588  1.00  0.00           C  
ATOM   3832  CD  ARG A1799      92.769  63.595 -12.615  1.00  0.00           C  
ATOM   3833  NE  ARG A1799      93.122  63.935 -13.984  1.00  0.00           N  
ATOM   3834  CZ  ARG A1799      94.214  63.505 -14.590  1.00  0.00           C  
ATOM   3835  NH1 ARG A1799      95.092  62.752 -13.927  1.00  0.00           N  
ATOM   3836  NH2 ARG A1799      94.438  63.861 -15.847  1.00  0.00           N  
ATOM   3837  N   ALA A1800      87.308  61.799 -12.373  1.00  0.00           N  
ATOM   3838  CA  ALA A1800      86.167  61.947 -11.450  1.00  0.00           C  
ATOM   3839  C   ALA A1800      85.017  60.940 -11.710  1.00  0.00           C  
ATOM   3840  O   ALA A1800      83.848  61.189 -11.354  1.00  0.00           O  
ATOM   3841  CB  ALA A1800      85.642  63.342 -11.551  1.00  0.00           C  
ATOM   3842  N   SER A1801      85.386  59.782 -12.258  1.00  0.00           N  
ATOM   3843  CA  SER A1801      84.469  58.702 -12.614  1.00  0.00           C  
ATOM   3844  C   SER A1801      85.063  57.379 -12.130  1.00  0.00           C  
ATOM   3845  O   SER A1801      86.046  56.891 -12.686  1.00  0.00           O  
ATOM   3846  CB  SER A1801      84.317  58.684 -14.129  1.00  0.00           C  
ATOM   3847  OG  SER A1801      83.571  57.581 -14.577  1.00  0.00           O  
ATOM   3848  N   LEU A1802      84.431  56.787 -11.117  1.00  0.00           N  
ATOM   3849  CA  LEU A1802      84.880  55.537 -10.494  1.00  0.00           C  
ATOM   3850  C   LEU A1802      85.427  54.494 -11.458  1.00  0.00           C  
ATOM   3851  O   LEU A1802      86.432  53.859 -11.151  1.00  0.00           O  
ATOM   3852  CB  LEU A1802      83.740  54.956  -9.684  1.00  0.00           C  
ATOM   3853  CG  LEU A1802      84.074  54.556  -8.269  1.00  0.00           C  
ATOM   3854  CD1 LEU A1802      84.823  55.632  -7.588  1.00  0.00           C  
ATOM   3855  CD2 LEU A1802      82.799  54.282  -7.521  1.00  0.00           C  
ATOM   3856  N   PHE A1803      84.766  54.318 -12.607  1.00  0.00           N  
ATOM   3857  CA  PHE A1803      85.192  53.361 -13.626  1.00  0.00           C  
ATOM   3858  C   PHE A1803      84.717  53.930 -14.944  1.00  0.00           C  
ATOM   3859  O   PHE A1803      83.760  53.450 -15.512  1.00  0.00           O  
ATOM   3860  CB  PHE A1803      84.537  51.988 -13.426  1.00  0.00           C  
ATOM   3861  CG  PHE A1803      84.959  51.271 -12.176  1.00  0.00           C  
ATOM   3862  CD1 PHE A1803      86.197  50.671 -12.085  1.00  0.00           C  
ATOM   3863  CD2 PHE A1803      84.126  51.232 -11.068  1.00  0.00           C  
ATOM   3864  CE1 PHE A1803      86.604  50.056 -10.913  1.00  0.00           C  
ATOM   3865  CE2 PHE A1803      84.540  50.610  -9.891  1.00  0.00           C  
ATOM   3866  CZ  PHE A1803      85.783  50.028  -9.821  1.00  0.00           C  
ATOM   3867  N   PRO A1804      85.386  54.966 -15.460  1.00  0.00           N  
ATOM   3868  CA  PRO A1804      84.973  55.577 -16.729  1.00  0.00           C  
ATOM   3869  C   PRO A1804      84.624  54.597 -17.800  1.00  0.00           C  
ATOM   3870  O   PRO A1804      84.908  53.427 -17.673  1.00  0.00           O  
ATOM   3871  CB  PRO A1804      86.181  56.425 -17.131  1.00  0.00           C  
ATOM   3872  CG  PRO A1804      87.339  55.781 -16.405  1.00  0.00           C  
ATOM   3873  CD  PRO A1804      86.718  55.450 -15.064  1.00  0.00           C  
ATOM   3874  N   ARG A1805      84.055  55.105 -18.879  1.00  0.00           N  
ATOM   3875  CA  ARG A1805      83.634  54.308 -20.019  1.00  0.00           C  
ATOM   3876  C   ARG A1805      83.563  55.298 -21.154  1.00  0.00           C  
ATOM   3877  O   ARG A1805      82.984  56.364 -20.998  1.00  0.00           O  
ATOM   3878  CB  ARG A1805      82.223  53.743 -19.797  1.00  0.00           C  
ATOM   3879  CG  ARG A1805      82.106  52.555 -18.860  1.00  0.00           C  
ATOM   3880  CD  ARG A1805      82.563  51.287 -19.552  1.00  0.00           C  
ATOM   3881  NE  ARG A1805      82.201  50.125 -18.759  1.00  0.00           N  
ATOM   3882  CZ  ARG A1805      82.710  49.861 -17.564  1.00  0.00           C  
ATOM   3883  NH1 ARG A1805      83.651  50.647 -17.067  1.00  0.00           N  
ATOM   3884  NH2 ARG A1805      82.319  48.794 -16.880  1.00  0.00           N  
ATOM   3885  N   ASP A1806      84.124  54.943 -22.296  1.00  0.00           N  
ATOM   3886  CA  ASP A1806      84.117  55.820 -23.449  1.00  0.00           C  
ATOM   3887  C   ASP A1806      84.335  54.937 -24.679  1.00  0.00           C  
ATOM   3888  O   ASP A1806      84.828  53.816 -24.547  1.00  0.00           O  
ATOM   3889  CB  ASP A1806      85.205  56.871 -23.301  1.00  0.00           C  
ATOM   3890  CG  ASP A1806      86.569  56.326 -23.606  1.00  0.00           C  
ATOM   3891  OD1 ASP A1806      86.895  56.248 -24.816  1.00  0.00           O  
ATOM   3892  OD2 ASP A1806      87.310  56.000 -22.645  1.00  0.00           O  
ATOM   3893  N   PRO A1807      84.116  55.473 -25.894  1.00  0.00           N  
ATOM   3894  CA  PRO A1807      84.279  54.689 -27.121  1.00  0.00           C  
ATOM   3895  C   PRO A1807      85.476  53.783 -27.217  1.00  0.00           C  
ATOM   3896  O   PRO A1807      85.608  53.070 -28.204  1.00  0.00           O  
ATOM   3897  CB  PRO A1807      84.284  55.744 -28.213  1.00  0.00           C  
ATOM   3898  CG  PRO A1807      83.375  56.739 -27.673  1.00  0.00           C  
ATOM   3899  CD  PRO A1807      83.824  56.871 -26.236  1.00  0.00           C  
ATOM   3900  N   LYS A1808      86.399  53.886 -26.270  1.00  0.00           N  
ATOM   3901  CA  LYS A1808      87.561  53.020 -26.268  1.00  0.00           C  
ATOM   3902  C   LYS A1808      87.633  52.169 -25.012  1.00  0.00           C  
ATOM   3903  O   LYS A1808      87.884  50.974 -25.087  1.00  0.00           O  
ATOM   3904  CB  LYS A1808      88.842  53.817 -26.443  1.00  0.00           C  
ATOM   3905  CG  LYS A1808      89.340  53.783 -27.846  1.00  0.00           C  
ATOM   3906  CD  LYS A1808      88.591  54.721 -28.705  1.00  0.00           C  
ATOM   3907  CE  LYS A1808      88.558  54.160 -30.110  1.00  0.00           C  
ATOM   3908  NZ  LYS A1808      89.923  53.960 -30.716  1.00  0.00           N  
ATOM   3909  N   ARG A1809      87.358  52.762 -23.862  1.00  0.00           N  
ATOM   3910  CA  ARG A1809      87.416  52.015 -22.615  1.00  0.00           C  
ATOM   3911  C   ARG A1809      86.108  51.282 -22.335  1.00  0.00           C  
ATOM   3912  O   ARG A1809      85.027  51.852 -22.497  1.00  0.00           O  
ATOM   3913  CB  ARG A1809      87.762  52.975 -21.464  1.00  0.00           C  
ATOM   3914  CG  ARG A1809      87.768  52.373 -20.080  1.00  0.00           C  
ATOM   3915  CD  ARG A1809      88.991  52.842 -19.322  1.00  0.00           C  
ATOM   3916  NE  ARG A1809      90.214  52.496 -20.046  1.00  0.00           N  
ATOM   3917  CZ  ARG A1809      91.329  51.989 -19.505  1.00  0.00           C  
ATOM   3918  NH1 ARG A1809      91.448  51.765 -18.191  1.00  0.00           N  
ATOM   3919  NH2 ARG A1809      92.351  51.718 -20.306  1.00  0.00           N  
ATOM   3920  N   LEU A1810      86.203  50.008 -21.956  1.00  0.00           N  
ATOM   3921  CA  LEU A1810      85.014  49.222 -21.615  1.00  0.00           C  
ATOM   3922  C   LEU A1810      85.296  48.407 -20.375  1.00  0.00           C  
ATOM   3923  O   LEU A1810      84.382  47.907 -19.728  1.00  0.00           O  
ATOM   3924  CB  LEU A1810      84.613  48.278 -22.752  1.00  0.00           C  
ATOM   3925  CG  LEU A1810      83.137  47.884 -22.914  1.00  0.00           C  
ATOM   3926  CD1 LEU A1810      82.282  48.498 -21.829  1.00  0.00           C  
ATOM   3927  CD2 LEU A1810      82.659  48.382 -24.258  1.00  0.00           C  
ATOM   3928  N   ARG A1811      86.569  48.309 -20.027  1.00  0.00           N  
ATOM   3929  CA  ARG A1811      86.992  47.542 -18.865  1.00  0.00           C  
ATOM   3930  C   ARG A1811      88.100  48.319 -18.190  1.00  0.00           C  
ATOM   3931  O   ARG A1811      88.787  49.089 -18.843  1.00  0.00           O  
ATOM   3932  CB  ARG A1811      87.482  46.167 -19.369  1.00  0.00           C  
ATOM   3933  CG  ARG A1811      88.728  45.589 -18.710  1.00  0.00           C  
ATOM   3934  CD  ARG A1811      90.011  46.185 -19.275  1.00  0.00           C  
ATOM   3935  NE  ARG A1811      91.149  45.947 -18.389  1.00  0.00           N  
ATOM   3936  CZ  ARG A1811      92.401  46.293 -18.677  1.00  0.00           C  
ATOM   3937  NH1 ARG A1811      92.665  46.903 -19.836  1.00  0.00           N  
ATOM   3938  NH2 ARG A1811      93.385  46.029 -17.812  1.00  0.00           N  
ATOM   3939  N   PRO A1812      88.262  48.192 -16.885  1.00  0.00           N  
ATOM   3940  CA  PRO A1812      87.560  47.417 -15.872  1.00  0.00           C  
ATOM   3941  C   PRO A1812      86.222  48.059 -15.517  1.00  0.00           C  
ATOM   3942  O   PRO A1812      85.551  47.590 -14.546  1.00  0.00           O  
ATOM   3943  CB  PRO A1812      88.520  47.494 -14.681  1.00  0.00           C  
ATOM   3944  CG  PRO A1812      89.172  48.761 -14.861  1.00  0.00           C  
ATOM   3945  CD  PRO A1812      89.502  48.716 -16.320  1.00  0.00           C  
ATOM   3946  OXT PRO A1812      85.902  49.059 -16.206  1.00  0.00           O  
HETATM 3947  PG  ATP A 701      77.603  68.663 -23.869  1.00  0.00           P  
HETATM 3948  O1G ATP A 701      77.551  67.230 -24.276  1.00  0.00           O  
HETATM 3949  O2G ATP A 701      78.201  68.852 -22.516  1.00  0.00           O  
HETATM 3950  O3G ATP A 701      78.467  69.429 -24.861  1.00  0.00           O  
HETATM 3951  PB  ATP A 701      74.645  68.866 -24.330  1.00  0.00           P  
HETATM 3952  O1B ATP A 701      73.954  69.907 -25.145  1.00  0.00           O  
HETATM 3953  O2B ATP A 701      74.672  67.535 -25.001  1.00  0.00           O  
HETATM 3954  O3B ATP A 701      76.143  69.380 -23.950  1.00  0.00           O  
HETATM 3955  PA  ATP A 701      72.971  67.522 -22.340  1.00  0.00           P  
HETATM 3956  O1A ATP A 701      71.544  67.923 -22.200  1.00  0.00           O  
HETATM 3957  O2A ATP A 701      73.170  66.346 -23.241  1.00  0.00           O  
HETATM 3958  O3A ATP A 701      73.857  68.749 -22.898  1.00  0.00           O  
HETATM 3959  O5' ATP A 701      73.574  67.185 -20.901  1.00  0.00           O  
HETATM 3960  C5' ATP A 701      73.135  67.874 -19.712  1.00  0.00           C  
HETATM 3961  C4' ATP A 701      74.258  67.848 -18.704  1.00  0.00           C  
HETATM 3962  O4' ATP A 701      74.894  66.546 -18.825  1.00  0.00           O  
HETATM 3963  C3' ATP A 701      75.316  68.869 -19.098  1.00  0.00           C  
HETATM 3964  O3' ATP A 701      76.069  69.332 -17.965  1.00  0.00           O  
HETATM 3965  C2' ATP A 701      76.248  68.048 -19.955  1.00  0.00           C  
HETATM 3966  O2' ATP A 701      77.539  68.643 -19.939  1.00  0.00           O  
HETATM 3967  C1' ATP A 701      76.236  66.698 -19.261  1.00  0.00           C  
HETATM 3968  N9  ATP A 701      76.626  65.693 -20.265  1.00  0.00           N  
HETATM 3969  C8  ATP A 701      76.212  65.590 -21.569  1.00  0.00           C  
HETATM 3970  N7  ATP A 701      76.843  64.669 -22.249  1.00  0.00           N  
HETATM 3971  C5  ATP A 701      77.732  64.124 -21.326  1.00  0.00           C  
HETATM 3972  C6  ATP A 701      78.696  63.103 -21.430  1.00  0.00           C  
HETATM 3973  N6  ATP A 701      78.905  62.414 -22.542  1.00  0.00           N  
HETATM 3974  N1  ATP A 701      79.420  62.822 -20.322  1.00  0.00           N  
HETATM 3975  C2  ATP A 701      79.180  63.524 -19.192  1.00  0.00           C  
HETATM 3976  N3  ATP A 701      78.296  64.491 -18.982  1.00  0.00           N  
HETATM 3977  C4  ATP A 701      77.606  64.743 -20.110  1.00  0.00           C  
TER
END
