# Supplementary material for: Backbone Brackets and Arginine Tweezers delineate Class I and Class II aminoacyl tRNA synthetases
Source: PLoS Comput Biol. 2018 Apr 16;14(4):e1006101. doi: 10.1371/journal.pcbi.1006101 (PMC5919687; doi:10.1371/journal.pcbi.1006101)
Supplement: S12 File — All structures of Class II aaRS with residues renumbered according to the MSA. (GZ) [file pcbi.1006101.s024.tar.gz › 1asz_B_renum.pdb]

ATOM      1  N   GLU B  91      27.513  89.220 -25.699  1.00  0.00           N  
ATOM      2  CA  GLU B  91      27.146  89.245 -24.274  1.00  0.00           C  
ATOM      3  C   GLU B  91      28.258  89.662 -23.301  1.00  0.00           C  
ATOM      4  O   GLU B  91      29.436  89.383 -23.527  1.00  0.00           O  
ATOM      5  CB  GLU B  91      26.580  87.882 -23.825  1.00  0.00           C  
ATOM      6  CG  GLU B  91      25.422  87.321 -24.671  1.00  0.00           C  
ATOM      7  CD  GLU B  91      25.846  86.200 -25.629  1.00  0.00           C  
ATOM      8  OE1 GLU B  91      26.629  85.313 -25.223  1.00  0.00           O  
ATOM      9  OE2 GLU B  91      25.386  86.198 -26.793  1.00  0.00           O  
ATOM     10  N   ASP B  92      27.882  90.356 -22.228  1.00  0.00           N  
ATOM     11  CA  ASP B  92      28.865  90.762 -21.231  1.00  0.00           C  
ATOM     12  C   ASP B  92      28.682  90.120 -19.847  1.00  0.00           C  
ATOM     13  O   ASP B  92      28.455  88.911 -19.768  1.00  0.00           O  
ATOM     14  CB  ASP B  92      29.071  92.300 -21.166  1.00  0.00           C  
ATOM     15  CG  ASP B  92      27.769  93.100 -21.045  1.00  0.00           C  
ATOM     16  OD1 ASP B  92      27.034  92.961 -20.033  1.00  0.00           O  
ATOM     17  OD2 ASP B  92      27.520  93.924 -21.957  1.00  0.00           O  
ATOM     18  N   THR B  93      28.800  90.922 -18.783  1.00  0.00           N  
ATOM     19  CA  THR B  93      28.699  90.509 -17.373  1.00  0.00           C  
ATOM     20  C   THR B  93      29.829  89.566 -16.923  1.00  0.00           C  
ATOM     21  O   THR B  93      31.008  89.947 -16.986  1.00  0.00           O  
ATOM     22  CB  THR B  93      27.260  90.002 -16.937  1.00  0.00           C  
ATOM     23  OG1 THR B  93      27.269  89.725 -15.532  1.00  0.00           O  
ATOM     24  CG2 THR B  93      26.813  88.736 -17.672  1.00  0.00           C  
ATOM     25  N   ALA B  94      29.475  88.362 -16.465  1.00  0.00           N  
ATOM     26  CA  ALA B  94      30.423  87.343 -16.013  1.00  0.00           C  
ATOM     27  C   ALA B  94      31.411  86.899 -17.087  1.00  0.00           C  
ATOM     28  O   ALA B  94      32.380  86.231 -16.776  1.00  0.00           O  
ATOM     29  CB  ALA B  94      29.668  86.142 -15.503  1.00  0.00           C  
ATOM     30  N   LYS B  95      31.162  87.258 -18.342  1.00  0.00           N  
ATOM     31  CA  LYS B  95      32.021  86.896 -19.474  1.00  0.00           C  
ATOM     32  C   LYS B  95      33.495  86.811 -19.132  1.00  0.00           C  
ATOM     33  O   LYS B  95      34.218  85.989 -19.680  1.00  0.00           O  
ATOM     34  CB  LYS B  95      31.842  87.906 -20.610  1.00  0.00           C  
ATOM     35  CG  LYS B  95      32.068  89.356 -20.171  1.00  0.00           C  
ATOM     36  CD  LYS B  95      32.092  90.337 -21.330  1.00  0.00           C  
ATOM     37  CE  LYS B  95      33.464  90.448 -21.984  1.00  0.00           C  
ATOM     38  NZ  LYS B  95      33.994  89.137 -22.440  1.00  0.00           N  
ATOM     39  N   ASP B  96      33.920  87.661 -18.206  1.00  0.00           N  
ATOM     40  CA  ASP B  96      35.306  87.728 -17.778  1.00  0.00           C  
ATOM     41  C   ASP B  96      35.538  87.137 -16.398  1.00  0.00           C  
ATOM     42  O   ASP B  96      36.391  87.623 -15.660  1.00  0.00           O  
ATOM     43  CB  ASP B  96      35.767  89.184 -17.762  1.00  0.00           C  
ATOM     44  CG  ASP B  96      35.257  89.963 -18.941  1.00  0.00           C  
ATOM     45  OD1 ASP B  96      35.673  89.660 -20.084  1.00  0.00           O  
ATOM     46  OD2 ASP B  96      34.421  90.859 -18.719  1.00  0.00           O  
ATOM     47  N   ASN B 120      34.794  86.105 -16.031  1.00  0.00           N  
ATOM     48  CA  ASN B 120      34.995  85.502 -14.724  1.00  0.00           C  
ATOM     49  C   ASN B 120      35.275  84.023 -14.793  1.00  0.00           C  
ATOM     50  O   ASN B 120      35.699  83.423 -13.797  1.00  0.00           O  
ATOM     51  CB  ASN B 120      33.852  85.819 -13.767  1.00  0.00           C  
ATOM     52  CG  ASN B 120      34.098  87.098 -12.989  1.00  0.00           C  
ATOM     53  OD1 ASN B 120      34.978  87.892 -13.340  1.00  0.00           O  
ATOM     54  ND2 ASN B 120      33.342  87.296 -11.910  1.00  0.00           N  
ATOM     55  N   TYR B 121      35.069  83.450 -15.977  1.00  0.00           N  
ATOM     56  CA  TYR B 121      35.338  82.042 -16.235  1.00  0.00           C  
ATOM     57  C   TYR B 121      35.859  82.005 -17.674  1.00  0.00           C  
ATOM     58  O   TYR B 121      35.721  83.000 -18.391  1.00  0.00           O  
ATOM     59  CB  TYR B 121      34.068  81.183 -16.066  1.00  0.00           C  
ATOM     60  CG  TYR B 121      33.024  81.373 -17.141  1.00  0.00           C  
ATOM     61  CD1 TYR B 121      33.231  80.879 -18.427  1.00  0.00           C  
ATOM     62  CD2 TYR B 121      31.892  82.147 -16.911  1.00  0.00           C  
ATOM     63  CE1 TYR B 121      32.365  81.166 -19.455  1.00  0.00           C  
ATOM     64  CE2 TYR B 121      31.016  82.440 -17.934  1.00  0.00           C  
ATOM     65  CZ  TYR B 121      31.266  81.951 -19.206  1.00  0.00           C  
ATOM     66  OH  TYR B 121      30.445  82.295 -20.250  1.00  0.00           O  
ATOM     67  N   GLY B 122      36.513  80.915 -18.077  1.00  0.00           N  
ATOM     68  CA  GLY B 122      37.025  80.817 -19.444  1.00  0.00           C  
ATOM     69  C   GLY B 122      38.446  80.279 -19.580  1.00  0.00           C  
ATOM     70  O   GLY B 122      39.085  79.961 -18.579  1.00  0.00           O  
ATOM     71  N   LYS B 123      38.953  80.200 -20.809  1.00  0.00           N  
ATOM     72  CA  LYS B 123      40.308  79.693 -21.080  1.00  0.00           C  
ATOM     73  C   LYS B 123      41.442  80.732 -20.988  1.00  0.00           C  
ATOM     74  O   LYS B 123      41.323  81.819 -21.557  1.00  0.00           O  
ATOM     75  CB  LYS B 123      40.327  79.058 -22.479  1.00  0.00           C  
ATOM     76  CG  LYS B 123      41.674  79.078 -23.207  1.00  0.00           C  
ATOM     77  CD  LYS B 123      41.565  78.427 -24.576  1.00  0.00           C  
ATOM     78  CE  LYS B 123      42.848  78.592 -25.391  1.00  0.00           C  
ATOM     79  NZ  LYS B 123      42.814  77.862 -26.710  1.00  0.00           N  
ATOM     80  N   LEU B 124      42.551  80.398 -20.323  1.00  0.00           N  
ATOM     81  CA  LEU B 124      43.683  81.326 -20.247  1.00  0.00           C  
ATOM     82  C   LEU B 124      44.426  81.420 -21.598  1.00  0.00           C  
ATOM     83  O   LEU B 124      44.224  80.590 -22.486  1.00  0.00           O  
ATOM     84  CB  LEU B 124      44.618  80.965 -19.104  1.00  0.00           C  
ATOM     85  CG  LEU B 124      44.066  81.304 -17.723  1.00  0.00           C  
ATOM     86  CD1 LEU B 124      45.227  81.732 -16.849  1.00  0.00           C  
ATOM     87  CD2 LEU B 124      43.044  82.417 -17.788  1.00  0.00           C  
ATOM     88  N   PRO B 125      45.325  82.407 -21.754  1.00  0.00           N  
ATOM     89  CA  PRO B 125      46.099  82.654 -22.983  1.00  0.00           C  
ATOM     90  C   PRO B 125      47.131  81.667 -23.537  1.00  0.00           C  
ATOM     91  O   PRO B 125      47.367  81.654 -24.757  1.00  0.00           O  
ATOM     92  CB  PRO B 125      46.752  84.015 -22.709  1.00  0.00           C  
ATOM     93  CG  PRO B 125      45.881  84.628 -21.643  1.00  0.00           C  
ATOM     94  CD  PRO B 125      45.619  83.448 -20.760  1.00  0.00           C  
ATOM     95  N   LEU B 126      47.778  80.925 -22.641  1.00  0.00           N  
ATOM     96  CA  LEU B 126      48.832  79.933 -22.935  1.00  0.00           C  
ATOM     97  C   LEU B 126      49.982  80.458 -22.127  1.00  0.00           C  
ATOM     98  O   LEU B 126      50.127  81.678 -21.994  1.00  0.00           O  
ATOM     99  CB  LEU B 126      49.248  79.850 -24.412  1.00  0.00           C  
ATOM    100  CG  LEU B 126      50.335  78.840 -24.832  1.00  0.00           C  
ATOM    101  CD1 LEU B 126      51.681  79.369 -24.537  1.00  0.00           C  
ATOM    102  CD2 LEU B 126      50.165  77.512 -24.133  1.00  0.00           C  
ATOM    103  N   ILE B 129      50.806  79.557 -21.598  1.00  0.00           N  
ATOM    104  CA  ILE B 129      51.909  79.973 -20.751  1.00  0.00           C  
ATOM    105  C   ILE B 129      53.287  79.875 -21.359  1.00  0.00           C  
ATOM    106  O   ILE B 129      53.974  78.861 -21.202  1.00  0.00           O  
ATOM    107  CB  ILE B 129      51.867  79.243 -19.419  1.00  0.00           C  
ATOM    108  CG1 ILE B 129      50.613  79.654 -18.658  1.00  0.00           C  
ATOM    109  CG2 ILE B 129      53.092  79.507 -18.633  1.00  0.00           C  
ATOM    110  CD1 ILE B 129      50.599  79.251 -17.170  1.00  0.00           C  
ATOM    111  N   GLN B 134      53.654  80.911 -22.112  1.00  0.00           N  
ATOM    112  CA  GLN B 134      54.977  81.024 -22.717  1.00  0.00           C  
ATOM    113  C   GLN B 134      55.803  81.864 -21.755  1.00  0.00           C  
ATOM    114  O   GLN B 134      56.820  82.417 -22.136  1.00  0.00           O  
ATOM    115  CB  GLN B 134      54.910  81.744 -24.055  1.00  0.00           C  
ATOM    116  CG  GLN B 134      54.176  80.986 -25.090  1.00  0.00           C  
ATOM    117  CD  GLN B 134      54.218  81.634 -26.453  1.00  0.00           C  
ATOM    118  OE1 GLN B 134      53.185  81.763 -27.122  1.00  0.00           O  
ATOM    119  NE2 GLN B 134      55.419  82.011 -26.901  1.00  0.00           N  
ATOM    120  N   SER B 135      55.301  82.027 -20.536  1.00  0.00           N  
ATOM    121  CA  SER B 135      55.969  82.806 -19.506  1.00  0.00           C  
ATOM    122  C   SER B 135      56.466  84.180 -19.996  1.00  0.00           C  
ATOM    123  O   SER B 135      57.669  84.441 -20.128  1.00  0.00           O  
ATOM    124  CB  SER B 135      57.081  81.984 -18.831  1.00  0.00           C  
ATOM    125  OG  SER B 135      57.804  81.170 -19.747  1.00  0.00           O  
ATOM    126  N   ARG B 136      55.498  85.044 -20.292  1.00  0.00           N  
ATOM    127  CA  ARG B 136      55.756  86.408 -20.731  1.00  0.00           C  
ATOM    128  C   ARG B 136      56.127  87.127 -19.444  1.00  0.00           C  
ATOM    129  O   ARG B 136      55.566  86.843 -18.388  1.00  0.00           O  
ATOM    130  CB  ARG B 136      54.485  87.015 -21.332  1.00  0.00           C  
ATOM    131  CG  ARG B 136      54.716  88.262 -22.176  1.00  0.00           C  
ATOM    132  CD  ARG B 136      53.430  88.736 -22.861  1.00  0.00           C  
ATOM    133  NE  ARG B 136      52.921  87.767 -23.828  1.00  0.00           N  
ATOM    134  CZ  ARG B 136      53.320  87.690 -25.093  1.00  0.00           C  
ATOM    135  NH1 ARG B 136      54.224  88.539 -25.559  1.00  0.00           N  
ATOM    136  NH2 ARG B 136      52.804  86.766 -25.897  1.00  0.00           N  
ATOM    137  N   ASP B 137      57.088  88.032 -19.518  1.00  0.00           N  
ATOM    138  CA  ASP B 137      57.537  88.742 -18.333  1.00  0.00           C  
ATOM    139  C   ASP B 137      56.459  89.342 -17.427  1.00  0.00           C  
ATOM    140  O   ASP B 137      56.499  89.130 -16.212  1.00  0.00           O  
ATOM    141  CB  ASP B 137      58.573  89.790 -18.713  1.00  0.00           C  
ATOM    142  CG  ASP B 137      59.955  89.194 -18.914  1.00  0.00           C  
ATOM    143  OD1 ASP B 137      60.676  89.042 -17.901  1.00  0.00           O  
ATOM    144  OD2 ASP B 137      60.321  88.885 -20.075  1.00  0.00           O  
ATOM    145  N   SER B 138      55.499  90.066 -18.006  1.00  0.00           N  
ATOM    146  CA  SER B 138      54.406  90.680 -17.244  1.00  0.00           C  
ATOM    147  C   SER B 138      53.719  89.662 -16.369  1.00  0.00           C  
ATOM    148  O   SER B 138      53.749  89.785 -15.145  1.00  0.00           O  
ATOM    149  CB  SER B 138      53.375  91.304 -18.177  1.00  0.00           C  
ATOM    150  OG  SER B 138      53.427  90.700 -19.459  1.00  0.00           O  
ATOM    151  N   ASP B 139      53.174  88.624 -17.003  1.00  0.00           N  
ATOM    152  CA  ASP B 139      52.473  87.538 -16.329  1.00  0.00           C  
ATOM    153  C   ASP B 139      52.991  87.145 -14.964  1.00  0.00           C  
ATOM    154  O   ASP B 139      52.209  86.658 -14.153  1.00  0.00           O  
ATOM    155  CB  ASP B 139      52.473  86.289 -17.184  1.00  0.00           C  
ATOM    156  CG  ASP B 139      51.650  86.437 -18.437  1.00  0.00           C  
ATOM    157  OD1 ASP B 139      51.322  87.594 -18.812  1.00  0.00           O  
ATOM    158  OD2 ASP B 139      51.339  85.379 -19.052  1.00  0.00           O  
ATOM    159  N   ARG B 140      54.287  87.311 -14.704  1.00  0.00           N  
ATOM    160  CA  ARG B 140      54.834  86.937 -13.406  1.00  0.00           C  
ATOM    161  C   ARG B 140      54.299  87.852 -12.285  1.00  0.00           C  
ATOM    162  O   ARG B 140      55.031  88.677 -11.749  1.00  0.00           O  
ATOM    163  CB  ARG B 140      56.372  86.953 -13.460  1.00  0.00           C  
ATOM    164  CG  ARG B 140      57.103  86.038 -12.416  1.00  0.00           C  
ATOM    165  CD  ARG B 140      58.645  86.248 -12.498  1.00  0.00           C  
ATOM    166  NE  ARG B 140      59.519  85.336 -11.741  1.00  0.00           N  
ATOM    167  CZ  ARG B 140      59.334  84.937 -10.484  1.00  0.00           C  
ATOM    168  NH1 ARG B 140      58.248  85.277  -9.806  1.00  0.00           N  
ATOM    169  NH2 ARG B 140      60.220  84.131  -9.913  1.00  0.00           N  
ATOM    170  N   THR B 141      53.037  87.695 -11.898  1.00  0.00           N  
ATOM    171  CA  THR B 141      52.494  88.542 -10.847  1.00  0.00           C  
ATOM    172  C   THR B 141      53.019  88.086  -9.509  1.00  0.00           C  
ATOM    173  O   THR B 141      53.069  88.839  -8.551  1.00  0.00           O  
ATOM    174  CB  THR B 141      50.988  88.489 -10.782  1.00  0.00           C  
ATOM    175  OG1 THR B 141      50.585  87.269 -10.156  1.00  0.00           O  
ATOM    176  CG2 THR B 141      50.407  88.577 -12.178  1.00  0.00           C  
ATOM    177  N   GLY B 142      53.342  86.814  -9.413  1.00  0.00           N  
ATOM    178  CA  GLY B 142      53.873  86.326  -8.158  1.00  0.00           C  
ATOM    179  C   GLY B 142      52.843  86.179  -7.071  1.00  0.00           C  
ATOM    180  O   GLY B 142      53.186  86.155  -5.887  1.00  0.00           O  
ATOM    181  N   GLN B 143      51.582  86.041  -7.449  1.00  0.00           N  
ATOM    182  CA  GLN B 143      50.553  85.883  -6.434  1.00  0.00           C  
ATOM    183  C   GLN B 143      50.647  84.513  -5.775  1.00  0.00           C  
ATOM    184  O   GLN B 143      50.728  83.498  -6.461  1.00  0.00           O  
ATOM    185  CB  GLN B 143      49.151  86.079  -7.030  1.00  0.00           C  
ATOM    186  CG  GLN B 143      48.930  87.397  -7.785  1.00  0.00           C  
ATOM    187  CD  GLN B 143      47.461  87.704  -8.016  1.00  0.00           C  
ATOM    188  OE1 GLN B 143      47.022  87.960  -9.145  1.00  0.00           O  
ATOM    189  NE2 GLN B 143      46.691  87.673  -6.940  1.00  0.00           N  
ATOM    190  N   LYS B 144      50.692  84.496  -4.450  1.00  0.00           N  
ATOM    191  CA  LYS B 144      50.728  83.256  -3.671  1.00  0.00           C  
ATOM    192  C   LYS B 144      49.568  82.327  -4.088  1.00  0.00           C  
ATOM    193  O   LYS B 144      48.420  82.760  -4.209  1.00  0.00           O  
ATOM    194  CB  LYS B 144      50.608  83.587  -2.174  1.00  0.00           C  
ATOM    195  CG  LYS B 144      50.427  82.375  -1.250  1.00  0.00           C  
ATOM    196  CD  LYS B 144      50.092  82.770   0.217  1.00  0.00           C  
ATOM    197  CE  LYS B 144      51.126  83.745   0.836  1.00  0.00           C  
ATOM    198  NZ  LYS B 144      50.793  84.211   2.244  1.00  0.00           N  
ATOM    199  N   ARG B 145      49.874  81.058  -4.335  1.00  0.00           N  
ATOM    200  CA  ARG B 145      48.848  80.091  -4.731  1.00  0.00           C  
ATOM    201  C   ARG B 145      48.704  78.985  -3.681  1.00  0.00           C  
ATOM    202  O   ARG B 145      49.702  78.356  -3.312  1.00  0.00           O  
ATOM    203  CB  ARG B 145      49.177  79.519  -6.099  1.00  0.00           C  
ATOM    204  CG  ARG B 145      48.391  80.196  -7.192  1.00  0.00           C  
ATOM    205  CD  ARG B 145      49.272  80.770  -8.257  1.00  0.00           C  
ATOM    206  NE  ARG B 145      49.055  80.117  -9.541  1.00  0.00           N  
ATOM    207  CZ  ARG B 145      49.147  80.758 -10.704  1.00  0.00           C  
ATOM    208  NH1 ARG B 145      49.447  82.058 -10.701  1.00  0.00           N  
ATOM    209  NH2 ARG B 145      48.948  80.115 -11.861  1.00  0.00           N  
ATOM    210  N   VAL B 146      47.478  78.750  -3.201  1.00  0.00           N  
ATOM    211  CA  VAL B 146      47.246  77.749  -2.157  1.00  0.00           C  
ATOM    212  C   VAL B 146      47.334  76.282  -2.495  1.00  0.00           C  
ATOM    213  O   VAL B 146      47.191  75.849  -3.655  1.00  0.00           O  
ATOM    214  CB  VAL B 146      45.914  77.907  -1.448  1.00  0.00           C  
ATOM    215  CG1 VAL B 146      46.090  78.604  -0.148  1.00  0.00           C  
ATOM    216  CG2 VAL B 146      44.933  78.589  -2.341  1.00  0.00           C  
ATOM    217  N   LYS B 147      47.477  75.529  -1.411  1.00  0.00           N  
ATOM    218  CA  LYS B 147      47.567  74.091  -1.428  1.00  0.00           C  
ATOM    219  C   LYS B 147      46.492  73.645  -0.426  1.00  0.00           C  
ATOM    220  O   LYS B 147      46.639  73.878   0.781  1.00  0.00           O  
ATOM    221  CB  LYS B 147      48.958  73.658  -0.929  1.00  0.00           C  
ATOM    222  CG  LYS B 147      50.131  74.069  -1.818  1.00  0.00           C  
ATOM    223  CD  LYS B 147      50.283  73.122  -2.996  1.00  0.00           C  
ATOM    224  CE  LYS B 147      51.170  73.689  -4.121  1.00  0.00           C  
ATOM    225  NZ  LYS B 147      50.678  74.989  -4.721  1.00  0.00           N  
ATOM    226  N   PHE B 148      45.408  73.046  -0.923  1.00  0.00           N  
ATOM    227  CA  PHE B 148      44.303  72.573  -0.081  1.00  0.00           C  
ATOM    228  C   PHE B 148      44.871  72.000   1.193  1.00  0.00           C  
ATOM    229  O   PHE B 148      44.510  72.382   2.292  1.00  0.00           O  
ATOM    230  CB  PHE B 148      43.518  71.467  -0.793  1.00  0.00           C  
ATOM    231  CG  PHE B 148      42.989  71.853  -2.148  1.00  0.00           C  
ATOM    232  CD1 PHE B 148      42.845  73.178  -2.519  1.00  0.00           C  
ATOM    233  CD2 PHE B 148      42.657  70.880  -3.056  1.00  0.00           C  
ATOM    234  CE1 PHE B 148      42.383  73.511  -3.781  1.00  0.00           C  
ATOM    235  CE2 PHE B 148      42.196  71.207  -4.318  1.00  0.00           C  
ATOM    236  CZ  PHE B 148      42.059  72.519  -4.683  1.00  0.00           C  
ATOM    237  N   VAL B 149      45.861  71.151   0.998  1.00  0.00           N  
ATOM    238  CA  VAL B 149      46.583  70.458   2.062  1.00  0.00           C  
ATOM    239  C   VAL B 149      46.936  71.281   3.300  1.00  0.00           C  
ATOM    240  O   VAL B 149      47.306  70.709   4.324  1.00  0.00           O  
ATOM    241  CB  VAL B 149      47.927  69.934   1.532  1.00  0.00           C  
ATOM    242  CG1 VAL B 149      48.417  68.794   2.410  1.00  0.00           C  
ATOM    243  CG2 VAL B 149      47.838  69.583   0.014  1.00  0.00           C  
ATOM    244  N   ASP B 150      46.920  72.608   3.175  1.00  0.00           N  
ATOM    245  CA  ASP B 150      47.275  73.487   4.286  1.00  0.00           C  
ATOM    246  C   ASP B 150      46.117  74.258   4.888  1.00  0.00           C  
ATOM    247  O   ASP B 150      46.212  74.722   6.028  1.00  0.00           O  
ATOM    248  CB  ASP B 150      48.360  74.464   3.853  1.00  0.00           C  
ATOM    249  CG  ASP B 150      49.593  73.764   3.342  1.00  0.00           C  
ATOM    250  OD1 ASP B 150      50.198  72.997   4.128  1.00  0.00           O  
ATOM    251  OD2 ASP B 150      49.953  73.979   2.154  1.00  0.00           O  
ATOM    252  N   LEU B 151      45.030  74.401   4.131  1.00  0.00           N  
ATOM    253  CA  LEU B 151      43.853  75.128   4.606  1.00  0.00           C  
ATOM    254  C   LEU B 151      43.455  74.652   5.984  1.00  0.00           C  
ATOM    255  O   LEU B 151      43.205  73.468   6.198  1.00  0.00           O  
ATOM    256  CB  LEU B 151      42.673  74.945   3.658  1.00  0.00           C  
ATOM    257  CG  LEU B 151      42.882  75.544   2.281  1.00  0.00           C  
ATOM    258  CD1 LEU B 151      41.698  75.247   1.389  1.00  0.00           C  
ATOM    259  CD2 LEU B 151      43.092  77.020   2.434  1.00  0.00           C  
ATOM    260  N   ASP B 152      43.438  75.581   6.927  1.00  0.00           N  
ATOM    261  CA  ASP B 152      43.069  75.270   8.294  1.00  0.00           C  
ATOM    262  C   ASP B 152      41.762  75.972   8.627  1.00  0.00           C  
ATOM    263  O   ASP B 152      41.611  77.162   8.371  1.00  0.00           O  
ATOM    264  CB  ASP B 152      44.170  75.722   9.247  1.00  0.00           C  
ATOM    265  CG  ASP B 152      43.788  75.550  10.698  1.00  0.00           C  
ATOM    266  OD1 ASP B 152      43.637  74.387  11.152  1.00  0.00           O  
ATOM    267  OD2 ASP B 152      43.635  76.590  11.378  1.00  0.00           O  
ATOM    268  N   GLU B 153      40.831  75.236   9.223  1.00  0.00           N  
ATOM    269  CA  GLU B 153      39.524  75.780   9.586  1.00  0.00           C  
ATOM    270  C   GLU B 153      39.644  76.917  10.591  1.00  0.00           C  
ATOM    271  O   GLU B 153      39.079  77.992  10.406  1.00  0.00           O  
ATOM    272  CB  GLU B 153      38.640  74.667  10.158  1.00  0.00           C  
ATOM    273  CG  GLU B 153      37.190  75.059  10.395  1.00  0.00           C  
ATOM    274  CD  GLU B 153      36.850  75.273  11.865  1.00  0.00           C  
ATOM    275  OE1 GLU B 153      37.151  76.361  12.411  1.00  0.00           O  
ATOM    276  OE2 GLU B 153      36.264  74.350  12.471  1.00  0.00           O  
ATOM    277  N   ALA B 154      40.414  76.684  11.640  1.00  0.00           N  
ATOM    278  CA  ALA B 154      40.593  77.681  12.676  1.00  0.00           C  
ATOM    279  C   ALA B 154      41.280  78.973  12.243  1.00  0.00           C  
ATOM    280  O   ALA B 154      41.462  79.848  13.076  1.00  0.00           O  
ATOM    281  CB  ALA B 154      41.328  77.070  13.863  1.00  0.00           C  
ATOM    282  N   LYS B 155      41.661  79.114  10.971  1.00  0.00           N  
ATOM    283  CA  LYS B 155      42.332  80.341  10.522  1.00  0.00           C  
ATOM    284  C   LYS B 155      42.144  80.752   9.061  1.00  0.00           C  
ATOM    285  O   LYS B 155      42.190  81.934   8.728  1.00  0.00           O  
ATOM    286  CB  LYS B 155      43.828  80.280  10.843  1.00  0.00           C  
ATOM    287  CG  LYS B 155      44.170  80.557  12.309  1.00  0.00           C  
ATOM    288  CD  LYS B 155      43.739  81.962  12.753  1.00  0.00           C  
ATOM    289  CE  LYS B 155      43.927  82.168  14.254  1.00  0.00           C  
ATOM    290  NZ  LYS B 155      43.031  81.318  15.095  1.00  0.00           N  
ATOM    291  N   ASP B 156      41.986  79.774   8.183  1.00  0.00           N  
ATOM    292  CA  ASP B 156      41.799  80.035   6.759  1.00  0.00           C  
ATOM    293  C   ASP B 156      40.316  80.185   6.447  1.00  0.00           C  
ATOM    294  O   ASP B 156      39.941  80.425   5.298  1.00  0.00           O  
ATOM    295  CB  ASP B 156      42.367  78.879   5.925  1.00  0.00           C  
ATOM    296  CG  ASP B 156      43.846  78.628   6.184  1.00  0.00           C  
ATOM    297  OD1 ASP B 156      44.249  78.496   7.360  1.00  0.00           O  
ATOM    298  OD2 ASP B 156      44.609  78.529   5.200  1.00  0.00           O  
ATOM    299  N   SER B 157      39.479  80.046   7.473  1.00  0.00           N  
ATOM    300  CA  SER B 157      38.024  80.134   7.331  1.00  0.00           C  
ATOM    301  C   SER B 157      37.508  81.461   6.783  1.00  0.00           C  
ATOM    302  O   SER B 157      37.930  82.528   7.218  1.00  0.00           O  
ATOM    303  CB  SER B 157      37.356  79.853   8.676  1.00  0.00           C  
ATOM    304  OG  SER B 157      35.946  79.907   8.561  1.00  0.00           O  
ATOM    305  N   ASP B 158      36.589  81.393   5.831  1.00  0.00           N  
ATOM    306  CA  ASP B 158      36.027  82.604   5.260  1.00  0.00           C  
ATOM    307  C   ASP B 158      37.053  83.483   4.538  1.00  0.00           C  
ATOM    308  O   ASP B 158      36.779  84.656   4.265  1.00  0.00           O  
ATOM    309  CB  ASP B 158      35.335  83.432   6.350  1.00  0.00           C  
ATOM    310  CG  ASP B 158      33.869  83.076   6.523  1.00  0.00           C  
ATOM    311  OD1 ASP B 158      33.047  83.624   5.755  1.00  0.00           O  
ATOM    312  OD2 ASP B 158      33.539  82.270   7.426  1.00  0.00           O  
ATOM    313  N   LYS B 159      38.215  82.930   4.193  1.00  0.00           N  
ATOM    314  CA  LYS B 159      39.223  83.732   3.506  1.00  0.00           C  
ATOM    315  C   LYS B 159      39.435  83.358   2.049  1.00  0.00           C  
ATOM    316  O   LYS B 159      39.562  82.180   1.707  1.00  0.00           O  
ATOM    317  CB  LYS B 159      40.552  83.698   4.255  1.00  0.00           C  
ATOM    318  CG  LYS B 159      41.486  82.549   3.915  1.00  0.00           C  
ATOM    319  CD  LYS B 159      42.696  82.625   4.829  1.00  0.00           C  
ATOM    320  CE  LYS B 159      43.739  81.580   4.514  1.00  0.00           C  
ATOM    321  NZ  LYS B 159      44.754  81.567   5.608  1.00  0.00           N  
ATOM    322  N   GLU B 160      39.449  84.374   1.192  1.00  0.00           N  
ATOM    323  CA  GLU B 160      39.647  84.166  -0.239  1.00  0.00           C  
ATOM    324  C   GLU B 160      41.013  83.548  -0.542  1.00  0.00           C  
ATOM    325  O   GLU B 160      41.995  83.800   0.169  1.00  0.00           O  
ATOM    326  CB  GLU B 160      39.471  85.473  -0.990  1.00  0.00           C  
ATOM    327  CG  GLU B 160      38.131  86.106  -0.724  1.00  0.00           C  
ATOM    328  CD  GLU B 160      37.863  87.319  -1.587  1.00  0.00           C  
ATOM    329  OE1 GLU B 160      38.263  87.330  -2.788  1.00  0.00           O  
ATOM    330  OE2 GLU B 160      37.231  88.258  -1.045  1.00  0.00           O  
ATOM    331  N   VAL B 161      41.066  82.742  -1.600  1.00  0.00           N  
ATOM    332  CA  VAL B 161      42.280  82.035  -1.981  1.00  0.00           C  
ATOM    333  C   VAL B 161      42.289  81.857  -3.486  1.00  0.00           C  
ATOM    334  O   VAL B 161      41.242  81.903  -4.138  1.00  0.00           O  
ATOM    335  CB  VAL B 161      42.302  80.612  -1.350  1.00  0.00           C  
ATOM    336  CG1 VAL B 161      42.277  80.662   0.193  1.00  0.00           C  
ATOM    337  CG2 VAL B 161      41.128  79.809  -1.860  1.00  0.00           C  
ATOM    338  N   LEU B 162      43.460  81.647  -4.054  1.00  0.00           N  
ATOM    339  CA  LEU B 162      43.553  81.434  -5.492  1.00  0.00           C  
ATOM    340  C   LEU B 162      44.482  80.248  -5.571  1.00  0.00           C  
ATOM    341  O   LEU B 162      45.469  80.216  -4.824  1.00  0.00           O  
ATOM    342  CB  LEU B 162      44.168  82.640  -6.179  1.00  0.00           C  
ATOM    343  CG  LEU B 162      44.997  82.377  -7.433  1.00  0.00           C  
ATOM    344  CD1 LEU B 162      44.278  82.799  -8.718  1.00  0.00           C  
ATOM    345  CD2 LEU B 162      46.301  83.149  -7.256  1.00  0.00           C  
ATOM    346  N   PHE B 163      44.141  79.236  -6.376  1.00  0.00           N  
ATOM    347  CA  PHE B 163      44.988  78.049  -6.483  1.00  0.00           C  
ATOM    348  C   PHE B 163      45.001  77.407  -7.840  1.00  0.00           C  
ATOM    349  O   PHE B 163      44.299  77.830  -8.745  1.00  0.00           O  
ATOM    350  CB  PHE B 163      44.606  77.001  -5.418  1.00  0.00           C  
ATOM    351  CG  PHE B 163      43.151  76.554  -5.460  1.00  0.00           C  
ATOM    352  CD1 PHE B 163      42.594  75.997  -6.616  1.00  0.00           C  
ATOM    353  CD2 PHE B 163      42.346  76.690  -4.336  1.00  0.00           C  
ATOM    354  CE1 PHE B 163      41.272  75.588  -6.650  1.00  0.00           C  
ATOM    355  CE2 PHE B 163      41.022  76.287  -4.355  1.00  0.00           C  
ATOM    356  CZ  PHE B 163      40.487  75.739  -5.511  1.00  0.00           C  
ATOM    357  N   ARG B 164      45.871  76.427  -8.010  1.00  0.00           N  
ATOM    358  CA  ARG B 164      45.901  75.694  -9.273  1.00  0.00           C  
ATOM    359  C   ARG B 164      45.328  74.342  -8.873  1.00  0.00           C  
ATOM    360  O   ARG B 164      45.474  73.927  -7.698  1.00  0.00           O  
ATOM    361  CB  ARG B 164      47.332  75.516  -9.788  1.00  0.00           C  
ATOM    362  CG  ARG B 164      47.469  75.503 -11.300  1.00  0.00           C  
ATOM    363  CD  ARG B 164      48.069  74.214 -11.819  1.00  0.00           C  
ATOM    364  NE  ARG B 164      49.523  74.033 -11.695  1.00  0.00           N  
ATOM    365  CZ  ARG B 164      50.166  73.626 -10.602  1.00  0.00           C  
ATOM    366  NH1 ARG B 164      49.531  73.361  -9.471  1.00  0.00           N  
ATOM    367  NH2 ARG B 164      51.459  73.422 -10.665  1.00  0.00           N  
ATOM    368  N   ALA B 165      44.594  73.706  -9.778  1.00  0.00           N  
ATOM    369  CA  ALA B 165      44.052  72.396  -9.452  1.00  0.00           C  
ATOM    370  C   ALA B 165      43.440  71.669 -10.603  1.00  0.00           C  
ATOM    371  O   ALA B 165      43.371  72.202 -11.739  1.00  0.00           O  
ATOM    372  CB  ALA B 165      43.073  72.468  -8.317  1.00  0.00           C  
ATOM    373  N   ARG B 166      43.067  70.416 -10.298  1.00  0.00           N  
ATOM    374  CA  ARG B 166      42.459  69.476 -11.248  1.00  0.00           C  
ATOM    375  C   ARG B 166      40.937  69.320 -11.085  1.00  0.00           C  
ATOM    376  O   ARG B 166      40.425  69.261  -9.935  1.00  0.00           O  
ATOM    377  CB  ARG B 166      43.127  68.107 -11.084  1.00  0.00           C  
ATOM    378  CG  ARG B 166      44.512  67.942 -11.745  1.00  0.00           C  
ATOM    379  CD  ARG B 166      44.487  67.577 -13.254  1.00  0.00           C  
ATOM    380  NE  ARG B 166      45.816  67.140 -13.691  1.00  0.00           N  
ATOM    381  CZ  ARG B 166      46.195  66.927 -14.956  1.00  0.00           C  
ATOM    382  NH1 ARG B 166      45.350  67.095 -15.965  1.00  0.00           N  
ATOM    383  NH2 ARG B 166      47.452  66.593 -15.226  1.00  0.00           N  
ATOM    384  N   VAL B 167      40.230  69.274 -12.226  1.00  0.00           N  
ATOM    385  CA  VAL B 167      38.767  69.082 -12.243  1.00  0.00           C  
ATOM    386  C   VAL B 167      38.504  67.582 -12.151  1.00  0.00           C  
ATOM    387  O   VAL B 167      38.479  66.866 -13.170  1.00  0.00           O  
ATOM    388  CB  VAL B 167      38.101  69.548 -13.573  1.00  0.00           C  
ATOM    389  CG1 VAL B 167      36.589  69.587 -13.418  1.00  0.00           C  
ATOM    390  CG2 VAL B 167      38.622  70.895 -14.010  1.00  0.00           C  
ATOM    391  N   HIS B 168      38.337  67.110 -10.929  1.00  0.00           N  
ATOM    392  CA  HIS B 168      38.107  65.705 -10.661  1.00  0.00           C  
ATOM    393  C   HIS B 168      36.645  65.536 -10.331  1.00  0.00           C  
ATOM    394  O   HIS B 168      36.253  65.744  -9.181  1.00  0.00           O  
ATOM    395  CB  HIS B 168      38.920  65.326  -9.435  1.00  0.00           C  
ATOM    396  CG  HIS B 168      38.913  63.863  -9.115  1.00  0.00           C  
ATOM    397  ND1 HIS B 168      39.041  63.390  -7.824  1.00  0.00           N  
ATOM    398  CD2 HIS B 168      38.899  62.771  -9.913  1.00  0.00           C  
ATOM    399  CE1 HIS B 168      39.118  62.075  -7.845  1.00  0.00           C  
ATOM    400  NE2 HIS B 168      39.036  61.674  -9.100  1.00  0.00           N  
ATOM    401  N   ASN B 169      35.840  65.129 -11.308  1.00  0.00           N  
ATOM    402  CA  ASN B 169      34.398  64.938 -11.087  1.00  0.00           C  
ATOM    403  C   ASN B 169      33.594  66.246 -10.859  1.00  0.00           C  
ATOM    404  O   ASN B 169      33.986  67.125 -10.086  1.00  0.00           O  
ATOM    405  CB  ASN B 169      34.170  63.898  -9.965  1.00  0.00           C  
ATOM    406  CG  ASN B 169      32.744  63.880  -9.445  1.00  0.00           C  
ATOM    407  OD1 ASN B 169      32.470  64.424  -8.379  1.00  0.00           O  
ATOM    408  ND2 ASN B 169      31.832  63.255 -10.194  1.00  0.00           N  
ATOM    409  N   THR B 170      32.482  66.352 -11.586  1.00  0.00           N  
ATOM    410  CA  THR B 170      31.589  67.506 -11.559  1.00  0.00           C  
ATOM    411  C   THR B 170      30.122  67.072 -11.390  1.00  0.00           C  
ATOM    412  O   THR B 170      29.726  66.020 -11.895  1.00  0.00           O  
ATOM    413  CB  THR B 170      31.682  68.250 -12.905  1.00  0.00           C  
ATOM    414  OG1 THR B 170      31.184  67.405 -13.953  1.00  0.00           O  
ATOM    415  CG2 THR B 170      33.119  68.590 -13.220  1.00  0.00           C  
ATOM    416  N   ARG B 171      29.329  67.855 -10.658  1.00  0.00           N  
ATOM    417  CA  ARG B 171      27.903  67.563 -10.487  1.00  0.00           C  
ATOM    418  C   ARG B 171      27.003  68.780 -10.700  1.00  0.00           C  
ATOM    419  O   ARG B 171      26.812  69.568  -9.772  1.00  0.00           O  
ATOM    420  CB  ARG B 171      27.620  66.987  -9.115  1.00  0.00           C  
ATOM    421  CG  ARG B 171      27.814  65.532  -9.077  1.00  0.00           C  
ATOM    422  CD  ARG B 171      29.244  65.294  -8.952  1.00  0.00           C  
ATOM    423  NE  ARG B 171      29.715  65.889  -7.714  1.00  0.00           N  
ATOM    424  CZ  ARG B 171      29.300  65.514  -6.511  1.00  0.00           C  
ATOM    425  NH1 ARG B 171      28.395  64.556  -6.399  1.00  0.00           N  
ATOM    426  NH2 ARG B 171      29.856  66.032  -5.429  1.00  0.00           N  
ATOM    427  N   GLN B 172      26.443  68.941 -11.905  1.00  0.00           N  
ATOM    428  CA  GLN B 172      25.578  70.090 -12.171  1.00  0.00           C  
ATOM    429  C   GLN B 172      24.152  69.892 -11.658  1.00  0.00           C  
ATOM    430  O   GLN B 172      23.277  69.396 -12.370  1.00  0.00           O  
ATOM    431  CB  GLN B 172      25.572  70.483 -13.650  1.00  0.00           C  
ATOM    432  CG  GLN B 172      25.085  71.925 -13.863  1.00  0.00           C  
ATOM    433  CD  GLN B 172      25.110  72.388 -15.331  1.00  0.00           C  
ATOM    434  OE1 GLN B 172      25.720  71.745 -16.195  1.00  0.00           O  
ATOM    435  NE2 GLN B 172      24.448  73.516 -15.612  1.00  0.00           N  
ATOM    436  N   GLN B 173      23.934  70.291 -10.412  1.00  0.00           N  
ATOM    437  CA  GLN B 173      22.640  70.192  -9.776  1.00  0.00           C  
ATOM    438  C   GLN B 173      21.535  70.997 -10.449  1.00  0.00           C  
ATOM    439  O   GLN B 173      20.384  70.880 -10.061  1.00  0.00           O  
ATOM    440  CB  GLN B 173      22.743  70.609  -8.309  1.00  0.00           C  
ATOM    441  CG  GLN B 173      23.581  69.682  -7.446  1.00  0.00           C  
ATOM    442  CD  GLN B 173      23.242  68.227  -7.668  1.00  0.00           C  
ATOM    443  OE1 GLN B 173      23.372  67.720  -8.780  1.00  0.00           O  
ATOM    444  NE2 GLN B 173      22.777  67.559  -6.635  1.00  0.00           N  
ATOM    445  N   GLY B 174      21.872  71.815 -11.442  1.00  0.00           N  
ATOM    446  CA  GLY B 174      20.867  72.618 -12.127  1.00  0.00           C  
ATOM    447  C   GLY B 174      21.481  73.783 -12.891  1.00  0.00           C  
ATOM    448  O   GLY B 174      22.703  73.817 -13.077  1.00  0.00           O  
ATOM    449  N   ALA B 175      20.667  74.745 -13.327  1.00  0.00           N  
ATOM    450  CA  ALA B 175      21.204  75.886 -14.066  1.00  0.00           C  
ATOM    451  C   ALA B 175      21.684  77.032 -13.173  1.00  0.00           C  
ATOM    452  O   ALA B 175      22.089  78.080 -13.671  1.00  0.00           O  
ATOM    453  CB  ALA B 175      20.206  76.386 -15.078  1.00  0.00           C  
ATOM    454  N   THR B 176      21.637  76.838 -11.862  1.00  0.00           N  
ATOM    455  CA  THR B 176      22.087  77.857 -10.920  1.00  0.00           C  
ATOM    456  C   THR B 176      23.044  77.229  -9.930  1.00  0.00           C  
ATOM    457  O   THR B 176      23.295  77.775  -8.854  1.00  0.00           O  
ATOM    458  CB  THR B 176      20.927  78.379 -10.075  1.00  0.00           C  
ATOM    459  OG1 THR B 176      20.230  77.271  -9.483  1.00  0.00           O  
ATOM    460  CG2 THR B 176      19.985  79.240 -10.911  1.00  0.00           C  
ATOM    461  N   LEU B 177      23.574  76.068 -10.275  1.00  0.00           N  
ATOM    462  CA  LEU B 177      24.451  75.376  -9.357  1.00  0.00           C  
ATOM    463  C   LEU B 177      25.157  74.245 -10.060  1.00  0.00           C  
ATOM    464  O   LEU B 177      24.542  73.492 -10.818  1.00  0.00           O  
ATOM    465  CB  LEU B 177      23.629  74.803  -8.218  1.00  0.00           C  
ATOM    466  CG  LEU B 177      24.440  74.069  -7.182  1.00  0.00           C  
ATOM    467  CD1 LEU B 177      25.485  75.022  -6.685  1.00  0.00           C  
ATOM    468  CD2 LEU B 177      23.564  73.638  -6.046  1.00  0.00           C  
ATOM    469  N   ALA B 178      26.469  74.193  -9.865  1.00  0.00           N  
ATOM    470  CA  ALA B 178      27.335  73.157 -10.421  1.00  0.00           C  
ATOM    471  C   ALA B 178      28.350  72.931  -9.316  1.00  0.00           C  
ATOM    472  O   ALA B 178      28.876  73.880  -8.726  1.00  0.00           O  
ATOM    473  CB  ALA B 178      28.024  73.628 -11.709  1.00  0.00           C  
ATOM    474  N   PHE B 179      28.506  71.681  -8.934  1.00  0.00           N  
ATOM    475  CA  PHE B 179      29.450  71.331  -7.900  1.00  0.00           C  
ATOM    476  C   PHE B 179      30.717  70.779  -8.580  1.00  0.00           C  
ATOM    477  O   PHE B 179      30.631  70.174  -9.657  1.00  0.00           O  
ATOM    478  CB  PHE B 179      28.824  70.267  -7.025  1.00  0.00           C  
ATOM    479  CG  PHE B 179      28.350  70.766  -5.702  1.00  0.00           C  
ATOM    480  CD1 PHE B 179      29.266  71.100  -4.702  1.00  0.00           C  
ATOM    481  CD2 PHE B 179      26.992  70.772  -5.396  1.00  0.00           C  
ATOM    482  CE1 PHE B 179      28.836  71.420  -3.401  1.00  0.00           C  
ATOM    483  CE2 PHE B 179      26.551  71.088  -4.105  1.00  0.00           C  
ATOM    484  CZ  PHE B 179      27.477  71.410  -3.102  1.00  0.00           C  
ATOM    485  N   LEU B 180      31.886  71.031  -7.991  1.00  0.00           N  
ATOM    486  CA  LEU B 180      33.147  70.523  -8.529  1.00  0.00           C  
ATOM    487  C   LEU B 180      33.979  69.937  -7.393  1.00  0.00           C  
ATOM    488  O   LEU B 180      33.828  70.352  -6.237  1.00  0.00           O  
ATOM    489  CB  LEU B 180      33.963  71.629  -9.196  1.00  0.00           C  
ATOM    490  CG  LEU B 180      33.387  72.415 -10.363  1.00  0.00           C  
ATOM    491  CD1 LEU B 180      34.512  73.171 -11.060  1.00  0.00           C  
ATOM    492  CD2 LEU B 180      32.720  71.486 -11.339  1.00  0.00           C  
ATOM    493  N   THR B 181      34.806  68.943  -7.721  1.00  0.00           N  
ATOM    494  CA  THR B 181      35.715  68.304  -6.759  1.00  0.00           C  
ATOM    495  C   THR B 181      37.087  68.579  -7.368  1.00  0.00           C  
ATOM    496  O   THR B 181      37.380  68.148  -8.494  1.00  0.00           O  
ATOM    497  CB  THR B 181      35.501  66.786  -6.653  1.00  0.00           C  
ATOM    498  OG1 THR B 181      34.310  66.413  -7.354  1.00  0.00           O  
ATOM    499  CG2 THR B 181      35.382  66.364  -5.205  1.00  0.00           C  
ATOM    500  N   LEU B 182      37.904  69.343  -6.653  1.00  0.00           N  
ATOM    501  CA  LEU B 182      39.214  69.738  -7.155  1.00  0.00           C  
ATOM    502  C   LEU B 182      40.352  68.934  -6.537  1.00  0.00           C  
ATOM    503  O   LEU B 182      40.359  68.688  -5.315  1.00  0.00           O  
ATOM    504  CB  LEU B 182      39.372  71.230  -6.923  1.00  0.00           C  
ATOM    505  CG  LEU B 182      38.116  71.969  -7.402  1.00  0.00           C  
ATOM    506  CD1 LEU B 182      38.043  73.302  -6.714  1.00  0.00           C  
ATOM    507  CD2 LEU B 182      38.078  72.092  -8.923  1.00  0.00           C  
ATOM    508  N   ARG B 183      41.312  68.530  -7.374  1.00  0.00           N  
ATOM    509  CA  ARG B 183      42.400  67.696  -6.888  1.00  0.00           C  
ATOM    510  C   ARG B 183      43.794  68.252  -7.038  1.00  0.00           C  
ATOM    511  O   ARG B 183      44.171  68.808  -8.089  1.00  0.00           O  
ATOM    512  CB  ARG B 183      42.349  66.305  -7.549  1.00  0.00           C  
ATOM    513  CG  ARG B 183      43.295  65.250  -6.921  1.00  0.00           C  
ATOM    514  CD  ARG B 183      43.432  63.969  -7.752  1.00  0.00           C  
ATOM    515  NE  ARG B 183      44.083  64.154  -9.049  1.00  0.00           N  
ATOM    516  CZ  ARG B 183      43.424  64.266 -10.208  1.00  0.00           C  
ATOM    517  NH1 ARG B 183      42.108  64.279 -10.196  1.00  0.00           N  
ATOM    518  NH2 ARG B 183      44.064  64.408 -11.371  1.00  0.00           N  
ATOM    519  N   GLN B 184      44.564  68.013  -5.980  1.00  0.00           N  
ATOM    520  CA  GLN B 184      45.963  68.395  -5.847  1.00  0.00           C  
ATOM    521  C   GLN B 184      46.652  67.174  -5.230  1.00  0.00           C  
ATOM    522  O   GLN B 184      46.527  66.969  -4.012  1.00  0.00           O  
ATOM    523  CB  GLN B 184      46.098  69.579  -4.873  1.00  0.00           C  
ATOM    524  CG  GLN B 184      45.703  70.950  -5.448  1.00  0.00           C  
ATOM    525  CD  GLN B 184      45.876  72.078  -4.446  1.00  0.00           C  
ATOM    526  OE1 GLN B 184      45.874  71.864  -3.224  1.00  0.00           O  
ATOM    527  NE2 GLN B 184      46.032  73.292  -4.959  1.00  0.00           N  
ATOM    528  N   GLN B 185      47.362  66.384  -6.052  1.00  0.00           N  
ATOM    529  CA  GLN B 185      48.062  65.155  -5.613  1.00  0.00           C  
ATOM    530  C   GLN B 185      47.058  64.196  -4.954  1.00  0.00           C  
ATOM    531  O   GLN B 185      46.079  63.784  -5.564  1.00  0.00           O  
ATOM    532  CB  GLN B 185      49.180  65.445  -4.584  1.00  0.00           C  
ATOM    533  CG  GLN B 185      50.137  66.574  -4.879  1.00  0.00           C  
ATOM    534  CD  GLN B 185      50.922  66.351  -6.139  1.00  0.00           C  
ATOM    535  OE1 GLN B 185      50.353  65.999  -7.177  1.00  0.00           O  
ATOM    536  NE2 GLN B 185      52.236  66.572  -6.070  1.00  0.00           N  
ATOM    537  N   ALA B 186      47.260  63.957  -3.663  1.00  0.00           N  
ATOM    538  CA  ALA B 186      46.420  63.090  -2.884  1.00  0.00           C  
ATOM    539  C   ALA B 186      45.520  63.961  -1.988  1.00  0.00           C  
ATOM    540  O   ALA B 186      45.387  63.721  -0.765  1.00  0.00           O  
ATOM    541  CB  ALA B 186      47.302  62.187  -2.044  1.00  0.00           C  
ATOM    542  N   SER B 195      44.924  64.991  -2.585  1.00  0.00           N  
ATOM    543  CA  SER B 195      44.049  65.899  -1.848  1.00  0.00           C  
ATOM    544  C   SER B 195      42.913  66.384  -2.711  1.00  0.00           C  
ATOM    545  O   SER B 195      43.090  66.655  -3.918  1.00  0.00           O  
ATOM    546  CB  SER B 195      44.816  67.113  -1.314  1.00  0.00           C  
ATOM    547  OG  SER B 195      44.642  67.231   0.099  1.00  0.00           O  
ATOM    548  N   LEU B 196      41.732  66.469  -2.102  1.00  0.00           N  
ATOM    549  CA  LEU B 196      40.556  66.936  -2.818  1.00  0.00           C  
ATOM    550  C   LEU B 196      39.477  67.548  -1.932  1.00  0.00           C  
ATOM    551  O   LEU B 196      39.340  67.183  -0.753  1.00  0.00           O  
ATOM    552  CB  LEU B 196      39.958  65.827  -3.711  1.00  0.00           C  
ATOM    553  CG  LEU B 196      40.345  64.351  -3.548  1.00  0.00           C  
ATOM    554  CD1 LEU B 196      39.867  63.817  -2.215  1.00  0.00           C  
ATOM    555  CD2 LEU B 196      39.779  63.537  -4.693  1.00  0.00           C  
ATOM    556  N   ILE B 197      38.838  68.590  -2.469  1.00  0.00           N  
ATOM    557  CA  ILE B 197      37.713  69.262  -1.819  1.00  0.00           C  
ATOM    558  C   ILE B 197      36.779  69.697  -2.901  1.00  0.00           C  
ATOM    559  O   ILE B 197      37.110  69.579  -4.090  1.00  0.00           O  
ATOM    560  CB  ILE B 197      38.044  70.523  -1.055  1.00  0.00           C  
ATOM    561  CG1 ILE B 197      39.319  71.184  -1.574  1.00  0.00           C  
ATOM    562  CG2 ILE B 197      37.952  70.248   0.415  1.00  0.00           C  
ATOM    563  CD1 ILE B 197      39.663  72.458  -0.814  1.00  0.00           C  
ATOM    564  N   GLN B 198      35.636  70.244  -2.491  1.00  0.00           N  
ATOM    565  CA  GLN B 198      34.643  70.685  -3.453  1.00  0.00           C  
ATOM    566  C   GLN B 198      34.410  72.169  -3.512  1.00  0.00           C  
ATOM    567  O   GLN B 198      34.533  72.886  -2.507  1.00  0.00           O  
ATOM    568  CB  GLN B 198      33.312  69.970  -3.244  1.00  0.00           C  
ATOM    569  CG  GLN B 198      32.629  70.222  -1.919  1.00  0.00           C  
ATOM    570  CD  GLN B 198      31.243  69.607  -1.892  1.00  0.00           C  
ATOM    571  OE1 GLN B 198      30.717  69.193  -2.921  1.00  0.00           O  
ATOM    572  NE2 GLN B 198      30.642  69.560  -0.724  1.00  0.00           N  
ATOM    573  N   GLY B 199      34.101  72.618  -4.719  1.00  0.00           N  
ATOM    574  CA  GLY B 199      33.818  74.014  -4.943  1.00  0.00           C  
ATOM    575  C   GLY B 199      32.514  74.092  -5.707  1.00  0.00           C  
ATOM    576  O   GLY B 199      32.413  73.524  -6.800  1.00  0.00           O  
ATOM    577  N   LEU B 200      31.505  74.749  -5.133  1.00  0.00           N  
ATOM    578  CA  LEU B 200      30.202  74.881  -5.785  1.00  0.00           C  
ATOM    579  C   LEU B 200      30.116  76.183  -6.544  1.00  0.00           C  
ATOM    580  O   LEU B 200      29.869  77.210  -5.942  1.00  0.00           O  
ATOM    581  CB  LEU B 200      29.068  74.824  -4.758  1.00  0.00           C  
ATOM    582  CG  LEU B 200      29.260  75.561  -3.434  1.00  0.00           C  
ATOM    583  CD1 LEU B 200      27.961  76.189  -3.032  1.00  0.00           C  
ATOM    584  CD2 LEU B 200      29.749  74.609  -2.361  1.00  0.00           C  
ATOM    585  N   VAL B 201      30.322  76.153  -7.851  1.00  0.00           N  
ATOM    586  CA  VAL B 201      30.253  77.367  -8.655  1.00  0.00           C  
ATOM    587  C   VAL B 201      28.784  77.764  -8.824  1.00  0.00           C  
ATOM    588  O   VAL B 201      28.207  77.593  -9.893  1.00  0.00           O  
ATOM    589  CB  VAL B 201      30.886  77.133 -10.028  1.00  0.00           C  
ATOM    590  CG1 VAL B 201      30.994  78.436 -10.806  1.00  0.00           C  
ATOM    591  CG2 VAL B 201      32.238  76.477  -9.865  1.00  0.00           C  
ATOM    592  N   LYS B 202      28.201  78.328  -7.767  1.00  0.00           N  
ATOM    593  CA  LYS B 202      26.782  78.727  -7.723  1.00  0.00           C  
ATOM    594  C   LYS B 202      26.423  80.096  -8.301  1.00  0.00           C  
ATOM    595  O   LYS B 202      26.974  81.102  -7.859  1.00  0.00           O  
ATOM    596  CB  LYS B 202      26.283  78.685  -6.277  1.00  0.00           C  
ATOM    597  CG  LYS B 202      24.824  79.014  -6.129  1.00  0.00           C  
ATOM    598  CD  LYS B 202      24.484  79.247  -4.681  1.00  0.00           C  
ATOM    599  CE  LYS B 202      24.673  78.001  -3.842  1.00  0.00           C  
ATOM    600  NZ  LYS B 202      24.159  78.251  -2.468  1.00  0.00           N  
ATOM    601  N   ALA B 203      25.453  80.145  -9.219  1.00  0.00           N  
ATOM    602  CA  ALA B 203      25.028  81.419  -9.811  1.00  0.00           C  
ATOM    603  C   ALA B 203      24.426  82.296  -8.726  1.00  0.00           C  
ATOM    604  O   ALA B 203      23.917  81.793  -7.718  1.00  0.00           O  
ATOM    605  CB  ALA B 203      24.030  81.198 -10.928  1.00  0.00           C  
ATOM    606  N   ASN B 205      24.497  83.606  -8.915  1.00  0.00           N  
ATOM    607  CA  ASN B 205      23.982  84.526  -7.907  1.00  0.00           C  
ATOM    608  C   ASN B 205      23.100  85.618  -8.449  1.00  0.00           C  
ATOM    609  O   ASN B 205      23.000  85.818  -9.668  1.00  0.00           O  
ATOM    610  CB  ASN B 205      25.115  85.160  -7.092  1.00  0.00           C  
ATOM    611  CG  ASN B 205      26.170  85.839  -7.965  1.00  0.00           C  
ATOM    612  OD1 ASN B 205      25.907  86.260  -9.104  1.00  0.00           O  
ATOM    613  ND2 ASN B 205      27.379  85.943  -7.427  1.00  0.00           N  
ATOM    614  N   LYS B 206      22.522  86.364  -7.508  1.00  0.00           N  
ATOM    615  CA  LYS B 206      21.601  87.463  -7.791  1.00  0.00           C  
ATOM    616  C   LYS B 206      22.228  88.578  -8.638  1.00  0.00           C  
ATOM    617  O   LYS B 206      21.781  88.846  -9.758  1.00  0.00           O  
ATOM    618  CB  LYS B 206      21.067  88.024  -6.465  1.00  0.00           C  
ATOM    619  CG  LYS B 206      20.741  86.943  -5.422  1.00  0.00           C  
ATOM    620  CD  LYS B 206      20.290  87.531  -4.075  1.00  0.00           C  
ATOM    621  CE  LYS B 206      20.238  86.467  -2.955  1.00  0.00           C  
ATOM    622  NZ  LYS B 206      19.267  85.350  -3.186  1.00  0.00           N  
ATOM    623  N   GLU B 207      23.309  89.155  -8.123  1.00  0.00           N  
ATOM    624  CA  GLU B 207      24.035  90.244  -8.763  1.00  0.00           C  
ATOM    625  C   GLU B 207      24.266  90.092 -10.264  1.00  0.00           C  
ATOM    626  O   GLU B 207      24.221  91.074 -11.003  1.00  0.00           O  
ATOM    627  CB  GLU B 207      25.375  90.434  -8.074  1.00  0.00           C  
ATOM    628  CG  GLU B 207      25.282  90.929  -6.640  1.00  0.00           C  
ATOM    629  CD  GLU B 207      24.601  89.952  -5.696  1.00  0.00           C  
ATOM    630  OE1 GLU B 207      23.352  89.988  -5.604  1.00  0.00           O  
ATOM    631  OE2 GLU B 207      25.318  89.164  -5.034  1.00  0.00           O  
ATOM    632  N   GLY B 208      24.548  88.869 -10.708  1.00  0.00           N  
ATOM    633  CA  GLY B 208      24.789  88.628 -12.123  1.00  0.00           C  
ATOM    634  C   GLY B 208      26.252  88.379 -12.446  1.00  0.00           C  
ATOM    635  O   GLY B 208      26.632  88.289 -13.621  1.00  0.00           O  
ATOM    636  N   THR B 209      27.073  88.296 -11.404  1.00  0.00           N  
ATOM    637  CA  THR B 209      28.498  88.035 -11.543  1.00  0.00           C  
ATOM    638  C   THR B 209      28.635  86.548 -11.875  1.00  0.00           C  
ATOM    639  O   THR B 209      29.276  86.170 -12.860  1.00  0.00           O  
ATOM    640  CB  THR B 209      29.235  88.327 -10.232  1.00  0.00           C  
ATOM    641  OG1 THR B 209      28.409  87.947  -9.127  1.00  0.00           O  
ATOM    642  CG2 THR B 209      29.556  89.785 -10.119  1.00  0.00           C  
ATOM    643  N   ILE B 210      28.022  85.705 -11.049  1.00  0.00           N  
ATOM    644  CA  ILE B 210      28.057  84.280 -11.304  1.00  0.00           C  
ATOM    645  C   ILE B 210      26.832  83.922 -12.153  1.00  0.00           C  
ATOM    646  O   ILE B 210      25.786  83.508 -11.638  1.00  0.00           O  
ATOM    647  CB  ILE B 210      28.068  83.446 -10.010  1.00  0.00           C  
ATOM    648  CG1 ILE B 210      29.250  83.830  -9.136  1.00  0.00           C  
ATOM    649  CG2 ILE B 210      28.224  81.998 -10.351  1.00  0.00           C  
ATOM    650  CD1 ILE B 210      29.312  83.065  -7.852  1.00  0.00           C  
ATOM    651  N   SER B 211      26.972  84.145 -13.454  1.00  0.00           N  
ATOM    652  CA  SER B 211      25.949  83.863 -14.454  1.00  0.00           C  
ATOM    653  C   SER B 211      25.336  82.445 -14.422  1.00  0.00           C  
ATOM    654  O   SER B 211      25.828  81.541 -13.729  1.00  0.00           O  
ATOM    655  CB  SER B 211      26.562  84.122 -15.834  1.00  0.00           C  
ATOM    656  OG  SER B 211      25.726  83.676 -16.882  1.00  0.00           O  
ATOM    657  N   LYS B 212      24.237  82.273 -15.165  1.00  0.00           N  
ATOM    658  CA  LYS B 212      23.562  80.975 -15.289  1.00  0.00           C  
ATOM    659  C   LYS B 212      24.395  80.161 -16.252  1.00  0.00           C  
ATOM    660  O   LYS B 212      24.418  78.941 -16.174  1.00  0.00           O  
ATOM    661  CB  LYS B 212      22.152  81.120 -15.866  1.00  0.00           C  
ATOM    662  CG  LYS B 212      21.030  80.800 -14.887  1.00  0.00           C  
ATOM    663  CD  LYS B 212      19.687  80.737 -15.616  1.00  0.00           C  
ATOM    664  CE  LYS B 212      18.505  80.539 -14.657  1.00  0.00           C  
ATOM    665  NZ  LYS B 212      17.239  80.172 -15.391  1.00  0.00           N  
ATOM    666  N   ASN B 213      25.088  80.855 -17.155  1.00  0.00           N  
ATOM    667  CA  ASN B 213      25.949  80.211 -18.139  1.00  0.00           C  
ATOM    668  C   ASN B 213      27.278  79.778 -17.552  1.00  0.00           C  
ATOM    669  O   ASN B 213      27.873  78.822 -18.032  1.00  0.00           O  
ATOM    670  CB  ASN B 213      26.223  81.124 -19.325  1.00  0.00           C  
ATOM    671  CG  ASN B 213      24.976  81.464 -20.087  1.00  0.00           C  
ATOM    672  OD1 ASN B 213      24.696  80.888 -21.147  1.00  0.00           O  
ATOM    673  ND2 ASN B 213      24.204  82.409 -19.556  1.00  0.00           N  
ATOM    674  N   MET B 214      27.756  80.479 -16.528  1.00  0.00           N  
ATOM    675  CA  MET B 214      29.028  80.122 -15.913  1.00  0.00           C  
ATOM    676  C   MET B 214      28.870  78.750 -15.316  1.00  0.00           C  
ATOM    677  O   MET B 214      29.645  77.850 -15.624  1.00  0.00           O  
ATOM    678  CB  MET B 214      29.409  81.112 -14.826  1.00  0.00           C  
ATOM    679  CG  MET B 214      30.709  80.793 -14.129  1.00  0.00           C  
ATOM    680  SD  MET B 214      31.571  82.304 -13.622  1.00  0.00           S  
ATOM    681  CE  MET B 214      31.100  82.406 -11.916  1.00  0.00           C  
ATOM    682  N   VAL B 215      27.830  78.582 -14.505  1.00  0.00           N  
ATOM    683  CA  VAL B 215      27.529  77.300 -13.859  1.00  0.00           C  
ATOM    684  C   VAL B 215      27.472  76.101 -14.842  1.00  0.00           C  
ATOM    685  O   VAL B 215      27.879  74.974 -14.508  1.00  0.00           O  
ATOM    686  CB  VAL B 215      26.208  77.401 -13.057  1.00  0.00           C  
ATOM    687  CG1 VAL B 215      25.763  76.034 -12.564  1.00  0.00           C  
ATOM    688  CG2 VAL B 215      26.377  78.390 -11.897  1.00  0.00           C  
ATOM    689  N   LYS B 216      26.987  76.346 -16.053  1.00  0.00           N  
ATOM    690  CA  LYS B 216      26.909  75.294 -17.055  1.00  0.00           C  
ATOM    691  C   LYS B 216      28.340  74.897 -17.401  1.00  0.00           C  
ATOM    692  O   LYS B 216      28.737  73.745 -17.243  1.00  0.00           O  
ATOM    693  CB  LYS B 216      26.211  75.815 -18.313  1.00  0.00           C  
ATOM    694  CG  LYS B 216      25.914  74.734 -19.339  1.00  0.00           C  
ATOM    695  CD  LYS B 216      25.672  75.312 -20.726  1.00  0.00           C  
ATOM    696  CE  LYS B 216      25.406  74.191 -21.739  1.00  0.00           C  
ATOM    697  NZ  LYS B 216      25.545  74.636 -23.167  1.00  0.00           N  
ATOM    698  N   TRP B 217      29.117  75.899 -17.803  1.00  0.00           N  
ATOM    699  CA  TRP B 217      30.514  75.764 -18.204  1.00  0.00           C  
ATOM    700  C   TRP B 217      31.363  75.118 -17.138  1.00  0.00           C  
ATOM    701  O   TRP B 217      32.175  74.264 -17.446  1.00  0.00           O  
ATOM    702  CB  TRP B 217      31.063  77.148 -18.541  1.00  0.00           C  
ATOM    703  CG  TRP B 217      32.486  77.230 -18.988  1.00  0.00           C  
ATOM    704  CD1 TRP B 217      32.942  77.301 -20.277  1.00  0.00           C  
ATOM    705  CD2 TRP B 217      33.630  77.403 -18.147  1.00  0.00           C  
ATOM    706  NE1 TRP B 217      34.296  77.527 -20.287  1.00  0.00           N  
ATOM    707  CE2 TRP B 217      34.744  77.587 -18.991  1.00  0.00           C  
ATOM    708  CE3 TRP B 217      33.819  77.430 -16.759  1.00  0.00           C  
ATOM    709  CZ2 TRP B 217      36.031  77.793 -18.491  1.00  0.00           C  
ATOM    710  CZ3 TRP B 217      35.100  77.639 -16.263  1.00  0.00           C  
ATOM    711  CH2 TRP B 217      36.189  77.817 -17.132  1.00  0.00           C  
ATOM    712  N   ALA B 218      31.191  75.518 -15.888  1.00  0.00           N  
ATOM    713  CA  ALA B 218      31.980  74.925 -14.817  1.00  0.00           C  
ATOM    714  C   ALA B 218      31.629  73.437 -14.659  1.00  0.00           C  
ATOM    715  O   ALA B 218      32.508  72.597 -14.428  1.00  0.00           O  
ATOM    716  CB  ALA B 218      31.749  75.671 -13.512  1.00  0.00           C  
ATOM    717  N   GLY B 219      30.346  73.117 -14.808  1.00  0.00           N  
ATOM    718  CA  GLY B 219      29.926  71.740 -14.691  1.00  0.00           C  
ATOM    719  C   GLY B 219      30.325  71.002 -15.948  1.00  0.00           C  
ATOM    720  O   GLY B 219      30.765  69.860 -15.888  1.00  0.00           O  
ATOM    721  N   SER B 220      30.240  71.681 -17.082  1.00  0.00           N  
ATOM    722  CA  SER B 220      30.576  71.082 -18.369  1.00  0.00           C  
ATOM    723  C   SER B 220      32.083  70.836 -18.517  1.00  0.00           C  
ATOM    724  O   SER B 220      32.536  70.229 -19.498  1.00  0.00           O  
ATOM    725  CB  SER B 220      30.080  71.977 -19.521  1.00  0.00           C  
ATOM    726  OG  SER B 220      28.664  72.075 -19.558  1.00  0.00           O  
ATOM    727  N   LEU B 221      32.857  71.323 -17.548  1.00  0.00           N  
ATOM    728  CA  LEU B 221      34.311  71.177 -17.567  1.00  0.00           C  
ATOM    729  C   LEU B 221      34.626  69.684 -17.682  1.00  0.00           C  
ATOM    730  O   LEU B 221      34.374  68.913 -16.744  1.00  0.00           O  
ATOM    731  CB  LEU B 221      34.893  71.779 -16.281  1.00  0.00           C  
ATOM    732  CG  LEU B 221      36.040  72.798 -16.347  1.00  0.00           C  
ATOM    733  CD1 LEU B 221      35.846  73.791 -17.465  1.00  0.00           C  
ATOM    734  CD2 LEU B 221      36.138  73.523 -15.007  1.00  0.00           C  
ATOM    735  N   ASN B 222      35.086  69.255 -18.857  1.00  0.00           N  
ATOM    736  CA  ASN B 222      35.396  67.844 -19.033  1.00  0.00           C  
ATOM    737  C   ASN B 222      36.644  67.376 -18.291  1.00  0.00           C  
ATOM    738  O   ASN B 222      37.759  67.820 -18.546  1.00  0.00           O  
ATOM    739  CB  ASN B 222      35.370  67.401 -20.502  1.00  0.00           C  
ATOM    740  CG  ASN B 222      36.085  68.346 -21.421  1.00  0.00           C  
ATOM    741  OD1 ASN B 222      35.671  68.543 -22.560  1.00  0.00           O  
ATOM    742  ND2 ASN B 222      37.163  68.935 -20.946  1.00  0.00           N  
ATOM    743  N   LEU B 223      36.380  66.532 -17.300  1.00  0.00           N  
ATOM    744  CA  LEU B 223      37.349  65.937 -16.399  1.00  0.00           C  
ATOM    745  C   LEU B 223      38.825  65.975 -16.782  1.00  0.00           C  
ATOM    746  O   LEU B 223      39.204  65.821 -17.969  1.00  0.00           O  
ATOM    747  CB  LEU B 223      36.907  64.515 -16.072  1.00  0.00           C  
ATOM    748  CG  LEU B 223      35.532  64.445 -15.424  1.00  0.00           C  
ATOM    749  CD1 LEU B 223      35.216  63.051 -14.964  1.00  0.00           C  
ATOM    750  CD2 LEU B 223      35.524  65.355 -14.243  1.00  0.00           C  
ATOM    751  N   GLU B 224      39.638  66.103 -15.730  1.00  0.00           N  
ATOM    752  CA  GLU B 224      41.104  66.195 -15.809  1.00  0.00           C  
ATOM    753  C   GLU B 224      41.654  67.456 -16.515  1.00  0.00           C  
ATOM    754  O   GLU B 224      42.741  67.438 -17.110  1.00  0.00           O  
ATOM    755  CB  GLU B 224      41.756  64.908 -16.353  1.00  0.00           C  
ATOM    756  CG  GLU B 224      41.743  63.730 -15.377  1.00  0.00           C  
ATOM    757  CD  GLU B 224      42.489  63.989 -14.074  1.00  0.00           C  
ATOM    758  OE1 GLU B 224      43.727  64.073 -14.109  1.00  0.00           O  
ATOM    759  OE2 GLU B 224      41.850  64.061 -12.998  1.00  0.00           O  
ATOM    760  N   SER B 225      40.876  68.539 -16.465  1.00  0.00           N  
ATOM    761  CA  SER B 225      41.302  69.815 -17.021  1.00  0.00           C  
ATOM    762  C   SER B 225      41.944  70.525 -15.842  1.00  0.00           C  
ATOM    763  O   SER B 225      41.556  70.289 -14.671  1.00  0.00           O  
ATOM    764  CB  SER B 225      40.126  70.607 -17.572  1.00  0.00           C  
ATOM    765  OG  SER B 225      40.068  70.464 -18.986  1.00  0.00           O  
ATOM    766  N   ILE B 226      42.987  71.305 -16.120  1.00  0.00           N  
ATOM    767  CA  ILE B 226      43.685  71.990 -15.038  1.00  0.00           C  
ATOM    768  C   ILE B 226      43.122  73.389 -14.937  1.00  0.00           C  
ATOM    769  O   ILE B 226      43.107  74.132 -15.928  1.00  0.00           O  
ATOM    770  CB  ILE B 226      45.221  71.995 -15.235  1.00  0.00           C  
ATOM    771  CG1 ILE B 226      45.683  70.680 -15.886  1.00  0.00           C  
ATOM    772  CG2 ILE B 226      45.885  72.051 -13.876  1.00  0.00           C  
ATOM    773  CD1 ILE B 226      47.177  70.548 -16.090  1.00  0.00           C  
ATOM    774  N   VAL B 227      42.613  73.737 -13.761  1.00  0.00           N  
ATOM    775  CA  VAL B 227      42.008  75.033 -13.602  1.00  0.00           C  
ATOM    776  C   VAL B 227      42.534  75.956 -12.527  1.00  0.00           C  
ATOM    777  O   VAL B 227      42.753  75.537 -11.383  1.00  0.00           O  
ATOM    778  CB  VAL B 227      40.487  74.914 -13.439  1.00  0.00           C  
ATOM    779  CG1 VAL B 227      39.889  74.357 -14.713  1.00  0.00           C  
ATOM    780  CG2 VAL B 227      40.111  74.117 -12.208  1.00  0.00           C  
ATOM    781  N   LEU B 228      42.743  77.219 -12.926  1.00  0.00           N  
ATOM    782  CA  LEU B 228      43.199  78.298 -12.045  1.00  0.00           C  
ATOM    783  C   LEU B 228      41.893  78.805 -11.429  1.00  0.00           C  
ATOM    784  O   LEU B 228      40.964  79.187 -12.159  1.00  0.00           O  
ATOM    785  CB  LEU B 228      43.866  79.383 -12.874  1.00  0.00           C  
ATOM    786  CG  LEU B 228      44.346  80.595 -12.091  1.00  0.00           C  
ATOM    787  CD1 LEU B 228      44.968  80.174 -10.792  1.00  0.00           C  
ATOM    788  CD2 LEU B 228      45.340  81.356 -12.946  1.00  0.00           C  
ATOM    789  N   VAL B 229      41.848  78.855 -10.105  1.00  0.00           N  
ATOM    790  CA  VAL B 229      40.639  79.197  -9.376  1.00  0.00           C  
ATOM    791  C   VAL B 229      40.761  80.200  -8.224  1.00  0.00           C  
ATOM    792  O   VAL B 229      41.681  80.138  -7.399  1.00  0.00           O  
ATOM    793  CB  VAL B 229      40.007  77.865  -8.836  1.00  0.00           C  
ATOM    794  CG1 VAL B 229      39.187  78.065  -7.542  1.00  0.00           C  
ATOM    795  CG2 VAL B 229      39.153  77.232  -9.921  1.00  0.00           C  
ATOM    796  N   ARG B 230      39.752  81.058  -8.130  1.00  0.00           N  
ATOM    797  CA  ARG B 230      39.647  82.094  -7.110  1.00  0.00           C  
ATOM    798  C   ARG B 230      38.362  81.779  -6.366  1.00  0.00           C  
ATOM    799  O   ARG B 230      37.346  81.528  -7.024  1.00  0.00           O  
ATOM    800  CB  ARG B 230      39.435  83.429  -7.829  1.00  0.00           C  
ATOM    801  CG  ARG B 230      40.586  84.383  -7.802  1.00  0.00           C  
ATOM    802  CD  ARG B 230      40.542  85.332  -6.588  1.00  0.00           C  
ATOM    803  NE  ARG B 230      41.838  85.987  -6.341  1.00  0.00           N  
ATOM    804  CZ  ARG B 230      42.681  86.427  -7.289  1.00  0.00           C  
ATOM    805  NH1 ARG B 230      42.392  86.332  -8.598  1.00  0.00           N  
ATOM    806  NH2 ARG B 230      43.827  86.990  -6.922  1.00  0.00           N  
ATOM    807  N   GLY B 231      38.358  81.840  -5.040  1.00  0.00           N  
ATOM    808  CA  GLY B 231      37.126  81.578  -4.329  1.00  0.00           C  
ATOM    809  C   GLY B 231      37.220  81.788  -2.834  1.00  0.00           C  
ATOM    810  O   GLY B 231      38.314  81.832  -2.280  1.00  0.00           O  
ATOM    811  N   ILE B 232      36.086  81.881  -2.153  1.00  0.00           N  
ATOM    812  CA  ILE B 232      36.132  82.088  -0.717  1.00  0.00           C  
ATOM    813  C   ILE B 232      36.077  80.763  -0.002  1.00  0.00           C  
ATOM    814  O   ILE B 232      35.155  79.977  -0.239  1.00  0.00           O  
ATOM    815  CB  ILE B 232      34.920  82.899  -0.178  1.00  0.00           C  
ATOM    816  CG1 ILE B 232      34.750  84.227  -0.902  1.00  0.00           C  
ATOM    817  CG2 ILE B 232      35.086  83.142   1.313  1.00  0.00           C  
ATOM    818  CD1 ILE B 232      33.968  84.118  -2.167  1.00  0.00           C  
ATOM    819  N   VAL B 233      37.053  80.499   0.859  1.00  0.00           N  
ATOM    820  CA  VAL B 233      37.042  79.258   1.644  1.00  0.00           C  
ATOM    821  C   VAL B 233      35.827  79.359   2.573  1.00  0.00           C  
ATOM    822  O   VAL B 233      35.554  80.441   3.095  1.00  0.00           O  
ATOM    823  CB  VAL B 233      38.352  79.100   2.502  1.00  0.00           C  
ATOM    824  CG1 VAL B 233      38.196  78.017   3.582  1.00  0.00           C  
ATOM    825  CG2 VAL B 233      39.523  78.756   1.601  1.00  0.00           C  
ATOM    826  N   LYS B 234      35.083  78.263   2.743  1.00  0.00           N  
ATOM    827  CA  LYS B 234      33.904  78.239   3.619  1.00  0.00           C  
ATOM    828  C   LYS B 234      33.804  76.936   4.406  1.00  0.00           C  
ATOM    829  O   LYS B 234      34.132  75.864   3.885  1.00  0.00           O  
ATOM    830  CB  LYS B 234      32.620  78.410   2.806  1.00  0.00           C  
ATOM    831  CG  LYS B 234      32.510  79.736   2.065  1.00  0.00           C  
ATOM    832  CD  LYS B 234      31.424  80.654   2.629  1.00  0.00           C  
ATOM    833  CE  LYS B 234      31.924  81.489   3.812  1.00  0.00           C  
ATOM    834  NZ  LYS B 234      32.354  80.663   4.993  1.00  0.00           N  
ATOM    835  N   LYS B 235      33.346  77.021   5.653  1.00  0.00           N  
ATOM    836  CA  LYS B 235      33.183  75.831   6.490  1.00  0.00           C  
ATOM    837  C   LYS B 235      31.872  75.160   6.111  1.00  0.00           C  
ATOM    838  O   LYS B 235      30.995  75.804   5.524  1.00  0.00           O  
ATOM    839  CB  LYS B 235      33.126  76.215   7.964  1.00  0.00           C  
ATOM    840  CG  LYS B 235      34.314  77.025   8.405  1.00  0.00           C  
ATOM    841  CD  LYS B 235      34.629  76.844   9.879  1.00  0.00           C  
ATOM    842  CE  LYS B 235      33.626  77.511  10.786  1.00  0.00           C  
ATOM    843  NZ  LYS B 235      34.226  77.727  12.137  1.00  0.00           N  
ATOM    844  N   VAL B 236      31.739  73.870   6.417  1.00  0.00           N  
ATOM    845  CA  VAL B 236      30.502  73.152   6.112  1.00  0.00           C  
ATOM    846  C   VAL B 236      29.886  72.470   7.318  1.00  0.00           C  
ATOM    847  O   VAL B 236      30.566  72.109   8.286  1.00  0.00           O  
ATOM    848  CB  VAL B 236      30.644  72.123   4.964  1.00  0.00           C  
ATOM    849  CG1 VAL B 236      30.688  72.828   3.621  1.00  0.00           C  
ATOM    850  CG2 VAL B 236      31.878  71.276   5.171  1.00  0.00           C  
ATOM    851  N   ASP B 237      28.565  72.387   7.259  1.00  0.00           N  
ATOM    852  CA  ASP B 237      27.746  71.771   8.288  1.00  0.00           C  
ATOM    853  C   ASP B 237      27.765  70.250   8.139  1.00  0.00           C  
ATOM    854  O   ASP B 237      28.017  69.526   9.101  1.00  0.00           O  
ATOM    855  CB  ASP B 237      26.303  72.344   8.254  1.00  0.00           C  
ATOM    856  CG  ASP B 237      25.701  72.457   6.823  1.00  0.00           C  
ATOM    857  OD1 ASP B 237      26.436  72.470   5.803  1.00  0.00           O  
ATOM    858  OD2 ASP B 237      24.454  72.562   6.727  1.00  0.00           O  
ATOM    859  N   GLU B 238      27.497  69.779   6.925  1.00  0.00           N  
ATOM    860  CA  GLU B 238      27.511  68.358   6.618  1.00  0.00           C  
ATOM    861  C   GLU B 238      28.778  68.123   5.815  1.00  0.00           C  
ATOM    862  O   GLU B 238      28.874  68.547   4.656  1.00  0.00           O  
ATOM    863  CB  GLU B 238      26.293  67.971   5.774  1.00  0.00           C  
ATOM    864  CG  GLU B 238      24.954  67.944   6.526  1.00  0.00           C  
ATOM    865  CD  GLU B 238      23.751  67.752   5.593  1.00  0.00           C  
ATOM    866  OE1 GLU B 238      23.858  66.972   4.610  1.00  0.00           O  
ATOM    867  OE2 GLU B 238      22.699  68.391   5.845  1.00  0.00           O  
ATOM    868  N   PRO B 239      29.783  67.481   6.437  1.00  0.00           N  
ATOM    869  CA  PRO B 239      31.100  67.135   5.883  1.00  0.00           C  
ATOM    870  C   PRO B 239      31.026  66.532   4.496  1.00  0.00           C  
ATOM    871  O   PRO B 239      30.091  65.793   4.167  1.00  0.00           O  
ATOM    872  CB  PRO B 239      31.626  66.121   6.886  1.00  0.00           C  
ATOM    873  CG  PRO B 239      31.116  66.662   8.165  1.00  0.00           C  
ATOM    874  CD  PRO B 239      29.681  67.025   7.833  1.00  0.00           C  
ATOM    875  N   ILE B 240      32.011  66.847   3.671  1.00  0.00           N  
ATOM    876  CA  ILE B 240      32.014  66.318   2.319  1.00  0.00           C  
ATOM    877  C   ILE B 240      32.734  64.975   2.342  1.00  0.00           C  
ATOM    878  O   ILE B 240      33.842  64.861   2.868  1.00  0.00           O  
ATOM    879  CB  ILE B 240      32.649  67.298   1.336  1.00  0.00           C  
ATOM    880  CG1 ILE B 240      32.264  68.724   1.724  1.00  0.00           C  
ATOM    881  CG2 ILE B 240      32.156  67.017  -0.058  1.00  0.00           C  
ATOM    882  CD1 ILE B 240      30.782  68.907   2.084  1.00  0.00           C  
ATOM    883  N   LYS B 241      32.079  63.953   1.807  1.00  0.00           N  
ATOM    884  CA  LYS B 241      32.626  62.611   1.819  1.00  0.00           C  
ATOM    885  C   LYS B 241      33.589  62.302   0.692  1.00  0.00           C  
ATOM    886  O   LYS B 241      34.642  61.711   0.919  1.00  0.00           O  
ATOM    887  CB  LYS B 241      31.489  61.608   1.799  1.00  0.00           C  
ATOM    888  CG  LYS B 241      30.388  61.900   2.794  1.00  0.00           C  
ATOM    889  CD  LYS B 241      29.158  61.041   2.511  1.00  0.00           C  
ATOM    890  CE  LYS B 241      28.468  61.390   1.180  1.00  0.00           C  
ATOM    891  NZ  LYS B 241      29.230  61.100  -0.084  1.00  0.00           N  
ATOM    892  N   SER B 242      33.238  62.698  -0.519  1.00  0.00           N  
ATOM    893  CA  SER B 242      34.084  62.422  -1.667  1.00  0.00           C  
ATOM    894  C   SER B 242      35.441  63.109  -1.625  1.00  0.00           C  
ATOM    895  O   SER B 242      36.268  62.903  -2.527  1.00  0.00           O  
ATOM    896  CB  SER B 242      33.377  62.837  -2.945  1.00  0.00           C  
ATOM    897  OG  SER B 242      33.238  64.247  -2.986  1.00  0.00           O  
ATOM    898  N   ALA B 243      35.667  63.932  -0.606  1.00  0.00           N  
ATOM    899  CA  ALA B 243      36.920  64.644  -0.490  1.00  0.00           C  
ATOM    900  C   ALA B 243      37.772  64.240   0.702  1.00  0.00           C  
ATOM    901  O   ALA B 243      37.325  63.522   1.598  1.00  0.00           O  
ATOM    902  CB  ALA B 243      36.649  66.102  -0.439  1.00  0.00           C  
ATOM    903  N   THR B 244      39.029  64.670   0.670  1.00  0.00           N  
ATOM    904  CA  THR B 244      39.963  64.409   1.754  1.00  0.00           C  
ATOM    905  C   THR B 244      39.818  65.543   2.761  1.00  0.00           C  
ATOM    906  O   THR B 244      39.863  65.312   3.970  1.00  0.00           O  
ATOM    907  CB  THR B 244      41.417  64.333   1.269  1.00  0.00           C  
ATOM    908  OG1 THR B 244      41.538  64.955  -0.020  1.00  0.00           O  
ATOM    909  CG2 THR B 244      41.873  62.883   1.201  1.00  0.00           C  
ATOM    910  N   VAL B 245      39.679  66.777   2.279  1.00  0.00           N  
ATOM    911  CA  VAL B 245      39.480  67.890   3.204  1.00  0.00           C  
ATOM    912  C   VAL B 245      37.969  67.879   3.296  1.00  0.00           C  
ATOM    913  O   VAL B 245      37.270  68.328   2.381  1.00  0.00           O  
ATOM    914  CB  VAL B 245      39.978  69.240   2.666  1.00  0.00           C  
ATOM    915  CG1 VAL B 245      40.634  70.012   3.789  1.00  0.00           C  
ATOM    916  CG2 VAL B 245      40.941  69.049   1.517  1.00  0.00           C  
ATOM    917  N   GLN B 246      37.480  67.245   4.354  1.00  0.00           N  
ATOM    918  CA  GLN B 246      36.049  67.076   4.558  1.00  0.00           C  
ATOM    919  C   GLN B 246      35.302  68.199   5.254  1.00  0.00           C  
ATOM    920  O   GLN B 246      34.077  68.319   5.100  1.00  0.00           O  
ATOM    921  CB  GLN B 246      35.795  65.765   5.296  1.00  0.00           C  
ATOM    922  CG  GLN B 246      36.480  64.596   4.644  1.00  0.00           C  
ATOM    923  CD  GLN B 246      35.839  63.281   4.977  1.00  0.00           C  
ATOM    924  OE1 GLN B 246      35.593  62.979   6.147  1.00  0.00           O  
ATOM    925  NE2 GLN B 246      35.564  62.481   3.950  1.00  0.00           N  
ATOM    926  N   ASN B 247      36.035  69.017   6.007  1.00  0.00           N  
ATOM    927  CA  ASN B 247      35.438  70.117   6.755  1.00  0.00           C  
ATOM    928  C   ASN B 247      35.350  71.474   6.041  1.00  0.00           C  
ATOM    929  O   ASN B 247      34.623  72.354   6.501  1.00  0.00           O  
ATOM    930  CB  ASN B 247      36.186  70.304   8.076  1.00  0.00           C  
ATOM    931  CG  ASN B 247      37.534  70.985   7.891  1.00  0.00           C  
ATOM    932  OD1 ASN B 247      38.158  70.853   6.840  1.00  0.00           O  
ATOM    933  ND2 ASN B 247      37.983  71.721   8.905  1.00  0.00           N  
ATOM    934  N   LEU B 248      36.061  71.646   4.929  1.00  0.00           N  
ATOM    935  CA  LEU B 248      36.057  72.925   4.229  1.00  0.00           C  
ATOM    936  C   LEU B 248      35.785  72.817   2.746  1.00  0.00           C  
ATOM    937  O   LEU B 248      36.023  71.764   2.160  1.00  0.00           O  
ATOM    938  CB  LEU B 248      37.405  73.598   4.419  1.00  0.00           C  
ATOM    939  CG  LEU B 248      37.740  73.945   5.862  1.00  0.00           C  
ATOM    940  CD1 LEU B 248      39.236  74.110   5.976  1.00  0.00           C  
ATOM    941  CD2 LEU B 248      36.987  75.210   6.310  1.00  0.00           C  
ATOM    942  N   GLU B 249      35.318  73.918   2.145  1.00  0.00           N  
ATOM    943  CA  GLU B 249      35.036  73.985   0.704  1.00  0.00           C  
ATOM    944  C   GLU B 249      35.347  75.360   0.074  1.00  0.00           C  
ATOM    945  O   GLU B 249      35.438  76.375   0.771  1.00  0.00           O  
ATOM    946  CB  GLU B 249      33.608  73.540   0.388  1.00  0.00           C  
ATOM    947  CG  GLU B 249      32.530  74.335   1.065  1.00  0.00           C  
ATOM    948  CD  GLU B 249      31.150  73.976   0.563  1.00  0.00           C  
ATOM    949  OE1 GLU B 249      30.957  72.850   0.067  1.00  0.00           O  
ATOM    950  OE2 GLU B 249      30.249  74.827   0.661  1.00  0.00           O  
ATOM    951  N   ILE B 250      35.487  75.384  -1.246  1.00  0.00           N  
ATOM    952  CA  ILE B 250      35.855  76.592  -1.967  1.00  0.00           C  
ATOM    953  C   ILE B 250      34.701  77.155  -2.800  1.00  0.00           C  
ATOM    954  O   ILE B 250      34.463  76.677  -3.914  1.00  0.00           O  
ATOM    955  CB  ILE B 250      37.083  76.272  -2.898  1.00  0.00           C  
ATOM    956  CG1 ILE B 250      38.279  75.861  -2.056  1.00  0.00           C  
ATOM    957  CG2 ILE B 250      37.449  77.423  -3.796  1.00  0.00           C  
ATOM    958  CD1 ILE B 250      38.502  76.769  -0.876  1.00  0.00           C  
ATOM    959  N   HIS B 251      34.027  78.204  -2.315  1.00  0.00           N  
ATOM    960  CA  HIS B 251      32.902  78.800  -3.062  1.00  0.00           C  
ATOM    961  C   HIS B 251      33.316  79.537  -4.334  1.00  0.00           C  
ATOM    962  O   HIS B 251      33.058  80.719  -4.480  1.00  0.00           O  
ATOM    963  CB  HIS B 251      32.112  79.744  -2.176  1.00  0.00           C  
ATOM    964  CG  HIS B 251      31.041  79.073  -1.379  1.00  0.00           C  
ATOM    965  ND1 HIS B 251      31.272  78.520  -0.138  1.00  0.00           N  
ATOM    966  CD2 HIS B 251      29.726  78.891  -1.634  1.00  0.00           C  
ATOM    967  CE1 HIS B 251      30.143  78.034   0.343  1.00  0.00           C  
ATOM    968  NE2 HIS B 251      29.190  78.243  -0.547  1.00  0.00           N  
ATOM    969  N   ILE B 252      33.897  78.814  -5.278  1.00  0.00           N  
ATOM    970  CA  ILE B 252      34.380  79.384  -6.524  1.00  0.00           C  
ATOM    971  C   ILE B 252      33.719  80.688  -7.030  1.00  0.00           C  
ATOM    972  O   ILE B 252      32.538  80.694  -7.357  1.00  0.00           O  
ATOM    973  CB  ILE B 252      34.359  78.297  -7.599  1.00  0.00           C  
ATOM    974  CG1 ILE B 252      35.121  77.071  -7.061  1.00  0.00           C  
ATOM    975  CG2 ILE B 252      34.952  78.834  -8.945  1.00  0.00           C  
ATOM    976  CD1 ILE B 252      34.912  75.792  -7.883  1.00  0.00           C  
ATOM    977  N   THR B 253      34.490  81.788  -7.020  1.00  0.00           N  
ATOM    978  CA  THR B 253      34.041  83.122  -7.491  1.00  0.00           C  
ATOM    979  C   THR B 253      34.606  83.397  -8.893  1.00  0.00           C  
ATOM    980  O   THR B 253      34.119  84.279  -9.607  1.00  0.00           O  
ATOM    981  CB  THR B 253      34.491  84.342  -6.570  1.00  0.00           C  
ATOM    982  OG1 THR B 253      35.629  84.979  -7.149  1.00  0.00           O  
ATOM    983  CG2 THR B 253      34.890  83.933  -5.170  1.00  0.00           C  
ATOM    984  N   LYS B 254      35.698  82.716  -9.234  1.00  0.00           N  
ATOM    985  CA  LYS B 254      36.327  82.873 -10.548  1.00  0.00           C  
ATOM    986  C   LYS B 254      37.065  81.566 -10.905  1.00  0.00           C  
ATOM    987  O   LYS B 254      37.684  80.953 -10.019  1.00  0.00           O  
ATOM    988  CB  LYS B 254      37.288  84.054 -10.525  1.00  0.00           C  
ATOM    989  CG  LYS B 254      36.941  85.125 -11.490  1.00  0.00           C  
ATOM    990  CD  LYS B 254      37.685  86.424 -11.142  1.00  0.00           C  
ATOM    991  CE  LYS B 254      37.049  87.225  -9.975  1.00  0.00           C  
ATOM    992  NZ  LYS B 254      37.342  86.758  -8.574  1.00  0.00           N  
ATOM    993  N   ILE B 255      37.024  81.179 -12.191  1.00  0.00           N  
ATOM    994  CA  ILE B 255      37.618  79.926 -12.678  1.00  0.00           C  
ATOM    995  C   ILE B 255      37.995  79.866 -14.176  1.00  0.00           C  
ATOM    996  O   ILE B 255      37.120  79.782 -15.044  1.00  0.00           O  
ATOM    997  CB  ILE B 255      36.644  78.724 -12.398  1.00  0.00           C  
ATOM    998  CG1 ILE B 255      37.188  77.431 -13.001  1.00  0.00           C  
ATOM    999  CG2 ILE B 255      35.282  78.975 -13.028  1.00  0.00           C  
ATOM   1000  CD1 ILE B 255      36.520  76.186 -12.486  1.00  0.00           C  
ATOM   1001  N   TYR B 256      39.288  79.873 -14.490  1.00  0.00           N  
ATOM   1002  CA  TYR B 256      39.689  79.768 -15.891  1.00  0.00           C  
ATOM   1003  C   TYR B 256      40.470  78.474 -16.077  1.00  0.00           C  
ATOM   1004  O   TYR B 256      41.111  77.963 -15.149  1.00  0.00           O  
ATOM   1005  CB  TYR B 256      40.527  80.952 -16.377  1.00  0.00           C  
ATOM   1006  CG  TYR B 256      40.128  82.260 -15.774  1.00  0.00           C  
ATOM   1007  CD1 TYR B 256      40.472  82.552 -14.453  1.00  0.00           C  
ATOM   1008  CD2 TYR B 256      39.338  83.173 -16.477  1.00  0.00           C  
ATOM   1009  CE1 TYR B 256      40.032  83.698 -13.838  1.00  0.00           C  
ATOM   1010  CE2 TYR B 256      38.894  84.332 -15.872  1.00  0.00           C  
ATOM   1011  CZ  TYR B 256      39.243  84.576 -14.547  1.00  0.00           C  
ATOM   1012  OH  TYR B 256      38.769  85.658 -13.873  1.00  0.00           O  
ATOM   1013  N   THR B 257      40.517  78.045 -17.326  1.00  0.00           N  
ATOM   1014  CA  THR B 257      41.134  76.810 -17.744  1.00  0.00           C  
ATOM   1015  C   THR B 257      42.598  76.937 -18.201  1.00  0.00           C  
ATOM   1016  O   THR B 257      42.876  77.564 -19.243  1.00  0.00           O  
ATOM   1017  CB  THR B 257      40.210  76.215 -18.853  1.00  0.00           C  
ATOM   1018  OG1 THR B 257      39.524  75.067 -18.346  1.00  0.00           O  
ATOM   1019  CG2 THR B 257      40.935  75.906 -20.121  1.00  0.00           C  
ATOM   1020  N   ILE B 258      43.532  76.376 -17.417  1.00  0.00           N  
ATOM   1021  CA  ILE B 258      44.969  76.395 -17.765  1.00  0.00           C  
ATOM   1022  C   ILE B 258      45.270  75.335 -18.809  1.00  0.00           C  
ATOM   1023  O   ILE B 258      45.976  75.622 -19.769  1.00  0.00           O  
ATOM   1024  CB  ILE B 258      45.900  76.121 -16.576  1.00  0.00           C  
ATOM   1025  CG1 ILE B 258      45.824  77.251 -15.544  1.00  0.00           C  
ATOM   1026  CG2 ILE B 258      47.310  75.984 -17.059  1.00  0.00           C  
ATOM   1027  CD1 ILE B 258      46.737  77.056 -14.345  1.00  0.00           C  
ATOM   1028  N   SER B 259      44.765  74.112 -18.598  1.00  0.00           N  
ATOM   1029  CA  SER B 259      44.970  73.006 -19.544  1.00  0.00           C  
ATOM   1030  C   SER B 259      43.645  72.282 -19.811  1.00  0.00           C  
ATOM   1031  O   SER B 259      42.920  71.946 -18.874  1.00  0.00           O  
ATOM   1032  CB  SER B 259      46.019  72.019 -19.004  1.00  0.00           C  
ATOM   1033  OG  SER B 259      46.485  71.127 -20.012  1.00  0.00           O  
ATOM   1034  N   GLU B 261      43.352  72.027 -21.084  1.00  0.00           N  
ATOM   1035  CA  GLU B 261      42.117  71.359 -21.484  1.00  0.00           C  
ATOM   1036  C   GLU B 261      42.224  69.915 -22.030  1.00  0.00           C  
ATOM   1037  O   GLU B 261      42.829  69.659 -23.093  1.00  0.00           O  
ATOM   1038  CB  GLU B 261      41.386  72.195 -22.542  1.00  0.00           C  
ATOM   1039  CG  GLU B 261      41.044  73.612 -22.141  1.00  0.00           C  
ATOM   1040  CD  GLU B 261      39.814  74.179 -22.870  1.00  0.00           C  
ATOM   1041  OE1 GLU B 261      39.687  73.991 -24.110  1.00  0.00           O  
ATOM   1042  OE2 GLU B 261      38.972  74.822 -22.188  1.00  0.00           O  
ATOM   1043  N   THR B 262      41.566  68.992 -21.343  1.00  0.00           N  
ATOM   1044  CA  THR B 262      41.530  67.614 -21.777  1.00  0.00           C  
ATOM   1045  C   THR B 262      40.345  67.444 -22.744  1.00  0.00           C  
ATOM   1046  O   THR B 262      39.452  68.292 -22.790  1.00  0.00           O  
ATOM   1047  CB  THR B 262      41.363  66.722 -20.589  1.00  0.00           C  
ATOM   1048  OG1 THR B 262      40.412  67.308 -19.698  1.00  0.00           O  
ATOM   1049  CG2 THR B 262      42.672  66.588 -19.881  1.00  0.00           C  
ATOM   1050  N   PRO B 263      40.333  66.370 -23.562  1.00  0.00           N  
ATOM   1051  CA  PRO B 263      39.215  66.190 -24.498  1.00  0.00           C  
ATOM   1052  C   PRO B 263      37.971  65.634 -23.783  1.00  0.00           C  
ATOM   1053  O   PRO B 263      38.050  65.319 -22.587  1.00  0.00           O  
ATOM   1054  CB  PRO B 263      39.797  65.194 -25.491  1.00  0.00           C  
ATOM   1055  CG  PRO B 263      40.606  64.307 -24.598  1.00  0.00           C  
ATOM   1056  CD  PRO B 263      41.329  65.293 -23.732  1.00  0.00           C  
ATOM   1057  N   GLU B 264      36.851  65.508 -24.513  1.00  0.00           N  
ATOM   1058  CA  GLU B 264      35.590  64.989 -23.960  1.00  0.00           C  
ATOM   1059  C   GLU B 264      35.832  63.941 -22.906  1.00  0.00           C  
ATOM   1060  O   GLU B 264      35.409  64.086 -21.759  1.00  0.00           O  
ATOM   1061  CB  GLU B 264      34.731  64.362 -25.049  1.00  0.00           C  
ATOM   1062  CG  GLU B 264      33.567  65.207 -25.502  1.00  0.00           C  
ATOM   1063  CD  GLU B 264      34.016  66.464 -26.211  1.00  0.00           C  
ATOM   1064  OE1 GLU B 264      34.957  66.372 -27.037  1.00  0.00           O  
ATOM   1065  OE2 GLU B 264      33.434  67.542 -25.937  1.00  0.00           O  
ATOM   1066  N   ALA B 266      36.549  62.892 -23.304  1.00  0.00           N  
ATOM   1067  CA  ALA B 266      36.884  61.794 -22.404  1.00  0.00           C  
ATOM   1068  C   ALA B 266      38.244  61.119 -22.714  1.00  0.00           C  
ATOM   1069  O   ALA B 266      38.679  60.963 -23.881  1.00  0.00           O  
ATOM   1070  CB  ALA B 266      35.760  60.776 -22.372  1.00  0.00           C  
ATOM   1071  N   LEU B 267      38.935  60.800 -21.626  1.00  0.00           N  
ATOM   1072  CA  LEU B 267      40.242  60.158 -21.644  1.00  0.00           C  
ATOM   1073  C   LEU B 267      40.029  58.673 -21.561  1.00  0.00           C  
ATOM   1074  O   LEU B 267      39.102  58.227 -20.887  1.00  0.00           O  
ATOM   1075  CB  LEU B 267      40.992  60.549 -20.363  1.00  0.00           C  
ATOM   1076  CG  LEU B 267      41.970  61.719 -20.230  1.00  0.00           C  
ATOM   1077  CD1 LEU B 267      41.865  62.733 -21.370  1.00  0.00           C  
ATOM   1078  CD2 LEU B 267      41.738  62.333 -18.878  1.00  0.00           C  
ATOM   1079  N   PRO B 268      40.845  57.873 -22.256  1.00  0.00           N  
ATOM   1080  CA  PRO B 268      40.669  56.402 -22.165  1.00  0.00           C  
ATOM   1081  C   PRO B 268      40.794  56.103 -20.673  1.00  0.00           C  
ATOM   1082  O   PRO B 268      41.662  56.674 -20.038  1.00  0.00           O  
ATOM   1083  CB  PRO B 268      41.897  55.873 -22.911  1.00  0.00           C  
ATOM   1084  CG  PRO B 268      42.901  57.085 -22.882  1.00  0.00           C  
ATOM   1085  CD  PRO B 268      41.985  58.239 -23.112  1.00  0.00           C  
ATOM   1086  N   ILE B 269      39.979  55.240 -20.092  1.00  0.00           N  
ATOM   1087  CA  ILE B 269      40.063  54.994 -18.620  1.00  0.00           C  
ATOM   1088  C   ILE B 269      39.691  56.199 -17.727  1.00  0.00           C  
ATOM   1089  O   ILE B 269      39.927  57.355 -18.079  1.00  0.00           O  
ATOM   1090  CB  ILE B 269      41.433  54.408 -18.117  1.00  0.00           C  
ATOM   1091  CG1 ILE B 269      42.230  55.463 -17.345  1.00  0.00           C  
ATOM   1092  CG2 ILE B 269      42.226  53.792 -19.262  1.00  0.00           C  
ATOM   1093  CD1 ILE B 269      43.503  54.942 -16.693  1.00  0.00           C  
ATOM   1094  N   LEU B 270      39.210  55.930 -16.524  1.00  0.00           N  
ATOM   1095  CA  LEU B 270      38.753  57.014 -15.670  1.00  0.00           C  
ATOM   1096  C   LEU B 270      39.230  56.915 -14.225  1.00  0.00           C  
ATOM   1097  O   LEU B 270      39.123  55.871 -13.580  1.00  0.00           O  
ATOM   1098  CB  LEU B 270      37.218  57.051 -15.683  1.00  0.00           C  
ATOM   1099  CG  LEU B 270      36.290  57.557 -16.821  1.00  0.00           C  
ATOM   1100  CD1 LEU B 270      36.441  56.832 -18.188  1.00  0.00           C  
ATOM   1101  CD2 LEU B 270      34.864  57.394 -16.308  1.00  0.00           C  
ATOM   1102  N   LEU B 271      39.641  58.043 -13.663  1.00  0.00           N  
ATOM   1103  CA  LEU B 271      40.150  58.036 -12.301  1.00  0.00           C  
ATOM   1104  C   LEU B 271      39.304  57.356 -11.249  1.00  0.00           C  
ATOM   1105  O   LEU B 271      39.826  56.829 -10.276  1.00  0.00           O  
ATOM   1106  CB  LEU B 271      40.475  59.440 -11.848  1.00  0.00           C  
ATOM   1107  CG  LEU B 271      41.971  59.680 -11.814  1.00  0.00           C  
ATOM   1108  CD1 LEU B 271      42.389  60.172 -13.192  1.00  0.00           C  
ATOM   1109  CD2 LEU B 271      42.316  60.658 -10.691  1.00  0.00           C  
ATOM   1110  N   GLU B 272      37.992  57.417 -11.412  1.00  0.00           N  
ATOM   1111  CA  GLU B 272      37.108  56.790 -10.446  1.00  0.00           C  
ATOM   1112  C   GLU B 272      37.399  55.307 -10.442  1.00  0.00           C  
ATOM   1113  O   GLU B 272      37.864  54.769  -9.435  1.00  0.00           O  
ATOM   1114  CB  GLU B 272      35.636  57.036 -10.799  1.00  0.00           C  
ATOM   1115  CG  GLU B 272      35.148  58.451 -10.541  1.00  0.00           C  
ATOM   1116  CD  GLU B 272      35.231  58.843  -9.069  1.00  0.00           C  
ATOM   1117  OE1 GLU B 272      35.344  57.942  -8.190  1.00  0.00           O  
ATOM   1118  OE2 GLU B 272      35.174  60.069  -8.804  1.00  0.00           O  
ATOM   1119  N   ASP B 273      37.225  54.684 -11.606  1.00  0.00           N  
ATOM   1120  CA  ASP B 273      37.450  53.247 -11.770  1.00  0.00           C  
ATOM   1121  C   ASP B 273      38.856  52.931 -11.198  1.00  0.00           C  
ATOM   1122  O   ASP B 273      39.019  52.093 -10.299  1.00  0.00           O  
ATOM   1123  CB  ASP B 273      37.361  52.839 -13.268  1.00  0.00           C  
ATOM   1124  CG  ASP B 273      36.243  53.586 -14.052  1.00  0.00           C  
ATOM   1125  OD1 ASP B 273      35.458  54.332 -13.444  1.00  0.00           O  
ATOM   1126  OD2 ASP B 273      36.160  53.451 -15.299  1.00  0.00           O  
ATOM   1127  N   ALA B 274      39.827  53.730 -11.636  1.00  0.00           N  
ATOM   1128  CA  ALA B 274      41.223  53.612 -11.238  1.00  0.00           C  
ATOM   1129  C   ALA B 274      41.490  53.825  -9.751  1.00  0.00           C  
ATOM   1130  O   ALA B 274      42.579  53.502  -9.251  1.00  0.00           O  
ATOM   1131  CB  ALA B 274      42.050  54.582 -12.054  1.00  0.00           C  
ATOM   1132  N   SER B 275      40.524  54.410  -9.059  1.00  0.00           N  
ATOM   1133  CA  SER B 275      40.666  54.673  -7.632  1.00  0.00           C  
ATOM   1134  C   SER B 275      39.675  53.823  -6.851  1.00  0.00           C  
ATOM   1135  O   SER B 275      39.542  53.957  -5.614  1.00  0.00           O  
ATOM   1136  CB  SER B 275      40.373  56.150  -7.348  1.00  0.00           C  
ATOM   1137  OG  SER B 275      41.118  57.017  -8.195  1.00  0.00           O  
ATOM   1138  N   ARG B 276      39.016  52.917  -7.566  1.00  0.00           N  
ATOM   1139  CA  ARG B 276      37.982  52.099  -6.961  1.00  0.00           C  
ATOM   1140  C   ARG B 276      38.405  50.843  -6.222  1.00  0.00           C  
ATOM   1141  O   ARG B 276      39.042  49.953  -6.796  1.00  0.00           O  
ATOM   1142  CB  ARG B 276      36.935  51.751  -8.010  1.00  0.00           C  
ATOM   1143  CG  ARG B 276      35.537  51.899  -7.498  1.00  0.00           C  
ATOM   1144  CD  ARG B 276      34.559  51.406  -8.522  1.00  0.00           C  
ATOM   1145  NE  ARG B 276      34.754  52.028  -9.827  1.00  0.00           N  
ATOM   1146  CZ  ARG B 276      34.101  53.103 -10.242  1.00  0.00           C  
ATOM   1147  NH1 ARG B 276      33.216  53.699  -9.454  1.00  0.00           N  
ATOM   1148  NH2 ARG B 276      34.276  53.532 -11.475  1.00  0.00           N  
ATOM   1149  N   SER B 277      38.033  50.765  -4.949  1.00  0.00           N  
ATOM   1150  CA  SER B 277      38.342  49.587  -4.148  1.00  0.00           C  
ATOM   1151  C   SER B 277      37.420  48.506  -4.673  1.00  0.00           C  
ATOM   1152  O   SER B 277      36.207  48.706  -4.711  1.00  0.00           O  
ATOM   1153  CB  SER B 277      38.031  49.852  -2.679  1.00  0.00           C  
ATOM   1154  OG  SER B 277      37.634  48.669  -2.011  1.00  0.00           O  
ATOM   1155  N   GLU B 278      37.977  47.376  -5.093  1.00  0.00           N  
ATOM   1156  CA  GLU B 278      37.155  46.286  -5.616  1.00  0.00           C  
ATOM   1157  C   GLU B 278      35.960  46.000  -4.708  1.00  0.00           C  
ATOM   1158  O   GLU B 278      34.822  45.999  -5.167  1.00  0.00           O  
ATOM   1159  CB  GLU B 278      37.981  45.012  -5.822  1.00  0.00           C  
ATOM   1160  CG  GLU B 278      39.076  45.128  -6.885  1.00  0.00           C  
ATOM   1161  CD  GLU B 278      39.555  43.769  -7.395  1.00  0.00           C  
ATOM   1162  OE1 GLU B 278      40.113  42.973  -6.600  1.00  0.00           O  
ATOM   1163  OE2 GLU B 278      39.365  43.502  -8.602  1.00  0.00           O  
ATOM   1164  N   ALA B 279      36.210  45.845  -3.412  1.00  0.00           N  
ATOM   1165  CA  ALA B 279      35.144  45.571  -2.453  1.00  0.00           C  
ATOM   1166  C   ALA B 279      33.947  46.455  -2.714  1.00  0.00           C  
ATOM   1167  O   ALA B 279      32.808  46.017  -2.567  1.00  0.00           O  
ATOM   1168  CB  ALA B 279      35.628  45.778  -1.051  1.00  0.00           C  
ATOM   1169  N   GLU B 281      34.204  47.699  -3.097  1.00  0.00           N  
ATOM   1170  CA  GLU B 281      33.121  48.618  -3.412  1.00  0.00           C  
ATOM   1171  C   GLU B 281      32.632  48.299  -4.827  1.00  0.00           C  
ATOM   1172  O   GLU B 281      31.474  47.944  -5.029  1.00  0.00           O  
ATOM   1173  CB  GLU B 281      33.599  50.061  -3.407  1.00  0.00           C  
ATOM   1174  CG  GLU B 281      34.407  50.501  -2.221  1.00  0.00           C  
ATOM   1175  CD  GLU B 281      34.943  51.905  -2.437  1.00  0.00           C  
ATOM   1176  OE1 GLU B 281      35.616  52.117  -3.478  1.00  0.00           O  
ATOM   1177  OE2 GLU B 281      34.664  52.798  -1.597  1.00  0.00           O  
ATOM   1178  N   ALA B 282      33.540  48.414  -5.793  1.00  0.00           N  
ATOM   1179  CA  ALA B 282      33.260  48.168  -7.205  1.00  0.00           C  
ATOM   1180  C   ALA B 282      32.260  47.040  -7.421  1.00  0.00           C  
ATOM   1181  O   ALA B 282      31.349  47.157  -8.233  1.00  0.00           O  
ATOM   1182  CB  ALA B 282      34.556  47.852  -7.930  1.00  0.00           C  
ATOM   1183  N   GLU B 283      32.431  45.961  -6.664  1.00  0.00           N  
ATOM   1184  CA  GLU B 283      31.568  44.785  -6.745  1.00  0.00           C  
ATOM   1185  C   GLU B 283      30.174  45.067  -6.190  1.00  0.00           C  
ATOM   1186  O   GLU B 283      29.186  44.952  -6.916  1.00  0.00           O  
ATOM   1187  CB  GLU B 283      32.248  43.580  -6.050  1.00  0.00           C  
ATOM   1188  CG  GLU B 283      31.363  42.674  -5.193  1.00  0.00           C  
ATOM   1189  CD  GLU B 283      31.456  42.996  -3.700  1.00  0.00           C  
ATOM   1190  OE1 GLU B 283      32.549  42.822  -3.111  1.00  0.00           O  
ATOM   1191  OE2 GLU B 283      30.433  43.417  -3.114  1.00  0.00           O  
ATOM   1192  N   ALA B 291      30.107  45.486  -4.929  1.00  0.00           N  
ATOM   1193  CA  ALA B 291      28.836  45.787  -4.288  1.00  0.00           C  
ATOM   1194  C   ALA B 291      27.985  46.696  -5.176  1.00  0.00           C  
ATOM   1195  O   ALA B 291      26.919  46.292  -5.639  1.00  0.00           O  
ATOM   1196  CB  ALA B 291      29.070  46.432  -2.926  1.00  0.00           C  
ATOM   1197  N   ALA B 292      28.486  47.894  -5.467  1.00  0.00           N  
ATOM   1198  CA  ALA B 292      27.751  48.842  -6.298  1.00  0.00           C  
ATOM   1199  C   ALA B 292      27.779  48.480  -7.775  1.00  0.00           C  
ATOM   1200  O   ALA B 292      27.080  49.095  -8.586  1.00  0.00           O  
ATOM   1201  CB  ALA B 292      28.287  50.243  -6.095  1.00  0.00           C  
ATOM   1202  N   GLY B 293      28.607  47.505  -8.133  1.00  0.00           N  
ATOM   1203  CA  GLY B 293      28.696  47.094  -9.525  1.00  0.00           C  
ATOM   1204  C   GLY B 293      29.138  48.225 -10.440  1.00  0.00           C  
ATOM   1205  O   GLY B 293      28.341  48.717 -11.251  1.00  0.00           O  
ATOM   1206  N   LEU B 296      30.404  48.632 -10.300  1.00  0.00           N  
ATOM   1207  CA  LEU B 296      31.011  49.716 -11.082  1.00  0.00           C  
ATOM   1208  C   LEU B 296      32.411  49.231 -11.433  1.00  0.00           C  
ATOM   1209  O   LEU B 296      33.010  48.504 -10.649  1.00  0.00           O  
ATOM   1210  CB  LEU B 296      31.074  50.984 -10.232  1.00  0.00           C  
ATOM   1211  CG  LEU B 296      29.714  51.441  -9.706  1.00  0.00           C  
ATOM   1212  CD1 LEU B 296      29.877  52.366  -8.527  1.00  0.00           C  
ATOM   1213  CD2 LEU B 296      28.932  52.085 -10.833  1.00  0.00           C  
ATOM   1214  N   PRO B 297      32.961  49.654 -12.588  1.00  0.00           N  
ATOM   1215  CA  PRO B 297      34.286  49.326 -13.174  1.00  0.00           C  
ATOM   1216  C   PRO B 297      35.570  49.420 -12.322  1.00  0.00           C  
ATOM   1217  O   PRO B 297      35.555  49.990 -11.236  1.00  0.00           O  
ATOM   1218  CB  PRO B 297      34.368  50.264 -14.381  1.00  0.00           C  
ATOM   1219  CG  PRO B 297      32.908  50.498 -14.754  1.00  0.00           C  
ATOM   1220  CD  PRO B 297      32.265  50.669 -13.397  1.00  0.00           C  
ATOM   1221  N   VAL B 298      36.676  48.854 -12.834  1.00  0.00           N  
ATOM   1222  CA  VAL B 298      37.996  48.887 -12.151  1.00  0.00           C  
ATOM   1223  C   VAL B 298      39.230  48.820 -13.086  1.00  0.00           C  
ATOM   1224  O   VAL B 298      40.200  48.113 -12.822  1.00  0.00           O  
ATOM   1225  CB  VAL B 298      38.157  47.767 -11.098  1.00  0.00           C  
ATOM   1226  CG1 VAL B 298      37.413  48.105  -9.835  1.00  0.00           C  
ATOM   1227  CG2 VAL B 298      37.695  46.444 -11.668  1.00  0.00           C  
ATOM   1228  N   VAL B 303      39.221  49.634 -14.133  1.00  0.00           N  
ATOM   1229  CA  VAL B 303      40.300  49.681 -15.121  1.00  0.00           C  
ATOM   1230  C   VAL B 303      40.926  48.326 -15.443  1.00  0.00           C  
ATOM   1231  O   VAL B 303      40.373  47.666 -16.280  1.00  0.00           O  
ATOM   1232  CB  VAL B 303      41.336  50.762 -14.827  1.00  0.00           C  
ATOM   1233  CG1 VAL B 303      41.889  51.297 -16.131  1.00  0.00           C  
ATOM   1234  CG2 VAL B 303      40.678  51.880 -14.076  1.00  0.00           C  
ATOM   1235  N   ASN B 305      42.002  47.888 -14.768  1.00  0.00           N  
ATOM   1236  CA  ASN B 305      42.672  46.576 -15.044  1.00  0.00           C  
ATOM   1237  C   ASN B 305      44.172  46.750 -15.207  1.00  0.00           C  
ATOM   1238  O   ASN B 305      44.607  47.399 -16.168  1.00  0.00           O  
ATOM   1239  CB  ASN B 305      42.218  45.903 -16.360  1.00  0.00           C  
ATOM   1240  CG  ASN B 305      41.250  44.753 -16.144  1.00  0.00           C  
ATOM   1241  OD1 ASN B 305      41.220  44.134 -15.070  1.00  0.00           O  
ATOM   1242  ND2 ASN B 305      40.453  44.462 -17.161  1.00  0.00           N  
ATOM   1243  N   LEU B 306      44.957  46.015 -14.418  1.00  0.00           N  
ATOM   1244  CA  LEU B 306      46.421  46.124 -14.481  1.00  0.00           C  
ATOM   1245  C   LEU B 306      47.097  46.144 -15.844  1.00  0.00           C  
ATOM   1246  O   LEU B 306      48.197  46.663 -15.946  1.00  0.00           O  
ATOM   1247  CB  LEU B 306      47.134  45.114 -13.593  1.00  0.00           C  
ATOM   1248  CG  LEU B 306      48.566  45.579 -13.325  1.00  0.00           C  
ATOM   1249  CD1 LEU B 306      48.544  46.966 -12.701  1.00  0.00           C  
ATOM   1250  CD2 LEU B 306      49.257  44.620 -12.413  1.00  0.00           C  
ATOM   1251  N   ASP B 307      46.499  45.582 -16.882  1.00  0.00           N  
ATOM   1252  CA  ASP B 307      47.175  45.697 -18.161  1.00  0.00           C  
ATOM   1253  C   ASP B 307      46.891  47.081 -18.753  1.00  0.00           C  
ATOM   1254  O   ASP B 307      47.799  47.786 -19.212  1.00  0.00           O  
ATOM   1255  CB  ASP B 307      46.749  44.617 -19.157  1.00  0.00           C  
ATOM   1256  CG  ASP B 307      47.458  44.770 -20.512  1.00  0.00           C  
ATOM   1257  OD1 ASP B 307      48.715  44.832 -20.522  1.00  0.00           O  
ATOM   1258  OD2 ASP B 307      46.768  44.857 -21.560  1.00  0.00           O  
ATOM   1259  N   THR B 308      45.629  47.484 -18.707  1.00  0.00           N  
ATOM   1260  CA  THR B 308      45.211  48.759 -19.273  1.00  0.00           C  
ATOM   1261  C   THR B 308      45.685  49.952 -18.415  1.00  0.00           C  
ATOM   1262  O   THR B 308      46.038  51.020 -18.943  1.00  0.00           O  
ATOM   1263  CB  THR B 308      43.695  48.753 -19.495  1.00  0.00           C  
ATOM   1264  OG1 THR B 308      43.319  49.865 -20.319  1.00  0.00           O  
ATOM   1265  CG2 THR B 308      42.971  48.815 -18.169  1.00  0.00           C  
ATOM   1266  N   ARG B 309      45.739  49.756 -17.100  1.00  0.00           N  
ATOM   1267  CA  ARG B 309      46.242  50.798 -16.226  1.00  0.00           C  
ATOM   1268  C   ARG B 309      47.617  51.129 -16.763  1.00  0.00           C  
ATOM   1269  O   ARG B 309      47.926  52.286 -17.032  1.00  0.00           O  
ATOM   1270  CB  ARG B 309      46.452  50.288 -14.818  1.00  0.00           C  
ATOM   1271  CG  ARG B 309      45.229  50.165 -14.012  1.00  0.00           C  
ATOM   1272  CD  ARG B 309      45.631  49.700 -12.645  1.00  0.00           C  
ATOM   1273  NE  ARG B 309      44.463  49.396 -11.839  1.00  0.00           N  
ATOM   1274  CZ  ARG B 309      43.760  50.303 -11.175  1.00  0.00           C  
ATOM   1275  NH1 ARG B 309      44.123  51.583 -11.198  1.00  0.00           N  
ATOM   1276  NH2 ARG B 309      42.703  49.921 -10.464  1.00  0.00           N  
ATOM   1277  N   LEU B 310      48.422  50.087 -16.973  1.00  0.00           N  
ATOM   1278  CA  LEU B 310      49.779  50.266 -17.459  1.00  0.00           C  
ATOM   1279  C   LEU B 310      49.895  50.950 -18.816  1.00  0.00           C  
ATOM   1280  O   LEU B 310      50.743  51.820 -18.984  1.00  0.00           O  
ATOM   1281  CB  LEU B 310      50.551  48.957 -17.402  1.00  0.00           C  
ATOM   1282  CG  LEU B 310      50.512  48.267 -16.031  1.00  0.00           C  
ATOM   1283  CD1 LEU B 310      51.666  47.297 -15.928  1.00  0.00           C  
ATOM   1284  CD2 LEU B 310      50.581  49.221 -14.872  1.00  0.00           C  
ATOM   1285  N   ASP B 311      49.039  50.611 -19.772  1.00  0.00           N  
ATOM   1286  CA  ASP B 311      49.129  51.264 -21.069  1.00  0.00           C  
ATOM   1287  C   ASP B 311      48.764  52.758 -21.014  1.00  0.00           C  
ATOM   1288  O   ASP B 311      49.138  53.508 -21.914  1.00  0.00           O  
ATOM   1289  CB  ASP B 311      48.274  50.552 -22.118  1.00  0.00           C  
ATOM   1290  CG  ASP B 311      48.772  49.141 -22.451  1.00  0.00           C  
ATOM   1291  OD1 ASP B 311      48.464  48.205 -21.674  1.00  0.00           O  
ATOM   1292  OD2 ASP B 311      49.445  48.969 -23.502  1.00  0.00           O  
ATOM   1293  N   TYR B 312      47.988  53.176 -20.005  1.00  0.00           N  
ATOM   1294  CA  TYR B 312      47.599  54.594 -19.813  1.00  0.00           C  
ATOM   1295  C   TYR B 312      48.106  54.979 -18.430  1.00  0.00           C  
ATOM   1296  O   TYR B 312      47.381  55.571 -17.619  1.00  0.00           O  
ATOM   1297  CB  TYR B 312      46.076  54.756 -19.860  1.00  0.00           C  
ATOM   1298  CG  TYR B 312      45.527  54.394 -21.200  1.00  0.00           C  
ATOM   1299  CD1 TYR B 312      45.903  55.110 -22.322  1.00  0.00           C  
ATOM   1300  CD2 TYR B 312      44.715  53.274 -21.370  1.00  0.00           C  
ATOM   1301  CE1 TYR B 312      45.507  54.730 -23.582  1.00  0.00           C  
ATOM   1302  CE2 TYR B 312      44.302  52.880 -22.631  1.00  0.00           C  
ATOM   1303  CZ  TYR B 312      44.707  53.620 -23.739  1.00  0.00           C  
ATOM   1304  OH  TYR B 312      44.297  53.276 -25.010  1.00  0.00           O  
ATOM   1305  N   ARG B 313      49.381  54.669 -18.201  1.00  0.00           N  
ATOM   1306  CA  ARG B 313      50.062  54.876 -16.924  1.00  0.00           C  
ATOM   1307  C   ARG B 313      50.247  56.329 -16.489  1.00  0.00           C  
ATOM   1308  O   ARG B 313      50.212  56.650 -15.281  1.00  0.00           O  
ATOM   1309  CB  ARG B 313      51.389  54.133 -16.974  1.00  0.00           C  
ATOM   1310  CG  ARG B 313      52.058  53.957 -15.674  1.00  0.00           C  
ATOM   1311  CD  ARG B 313      51.268  53.140 -14.674  1.00  0.00           C  
ATOM   1312  NE  ARG B 313      52.194  52.881 -13.581  1.00  0.00           N  
ATOM   1313  CZ  ARG B 313      51.912  52.254 -12.455  1.00  0.00           C  
ATOM   1314  NH1 ARG B 313      50.692  51.809 -12.215  1.00  0.00           N  
ATOM   1315  NH2 ARG B 313      52.862  52.095 -11.551  1.00  0.00           N  
ATOM   1316  N   VAL B 314      50.429  57.213 -17.466  1.00  0.00           N  
ATOM   1317  CA  VAL B 314      50.584  58.632 -17.174  1.00  0.00           C  
ATOM   1318  C   VAL B 314      49.297  59.069 -16.442  1.00  0.00           C  
ATOM   1319  O   VAL B 314      49.380  59.758 -15.440  1.00  0.00           O  
ATOM   1320  CB  VAL B 314      50.785  59.436 -18.456  1.00  0.00           C  
ATOM   1321  CG1 VAL B 314      51.726  58.695 -19.416  1.00  0.00           C  
ATOM   1322  CG2 VAL B 314      49.452  59.671 -19.147  1.00  0.00           C  
ATOM   1323  N   ILE B 315      48.130  58.573 -16.885  1.00  0.00           N  
ATOM   1324  CA  ILE B 315      46.826  58.885 -16.252  1.00  0.00           C  
ATOM   1325  C   ILE B 315      46.572  58.078 -14.969  1.00  0.00           C  
ATOM   1326  O   ILE B 315      46.106  58.635 -13.970  1.00  0.00           O  
ATOM   1327  CB  ILE B 315      45.614  58.567 -17.156  1.00  0.00           C  
ATOM   1328  CG1 ILE B 315      45.664  59.341 -18.460  1.00  0.00           C  
ATOM   1329  CG2 ILE B 315      44.334  58.872 -16.418  1.00  0.00           C  
ATOM   1330  CD1 ILE B 315      44.775  58.745 -19.506  1.00  0.00           C  
ATOM   1331  N   ASP B 316      46.805  56.762 -15.013  1.00  0.00           N  
ATOM   1332  CA  ASP B 316      46.559  55.940 -13.842  1.00  0.00           C  
ATOM   1333  C   ASP B 316      47.353  56.457 -12.686  1.00  0.00           C  
ATOM   1334  O   ASP B 316      46.850  56.461 -11.571  1.00  0.00           O  
ATOM   1335  CB  ASP B 316      46.893  54.461 -14.066  1.00  0.00           C  
ATOM   1336  CG  ASP B 316      46.634  53.602 -12.814  1.00  0.00           C  
ATOM   1337  OD1 ASP B 316      45.471  53.457 -12.404  1.00  0.00           O  
ATOM   1338  OD2 ASP B 316      47.591  53.088 -12.216  1.00  0.00           O  
ATOM   1339  N   LEU B 317      48.568  56.945 -12.950  1.00  0.00           N  
ATOM   1340  CA  LEU B 317      49.423  57.473 -11.873  1.00  0.00           C  
ATOM   1341  C   LEU B 317      48.758  58.606 -11.088  1.00  0.00           C  
ATOM   1342  O   LEU B 317      48.969  58.734  -9.882  1.00  0.00           O  
ATOM   1343  CB  LEU B 317      50.791  57.927 -12.394  1.00  0.00           C  
ATOM   1344  CG  LEU B 317      52.044  57.063 -12.167  1.00  0.00           C  
ATOM   1345  CD1 LEU B 317      51.940  56.300 -10.898  1.00  0.00           C  
ATOM   1346  CD2 LEU B 317      52.248  56.129 -13.292  1.00  0.00           C  
ATOM   1347  N   ARG B 318      47.956  59.412 -11.786  1.00  0.00           N  
ATOM   1348  CA  ARG B 318      47.222  60.513 -11.176  1.00  0.00           C  
ATOM   1349  C   ARG B 318      46.345  60.146  -9.986  1.00  0.00           C  
ATOM   1350  O   ARG B 318      46.093  60.989  -9.139  1.00  0.00           O  
ATOM   1351  CB  ARG B 318      46.346  61.218 -12.219  1.00  0.00           C  
ATOM   1352  CG  ARG B 318      46.984  62.482 -12.784  1.00  0.00           C  
ATOM   1353  CD  ARG B 318      47.213  62.454 -14.286  1.00  0.00           C  
ATOM   1354  NE  ARG B 318      45.984  62.798 -14.969  1.00  0.00           N  
ATOM   1355  CZ  ARG B 318      45.916  63.348 -16.177  1.00  0.00           C  
ATOM   1356  NH1 ARG B 318      47.019  63.608 -16.891  1.00  0.00           N  
ATOM   1357  NH2 ARG B 318      44.717  63.627 -16.677  1.00  0.00           N  
ATOM   1358  N   THR B 319      45.886  58.902  -9.896  1.00  0.00           N  
ATOM   1359  CA  THR B 319      44.992  58.528  -8.794  1.00  0.00           C  
ATOM   1360  C   THR B 319      45.527  58.914  -7.426  1.00  0.00           C  
ATOM   1361  O   THR B 319      46.734  59.009  -7.217  1.00  0.00           O  
ATOM   1362  CB  THR B 319      44.666  57.004  -8.752  1.00  0.00           C  
ATOM   1363  OG1 THR B 319      45.758  56.288  -8.158  1.00  0.00           O  
ATOM   1364  CG2 THR B 319      44.379  56.457 -10.156  1.00  0.00           C  
ATOM   1365  N   VAL B 320      44.631  59.111  -6.477  1.00  0.00           N  
ATOM   1366  CA  VAL B 320      45.085  59.456  -5.145  1.00  0.00           C  
ATOM   1367  C   VAL B 320      46.014  58.378  -4.559  1.00  0.00           C  
ATOM   1368  O   VAL B 320      47.010  58.705  -3.895  1.00  0.00           O  
ATOM   1369  CB  VAL B 320      43.887  59.745  -4.182  1.00  0.00           C  
ATOM   1370  CG1 VAL B 320      44.314  59.677  -2.722  1.00  0.00           C  
ATOM   1371  CG2 VAL B 320      43.328  61.121  -4.478  1.00  0.00           C  
ATOM   1372  N   THR B 321      45.746  57.105  -4.855  1.00  0.00           N  
ATOM   1373  CA  THR B 321      46.568  56.031  -4.273  1.00  0.00           C  
ATOM   1374  C   THR B 321      47.987  55.914  -4.801  1.00  0.00           C  
ATOM   1375  O   THR B 321      48.920  55.776  -3.996  1.00  0.00           O  
ATOM   1376  CB  THR B 321      45.845  54.665  -4.262  1.00  0.00           C  
ATOM   1377  OG1 THR B 321      45.190  54.475  -5.517  1.00  0.00           O  
ATOM   1378  CG2 THR B 321      44.807  54.631  -3.144  1.00  0.00           C  
ATOM   1379  N   ASN B 322      48.160  56.005  -6.120  1.00  0.00           N  
ATOM   1380  CA  ASN B 322      49.496  55.938  -6.696  1.00  0.00           C  
ATOM   1381  C   ASN B 322      50.370  56.994  -6.072  1.00  0.00           C  
ATOM   1382  O   ASN B 322      51.448  56.694  -5.550  1.00  0.00           O  
ATOM   1383  CB  ASN B 322      49.433  56.101  -8.182  1.00  0.00           C  
ATOM   1384  CG  ASN B 322      48.753  54.937  -8.814  1.00  0.00           C  
ATOM   1385  OD1 ASN B 322      48.801  53.842  -8.263  1.00  0.00           O  
ATOM   1386  ND2 ASN B 322      48.049  55.154  -9.914  1.00  0.00           N  
ATOM   1387  N   GLN B 323      49.846  58.210  -6.022  1.00  0.00           N  
ATOM   1388  CA  GLN B 323      50.542  59.328  -5.405  1.00  0.00           C  
ATOM   1389  C   GLN B 323      51.138  58.922  -4.058  1.00  0.00           C  
ATOM   1390  O   GLN B 323      52.345  59.007  -3.860  1.00  0.00           O  
ATOM   1391  CB  GLN B 323      49.580  60.507  -5.224  1.00  0.00           C  
ATOM   1392  CG  GLN B 323      49.252  61.178  -6.532  1.00  0.00           C  
ATOM   1393  CD  GLN B 323      50.500  61.692  -7.196  1.00  0.00           C  
ATOM   1394  OE1 GLN B 323      51.463  62.025  -6.498  1.00  0.00           O  
ATOM   1395  NE2 GLN B 323      50.511  61.758  -8.541  1.00  0.00           N  
ATOM   1396  N   ALA B 324      50.313  58.391  -3.171  1.00  0.00           N  
ATOM   1397  CA  ALA B 324      50.808  57.997  -1.858  1.00  0.00           C  
ATOM   1398  C   ALA B 324      51.650  56.713  -1.850  1.00  0.00           C  
ATOM   1399  O   ALA B 324      52.369  56.444  -0.876  1.00  0.00           O  
ATOM   1400  CB  ALA B 324      49.670  57.887  -0.880  1.00  0.00           C  
ATOM   1401  N   ILE B 325      51.544  55.900  -2.903  1.00  0.00           N  
ATOM   1402  CA  ILE B 325      52.346  54.672  -2.955  1.00  0.00           C  
ATOM   1403  C   ILE B 325      53.741  55.183  -3.199  1.00  0.00           C  
ATOM   1404  O   ILE B 325      54.623  55.062  -2.345  1.00  0.00           O  
ATOM   1405  CB  ILE B 325      52.014  53.761  -4.164  1.00  0.00           C  
ATOM   1406  CG1 ILE B 325      50.754  52.937  -3.916  1.00  0.00           C  
ATOM   1407  CG2 ILE B 325      53.205  52.863  -4.490  1.00  0.00           C  
ATOM   1408  CD1 ILE B 325      50.178  52.377  -5.216  1.00  0.00           C  
ATOM   1409  N   PHE B 332      53.888  55.806  -4.366  1.00  0.00           N  
ATOM   1410  CA  PHE B 332      55.136  56.370  -4.827  1.00  0.00           C  
ATOM   1411  C   PHE B 332      55.806  57.433  -3.944  1.00  0.00           C  
ATOM   1412  O   PHE B 332      56.972  57.790  -4.142  1.00  0.00           O  
ATOM   1413  CB  PHE B 332      54.952  56.809  -6.257  1.00  0.00           C  
ATOM   1414  CG  PHE B 332      54.793  55.658  -7.193  1.00  0.00           C  
ATOM   1415  CD1 PHE B 332      55.438  54.469  -6.938  1.00  0.00           C  
ATOM   1416  CD2 PHE B 332      54.116  55.786  -8.379  1.00  0.00           C  
ATOM   1417  CE1 PHE B 332      55.426  53.436  -7.853  1.00  0.00           C  
ATOM   1418  CE2 PHE B 332      54.108  54.735  -9.295  1.00  0.00           C  
ATOM   1419  CZ  PHE B 332      54.774  53.564  -9.017  1.00  0.00           C  
ATOM   1420  N   ARG B 333      55.073  57.901  -2.943  1.00  0.00           N  
ATOM   1421  CA  ARG B 333      55.602  58.839  -1.987  1.00  0.00           C  
ATOM   1422  C   ARG B 333      56.487  57.897  -1.212  1.00  0.00           C  
ATOM   1423  O   ARG B 333      57.689  58.130  -1.087  1.00  0.00           O  
ATOM   1424  CB  ARG B 333      54.499  59.284  -1.041  1.00  0.00           C  
ATOM   1425  CG  ARG B 333      54.483  60.748  -0.714  1.00  0.00           C  
ATOM   1426  CD  ARG B 333      53.977  61.503  -1.917  1.00  0.00           C  
ATOM   1427  NE  ARG B 333      53.032  62.547  -1.536  1.00  0.00           N  
ATOM   1428  CZ  ARG B 333      52.396  63.323  -2.411  1.00  0.00           C  
ATOM   1429  NH1 ARG B 333      52.616  63.185  -3.725  1.00  0.00           N  
ATOM   1430  NH2 ARG B 333      51.553  64.250  -1.964  1.00  0.00           N  
ATOM   1431  N   ILE B 334      55.866  56.788  -0.767  1.00  0.00           N  
ATOM   1432  CA  ILE B 334      56.497  55.707   0.026  1.00  0.00           C  
ATOM   1433  C   ILE B 334      57.677  55.027  -0.665  1.00  0.00           C  
ATOM   1434  O   ILE B 334      58.629  54.624   0.003  1.00  0.00           O  
ATOM   1435  CB  ILE B 334      55.490  54.578   0.438  1.00  0.00           C  
ATOM   1436  CG1 ILE B 334      54.223  55.175   1.027  1.00  0.00           C  
ATOM   1437  CG2 ILE B 334      56.106  53.705   1.521  1.00  0.00           C  
ATOM   1438  CD1 ILE B 334      53.383  54.189   1.760  1.00  0.00           C  
ATOM   1439  N   GLN B 335      57.628  54.871  -1.986  1.00  0.00           N  
ATOM   1440  CA  GLN B 335      58.753  54.239  -2.654  1.00  0.00           C  
ATOM   1441  C   GLN B 335      59.968  55.102  -2.311  1.00  0.00           C  
ATOM   1442  O   GLN B 335      60.940  54.597  -1.750  1.00  0.00           O  
ATOM   1443  CB  GLN B 335      58.558  54.126  -4.169  1.00  0.00           C  
ATOM   1444  CG  GLN B 335      59.680  53.375  -4.843  1.00  0.00           C  
ATOM   1445  CD  GLN B 335      59.534  53.300  -6.346  1.00  0.00           C  
ATOM   1446  OE1 GLN B 335      60.315  53.858  -7.100  1.00  0.00           O  
ATOM   1447  NE2 GLN B 335      58.544  52.586  -6.787  1.00  0.00           N  
ATOM   1448  N   ALA B 336      59.852  56.417  -2.499  1.00  0.00           N  
ATOM   1449  CA  ALA B 336      60.963  57.315  -2.209  1.00  0.00           C  
ATOM   1450  C   ALA B 336      61.243  57.482  -0.730  1.00  0.00           C  
ATOM   1451  O   ALA B 336      62.344  57.848  -0.344  1.00  0.00           O  
ATOM   1452  CB  ALA B 336      60.772  58.647  -2.871  1.00  0.00           C  
ATOM   1453  N   GLY B 337      60.285  57.151   0.113  1.00  0.00           N  
ATOM   1454  CA  GLY B 337      60.540  57.282   1.532  1.00  0.00           C  
ATOM   1455  C   GLY B 337      61.515  56.203   1.941  1.00  0.00           C  
ATOM   1456  O   GLY B 337      62.241  56.317   2.927  1.00  0.00           O  
ATOM   1457  N   VAL B 338      61.519  55.136   1.153  1.00  0.00           N  
ATOM   1458  CA  VAL B 338      62.369  53.973   1.386  1.00  0.00           C  
ATOM   1459  C   VAL B 338      63.795  54.252   0.934  1.00  0.00           C  
ATOM   1460  O   VAL B 338      64.734  53.992   1.698  1.00  0.00           O  
ATOM   1461  CB  VAL B 338      61.771  52.693   0.690  1.00  0.00           C  
ATOM   1462  CG1 VAL B 338      62.760  51.543   0.716  1.00  0.00           C  
ATOM   1463  CG2 VAL B 338      60.472  52.290   1.384  1.00  0.00           C  
ATOM   1464  N   CYS B 339      63.952  54.793  -0.283  1.00  0.00           N  
ATOM   1465  CA  CYS B 339      65.274  55.113  -0.806  1.00  0.00           C  
ATOM   1466  C   CYS B 339      65.905  56.063   0.186  1.00  0.00           C  
ATOM   1467  O   CYS B 339      67.120  56.027   0.420  1.00  0.00           O  
ATOM   1468  CB  CYS B 339      65.189  55.841  -2.128  1.00  0.00           C  
ATOM   1469  SG  CYS B 339      64.631  54.907  -3.575  1.00  0.00           S  
ATOM   1470  N   GLU B 340      65.054  56.884   0.804  1.00  0.00           N  
ATOM   1471  CA  GLU B 340      65.499  57.882   1.762  1.00  0.00           C  
ATOM   1472  C   GLU B 340      66.006  57.310   3.059  1.00  0.00           C  
ATOM   1473  O   GLU B 340      67.082  57.677   3.516  1.00  0.00           O  
ATOM   1474  CB  GLU B 340      64.400  58.914   2.035  1.00  0.00           C  
ATOM   1475  CG  GLU B 340      64.585  59.718   3.329  1.00  0.00           C  
ATOM   1476  CD  GLU B 340      63.767  60.998   3.365  1.00  0.00           C  
ATOM   1477  OE1 GLU B 340      62.537  60.955   3.121  1.00  0.00           O  
ATOM   1478  OE2 GLU B 340      64.375  62.060   3.633  1.00  0.00           O  
ATOM   1479  N   LEU B 341      65.244  56.433   3.686  1.00  0.00           N  
ATOM   1480  CA  LEU B 341      65.703  55.894   4.960  1.00  0.00           C  
ATOM   1481  C   LEU B 341      66.911  54.999   4.772  1.00  0.00           C  
ATOM   1482  O   LEU B 341      67.754  54.865   5.667  1.00  0.00           O  
ATOM   1483  CB  LEU B 341      64.567  55.175   5.653  1.00  0.00           C  
ATOM   1484  CG  LEU B 341      63.584  56.214   6.133  1.00  0.00           C  
ATOM   1485  CD1 LEU B 341      62.204  55.879   5.682  1.00  0.00           C  
ATOM   1486  CD2 LEU B 341      63.702  56.294   7.631  1.00  0.00           C  
ATOM   1487  N   PHE B 342      67.032  54.470   3.562  1.00  0.00           N  
ATOM   1488  CA  PHE B 342      68.148  53.611   3.223  1.00  0.00           C  
ATOM   1489  C   PHE B 342      69.425  54.388   3.455  1.00  0.00           C  
ATOM   1490  O   PHE B 342      70.241  54.013   4.314  1.00  0.00           O  
ATOM   1491  CB  PHE B 342      68.098  53.229   1.759  1.00  0.00           C  
ATOM   1492  CG  PHE B 342      69.121  52.225   1.375  1.00  0.00           C  
ATOM   1493  CD1 PHE B 342      69.404  51.148   2.212  1.00  0.00           C  
ATOM   1494  CD2 PHE B 342      69.768  52.318   0.154  1.00  0.00           C  
ATOM   1495  CE1 PHE B 342      70.323  50.171   1.821  1.00  0.00           C  
ATOM   1496  CE2 PHE B 342      70.687  51.348  -0.247  1.00  0.00           C  
ATOM   1497  CZ  PHE B 342      70.965  50.273   0.581  1.00  0.00           C  
ATOM   1498  N   ARG B 343      69.560  55.498   2.716  1.00  0.00           N  
ATOM   1499  CA  ARG B 343      70.732  56.369   2.800  1.00  0.00           C  
ATOM   1500  C   ARG B 343      70.870  57.047   4.147  1.00  0.00           C  
ATOM   1501  O   ARG B 343      71.974  57.167   4.676  1.00  0.00           O  
ATOM   1502  CB  ARG B 343      70.694  57.387   1.700  1.00  0.00           C  
ATOM   1503  CG  ARG B 343      70.487  56.721   0.398  1.00  0.00           C  
ATOM   1504  CD  ARG B 343      70.466  57.661  -0.787  1.00  0.00           C  
ATOM   1505  NE  ARG B 343      69.215  58.399  -0.849  1.00  0.00           N  
ATOM   1506  CZ  ARG B 343      68.510  58.587  -1.957  1.00  0.00           C  
ATOM   1507  NH1 ARG B 343      68.923  58.105  -3.142  1.00  0.00           N  
ATOM   1508  NH2 ARG B 343      67.383  59.278  -1.865  1.00  0.00           N  
ATOM   1509  N   GLU B 344      69.751  57.410   4.754  1.00  0.00           N  
ATOM   1510  CA  GLU B 344      69.815  58.064   6.047  1.00  0.00           C  
ATOM   1511  C   GLU B 344      70.474  57.158   7.083  1.00  0.00           C  
ATOM   1512  O   GLU B 344      71.347  57.583   7.857  1.00  0.00           O  
ATOM   1513  CB  GLU B 344      68.424  58.466   6.501  1.00  0.00           C  
ATOM   1514  CG  GLU B 344      68.416  59.154   7.840  1.00  0.00           C  
ATOM   1515  CD  GLU B 344      67.076  59.788   8.144  1.00  0.00           C  
ATOM   1516  OE1 GLU B 344      66.379  60.234   7.196  1.00  0.00           O  
ATOM   1517  OE2 GLU B 344      66.731  59.855   9.340  1.00  0.00           O  
ATOM   1518  N   TYR B 345      70.065  55.895   7.077  1.00  0.00           N  
ATOM   1519  CA  TYR B 345      70.620  54.931   8.014  1.00  0.00           C  
ATOM   1520  C   TYR B 345      72.075  54.612   7.687  1.00  0.00           C  
ATOM   1521  O   TYR B 345      72.891  54.466   8.592  1.00  0.00           O  
ATOM   1522  CB  TYR B 345      69.818  53.627   8.023  1.00  0.00           C  
ATOM   1523  CG  TYR B 345      70.469  52.591   8.896  1.00  0.00           C  
ATOM   1524  CD1 TYR B 345      70.369  52.673  10.279  1.00  0.00           C  
ATOM   1525  CD2 TYR B 345      71.238  51.564   8.343  1.00  0.00           C  
ATOM   1526  CE1 TYR B 345      71.011  51.773  11.088  1.00  0.00           C  
ATOM   1527  CE2 TYR B 345      71.894  50.654   9.149  1.00  0.00           C  
ATOM   1528  CZ  TYR B 345      71.770  50.772  10.512  1.00  0.00           C  
ATOM   1529  OH  TYR B 345      72.407  49.883  11.315  1.00  0.00           O  
ATOM   1530  N   LEU B 347      72.394  54.521   6.401  1.00  0.00           N  
ATOM   1531  CA  LEU B 347      73.737  54.188   5.991  1.00  0.00           C  
ATOM   1532  C   LEU B 347      74.804  55.241   6.304  1.00  0.00           C  
ATOM   1533  O   LEU B 347      75.956  54.908   6.623  1.00  0.00           O  
ATOM   1534  CB  LEU B 347      73.731  53.838   4.517  1.00  0.00           C  
ATOM   1535  CG  LEU B 347      73.885  52.348   4.194  1.00  0.00           C  
ATOM   1536  CD1 LEU B 347      73.487  51.459   5.363  1.00  0.00           C  
ATOM   1537  CD2 LEU B 347      73.080  52.038   2.915  1.00  0.00           C  
ATOM   1538  N   ALA B 348      74.423  56.510   6.238  1.00  0.00           N  
ATOM   1539  CA  ALA B 348      75.359  57.594   6.503  1.00  0.00           C  
ATOM   1540  C   ALA B 348      75.729  57.624   7.976  1.00  0.00           C  
ATOM   1541  O   ALA B 348      76.786  58.105   8.362  1.00  0.00           O  
ATOM   1542  CB  ALA B 348      74.761  58.898   6.074  1.00  0.00           C  
ATOM   1543  N   THR B 349      74.862  57.081   8.801  1.00  0.00           N  
ATOM   1544  CA  THR B 349      75.119  57.023  10.221  1.00  0.00           C  
ATOM   1545  C   THR B 349      76.189  55.969  10.450  1.00  0.00           C  
ATOM   1546  O   THR B 349      76.742  55.852  11.537  1.00  0.00           O  
ATOM   1547  CB  THR B 349      73.849  56.583  10.930  1.00  0.00           C  
ATOM   1548  OG1 THR B 349      72.799  57.511  10.619  1.00  0.00           O  
ATOM   1549  CG2 THR B 349      74.054  56.487  12.430  1.00  0.00           C  
ATOM   1550  N   LYS B 352      76.430  55.156   9.431  1.00  0.00           N  
ATOM   1551  CA  LYS B 352      77.412  54.086   9.504  1.00  0.00           C  
ATOM   1552  C   LYS B 352      78.563  54.444   8.601  1.00  0.00           C  
ATOM   1553  O   LYS B 352      79.319  53.591   8.156  1.00  0.00           O  
ATOM   1554  CB  LYS B 352      76.802  52.758   9.037  1.00  0.00           C  
ATOM   1555  CG  LYS B 352      75.658  52.254   9.879  1.00  0.00           C  
ATOM   1556  CD  LYS B 352      76.067  52.215  11.318  1.00  0.00           C  
ATOM   1557  CE  LYS B 352      74.952  51.708  12.178  1.00  0.00           C  
ATOM   1558  NZ  LYS B 352      75.381  51.649  13.603  1.00  0.00           N  
ATOM   1559  N   LYS B 361      78.656  55.717   8.284  1.00  0.00           N  
ATOM   1560  CA  LYS B 361      79.719  56.195   7.432  1.00  0.00           C  
ATOM   1561  C   LYS B 361      79.891  55.421   6.117  1.00  0.00           C  
ATOM   1562  O   LYS B 361      80.980  55.015   5.774  1.00  0.00           O  
ATOM   1563  CB  LYS B 361      81.028  56.240   8.220  1.00  0.00           C  
ATOM   1564  CG  LYS B 361      80.854  56.633   9.694  1.00  0.00           C  
ATOM   1565  CD  LYS B 361      80.100  57.955   9.872  1.00  0.00           C  
ATOM   1566  CE  LYS B 361      79.862  58.239  11.363  1.00  0.00           C  
ATOM   1567  NZ  LYS B 361      78.992  59.430  11.593  1.00  0.00           N  
ATOM   1568  N   PHE B 362      78.811  55.237   5.380  1.00  0.00           N  
ATOM   1569  CA  PHE B 362      78.863  54.570   4.086  1.00  0.00           C  
ATOM   1570  C   PHE B 362      79.059  55.613   2.953  1.00  0.00           C  
ATOM   1571  O   PHE B 362      78.568  56.739   3.063  1.00  0.00           O  
ATOM   1572  CB  PHE B 362      77.547  53.810   3.860  1.00  0.00           C  
ATOM   1573  CG  PHE B 362      77.521  52.439   4.471  1.00  0.00           C  
ATOM   1574  CD1 PHE B 362      77.330  52.273   5.841  1.00  0.00           C  
ATOM   1575  CD2 PHE B 362      77.673  51.306   3.670  1.00  0.00           C  
ATOM   1576  CE1 PHE B 362      77.287  50.984   6.406  1.00  0.00           C  
ATOM   1577  CE2 PHE B 362      77.632  50.027   4.216  1.00  0.00           C  
ATOM   1578  CZ  PHE B 362      77.439  49.865   5.589  1.00  0.00           C  
ATOM   1579  N   THR B 363      79.762  55.283   1.875  1.00  0.00           N  
ATOM   1580  CA  THR B 363      79.906  56.262   0.803  1.00  0.00           C  
ATOM   1581  C   THR B 363      79.136  55.840  -0.389  1.00  0.00           C  
ATOM   1582  O   THR B 363      79.409  54.806  -0.961  1.00  0.00           O  
ATOM   1583  CB  THR B 363      81.354  56.467   0.315  1.00  0.00           C  
ATOM   1584  OG1 THR B 363      82.092  57.176   1.306  1.00  0.00           O  
ATOM   1585  CG2 THR B 363      81.379  57.277  -0.976  1.00  0.00           C  
ATOM   1586  N   GLU B 364      78.173  56.649  -0.783  1.00  0.00           N  
ATOM   1587  CA  GLU B 364      77.414  56.334  -1.970  1.00  0.00           C  
ATOM   1588  C   GLU B 364      78.414  56.294  -3.127  1.00  0.00           C  
ATOM   1589  O   GLU B 364      79.413  57.011  -3.112  1.00  0.00           O  
ATOM   1590  CB  GLU B 364      76.355  57.389  -2.204  1.00  0.00           C  
ATOM   1591  CG  GLU B 364      75.409  57.026  -3.293  1.00  0.00           C  
ATOM   1592  CD  GLU B 364      74.579  58.191  -3.688  1.00  0.00           C  
ATOM   1593  OE1 GLU B 364      74.502  59.164  -2.892  1.00  0.00           O  
ATOM   1594  OE2 GLU B 364      74.020  58.142  -4.800  1.00  0.00           O  
ATOM   1595  N   VAL B 365      78.160  55.439  -4.108  1.00  0.00           N  
ATOM   1596  CA  VAL B 365      79.051  55.271  -5.252  1.00  0.00           C  
ATOM   1597  C   VAL B 365      78.177  54.974  -6.469  1.00  0.00           C  
ATOM   1598  O   VAL B 365      77.007  54.652  -6.304  1.00  0.00           O  
ATOM   1599  CB  VAL B 365      79.978  54.065  -4.999  1.00  0.00           C  
ATOM   1600  CG1 VAL B 365      80.839  54.308  -3.781  1.00  0.00           C  
ATOM   1601  CG2 VAL B 365      79.147  52.833  -4.757  1.00  0.00           C  
ATOM   1602  N   HIS B 366      78.685  55.178  -7.677  1.00  0.00           N  
ATOM   1603  CA  HIS B 366      77.891  54.869  -8.850  1.00  0.00           C  
ATOM   1604  C   HIS B 366      78.792  54.102  -9.782  1.00  0.00           C  
ATOM   1605  O   HIS B 366      79.542  54.724 -10.524  1.00  0.00           O  
ATOM   1606  CB  HIS B 366      77.443  56.118  -9.613  1.00  0.00           C  
ATOM   1607  CG  HIS B 366      76.583  57.043  -8.836  1.00  0.00           C  
ATOM   1608  ND1 HIS B 366      76.338  58.329  -9.245  1.00  0.00           N  
ATOM   1609  CD2 HIS B 366      76.031  56.934  -7.605  1.00  0.00           C  
ATOM   1610  CE1 HIS B 366      75.694  58.981  -8.297  1.00  0.00           C  
ATOM   1611  NE2 HIS B 366      75.496  58.157  -7.290  1.00  0.00           N  
ATOM   1612  N   THR B 368      78.709  52.776  -9.789  1.00  0.00           N  
ATOM   1613  CA  THR B 368      79.560  51.948 -10.650  1.00  0.00           C  
ATOM   1614  C   THR B 368      78.786  51.828 -11.953  1.00  0.00           C  
ATOM   1615  O   THR B 368      77.618  52.191 -11.958  1.00  0.00           O  
ATOM   1616  CB  THR B 368      79.777  50.602  -9.974  1.00  0.00           C  
ATOM   1617  OG1 THR B 368      78.509  49.971  -9.764  1.00  0.00           O  
ATOM   1618  CG2 THR B 368      80.425  50.827  -8.578  1.00  0.00           C  
ATOM   1619  N   PRO B 370      79.414  51.401 -13.066  1.00  0.00           N  
ATOM   1620  CA  PRO B 370      78.703  51.283 -14.336  1.00  0.00           C  
ATOM   1621  C   PRO B 370      77.857  50.033 -14.615  1.00  0.00           C  
ATOM   1622  O   PRO B 370      77.814  49.047 -13.830  1.00  0.00           O  
ATOM   1623  CB  PRO B 370      79.805  51.438 -15.363  1.00  0.00           C  
ATOM   1624  CG  PRO B 370      80.869  50.778 -14.742  1.00  0.00           C  
ATOM   1625  CD  PRO B 370      80.843  51.252 -13.297  1.00  0.00           C  
ATOM   1626  N   LYS B 371      77.176  50.099 -15.758  1.00  0.00           N  
ATOM   1627  CA  LYS B 371      76.291  49.047 -16.191  1.00  0.00           C  
ATOM   1628  C   LYS B 371      76.830  48.436 -17.467  1.00  0.00           C  
ATOM   1629  O   LYS B 371      76.791  47.222 -17.627  1.00  0.00           O  
ATOM   1630  CB  LYS B 371      74.886  49.609 -16.424  1.00  0.00           C  
ATOM   1631  CG  LYS B 371      74.395  50.619 -15.376  1.00  0.00           C  
ATOM   1632  CD  LYS B 371      74.397  50.057 -13.960  1.00  0.00           C  
ATOM   1633  CE  LYS B 371      74.114  51.141 -12.970  1.00  0.00           C  
ATOM   1634  NZ  LYS B 371      74.200  50.698 -11.558  1.00  0.00           N  
ATOM   1635  N   LEU B 372      77.243  49.269 -18.419  1.00  0.00           N  
ATOM   1636  CA  LEU B 372      77.804  48.736 -19.655  1.00  0.00           C  
ATOM   1637  C   LEU B 372      79.063  48.013 -19.220  1.00  0.00           C  
ATOM   1638  O   LEU B 372      79.937  48.593 -18.578  1.00  0.00           O  
ATOM   1639  CB  LEU B 372      78.154  49.828 -20.647  1.00  0.00           C  
ATOM   1640  CG  LEU B 372      76.991  50.510 -21.348  1.00  0.00           C  
ATOM   1641  CD1 LEU B 372      77.455  51.869 -21.831  1.00  0.00           C  
ATOM   1642  CD2 LEU B 372      76.466  49.668 -22.514  1.00  0.00           C  
ATOM   1643  N   LEU B 373      79.039  46.699 -19.373  1.00  0.00           N  
ATOM   1644  CA  LEU B 373      80.156  45.872 -19.003  1.00  0.00           C  
ATOM   1645  C   LEU B 373      80.829  45.409 -20.273  1.00  0.00           C  
ATOM   1646  O   LEU B 373      80.245  45.493 -21.363  1.00  0.00           O  
ATOM   1647  CB  LEU B 373      79.662  44.736 -18.138  1.00  0.00           C  
ATOM   1648  CG  LEU B 373      79.740  45.135 -16.664  1.00  0.00           C  
ATOM   1649  CD1 LEU B 373      79.618  46.636 -16.456  1.00  0.00           C  
ATOM   1650  CD2 LEU B 373      78.702  44.405 -15.868  1.00  0.00           C  
ATOM   1651  N   GLY B 374      82.087  44.998 -20.137  1.00  0.00           N  
ATOM   1652  CA  GLY B 374      82.873  44.557 -21.283  1.00  0.00           C  
ATOM   1653  C   GLY B 374      82.675  43.123 -21.753  1.00  0.00           C  
ATOM   1654  O   GLY B 374      83.034  42.773 -22.893  1.00  0.00           O  
ATOM   1655  N   ALA B 375      82.114  42.289 -20.883  1.00  0.00           N  
ATOM   1656  CA  ALA B 375      81.878  40.898 -21.222  1.00  0.00           C  
ATOM   1657  C   ALA B 375      80.784  40.362 -20.339  1.00  0.00           C  
ATOM   1658  O   ALA B 375      80.542  40.891 -19.256  1.00  0.00           O  
ATOM   1659  CB  ALA B 375      83.151  40.089 -21.022  1.00  0.00           C  
ATOM   1660  N   PRO B 376      80.070  39.333 -20.809  1.00  0.00           N  
ATOM   1661  CA  PRO B 376      78.982  38.717 -20.046  1.00  0.00           C  
ATOM   1662  C   PRO B 376      79.613  37.886 -18.964  1.00  0.00           C  
ATOM   1663  O   PRO B 376      80.738  37.413 -19.115  1.00  0.00           O  
ATOM   1664  CB  PRO B 376      78.286  37.855 -21.082  1.00  0.00           C  
ATOM   1665  CG  PRO B 376      79.418  37.426 -21.946  1.00  0.00           C  
ATOM   1666  CD  PRO B 376      80.224  38.685 -22.121  1.00  0.00           C  
ATOM   1667  N   SER B 377      78.884  37.673 -17.885  1.00  0.00           N  
ATOM   1668  CA  SER B 377      79.430  36.928 -16.762  1.00  0.00           C  
ATOM   1669  C   SER B 377      79.038  35.460 -16.712  1.00  0.00           C  
ATOM   1670  O   SER B 377      77.877  35.109 -16.943  1.00  0.00           O  
ATOM   1671  CB  SER B 377      79.023  37.621 -15.476  1.00  0.00           C  
ATOM   1672  OG  SER B 377      77.614  37.577 -15.294  1.00  0.00           O  
ATOM   1673  N   GLU B 378      80.013  34.611 -16.391  1.00  0.00           N  
ATOM   1674  CA  GLU B 378      79.779  33.171 -16.302  1.00  0.00           C  
ATOM   1675  C   GLU B 378      78.976  32.863 -15.042  1.00  0.00           C  
ATOM   1676  O   GLU B 378      79.491  32.966 -13.924  1.00  0.00           O  
ATOM   1677  CB  GLU B 378      81.106  32.385 -16.294  1.00  0.00           C  
ATOM   1678  CG  GLU B 378      81.825  32.308 -17.657  1.00  0.00           C  
ATOM   1679  CD  GLU B 378      82.957  31.268 -17.701  1.00  0.00           C  
ATOM   1680  OE1 GLU B 378      82.668  30.050 -17.667  1.00  0.00           O  
ATOM   1681  OE2 GLU B 378      84.138  31.666 -17.793  1.00  0.00           O  
ATOM   1682  N   GLY B 487      77.696  32.566 -15.220  1.00  0.00           N  
ATOM   1683  CA  GLY B 487      76.856  32.260 -14.080  1.00  0.00           C  
ATOM   1684  C   GLY B 487      75.918  33.405 -13.781  1.00  0.00           C  
ATOM   1685  O   GLY B 487      75.998  34.463 -14.409  1.00  0.00           O  
ATOM   1686  N   GLY B 488      75.047  33.206 -12.799  1.00  0.00           N  
ATOM   1687  CA  GLY B 488      74.093  34.235 -12.433  1.00  0.00           C  
ATOM   1688  C   GLY B 488      72.969  34.289 -13.437  1.00  0.00           C  
ATOM   1689  O   GLY B 488      72.737  33.333 -14.179  1.00  0.00           O  
ATOM   1690  N   SER B 495      72.288  35.423 -13.485  1.00  0.00           N  
ATOM   1691  CA  SER B 495      71.189  35.583 -14.411  1.00  0.00           C  
ATOM   1692  C   SER B 495      71.683  35.902 -15.807  1.00  0.00           C  
ATOM   1693  O   SER B 495      72.865  36.171 -16.008  1.00  0.00           O  
ATOM   1694  CB  SER B 495      70.244  36.667 -13.932  1.00  0.00           C  
ATOM   1695  OG  SER B 495      69.124  36.733 -14.789  1.00  0.00           O  
ATOM   1696  N   SER B 496      70.766  35.859 -16.766  1.00  0.00           N  
ATOM   1697  CA  SER B 496      71.086  36.124 -18.162  1.00  0.00           C  
ATOM   1698  C   SER B 496      71.435  37.603 -18.334  1.00  0.00           C  
ATOM   1699  O   SER B 496      71.076  38.420 -17.483  1.00  0.00           O  
ATOM   1700  CB  SER B 496      69.909  35.726 -19.056  1.00  0.00           C  
ATOM   1701  OG  SER B 496      70.285  35.641 -20.421  1.00  0.00           O  
ATOM   1702  N   VAL B 497      72.033  37.953 -19.474  1.00  0.00           N  
ATOM   1703  CA  VAL B 497      72.482  39.319 -19.730  1.00  0.00           C  
ATOM   1704  C   VAL B 497      72.149  39.891 -21.120  1.00  0.00           C  
ATOM   1705  O   VAL B 497      72.277  39.195 -22.132  1.00  0.00           O  
ATOM   1706  CB  VAL B 497      74.002  39.396 -19.435  1.00  0.00           C  
ATOM   1707  CG1 VAL B 497      74.688  40.451 -20.278  1.00  0.00           C  
ATOM   1708  CG2 VAL B 497      74.217  39.646 -17.946  1.00  0.00           C  
ATOM   1709  N   PHE B 498      71.745  41.169 -21.145  1.00  0.00           N  
ATOM   1710  CA  PHE B 498      71.363  41.880 -22.375  1.00  0.00           C  
ATOM   1711  C   PHE B 498      72.571  42.372 -23.149  1.00  0.00           C  
ATOM   1712  O   PHE B 498      73.356  43.176 -22.668  1.00  0.00           O  
ATOM   1713  CB  PHE B 498      70.441  43.087 -22.078  1.00  0.00           C  
ATOM   1714  CG  PHE B 498      69.070  42.715 -21.590  1.00  0.00           C  
ATOM   1715  CD1 PHE B 498      68.083  42.318 -22.481  1.00  0.00           C  
ATOM   1716  CD2 PHE B 498      68.781  42.714 -20.220  1.00  0.00           C  
ATOM   1717  CE1 PHE B 498      66.828  41.914 -22.014  1.00  0.00           C  
ATOM   1718  CE2 PHE B 498      67.523  42.311 -19.737  1.00  0.00           C  
ATOM   1719  CZ  PHE B 498      66.550  41.908 -20.630  1.00  0.00           C  
ATOM   1720  N   GLU B 499      72.649  41.970 -24.394  1.00  0.00           N  
ATOM   1721  CA  GLU B 499      73.758  42.346 -25.235  1.00  0.00           C  
ATOM   1722  C   GLU B 499      73.563  43.678 -25.965  1.00  0.00           C  
ATOM   1723  O   GLU B 499      72.799  43.776 -26.933  1.00  0.00           O  
ATOM   1724  CB  GLU B 499      74.008  41.200 -26.207  1.00  0.00           C  
ATOM   1725  CG  GLU B 499      74.877  41.490 -27.371  1.00  0.00           C  
ATOM   1726  CD  GLU B 499      74.894  40.315 -28.281  1.00  0.00           C  
ATOM   1727  OE1 GLU B 499      75.180  39.215 -27.777  1.00  0.00           O  
ATOM   1728  OE2 GLU B 499      74.595  40.475 -29.480  1.00  0.00           O  
ATOM   1729  N   VAL B 500      74.280  44.699 -25.513  1.00  0.00           N  
ATOM   1730  CA  VAL B 500      74.195  46.028 -26.120  1.00  0.00           C  
ATOM   1731  C   VAL B 500      75.242  46.162 -27.232  1.00  0.00           C  
ATOM   1732  O   VAL B 500      76.393  45.800 -27.029  1.00  0.00           O  
ATOM   1733  CB  VAL B 500      74.487  47.148 -25.067  1.00  0.00           C  
ATOM   1734  CG1 VAL B 500      74.430  48.495 -25.716  1.00  0.00           C  
ATOM   1735  CG2 VAL B 500      73.524  47.068 -23.886  1.00  0.00           C  
ATOM   1736  N   THR B 501      74.838  46.597 -28.420  1.00  0.00           N  
ATOM   1737  CA  THR B 501      75.801  46.839 -29.486  1.00  0.00           C  
ATOM   1738  C   THR B 501      76.587  48.023 -28.965  1.00  0.00           C  
ATOM   1739  O   THR B 501      76.036  48.834 -28.226  1.00  0.00           O  
ATOM   1740  CB  THR B 501      75.123  47.302 -30.735  1.00  0.00           C  
ATOM   1741  OG1 THR B 501      74.416  46.211 -31.318  1.00  0.00           O  
ATOM   1742  CG2 THR B 501      76.130  47.804 -31.711  1.00  0.00           C  
ATOM   1743  N   TYR B 502      77.839  48.178 -29.367  1.00  0.00           N  
ATOM   1744  CA  TYR B 502      78.623  49.283 -28.836  1.00  0.00           C  
ATOM   1745  C   TYR B 502      79.744  49.564 -29.779  1.00  0.00           C  
ATOM   1746  O   TYR B 502      80.808  48.967 -29.701  1.00  0.00           O  
ATOM   1747  CB  TYR B 502      79.165  48.894 -27.469  1.00  0.00           C  
ATOM   1748  CG  TYR B 502      79.733  50.005 -26.648  1.00  0.00           C  
ATOM   1749  CD1 TYR B 502      80.946  50.565 -26.969  1.00  0.00           C  
ATOM   1750  CD2 TYR B 502      79.129  50.399 -25.444  1.00  0.00           C  
ATOM   1751  CE1 TYR B 502      81.574  51.481 -26.109  1.00  0.00           C  
ATOM   1752  CE2 TYR B 502      79.745  51.314 -24.580  1.00  0.00           C  
ATOM   1753  CZ  TYR B 502      80.979  51.837 -24.921  1.00  0.00           C  
ATOM   1754  OH  TYR B 502      81.689  52.622 -24.047  1.00  0.00           O  
ATOM   1755  N   PHE B 651      79.489  50.476 -30.697  1.00  0.00           N  
ATOM   1756  CA  PHE B 651      80.478  50.850 -31.693  1.00  0.00           C  
ATOM   1757  C   PHE B 651      80.792  49.581 -32.419  1.00  0.00           C  
ATOM   1758  O   PHE B 651      79.976  48.671 -32.404  1.00  0.00           O  
ATOM   1759  CB  PHE B 651      81.714  51.506 -31.038  1.00  0.00           C  
ATOM   1760  CG  PHE B 651      81.388  52.806 -30.340  1.00  0.00           C  
ATOM   1761  CD1 PHE B 651      81.072  53.930 -31.074  1.00  0.00           C  
ATOM   1762  CD2 PHE B 651      81.246  52.849 -28.973  1.00  0.00           C  
ATOM   1763  CE1 PHE B 651      80.617  55.040 -30.459  1.00  0.00           C  
ATOM   1764  CE2 PHE B 651      80.789  53.964 -28.349  1.00  0.00           C  
ATOM   1765  CZ  PHE B 651      80.470  55.057 -29.085  1.00  0.00           C  
ATOM   1766  N   LYS B 652      81.957  49.478 -33.031  1.00  0.00           N  
ATOM   1767  CA  LYS B 652      82.253  48.265 -33.757  1.00  0.00           C  
ATOM   1768  C   LYS B 652      82.173  47.022 -32.862  1.00  0.00           C  
ATOM   1769  O   LYS B 652      81.908  45.913 -33.344  1.00  0.00           O  
ATOM   1770  CB  LYS B 652      83.612  48.377 -34.440  1.00  0.00           C  
ATOM   1771  CG  LYS B 652      83.608  49.327 -35.614  1.00  0.00           C  
ATOM   1772  CD  LYS B 652      82.294  49.245 -36.388  1.00  0.00           C  
ATOM   1773  CE  LYS B 652      82.336  50.071 -37.673  1.00  0.00           C  
ATOM   1774  NZ  LYS B 652      80.991  50.165 -38.334  1.00  0.00           N  
ATOM   1775  N   GLY B 653      82.331  47.228 -31.557  1.00  0.00           N  
ATOM   1776  CA  GLY B 653      82.303  46.115 -30.628  1.00  0.00           C  
ATOM   1777  C   GLY B 653      80.939  45.650 -30.159  1.00  0.00           C  
ATOM   1778  O   GLY B 653      79.979  45.634 -30.931  1.00  0.00           O  
ATOM   1779  N   LYS B 654      80.870  45.280 -28.879  1.00  0.00           N  
ATOM   1780  CA  LYS B 654      79.652  44.795 -28.266  1.00  0.00           C  
ATOM   1781  C   LYS B 654      79.873  44.767 -26.747  1.00  0.00           C  
ATOM   1782  O   LYS B 654      80.941  44.360 -26.299  1.00  0.00           O  
ATOM   1783  CB  LYS B 654      79.367  43.396 -28.791  1.00  0.00           C  
ATOM   1784  CG  LYS B 654      78.042  42.843 -28.380  1.00  0.00           C  
ATOM   1785  CD  LYS B 654      77.626  41.720 -29.292  1.00  0.00           C  
ATOM   1786  CE  LYS B 654      77.652  42.142 -30.772  1.00  0.00           C  
ATOM   1787  NZ  LYS B 654      76.900  43.401 -31.102  1.00  0.00           N  
ATOM   1788  N   ALA B 655      78.861  45.186 -25.979  1.00  0.00           N  
ATOM   1789  CA  ALA B 655      78.912  45.256 -24.521  1.00  0.00           C  
ATOM   1790  C   ALA B 655      77.696  44.579 -23.878  1.00  0.00           C  
ATOM   1791  O   ALA B 655      76.799  44.153 -24.586  1.00  0.00           O  
ATOM   1792  CB  ALA B 655      79.018  46.685 -24.078  1.00  0.00           C  
ATOM   1793  N   TYR B 656      77.668  44.498 -22.543  1.00  0.00           N  
ATOM   1794  CA  TYR B 656      76.608  43.791 -21.801  1.00  0.00           C  
ATOM   1795  C   TYR B 656      76.080  44.534 -20.577  1.00  0.00           C  
ATOM   1796  O   TYR B 656      76.860  45.059 -19.780  1.00  0.00           O  
ATOM   1797  CB  TYR B 656      77.133  42.406 -21.368  1.00  0.00           C  
ATOM   1798  CG  TYR B 656      77.591  41.614 -22.545  1.00  0.00           C  
ATOM   1799  CD1 TYR B 656      78.808  41.888 -23.134  1.00  0.00           C  
ATOM   1800  CD2 TYR B 656      76.721  40.772 -23.211  1.00  0.00           C  
ATOM   1801  CE1 TYR B 656      79.136  41.378 -24.374  1.00  0.00           C  
ATOM   1802  CE2 TYR B 656      77.039  40.250 -24.454  1.00  0.00           C  
ATOM   1803  CZ  TYR B 656      78.243  40.566 -25.036  1.00  0.00           C  
ATOM   1804  OH  TYR B 656      78.536  40.141 -26.312  1.00  0.00           O  
ATOM   1805  N   LEU B 657      74.768  44.513 -20.370  1.00  0.00           N  
ATOM   1806  CA  LEU B 657      74.226  45.237 -19.238  1.00  0.00           C  
ATOM   1807  C   LEU B 657      74.577  44.545 -17.932  1.00  0.00           C  
ATOM   1808  O   LEU B 657      74.684  43.334 -17.879  1.00  0.00           O  
ATOM   1809  CB  LEU B 657      72.730  45.498 -19.412  1.00  0.00           C  
ATOM   1810  CG  LEU B 657      72.409  46.372 -20.638  1.00  0.00           C  
ATOM   1811  CD1 LEU B 657      70.924  46.556 -20.736  1.00  0.00           C  
ATOM   1812  CD2 LEU B 657      73.076  47.741 -20.568  1.00  0.00           C  
ATOM   1813  N   ALA B 658      74.853  45.322 -16.903  1.00  0.00           N  
ATOM   1814  CA  ALA B 658      75.236  44.742 -15.645  1.00  0.00           C  
ATOM   1815  C   ALA B 658      74.089  44.040 -14.993  1.00  0.00           C  
ATOM   1816  O   ALA B 658      73.162  44.697 -14.564  1.00  0.00           O  
ATOM   1817  CB  ALA B 658      75.749  45.806 -14.727  1.00  0.00           C  
ATOM   1818  N   GLN B 659      74.153  42.714 -14.890  1.00  0.00           N  
ATOM   1819  CA  GLN B 659      73.102  41.948 -14.213  1.00  0.00           C  
ATOM   1820  C   GLN B 659      73.006  42.366 -12.740  1.00  0.00           C  
ATOM   1821  O   GLN B 659      71.991  42.156 -12.100  1.00  0.00           O  
ATOM   1822  CB  GLN B 659      73.363  40.433 -14.303  1.00  0.00           C  
ATOM   1823  CG  GLN B 659      74.254  39.850 -13.202  1.00  0.00           C  
ATOM   1824  CD  GLN B 659      74.070  38.338 -13.034  1.00  0.00           C  
ATOM   1825  OE1 GLN B 659      73.380  37.873 -12.118  1.00  0.00           O  
ATOM   1826  NE2 GLN B 659      74.667  37.566 -13.935  1.00  0.00           N  
ATOM   1827  N   SER B 660      74.081  42.935 -12.204  1.00  0.00           N  
ATOM   1828  CA  SER B 660      74.108  43.375 -10.814  1.00  0.00           C  
ATOM   1829  C   SER B 660      75.451  44.014 -10.468  1.00  0.00           C  
ATOM   1830  O   SER B 660      76.499  43.555 -10.930  1.00  0.00           O  
ATOM   1831  CB  SER B 660      73.856  42.196  -9.881  1.00  0.00           C  
ATOM   1832  OG  SER B 660      74.056  42.577  -8.528  1.00  0.00           O  
ATOM   1833  N   PRO B 661      75.448  45.055  -9.615  1.00  0.00           N  
ATOM   1834  CA  PRO B 661      76.682  45.736  -9.218  1.00  0.00           C  
ATOM   1835  C   PRO B 661      77.491  44.927  -8.185  1.00  0.00           C  
ATOM   1836  O   PRO B 661      78.224  45.486  -7.367  1.00  0.00           O  
ATOM   1837  CB  PRO B 661      76.151  47.024  -8.611  1.00  0.00           C  
ATOM   1838  CG  PRO B 661      74.965  46.547  -7.907  1.00  0.00           C  
ATOM   1839  CD  PRO B 661      74.295  45.663  -8.930  1.00  0.00           C  
ATOM   1840  N   GLN B 662      77.379  43.607  -8.249  1.00  0.00           N  
ATOM   1841  CA  GLN B 662      78.084  42.724  -7.333  1.00  0.00           C  
ATOM   1842  C   GLN B 662      79.595  42.911  -7.393  1.00  0.00           C  
ATOM   1843  O   GLN B 662      80.205  43.436  -6.468  1.00  0.00           O  
ATOM   1844  CB  GLN B 662      77.740  41.274  -7.668  1.00  0.00           C  
ATOM   1845  CG  GLN B 662      77.029  40.559  -6.571  1.00  0.00           C  
ATOM   1846  CD  GLN B 662      77.838  40.562  -5.317  1.00  0.00           C  
ATOM   1847  OE1 GLN B 662      79.063  40.558  -5.365  1.00  0.00           O  
ATOM   1848  NE2 GLN B 662      77.169  40.588  -4.182  1.00  0.00           N  
ATOM   1849  N   PHE B 663      80.174  42.546  -8.529  1.00  0.00           N  
ATOM   1850  CA  PHE B 663      81.612  42.633  -8.723  1.00  0.00           C  
ATOM   1851  C   PHE B 663      82.186  44.014  -8.439  1.00  0.00           C  
ATOM   1852  O   PHE B 663      83.145  44.157  -7.672  1.00  0.00           O  
ATOM   1853  CB  PHE B 663      81.985  42.222 -10.153  1.00  0.00           C  
ATOM   1854  CG  PHE B 663      81.757  40.761 -10.463  1.00  0.00           C  
ATOM   1855  CD1 PHE B 663      81.076  39.921  -9.572  1.00  0.00           C  
ATOM   1856  CD2 PHE B 663      82.212  40.232 -11.664  1.00  0.00           C  
ATOM   1857  CE1 PHE B 663      80.850  38.579  -9.874  1.00  0.00           C  
ATOM   1858  CE2 PHE B 663      81.995  38.891 -11.983  1.00  0.00           C  
ATOM   1859  CZ  PHE B 663      81.312  38.058 -11.087  1.00  0.00           C  
ATOM   1860  N   ASN B 664      81.571  45.026  -9.047  1.00  0.00           N  
ATOM   1861  CA  ASN B 664      82.014  46.399  -8.906  1.00  0.00           C  
ATOM   1862  C   ASN B 664      82.037  46.887  -7.482  1.00  0.00           C  
ATOM   1863  O   ASN B 664      83.036  47.460  -7.053  1.00  0.00           O  
ATOM   1864  CB  ASN B 664      81.174  47.318  -9.750  1.00  0.00           C  
ATOM   1865  CG  ASN B 664      81.791  47.596 -11.098  1.00  0.00           C  
ATOM   1866  OD1 ASN B 664      81.097  48.029 -12.017  1.00  0.00           O  
ATOM   1867  ND2 ASN B 664      83.096  47.360 -11.232  1.00  0.00           N  
ATOM   1868  N   LYS B 665      80.966  46.665  -6.729  1.00  0.00           N  
ATOM   1869  CA  LYS B 665      80.961  47.119  -5.338  1.00  0.00           C  
ATOM   1870  C   LYS B 665      81.953  46.251  -4.548  1.00  0.00           C  
ATOM   1871  O   LYS B 665      82.393  46.628  -3.462  1.00  0.00           O  
ATOM   1872  CB  LYS B 665      79.546  47.072  -4.734  1.00  0.00           C  
ATOM   1873  CG  LYS B 665      79.115  45.679  -4.298  1.00  0.00           C  
ATOM   1874  CD  LYS B 665      77.641  45.429  -4.550  1.00  0.00           C  
ATOM   1875  CE  LYS B 665      77.091  44.324  -3.660  1.00  0.00           C  
ATOM   1876  NZ  LYS B 665      77.296  44.621  -2.195  1.00  0.00           N  
ATOM   1877  N   GLN B 666      82.314  45.090  -5.103  1.00  0.00           N  
ATOM   1878  CA  GLN B 666      83.273  44.195  -4.444  1.00  0.00           C  
ATOM   1879  C   GLN B 666      84.651  44.772  -4.611  1.00  0.00           C  
ATOM   1880  O   GLN B 666      85.445  44.798  -3.671  1.00  0.00           O  
ATOM   1881  CB  GLN B 666      83.222  42.792  -5.032  1.00  0.00           C  
ATOM   1882  CG  GLN B 666      82.183  41.899  -4.381  1.00  0.00           C  
ATOM   1883  CD  GLN B 666      82.741  40.543  -4.071  1.00  0.00           C  
ATOM   1884  OE1 GLN B 666      83.361  40.345  -3.026  1.00  0.00           O  
ATOM   1885  NE2 GLN B 666      82.561  39.603  -4.987  1.00  0.00           N  
ATOM   1886  N   GLN B 667      84.899  45.258  -5.823  1.00  0.00           N  
ATOM   1887  CA  GLN B 667      86.148  45.911  -6.187  1.00  0.00           C  
ATOM   1888  C   GLN B 667      86.320  47.176  -5.355  1.00  0.00           C  
ATOM   1889  O   GLN B 667      87.413  47.440  -4.853  1.00  0.00           O  
ATOM   1890  CB  GLN B 667      86.128  46.321  -7.653  1.00  0.00           C  
ATOM   1891  CG  GLN B 667      85.940  45.175  -8.597  1.00  0.00           C  
ATOM   1892  CD  GLN B 667      87.245  44.491  -8.910  1.00  0.00           C  
ATOM   1893  OE1 GLN B 667      87.941  44.873  -9.865  1.00  0.00           O  
ATOM   1894  NE2 GLN B 667      87.602  43.481  -8.108  1.00  0.00           N  
ATOM   1895  N   LEU B 668      85.262  47.965  -5.196  1.00  0.00           N  
ATOM   1896  CA  LEU B 668      85.427  49.166  -4.415  1.00  0.00           C  
ATOM   1897  C   LEU B 668      85.888  48.790  -3.026  1.00  0.00           C  
ATOM   1898  O   LEU B 668      86.522  49.606  -2.354  1.00  0.00           O  
ATOM   1899  CB  LEU B 668      84.172  50.035  -4.391  1.00  0.00           C  
ATOM   1900  CG  LEU B 668      83.642  50.375  -5.796  1.00  0.00           C  
ATOM   1901  CD1 LEU B 668      82.465  51.333  -5.690  1.00  0.00           C  
ATOM   1902  CD2 LEU B 668      84.744  50.968  -6.695  1.00  0.00           C  
ATOM   1903  N   ILE B 669      85.612  47.560  -2.589  1.00  0.00           N  
ATOM   1904  CA  ILE B 669      86.082  47.142  -1.265  1.00  0.00           C  
ATOM   1905  C   ILE B 669      87.595  46.926  -1.336  1.00  0.00           C  
ATOM   1906  O   ILE B 669      88.321  47.246  -0.379  1.00  0.00           O  
ATOM   1907  CB  ILE B 669      85.375  45.867  -0.743  1.00  0.00           C  
ATOM   1908  CG1 ILE B 669      83.973  46.234  -0.273  1.00  0.00           C  
ATOM   1909  CG2 ILE B 669      86.125  45.296   0.497  1.00  0.00           C  
ATOM   1910  CD1 ILE B 669      83.987  46.898   1.096  1.00  0.00           C  
ATOM   1911  N   VAL B 670      88.052  46.412  -2.481  1.00  0.00           N  
ATOM   1912  CA  VAL B 670      89.467  46.164  -2.744  1.00  0.00           C  
ATOM   1913  C   VAL B 670      90.166  47.516  -2.782  1.00  0.00           C  
ATOM   1914  O   VAL B 670      91.198  47.705  -2.144  1.00  0.00           O  
ATOM   1915  CB  VAL B 670      89.659  45.405  -4.081  1.00  0.00           C  
ATOM   1916  CG1 VAL B 670      91.006  45.716  -4.698  1.00  0.00           C  
ATOM   1917  CG2 VAL B 670      89.552  43.939  -3.833  1.00  0.00           C  
ATOM   1918  N   ALA B 671      89.547  48.476  -3.458  1.00  0.00           N  
ATOM   1919  CA  ALA B 671      90.088  49.824  -3.540  1.00  0.00           C  
ATOM   1920  C   ALA B 671      90.003  50.596  -2.205  1.00  0.00           C  
ATOM   1921  O   ALA B 671      89.937  51.822  -2.181  1.00  0.00           O  
ATOM   1922  CB  ALA B 671      89.387  50.599  -4.643  1.00  0.00           C  
ATOM   1923  N   ASP B 685      89.975  49.878  -1.097  1.00  0.00           N  
ATOM   1924  CA  ASP B 685      89.927  50.505   0.202  1.00  0.00           C  
ATOM   1925  C   ASP B 685      88.745  51.370   0.616  1.00  0.00           C  
ATOM   1926  O   ASP B 685      88.750  51.899   1.742  1.00  0.00           O  
ATOM   1927  CB  ASP B 685      91.217  51.267   0.449  1.00  0.00           C  
ATOM   1928  CG  ASP B 685      92.289  50.387   1.019  1.00  0.00           C  
ATOM   1929  OD1 ASP B 685      92.695  49.437   0.320  1.00  0.00           O  
ATOM   1930  OD2 ASP B 685      92.696  50.632   2.178  1.00  0.00           O  
ATOM   1931  N   PHE B 686      87.711  51.493  -0.215  1.00  0.00           N  
ATOM   1932  CA  PHE B 686      86.591  52.321   0.211  1.00  0.00           C  
ATOM   1933  C   PHE B 686      85.904  51.882   1.490  1.00  0.00           C  
ATOM   1934  O   PHE B 686      85.185  52.669   2.070  1.00  0.00           O  
ATOM   1935  CB  PHE B 686      85.567  52.520  -0.882  1.00  0.00           C  
ATOM   1936  CG  PHE B 686      85.983  53.500  -1.921  1.00  0.00           C  
ATOM   1937  CD1 PHE B 686      86.979  53.193  -2.824  1.00  0.00           C  
ATOM   1938  CD2 PHE B 686      85.320  54.699  -2.048  1.00  0.00           C  
ATOM   1939  CE1 PHE B 686      87.307  54.066  -3.857  1.00  0.00           C  
ATOM   1940  CE2 PHE B 686      85.630  55.581  -3.064  1.00  0.00           C  
ATOM   1941  CZ  PHE B 686      86.625  55.262  -3.977  1.00  0.00           C  
ATOM   1942  N   GLU B 687      86.117  50.645   1.937  1.00  0.00           N  
ATOM   1943  CA  GLU B 687      85.519  50.146   3.193  1.00  0.00           C  
ATOM   1944  C   GLU B 687      84.000  49.985   3.248  1.00  0.00           C  
ATOM   1945  O   GLU B 687      83.532  48.881   3.385  1.00  0.00           O  
ATOM   1946  CB  GLU B 687      85.967  50.991   4.393  1.00  0.00           C  
ATOM   1947  CG  GLU B 687      87.449  50.938   4.709  1.00  0.00           C  
ATOM   1948  CD  GLU B 687      87.940  49.535   4.996  1.00  0.00           C  
ATOM   1949  OE1 GLU B 687      87.693  49.032   6.129  1.00  0.00           O  
ATOM   1950  OE2 GLU B 687      88.566  48.950   4.067  1.00  0.00           O  
ATOM   1951  N   ARG B 688      83.244  51.080   3.271  1.00  0.00           N  
ATOM   1952  CA  ARG B 688      81.775  51.012   3.296  1.00  0.00           C  
ATOM   1953  C   ARG B 688      81.217  51.742   2.067  1.00  0.00           C  
ATOM   1954  O   ARG B 688      81.276  52.970   1.941  1.00  0.00           O  
ATOM   1955  CB  ARG B 688      81.242  51.598   4.583  1.00  0.00           C  
ATOM   1956  CG  ARG B 688      81.772  50.867   5.791  1.00  0.00           C  
ATOM   1957  CD  ARG B 688      80.631  50.316   6.575  1.00  0.00           C  
ATOM   1958  NE  ARG B 688      80.533  50.935   7.882  1.00  0.00           N  
ATOM   1959  CZ  ARG B 688      81.250  50.550   8.926  1.00  0.00           C  
ATOM   1960  NH1 ARG B 688      82.132  49.552   8.799  1.00  0.00           N  
ATOM   1961  NH2 ARG B 688      81.088  51.170  10.096  1.00  0.00           N  
ATOM   1962  N   VAL B 689      80.643  50.959   1.179  1.00  0.00           N  
ATOM   1963  CA  VAL B 689      80.147  51.439  -0.080  1.00  0.00           C  
ATOM   1964  C   VAL B 689      78.647  51.110  -0.126  1.00  0.00           C  
ATOM   1965  O   VAL B 689      78.148  50.499   0.808  1.00  0.00           O  
ATOM   1966  CB  VAL B 689      80.953  50.653  -1.139  1.00  0.00           C  
ATOM   1967  CG1 VAL B 689      80.301  49.322  -1.440  1.00  0.00           C  
ATOM   1968  CG2 VAL B 689      81.234  51.465  -2.337  1.00  0.00           C  
ATOM   1969  N   TYR B 690      77.925  51.595  -1.140  1.00  0.00           N  
ATOM   1970  CA  TYR B 690      76.490  51.323  -1.340  1.00  0.00           C  
ATOM   1971  C   TYR B 690      76.002  52.058  -2.587  1.00  0.00           C  
ATOM   1972  O   TYR B 690      76.462  53.141  -2.847  1.00  0.00           O  
ATOM   1973  CB  TYR B 690      75.650  51.697  -0.118  1.00  0.00           C  
ATOM   1974  CG  TYR B 690      75.073  53.056  -0.146  1.00  0.00           C  
ATOM   1975  CD1 TYR B 690      74.096  53.407  -1.069  1.00  0.00           C  
ATOM   1976  CD2 TYR B 690      75.518  54.015   0.732  1.00  0.00           C  
ATOM   1977  CE1 TYR B 690      73.585  54.700  -1.112  1.00  0.00           C  
ATOM   1978  CE2 TYR B 690      75.014  55.301   0.700  1.00  0.00           C  
ATOM   1979  CZ  TYR B 690      74.056  55.638  -0.221  1.00  0.00           C  
ATOM   1980  OH  TYR B 690      73.583  56.918  -0.251  1.00  0.00           O  
ATOM   1981  N   GLU B 691      75.001  51.540  -3.282  1.00  0.00           N  
ATOM   1982  CA  GLU B 691      74.543  52.164  -4.514  1.00  0.00           C  
ATOM   1983  C   GLU B 691      73.060  51.915  -4.773  1.00  0.00           C  
ATOM   1984  O   GLU B 691      72.515  50.920  -4.320  1.00  0.00           O  
ATOM   1985  CB  GLU B 691      75.382  51.645  -5.698  1.00  0.00           C  
ATOM   1986  CG  GLU B 691      74.937  52.120  -7.083  1.00  0.00           C  
ATOM   1987  CD  GLU B 691      75.918  51.763  -8.203  1.00  0.00           C  
ATOM   1988  OE1 GLU B 691      76.819  50.936  -7.973  1.00  0.00           O  
ATOM   1989  OE2 GLU B 691      75.798  52.293  -9.328  1.00  0.00           O  
ATOM   1990  N   ILE B 692      72.408  52.849  -5.466  1.00  0.00           N  
ATOM   1991  CA  ILE B 692      70.998  52.759  -5.812  1.00  0.00           C  
ATOM   1992  C   ILE B 692      70.947  53.050  -7.302  1.00  0.00           C  
ATOM   1993  O   ILE B 692      71.490  54.047  -7.760  1.00  0.00           O  
ATOM   1994  CB  ILE B 692      70.158  53.771  -5.018  1.00  0.00           C  
ATOM   1995  CG1 ILE B 692      70.209  53.438  -3.534  1.00  0.00           C  
ATOM   1996  CG2 ILE B 692      68.732  53.744  -5.476  1.00  0.00           C  
ATOM   1997  CD1 ILE B 692      69.374  54.331  -2.674  1.00  0.00           C  
ATOM   1998  N   GLY B 693      70.370  52.141  -8.075  1.00  0.00           N  
ATOM   1999  CA  GLY B 693      70.308  52.329  -9.518  1.00  0.00           C  
ATOM   2000  C   GLY B 693      69.672  51.138 -10.209  1.00  0.00           C  
ATOM   2001  O   GLY B 693      69.357  50.146  -9.550  1.00  0.00           O  
ATOM   2002  N   PRO B 695      69.479  51.199 -11.530  1.00  0.00           N  
ATOM   2003  CA  PRO B 695      68.873  50.119 -12.285  1.00  0.00           C  
ATOM   2004  C   PRO B 695      69.748  48.876 -12.364  1.00  0.00           C  
ATOM   2005  O   PRO B 695      70.966  48.967 -12.523  1.00  0.00           O  
ATOM   2006  CB  PRO B 695      68.676  50.747 -13.654  1.00  0.00           C  
ATOM   2007  CG  PRO B 695      69.891  51.532 -13.798  1.00  0.00           C  
ATOM   2008  CD  PRO B 695      69.998  52.225 -12.442  1.00  0.00           C  
ATOM   2009  N   VAL B 696      69.084  47.721 -12.243  1.00  0.00           N  
ATOM   2010  CA  VAL B 696      69.672  46.382 -12.320  1.00  0.00           C  
ATOM   2011  C   VAL B 696      68.891  45.668 -13.420  1.00  0.00           C  
ATOM   2012  O   VAL B 696      67.686  45.513 -13.314  1.00  0.00           O  
ATOM   2013  CB  VAL B 696      69.405  45.604 -11.068  1.00  0.00           C  
ATOM   2014  CG1 VAL B 696      69.823  44.180 -11.287  1.00  0.00           C  
ATOM   2015  CG2 VAL B 696      70.148  46.198  -9.906  1.00  0.00           C  
ATOM   2016  N   PHE B 697      69.558  45.236 -14.471  1.00  0.00           N  
ATOM   2017  CA  PHE B 697      68.872  44.572 -15.574  1.00  0.00           C  
ATOM   2018  C   PHE B 697      69.073  43.043 -15.534  1.00  0.00           C  
ATOM   2019  O   PHE B 697      70.081  42.553 -15.025  1.00  0.00           O  
ATOM   2020  CB  PHE B 697      69.391  45.114 -16.896  1.00  0.00           C  
ATOM   2021  CG  PHE B 697      69.484  46.604 -16.950  1.00  0.00           C  
ATOM   2022  CD1 PHE B 697      70.100  47.322 -15.929  1.00  0.00           C  
ATOM   2023  CD2 PHE B 697      68.984  47.290 -18.050  1.00  0.00           C  
ATOM   2024  CE1 PHE B 697      70.229  48.710 -15.990  1.00  0.00           C  
ATOM   2025  CE2 PHE B 697      69.098  48.673 -18.136  1.00  0.00           C  
ATOM   2026  CZ  PHE B 697      69.732  49.392 -17.091  1.00  0.00           C  
ATOM   2027  N   ARG B 698      68.122  42.283 -16.072  1.00  0.00           N  
ATOM   2028  CA  ARG B 698      68.208  40.821 -16.053  1.00  0.00           C  
ATOM   2029  C   ARG B 698      67.442  40.233 -17.257  1.00  0.00           C  
ATOM   2030  O   ARG B 698      66.217  40.303 -17.319  1.00  0.00           O  
ATOM   2031  CB  ARG B 698      67.608  40.336 -14.756  1.00  0.00           C  
ATOM   2032  CG  ARG B 698      68.000  41.179 -13.563  1.00  0.00           C  
ATOM   2033  CD  ARG B 698      69.279  40.704 -12.940  1.00  0.00           C  
ATOM   2034  NE  ARG B 698      68.951  39.811 -11.844  1.00  0.00           N  
ATOM   2035  CZ  ARG B 698      69.388  39.933 -10.597  1.00  0.00           C  
ATOM   2036  NH1 ARG B 698      70.247  40.890 -10.252  1.00  0.00           N  
ATOM   2037  NH2 ARG B 698      68.992  39.047  -9.691  1.00  0.00           N  
ATOM   2038  N   ALA B 699      68.181  39.628 -18.189  1.00  0.00           N  
ATOM   2039  CA  ALA B 699      67.644  39.076 -19.430  1.00  0.00           C  
ATOM   2040  C   ALA B 699      66.763  37.818 -19.405  1.00  0.00           C  
ATOM   2041  O   ALA B 699      66.329  37.343 -20.464  1.00  0.00           O  
ATOM   2042  CB  ALA B 699      68.776  38.891 -20.393  1.00  0.00           C  
ATOM   2043  N   GLU B 700      66.510  37.273 -18.220  1.00  0.00           N  
ATOM   2044  CA  GLU B 700      65.677  36.087 -18.068  1.00  0.00           C  
ATOM   2045  C   GLU B 700      64.218  36.295 -18.503  1.00  0.00           C  
ATOM   2046  O   GLU B 700      63.616  37.323 -18.166  1.00  0.00           O  
ATOM   2047  CB  GLU B 700      65.687  35.666 -16.610  1.00  0.00           C  
ATOM   2048  CG  GLU B 700      67.058  35.402 -16.075  1.00  0.00           C  
ATOM   2049  CD  GLU B 700      67.621  34.090 -16.568  1.00  0.00           C  
ATOM   2050  OE1 GLU B 700      67.833  33.922 -17.795  1.00  0.00           O  
ATOM   2051  OE2 GLU B 700      67.835  33.202 -15.723  1.00  0.00           O  
ATOM   2052  N   ASN B 703      63.641  35.325 -19.225  1.00  0.00           N  
ATOM   2053  CA  ASN B 703      62.234  35.405 -19.660  1.00  0.00           C  
ATOM   2054  C   ASN B 703      61.340  34.952 -18.504  1.00  0.00           C  
ATOM   2055  O   ASN B 703      60.596  33.968 -18.612  1.00  0.00           O  
ATOM   2056  CB  ASN B 703      61.971  34.527 -20.885  1.00  0.00           C  
ATOM   2057  CG  ASN B 703      60.582  34.748 -21.478  1.00  0.00           C  
ATOM   2058  OD1 ASN B 703      59.721  35.376 -20.869  1.00  0.00           O  
ATOM   2059  ND2 ASN B 703      60.373  34.251 -22.684  1.00  0.00           N  
ATOM   2060  N   SER B 704      61.435  35.685 -17.400  1.00  0.00           N  
ATOM   2061  CA  SER B 704      60.699  35.404 -16.189  1.00  0.00           C  
ATOM   2062  C   SER B 704      59.441  36.270 -16.142  1.00  0.00           C  
ATOM   2063  O   SER B 704      59.541  37.498 -16.058  1.00  0.00           O  
ATOM   2064  CB  SER B 704      61.611  35.720 -15.015  1.00  0.00           C  
ATOM   2065  OG  SER B 704      60.926  35.616 -13.792  1.00  0.00           O  
ATOM   2066  N   ASN B 713      58.264  35.649 -16.217  1.00  0.00           N  
ATOM   2067  CA  ASN B 713      57.003  36.396 -16.185  1.00  0.00           C  
ATOM   2068  C   ASN B 713      56.398  36.069 -14.846  1.00  0.00           C  
ATOM   2069  O   ASN B 713      56.035  34.943 -14.592  1.00  0.00           O  
ATOM   2070  CB  ASN B 713      56.123  35.984 -17.342  1.00  0.00           C  
ATOM   2071  CG  ASN B 713      56.846  36.121 -18.691  1.00  0.00           C  
ATOM   2072  OD1 ASN B 713      56.475  36.936 -19.552  1.00  0.00           O  
ATOM   2073  ND2 ASN B 713      57.897  35.333 -18.868  1.00  0.00           N  
ATOM   2074  N   THR B 714      56.262  37.062 -13.985  1.00  0.00           N  
ATOM   2075  CA  THR B 714      55.819  36.783 -12.637  1.00  0.00           C  
ATOM   2076  C   THR B 714      55.229  37.979 -11.912  1.00  0.00           C  
ATOM   2077  O   THR B 714      55.530  39.125 -12.197  1.00  0.00           O  
ATOM   2078  CB  THR B 714      57.068  36.373 -11.821  1.00  0.00           C  
ATOM   2079  OG1 THR B 714      57.756  35.318 -12.486  1.00  0.00           O  
ATOM   2080  CG2 THR B 714      56.744  35.974 -10.408  1.00  0.00           C  
ATOM   2081  N   HIS B 715      54.538  37.670 -10.837  1.00  0.00           N  
ATOM   2082  CA  HIS B 715      53.940  38.655  -9.986  1.00  0.00           C  
ATOM   2083  C   HIS B 715      55.025  39.433  -9.253  1.00  0.00           C  
ATOM   2084  O   HIS B 715      54.702  40.252  -8.399  1.00  0.00           O  
ATOM   2085  CB  HIS B 715      53.103  37.932  -8.933  1.00  0.00           C  
ATOM   2086  CG  HIS B 715      53.898  37.436  -7.767  1.00  0.00           C  
ATOM   2087  ND1 HIS B 715      54.079  38.186  -6.626  1.00  0.00           N  
ATOM   2088  CD2 HIS B 715      54.555  36.268  -7.553  1.00  0.00           C  
ATOM   2089  CE1 HIS B 715      54.809  37.506  -5.760  1.00  0.00           C  
ATOM   2090  NE2 HIS B 715      55.113  36.339  -6.295  1.00  0.00           N  
ATOM   2091  N   ARG B 716      56.297  39.138  -9.514  1.00  0.00           N  
ATOM   2092  CA  ARG B 716      57.388  39.820  -8.811  1.00  0.00           C  
ATOM   2093  C   ARG B 716      58.713  39.794  -9.555  1.00  0.00           C  
ATOM   2094  O   ARG B 716      59.775  39.651  -8.950  1.00  0.00           O  
ATOM   2095  CB  ARG B 716      57.594  39.175  -7.450  1.00  0.00           C  
ATOM   2096  CG  ARG B 716      58.031  37.719  -7.528  1.00  0.00           C  
ATOM   2097  CD  ARG B 716      58.343  37.208  -6.150  1.00  0.00           C  
ATOM   2098  NE  ARG B 716      58.771  35.816  -6.084  1.00  0.00           N  
ATOM   2099  CZ  ARG B 716      59.231  35.250  -4.969  1.00  0.00           C  
ATOM   2100  NH1 ARG B 716      59.323  35.951  -3.846  1.00  0.00           N  
ATOM   2101  NH2 ARG B 716      59.612  33.986  -4.963  1.00  0.00           N  
ATOM   2102  N   HIS B 718      58.661  39.920 -10.862  1.00  0.00           N  
ATOM   2103  CA  HIS B 718      59.871  39.888 -11.620  1.00  0.00           C  
ATOM   2104  C   HIS B 718      59.712  40.839 -12.754  1.00  0.00           C  
ATOM   2105  O   HIS B 718      58.729  40.744 -13.493  1.00  0.00           O  
ATOM   2106  CB  HIS B 718      60.101  38.495 -12.213  1.00  0.00           C  
ATOM   2107  CG  HIS B 718      60.753  37.545 -11.273  1.00  0.00           C  
ATOM   2108  ND1 HIS B 718      60.108  37.027 -10.171  1.00  0.00           N  
ATOM   2109  CD2 HIS B 718      62.026  37.098 -11.213  1.00  0.00           C  
ATOM   2110  CE1 HIS B 718      60.963  36.315  -9.458  1.00  0.00           C  
ATOM   2111  NE2 HIS B 718      62.134  36.343 -10.069  1.00  0.00           N  
ATOM   2112  N   MET B 723      60.679  41.742 -12.903  1.00  0.00           N  
ATOM   2113  CA  MET B 723      60.675  42.698 -14.000  1.00  0.00           C  
ATOM   2114  C   MET B 723      62.024  42.582 -14.681  1.00  0.00           C  
ATOM   2115  O   MET B 723      62.968  42.082 -14.062  1.00  0.00           O  
ATOM   2116  CB  MET B 723      60.485  44.102 -13.460  1.00  0.00           C  
ATOM   2117  CG  MET B 723      59.082  44.638 -13.632  1.00  0.00           C  
ATOM   2118  SD  MET B 723      58.935  46.103 -12.659  1.00  0.00           S  
ATOM   2119  CE  MET B 723      59.221  45.457 -11.103  1.00  0.00           C  
ATOM   2120  N   THR B 724      62.136  43.045 -15.922  1.00  0.00           N  
ATOM   2121  CA  THR B 724      63.406  42.963 -16.618  1.00  0.00           C  
ATOM   2122  C   THR B 724      64.333  44.064 -16.141  1.00  0.00           C  
ATOM   2123  O   THR B 724      65.532  44.021 -16.394  1.00  0.00           O  
ATOM   2124  CB  THR B 724      63.250  43.126 -18.115  1.00  0.00           C  
ATOM   2125  OG1 THR B 724      62.614  44.366 -18.391  1.00  0.00           O  
ATOM   2126  CG2 THR B 724      62.408  42.050 -18.674  1.00  0.00           C  
ATOM   2127  N   GLU B 725      63.772  45.065 -15.472  1.00  0.00           N  
ATOM   2128  CA  GLU B 725      64.541  46.187 -14.945  1.00  0.00           C  
ATOM   2129  C   GLU B 725      63.979  46.594 -13.584  1.00  0.00           C  
ATOM   2130  O   GLU B 725      62.785  46.653 -13.393  1.00  0.00           O  
ATOM   2131  CB  GLU B 725      64.485  47.359 -15.944  1.00  0.00           C  
ATOM   2132  CG  GLU B 725      65.205  48.616 -15.456  1.00  0.00           C  
ATOM   2133  CD  GLU B 725      65.695  49.558 -16.564  1.00  0.00           C  
ATOM   2134  OE1 GLU B 725      65.358  49.387 -17.768  1.00  0.00           O  
ATOM   2135  OE2 GLU B 725      66.436  50.494 -16.196  1.00  0.00           O  
ATOM   2136  N   PHE B 726      64.811  46.789 -12.601  1.00  0.00           N  
ATOM   2137  CA  PHE B 726      64.260  47.192 -11.328  1.00  0.00           C  
ATOM   2138  C   PHE B 726      65.299  48.040 -10.668  1.00  0.00           C  
ATOM   2139  O   PHE B 726      66.426  48.127 -11.149  1.00  0.00           O  
ATOM   2140  CB  PHE B 726      63.875  46.004 -10.452  1.00  0.00           C  
ATOM   2141  CG  PHE B 726      65.003  45.057 -10.180  1.00  0.00           C  
ATOM   2142  CD1 PHE B 726      65.533  44.275 -11.191  1.00  0.00           C  
ATOM   2143  CD2 PHE B 726      65.535  44.935  -8.908  1.00  0.00           C  
ATOM   2144  CE1 PHE B 726      66.571  43.388 -10.937  1.00  0.00           C  
ATOM   2145  CE2 PHE B 726      66.586  44.036  -8.658  1.00  0.00           C  
ATOM   2146  CZ  PHE B 726      67.089  43.273  -9.680  1.00  0.00           C  
ATOM   2147  N   THR B 729      64.939  48.699  -9.591  1.00  0.00           N  
ATOM   2148  CA  THR B 729      65.912  49.549  -8.988  1.00  0.00           C  
ATOM   2149  C   THR B 729      66.409  48.788  -7.792  1.00  0.00           C  
ATOM   2150  O   THR B 729      65.654  48.492  -6.857  1.00  0.00           O  
ATOM   2151  CB  THR B 729      65.331  51.020  -8.704  1.00  0.00           C  
ATOM   2152  OG1 THR B 729      64.781  51.155  -7.386  1.00  0.00           O  
ATOM   2153  CG2 THR B 729      64.238  51.350  -9.704  1.00  0.00           C  
ATOM   2154  N   GLY B 730      67.637  48.325  -7.888  1.00  0.00           N  
ATOM   2155  CA  GLY B 730      68.186  47.608  -6.763  1.00  0.00           C  
ATOM   2156  C   GLY B 730      68.917  48.523  -5.791  1.00  0.00           C  
ATOM   2157  O   GLY B 730      69.588  49.478  -6.204  1.00  0.00           O  
ATOM   2158  N   LEU B 731      68.772  48.250  -4.500  1.00  0.00           N  
ATOM   2159  CA  LEU B 731      69.481  49.003  -3.479  1.00  0.00           C  
ATOM   2160  C   LEU B 731      70.662  48.179  -2.887  1.00  0.00           C  
ATOM   2161  O   LEU B 731      70.535  47.581  -1.814  1.00  0.00           O  
ATOM   2162  CB  LEU B 731      68.548  49.362  -2.326  1.00  0.00           C  
ATOM   2163  CG  LEU B 731      67.240  50.102  -2.493  1.00  0.00           C  
ATOM   2164  CD1 LEU B 731      66.796  50.453  -1.085  1.00  0.00           C  
ATOM   2165  CD2 LEU B 731      67.397  51.344  -3.353  1.00  0.00           C  
ATOM   2166  N   ASP B 732      71.810  48.178  -3.548  1.00  0.00           N  
ATOM   2167  CA  ASP B 732      72.979  47.454  -3.074  1.00  0.00           C  
ATOM   2168  C   ASP B 732      73.824  48.150  -2.014  1.00  0.00           C  
ATOM   2169  O   ASP B 732      73.867  49.366  -1.942  1.00  0.00           O  
ATOM   2170  CB  ASP B 732      73.841  47.123  -4.251  1.00  0.00           C  
ATOM   2171  CG  ASP B 732      73.168  46.165  -5.162  1.00  0.00           C  
ATOM   2172  OD1 ASP B 732      73.219  44.972  -4.801  1.00  0.00           O  
ATOM   2173  OD2 ASP B 732      72.559  46.583  -6.191  1.00  0.00           O  
ATOM   2174  N   MET B 733      74.511  47.362  -1.203  1.00  0.00           N  
ATOM   2175  CA  MET B 733      75.372  47.866  -0.159  1.00  0.00           C  
ATOM   2176  C   MET B 733      76.360  46.745   0.212  1.00  0.00           C  
ATOM   2177  O   MET B 733      75.974  45.580   0.315  1.00  0.00           O  
ATOM   2178  CB  MET B 733      74.534  48.299   1.031  1.00  0.00           C  
ATOM   2179  CG  MET B 733      74.038  47.199   1.901  1.00  0.00           C  
ATOM   2180  SD  MET B 733      75.428  46.576   2.848  1.00  0.00           S  
ATOM   2181  CE  MET B 733      74.800  46.682   4.567  1.00  0.00           C  
ATOM   2182  N   GLU B 734      77.636  47.100   0.391  1.00  0.00           N  
ATOM   2183  CA  GLU B 734      78.702  46.141   0.720  1.00  0.00           C  
ATOM   2184  C   GLU B 734      79.696  46.704   1.726  1.00  0.00           C  
ATOM   2185  O   GLU B 734      80.376  47.681   1.466  1.00  0.00           O  
ATOM   2186  CB  GLU B 734      79.465  45.737  -0.532  1.00  0.00           C  
ATOM   2187  CG  GLU B 734      80.474  44.685  -0.263  1.00  0.00           C  
ATOM   2188  CD  GLU B 734      79.892  43.278  -0.359  1.00  0.00           C  
ATOM   2189  OE1 GLU B 734      79.339  42.954  -1.428  1.00  0.00           O  
ATOM   2190  OE2 GLU B 734      80.022  42.487   0.604  1.00  0.00           O  
ATOM   2191  N   MET B 735      79.694  46.108   2.904  1.00  0.00           N  
ATOM   2192  CA  MET B 735      80.567  46.458   4.020  1.00  0.00           C  
ATOM   2193  C   MET B 735      81.867  45.677   3.848  1.00  0.00           C  
ATOM   2194  O   MET B 735      82.159  45.162   2.765  1.00  0.00           O  
ATOM   2195  CB  MET B 735      79.940  45.995   5.336  1.00  0.00           C  
ATOM   2196  CG  MET B 735      78.873  46.833   5.923  1.00  0.00           C  
ATOM   2197  SD  MET B 735      79.464  46.892   7.606  1.00  0.00           S  
ATOM   2198  CE  MET B 735      78.063  47.308   8.534  1.00  0.00           C  
ATOM   2199  N   ALA B 736      82.603  45.563   4.946  1.00  0.00           N  
ATOM   2200  CA  ALA B 736      83.874  44.853   5.032  1.00  0.00           C  
ATOM   2201  C   ALA B 736      83.903  44.737   6.524  1.00  0.00           C  
ATOM   2202  O   ALA B 736      83.649  45.732   7.209  1.00  0.00           O  
ATOM   2203  CB  ALA B 736      84.999  45.714   4.563  1.00  0.00           C  
ATOM   2204  N   PHE B 737      84.191  43.556   7.056  1.00  0.00           N  
ATOM   2205  CA  PHE B 737      84.103  43.410   8.504  1.00  0.00           C  
ATOM   2206  C   PHE B 737      85.395  43.030   9.159  1.00  0.00           C  
ATOM   2207  O   PHE B 737      86.329  42.563   8.496  1.00  0.00           O  
ATOM   2208  CB  PHE B 737      83.024  42.381   8.861  1.00  0.00           C  
ATOM   2209  CG  PHE B 737      83.241  41.046   8.226  1.00  0.00           C  
ATOM   2210  CD1 PHE B 737      82.948  40.850   6.874  1.00  0.00           C  
ATOM   2211  CD2 PHE B 737      83.798  40.004   8.966  1.00  0.00           C  
ATOM   2212  CE1 PHE B 737      83.210  39.647   6.259  1.00  0.00           C  
ATOM   2213  CE2 PHE B 737      84.073  38.781   8.374  1.00  0.00           C  
ATOM   2214  CZ  PHE B 737      83.779  38.600   7.005  1.00  0.00           C  
ATOM   2215  N   GLU B 738      85.436  43.176  10.477  1.00  0.00           N  
ATOM   2216  CA  GLU B 738      86.659  42.841  11.170  1.00  0.00           C  
ATOM   2217  C   GLU B 738      86.831  41.345  11.353  1.00  0.00           C  
ATOM   2218  O   GLU B 738      87.639  40.748  10.639  1.00  0.00           O  
ATOM   2219  CB  GLU B 738      86.808  43.626  12.490  1.00  0.00           C  
ATOM   2220  CG  GLU B 738      86.898  45.189  12.345  1.00  0.00           C  
ATOM   2221  CD  GLU B 738      87.891  45.717  11.271  1.00  0.00           C  
ATOM   2222  OE1 GLU B 738      88.730  44.953  10.738  1.00  0.00           O  
ATOM   2223  OE2 GLU B 738      87.817  46.928  10.951  1.00  0.00           O  
ATOM   2224  N   GLU B 739      86.041  40.740  12.248  1.00  0.00           N  
ATOM   2225  CA  GLU B 739      86.107  39.295  12.522  1.00  0.00           C  
ATOM   2226  C   GLU B 739      85.037  38.318  11.945  1.00  0.00           C  
ATOM   2227  O   GLU B 739      85.388  37.330  11.313  1.00  0.00           O  
ATOM   2228  CB  GLU B 739      86.307  39.042  14.017  1.00  0.00           C  
ATOM   2229  CG  GLU B 739      85.726  40.093  14.911  1.00  0.00           C  
ATOM   2230  CD  GLU B 739      86.364  40.101  16.311  1.00  0.00           C  
ATOM   2231  OE1 GLU B 739      87.444  39.478  16.497  1.00  0.00           O  
ATOM   2232  OE2 GLU B 739      85.800  40.744  17.236  1.00  0.00           O  
ATOM   2233  N   HIS B 789      83.749  38.611  12.086  1.00  0.00           N  
ATOM   2234  CA  HIS B 789      82.699  37.695  11.612  1.00  0.00           C  
ATOM   2235  C   HIS B 789      81.712  38.410  10.699  1.00  0.00           C  
ATOM   2236  O   HIS B 789      81.202  39.455  11.082  1.00  0.00           O  
ATOM   2237  CB  HIS B 789      81.933  37.207  12.854  1.00  0.00           C  
ATOM   2238  CG  HIS B 789      81.082  35.987  12.647  1.00  0.00           C  
ATOM   2239  ND1 HIS B 789      80.703  35.168  13.685  1.00  0.00           N  
ATOM   2240  CD2 HIS B 789      80.537  35.449  11.532  1.00  0.00           C  
ATOM   2241  CE1 HIS B 789      79.962  34.179  13.220  1.00  0.00           C  
ATOM   2242  NE2 HIS B 789      79.846  34.327  11.915  1.00  0.00           N  
ATOM   2243  N   TYR B 790      81.369  37.843   9.543  1.00  0.00           N  
ATOM   2244  CA  TYR B 790      80.390  38.497   8.654  1.00  0.00           C  
ATOM   2245  C   TYR B 790      79.057  38.808   9.356  1.00  0.00           C  
ATOM   2246  O   TYR B 790      78.169  39.419   8.776  1.00  0.00           O  
ATOM   2247  CB  TYR B 790      80.070  37.651   7.425  1.00  0.00           C  
ATOM   2248  CG  TYR B 790      79.053  36.574   7.734  1.00  0.00           C  
ATOM   2249  CD1 TYR B 790      79.258  35.702   8.804  1.00  0.00           C  
ATOM   2250  CD2 TYR B 790      77.881  36.449   6.999  1.00  0.00           C  
ATOM   2251  CE1 TYR B 790      78.348  34.754   9.140  1.00  0.00           C  
ATOM   2252  CE2 TYR B 790      76.954  35.485   7.335  1.00  0.00           C  
ATOM   2253  CZ  TYR B 790      77.208  34.647   8.409  1.00  0.00           C  
ATOM   2254  OH  TYR B 790      76.345  33.665   8.774  1.00  0.00           O  
ATOM   2255  N   HIS B 791      78.882  38.351  10.580  1.00  0.00           N  
ATOM   2256  CA  HIS B 791      77.646  38.644  11.273  1.00  0.00           C  
ATOM   2257  C   HIS B 791      77.549  40.106  11.625  1.00  0.00           C  
ATOM   2258  O   HIS B 791      76.464  40.627  11.876  1.00  0.00           O  
ATOM   2259  CB  HIS B 791      77.491  37.769  12.510  1.00  0.00           C  
ATOM   2260  CG  HIS B 791      76.656  36.558  12.265  1.00  0.00           C  
ATOM   2261  ND1 HIS B 791      76.447  36.048  11.000  1.00  0.00           N  
ATOM   2262  CD2 HIS B 791      75.939  35.784  13.108  1.00  0.00           C  
ATOM   2263  CE1 HIS B 791      75.631  35.012  11.075  1.00  0.00           C  
ATOM   2264  NE2 HIS B 791      75.312  34.833  12.341  1.00  0.00           N  
ATOM   2265  N   GLU B 792      78.703  40.756  11.648  1.00  0.00           N  
ATOM   2266  CA  GLU B 792      78.796  42.181  11.929  1.00  0.00           C  
ATOM   2267  C   GLU B 792      78.048  42.883  10.796  1.00  0.00           C  
ATOM   2268  O   GLU B 792      77.344  43.869  11.014  1.00  0.00           O  
ATOM   2269  CB  GLU B 792      80.270  42.605  11.967  1.00  0.00           C  
ATOM   2270  CG  GLU B 792      81.067  41.910  13.071  1.00  0.00           C  
ATOM   2271  CD  GLU B 792      82.561  41.875  12.817  1.00  0.00           C  
ATOM   2272  OE1 GLU B 792      83.024  42.406  11.779  1.00  0.00           O  
ATOM   2273  OE2 GLU B 792      83.266  41.292  13.671  1.00  0.00           O  
ATOM   2274  N   VAL B 793      78.173  42.346   9.594  1.00  0.00           N  
ATOM   2275  CA  VAL B 793      77.475  42.910   8.479  1.00  0.00           C  
ATOM   2276  C   VAL B 793      76.005  42.495   8.596  1.00  0.00           C  
ATOM   2277  O   VAL B 793      75.120  43.282   8.254  1.00  0.00           O  
ATOM   2278  CB  VAL B 793      78.087  42.463   7.141  1.00  0.00           C  
ATOM   2279  CG1 VAL B 793      77.264  42.937   5.976  1.00  0.00           C  
ATOM   2280  CG2 VAL B 793      79.439  43.037   7.003  1.00  0.00           C  
ATOM   2281  N   LEU B 794      75.717  41.309   9.140  1.00  0.00           N  
ATOM   2282  CA  LEU B 794      74.309  40.890   9.250  1.00  0.00           C  
ATOM   2283  C   LEU B 794      73.540  41.783  10.178  1.00  0.00           C  
ATOM   2284  O   LEU B 794      72.522  42.343   9.795  1.00  0.00           O  
ATOM   2285  CB  LEU B 794      74.148  39.449   9.720  1.00  0.00           C  
ATOM   2286  CG  LEU B 794      72.856  38.779   9.217  1.00  0.00           C  
ATOM   2287  CD1 LEU B 794      72.796  38.874   7.702  1.00  0.00           C  
ATOM   2288  CD2 LEU B 794      72.808  37.311   9.628  1.00  0.00           C  
ATOM   2289  N   ASP B 795      74.037  41.938  11.395  1.00  0.00           N  
ATOM   2290  CA  ASP B 795      73.384  42.788  12.373  1.00  0.00           C  
ATOM   2291  C   ASP B 795      73.161  44.208  11.854  1.00  0.00           C  
ATOM   2292  O   ASP B 795      72.221  44.885  12.275  1.00  0.00           O  
ATOM   2293  CB  ASP B 795      74.203  42.838  13.655  1.00  0.00           C  
ATOM   2294  CG  ASP B 795      74.420  41.474  14.260  1.00  0.00           C  
ATOM   2295  OD1 ASP B 795      73.592  40.572  13.989  1.00  0.00           O  
ATOM   2296  OD2 ASP B 795      75.412  41.304  15.008  1.00  0.00           O  
ATOM   2297  N   THR B 796      74.020  44.670  10.951  1.00  0.00           N  
ATOM   2298  CA  THR B 796      73.875  46.011  10.407  1.00  0.00           C  
ATOM   2299  C   THR B 796      72.715  46.013   9.448  1.00  0.00           C  
ATOM   2300  O   THR B 796      71.744  46.740   9.632  1.00  0.00           O  
ATOM   2301  CB  THR B 796      75.156  46.472   9.676  1.00  0.00           C  
ATOM   2302  OG1 THR B 796      76.076  47.018  10.628  1.00  0.00           O  
ATOM   2303  CG2 THR B 796      74.850  47.515   8.614  1.00  0.00           C  
ATOM   2304  N   LEU B 797      72.812  45.157   8.440  1.00  0.00           N  
ATOM   2305  CA  LEU B 797      71.791  45.040   7.419  1.00  0.00           C  
ATOM   2306  C   LEU B 797      70.441  44.782   8.084  1.00  0.00           C  
ATOM   2307  O   LEU B 797      69.407  45.166   7.555  1.00  0.00           O  
ATOM   2308  CB  LEU B 797      72.191  43.936   6.456  1.00  0.00           C  
ATOM   2309  CG  LEU B 797      71.620  44.005   5.056  1.00  0.00           C  
ATOM   2310  CD1 LEU B 797      71.475  45.415   4.568  1.00  0.00           C  
ATOM   2311  CD2 LEU B 797      72.520  43.234   4.145  1.00  0.00           C  
ATOM   2312  N   SER B 798      70.464  44.197   9.280  1.00  0.00           N  
ATOM   2313  CA  SER B 798      69.245  43.934  10.042  1.00  0.00           C  
ATOM   2314  C   SER B 798      68.774  45.268  10.627  1.00  0.00           C  
ATOM   2315  O   SER B 798      67.660  45.726  10.337  1.00  0.00           O  
ATOM   2316  CB  SER B 798      69.523  42.932  11.171  1.00  0.00           C  
ATOM   2317  OG  SER B 798      68.342  42.521  11.843  1.00  0.00           O  
ATOM   2318  N   GLU B 799      69.629  45.886  11.443  1.00  0.00           N  
ATOM   2319  CA  GLU B 799      69.344  47.182  12.060  1.00  0.00           C  
ATOM   2320  C   GLU B 799      68.786  48.148  10.988  1.00  0.00           C  
ATOM   2321  O   GLU B 799      67.811  48.866  11.211  1.00  0.00           O  
ATOM   2322  CB  GLU B 799      70.635  47.734  12.658  1.00  0.00           C  
ATOM   2323  CG  GLU B 799      70.443  48.788  13.724  1.00  0.00           C  
ATOM   2324  CD  GLU B 799      71.743  49.506  14.074  1.00  0.00           C  
ATOM   2325  OE1 GLU B 799      72.692  48.840  14.551  1.00  0.00           O  
ATOM   2326  OE2 GLU B 799      71.813  50.739  13.858  1.00  0.00           O  
ATOM   2327  N   LEU B 800      69.380  48.097   9.801  1.00  0.00           N  
ATOM   2328  CA  LEU B 800      68.954  48.906   8.667  1.00  0.00           C  
ATOM   2329  C   LEU B 800      67.418  48.748   8.477  1.00  0.00           C  
ATOM   2330  O   LEU B 800      66.689  49.739   8.255  1.00  0.00           O  
ATOM   2331  CB  LEU B 800      69.708  48.446   7.400  1.00  0.00           C  
ATOM   2332  CG  LEU B 800      69.613  49.243   6.087  1.00  0.00           C  
ATOM   2333  CD1 LEU B 800      70.363  48.512   4.992  1.00  0.00           C  
ATOM   2334  CD2 LEU B 800      68.181  49.463   5.626  1.00  0.00           C  
ATOM   2335  N   PHE B 801      66.941  47.504   8.567  1.00  0.00           N  
ATOM   2336  CA  PHE B 801      65.531  47.218   8.393  1.00  0.00           C  
ATOM   2337  C   PHE B 801      64.673  47.552   9.590  1.00  0.00           C  
ATOM   2338  O   PHE B 801      63.563  48.049   9.432  1.00  0.00           O  
ATOM   2339  CB  PHE B 801      65.322  45.784   7.958  1.00  0.00           C  
ATOM   2340  CG  PHE B 801      65.308  45.618   6.488  1.00  0.00           C  
ATOM   2341  CD1 PHE B 801      64.131  45.755   5.781  1.00  0.00           C  
ATOM   2342  CD2 PHE B 801      66.477  45.341   5.799  1.00  0.00           C  
ATOM   2343  CE1 PHE B 801      64.108  45.626   4.396  1.00  0.00           C  
ATOM   2344  CE2 PHE B 801      66.472  45.204   4.413  1.00  0.00           C  
ATOM   2345  CZ  PHE B 801      65.280  45.349   3.705  1.00  0.00           C  
ATOM   2346  N   VAL B 802      65.146  47.298  10.794  1.00  0.00           N  
ATOM   2347  CA  VAL B 802      64.308  47.647  11.917  1.00  0.00           C  
ATOM   2348  C   VAL B 802      64.064  49.136  11.876  1.00  0.00           C  
ATOM   2349  O   VAL B 802      63.006  49.588  12.284  1.00  0.00           O  
ATOM   2350  CB  VAL B 802      64.924  47.301  13.233  1.00  0.00           C  
ATOM   2351  CG1 VAL B 802      63.969  47.689  14.363  1.00  0.00           C  
ATOM   2352  CG2 VAL B 802      65.229  45.821  13.256  1.00  0.00           C  
ATOM   2353  N   PHE B 803      65.033  49.885  11.343  1.00  0.00           N  
ATOM   2354  CA  PHE B 803      64.934  51.349  11.210  1.00  0.00           C  
ATOM   2355  C   PHE B 803      63.876  51.705  10.172  1.00  0.00           C  
ATOM   2356  O   PHE B 803      62.954  52.446  10.472  1.00  0.00           O  
ATOM   2357  CB  PHE B 803      66.286  51.935  10.791  1.00  0.00           C  
ATOM   2358  CG  PHE B 803      66.261  53.411  10.505  1.00  0.00           C  
ATOM   2359  CD1 PHE B 803      66.060  54.324  11.534  1.00  0.00           C  
ATOM   2360  CD2 PHE B 803      66.434  53.883   9.201  1.00  0.00           C  
ATOM   2361  CE1 PHE B 803      66.028  55.699  11.270  1.00  0.00           C  
ATOM   2362  CE2 PHE B 803      66.405  55.247   8.925  1.00  0.00           C  
ATOM   2363  CZ  PHE B 803      66.200  56.159   9.964  1.00  0.00           C  
ATOM   2364  N   ILE B 804      64.008  51.186   8.956  1.00  0.00           N  
ATOM   2365  CA  ILE B 804      63.027  51.449   7.897  1.00  0.00           C  
ATOM   2366  C   ILE B 804      61.596  51.107   8.342  1.00  0.00           C  
ATOM   2367  O   ILE B 804      60.660  51.874   8.093  1.00  0.00           O  
ATOM   2368  CB  ILE B 804      63.313  50.615   6.637  1.00  0.00           C  
ATOM   2369  CG1 ILE B 804      64.755  50.825   6.182  1.00  0.00           C  
ATOM   2370  CG2 ILE B 804      62.320  50.952   5.556  1.00  0.00           C  
ATOM   2371  CD1 ILE B 804      65.017  50.358   4.770  1.00  0.00           C  
ATOM   2372  N   PHE B 808      61.436  49.964   9.007  1.00  0.00           N  
ATOM   2373  CA  PHE B 808      60.125  49.504   9.474  1.00  0.00           C  
ATOM   2374  C   PHE B 808      59.571  50.299  10.625  1.00  0.00           C  
ATOM   2375  O   PHE B 808      58.405  50.134  10.982  1.00  0.00           O  
ATOM   2376  CB  PHE B 808      60.165  48.034   9.920  1.00  0.00           C  
ATOM   2377  CG  PHE B 808      60.193  47.062   8.793  1.00  0.00           C  
ATOM   2378  CD1 PHE B 808      59.624  47.386   7.559  1.00  0.00           C  
ATOM   2379  CD2 PHE B 808      60.846  45.848   8.936  1.00  0.00           C  
ATOM   2380  CE1 PHE B 808      59.715  46.511   6.475  1.00  0.00           C  
ATOM   2381  CE2 PHE B 808      60.947  44.965   7.865  1.00  0.00           C  
ATOM   2382  CZ  PHE B 808      60.379  45.299   6.622  1.00  0.00           C  
ATOM   2383  N   SER B 809      60.417  51.110  11.240  1.00  0.00           N  
ATOM   2384  CA  SER B 809      60.024  51.911  12.384  1.00  0.00           C  
ATOM   2385  C   SER B 809      59.699  53.334  11.978  1.00  0.00           C  
ATOM   2386  O   SER B 809      58.857  53.985  12.595  1.00  0.00           O  
ATOM   2387  CB  SER B 809      61.142  51.876  13.428  1.00  0.00           C  
ATOM   2388  OG  SER B 809      61.254  53.093  14.125  1.00  0.00           O  
ATOM   2389  N   GLU B 810      60.314  53.790  10.899  1.00  0.00           N  
ATOM   2390  CA  GLU B 810      60.099  55.149  10.442  1.00  0.00           C  
ATOM   2391  C   GLU B 810      58.943  55.295   9.473  1.00  0.00           C  
ATOM   2392  O   GLU B 810      58.163  56.234   9.600  1.00  0.00           O  
ATOM   2393  CB  GLU B 810      61.381  55.740   9.845  1.00  0.00           C  
ATOM   2394  CG  GLU B 810      62.502  55.998  10.862  1.00  0.00           C  
ATOM   2395  CD  GLU B 810      62.181  57.098  11.868  1.00  0.00           C  
ATOM   2396  OE1 GLU B 810      61.633  58.143  11.474  1.00  0.00           O  
ATOM   2397  OE2 GLU B 810      62.509  56.928  13.059  1.00  0.00           O  
ATOM   2398  N   LEU B 811      58.811  54.366   8.525  1.00  0.00           N  
ATOM   2399  CA  LEU B 811      57.717  54.421   7.550  1.00  0.00           C  
ATOM   2400  C   LEU B 811      56.385  54.726   8.224  1.00  0.00           C  
ATOM   2401  O   LEU B 811      55.583  55.502   7.719  1.00  0.00           O  
ATOM   2402  CB  LEU B 811      57.605  53.118   6.783  1.00  0.00           C  
ATOM   2403  CG  LEU B 811      58.572  52.879   5.647  1.00  0.00           C  
ATOM   2404  CD1 LEU B 811      58.611  51.410   5.380  1.00  0.00           C  
ATOM   2405  CD2 LEU B 811      58.129  53.587   4.392  1.00  0.00           C  
ATOM   2406  N   PRO B 812      56.147  54.141   9.397  1.00  0.00           N  
ATOM   2407  CA  PRO B 812      54.895  54.393  10.096  1.00  0.00           C  
ATOM   2408  C   PRO B 812      54.771  55.831  10.517  1.00  0.00           C  
ATOM   2409  O   PRO B 812      53.689  56.398  10.468  1.00  0.00           O  
ATOM   2410  CB  PRO B 812      55.021  53.504  11.329  1.00  0.00           C  
ATOM   2411  CG  PRO B 812      55.794  52.356  10.808  1.00  0.00           C  
ATOM   2412  CD  PRO B 812      56.884  53.057  10.057  1.00  0.00           C  
ATOM   2413  N   LYS B 813      55.873  56.414  10.963  1.00  0.00           N  
ATOM   2414  CA  LYS B 813      55.849  57.796  11.424  1.00  0.00           C  
ATOM   2415  C   LYS B 813      55.829  58.784  10.248  1.00  0.00           C  
ATOM   2416  O   LYS B 813      54.825  59.446   9.983  1.00  0.00           O  
ATOM   2417  CB  LYS B 813      57.032  58.029  12.358  1.00  0.00           C  
ATOM   2418  CG  LYS B 813      57.209  56.871  13.332  1.00  0.00           C  
ATOM   2419  CD  LYS B 813      57.610  57.313  14.733  1.00  0.00           C  
ATOM   2420  CE  LYS B 813      59.104  57.164  14.982  1.00  0.00           C  
ATOM   2421  NZ  LYS B 813      59.932  57.928  14.002  1.00  0.00           N  
ATOM   2422  N   ARG B 814      56.900  58.790   9.478  1.00  0.00           N  
ATOM   2423  CA  ARG B 814      57.006  59.677   8.346  1.00  0.00           C  
ATOM   2424  C   ARG B 814      55.851  59.610   7.351  1.00  0.00           C  
ATOM   2425  O   ARG B 814      55.282  60.639   6.975  1.00  0.00           O  
ATOM   2426  CB  ARG B 814      58.315  59.402   7.624  1.00  0.00           C  
ATOM   2427  CG  ARG B 814      59.480  59.312   8.567  1.00  0.00           C  
ATOM   2428  CD  ARG B 814      60.805  59.267   7.838  1.00  0.00           C  
ATOM   2429  NE  ARG B 814      61.884  59.219   8.817  1.00  0.00           N  
ATOM   2430  CZ  ARG B 814      63.151  59.491   8.552  1.00  0.00           C  
ATOM   2431  NH1 ARG B 814      63.541  59.787   7.318  1.00  0.00           N  
ATOM   2432  NH2 ARG B 814      64.033  59.419   9.522  1.00  0.00           N  
ATOM   2433  N   PHE B 815      55.490  58.405   6.929  1.00  0.00           N  
ATOM   2434  CA  PHE B 815      54.441  58.261   5.924  1.00  0.00           C  
ATOM   2435  C   PHE B 815      53.115  57.648   6.368  1.00  0.00           C  
ATOM   2436  O   PHE B 815      52.350  57.156   5.529  1.00  0.00           O  
ATOM   2437  CB  PHE B 815      54.989  57.511   4.717  1.00  0.00           C  
ATOM   2438  CG  PHE B 815      56.235  58.111   4.149  1.00  0.00           C  
ATOM   2439  CD1 PHE B 815      57.413  58.131   4.885  1.00  0.00           C  
ATOM   2440  CD2 PHE B 815      56.234  58.654   2.868  1.00  0.00           C  
ATOM   2441  CE1 PHE B 815      58.565  58.678   4.366  1.00  0.00           C  
ATOM   2442  CE2 PHE B 815      57.391  59.209   2.331  1.00  0.00           C  
ATOM   2443  CZ  PHE B 815      58.558  59.220   3.087  1.00  0.00           C  
ATOM   2444  N   ALA B 818      52.802  57.756   7.660  1.00  0.00           N  
ATOM   2445  CA  ALA B 818      51.550  57.225   8.187  1.00  0.00           C  
ATOM   2446  C   ALA B 818      50.356  57.587   7.325  1.00  0.00           C  
ATOM   2447  O   ALA B 818      49.590  56.715   6.942  1.00  0.00           O  
ATOM   2448  CB  ALA B 818      51.321  57.709   9.570  1.00  0.00           C  
ATOM   2449  N   HIS B 819      50.230  58.857   6.964  1.00  0.00           N  
ATOM   2450  CA  HIS B 819      49.107  59.281   6.150  1.00  0.00           C  
ATOM   2451  C   HIS B 819      49.022  58.558   4.817  1.00  0.00           C  
ATOM   2452  O   HIS B 819      48.028  57.896   4.533  1.00  0.00           O  
ATOM   2453  CB  HIS B 819      49.137  60.800   5.909  1.00  0.00           C  
ATOM   2454  CG  HIS B 819      47.992  61.305   5.076  1.00  0.00           C  
ATOM   2455  ND1 HIS B 819      46.679  61.252   5.498  1.00  0.00           N  
ATOM   2456  CD2 HIS B 819      47.960  61.832   3.826  1.00  0.00           C  
ATOM   2457  CE1 HIS B 819      45.890  61.716   4.545  1.00  0.00           C  
ATOM   2458  NE2 HIS B 819      46.642  62.075   3.519  1.00  0.00           N  
ATOM   2459  N   GLU B 820      50.058  58.693   3.996  1.00  0.00           N  
ATOM   2460  CA  GLU B 820      50.054  58.076   2.667  1.00  0.00           C  
ATOM   2461  C   GLU B 820      49.820  56.568   2.691  1.00  0.00           C  
ATOM   2462  O   GLU B 820      49.219  56.022   1.764  1.00  0.00           O  
ATOM   2463  CB  GLU B 820      51.308  58.423   1.847  1.00  0.00           C  
ATOM   2464  CG  GLU B 820      52.456  59.077   2.613  1.00  0.00           C  
ATOM   2465  CD  GLU B 820      52.244  60.565   2.851  1.00  0.00           C  
ATOM   2466  OE1 GLU B 820      52.115  61.330   1.852  1.00  0.00           O  
ATOM   2467  OE2 GLU B 820      52.234  60.959   4.044  1.00  0.00           O  
ATOM   2468  N   ILE B 821      50.255  55.901   3.757  1.00  0.00           N  
ATOM   2469  CA  ILE B 821      50.028  54.464   3.876  1.00  0.00           C  
ATOM   2470  C   ILE B 821      48.515  54.243   3.893  1.00  0.00           C  
ATOM   2471  O   ILE B 821      47.962  53.558   3.029  1.00  0.00           O  
ATOM   2472  CB  ILE B 821      50.607  53.900   5.202  1.00  0.00           C  
ATOM   2473  CG1 ILE B 821      52.117  53.748   5.115  1.00  0.00           C  
ATOM   2474  CG2 ILE B 821      49.972  52.563   5.547  1.00  0.00           C  
ATOM   2475  CD1 ILE B 821      52.704  53.459   6.447  1.00  0.00           C  
ATOM   2476  N   GLU B 822      47.852  54.889   4.845  1.00  0.00           N  
ATOM   2477  CA  GLU B 822      46.422  54.748   5.007  1.00  0.00           C  
ATOM   2478  C   GLU B 822      45.624  55.087   3.772  1.00  0.00           C  
ATOM   2479  O   GLU B 822      44.482  54.656   3.635  1.00  0.00           O  
ATOM   2480  CB  GLU B 822      45.919  55.542   6.209  1.00  0.00           C  
ATOM   2481  CG  GLU B 822      46.324  54.963   7.569  1.00  0.00           C  
ATOM   2482  CD  GLU B 822      45.853  53.515   7.798  1.00  0.00           C  
ATOM   2483  OE1 GLU B 822      44.801  53.109   7.239  1.00  0.00           O  
ATOM   2484  OE2 GLU B 822      46.534  52.785   8.565  1.00  0.00           O  
ATOM   2485  N   LEU B 823      46.197  55.850   2.861  1.00  0.00           N  
ATOM   2486  CA  LEU B 823      45.429  56.126   1.667  1.00  0.00           C  
ATOM   2487  C   LEU B 823      45.437  54.884   0.812  1.00  0.00           C  
ATOM   2488  O   LEU B 823      44.441  54.596   0.152  1.00  0.00           O  
ATOM   2489  CB  LEU B 823      45.961  57.306   0.857  1.00  0.00           C  
ATOM   2490  CG  LEU B 823      45.439  58.700   1.182  1.00  0.00           C  
ATOM   2491  CD1 LEU B 823      46.076  59.182   2.468  1.00  0.00           C  
ATOM   2492  CD2 LEU B 823      45.790  59.623   0.042  1.00  0.00           C  
ATOM   2493  N   VAL B 824      46.548  54.145   0.818  1.00  0.00           N  
ATOM   2494  CA  VAL B 824      46.634  52.933   0.006  1.00  0.00           C  
ATOM   2495  C   VAL B 824      45.841  51.793   0.645  1.00  0.00           C  
ATOM   2496  O   VAL B 824      45.273  50.942  -0.055  1.00  0.00           O  
ATOM   2497  CB  VAL B 824      48.089  52.498  -0.262  1.00  0.00           C  
ATOM   2498  CG1 VAL B 824      48.120  51.502  -1.408  1.00  0.00           C  
ATOM   2499  CG2 VAL B 824      48.939  53.691  -0.620  1.00  0.00           C  
ATOM   2500  N   ARG B 826      45.751  51.822   1.974  1.00  0.00           N  
ATOM   2501  CA  ARG B 826      45.004  50.813   2.731  1.00  0.00           C  
ATOM   2502  C   ARG B 826      43.551  50.834   2.269  1.00  0.00           C  
ATOM   2503  O   ARG B 826      42.914  49.797   2.142  1.00  0.00           O  
ATOM   2504  CB  ARG B 826      45.048  51.122   4.232  1.00  0.00           C  
ATOM   2505  CG  ARG B 826      44.677  49.957   5.116  1.00  0.00           C  
ATOM   2506  CD  ARG B 826      45.933  49.246   5.630  1.00  0.00           C  
ATOM   2507  NE  ARG B 826      46.496  49.887   6.824  1.00  0.00           N  
ATOM   2508  CZ  ARG B 826      47.487  49.385   7.564  1.00  0.00           C  
ATOM   2509  NH1 ARG B 826      48.069  48.240   7.227  1.00  0.00           N  
ATOM   2510  NH2 ARG B 826      47.917  50.047   8.634  1.00  0.00           N  
ATOM   2511  N   LYS B 827      43.055  52.024   1.961  1.00  0.00           N  
ATOM   2512  CA  LYS B 827      41.681  52.188   1.528  1.00  0.00           C  
ATOM   2513  C   LYS B 827      41.415  51.732   0.089  1.00  0.00           C  
ATOM   2514  O   LYS B 827      40.359  52.046  -0.464  1.00  0.00           O  
ATOM   2515  CB  LYS B 827      41.229  53.648   1.710  1.00  0.00           C  
ATOM   2516  CG  LYS B 827      41.603  54.286   3.051  1.00  0.00           C  
ATOM   2517  CD  LYS B 827      41.447  53.314   4.242  1.00  0.00           C  
ATOM   2518  CE  LYS B 827      41.567  54.028   5.598  1.00  0.00           C  
ATOM   2519  NZ  LYS B 827      42.841  54.782   5.749  1.00  0.00           N  
ATOM   2520  N   GLN B 828      42.353  51.019  -0.533  1.00  0.00           N  
ATOM   2521  CA  GLN B 828      42.145  50.538  -1.908  1.00  0.00           C  
ATOM   2522  C   GLN B 828      42.798  49.169  -2.104  1.00  0.00           C  
ATOM   2523  O   GLN B 828      42.470  48.412  -3.024  1.00  0.00           O  
ATOM   2524  CB  GLN B 828      42.690  51.531  -2.938  1.00  0.00           C  
ATOM   2525  CG  GLN B 828      42.541  51.055  -4.372  1.00  0.00           C  
ATOM   2526  CD  GLN B 828      42.885  52.116  -5.388  1.00  0.00           C  
ATOM   2527  OE1 GLN B 828      43.108  51.836  -6.571  1.00  0.00           O  
ATOM   2528  NE2 GLN B 828      42.907  53.357  -4.939  1.00  0.00           N  
ATOM   2529  N   TYR B 894      43.753  48.877  -1.240  1.00  0.00           N  
ATOM   2530  CA  TYR B 894      44.463  47.628  -1.263  1.00  0.00           C  
ATOM   2531  C   TYR B 894      44.488  47.312   0.213  1.00  0.00           C  
ATOM   2532  O   TYR B 894      45.516  47.445   0.888  1.00  0.00           O  
ATOM   2533  CB  TYR B 894      45.849  47.863  -1.816  1.00  0.00           C  
ATOM   2534  CG  TYR B 894      45.812  48.383  -3.216  1.00  0.00           C  
ATOM   2535  CD1 TYR B 894      45.171  47.680  -4.219  1.00  0.00           C  
ATOM   2536  CD2 TYR B 894      46.417  49.577  -3.546  1.00  0.00           C  
ATOM   2537  CE1 TYR B 894      45.132  48.159  -5.536  1.00  0.00           C  
ATOM   2538  CE2 TYR B 894      46.384  50.067  -4.853  1.00  0.00           C  
ATOM   2539  CZ  TYR B 894      45.740  49.354  -5.847  1.00  0.00           C  
ATOM   2540  OH  TYR B 894      45.707  49.838  -7.141  1.00  0.00           O  
ATOM   2541  N   PRO B 895      43.311  46.961   0.756  1.00  0.00           N  
ATOM   2542  CA  PRO B 895      43.168  46.639   2.175  1.00  0.00           C  
ATOM   2543  C   PRO B 895      43.992  45.437   2.512  1.00  0.00           C  
ATOM   2544  O   PRO B 895      43.923  44.417   1.822  1.00  0.00           O  
ATOM   2545  CB  PRO B 895      41.678  46.341   2.319  1.00  0.00           C  
ATOM   2546  CG  PRO B 895      41.047  47.024   1.111  1.00  0.00           C  
ATOM   2547  CD  PRO B 895      42.048  46.720   0.039  1.00  0.00           C  
ATOM   2548  N   VAL B 896      44.837  45.600   3.519  1.00  0.00           N  
ATOM   2549  CA  VAL B 896      45.702  44.539   4.002  1.00  0.00           C  
ATOM   2550  C   VAL B 896      45.897  44.803   5.472  1.00  0.00           C  
ATOM   2551  O   VAL B 896      45.560  45.873   5.962  1.00  0.00           O  
ATOM   2552  CB  VAL B 896      47.080  44.536   3.305  1.00  0.00           C  
ATOM   2553  CG1 VAL B 896      46.913  44.203   1.830  1.00  0.00           C  
ATOM   2554  CG2 VAL B 896      47.771  45.882   3.475  1.00  0.00           C  
ATOM   2555  N   GLU B 897      46.398  43.812   6.186  1.00  0.00           N  
ATOM   2556  CA  GLU B 897      46.619  43.966   7.610  1.00  0.00           C  
ATOM   2557  C   GLU B 897      47.882  44.779   7.847  1.00  0.00           C  
ATOM   2558  O   GLU B 897      48.723  44.893   6.961  1.00  0.00           O  
ATOM   2559  CB  GLU B 897      46.752  42.591   8.274  1.00  0.00           C  
ATOM   2560  CG  GLU B 897      45.453  41.816   8.373  1.00  0.00           C  
ATOM   2561  CD  GLU B 897      45.406  40.942   9.620  1.00  0.00           C  
ATOM   2562  OE1 GLU B 897      45.171  41.477  10.738  1.00  0.00           O  
ATOM   2563  OE2 GLU B 897      45.613  39.716   9.482  1.00  0.00           O  
ATOM   2564  N   GLU B 898      47.998  45.377   9.025  1.00  0.00           N  
ATOM   2565  CA  GLU B 898      49.188  46.130   9.350  1.00  0.00           C  
ATOM   2566  C   GLU B 898      50.355  45.158   9.253  1.00  0.00           C  
ATOM   2567  O   GLU B 898      50.179  43.949   9.406  1.00  0.00           O  
ATOM   2568  CB  GLU B 898      49.125  46.633  10.773  1.00  0.00           C  
ATOM   2569  CG  GLU B 898      48.235  47.810  11.018  1.00  0.00           C  
ATOM   2570  CD  GLU B 898      48.672  48.557  12.267  1.00  0.00           C  
ATOM   2571  OE1 GLU B 898      48.429  48.071  13.403  1.00  0.00           O  
ATOM   2572  OE2 GLU B 898      49.311  49.615  12.109  1.00  0.00           O  
ATOM   2573  N   PHE B 899      51.551  45.684   9.034  1.00  0.00           N  
ATOM   2574  CA  PHE B 899      52.760  44.862   8.924  1.00  0.00           C  
ATOM   2575  C   PHE B 899      53.255  44.475  10.326  1.00  0.00           C  
ATOM   2576  O   PHE B 899      53.707  45.333  11.077  1.00  0.00           O  
ATOM   2577  CB  PHE B 899      53.835  45.668   8.189  1.00  0.00           C  
ATOM   2578  CG  PHE B 899      55.054  44.889   7.814  1.00  0.00           C  
ATOM   2579  CD1 PHE B 899      56.107  44.733   8.723  1.00  0.00           C  
ATOM   2580  CD2 PHE B 899      55.163  44.326   6.544  1.00  0.00           C  
ATOM   2581  CE1 PHE B 899      57.251  44.024   8.373  1.00  0.00           C  
ATOM   2582  CE2 PHE B 899      56.308  43.613   6.186  1.00  0.00           C  
ATOM   2583  CZ  PHE B 899      57.352  43.459   7.098  1.00  0.00           C  
ATOM   2584  N   LYS B 900      53.117  43.204  10.690  1.00  0.00           N  
ATOM   2585  CA  LYS B 900      53.554  42.711  11.995  1.00  0.00           C  
ATOM   2586  C   LYS B 900      55.064  42.688  12.225  1.00  0.00           C  
ATOM   2587  O   LYS B 900      55.825  42.310  11.344  1.00  0.00           O  
ATOM   2588  CB  LYS B 900      53.066  41.281  12.214  1.00  0.00           C  
ATOM   2589  CG  LYS B 900      51.606  41.096  12.536  1.00  0.00           C  
ATOM   2590  CD  LYS B 900      51.359  39.622  12.876  1.00  0.00           C  
ATOM   2591  CE  LYS B 900      49.971  39.378  13.440  1.00  0.00           C  
ATOM   2592  NZ  LYS B 900      48.914  39.748  12.454  1.00  0.00           N  
ATOM   2593  N   LEU B 901      55.468  43.007  13.450  1.00  0.00           N  
ATOM   2594  CA  LEU B 901      56.866  42.985  13.867  1.00  0.00           C  
ATOM   2595  C   LEU B 901      56.865  42.591  15.342  1.00  0.00           C  
ATOM   2596  O   LEU B 901      56.010  43.048  16.104  1.00  0.00           O  
ATOM   2597  CB  LEU B 901      57.543  44.344  13.689  1.00  0.00           C  
ATOM   2598  CG  LEU B 901      58.220  44.615  12.341  1.00  0.00           C  
ATOM   2599  CD1 LEU B 901      58.936  45.948  12.409  1.00  0.00           C  
ATOM   2600  CD2 LEU B 901      59.220  43.516  12.006  1.00  0.00           C  
ATOM   2601  N   PRO B 902      57.798  41.711  15.756  1.00  0.00           N  
ATOM   2602  CA  PRO B 902      57.946  41.209  17.126  1.00  0.00           C  
ATOM   2603  C   PRO B 902      57.844  42.248  18.227  1.00  0.00           C  
ATOM   2604  O   PRO B 902      58.574  43.237  18.230  1.00  0.00           O  
ATOM   2605  CB  PRO B 902      59.321  40.560  17.092  1.00  0.00           C  
ATOM   2606  CG  PRO B 902      59.346  39.976  15.729  1.00  0.00           C  
ATOM   2607  CD  PRO B 902      58.841  41.128  14.893  1.00  0.00           C  
ATOM   2608  N   LYS B 903      56.973  41.968  19.194  1.00  0.00           N  
ATOM   2609  CA  LYS B 903      56.722  42.848  20.335  1.00  0.00           C  
ATOM   2610  C   LYS B 903      57.964  43.336  21.067  1.00  0.00           C  
ATOM   2611  O   LYS B 903      57.980  44.456  21.580  1.00  0.00           O  
ATOM   2612  CB  LYS B 903      55.774  42.166  21.328  1.00  0.00           C  
ATOM   2613  CG  LYS B 903      56.162  40.730  21.707  1.00  0.00           C  
ATOM   2614  CD  LYS B 903      57.178  40.661  22.852  1.00  0.00           C  
ATOM   2615  CE  LYS B 903      56.591  41.153  24.172  1.00  0.00           C  
ATOM   2616  NZ  LYS B 903      57.507  40.913  25.324  1.00  0.00           N  
ATOM   2617  N   ASP B 904      58.987  42.486  21.146  1.00  0.00           N  
ATOM   2618  CA  ASP B 904      60.227  42.855  21.826  1.00  0.00           C  
ATOM   2619  C   ASP B 904      61.296  43.405  20.894  1.00  0.00           C  
ATOM   2620  O   ASP B 904      62.492  43.231  21.126  1.00  0.00           O  
ATOM   2621  CB  ASP B 904      60.781  41.703  22.685  1.00  0.00           C  
ATOM   2622  CG  ASP B 904      60.699  40.344  22.005  1.00  0.00           C  
ATOM   2623  OD1 ASP B 904      60.821  40.262  20.760  1.00  0.00           O  
ATOM   2624  OD2 ASP B 904      60.521  39.352  22.746  1.00  0.00           O  
ATOM   2625  N   GLY B 905      60.850  44.019  19.808  1.00  0.00           N  
ATOM   2626  CA  GLY B 905      61.759  44.627  18.855  1.00  0.00           C  
ATOM   2627  C   GLY B 905      62.845  43.801  18.189  1.00  0.00           C  
ATOM   2628  O   GLY B 905      63.424  44.265  17.200  1.00  0.00           O  
ATOM   2629  N   LYS B 906      63.133  42.604  18.699  1.00  0.00           N  
ATOM   2630  CA  LYS B 906      64.173  41.768  18.108  1.00  0.00           C  
ATOM   2631  C   LYS B 906      63.678  40.978  16.892  1.00  0.00           C  
ATOM   2632  O   LYS B 906      62.676  40.264  16.970  1.00  0.00           O  
ATOM   2633  CB  LYS B 906      64.787  40.830  19.155  1.00  0.00           C  
ATOM   2634  CG  LYS B 906      63.834  39.790  19.715  1.00  0.00           C  
ATOM   2635  CD  LYS B 906      64.547  38.796  20.628  1.00  0.00           C  
ATOM   2636  CE  LYS B 906      65.029  39.442  21.926  1.00  0.00           C  
ATOM   2637  NZ  LYS B 906      65.671  38.469  22.873  1.00  0.00           N  
ATOM   2638  N   MET B 907      64.370  41.146  15.764  1.00  0.00           N  
ATOM   2639  CA  MET B 907      64.029  40.451  14.515  1.00  0.00           C  
ATOM   2640  C   MET B 907      64.260  38.951  14.685  1.00  0.00           C  
ATOM   2641  O   MET B 907      65.108  38.543  15.496  1.00  0.00           O  
ATOM   2642  CB  MET B 907      64.904  40.942  13.349  1.00  0.00           C  
ATOM   2643  CG  MET B 907      64.736  42.390  12.999  1.00  0.00           C  
ATOM   2644  SD  MET B 907      63.015  42.772  12.732  1.00  0.00           S  
ATOM   2645  CE  MET B 907      62.608  43.562  14.333  1.00  0.00           C  
ATOM   2646  N   VAL B 908      63.534  38.138  13.917  1.00  0.00           N  
ATOM   2647  CA  VAL B 908      63.708  36.705  14.014  1.00  0.00           C  
ATOM   2648  C   VAL B 908      64.600  36.214  12.896  1.00  0.00           C  
ATOM   2649  O   VAL B 908      64.413  36.557  11.723  1.00  0.00           O  
ATOM   2650  CB  VAL B 908      62.363  35.932  14.074  1.00  0.00           C  
ATOM   2651  CG1 VAL B 908      61.462  36.538  15.130  1.00  0.00           C  
ATOM   2652  CG2 VAL B 908      61.673  35.915  12.756  1.00  0.00           C  
ATOM   2653  N   ARG B 909      65.640  35.497  13.298  1.00  0.00           N  
ATOM   2654  CA  ARG B 909      66.625  34.920  12.388  1.00  0.00           C  
ATOM   2655  C   ARG B 909      66.605  33.433  12.696  1.00  0.00           C  
ATOM   2656  O   ARG B 909      66.440  33.035  13.859  1.00  0.00           O  
ATOM   2657  CB  ARG B 909      68.014  35.501  12.701  1.00  0.00           C  
ATOM   2658  CG  ARG B 909      69.197  34.983  11.866  1.00  0.00           C  
ATOM   2659  CD  ARG B 909      70.492  35.757  12.201  1.00  0.00           C  
ATOM   2660  NE  ARG B 909      70.384  37.195  11.888  1.00  0.00           N  
ATOM   2661  CZ  ARG B 909      70.682  38.192  12.728  1.00  0.00           C  
ATOM   2662  NH1 ARG B 909      71.127  37.936  13.952  1.00  0.00           N  
ATOM   2663  NH2 ARG B 909      70.541  39.454  12.340  1.00  0.00           N  
ATOM   2664  N   LEU B 910      66.714  32.609  11.666  1.00  0.00           N  
ATOM   2665  CA  LEU B 910      66.724  31.175  11.882  1.00  0.00           C  
ATOM   2666  C   LEU B 910      67.490  30.442  10.795  1.00  0.00           C  
ATOM   2667  O   LEU B 910      67.373  30.771   9.611  1.00  0.00           O  
ATOM   2668  CB  LEU B 910      65.295  30.637  12.053  1.00  0.00           C  
ATOM   2669  CG  LEU B 910      64.130  31.202  11.237  1.00  0.00           C  
ATOM   2670  CD1 LEU B 910      64.243  30.789   9.788  1.00  0.00           C  
ATOM   2671  CD2 LEU B 910      62.813  30.720  11.817  1.00  0.00           C  
ATOM   2672  N   THR B 911      68.349  29.517  11.212  1.00  0.00           N  
ATOM   2673  CA  THR B 911      69.153  28.737  10.286  1.00  0.00           C  
ATOM   2674  C   THR B 911      68.260  28.101   9.241  1.00  0.00           C  
ATOM   2675  O   THR B 911      67.083  27.856   9.493  1.00  0.00           O  
ATOM   2676  CB  THR B 911      69.917  27.613  11.002  1.00  0.00           C  
ATOM   2677  OG1 THR B 911      69.004  26.798  11.748  1.00  0.00           O  
ATOM   2678  CG2 THR B 911      70.926  28.188  11.953  1.00  0.00           C  
ATOM   2679  N   TYR B 912      68.824  27.812   8.078  1.00  0.00           N  
ATOM   2680  CA  TYR B 912      68.066  27.208   7.000  1.00  0.00           C  
ATOM   2681  C   TYR B 912      67.620  25.807   7.392  1.00  0.00           C  
ATOM   2682  O   TYR B 912      66.695  25.253   6.783  1.00  0.00           O  
ATOM   2683  CB  TYR B 912      68.932  27.134   5.773  1.00  0.00           C  
ATOM   2684  CG  TYR B 912      68.248  26.689   4.515  1.00  0.00           C  
ATOM   2685  CD1 TYR B 912      67.564  27.621   3.717  1.00  0.00           C  
ATOM   2686  CD2 TYR B 912      68.475  25.400   3.998  1.00  0.00           C  
ATOM   2687  CE1 TYR B 912      67.155  27.305   2.424  1.00  0.00           C  
ATOM   2688  CE2 TYR B 912      68.076  25.062   2.705  1.00  0.00           C  
ATOM   2689  CZ  TYR B 912      67.428  26.027   1.924  1.00  0.00           C  
ATOM   2690  OH  TYR B 912      67.137  25.758   0.610  1.00  0.00           O  
ATOM   2691  N   LYS B 913      68.293  25.215   8.382  1.00  0.00           N  
ATOM   2692  CA  LYS B 913      67.924  23.874   8.826  1.00  0.00           C  
ATOM   2693  C   LYS B 913      66.568  24.051   9.476  1.00  0.00           C  
ATOM   2694  O   LYS B 913      65.589  23.491   9.018  1.00  0.00           O  
ATOM   2695  CB  LYS B 913      68.977  23.255   9.777  1.00  0.00           C  
ATOM   2696  CG  LYS B 913      68.714  23.341  11.288  1.00  0.00           C  
ATOM   2697  CD  LYS B 913      67.646  22.348  11.786  1.00  0.00           C  
ATOM   2698  CE  LYS B 913      67.223  22.648  13.230  1.00  0.00           C  
ATOM   2699  NZ  LYS B 913      68.291  22.421  14.258  1.00  0.00           N  
ATOM   2700  N   GLU B 914      66.487  24.941  10.449  1.00  0.00           N  
ATOM   2701  CA  GLU B 914      65.227  25.195  11.112  1.00  0.00           C  
ATOM   2702  C   GLU B 914      64.153  25.498  10.074  1.00  0.00           C  
ATOM   2703  O   GLU B 914      63.013  25.080  10.205  1.00  0.00           O  
ATOM   2704  CB  GLU B 914      65.400  26.350  12.072  1.00  0.00           C  
ATOM   2705  CG  GLU B 914      66.429  25.996  13.098  1.00  0.00           C  
ATOM   2706  CD  GLU B 914      66.954  27.171  13.858  1.00  0.00           C  
ATOM   2707  OE1 GLU B 914      67.103  28.248  13.252  1.00  0.00           O  
ATOM   2708  OE2 GLU B 914      67.246  27.004  15.061  1.00  0.00           O  
ATOM   2709  N   GLY B 915      64.540  26.145   8.989  1.00  0.00           N  
ATOM   2710  CA  GLY B 915      63.563  26.453   7.973  1.00  0.00           C  
ATOM   2711  C   GLY B 915      62.977  25.148   7.498  1.00  0.00           C  
ATOM   2712  O   GLY B 915      61.765  24.913   7.579  1.00  0.00           O  
ATOM   2713  N   ILE B 916      63.869  24.265   7.074  1.00  0.00           N  
ATOM   2714  CA  ILE B 916      63.479  22.966   6.576  1.00  0.00           C  
ATOM   2715  C   ILE B 916      62.785  22.159   7.683  1.00  0.00           C  
ATOM   2716  O   ILE B 916      61.717  21.580   7.476  1.00  0.00           O  
ATOM   2717  CB  ILE B 916      64.697  22.231   6.084  1.00  0.00           C  
ATOM   2718  CG1 ILE B 916      65.446  23.087   5.059  1.00  0.00           C  
ATOM   2719  CG2 ILE B 916      64.283  20.950   5.480  1.00  0.00           C  
ATOM   2720  CD1 ILE B 916      64.642  23.442   3.835  1.00  0.00           C  
ATOM   2721  N   GLU B 917      63.342  22.206   8.884  1.00  0.00           N  
ATOM   2722  CA  GLU B 917      62.785  21.493  10.008  1.00  0.00           C  
ATOM   2723  C   GLU B 917      61.309  21.857  10.148  1.00  0.00           C  
ATOM   2724  O   GLU B 917      60.461  20.978  10.201  1.00  0.00           O  
ATOM   2725  CB  GLU B 917      63.565  21.840  11.266  1.00  0.00           C  
ATOM   2726  CG  GLU B 917      62.968  21.293  12.530  1.00  0.00           C  
ATOM   2727  CD  GLU B 917      64.018  21.002  13.592  1.00  0.00           C  
ATOM   2728  OE1 GLU B 917      64.926  20.178  13.318  1.00  0.00           O  
ATOM   2729  OE2 GLU B 917      63.936  21.589  14.701  1.00  0.00           O  
ATOM   2730  N   MET B 918      60.996  23.146  10.072  1.00  0.00           N  
ATOM   2731  CA  MET B 918      59.618  23.604  10.200  1.00  0.00           C  
ATOM   2732  C   MET B 918      58.726  23.093   9.072  1.00  0.00           C  
ATOM   2733  O   MET B 918      57.636  22.575   9.325  1.00  0.00           O  
ATOM   2734  CB  MET B 918      59.546  25.128  10.252  1.00  0.00           C  
ATOM   2735  CG  MET B 918      60.178  25.744  11.479  1.00  0.00           C  
ATOM   2736  SD  MET B 918      59.866  27.519  11.527  1.00  0.00           S  
ATOM   2737  CE  MET B 918      59.817  27.798  13.326  1.00  0.00           C  
ATOM   2738  N   LEU B 919      59.163  23.262   7.831  1.00  0.00           N  
ATOM   2739  CA  LEU B 919      58.373  22.794   6.703  1.00  0.00           C  
ATOM   2740  C   LEU B 919      58.037  21.302   6.808  1.00  0.00           C  
ATOM   2741  O   LEU B 919      56.897  20.889   6.584  1.00  0.00           O  
ATOM   2742  CB  LEU B 919      59.107  23.049   5.389  1.00  0.00           C  
ATOM   2743  CG  LEU B 919      59.051  24.434   4.780  1.00  0.00           C  
ATOM   2744  CD1 LEU B 919      59.292  24.317   3.271  1.00  0.00           C  
ATOM   2745  CD2 LEU B 919      57.676  24.999   5.037  1.00  0.00           C  
ATOM   2746  N   ARG B 920      59.033  20.497   7.169  1.00  0.00           N  
ATOM   2747  CA  ARG B 920      58.831  19.059   7.284  1.00  0.00           C  
ATOM   2748  C   ARG B 920      57.906  18.754   8.433  1.00  0.00           C  
ATOM   2749  O   ARG B 920      56.922  18.053   8.251  1.00  0.00           O  
ATOM   2750  CB  ARG B 920      60.156  18.298   7.400  1.00  0.00           C  
ATOM   2751  CG  ARG B 920      60.405  17.443   6.155  1.00  0.00           C  
ATOM   2752  CD  ARG B 920      61.779  17.648   5.514  1.00  0.00           C  
ATOM   2753  NE  ARG B 920      62.850  17.519   6.496  1.00  0.00           N  
ATOM   2754  CZ  ARG B 920      64.129  17.353   6.190  1.00  0.00           C  
ATOM   2755  NH1 ARG B 920      64.521  17.258   4.915  1.00  0.00           N  
ATOM   2756  NH2 ARG B 920      65.003  17.264   7.187  1.00  0.00           N  
ATOM   2757  N   ALA B1108      58.125  19.389   9.573  1.00  0.00           N  
ATOM   2758  CA  ALA B1108      57.260  19.165  10.713  1.00  0.00           C  
ATOM   2759  C   ALA B1108      55.868  19.691  10.410  1.00  0.00           C  
ATOM   2760  O   ALA B1108      55.070  19.879  11.322  1.00  0.00           O  
ATOM   2761  CB  ALA B1108      57.825  19.833  11.979  1.00  0.00           C  
ATOM   2762  N   ALA B1110      55.601  19.969   9.136  1.00  0.00           N  
ATOM   2763  CA  ALA B1110      54.306  20.445   8.676  1.00  0.00           C  
ATOM   2764  C   ALA B1110      53.954  19.715   7.383  1.00  0.00           C  
ATOM   2765  O   ALA B1110      53.413  20.304   6.442  1.00  0.00           O  
ATOM   2766  CB  ALA B1110      54.355  21.930   8.437  1.00  0.00           C  
ATOM   2767  N   GLY B1112      54.381  18.458   7.312  1.00  0.00           N  
ATOM   2768  CA  GLY B1112      54.096  17.602   6.178  1.00  0.00           C  
ATOM   2769  C   GLY B1112      54.641  18.049   4.855  1.00  0.00           C  
ATOM   2770  O   GLY B1112      54.169  17.575   3.823  1.00  0.00           O  
ATOM   2771  N   LYS B1113      55.606  18.965   4.859  1.00  0.00           N  
ATOM   2772  CA  LYS B1113      56.179  19.434   3.596  1.00  0.00           C  
ATOM   2773  C   LYS B1113      57.326  18.509   3.223  1.00  0.00           C  
ATOM   2774  O   LYS B1113      58.138  18.122   4.081  1.00  0.00           O  
ATOM   2775  CB  LYS B1113      56.667  20.886   3.682  1.00  0.00           C  
ATOM   2776  CG  LYS B1113      55.636  21.877   4.195  1.00  0.00           C  
ATOM   2777  CD  LYS B1113      54.343  21.848   3.403  1.00  0.00           C  
ATOM   2778  CE  LYS B1113      54.525  22.377   1.993  1.00  0.00           C  
ATOM   2779  NZ  LYS B1113      53.207  22.436   1.289  1.00  0.00           N  
ATOM   2780  N   GLU B1114      57.387  18.162   1.943  1.00  0.00           N  
ATOM   2781  CA  GLU B1114      58.407  17.263   1.440  1.00  0.00           C  
ATOM   2782  C   GLU B1114      59.598  17.992   0.803  1.00  0.00           C  
ATOM   2783  O   GLU B1114      59.664  18.142  -0.421  1.00  0.00           O  
ATOM   2784  CB  GLU B1114      57.757  16.287   0.452  1.00  0.00           C  
ATOM   2785  CG  GLU B1114      58.589  15.072   0.070  1.00  0.00           C  
ATOM   2786  CD  GLU B1114      57.732  13.898  -0.411  1.00  0.00           C  
ATOM   2787  OE1 GLU B1114      57.154  13.196   0.449  1.00  0.00           O  
ATOM   2788  OE2 GLU B1114      57.637  13.671  -1.640  1.00  0.00           O  
ATOM   2789  N   ILE B1115      60.500  18.504   1.642  1.00  0.00           N  
ATOM   2790  CA  ILE B1115      61.707  19.176   1.155  1.00  0.00           C  
ATOM   2791  C   ILE B1115      62.927  18.451   1.714  1.00  0.00           C  
ATOM   2792  O   ILE B1115      62.897  17.938   2.851  1.00  0.00           O  
ATOM   2793  CB  ILE B1115      61.807  20.713   1.505  1.00  0.00           C  
ATOM   2794  CG1 ILE B1115      61.943  20.963   3.010  1.00  0.00           C  
ATOM   2795  CG2 ILE B1115      60.668  21.474   0.894  1.00  0.00           C  
ATOM   2796  CD1 ILE B1115      60.771  20.556   3.832  1.00  0.00           C  
ATOM   2797  N   GLY B1116      64.000  18.435   0.923  1.00  0.00           N  
ATOM   2798  CA  GLY B1116      65.211  17.758   1.341  1.00  0.00           C  
ATOM   2799  C   GLY B1116      66.418  18.584   1.744  1.00  0.00           C  
ATOM   2800  O   GLY B1116      67.019  19.255   0.922  1.00  0.00           O  
ATOM   2801  N   ASP B1117      66.777  18.496   3.016  1.00  0.00           N  
ATOM   2802  CA  ASP B1117      67.935  19.172   3.593  1.00  0.00           C  
ATOM   2803  C   ASP B1117      68.678  20.332   2.889  1.00  0.00           C  
ATOM   2804  O   ASP B1117      68.926  21.365   3.525  1.00  0.00           O  
ATOM   2805  CB  ASP B1117      68.944  18.119   4.070  1.00  0.00           C  
ATOM   2806  CG  ASP B1117      68.528  17.455   5.387  1.00  0.00           C  
ATOM   2807  OD1 ASP B1117      68.001  18.158   6.286  1.00  0.00           O  
ATOM   2808  OD2 ASP B1117      68.757  16.229   5.532  1.00  0.00           O  
ATOM   2809  N   PHE B1118      69.129  20.145   1.647  1.00  0.00           N  
ATOM   2810  CA  PHE B1118      69.841  21.213   0.931  1.00  0.00           C  
ATOM   2811  C   PHE B1118      69.143  21.457  -0.381  1.00  0.00           C  
ATOM   2812  O   PHE B1118      69.763  21.362  -1.440  1.00  0.00           O  
ATOM   2813  CB  PHE B1118      71.290  20.824   0.582  1.00  0.00           C  
ATOM   2814  CG  PHE B1118      72.050  20.223   1.704  1.00  0.00           C  
ATOM   2815  CD1 PHE B1118      72.055  20.811   2.961  1.00  0.00           C  
ATOM   2816  CD2 PHE B1118      72.738  19.043   1.514  1.00  0.00           C  
ATOM   2817  CE1 PHE B1118      72.738  20.216   4.015  1.00  0.00           C  
ATOM   2818  CE2 PHE B1118      73.418  18.449   2.557  1.00  0.00           C  
ATOM   2819  CZ  PHE B1118      73.420  19.034   3.813  1.00  0.00           C  
ATOM   2820  N   GLU B1124      67.862  21.762  -0.346  1.00  0.00           N  
ATOM   2821  CA  GLU B1124      67.163  21.974  -1.599  1.00  0.00           C  
ATOM   2822  C   GLU B1124      66.601  23.368  -1.668  1.00  0.00           C  
ATOM   2823  O   GLU B1124      66.044  23.878  -0.702  1.00  0.00           O  
ATOM   2824  CB  GLU B1124      66.053  20.938  -1.772  1.00  0.00           C  
ATOM   2825  CG  GLU B1124      65.418  20.918  -3.154  1.00  0.00           C  
ATOM   2826  CD  GLU B1124      64.405  19.792  -3.320  1.00  0.00           C  
ATOM   2827  OE1 GLU B1124      64.007  19.198  -2.277  1.00  0.00           O  
ATOM   2828  OE2 GLU B1124      64.024  19.512  -4.492  1.00  0.00           O  
ATOM   2829  N   ASP B1125      66.786  24.002  -2.810  1.00  0.00           N  
ATOM   2830  CA  ASP B1125      66.280  25.339  -2.994  1.00  0.00           C  
ATOM   2831  C   ASP B1125      64.783  25.380  -2.677  1.00  0.00           C  
ATOM   2832  O   ASP B1125      64.017  24.540  -3.171  1.00  0.00           O  
ATOM   2833  CB  ASP B1125      66.519  25.773  -4.443  1.00  0.00           C  
ATOM   2834  CG  ASP B1125      66.781  27.276  -4.579  1.00  0.00           C  
ATOM   2835  OD1 ASP B1125      66.854  27.993  -3.539  1.00  0.00           O  
ATOM   2836  OD2 ASP B1125      66.931  27.734  -5.739  1.00  0.00           O  
ATOM   2837  N   LEU B1126      64.392  26.300  -1.790  1.00  0.00           N  
ATOM   2838  CA  LEU B1126      62.986  26.506  -1.431  1.00  0.00           C  
ATOM   2839  C   LEU B1126      62.264  27.029  -2.678  1.00  0.00           C  
ATOM   2840  O   LEU B1126      62.716  27.985  -3.319  1.00  0.00           O  
ATOM   2841  CB  LEU B1126      62.857  27.573  -0.354  1.00  0.00           C  
ATOM   2842  CG  LEU B1126      63.362  27.296   1.052  1.00  0.00           C  
ATOM   2843  CD1 LEU B1126      63.189  28.545   1.917  1.00  0.00           C  
ATOM   2844  CD2 LEU B1126      62.571  26.147   1.637  1.00  0.00           C  
ATOM   2845  N   SER B1127      61.176  26.382  -3.062  1.00  0.00           N  
ATOM   2846  CA  SER B1127      60.434  26.838  -4.227  1.00  0.00           C  
ATOM   2847  C   SER B1127      59.538  27.976  -3.775  1.00  0.00           C  
ATOM   2848  O   SER B1127      59.427  28.264  -2.581  1.00  0.00           O  
ATOM   2849  CB  SER B1127      59.565  25.716  -4.786  1.00  0.00           C  
ATOM   2850  OG  SER B1127      58.632  25.253  -3.805  1.00  0.00           O  
ATOM   2851  N   THR B1128      58.870  28.589  -4.737  1.00  0.00           N  
ATOM   2852  CA  THR B1128      57.955  29.677  -4.485  1.00  0.00           C  
ATOM   2853  C   THR B1128      56.933  29.294  -3.431  1.00  0.00           C  
ATOM   2854  O   THR B1128      56.861  29.920  -2.372  1.00  0.00           O  
ATOM   2855  CB  THR B1128      57.254  29.997  -5.773  1.00  0.00           C  
ATOM   2856  OG1 THR B1128      58.257  30.168  -6.778  1.00  0.00           O  
ATOM   2857  CG2 THR B1128      56.442  31.261  -5.646  1.00  0.00           C  
ATOM   2858  N   GLU B1129      56.207  28.209  -3.702  1.00  0.00           N  
ATOM   2859  CA  GLU B1129      55.171  27.709  -2.802  1.00  0.00           C  
ATOM   2860  C   GLU B1129      55.728  27.453  -1.405  1.00  0.00           C  
ATOM   2861  O   GLU B1129      55.101  27.794  -0.394  1.00  0.00           O  
ATOM   2862  CB  GLU B1129      54.549  26.434  -3.370  1.00  0.00           C  
ATOM   2863  CG  GLU B1129      53.175  26.091  -2.779  1.00  0.00           C  
ATOM   2864  CD  GLU B1129      52.594  24.768  -3.310  1.00  0.00           C  
ATOM   2865  OE1 GLU B1129      52.260  24.689  -4.524  1.00  0.00           O  
ATOM   2866  OE2 GLU B1129      52.465  23.809  -2.504  1.00  0.00           O  
ATOM   2867  N   ASN B1130      56.916  26.866  -1.352  1.00  0.00           N  
ATOM   2868  CA  ASN B1130      57.548  26.585  -0.063  1.00  0.00           C  
ATOM   2869  C   ASN B1130      57.889  27.903   0.639  1.00  0.00           C  
ATOM   2870  O   ASN B1130      57.525  28.125   1.809  1.00  0.00           O  
ATOM   2871  CB  ASN B1130      58.842  25.780  -0.259  1.00  0.00           C  
ATOM   2872  CG  ASN B1130      58.628  24.282  -0.192  1.00  0.00           C  
ATOM   2873  OD1 ASN B1130      57.886  23.790   0.660  1.00  0.00           O  
ATOM   2874  ND2 ASN B1130      59.315  23.543  -1.069  1.00  0.00           N  
ATOM   2875  N   GLU B1131      58.593  28.757  -0.107  1.00  0.00           N  
ATOM   2876  CA  GLU B1131      59.040  30.064   0.346  1.00  0.00           C  
ATOM   2877  C   GLU B1131      57.903  30.726   1.115  1.00  0.00           C  
ATOM   2878  O   GLU B1131      57.962  30.906   2.355  1.00  0.00           O  
ATOM   2879  CB  GLU B1131      59.440  30.915  -0.868  1.00  0.00           C  
ATOM   2880  CG  GLU B1131      60.021  32.288  -0.523  1.00  0.00           C  
ATOM   2881  CD  GLU B1131      60.374  33.130  -1.743  1.00  0.00           C  
ATOM   2882  OE1 GLU B1131      60.897  32.588  -2.744  1.00  0.00           O  
ATOM   2883  OE2 GLU B1131      60.141  34.352  -1.687  1.00  0.00           O  
ATOM   2884  N   LYS B1132      56.821  30.981   0.387  1.00  0.00           N  
ATOM   2885  CA  LYS B1132      55.655  31.611   0.973  1.00  0.00           C  
ATOM   2886  C   LYS B1132      55.169  30.847   2.226  1.00  0.00           C  
ATOM   2887  O   LYS B1132      55.072  31.424   3.325  1.00  0.00           O  
ATOM   2888  CB  LYS B1132      54.559  31.707  -0.072  1.00  0.00           C  
ATOM   2889  CG  LYS B1132      55.024  32.227  -1.419  1.00  0.00           C  
ATOM   2890  CD  LYS B1132      53.828  32.289  -2.358  1.00  0.00           C  
ATOM   2891  CE  LYS B1132      54.232  32.512  -3.801  1.00  0.00           C  
ATOM   2892  NZ  LYS B1132      53.056  32.481  -4.733  1.00  0.00           N  
ATOM   2893  N   PHE B1133      54.951  29.539   2.079  1.00  0.00           N  
ATOM   2894  CA  PHE B1133      54.482  28.720   3.194  1.00  0.00           C  
ATOM   2895  C   PHE B1133      55.351  28.811   4.459  1.00  0.00           C  
ATOM   2896  O   PHE B1133      54.817  28.867   5.584  1.00  0.00           O  
ATOM   2897  CB  PHE B1133      54.320  27.246   2.772  1.00  0.00           C  
ATOM   2898  CG  PHE B1133      53.669  26.374   3.835  1.00  0.00           C  
ATOM   2899  CD1 PHE B1133      52.451  26.737   4.403  1.00  0.00           C  
ATOM   2900  CD2 PHE B1133      54.295  25.231   4.297  1.00  0.00           C  
ATOM   2901  CE1 PHE B1133      51.877  25.986   5.407  1.00  0.00           C  
ATOM   2902  CE2 PHE B1133      53.719  24.474   5.307  1.00  0.00           C  
ATOM   2903  CZ  PHE B1133      52.509  24.856   5.860  1.00  0.00           C  
ATOM   2904  N   LEU B1134      56.675  28.813   4.298  1.00  0.00           N  
ATOM   2905  CA  LEU B1134      57.524  28.897   5.486  1.00  0.00           C  
ATOM   2906  C   LEU B1134      57.147  30.207   6.137  1.00  0.00           C  
ATOM   2907  O   LEU B1134      56.856  30.245   7.336  1.00  0.00           O  
ATOM   2908  CB  LEU B1134      59.023  28.917   5.145  1.00  0.00           C  
ATOM   2909  CG  LEU B1134      60.008  28.352   6.192  1.00  0.00           C  
ATOM   2910  CD1 LEU B1134      61.398  28.754   5.811  1.00  0.00           C  
ATOM   2911  CD2 LEU B1134      59.728  28.785   7.608  1.00  0.00           C  
ATOM   2912  N   GLY B1135      57.058  31.243   5.298  1.00  0.00           N  
ATOM   2913  CA  GLY B1135      56.716  32.576   5.745  1.00  0.00           C  
ATOM   2914  C   GLY B1135      55.509  32.569   6.635  1.00  0.00           C  
ATOM   2915  O   GLY B1135      55.545  33.130   7.744  1.00  0.00           O  
ATOM   2916  N   LYS B1136      54.469  31.883   6.152  1.00  0.00           N  
ATOM   2917  CA  LYS B1136      53.199  31.709   6.862  1.00  0.00           C  
ATOM   2918  C   LYS B1136      53.398  31.114   8.265  1.00  0.00           C  
ATOM   2919  O   LYS B1136      52.849  31.625   9.245  1.00  0.00           O  
ATOM   2920  CB  LYS B1136      52.264  30.830   6.037  1.00  0.00           C  
ATOM   2921  CG  LYS B1136      50.986  30.454   6.741  1.00  0.00           C  
ATOM   2922  CD  LYS B1136      50.065  29.736   5.756  1.00  0.00           C  
ATOM   2923  CE  LYS B1136      48.910  28.983   6.445  1.00  0.00           C  
ATOM   2924  NZ  LYS B1136      48.085  28.201   5.453  1.00  0.00           N  
ATOM   2925  N   LEU B1137      54.202  30.059   8.375  1.00  0.00           N  
ATOM   2926  CA  LEU B1137      54.444  29.470   9.681  1.00  0.00           C  
ATOM   2927  C   LEU B1137      55.168  30.451  10.597  1.00  0.00           C  
ATOM   2928  O   LEU B1137      54.844  30.538  11.792  1.00  0.00           O  
ATOM   2929  CB  LEU B1137      55.239  28.163   9.582  1.00  0.00           C  
ATOM   2930  CG  LEU B1137      54.526  26.819   9.324  1.00  0.00           C  
ATOM   2931  CD1 LEU B1137      54.396  26.545   7.820  1.00  0.00           C  
ATOM   2932  CD2 LEU B1137      55.335  25.697   9.983  1.00  0.00           C  
ATOM   2933  N   VAL B1138      56.114  31.217  10.041  1.00  0.00           N  
ATOM   2934  CA  VAL B1138      56.876  32.191  10.845  1.00  0.00           C  
ATOM   2935  C   VAL B1138      55.900  33.246  11.383  1.00  0.00           C  
ATOM   2936  O   VAL B1138      56.034  33.718  12.526  1.00  0.00           O  
ATOM   2937  CB  VAL B1138      58.005  32.908  10.041  1.00  0.00           C  
ATOM   2938  CG1 VAL B1138      59.173  33.223  10.959  1.00  0.00           C  
ATOM   2939  CG2 VAL B1138      58.463  32.085   8.855  1.00  0.00           C  
ATOM   2940  N   ARG B1139      54.896  33.552  10.557  1.00  0.00           N  
ATOM   2941  CA  ARG B1139      53.839  34.508  10.879  1.00  0.00           C  
ATOM   2942  C   ARG B1139      53.178  34.143  12.196  1.00  0.00           C  
ATOM   2943  O   ARG B1139      52.947  35.018  13.029  1.00  0.00           O  
ATOM   2944  CB  ARG B1139      52.773  34.508   9.765  1.00  0.00           C  
ATOM   2945  CG  ARG B1139      51.551  35.410   9.993  1.00  0.00           C  
ATOM   2946  CD  ARG B1139      51.863  36.873   9.718  1.00  0.00           C  
ATOM   2947  NE  ARG B1139      50.773  37.767  10.111  1.00  0.00           N  
ATOM   2948  CZ  ARG B1139      50.205  38.660   9.300  1.00  0.00           C  
ATOM   2949  NH1 ARG B1139      50.586  38.751   8.027  1.00  0.00           N  
ATOM   2950  NH2 ARG B1139      49.227  39.443   9.745  1.00  0.00           N  
ATOM   2951  N   ASP B1140      52.840  32.862  12.359  1.00  0.00           N  
ATOM   2952  CA  ASP B1140      52.188  32.383  13.577  1.00  0.00           C  
ATOM   2953  C   ASP B1140      53.209  32.129  14.664  1.00  0.00           C  
ATOM   2954  O   ASP B1140      53.121  32.682  15.761  1.00  0.00           O  
ATOM   2955  CB  ASP B1140      51.436  31.084  13.310  1.00  0.00           C  
ATOM   2956  CG  ASP B1140      50.726  31.088  11.981  1.00  0.00           C  
ATOM   2957  OD1 ASP B1140      50.102  32.114  11.643  1.00  0.00           O  
ATOM   2958  OD2 ASP B1140      50.803  30.070  11.263  1.00  0.00           O  
ATOM   2959  N   LYS B1141      54.185  31.293  14.334  1.00  0.00           N  
ATOM   2960  CA  LYS B1141      55.243  30.913  15.260  1.00  0.00           C  
ATOM   2961  C   LYS B1141      55.934  32.069  15.979  1.00  0.00           C  
ATOM   2962  O   LYS B1141      56.052  32.052  17.207  1.00  0.00           O  
ATOM   2963  CB  LYS B1141      56.281  30.052  14.521  1.00  0.00           C  
ATOM   2964  CG  LYS B1141      57.535  29.737  15.312  1.00  0.00           C  
ATOM   2965  CD  LYS B1141      57.203  29.164  16.660  1.00  0.00           C  
ATOM   2966  CE  LYS B1141      58.459  28.758  17.371  1.00  0.00           C  
ATOM   2967  NZ  LYS B1141      59.249  27.879  16.472  1.00  0.00           N  
ATOM   2968  N   TYR B1142      56.407  33.050  15.204  1.00  0.00           N  
ATOM   2969  CA  TYR B1142      57.126  34.206  15.739  1.00  0.00           C  
ATOM   2970  C   TYR B1142      56.359  35.505  15.682  1.00  0.00           C  
ATOM   2971  O   TYR B1142      56.832  36.532  16.165  1.00  0.00           O  
ATOM   2972  CB  TYR B1142      58.454  34.366  15.021  1.00  0.00           C  
ATOM   2973  CG  TYR B1142      59.384  33.217  15.280  1.00  0.00           C  
ATOM   2974  CD1 TYR B1142      59.855  32.969  16.564  1.00  0.00           C  
ATOM   2975  CD2 TYR B1142      59.802  32.379  14.249  1.00  0.00           C  
ATOM   2976  CE1 TYR B1142      60.727  31.915  16.818  1.00  0.00           C  
ATOM   2977  CE2 TYR B1142      60.675  31.318  14.494  1.00  0.00           C  
ATOM   2978  CZ  TYR B1142      61.135  31.097  15.782  1.00  0.00           C  
ATOM   2979  OH  TYR B1142      62.033  30.088  16.049  1.00  0.00           O  
ATOM   2980  N   ASP B1143      55.200  35.462  15.039  1.00  0.00           N  
ATOM   2981  CA  ASP B1143      54.323  36.618  14.922  1.00  0.00           C  
ATOM   2982  C   ASP B1143      54.986  37.847  14.330  1.00  0.00           C  
ATOM   2983  O   ASP B1143      54.908  38.937  14.896  1.00  0.00           O  
ATOM   2984  CB  ASP B1143      53.722  36.944  16.281  1.00  0.00           C  
ATOM   2985  CG  ASP B1143      52.294  37.413  16.175  1.00  0.00           C  
ATOM   2986  OD1 ASP B1143      51.586  37.029  15.203  1.00  0.00           O  
ATOM   2987  OD2 ASP B1143      51.883  38.170  17.081  1.00  0.00           O  
ATOM   2988  N   THR B1153      55.575  37.672  13.153  1.00  0.00           N  
ATOM   2989  CA  THR B1153      56.268  38.741  12.465  1.00  0.00           C  
ATOM   2990  C   THR B1153      56.229  38.566  10.963  1.00  0.00           C  
ATOM   2991  O   THR B1153      56.478  37.479  10.443  1.00  0.00           O  
ATOM   2992  CB  THR B1153      57.742  38.781  12.872  1.00  0.00           C  
ATOM   2993  OG1 THR B1153      58.463  39.680  12.010  1.00  0.00           O  
ATOM   2994  CG2 THR B1153      58.347  37.389  12.790  1.00  0.00           C  
ATOM   2995  N   ASP B1154      55.992  39.674  10.275  1.00  0.00           N  
ATOM   2996  CA  ASP B1154      55.935  39.697   8.823  1.00  0.00           C  
ATOM   2997  C   ASP B1154      57.351  39.834   8.236  1.00  0.00           C  
ATOM   2998  O   ASP B1154      57.531  39.899   6.997  1.00  0.00           O  
ATOM   2999  CB  ASP B1154      55.046  40.860   8.361  1.00  0.00           C  
ATOM   3000  CG  ASP B1154      53.554  40.515   8.365  1.00  0.00           C  
ATOM   3001  OD1 ASP B1154      53.111  39.815   7.431  1.00  0.00           O  
ATOM   3002  OD2 ASP B1154      52.812  40.977   9.262  1.00  0.00           O  
ATOM   3003  N   PHE B1155      58.349  39.816   9.125  1.00  0.00           N  
ATOM   3004  CA  PHE B1155      59.749  39.961   8.737  1.00  0.00           C  
ATOM   3005  C   PHE B1155      60.696  39.029   9.503  1.00  0.00           C  
ATOM   3006  O   PHE B1155      60.775  39.085  10.758  1.00  0.00           O  
ATOM   3007  CB  PHE B1155      60.175  41.416   8.964  1.00  0.00           C  
ATOM   3008  CG  PHE B1155      61.596  41.693   8.603  1.00  0.00           C  
ATOM   3009  CD1 PHE B1155      61.979  41.761   7.273  1.00  0.00           C  
ATOM   3010  CD2 PHE B1155      62.555  41.843   9.599  1.00  0.00           C  
ATOM   3011  CE1 PHE B1155      63.295  41.967   6.932  1.00  0.00           C  
ATOM   3012  CE2 PHE B1155      63.867  42.045   9.272  1.00  0.00           C  
ATOM   3013  CZ  PHE B1155      64.242  42.106   7.934  1.00  0.00           C  
ATOM   3014  N   TYR B1156      61.466  38.243   8.734  1.00  0.00           N  
ATOM   3015  CA  TYR B1156      62.429  37.275   9.289  1.00  0.00           C  
ATOM   3016  C   TYR B1156      63.655  37.078   8.381  1.00  0.00           C  
ATOM   3017  O   TYR B1156      63.582  37.246   7.128  1.00  0.00           O  
ATOM   3018  CB  TYR B1156      61.743  35.901   9.596  1.00  0.00           C  
ATOM   3019  CG  TYR B1156      61.503  34.974   8.407  1.00  0.00           C  
ATOM   3020  CD1 TYR B1156      60.718  35.370   7.344  1.00  0.00           C  
ATOM   3021  CD2 TYR B1156      62.146  33.742   8.310  1.00  0.00           C  
ATOM   3022  CE1 TYR B1156      60.599  34.576   6.218  1.00  0.00           C  
ATOM   3023  CE2 TYR B1156      62.027  32.937   7.171  1.00  0.00           C  
ATOM   3024  CZ  TYR B1156      61.259  33.364   6.129  1.00  0.00           C  
ATOM   3025  OH  TYR B1156      61.168  32.630   4.956  1.00  0.00           O  
ATOM   3026  N   ILE B1157      64.776  36.732   9.019  1.00  0.00           N  
ATOM   3027  CA  ILE B1157      66.039  36.469   8.323  1.00  0.00           C  
ATOM   3028  C   ILE B1157      66.296  34.929   8.270  1.00  0.00           C  
ATOM   3029  O   ILE B1157      66.260  34.236   9.315  1.00  0.00           O  
ATOM   3030  CB  ILE B1157      67.238  37.159   9.052  1.00  0.00           C  
ATOM   3031  CG1 ILE B1157      66.919  38.629   9.376  1.00  0.00           C  
ATOM   3032  CG2 ILE B1157      68.450  37.156   8.163  1.00  0.00           C  
ATOM   3033  CD1 ILE B1157      68.019  39.389  10.153  1.00  0.00           C  
ATOM   3034  N   LEU B1158      66.464  34.398   7.053  1.00  0.00           N  
ATOM   3035  CA  LEU B1158      66.744  32.971   6.831  1.00  0.00           C  
ATOM   3036  C   LEU B1158      68.236  32.852   6.536  1.00  0.00           C  
ATOM   3037  O   LEU B1158      68.680  32.973   5.383  1.00  0.00           O  
ATOM   3038  CB  LEU B1158      65.947  32.422   5.642  1.00  0.00           C  
ATOM   3039  CG  LEU B1158      65.887  30.892   5.542  1.00  0.00           C  
ATOM   3040  CD1 LEU B1158      65.062  30.316   6.682  1.00  0.00           C  
ATOM   3041  CD2 LEU B1158      65.311  30.481   4.221  1.00  0.00           C  
ATOM   3042  N   ASP B1159      68.972  32.491   7.581  1.00  0.00           N  
ATOM   3043  CA  ASP B1159      70.433  32.414   7.565  1.00  0.00           C  
ATOM   3044  C   ASP B1159      71.100  31.044   7.407  1.00  0.00           C  
ATOM   3045  O   ASP B1159      70.676  30.053   7.993  1.00  0.00           O  
ATOM   3046  CB  ASP B1159      70.915  33.094   8.870  1.00  0.00           C  
ATOM   3047  CG  ASP B1159      72.427  33.196   8.994  1.00  0.00           C  
ATOM   3048  OD1 ASP B1159      73.148  33.213   7.949  1.00  0.00           O  
ATOM   3049  OD2 ASP B1159      72.854  33.283  10.176  1.00  0.00           O  
ATOM   3050  N   LYS B1160      72.229  31.054   6.713  1.00  0.00           N  
ATOM   3051  CA  LYS B1160      73.065  29.876   6.470  1.00  0.00           C  
ATOM   3052  C   LYS B1160      72.584  28.825   5.475  1.00  0.00           C  
ATOM   3053  O   LYS B1160      72.651  27.628   5.722  1.00  0.00           O  
ATOM   3054  CB  LYS B1160      73.529  29.266   7.796  1.00  0.00           C  
ATOM   3055  CG  LYS B1160      74.882  29.797   8.230  1.00  0.00           C  
ATOM   3056  CD  LYS B1160      74.944  30.109   9.713  1.00  0.00           C  
ATOM   3057  CE  LYS B1160      76.363  30.570  10.078  1.00  0.00           C  
ATOM   3058  NZ  LYS B1160      76.565  30.918  11.529  1.00  0.00           N  
ATOM   3059  N   PHE B1161      72.172  29.306   4.309  1.00  0.00           N  
ATOM   3060  CA  PHE B1161      71.694  28.476   3.208  1.00  0.00           C  
ATOM   3061  C   PHE B1161      72.746  27.475   2.828  1.00  0.00           C  
ATOM   3062  O   PHE B1161      73.932  27.676   3.053  1.00  0.00           O  
ATOM   3063  CB  PHE B1161      71.499  29.315   1.933  1.00  0.00           C  
ATOM   3064  CG  PHE B1161      70.178  30.010   1.822  1.00  0.00           C  
ATOM   3065  CD1 PHE B1161      69.659  30.753   2.880  1.00  0.00           C  
ATOM   3066  CD2 PHE B1161      69.485  29.958   0.625  1.00  0.00           C  
ATOM   3067  CE1 PHE B1161      68.471  31.439   2.748  1.00  0.00           C  
ATOM   3068  CE2 PHE B1161      68.309  30.629   0.467  1.00  0.00           C  
ATOM   3069  CZ  PHE B1161      67.790  31.381   1.535  1.00  0.00           C  
ATOM   3070  N   PRO B1162      72.327  26.399   2.184  1.00  0.00           N  
ATOM   3071  CA  PRO B1162      73.283  25.396   1.762  1.00  0.00           C  
ATOM   3072  C   PRO B1162      74.085  26.025   0.635  1.00  0.00           C  
ATOM   3073  O   PRO B1162      73.526  26.633  -0.282  1.00  0.00           O  
ATOM   3074  CB  PRO B1162      72.385  24.266   1.262  1.00  0.00           C  
ATOM   3075  CG  PRO B1162      71.163  24.963   0.829  1.00  0.00           C  
ATOM   3076  CD  PRO B1162      70.958  25.945   1.931  1.00  0.00           C  
ATOM   3077  N   LEU B1163      75.389  25.790   0.703  1.00  0.00           N  
ATOM   3078  CA  LEU B1163      76.394  26.291  -0.219  1.00  0.00           C  
ATOM   3079  C   LEU B1163      76.316  25.884  -1.705  1.00  0.00           C  
ATOM   3080  O   LEU B1163      77.044  26.444  -2.521  1.00  0.00           O  
ATOM   3081  CB  LEU B1163      77.780  25.985   0.374  1.00  0.00           C  
ATOM   3082  CG  LEU B1163      79.048  26.574  -0.236  1.00  0.00           C  
ATOM   3083  CD1 LEU B1163      79.529  25.687  -1.376  1.00  0.00           C  
ATOM   3084  CD2 LEU B1163      78.805  28.020  -0.702  1.00  0.00           C  
ATOM   3085  N   GLU B1416      75.454  24.949  -2.089  1.00  0.00           N  
ATOM   3086  CA  GLU B1416      75.412  24.627  -3.508  1.00  0.00           C  
ATOM   3087  C   GLU B1416      74.329  25.356  -4.253  1.00  0.00           C  
ATOM   3088  O   GLU B1416      74.251  25.272  -5.481  1.00  0.00           O  
ATOM   3089  CB  GLU B1416      75.363  23.131  -3.788  1.00  0.00           C  
ATOM   3090  CG  GLU B1416      75.691  22.769  -5.275  1.00  0.00           C  
ATOM   3091  CD  GLU B1416      76.976  23.445  -5.855  1.00  0.00           C  
ATOM   3092  OE1 GLU B1416      77.862  23.880  -5.075  1.00  0.00           O  
ATOM   3093  OE2 GLU B1416      77.104  23.523  -7.110  1.00  0.00           O  
ATOM   3094  N   ILE B1418      73.441  26.021  -3.518  1.00  0.00           N  
ATOM   3095  CA  ILE B1418      72.428  26.819  -4.200  1.00  0.00           C  
ATOM   3096  C   ILE B1418      72.872  28.283  -4.321  1.00  0.00           C  
ATOM   3097  O   ILE B1418      72.549  28.934  -5.307  1.00  0.00           O  
ATOM   3098  CB  ILE B1418      71.004  26.628  -3.667  1.00  0.00           C  
ATOM   3099  CG1 ILE B1418      70.980  26.484  -2.152  1.00  0.00           C  
ATOM   3100  CG2 ILE B1418      70.420  25.388  -4.275  1.00  0.00           C  
ATOM   3101  CD1 ILE B1418      69.581  26.180  -1.629  1.00  0.00           C  
ATOM   3102  N   ARG B1419      73.705  28.742  -3.382  1.00  0.00           N  
ATOM   3103  CA  ARG B1419      74.282  30.090  -3.402  1.00  0.00           C  
ATOM   3104  C   ARG B1419      75.269  30.196  -4.595  1.00  0.00           C  
ATOM   3105  O   ARG B1419      75.669  29.170  -5.151  1.00  0.00           O  
ATOM   3106  CB  ARG B1419      75.014  30.306  -2.094  1.00  0.00           C  
ATOM   3107  CG  ARG B1419      74.286  31.189  -1.117  1.00  0.00           C  
ATOM   3108  CD  ARG B1419      72.879  30.721  -0.886  1.00  0.00           C  
ATOM   3109  NE  ARG B1419      71.864  31.654  -1.379  1.00  0.00           N  
ATOM   3110  CZ  ARG B1419      71.205  32.542  -0.623  1.00  0.00           C  
ATOM   3111  NH1 ARG B1419      71.431  32.645   0.684  1.00  0.00           N  
ATOM   3112  NH2 ARG B1419      70.289  33.329  -1.180  1.00  0.00           N  
ATOM   3113  N   PRO B1420      75.697  31.422  -4.997  1.00  0.00           N  
ATOM   3114  CA  PRO B1420      76.632  31.547  -6.146  1.00  0.00           C  
ATOM   3115  C   PRO B1420      78.120  31.305  -5.864  1.00  0.00           C  
ATOM   3116  O   PRO B1420      78.570  31.395  -4.716  1.00  0.00           O  
ATOM   3117  CB  PRO B1420      76.397  32.988  -6.662  1.00  0.00           C  
ATOM   3118  CG  PRO B1420      75.151  33.471  -5.941  1.00  0.00           C  
ATOM   3119  CD  PRO B1420      75.224  32.754  -4.587  1.00  0.00           C  
ATOM   3120  N   PHE B1421      78.897  31.190  -6.945  1.00  0.00           N  
ATOM   3121  CA  PHE B1421      80.335  30.885  -6.845  1.00  0.00           C  
ATOM   3122  C   PHE B1421      81.193  31.706  -5.896  1.00  0.00           C  
ATOM   3123  O   PHE B1421      82.330  31.321  -5.625  1.00  0.00           O  
ATOM   3124  CB  PHE B1421      81.009  30.855  -8.230  1.00  0.00           C  
ATOM   3125  CG  PHE B1421      81.470  32.209  -8.735  1.00  0.00           C  
ATOM   3126  CD1 PHE B1421      82.475  32.928  -8.074  1.00  0.00           C  
ATOM   3127  CD2 PHE B1421      80.920  32.750  -9.899  1.00  0.00           C  
ATOM   3128  CE1 PHE B1421      82.919  34.151  -8.555  1.00  0.00           C  
ATOM   3129  CE2 PHE B1421      81.360  33.979 -10.396  1.00  0.00           C  
ATOM   3130  CZ  PHE B1421      82.363  34.684  -9.723  1.00  0.00           C  
ATOM   3131  N   TYR B1422      80.665  32.825  -5.404  1.00  0.00           N  
ATOM   3132  CA  TYR B1422      81.428  33.702  -4.526  1.00  0.00           C  
ATOM   3133  C   TYR B1422      80.978  33.792  -3.093  1.00  0.00           C  
ATOM   3134  O   TYR B1422      81.337  34.743  -2.397  1.00  0.00           O  
ATOM   3135  CB  TYR B1422      81.450  35.107  -5.111  1.00  0.00           C  
ATOM   3136  CG  TYR B1422      80.097  35.615  -5.524  1.00  0.00           C  
ATOM   3137  CD1 TYR B1422      79.122  35.940  -4.563  1.00  0.00           C  
ATOM   3138  CD2 TYR B1422      79.797  35.806  -6.876  1.00  0.00           C  
ATOM   3139  CE1 TYR B1422      77.899  36.442  -4.924  1.00  0.00           C  
ATOM   3140  CE2 TYR B1422      78.573  36.309  -7.256  1.00  0.00           C  
ATOM   3141  CZ  TYR B1422      77.638  36.622  -6.269  1.00  0.00           C  
ATOM   3142  OH  TYR B1422      76.444  37.124  -6.672  1.00  0.00           O  
ATOM   3143  N   THR B1423      80.185  32.836  -2.634  1.00  0.00           N  
ATOM   3144  CA  THR B1423      79.733  32.910  -1.247  1.00  0.00           C  
ATOM   3145  C   THR B1423      80.552  32.033  -0.290  1.00  0.00           C  
ATOM   3146  O   THR B1423      80.743  30.833  -0.502  1.00  0.00           O  
ATOM   3147  CB  THR B1423      78.199  32.727  -1.161  1.00  0.00           C  
ATOM   3148  OG1 THR B1423      77.818  32.147   0.089  1.00  0.00           O  
ATOM   3149  CG2 THR B1423      77.692  31.934  -2.312  1.00  0.00           C  
ATOM   3150  N   MET B1424      81.097  32.665   0.732  1.00  0.00           N  
ATOM   3151  CA  MET B1424      81.942  31.972   1.695  1.00  0.00           C  
ATOM   3152  C   MET B1424      81.350  30.721   2.305  1.00  0.00           C  
ATOM   3153  O   MET B1424      80.250  30.731   2.839  1.00  0.00           O  
ATOM   3154  CB  MET B1424      82.366  32.935   2.810  1.00  0.00           C  
ATOM   3155  CG  MET B1424      83.357  32.381   3.829  1.00  0.00           C  
ATOM   3156  SD  MET B1424      85.011  31.931   3.235  1.00  0.00           S  
ATOM   3157  CE  MET B1424      85.087  32.572   1.633  1.00  0.00           C  
ATOM   3158  N   PRO B1425      82.059  29.609   2.184  1.00  0.00           N  
ATOM   3159  CA  PRO B1425      81.588  28.348   2.747  1.00  0.00           C  
ATOM   3160  C   PRO B1425      81.616  28.480   4.256  1.00  0.00           C  
ATOM   3161  O   PRO B1425      82.411  29.238   4.776  1.00  0.00           O  
ATOM   3162  CB  PRO B1425      82.633  27.360   2.240  1.00  0.00           C  
ATOM   3163  CG  PRO B1425      82.956  27.915   0.833  1.00  0.00           C  
ATOM   3164  CD  PRO B1425      83.132  29.389   1.193  1.00  0.00           C  
ATOM   3165  N   ASP B1426      80.708  27.816   4.964  1.00  0.00           N  
ATOM   3166  CA  ASP B1426      80.694  27.891   6.426  1.00  0.00           C  
ATOM   3167  C   ASP B1426      81.926  27.153   6.997  1.00  0.00           C  
ATOM   3168  O   ASP B1426      82.242  26.029   6.589  1.00  0.00           O  
ATOM   3169  CB  ASP B1426      79.386  27.313   6.981  1.00  0.00           C  
ATOM   3170  CG  ASP B1426      79.348  27.295   8.515  1.00  0.00           C  
ATOM   3171  OD1 ASP B1426      80.091  26.496   9.096  1.00  0.00           O  
ATOM   3172  OD2 ASP B1426      78.595  28.059   9.164  1.00  0.00           O  
ATOM   3173  N   PRO B1427      82.638  27.770   7.952  1.00  0.00           N  
ATOM   3174  CA  PRO B1427      83.824  27.146   8.550  1.00  0.00           C  
ATOM   3175  C   PRO B1427      83.563  25.733   9.091  1.00  0.00           C  
ATOM   3176  O   PRO B1427      84.290  24.782   8.789  1.00  0.00           O  
ATOM   3177  CB  PRO B1427      84.191  28.125   9.676  1.00  0.00           C  
ATOM   3178  CG  PRO B1427      82.881  28.710  10.063  1.00  0.00           C  
ATOM   3179  CD  PRO B1427      82.263  28.977   8.704  1.00  0.00           C  
ATOM   3180  N   ALA B1437      82.501  25.619   9.875  1.00  0.00           N  
ATOM   3181  CA  ALA B1437      82.081  24.368  10.484  1.00  0.00           C  
ATOM   3182  C   ALA B1437      80.973  23.642   9.689  1.00  0.00           C  
ATOM   3183  O   ALA B1437      79.848  23.525  10.178  1.00  0.00           O  
ATOM   3184  CB  ALA B1437      81.601  24.642  11.910  1.00  0.00           C  
ATOM   3185  N   ASN B1438      81.286  23.242   8.454  1.00  0.00           N  
ATOM   3186  CA  ASN B1438      80.403  22.496   7.550  1.00  0.00           C  
ATOM   3187  C   ASN B1438      80.285  23.092   6.182  1.00  0.00           C  
ATOM   3188  O   ASN B1438      79.297  23.736   5.878  1.00  0.00           O  
ATOM   3189  CB  ASN B1438      78.993  22.270   8.096  1.00  0.00           C  
ATOM   3190  CG  ASN B1438      78.221  21.203   7.311  1.00  0.00           C  
ATOM   3191  OD1 ASN B1438      78.541  20.883   6.155  1.00  0.00           O  
ATOM   3192  ND2 ASN B1438      77.207  20.640   7.947  1.00  0.00           N  
ATOM   3193  N   PRO B1443      81.209  22.734   5.284  1.00  0.00           N  
ATOM   3194  CA  PRO B1443      81.270  23.207   3.894  1.00  0.00           C  
ATOM   3195  C   PRO B1443      80.058  22.844   3.071  1.00  0.00           C  
ATOM   3196  O   PRO B1443      80.117  22.853   1.839  1.00  0.00           O  
ATOM   3197  CB  PRO B1443      82.509  22.507   3.341  1.00  0.00           C  
ATOM   3198  CG  PRO B1443      82.567  21.219   4.150  1.00  0.00           C  
ATOM   3199  CD  PRO B1443      82.258  21.730   5.546  1.00  0.00           C  
ATOM   3200  N   LYS B1444      79.021  22.375   3.745  1.00  0.00           N  
ATOM   3201  CA  LYS B1444      77.794  22.029   3.069  1.00  0.00           C  
ATOM   3202  C   LYS B1444      76.945  23.284   3.063  1.00  0.00           C  
ATOM   3203  O   LYS B1444      76.158  23.534   2.151  1.00  0.00           O  
ATOM   3204  CB  LYS B1444      77.087  20.883   3.801  1.00  0.00           C  
ATOM   3205  CG  LYS B1444      77.774  19.541   3.620  1.00  0.00           C  
ATOM   3206  CD  LYS B1444      77.810  19.153   2.136  1.00  0.00           C  
ATOM   3207  CE  LYS B1444      78.517  17.827   1.933  1.00  0.00           C  
ATOM   3208  NZ  LYS B1444      79.901  17.849   2.505  1.00  0.00           N  
ATOM   3209  N   TYR B1448      77.116  24.078   4.101  1.00  0.00           N  
ATOM   3210  CA  TYR B1448      76.379  25.313   4.222  1.00  0.00           C  
ATOM   3211  C   TYR B1448      77.282  26.502   3.893  1.00  0.00           C  
ATOM   3212  O   TYR B1448      78.502  26.370   3.774  1.00  0.00           O  
ATOM   3213  CB  TYR B1448      75.755  25.409   5.612  1.00  0.00           C  
ATOM   3214  CG  TYR B1448      74.659  24.385   5.798  1.00  0.00           C  
ATOM   3215  CD1 TYR B1448      73.638  24.258   4.855  1.00  0.00           C  
ATOM   3216  CD2 TYR B1448      74.641  23.538   6.905  1.00  0.00           C  
ATOM   3217  CE1 TYR B1448      72.623  23.311   5.015  1.00  0.00           C  
ATOM   3218  CE2 TYR B1448      73.628  22.583   7.072  1.00  0.00           C  
ATOM   3219  CZ  TYR B1448      72.622  22.478   6.128  1.00  0.00           C  
ATOM   3220  OH  TYR B1448      71.610  21.556   6.301  1.00  0.00           O  
ATOM   3221  N   SER B1456      76.670  27.646   3.650  1.00  0.00           N  
ATOM   3222  CA  SER B1456      77.435  28.816   3.308  1.00  0.00           C  
ATOM   3223  C   SER B1456      77.008  29.947   4.198  1.00  0.00           C  
ATOM   3224  O   SER B1456      76.011  29.832   4.923  1.00  0.00           O  
ATOM   3225  CB  SER B1456      77.173  29.196   1.861  1.00  0.00           C  
ATOM   3226  OG  SER B1456      75.819  29.563   1.688  1.00  0.00           O  
ATOM   3227  N   ASN B1457      77.806  31.012   4.156  1.00  0.00           N  
ATOM   3228  CA  ASN B1457      77.576  32.254   4.889  1.00  0.00           C  
ATOM   3229  C   ASN B1457      76.668  33.100   4.016  1.00  0.00           C  
ATOM   3230  O   ASN B1457      77.133  33.905   3.210  1.00  0.00           O  
ATOM   3231  CB  ASN B1457      78.891  32.977   5.093  1.00  0.00           C  
ATOM   3232  CG  ASN B1457      79.390  32.832   6.476  1.00  0.00           C  
ATOM   3233  OD1 ASN B1457      78.603  32.621   7.389  1.00  0.00           O  
ATOM   3234  ND2 ASN B1457      80.697  32.946   6.662  1.00  0.00           N  
ATOM   3235  N   SER B1458      75.376  32.821   4.107  1.00  0.00           N  
ATOM   3236  CA  SER B1458      74.382  33.504   3.324  1.00  0.00           C  
ATOM   3237  C   SER B1458      73.124  33.706   4.129  1.00  0.00           C  
ATOM   3238  O   SER B1458      72.906  33.077   5.173  1.00  0.00           O  
ATOM   3239  CB  SER B1458      74.072  32.700   2.083  1.00  0.00           C  
ATOM   3240  OG  SER B1458      75.245  32.537   1.312  1.00  0.00           O  
ATOM   3241  N   TYR B1459      72.312  34.628   3.651  1.00  0.00           N  
ATOM   3242  CA  TYR B1459      71.074  34.961   4.303  1.00  0.00           C  
ATOM   3243  C   TYR B1459      70.151  35.368   3.208  1.00  0.00           C  
ATOM   3244  O   TYR B1459      70.526  35.377   2.040  1.00  0.00           O  
ATOM   3245  CB  TYR B1459      71.269  36.131   5.284  1.00  0.00           C  
ATOM   3246  CG  TYR B1459      72.424  37.081   4.968  1.00  0.00           C  
ATOM   3247  CD1 TYR B1459      73.722  36.791   5.405  1.00  0.00           C  
ATOM   3248  CD2 TYR B1459      72.229  38.244   4.204  1.00  0.00           C  
ATOM   3249  CE1 TYR B1459      74.796  37.609   5.082  1.00  0.00           C  
ATOM   3250  CE2 TYR B1459      73.307  39.080   3.882  1.00  0.00           C  
ATOM   3251  CZ  TYR B1459      74.587  38.738   4.318  1.00  0.00           C  
ATOM   3252  OH  TYR B1459      75.680  39.461   3.930  1.00  0.00           O  
ATOM   3253  N   ASP B1460      68.920  35.645   3.590  1.00  0.00           N  
ATOM   3254  CA  ASP B1460      67.903  36.107   2.674  1.00  0.00           C  
ATOM   3255  C   ASP B1460      66.915  36.803   3.568  1.00  0.00           C  
ATOM   3256  O   ASP B1460      66.833  36.526   4.779  1.00  0.00           O  
ATOM   3257  CB  ASP B1460      67.278  34.966   1.880  1.00  0.00           C  
ATOM   3258  CG  ASP B1460      67.912  34.807   0.499  1.00  0.00           C  
ATOM   3259  OD1 ASP B1460      68.857  35.561   0.201  1.00  0.00           O  
ATOM   3260  OD2 ASP B1460      67.458  33.954  -0.305  1.00  0.00           O  
ATOM   3261  N   PHE B1461      66.292  37.828   3.023  1.00  0.00           N  
ATOM   3262  CA  PHE B1461      65.350  38.594   3.807  1.00  0.00           C  
ATOM   3263  C   PHE B1461      63.967  38.406   3.246  1.00  0.00           C  
ATOM   3264  O   PHE B1461      63.776  38.411   1.995  1.00  0.00           O  
ATOM   3265  CB  PHE B1461      65.768  40.081   3.837  1.00  0.00           C  
ATOM   3266  CG  PHE B1461      66.793  40.392   4.880  1.00  0.00           C  
ATOM   3267  CD1 PHE B1461      68.050  39.824   4.814  1.00  0.00           C  
ATOM   3268  CD2 PHE B1461      66.449  41.130   6.000  1.00  0.00           C  
ATOM   3269  CE1 PHE B1461      68.950  39.964   5.848  1.00  0.00           C  
ATOM   3270  CE2 PHE B1461      67.333  41.281   7.044  1.00  0.00           C  
ATOM   3271  CZ  PHE B1461      68.592  40.691   6.971  1.00  0.00           C  
ATOM   3272  N   PHE B1462      63.009  38.180   4.143  1.00  0.00           N  
ATOM   3273  CA  PHE B1462      61.660  37.983   3.656  1.00  0.00           C  
ATOM   3274  C   PHE B1462      60.660  38.941   4.252  1.00  0.00           C  
ATOM   3275  O   PHE B1462      60.678  39.222   5.474  1.00  0.00           O  
ATOM   3276  CB  PHE B1462      61.182  36.542   3.870  1.00  0.00           C  
ATOM   3277  CG  PHE B1462      62.068  35.494   3.251  1.00  0.00           C  
ATOM   3278  CD1 PHE B1462      61.976  35.196   1.903  1.00  0.00           C  
ATOM   3279  CD2 PHE B1462      62.988  34.803   4.030  1.00  0.00           C  
ATOM   3280  CE1 PHE B1462      62.785  34.230   1.344  1.00  0.00           C  
ATOM   3281  CE2 PHE B1462      63.794  33.844   3.486  1.00  0.00           C  
ATOM   3282  CZ  PHE B1462      63.701  33.551   2.143  1.00  0.00           C  
ATOM   3283  N   MET B1463      59.751  39.375   3.382  1.00  0.00           N  
ATOM   3284  CA  MET B1463      58.674  40.293   3.724  1.00  0.00           C  
ATOM   3285  C   MET B1463      57.398  39.602   3.253  1.00  0.00           C  
ATOM   3286  O   MET B1463      57.325  39.207   2.084  1.00  0.00           O  
ATOM   3287  CB  MET B1463      58.841  41.602   2.945  1.00  0.00           C  
ATOM   3288  CG  MET B1463      58.560  42.831   3.753  1.00  0.00           C  
ATOM   3289  SD  MET B1463      60.060  43.761   3.875  1.00  0.00           S  
ATOM   3290  CE  MET B1463      60.028  44.535   2.329  1.00  0.00           C  
ATOM   3291  N   ARG B1464      56.411  39.445   4.146  1.00  0.00           N  
ATOM   3292  CA  ARG B1464      55.147  38.786   3.793  1.00  0.00           C  
ATOM   3293  C   ARG B1464      55.459  37.539   2.958  1.00  0.00           C  
ATOM   3294  O   ARG B1464      54.965  37.375   1.824  1.00  0.00           O  
ATOM   3295  CB  ARG B1464      54.225  39.728   2.997  1.00  0.00           C  
ATOM   3296  CG  ARG B1464      53.697  40.964   3.762  1.00  0.00           C  
ATOM   3297  CD  ARG B1464      52.433  41.526   3.085  1.00  0.00           C  
ATOM   3298  NE  ARG B1464      51.919  42.768   3.670  1.00  0.00           N  
ATOM   3299  CZ  ARG B1464      51.635  42.979   4.961  1.00  0.00           C  
ATOM   3300  NH1 ARG B1464      51.818  42.044   5.890  1.00  0.00           N  
ATOM   3301  NH2 ARG B1464      51.172  44.160   5.333  1.00  0.00           N  
ATOM   3302  N   GLY B1693      56.378  36.733   3.497  1.00  0.00           N  
ATOM   3303  CA  GLY B1693      56.798  35.493   2.869  1.00  0.00           C  
ATOM   3304  C   GLY B1693      57.653  35.542   1.620  1.00  0.00           C  
ATOM   3305  O   GLY B1693      58.104  34.499   1.143  1.00  0.00           O  
ATOM   3306  N   GLU B1700      57.890  36.715   1.059  1.00  0.00           N  
ATOM   3307  CA  GLU B1700      58.715  36.749  -0.139  1.00  0.00           C  
ATOM   3308  C   GLU B1700      60.083  37.429   0.031  1.00  0.00           C  
ATOM   3309  O   GLU B1700      60.333  38.129   1.029  1.00  0.00           O  
ATOM   3310  CB  GLU B1700      57.912  37.261  -1.329  1.00  0.00           C  
ATOM   3311  CG  GLU B1700      56.707  36.373  -1.634  1.00  0.00           C  
ATOM   3312  CD  GLU B1700      56.046  36.717  -2.953  1.00  0.00           C  
ATOM   3313  OE1 GLU B1700      56.588  36.384  -4.028  1.00  0.00           O  
ATOM   3314  OE2 GLU B1700      54.951  37.307  -2.915  1.00  0.00           O  
ATOM   3315  N   GLU B1701      60.987  37.150  -0.906  1.00  0.00           N  
ATOM   3316  CA  GLU B1701      62.345  37.661  -0.832  1.00  0.00           C  
ATOM   3317  C   GLU B1701      62.465  39.114  -1.191  1.00  0.00           C  
ATOM   3318  O   GLU B1701      61.988  39.531  -2.256  1.00  0.00           O  
ATOM   3319  CB  GLU B1701      63.263  36.842  -1.751  1.00  0.00           C  
ATOM   3320  CG  GLU B1701      64.761  37.176  -1.696  1.00  0.00           C  
ATOM   3321  CD  GLU B1701      65.565  36.662  -2.909  1.00  0.00           C  
ATOM   3322  OE1 GLU B1701      65.116  35.745  -3.630  1.00  0.00           O  
ATOM   3323  OE2 GLU B1701      66.668  37.184  -3.154  1.00  0.00           O  
ATOM   3324  N   ILE B1702      63.074  39.883  -0.278  1.00  0.00           N  
ATOM   3325  CA  ILE B1702      63.364  41.305  -0.505  1.00  0.00           C  
ATOM   3326  C   ILE B1702      64.879  41.502  -0.524  1.00  0.00           C  
ATOM   3327  O   ILE B1702      65.353  42.496  -1.037  1.00  0.00           O  
ATOM   3328  CB  ILE B1702      62.793  42.252   0.562  1.00  0.00           C  
ATOM   3329  CG1 ILE B1702      63.660  42.248   1.803  1.00  0.00           C  
ATOM   3330  CG2 ILE B1702      61.368  41.903   0.867  1.00  0.00           C  
ATOM   3331  CD1 ILE B1702      62.916  42.604   3.043  1.00  0.00           C  
ATOM   3332  N   LEU B1703      65.639  40.540  -0.008  1.00  0.00           N  
ATOM   3333  CA  LEU B1703      67.094  40.649   0.019  1.00  0.00           C  
ATOM   3334  C   LEU B1703      67.803  39.318  -0.101  1.00  0.00           C  
ATOM   3335  O   LEU B1703      67.457  38.345   0.564  1.00  0.00           O  
ATOM   3336  CB  LEU B1703      67.547  41.331   1.319  1.00  0.00           C  
ATOM   3337  CG  LEU B1703      69.022  41.609   1.643  1.00  0.00           C  
ATOM   3338  CD1 LEU B1703      69.092  42.510   2.851  1.00  0.00           C  
ATOM   3339  CD2 LEU B1703      69.798  40.334   1.912  1.00  0.00           C  
ATOM   3340  N   SER B1704      68.868  39.316  -0.873  1.00  0.00           N  
ATOM   3341  CA  SER B1704      69.688  38.145  -1.055  1.00  0.00           C  
ATOM   3342  C   SER B1704      71.065  38.673  -0.639  1.00  0.00           C  
ATOM   3343  O   SER B1704      71.547  39.644  -1.212  1.00  0.00           O  
ATOM   3344  CB  SER B1704      69.660  37.765  -2.529  1.00  0.00           C  
ATOM   3345  OG  SER B1704      70.238  36.503  -2.767  1.00  0.00           O  
ATOM   3346  N   GLY B1705      71.679  38.117   0.396  1.00  0.00           N  
ATOM   3347  CA  GLY B1705      72.981  38.638   0.800  1.00  0.00           C  
ATOM   3348  C   GLY B1705      73.901  37.614   1.422  1.00  0.00           C  
ATOM   3349  O   GLY B1705      73.409  36.728   2.124  1.00  0.00           O  
ATOM   3350  N   ALA B1706      75.218  37.801   1.288  1.00  0.00           N  
ATOM   3351  CA  ALA B1706      76.193  36.832   1.822  1.00  0.00           C  
ATOM   3352  C   ALA B1706      77.570  37.408   2.167  1.00  0.00           C  
ATOM   3353  O   ALA B1706      77.755  38.611   2.133  1.00  0.00           O  
ATOM   3354  CB  ALA B1706      76.370  35.681   0.805  1.00  0.00           C  
ATOM   3355  N   GLN B1707      78.485  36.547   2.617  1.00  0.00           N  
ATOM   3356  CA  GLN B1707      79.869  36.936   2.883  1.00  0.00           C  
ATOM   3357  C   GLN B1707      80.600  36.463   1.633  1.00  0.00           C  
ATOM   3358  O   GLN B1707      80.473  35.304   1.232  1.00  0.00           O  
ATOM   3359  CB  GLN B1707      80.488  36.228   4.096  1.00  0.00           C  
ATOM   3360  CG  GLN B1707      82.060  36.279   4.082  1.00  0.00           C  
ATOM   3361  CD  GLN B1707      82.748  35.558   5.271  1.00  0.00           C  
ATOM   3362  OE1 GLN B1707      82.189  35.422   6.379  1.00  0.00           O  
ATOM   3363  NE2 GLN B1707      83.970  35.089   5.030  1.00  0.00           N  
ATOM   3364  N   ARG B1708      81.350  37.359   1.009  1.00  0.00           N  
ATOM   3365  CA  ARG B1708      82.071  37.016  -0.202  1.00  0.00           C  
ATOM   3366  C   ARG B1708      83.414  36.371   0.100  1.00  0.00           C  
ATOM   3367  O   ARG B1708      83.941  36.469   1.224  1.00  0.00           O  
ATOM   3368  CB  ARG B1708      82.303  38.264  -1.031  1.00  0.00           C  
ATOM   3369  CG  ARG B1708      81.125  39.184  -1.081  1.00  0.00           C  
ATOM   3370  CD  ARG B1708      80.183  38.856  -2.212  1.00  0.00           C  
ATOM   3371  NE  ARG B1708      79.100  39.831  -2.287  1.00  0.00           N  
ATOM   3372  CZ  ARG B1708      78.230  40.056  -1.304  1.00  0.00           C  
ATOM   3373  NH1 ARG B1708      78.303  39.364  -0.184  1.00  0.00           N  
ATOM   3374  NH2 ARG B1708      77.275  40.966  -1.446  1.00  0.00           N  
ATOM   3375  N   ILE B1709      83.953  35.712  -0.919  1.00  0.00           N  
ATOM   3376  CA  ILE B1709      85.250  35.061  -0.844  1.00  0.00           C  
ATOM   3377  C   ILE B1709      86.240  36.109  -1.293  1.00  0.00           C  
ATOM   3378  O   ILE B1709      86.234  36.513  -2.463  1.00  0.00           O  
ATOM   3379  CB  ILE B1709      85.389  33.908  -1.845  1.00  0.00           C  
ATOM   3380  CG1 ILE B1709      84.343  32.828  -1.576  1.00  0.00           C  
ATOM   3381  CG2 ILE B1709      86.793  33.348  -1.795  1.00  0.00           C  
ATOM   3382  CD1 ILE B1709      84.089  31.933  -2.774  1.00  0.00           C  
ATOM   3383  N   HIS B1710      87.043  36.594  -0.351  1.00  0.00           N  
ATOM   3384  CA  HIS B1710      88.048  37.586  -0.677  1.00  0.00           C  
ATOM   3385  C   HIS B1710      89.369  36.921  -1.032  1.00  0.00           C  
ATOM   3386  O   HIS B1710      90.180  37.508  -1.730  1.00  0.00           O  
ATOM   3387  CB  HIS B1710      88.239  38.551   0.464  1.00  0.00           C  
ATOM   3388  CG  HIS B1710      88.606  37.896   1.747  1.00  0.00           C  
ATOM   3389  ND1 HIS B1710      87.707  37.734   2.775  1.00  0.00           N  
ATOM   3390  CD2 HIS B1710      89.795  37.451   2.212  1.00  0.00           C  
ATOM   3391  CE1 HIS B1710      88.330  37.235   3.830  1.00  0.00           C  
ATOM   3392  NE2 HIS B1710      89.598  37.055   3.514  1.00  0.00           N  
ATOM   3393  N   ASP B1711      89.599  35.700  -0.563  1.00  0.00           N  
ATOM   3394  CA  ASP B1711      90.844  35.028  -0.895  1.00  0.00           C  
ATOM   3395  C   ASP B1711      90.896  34.727  -2.383  1.00  0.00           C  
ATOM   3396  O   ASP B1711      89.984  34.135  -2.931  1.00  0.00           O  
ATOM   3397  CB  ASP B1711      90.986  33.747  -0.131  1.00  0.00           C  
ATOM   3398  CG  ASP B1711      92.363  33.228  -0.205  1.00  0.00           C  
ATOM   3399  OD1 ASP B1711      92.816  32.918  -1.326  1.00  0.00           O  
ATOM   3400  OD2 ASP B1711      93.010  33.194   0.857  1.00  0.00           O  
ATOM   3401  N   HIS B1712      92.008  35.046  -3.018  1.00  0.00           N  
ATOM   3402  CA  HIS B1712      92.119  34.860  -4.462  1.00  0.00           C  
ATOM   3403  C   HIS B1712      92.208  33.414  -4.877  1.00  0.00           C  
ATOM   3404  O   HIS B1712      91.861  33.054  -6.013  1.00  0.00           O  
ATOM   3405  CB  HIS B1712      93.321  35.646  -4.996  1.00  0.00           C  
ATOM   3406  CG  HIS B1712      93.556  35.474  -6.459  1.00  0.00           C  
ATOM   3407  ND1 HIS B1712      92.786  36.099  -7.419  1.00  0.00           N  
ATOM   3408  CD2 HIS B1712      94.478  34.747  -7.137  1.00  0.00           C  
ATOM   3409  CE1 HIS B1712      93.223  35.767  -8.620  1.00  0.00           C  
ATOM   3410  NE2 HIS B1712      94.251  34.943  -8.474  1.00  0.00           N  
ATOM   3411  N   ALA B1713      92.792  32.615  -3.986  1.00  0.00           N  
ATOM   3412  CA  ALA B1713      92.965  31.179  -4.204  1.00  0.00           C  
ATOM   3413  C   ALA B1713      91.629  30.467  -3.994  1.00  0.00           C  
ATOM   3414  O   ALA B1713      91.038  29.955  -4.967  1.00  0.00           O  
ATOM   3415  CB  ALA B1713      94.002  30.628  -3.249  1.00  0.00           C  
ATOM   3416  N   LEU B1714      91.128  30.508  -2.748  1.00  0.00           N  
ATOM   3417  CA  LEU B1714      89.853  29.880  -2.403  1.00  0.00           C  
ATOM   3418  C   LEU B1714      88.793  30.244  -3.448  1.00  0.00           C  
ATOM   3419  O   LEU B1714      87.958  29.417  -3.813  1.00  0.00           O  
ATOM   3420  CB  LEU B1714      89.403  30.291  -0.994  1.00  0.00           C  
ATOM   3421  CG  LEU B1714      88.018  29.830  -0.487  1.00  0.00           C  
ATOM   3422  CD1 LEU B1714      87.618  28.513  -1.093  1.00  0.00           C  
ATOM   3423  CD2 LEU B1714      87.971  29.748   1.058  1.00  0.00           C  
ATOM   3424  N   LEU B1715      88.902  31.448  -3.994  1.00  0.00           N  
ATOM   3425  CA  LEU B1715      87.966  31.909  -4.990  1.00  0.00           C  
ATOM   3426  C   LEU B1715      88.140  31.124  -6.263  1.00  0.00           C  
ATOM   3427  O   LEU B1715      87.171  30.662  -6.841  1.00  0.00           O  
ATOM   3428  CB  LEU B1715      88.172  33.397  -5.258  1.00  0.00           C  
ATOM   3429  CG  LEU B1715      86.979  34.133  -5.867  1.00  0.00           C  
ATOM   3430  CD1 LEU B1715      86.917  35.483  -5.200  1.00  0.00           C  
ATOM   3431  CD2 LEU B1715      87.078  34.246  -7.394  1.00  0.00           C  
ATOM   3432  N   GLN B1716      89.371  30.962  -6.712  1.00  0.00           N  
ATOM   3433  CA  GLN B1716      89.591  30.224  -7.944  1.00  0.00           C  
ATOM   3434  C   GLN B1716      89.053  28.780  -7.896  1.00  0.00           C  
ATOM   3435  O   GLN B1716      88.538  28.270  -8.904  1.00  0.00           O  
ATOM   3436  CB  GLN B1716      91.064  30.276  -8.342  1.00  0.00           C  
ATOM   3437  CG  GLN B1716      91.452  31.606  -8.958  1.00  0.00           C  
ATOM   3438  CD  GLN B1716      92.926  31.692  -9.278  1.00  0.00           C  
ATOM   3439  OE1 GLN B1716      93.329  31.621 -10.447  1.00  0.00           O  
ATOM   3440  NE2 GLN B1716      93.748  31.857  -8.236  1.00  0.00           N  
ATOM   3441  N   GLU B1717      89.149  28.133  -6.733  1.00  0.00           N  
ATOM   3442  CA  GLU B1717      88.638  26.772  -6.592  1.00  0.00           C  
ATOM   3443  C   GLU B1717      87.134  26.825  -6.722  1.00  0.00           C  
ATOM   3444  O   GLU B1717      86.555  26.150  -7.568  1.00  0.00           O  
ATOM   3445  CB  GLU B1717      88.964  26.195  -5.230  1.00  0.00           C  
ATOM   3446  CG  GLU B1717      90.334  25.608  -5.085  1.00  0.00           C  
ATOM   3447  CD  GLU B1717      90.645  25.338  -3.629  1.00  0.00           C  
ATOM   3448  OE1 GLU B1717      89.722  24.910  -2.885  1.00  0.00           O  
ATOM   3449  OE2 GLU B1717      91.800  25.601  -3.219  1.00  0.00           O  
ATOM   3450  N   ARG B1718      86.510  27.635  -5.873  1.00  0.00           N  
ATOM   3451  CA  ARG B1718      85.066  27.811  -5.880  1.00  0.00           C  
ATOM   3452  C   ARG B1718      84.581  28.097  -7.299  1.00  0.00           C  
ATOM   3453  O   ARG B1718      83.530  27.616  -7.733  1.00  0.00           O  
ATOM   3454  CB  ARG B1718      84.694  28.943  -4.941  1.00  0.00           C  
ATOM   3455  CG  ARG B1718      84.956  28.593  -3.496  1.00  0.00           C  
ATOM   3456  CD  ARG B1718      83.758  27.885  -2.889  1.00  0.00           C  
ATOM   3457  NE  ARG B1718      82.997  27.141  -3.895  1.00  0.00           N  
ATOM   3458  CZ  ARG B1718      82.311  26.031  -3.650  1.00  0.00           C  
ATOM   3459  NH1 ARG B1718      82.260  25.546  -2.415  1.00  0.00           N  
ATOM   3460  NH2 ARG B1718      81.657  25.428  -4.639  1.00  0.00           N  
ATOM   3461  N   MET B1719      85.374  28.843  -8.044  1.00  0.00           N  
ATOM   3462  CA  MET B1719      85.016  29.136  -9.410  1.00  0.00           C  
ATOM   3463  C   MET B1719      85.058  27.831 -10.201  1.00  0.00           C  
ATOM   3464  O   MET B1719      84.089  27.490 -10.891  1.00  0.00           O  
ATOM   3465  CB  MET B1719      85.980  30.160 -10.002  1.00  0.00           C  
ATOM   3466  CG  MET B1719      85.753  31.559  -9.479  1.00  0.00           C  
ATOM   3467  SD  MET B1719      86.816  32.766 -10.267  1.00  0.00           S  
ATOM   3468  CE  MET B1719      86.145  32.792 -11.924  1.00  0.00           C  
ATOM   3469  N   LYS B1720      86.154  27.082 -10.048  1.00  0.00           N  
ATOM   3470  CA  LYS B1720      86.353  25.802 -10.747  1.00  0.00           C  
ATOM   3471  C   LYS B1720      85.162  24.886 -10.483  1.00  0.00           C  
ATOM   3472  O   LYS B1720      84.614  24.274 -11.404  1.00  0.00           O  
ATOM   3473  CB  LYS B1720      87.657  25.125 -10.278  1.00  0.00           C  
ATOM   3474  CG  LYS B1720      87.472  23.960  -9.275  1.00  0.00           C  
ATOM   3475  CD  LYS B1720      88.758  23.608  -8.537  1.00  0.00           C  
ATOM   3476  CE  LYS B1720      88.496  22.595  -7.433  1.00  0.00           C  
ATOM   3477  NZ  LYS B1720      87.377  23.021  -6.542  1.00  0.00           N  
ATOM   3478  N   ALA B1721      84.766  24.829  -9.214  1.00  0.00           N  
ATOM   3479  CA  ALA B1721      83.651  24.024  -8.775  1.00  0.00           C  
ATOM   3480  C   ALA B1721      82.458  24.357  -9.649  1.00  0.00           C  
ATOM   3481  O   ALA B1721      81.928  23.495 -10.329  1.00  0.00           O  
ATOM   3482  CB  ALA B1721      83.333  24.319  -7.329  1.00  0.00           C  
ATOM   3483  N   HIS B1722      82.079  25.625  -9.699  1.00  0.00           N  
ATOM   3484  CA  HIS B1722      80.938  25.996 -10.514  1.00  0.00           C  
ATOM   3485  C   HIS B1722      81.200  25.928 -12.029  1.00  0.00           C  
ATOM   3486  O   HIS B1722      80.372  26.369 -12.830  1.00  0.00           O  
ATOM   3487  CB  HIS B1722      80.384  27.358 -10.086  1.00  0.00           C  
ATOM   3488  CG  HIS B1722      79.663  27.330  -8.771  1.00  0.00           C  
ATOM   3489  ND1 HIS B1722      80.250  26.882  -7.607  1.00  0.00           N  
ATOM   3490  CD2 HIS B1722      78.409  27.717  -8.432  1.00  0.00           C  
ATOM   3491  CE1 HIS B1722      79.394  26.999  -6.603  1.00  0.00           C  
ATOM   3492  NE2 HIS B1722      78.269  27.501  -7.079  1.00  0.00           N  
ATOM   3493  N   GLY B1723      82.354  25.393 -12.417  1.00  0.00           N  
ATOM   3494  CA  GLY B1723      82.676  25.237 -13.828  1.00  0.00           C  
ATOM   3495  C   GLY B1723      82.875  26.473 -14.685  1.00  0.00           C  
ATOM   3496  O   GLY B1723      82.386  26.544 -15.820  1.00  0.00           O  
ATOM   3497  N   LEU B1724      83.633  27.433 -14.168  1.00  0.00           N  
ATOM   3498  CA  LEU B1724      83.918  28.669 -14.892  1.00  0.00           C  
ATOM   3499  C   LEU B1724      85.391  29.023 -14.720  1.00  0.00           C  
ATOM   3500  O   LEU B1724      85.950  28.857 -13.629  1.00  0.00           O  
ATOM   3501  CB  LEU B1724      83.002  29.798 -14.410  1.00  0.00           C  
ATOM   3502  CG  LEU B1724      82.574  29.770 -12.943  1.00  0.00           C  
ATOM   3503  CD1 LEU B1724      83.446  30.697 -12.135  1.00  0.00           C  
ATOM   3504  CD2 LEU B1724      81.114  30.176 -12.832  1.00  0.00           C  
ATOM   3505  N   SER B1725      86.011  29.498 -15.799  1.00  0.00           N  
ATOM   3506  CA  SER B1725      87.435  29.843 -15.816  1.00  0.00           C  
ATOM   3507  C   SER B1725      87.862  31.205 -15.268  1.00  0.00           C  
ATOM   3508  O   SER B1725      87.572  32.240 -15.864  1.00  0.00           O  
ATOM   3509  CB  SER B1725      87.958  29.737 -17.248  1.00  0.00           C  
ATOM   3510  OG  SER B1725      87.289  30.660 -18.099  1.00  0.00           O  
ATOM   3511  N   PRO B1726      88.660  31.216 -14.189  1.00  0.00           N  
ATOM   3512  CA  PRO B1726      89.114  32.484 -13.618  1.00  0.00           C  
ATOM   3513  C   PRO B1726      90.030  33.204 -14.599  1.00  0.00           C  
ATOM   3514  O   PRO B1726      90.578  34.253 -14.277  1.00  0.00           O  
ATOM   3515  CB  PRO B1726      89.906  32.040 -12.387  1.00  0.00           C  
ATOM   3516  CG  PRO B1726      89.238  30.784 -11.985  1.00  0.00           C  
ATOM   3517  CD  PRO B1726      89.045  30.094 -13.319  1.00  0.00           C  
ATOM   3518  N   GLU B1727      90.218  32.626 -15.782  1.00  0.00           N  
ATOM   3519  CA  GLU B1727      91.082  33.226 -16.782  1.00  0.00           C  
ATOM   3520  C   GLU B1727      90.315  33.544 -18.059  1.00  0.00           C  
ATOM   3521  O   GLU B1727      90.833  33.407 -19.170  1.00  0.00           O  
ATOM   3522  CB  GLU B1727      92.276  32.306 -17.063  1.00  0.00           C  
ATOM   3523  CG  GLU B1727      93.431  32.947 -17.854  1.00  0.00           C  
ATOM   3524  CD  GLU B1727      93.975  34.230 -17.214  1.00  0.00           C  
ATOM   3525  OE1 GLU B1727      94.174  34.265 -15.971  1.00  0.00           O  
ATOM   3526  OE2 GLU B1727      94.207  35.206 -17.971  1.00  0.00           O  
ATOM   3527  N   ASP B1728      89.061  33.939 -17.894  1.00  0.00           N  
ATOM   3528  CA  ASP B1728      88.230  34.306 -19.029  1.00  0.00           C  
ATOM   3529  C   ASP B1728      87.978  35.795 -18.880  1.00  0.00           C  
ATOM   3530  O   ASP B1728      88.115  36.328 -17.788  1.00  0.00           O  
ATOM   3531  CB  ASP B1728      86.910  33.516 -19.023  1.00  0.00           C  
ATOM   3532  CG  ASP B1728      85.825  34.168 -18.177  1.00  0.00           C  
ATOM   3533  OD1 ASP B1728      85.860  34.020 -16.936  1.00  0.00           O  
ATOM   3534  OD2 ASP B1728      84.927  34.815 -18.764  1.00  0.00           O  
ATOM   3535  N   PRO B1729      87.538  36.471 -19.951  1.00  0.00           N  
ATOM   3536  CA  PRO B1729      87.272  37.913 -19.898  1.00  0.00           C  
ATOM   3537  C   PRO B1729      86.322  38.305 -18.777  1.00  0.00           C  
ATOM   3538  O   PRO B1729      86.700  39.038 -17.863  1.00  0.00           O  
ATOM   3539  CB  PRO B1729      86.664  38.198 -21.269  1.00  0.00           C  
ATOM   3540  CG  PRO B1729      86.019  36.891 -21.635  1.00  0.00           C  
ATOM   3541  CD  PRO B1729      87.092  35.917 -21.240  1.00  0.00           C  
ATOM   3542  N   GLY B1752      85.115  37.757 -18.806  1.00  0.00           N  
ATOM   3543  CA  GLY B1752      84.143  38.084 -17.787  1.00  0.00           C  
ATOM   3544  C   GLY B1752      84.590  37.984 -16.335  1.00  0.00           C  
ATOM   3545  O   GLY B1752      83.991  38.623 -15.476  1.00  0.00           O  
ATOM   3546  N   LEU B1753      85.645  37.240 -16.029  1.00  0.00           N  
ATOM   3547  CA  LEU B1753      86.026  37.120 -14.626  1.00  0.00           C  
ATOM   3548  C   LEU B1753      87.475  37.462 -14.299  1.00  0.00           C  
ATOM   3549  O   LEU B1753      87.856  37.563 -13.120  1.00  0.00           O  
ATOM   3550  CB  LEU B1753      85.677  35.717 -14.119  1.00  0.00           C  
ATOM   3551  CG  LEU B1753      84.207  35.288 -14.193  1.00  0.00           C  
ATOM   3552  CD1 LEU B1753      84.102  33.769 -14.174  1.00  0.00           C  
ATOM   3553  CD2 LEU B1753      83.405  35.920 -13.054  1.00  0.00           C  
ATOM   3554  N   LYS B1757      88.266  37.671 -15.346  1.00  0.00           N  
ATOM   3555  CA  LYS B1757      89.682  38.000 -15.214  1.00  0.00           C  
ATOM   3556  C   LYS B1757      89.865  39.217 -14.322  1.00  0.00           C  
ATOM   3557  O   LYS B1757      90.341  39.108 -13.186  1.00  0.00           O  
ATOM   3558  CB  LYS B1757      90.270  38.267 -16.603  1.00  0.00           C  
ATOM   3559  CG  LYS B1757      91.712  38.738 -16.644  1.00  0.00           C  
ATOM   3560  CD  LYS B1757      92.666  37.759 -16.003  1.00  0.00           C  
ATOM   3561  CE  LYS B1757      94.107  38.158 -16.309  1.00  0.00           C  
ATOM   3562  NZ  LYS B1757      95.086  37.229 -15.667  1.00  0.00           N  
ATOM   3563  N   ASP B1758      89.403  40.357 -14.828  1.00  0.00           N  
ATOM   3564  CA  ASP B1758      89.505  41.630 -14.133  1.00  0.00           C  
ATOM   3565  C   ASP B1758      89.043  41.520 -12.702  1.00  0.00           C  
ATOM   3566  O   ASP B1758      89.794  41.842 -11.781  1.00  0.00           O  
ATOM   3567  CB  ASP B1758      88.681  42.692 -14.855  1.00  0.00           C  
ATOM   3568  CG  ASP B1758      89.156  42.930 -16.274  1.00  0.00           C  
ATOM   3569  OD1 ASP B1758      90.148  43.673 -16.437  1.00  0.00           O  
ATOM   3570  OD2 ASP B1758      88.550  42.371 -17.225  1.00  0.00           O  
ATOM   3571  N   TYR B1759      87.824  41.024 -12.516  1.00  0.00           N  
ATOM   3572  CA  TYR B1759      87.241  40.877 -11.186  1.00  0.00           C  
ATOM   3573  C   TYR B1759      88.071  39.961 -10.310  1.00  0.00           C  
ATOM   3574  O   TYR B1759      88.081  40.100  -9.079  1.00  0.00           O  
ATOM   3575  CB  TYR B1759      85.815  40.346 -11.304  1.00  0.00           C  
ATOM   3576  CG  TYR B1759      85.270  39.643 -10.079  1.00  0.00           C  
ATOM   3577  CD1 TYR B1759      84.814  40.373  -8.986  1.00  0.00           C  
ATOM   3578  CD2 TYR B1759      85.132  38.233 -10.052  1.00  0.00           C  
ATOM   3579  CE1 TYR B1759      84.225  39.726  -7.893  1.00  0.00           C  
ATOM   3580  CE2 TYR B1759      84.552  37.588  -8.978  1.00  0.00           C  
ATOM   3581  CZ  TYR B1759      84.100  38.338  -7.906  1.00  0.00           C  
ATOM   3582  OH  TYR B1759      83.517  37.724  -6.834  1.00  0.00           O  
ATOM   3583  N   CYS B1760      88.776  39.031 -10.943  1.00  0.00           N  
ATOM   3584  CA  CYS B1760      89.596  38.090 -10.196  1.00  0.00           C  
ATOM   3585  C   CYS B1760      90.873  38.721  -9.639  1.00  0.00           C  
ATOM   3586  O   CYS B1760      91.121  38.700  -8.406  1.00  0.00           O  
ATOM   3587  CB  CYS B1760      89.940  36.889 -11.067  1.00  0.00           C  
ATOM   3588  SG  CYS B1760      90.617  35.548 -10.097  1.00  0.00           S  
ATOM   3589  N   ASP B1764      91.658  39.287 -10.563  1.00  0.00           N  
ATOM   3590  CA  ASP B1764      92.927  39.944 -10.270  1.00  0.00           C  
ATOM   3591  C   ASP B1764      92.709  40.958  -9.139  1.00  0.00           C  
ATOM   3592  O   ASP B1764      93.552  41.129  -8.241  1.00  0.00           O  
ATOM   3593  CB  ASP B1764      93.456  40.655 -11.522  1.00  0.00           C  
ATOM   3594  CG  ASP B1764      93.631  39.720 -12.737  1.00  0.00           C  
ATOM   3595  OD1 ASP B1764      93.243  38.536 -12.683  1.00  0.00           O  
ATOM   3596  OD2 ASP B1764      94.156  40.186 -13.776  1.00  0.00           O  
ATOM   3597  N   GLY B1765      91.547  41.600  -9.169  1.00  0.00           N  
ATOM   3598  CA  GLY B1765      91.223  42.562  -8.144  1.00  0.00           C  
ATOM   3599  C   GLY B1765      91.612  41.999  -6.799  1.00  0.00           C  
ATOM   3600  O   GLY B1765      92.371  42.600  -6.072  1.00  0.00           O  
ATOM   3601  N   PHE B1767      91.205  40.772  -6.533  1.00  0.00           N  
ATOM   3602  CA  PHE B1767      91.523  40.162  -5.260  1.00  0.00           C  
ATOM   3603  C   PHE B1767      92.991  39.871  -5.041  1.00  0.00           C  
ATOM   3604  O   PHE B1767      93.432  39.785  -3.881  1.00  0.00           O  
ATOM   3605  CB  PHE B1767      90.734  38.892  -5.088  1.00  0.00           C  
ATOM   3606  CG  PHE B1767      89.305  39.135  -4.931  1.00  0.00           C  
ATOM   3607  CD1 PHE B1767      88.813  39.546  -3.701  1.00  0.00           C  
ATOM   3608  CD2 PHE B1767      88.456  39.023  -6.015  1.00  0.00           C  
ATOM   3609  CE1 PHE B1767      87.498  39.848  -3.549  1.00  0.00           C  
ATOM   3610  CE2 PHE B1767      87.143  39.320  -5.880  1.00  0.00           C  
ATOM   3611  CZ  PHE B1767      86.648  39.738  -4.641  1.00  0.00           C  
ATOM   3612  N   SER B1768      93.754  39.709  -6.128  1.00  0.00           N  
ATOM   3613  CA  SER B1768      95.167  39.432  -5.957  1.00  0.00           C  
ATOM   3614  C   SER B1768      95.952  40.651  -5.404  1.00  0.00           C  
ATOM   3615  O   SER B1768      97.079  40.506  -4.920  1.00  0.00           O  
ATOM   3616  CB  SER B1768      95.781  38.857  -7.230  1.00  0.00           C  
ATOM   3617  OG  SER B1768      96.175  39.851  -8.137  1.00  0.00           O  
ATOM   3618  N   TYR B1770      95.307  41.820  -5.358  1.00  0.00           N  
ATOM   3619  CA  TYR B1770      95.942  43.030  -4.846  1.00  0.00           C  
ATOM   3620  C   TYR B1770      95.736  43.181  -3.343  1.00  0.00           C  
ATOM   3621  O   TYR B1770      96.208  44.140  -2.717  1.00  0.00           O  
ATOM   3622  CB  TYR B1770      95.404  44.234  -5.587  1.00  0.00           C  
ATOM   3623  CG  TYR B1770      95.532  44.099  -7.088  1.00  0.00           C  
ATOM   3624  CD1 TYR B1770      96.570  43.409  -7.653  1.00  0.00           C  
ATOM   3625  CD2 TYR B1770      94.611  44.677  -7.934  1.00  0.00           C  
ATOM   3626  CE1 TYR B1770      96.680  43.304  -9.001  1.00  0.00           C  
ATOM   3627  CE2 TYR B1770      94.723  44.572  -9.278  1.00  0.00           C  
ATOM   3628  CZ  TYR B1770      95.757  43.883  -9.812  1.00  0.00           C  
ATOM   3629  OH  TYR B1770      95.834  43.787 -11.181  1.00  0.00           O  
ATOM   3630  N   GLY B1771      95.110  42.186  -2.737  1.00  0.00           N  
ATOM   3631  CA  GLY B1771      94.904  42.248  -1.298  1.00  0.00           C  
ATOM   3632  C   GLY B1771      93.556  42.848  -1.059  1.00  0.00           C  
ATOM   3633  O   GLY B1771      93.165  43.747  -1.790  1.00  0.00           O  
ATOM   3634  N   CYS B1772      92.839  42.359  -0.061  1.00  0.00           N  
ATOM   3635  CA  CYS B1772      91.496  42.842   0.196  1.00  0.00           C  
ATOM   3636  C   CYS B1772      91.029  42.267   1.494  1.00  0.00           C  
ATOM   3637  O   CYS B1772      91.251  41.095   1.755  1.00  0.00           O  
ATOM   3638  CB  CYS B1772      90.567  42.343  -0.899  1.00  0.00           C  
ATOM   3639  SG  CYS B1772      88.871  42.444  -0.406  1.00  0.00           S  
ATOM   3640  N   PRO B1773      90.300  43.042   2.292  1.00  0.00           N  
ATOM   3641  CA  PRO B1773      89.846  42.495   3.568  1.00  0.00           C  
ATOM   3642  C   PRO B1773      88.555  41.676   3.418  1.00  0.00           C  
ATOM   3643  O   PRO B1773      87.973  41.585   2.315  1.00  0.00           O  
ATOM   3644  CB  PRO B1773      89.587  43.759   4.390  1.00  0.00           C  
ATOM   3645  CG  PRO B1773      88.887  44.598   3.372  1.00  0.00           C  
ATOM   3646  CD  PRO B1773      89.673  44.348   2.051  1.00  0.00           C  
ATOM   3647  N   PRO B1774      88.131  41.014   4.505  1.00  0.00           N  
ATOM   3648  CA  PRO B1774      86.904  40.229   4.458  1.00  0.00           C  
ATOM   3649  C   PRO B1774      85.699  41.178   4.407  1.00  0.00           C  
ATOM   3650  O   PRO B1774      85.660  42.187   5.127  1.00  0.00           O  
ATOM   3651  CB  PRO B1774      86.962  39.433   5.772  1.00  0.00           C  
ATOM   3652  CG  PRO B1774      87.755  40.333   6.690  1.00  0.00           C  
ATOM   3653  CD  PRO B1774      88.853  40.782   5.771  1.00  0.00           C  
ATOM   3654  N   HIS B1775      84.713  40.843   3.574  1.00  0.00           N  
ATOM   3655  CA  HIS B1775      83.512  41.673   3.449  1.00  0.00           C  
ATOM   3656  C   HIS B1775      82.181  40.908   3.166  1.00  0.00           C  
ATOM   3657  O   HIS B1775      82.121  40.015   2.311  1.00  0.00           O  
ATOM   3658  CB  HIS B1775      83.756  42.708   2.362  1.00  0.00           C  
ATOM   3659  CG  HIS B1775      84.201  42.110   1.081  1.00  0.00           C  
ATOM   3660  ND1 HIS B1775      85.346  41.355   0.988  1.00  0.00           N  
ATOM   3661  CD2 HIS B1775      83.641  42.097  -0.144  1.00  0.00           C  
ATOM   3662  CE1 HIS B1775      85.470  40.904  -0.245  1.00  0.00           C  
ATOM   3663  NE2 HIS B1775      84.448  41.340  -0.955  1.00  0.00           N  
ATOM   3664  N   ALA B1776      81.128  41.260   3.899  1.00  0.00           N  
ATOM   3665  CA  ALA B1776      79.814  40.666   3.697  1.00  0.00           C  
ATOM   3666  C   ALA B1776      78.941  41.763   3.073  1.00  0.00           C  
ATOM   3667  O   ALA B1776      79.206  42.941   3.284  1.00  0.00           O  
ATOM   3668  CB  ALA B1776      79.250  40.226   5.019  1.00  0.00           C  
ATOM   3669  N   GLY B1777      77.925  41.394   2.297  1.00  0.00           N  
ATOM   3670  CA  GLY B1777      77.071  42.390   1.658  1.00  0.00           C  
ATOM   3671  C   GLY B1777      75.604  42.014   1.482  1.00  0.00           C  
ATOM   3672  O   GLY B1777      75.110  41.089   2.125  1.00  0.00           O  
ATOM   3673  N   GLY B1778      74.894  42.725   0.613  1.00  0.00           N  
ATOM   3674  CA  GLY B1778      73.495  42.423   0.409  1.00  0.00           C  
ATOM   3675  C   GLY B1778      72.846  43.219  -0.697  1.00  0.00           C  
ATOM   3676  O   GLY B1778      73.258  44.329  -0.992  1.00  0.00           O  
ATOM   3677  N   GLY B1779      71.861  42.612  -1.350  1.00  0.00           N  
ATOM   3678  CA  GLY B1779      71.130  43.264  -2.427  1.00  0.00           C  
ATOM   3679  C   GLY B1779      69.664  43.413  -2.039  1.00  0.00           C  
ATOM   3680  O   GLY B1779      69.122  42.591  -1.297  1.00  0.00           O  
ATOM   3681  N   ILE B1782      69.024  44.472  -2.501  1.00  0.00           N  
ATOM   3682  CA  ILE B1782      67.639  44.694  -2.174  1.00  0.00           C  
ATOM   3683  C   ILE B1782      67.010  45.167  -3.438  1.00  0.00           C  
ATOM   3684  O   ILE B1782      67.726  45.631  -4.341  1.00  0.00           O  
ATOM   3685  CB  ILE B1782      67.490  45.782  -1.141  1.00  0.00           C  
ATOM   3686  CG1 ILE B1782      68.192  45.373   0.145  1.00  0.00           C  
ATOM   3687  CG2 ILE B1782      66.021  46.100  -0.916  1.00  0.00           C  
ATOM   3688  CD1 ILE B1782      67.786  46.188   1.340  1.00  0.00           C  
ATOM   3689  N   GLY B1783      65.682  45.028  -3.506  1.00  0.00           N  
ATOM   3690  CA  GLY B1783      64.884  45.444  -4.660  1.00  0.00           C  
ATOM   3691  C   GLY B1783      63.969  46.491  -4.088  1.00  0.00           C  
ATOM   3692  O   GLY B1783      63.336  46.239  -3.048  1.00  0.00           O  
ATOM   3693  N   LEU B1784      63.953  47.678  -4.696  1.00  0.00           N  
ATOM   3694  CA  LEU B1784      63.146  48.775  -4.165  1.00  0.00           C  
ATOM   3695  C   LEU B1784      61.688  48.377  -4.182  1.00  0.00           C  
ATOM   3696  O   LEU B1784      61.014  48.336  -3.127  1.00  0.00           O  
ATOM   3697  CB  LEU B1784      63.328  50.052  -4.989  1.00  0.00           C  
ATOM   3698  CG  LEU B1784      63.323  51.434  -4.306  1.00  0.00           C  
ATOM   3699  CD1 LEU B1784      62.995  52.493  -5.343  1.00  0.00           C  
ATOM   3700  CD2 LEU B1784      62.365  51.494  -3.147  1.00  0.00           C  
ATOM   3701  N   GLU B1785      61.222  48.092  -5.396  1.00  0.00           N  
ATOM   3702  CA  GLU B1785      59.853  47.712  -5.643  1.00  0.00           C  
ATOM   3703  C   GLU B1785      59.357  46.545  -4.799  1.00  0.00           C  
ATOM   3704  O   GLU B1785      58.248  46.603  -4.271  1.00  0.00           O  
ATOM   3705  CB  GLU B1785      59.652  47.437  -7.109  1.00  0.00           C  
ATOM   3706  CG  GLU B1785      60.123  48.543  -7.998  1.00  0.00           C  
ATOM   3707  CD  GLU B1785      61.584  48.429  -8.372  1.00  0.00           C  
ATOM   3708  OE1 GLU B1785      62.353  47.809  -7.623  1.00  0.00           O  
ATOM   3709  OE2 GLU B1785      61.969  48.964  -9.429  1.00  0.00           O  
ATOM   3710  N   ARG B1786      60.178  45.510  -4.626  1.00  0.00           N  
ATOM   3711  CA  ARG B1786      59.731  44.378  -3.822  1.00  0.00           C  
ATOM   3712  C   ARG B1786      59.494  44.888  -2.420  1.00  0.00           C  
ATOM   3713  O   ARG B1786      58.444  44.633  -1.841  1.00  0.00           O  
ATOM   3714  CB  ARG B1786      60.718  43.189  -3.832  1.00  0.00           C  
ATOM   3715  CG  ARG B1786      60.893  42.471  -5.214  1.00  0.00           C  
ATOM   3716  CD  ARG B1786      60.670  40.962  -5.072  1.00  0.00           C  
ATOM   3717  NE  ARG B1786      61.089  40.155  -6.223  1.00  0.00           N  
ATOM   3718  CZ  ARG B1786      61.751  39.002  -6.101  1.00  0.00           C  
ATOM   3719  NH1 ARG B1786      62.015  38.522  -4.886  1.00  0.00           N  
ATOM   3720  NH2 ARG B1786      62.118  38.315  -7.180  1.00  0.00           N  
ATOM   3721  N   VAL B1787      60.411  45.691  -1.900  1.00  0.00           N  
ATOM   3722  CA  VAL B1787      60.213  46.226  -0.550  1.00  0.00           C  
ATOM   3723  C   VAL B1787      58.851  46.947  -0.389  1.00  0.00           C  
ATOM   3724  O   VAL B1787      58.115  46.631   0.554  1.00  0.00           O  
ATOM   3725  CB  VAL B1787      61.387  47.133  -0.070  1.00  0.00           C  
ATOM   3726  CG1 VAL B1787      61.040  47.776   1.272  1.00  0.00           C  
ATOM   3727  CG2 VAL B1787      62.657  46.318   0.078  1.00  0.00           C  
ATOM   3728  N   VAL B1788      58.497  47.876  -1.295  1.00  0.00           N  
ATOM   3729  CA  VAL B1788      57.201  48.569  -1.184  1.00  0.00           C  
ATOM   3730  C   VAL B1788      56.036  47.600  -1.408  1.00  0.00           C  
ATOM   3731  O   VAL B1788      55.107  47.545  -0.588  1.00  0.00           O  
ATOM   3732  CB  VAL B1788      57.058  49.821  -2.107  1.00  0.00           C  
ATOM   3733  CG1 VAL B1788      57.793  50.940  -1.525  1.00  0.00           C  
ATOM   3734  CG2 VAL B1788      57.592  49.567  -3.475  1.00  0.00           C  
ATOM   3735  N   MET B1789      56.143  46.781  -2.456  1.00  0.00           N  
ATOM   3736  CA  MET B1789      55.130  45.778  -2.820  1.00  0.00           C  
ATOM   3737  C   MET B1789      54.658  44.885  -1.676  1.00  0.00           C  
ATOM   3738  O   MET B1789      53.465  44.656  -1.505  1.00  0.00           O  
ATOM   3739  CB  MET B1789      55.653  44.885  -3.947  1.00  0.00           C  
ATOM   3740  CG  MET B1789      54.902  43.583  -4.184  1.00  0.00           C  
ATOM   3741  SD  MET B1789      55.215  42.971  -5.854  1.00  0.00           S  
ATOM   3742  CE  MET B1789      56.456  41.933  -5.497  1.00  0.00           C  
ATOM   3743  N   PHE B1790      55.576  44.381  -0.876  1.00  0.00           N  
ATOM   3744  CA  PHE B1790      55.150  43.512   0.189  1.00  0.00           C  
ATOM   3745  C   PHE B1790      54.739  44.275   1.415  1.00  0.00           C  
ATOM   3746  O   PHE B1790      54.009  43.734   2.226  1.00  0.00           O  
ATOM   3747  CB  PHE B1790      56.236  42.470   0.494  1.00  0.00           C  
ATOM   3748  CG  PHE B1790      56.636  41.644  -0.708  1.00  0.00           C  
ATOM   3749  CD1 PHE B1790      55.669  41.189  -1.617  1.00  0.00           C  
ATOM   3750  CD2 PHE B1790      57.972  41.375  -0.968  1.00  0.00           C  
ATOM   3751  CE1 PHE B1790      56.030  40.487  -2.768  1.00  0.00           C  
ATOM   3752  CE2 PHE B1790      58.343  40.673  -2.119  1.00  0.00           C  
ATOM   3753  CZ  PHE B1790      57.365  40.231  -3.019  1.00  0.00           C  
ATOM   3754  N   TYR B1791      55.201  45.524   1.558  1.00  0.00           N  
ATOM   3755  CA  TYR B1791      54.840  46.350   2.730  1.00  0.00           C  
ATOM   3756  C   TYR B1791      53.350  46.654   2.669  1.00  0.00           C  
ATOM   3757  O   TYR B1791      52.608  46.341   3.595  1.00  0.00           O  
ATOM   3758  CB  TYR B1791      55.630  47.682   2.793  1.00  0.00           C  
ATOM   3759  CG  TYR B1791      55.638  48.343   4.184  1.00  0.00           C  
ATOM   3760  CD1 TYR B1791      54.561  49.088   4.647  1.00  0.00           C  
ATOM   3761  CD2 TYR B1791      56.686  48.133   5.060  1.00  0.00           C  
ATOM   3762  CE1 TYR B1791      54.527  49.591   5.948  1.00  0.00           C  
ATOM   3763  CE2 TYR B1791      56.660  48.624   6.359  1.00  0.00           C  
ATOM   3764  CZ  TYR B1791      55.579  49.352   6.808  1.00  0.00           C  
ATOM   3765  OH  TYR B1791      55.569  49.811   8.135  1.00  0.00           O  
ATOM   3766  N   LEU B1792      52.933  47.264   1.564  1.00  0.00           N  
ATOM   3767  CA  LEU B1792      51.529  47.626   1.340  1.00  0.00           C  
ATOM   3768  C   LEU B1792      50.669  46.454   0.825  1.00  0.00           C  
ATOM   3769  O   LEU B1792      49.438  46.488   0.937  1.00  0.00           O  
ATOM   3770  CB  LEU B1792      51.426  48.812   0.361  1.00  0.00           C  
ATOM   3771  CG  LEU B1792      52.041  50.174   0.708  1.00  0.00           C  
ATOM   3772  CD1 LEU B1792      52.619  50.193   2.126  1.00  0.00           C  
ATOM   3773  CD2 LEU B1792      53.082  50.491  -0.320  1.00  0.00           C  
ATOM   3774  N   ASP B1793      51.321  45.464   0.212  1.00  0.00           N  
ATOM   3775  CA  ASP B1793      50.671  44.259  -0.319  1.00  0.00           C  
ATOM   3776  C   ASP B1793      49.854  44.458  -1.598  1.00  0.00           C  
ATOM   3777  O   ASP B1793      48.723  44.012  -1.712  1.00  0.00           O  
ATOM   3778  CB  ASP B1793      49.828  43.594   0.767  1.00  0.00           C  
ATOM   3779  CG  ASP B1793      49.505  42.155   0.455  1.00  0.00           C  
ATOM   3780  OD1 ASP B1793      49.934  41.670  -0.621  1.00  0.00           O  
ATOM   3781  OD2 ASP B1793      48.827  41.510   1.290  1.00  0.00           O  
ATOM   3782  N   LEU B1794      50.482  45.054  -2.594  1.00  0.00           N  
ATOM   3783  CA  LEU B1794      49.830  45.314  -3.863  1.00  0.00           C  
ATOM   3784  C   LEU B1794      49.911  44.123  -4.794  1.00  0.00           C  
ATOM   3785  O   LEU B1794      49.702  44.286  -5.999  1.00  0.00           O  
ATOM   3786  CB  LEU B1794      50.469  46.535  -4.552  1.00  0.00           C  
ATOM   3787  CG  LEU B1794      50.155  47.965  -4.081  1.00  0.00           C  
ATOM   3788  CD1 LEU B1794      50.398  48.187  -2.581  1.00  0.00           C  
ATOM   3789  CD2 LEU B1794      51.016  48.888  -4.892  1.00  0.00           C  
ATOM   3790  N   LYS B1795      50.231  42.945  -4.247  1.00  0.00           N  
ATOM   3791  CA  LYS B1795      50.362  41.697  -5.024  1.00  0.00           C  
ATOM   3792  C   LYS B1795      51.250  41.784  -6.271  1.00  0.00           C  
ATOM   3793  O   LYS B1795      52.307  41.159  -6.321  1.00  0.00           O  
ATOM   3794  CB  LYS B1795      49.014  41.125  -5.458  1.00  0.00           C  
ATOM   3795  CG  LYS B1795      47.922  41.171  -4.423  1.00  0.00           C  
ATOM   3796  CD  LYS B1795      48.327  40.594  -3.093  1.00  0.00           C  
ATOM   3797  CE  LYS B1795      47.076  40.445  -2.233  1.00  0.00           C  
ATOM   3798  NZ  LYS B1795      47.408  40.073  -0.821  1.00  0.00           N  
ATOM   3799  N   ASN B1796      50.793  42.433  -7.333  1.00  0.00           N  
ATOM   3800  CA  ASN B1796      51.659  42.524  -8.503  1.00  0.00           C  
ATOM   3801  C   ASN B1796      52.757  43.612  -8.298  1.00  0.00           C  
ATOM   3802  O   ASN B1796      52.527  44.662  -7.686  1.00  0.00           O  
ATOM   3803  CB  ASN B1796      50.837  42.781  -9.752  1.00  0.00           C  
ATOM   3804  CG  ASN B1796      51.620  42.528 -11.013  1.00  0.00           C  
ATOM   3805  OD1 ASN B1796      52.838  42.704 -11.044  1.00  0.00           O  
ATOM   3806  ND2 ASN B1796      50.931  42.078 -12.064  1.00  0.00           N  
ATOM   3807  N   ILE B1797      53.968  43.328  -8.751  1.00  0.00           N  
ATOM   3808  CA  ILE B1797      55.062  44.260  -8.604  1.00  0.00           C  
ATOM   3809  C   ILE B1797      54.937  45.378  -9.627  1.00  0.00           C  
ATOM   3810  O   ILE B1797      55.304  46.510  -9.327  1.00  0.00           O  
ATOM   3811  CB  ILE B1797      56.444  43.559  -8.736  1.00  0.00           C  
ATOM   3812  CG1 ILE B1797      57.521  44.403  -8.077  1.00  0.00           C  
ATOM   3813  CG2 ILE B1797      56.855  43.406 -10.192  1.00  0.00           C  
ATOM   3814  CD1 ILE B1797      58.921  43.869  -8.295  1.00  0.00           C  
ATOM   3815  N   ARG B1798      54.403  45.097 -10.815  1.00  0.00           N  
ATOM   3816  CA  ARG B1798      54.264  46.149 -11.819  1.00  0.00           C  
ATOM   3817  C   ARG B1798      53.463  47.321 -11.285  1.00  0.00           C  
ATOM   3818  O   ARG B1798      53.416  48.392 -11.892  1.00  0.00           O  
ATOM   3819  CB  ARG B1798      53.613  45.618 -13.064  1.00  0.00           C  
ATOM   3820  CG  ARG B1798      54.602  44.918 -13.901  1.00  0.00           C  
ATOM   3821  CD  ARG B1798      53.961  43.832 -14.721  1.00  0.00           C  
ATOM   3822  NE  ARG B1798      53.591  42.696 -13.895  1.00  0.00           N  
ATOM   3823  CZ  ARG B1798      54.228  41.535 -13.915  1.00  0.00           C  
ATOM   3824  NH1 ARG B1798      55.264  41.337 -14.731  1.00  0.00           N  
ATOM   3825  NH2 ARG B1798      53.809  40.565 -13.120  1.00  0.00           N  
ATOM   3826  N   ARG B1799      52.809  47.078 -10.154  1.00  0.00           N  
ATOM   3827  CA  ARG B1799      52.007  48.058  -9.460  1.00  0.00           C  
ATOM   3828  C   ARG B1799      52.990  49.103  -8.966  1.00  0.00           C  
ATOM   3829  O   ARG B1799      53.156  50.131  -9.599  1.00  0.00           O  
ATOM   3830  CB  ARG B1799      51.335  47.385  -8.255  1.00  0.00           C  
ATOM   3831  CG  ARG B1799      50.029  47.994  -7.812  1.00  0.00           C  
ATOM   3832  CD  ARG B1799      48.883  47.443  -8.633  1.00  0.00           C  
ATOM   3833  NE  ARG B1799      48.270  46.281  -7.997  1.00  0.00           N  
ATOM   3834  CZ  ARG B1799      47.514  45.399  -8.641  1.00  0.00           C  
ATOM   3835  NH1 ARG B1799      47.335  45.494  -9.957  1.00  0.00           N  
ATOM   3836  NH2 ARG B1799      46.987  44.387  -7.977  1.00  0.00           N  
ATOM   3837  N   ALA B1800      53.711  48.769  -7.896  1.00  0.00           N  
ATOM   3838  CA  ALA B1800      54.682  49.648  -7.254  1.00  0.00           C  
ATOM   3839  C   ALA B1800      55.961  50.071  -8.005  1.00  0.00           C  
ATOM   3840  O   ALA B1800      57.022  50.176  -7.389  1.00  0.00           O  
ATOM   3841  CB  ALA B1800      55.046  49.089  -5.914  1.00  0.00           C  
ATOM   3842  N   SER B1801      55.857  50.371  -9.291  1.00  0.00           N  
ATOM   3843  CA  SER B1801      56.990  50.821 -10.055  1.00  0.00           C  
ATOM   3844  C   SER B1801      56.400  51.723 -11.147  1.00  0.00           C  
ATOM   3845  O   SER B1801      55.489  51.313 -11.878  1.00  0.00           O  
ATOM   3846  CB  SER B1801      57.742  49.633 -10.651  1.00  0.00           C  
ATOM   3847  OG  SER B1801      58.329  49.964 -11.913  1.00  0.00           O  
ATOM   3848  N   LEU B1802      56.918  52.952 -11.249  1.00  0.00           N  
ATOM   3849  CA  LEU B1802      56.425  53.941 -12.215  1.00  0.00           C  
ATOM   3850  C   LEU B1802      56.167  53.382 -13.608  1.00  0.00           C  
ATOM   3851  O   LEU B1802      55.015  53.178 -13.985  1.00  0.00           O  
ATOM   3852  CB  LEU B1802      57.356  55.160 -12.283  1.00  0.00           C  
ATOM   3853  CG  LEU B1802      57.659  55.912 -10.973  1.00  0.00           C  
ATOM   3854  CD1 LEU B1802      58.963  56.670 -11.147  1.00  0.00           C  
ATOM   3855  CD2 LEU B1802      56.533  56.867 -10.530  1.00  0.00           C  
ATOM   3856  N   PHE B1803      57.225  53.137 -14.375  1.00  0.00           N  
ATOM   3857  CA  PHE B1803      57.074  52.605 -15.736  1.00  0.00           C  
ATOM   3858  C   PHE B1803      57.686  51.192 -15.808  1.00  0.00           C  
ATOM   3859  O   PHE B1803      58.835  51.034 -16.247  1.00  0.00           O  
ATOM   3860  CB  PHE B1803      57.734  53.561 -16.725  1.00  0.00           C  
ATOM   3861  CG  PHE B1803      57.034  54.887 -16.835  1.00  0.00           C  
ATOM   3862  CD1 PHE B1803      56.844  55.680 -15.728  1.00  0.00           C  
ATOM   3863  CD2 PHE B1803      56.555  55.328 -18.055  1.00  0.00           C  
ATOM   3864  CE1 PHE B1803      56.185  56.898 -15.821  1.00  0.00           C  
ATOM   3865  CE2 PHE B1803      55.900  56.533 -18.169  1.00  0.00           C  
ATOM   3866  CZ  PHE B1803      55.713  57.326 -17.042  1.00  0.00           C  
ATOM   3867  N   PRO B1804      56.887  50.146 -15.466  1.00  0.00           N  
ATOM   3868  CA  PRO B1804      57.262  48.723 -15.432  1.00  0.00           C  
ATOM   3869  C   PRO B1804      57.738  48.174 -16.744  1.00  0.00           C  
ATOM   3870  O   PRO B1804      57.344  48.661 -17.789  1.00  0.00           O  
ATOM   3871  CB  PRO B1804      55.959  48.020 -15.010  1.00  0.00           C  
ATOM   3872  CG  PRO B1804      55.025  49.133 -14.571  1.00  0.00           C  
ATOM   3873  CD  PRO B1804      55.420  50.260 -15.481  1.00  0.00           C  
ATOM   3874  N   ARG B1805      58.601  47.166 -16.683  1.00  0.00           N  
ATOM   3875  CA  ARG B1805      59.118  46.537 -17.905  1.00  0.00           C  
ATOM   3876  C   ARG B1805      59.386  45.044 -17.706  1.00  0.00           C  
ATOM   3877  O   ARG B1805      59.909  44.609 -16.655  1.00  0.00           O  
ATOM   3878  CB  ARG B1805      60.409  47.204 -18.384  1.00  0.00           C  
ATOM   3879  CG  ARG B1805      60.384  48.691 -18.392  1.00  0.00           C  
ATOM   3880  CD  ARG B1805      61.268  49.245 -19.459  1.00  0.00           C  
ATOM   3881  NE  ARG B1805      60.505  49.887 -20.526  1.00  0.00           N  
ATOM   3882  CZ  ARG B1805      59.606  50.852 -20.339  1.00  0.00           C  
ATOM   3883  NH1 ARG B1805      59.290  51.264 -19.115  1.00  0.00           N  
ATOM   3884  NH2 ARG B1805      58.993  51.380 -21.386  1.00  0.00           N  
ATOM   3885  N   ASP B1806      58.995  44.256 -18.700  1.00  0.00           N  
ATOM   3886  CA  ASP B1806      59.211  42.818 -18.641  1.00  0.00           C  
ATOM   3887  C   ASP B1806      59.361  42.272 -20.045  1.00  0.00           C  
ATOM   3888  O   ASP B1806      59.228  43.032 -20.997  1.00  0.00           O  
ATOM   3889  CB  ASP B1806      58.097  42.112 -17.857  1.00  0.00           C  
ATOM   3890  CG  ASP B1806      56.730  42.464 -18.331  1.00  0.00           C  
ATOM   3891  OD1 ASP B1806      56.510  42.569 -19.573  1.00  0.00           O  
ATOM   3892  OD2 ASP B1806      55.890  42.617 -17.413  1.00  0.00           O  
ATOM   3893  N   PRO B1807      59.610  40.954 -20.203  1.00  0.00           N  
ATOM   3894  CA  PRO B1807      59.768  40.410 -21.556  1.00  0.00           C  
ATOM   3895  C   PRO B1807      58.700  40.874 -22.539  1.00  0.00           C  
ATOM   3896  O   PRO B1807      58.976  41.028 -23.731  1.00  0.00           O  
ATOM   3897  CB  PRO B1807      59.729  38.905 -21.328  1.00  0.00           C  
ATOM   3898  CG  PRO B1807      60.355  38.762 -19.986  1.00  0.00           C  
ATOM   3899  CD  PRO B1807      59.694  39.870 -19.205  1.00  0.00           C  
ATOM   3900  N   LYS B1808      57.497  41.154 -22.045  1.00  0.00           N  
ATOM   3901  CA  LYS B1808      56.448  41.601 -22.941  1.00  0.00           C  
ATOM   3902  C   LYS B1808      56.058  43.075 -22.855  1.00  0.00           C  
ATOM   3903  O   LYS B1808      55.279  43.548 -23.675  1.00  0.00           O  
ATOM   3904  CB  LYS B1808      55.244  40.655 -22.834  1.00  0.00           C  
ATOM   3905  CG  LYS B1808      55.301  39.497 -23.867  1.00  0.00           C  
ATOM   3906  CD  LYS B1808      54.598  38.211 -23.418  1.00  0.00           C  
ATOM   3907  CE  LYS B1808      55.412  37.411 -22.379  1.00  0.00           C  
ATOM   3908  NZ  LYS B1808      56.619  36.723 -22.946  1.00  0.00           N  
ATOM   3909  N   ARG B1809      56.707  43.834 -21.970  1.00  0.00           N  
ATOM   3910  CA  ARG B1809      56.380  45.260 -21.799  1.00  0.00           C  
ATOM   3911  C   ARG B1809      57.531  46.268 -21.901  1.00  0.00           C  
ATOM   3912  O   ARG B1809      58.337  46.379 -20.976  1.00  0.00           O  
ATOM   3913  CB  ARG B1809      55.678  45.460 -20.450  1.00  0.00           C  
ATOM   3914  CG  ARG B1809      54.826  46.720 -20.349  1.00  0.00           C  
ATOM   3915  CD  ARG B1809      53.527  46.439 -19.593  1.00  0.00           C  
ATOM   3916  NE  ARG B1809      52.553  47.525 -19.715  1.00  0.00           N  
ATOM   3917  CZ  ARG B1809      52.043  47.979 -20.862  1.00  0.00           C  
ATOM   3918  NH1 ARG B1809      52.398  47.466 -22.028  1.00  0.00           N  
ATOM   3919  NH2 ARG B1809      51.166  48.962 -20.839  1.00  0.00           N  
ATOM   3920  N   LEU B1810      57.584  47.020 -23.000  1.00  0.00           N  
ATOM   3921  CA  LEU B1810      58.615  48.051 -23.185  1.00  0.00           C  
ATOM   3922  C   LEU B1810      58.054  49.468 -23.340  1.00  0.00           C  
ATOM   3923  O   LEU B1810      58.781  50.367 -23.730  1.00  0.00           O  
ATOM   3924  CB  LEU B1810      59.492  47.767 -24.406  1.00  0.00           C  
ATOM   3925  CG  LEU B1810      60.639  46.768 -24.288  1.00  0.00           C  
ATOM   3926  CD1 LEU B1810      61.532  46.918 -25.502  1.00  0.00           C  
ATOM   3927  CD2 LEU B1810      61.432  47.006 -23.008  1.00  0.00           C  
ATOM   3928  N   ARG B1811      56.755  49.641 -23.123  1.00  0.00           N  
ATOM   3929  CA  ARG B1811      56.070  50.933 -23.222  1.00  0.00           C  
ATOM   3930  C   ARG B1811      54.965  50.845 -22.184  1.00  0.00           C  
ATOM   3931  O   ARG B1811      54.518  49.744 -21.863  1.00  0.00           O  
ATOM   3932  CB  ARG B1811      55.456  51.140 -24.610  1.00  0.00           C  
ATOM   3933  CG  ARG B1811      56.486  51.206 -25.730  1.00  0.00           C  
ATOM   3934  CD  ARG B1811      55.903  51.625 -27.087  1.00  0.00           C  
ATOM   3935  NE  ARG B1811      55.870  53.081 -27.256  1.00  0.00           N  
ATOM   3936  CZ  ARG B1811      56.934  53.836 -27.541  1.00  0.00           C  
ATOM   3937  NH1 ARG B1811      58.125  53.280 -27.753  1.00  0.00           N  
ATOM   3938  NH2 ARG B1811      56.794  55.153 -27.657  1.00  0.00           N  
ATOM   3939  N   PRO B1812      54.454  51.983 -21.692  1.00  0.00           N  
ATOM   3940  CA  PRO B1812      54.744  53.388 -21.980  1.00  0.00           C  
ATOM   3941  C   PRO B1812      56.197  53.788 -21.750  1.00  0.00           C  
ATOM   3942  O   PRO B1812      56.728  53.504 -20.655  1.00  0.00           O  
ATOM   3943  CB  PRO B1812      53.817  54.109 -21.018  1.00  0.00           C  
ATOM   3944  CG  PRO B1812      53.791  53.186 -19.848  1.00  0.00           C  
ATOM   3945  CD  PRO B1812      53.592  51.875 -20.505  1.00  0.00           C  
ATOM   3946  OXT PRO B1812      56.786  54.372 -22.688  1.00  0.00           O  
HETATM 3947  PG  ATP B 701      65.387  36.367  -6.608  1.00  0.00           P  
HETATM 3948  O1G ATP B 701      65.188  34.905  -6.388  1.00  0.00           O  
HETATM 3949  O2G ATP B 701      65.390  36.771  -8.043  1.00  0.00           O  
HETATM 3950  O3G ATP B 701      64.249  37.094  -5.907  1.00  0.00           O  
HETATM 3951  PB  ATP B 701      68.297  36.821  -6.241  1.00  0.00           P  
HETATM 3952  O1B ATP B 701      68.925  35.652  -5.560  1.00  0.00           O  
HETATM 3953  O2B ATP B 701      68.505  36.844  -7.720  1.00  0.00           O  
HETATM 3954  O3B ATP B 701      66.723  36.897  -5.850  1.00  0.00           O  
HETATM 3955  PA  ATP B 701      69.881  39.264  -6.313  1.00  0.00           P  
HETATM 3956  O1A ATP B 701      71.113  39.514  -5.511  1.00  0.00           O  
HETATM 3957  O2A ATP B 701      70.171  38.866  -7.722  1.00  0.00           O  
HETATM 3958  O3A ATP B 701      68.957  38.151  -5.595  1.00  0.00           O  
HETATM 3959  O5' ATP B 701      68.938  40.557  -6.281  1.00  0.00           O  
HETATM 3960  C5' ATP B 701      68.908  41.392  -5.101  1.00  0.00           C  
HETATM 3961  C4' ATP B 701      67.515  41.754  -4.650  1.00  0.00           C  
HETATM 3962  O4' ATP B 701      66.689  42.142  -5.780  1.00  0.00           O  
HETATM 3963  C3' ATP B 701      66.811  40.581  -4.004  1.00  0.00           C  
HETATM 3964  O3' ATP B 701      65.962  40.979  -2.922  1.00  0.00           O  
HETATM 3965  C2' ATP B 701      65.973  40.051  -5.149  1.00  0.00           C  
HETATM 3966  O2' ATP B 701      64.831  39.413  -4.594  1.00  0.00           O  
HETATM 3967  C1' ATP B 701      65.549  41.308  -5.877  1.00  0.00           C  
HETATM 3968  N9  ATP B 701      65.330  41.007  -7.298  1.00  0.00           N  
HETATM 3969  C8  ATP B 701      66.073  40.183  -8.102  1.00  0.00           C  
HETATM 3970  N7  ATP B 701      65.672  40.138  -9.348  1.00  0.00           N  
HETATM 3971  C5  ATP B 701      64.580  40.993  -9.370  1.00  0.00           C  
HETATM 3972  C6  ATP B 701      63.710  41.375 -10.409  1.00  0.00           C  
HETATM 3973  N6  ATP B 701      63.831  40.923 -11.654  1.00  0.00           N  
HETATM 3974  N1  ATP B 701      62.719  42.247 -10.082  1.00  0.00           N  
HETATM 3975  C2  ATP B 701      62.620  42.700  -8.807  1.00  0.00           C  
HETATM 3976  N3  ATP B 701      63.387  42.401  -7.763  1.00  0.00           N  
HETATM 3977  C4  ATP B 701      64.359  41.532  -8.120  1.00  0.00           C  
TER
END
