# Supplementary material for: Backbone Brackets and Arginine Tweezers delineate Class I and Class II aminoacyl tRNA synthetases
Source: PLoS Comput Biol. 2018 Apr 16;14(4):e1006101. doi: 10.1371/journal.pcbi.1006101 (PMC5919687; doi:10.1371/journal.pcbi.1006101)
Supplement: S12 File — All structures of Class II aaRS with residues renumbered according to the MSA. (GZ) [file pcbi.1006101.s024.tar.gz › 1ati_A_renum.pdb]

ATOM      1  N   ALA A 273      33.294  42.526  16.199  1.00  0.00           N  
ATOM      2  CA  ALA A 273      33.469  41.193  16.837  1.00  0.00           C  
ATOM      3  C   ALA A 273      34.972  40.896  17.002  1.00  0.00           C  
ATOM      4  O   ALA A 273      35.802  41.500  16.309  1.00  0.00           O  
ATOM      5  CB  ALA A 273      32.787  40.138  15.999  1.00  0.00           C  
ATOM      6  N   ALA A 274      35.314  40.028  17.956  1.00  0.00           N  
ATOM      7  CA  ALA A 274      36.707  39.644  18.243  1.00  0.00           C  
ATOM      8  C   ALA A 274      37.145  38.376  17.510  1.00  0.00           C  
ATOM      9  O   ALA A 274      36.381  37.415  17.414  1.00  0.00           O  
ATOM     10  CB  ALA A 274      36.885  39.436  19.733  1.00  0.00           C  
ATOM     11  N   SER A 275      38.408  38.319  17.105  1.00  0.00           N  
ATOM     12  CA  SER A 275      38.916  37.160  16.373  1.00  0.00           C  
ATOM     13  C   SER A 275      39.591  36.046  17.175  1.00  0.00           C  
ATOM     14  O   SER A 275      39.527  34.889  16.775  1.00  0.00           O  
ATOM     15  CB  SER A 275      39.847  37.621  15.258  1.00  0.00           C  
ATOM     16  OG  SER A 275      40.771  38.571  15.761  1.00  0.00           O  
ATOM     17  N   SER A 276      40.251  36.371  18.281  1.00  0.00           N  
ATOM     18  CA  SER A 276      40.911  35.337  19.079  1.00  0.00           C  
ATOM     19  C   SER A 276      40.470  35.317  20.542  1.00  0.00           C  
ATOM     20  O   SER A 276      40.057  36.333  21.102  1.00  0.00           O  
ATOM     21  CB  SER A 276      42.430  35.512  18.996  1.00  0.00           C  
ATOM     22  OG  SER A 276      43.010  35.930  20.228  1.00  0.00           O  
ATOM     23  N   LEU A 277      40.592  34.167  21.182  1.00  0.00           N  
ATOM     24  CA  LEU A 277      40.221  34.078  22.584  1.00  0.00           C  
ATOM     25  C   LEU A 277      41.238  34.847  23.469  1.00  0.00           C  
ATOM     26  O   LEU A 277      40.869  35.483  24.463  1.00  0.00           O  
ATOM     27  CB  LEU A 277      40.143  32.606  22.979  1.00  0.00           C  
ATOM     28  CG  LEU A 277      39.240  32.213  24.143  1.00  0.00           C  
ATOM     29  CD1 LEU A 277      39.982  32.288  25.458  1.00  0.00           C  
ATOM     30  CD2 LEU A 277      38.000  33.099  24.141  1.00  0.00           C  
ATOM     31  N   ASP A 278      42.506  34.844  23.065  1.00  0.00           N  
ATOM     32  CA  ASP A 278      43.565  35.512  23.820  1.00  0.00           C  
ATOM     33  C   ASP A 278      43.543  37.012  23.762  1.00  0.00           C  
ATOM     34  O   ASP A 278      44.056  37.648  24.667  1.00  0.00           O  
ATOM     35  CB  ASP A 278      44.929  34.999  23.388  1.00  0.00           C  
ATOM     36  CG  ASP A 278      45.020  33.483  23.454  1.00  0.00           C  
ATOM     37  OD1 ASP A 278      44.164  32.862  24.121  1.00  0.00           O  
ATOM     38  OD2 ASP A 278      45.925  32.904  22.815  1.00  0.00           O  
ATOM     39  N   GLU A 279      43.010  37.571  22.678  1.00  0.00           N  
ATOM     40  CA  GLU A 279      42.880  39.022  22.533  1.00  0.00           C  
ATOM     41  C   GLU A 279      42.070  39.514  23.733  1.00  0.00           C  
ATOM     42  O   GLU A 279      42.373  40.552  24.334  1.00  0.00           O  
ATOM     43  CB  GLU A 279      42.046  39.373  21.307  1.00  0.00           C  
ATOM     44  CG  GLU A 279      42.735  39.455  19.975  1.00  0.00           C  
ATOM     45  CD  GLU A 279      41.765  39.922  18.891  1.00  0.00           C  
ATOM     46  OE1 GLU A 279      40.610  39.443  18.881  1.00  0.00           O  
ATOM     47  OE2 GLU A 279      42.139  40.781  18.061  1.00  0.00           O  
ATOM     48  N   LEU A 281      40.988  38.784  24.010  1.00  0.00           N  
ATOM     49  CA  LEU A 281      40.078  39.071  25.112  1.00  0.00           C  
ATOM     50  C   LEU A 281      40.754  38.871  26.469  1.00  0.00           C  
ATOM     51  O   LEU A 281      40.799  39.802  27.284  1.00  0.00           O  
ATOM     52  CB  LEU A 281      38.853  38.167  25.030  1.00  0.00           C  
ATOM     53  CG  LEU A 281      37.935  38.315  23.822  1.00  0.00           C  
ATOM     54  CD1 LEU A 281      36.767  37.332  23.929  1.00  0.00           C  
ATOM     55  CD2 LEU A 281      37.429  39.742  23.751  1.00  0.00           C  
ATOM     56  N   VAL A 282      41.258  37.658  26.719  1.00  0.00           N  
ATOM     57  CA  VAL A 282      41.947  37.355  27.974  1.00  0.00           C  
ATOM     58  C   VAL A 282      42.942  38.481  28.272  1.00  0.00           C  
ATOM     59  O   VAL A 282      43.004  38.994  29.390  1.00  0.00           O  
ATOM     60  CB  VAL A 282      42.677  36.024  27.883  1.00  0.00           C  
ATOM     61  CG1 VAL A 282      43.465  35.782  29.126  1.00  0.00           C  
ATOM     62  CG2 VAL A 282      41.674  34.915  27.694  1.00  0.00           C  
ATOM     63  N   ALA A 283      43.639  38.928  27.236  1.00  0.00           N  
ATOM     64  CA  ALA A 283      44.598  40.017  27.351  1.00  0.00           C  
ATOM     65  C   ALA A 283      43.948  41.346  27.747  1.00  0.00           C  
ATOM     66  O   ALA A 283      44.404  42.001  28.676  1.00  0.00           O  
ATOM     67  CB  ALA A 283      45.341  40.179  26.048  1.00  0.00           C  
ATOM     68  N   LEU A 291      42.920  41.772  27.017  1.00  0.00           N  
ATOM     69  CA  LEU A 291      42.236  43.028  27.323  1.00  0.00           C  
ATOM     70  C   LEU A 291      41.652  42.978  28.720  1.00  0.00           C  
ATOM     71  O   LEU A 291      41.745  43.935  29.482  1.00  0.00           O  
ATOM     72  CB  LEU A 291      41.101  43.259  26.350  1.00  0.00           C  
ATOM     73  CG  LEU A 291      40.314  44.532  26.642  1.00  0.00           C  
ATOM     74  CD1 LEU A 291      41.055  45.752  26.041  1.00  0.00           C  
ATOM     75  CD2 LEU A 291      38.908  44.414  26.059  1.00  0.00           C  
ATOM     76  N   CYS A 292      40.987  41.870  29.014  1.00  0.00           N  
ATOM     77  CA  CYS A 292      40.378  41.647  30.308  1.00  0.00           C  
ATOM     78  C   CYS A 292      41.336  41.859  31.437  1.00  0.00           C  
ATOM     79  O   CYS A 292      40.963  42.408  32.474  1.00  0.00           O  
ATOM     80  CB  CYS A 292      39.850  40.236  30.395  1.00  0.00           C  
ATOM     81  SG  CYS A 292      38.169  40.167  29.885  1.00  0.00           S  
ATOM     82  N   LYS A 293      42.546  41.347  31.272  1.00  0.00           N  
ATOM     83  CA  LYS A 293      43.541  41.520  32.298  1.00  0.00           C  
ATOM     84  C   LYS A 293      44.108  42.931  32.205  1.00  0.00           C  
ATOM     85  O   LYS A 293      44.185  43.643  33.191  1.00  0.00           O  
ATOM     86  CB  LYS A 293      44.659  40.489  32.171  1.00  0.00           C  
ATOM     87  CG  LYS A 293      45.821  40.753  33.142  1.00  0.00           C  
ATOM     88  CD  LYS A 293      46.924  39.680  33.098  1.00  0.00           C  
ATOM     89  CE  LYS A 293      48.127  40.023  34.032  1.00  0.00           C  
ATOM     90  NZ  LYS A 293      47.836  40.009  35.524  1.00  0.00           N  
ATOM     91  N   ARG A 296      44.409  43.375  31.000  1.00  0.00           N  
ATOM     92  CA  ARG A 296      44.990  44.694  30.817  1.00  0.00           C  
ATOM     93  C   ARG A 296      44.182  45.895  31.311  1.00  0.00           C  
ATOM     94  O   ARG A 296      44.748  46.861  31.827  1.00  0.00           O  
ATOM     95  CB  ARG A 296      45.367  44.892  29.347  1.00  0.00           C  
ATOM     96  CG  ARG A 296      45.920  46.281  28.994  1.00  0.00           C  
ATOM     97  CD  ARG A 296      46.693  46.215  27.695  1.00  0.00           C  
ATOM     98  NE  ARG A 296      45.979  45.385  26.730  1.00  0.00           N  
ATOM     99  CZ  ARG A 296      44.988  45.831  25.964  1.00  0.00           C  
ATOM    100  NH1 ARG A 296      44.635  47.115  26.014  1.00  0.00           N  
ATOM    101  NH2 ARG A 296      44.381  45.000  25.122  1.00  0.00           N  
ATOM    102  N   ARG A 297      42.869  45.867  31.138  1.00  0.00           N  
ATOM    103  CA  ARG A 297      42.075  47.012  31.550  1.00  0.00           C  
ATOM    104  C   ARG A 297      41.259  46.833  32.835  1.00  0.00           C  
ATOM    105  O   ARG A 297      40.484  47.720  33.211  1.00  0.00           O  
ATOM    106  CB  ARG A 297      41.204  47.471  30.396  1.00  0.00           C  
ATOM    107  CG  ARG A 297      41.990  47.750  29.152  1.00  0.00           C  
ATOM    108  CD  ARG A 297      41.896  49.189  28.821  1.00  0.00           C  
ATOM    109  NE  ARG A 297      42.877  49.958  29.556  1.00  0.00           N  
ATOM    110  CZ  ARG A 297      43.631  50.904  28.999  1.00  0.00           C  
ATOM    111  NH1 ARG A 297      43.522  51.169  27.704  1.00  0.00           N  
ATOM    112  NH2 ARG A 297      44.514  51.576  29.729  1.00  0.00           N  
ATOM    113  N   GLY A 298      41.421  45.687  33.500  1.00  0.00           N  
ATOM    114  CA  GLY A 298      40.730  45.461  34.759  1.00  0.00           C  
ATOM    115  C   GLY A 298      39.296  44.978  34.752  1.00  0.00           C  
ATOM    116  O   GLY A 298      38.415  45.500  35.485  1.00  0.00           O  
ATOM    117  N   PHE A 303      39.068  43.949  33.947  1.00  0.00           N  
ATOM    118  CA  PHE A 303      37.749  43.356  33.851  1.00  0.00           C  
ATOM    119  C   PHE A 303      37.808  42.086  34.644  1.00  0.00           C  
ATOM    120  O   PHE A 303      36.998  41.900  35.543  1.00  0.00           O  
ATOM    121  CB  PHE A 303      37.390  43.038  32.408  1.00  0.00           C  
ATOM    122  CG  PHE A 303      36.906  44.224  31.627  1.00  0.00           C  
ATOM    123  CD1 PHE A 303      35.571  44.608  31.682  1.00  0.00           C  
ATOM    124  CD2 PHE A 303      37.775  44.943  30.807  1.00  0.00           C  
ATOM    125  CE1 PHE A 303      35.103  45.694  30.924  1.00  0.00           C  
ATOM    126  CE2 PHE A 303      37.312  46.035  30.048  1.00  0.00           C  
ATOM    127  CZ  PHE A 303      35.976  46.408  30.108  1.00  0.00           C  
ATOM    128  N   ILE A 305      38.808  41.252  34.345  1.00  0.00           N  
ATOM    129  CA  ILE A 305      39.000  39.962  35.027  1.00  0.00           C  
ATOM    130  C   ILE A 305      40.493  39.679  35.280  1.00  0.00           C  
ATOM    131  O   ILE A 305      41.346  40.007  34.425  1.00  0.00           O  
ATOM    132  CB  ILE A 305      38.405  38.757  34.207  1.00  0.00           C  
ATOM    133  CG1 ILE A 305      36.958  39.059  33.795  1.00  0.00           C  
ATOM    134  CG2 ILE A 305      38.473  37.451  35.038  1.00  0.00           C  
ATOM    135  CD1 ILE A 305      36.283  37.959  33.048  1.00  0.00           C  
ATOM    136  N   PHE A 306      40.769  39.039  36.434  1.00  0.00           N  
ATOM    137  CA  PHE A 306      42.115  38.661  36.921  1.00  0.00           C  
ATOM    138  C   PHE A 306      42.085  37.220  37.423  1.00  0.00           C  
ATOM    139  O   PHE A 306      41.057  36.765  37.944  1.00  0.00           O  
ATOM    140  CB  PHE A 306      42.515  39.496  38.142  1.00  0.00           C  
ATOM    141  CG  PHE A 306      42.599  40.979  37.896  1.00  0.00           C  
ATOM    142  CD1 PHE A 306      43.221  41.490  36.754  1.00  0.00           C  
ATOM    143  CD2 PHE A 306      42.116  41.876  38.858  1.00  0.00           C  
ATOM    144  CE1 PHE A 306      43.370  42.889  36.573  1.00  0.00           C  
ATOM    145  CE2 PHE A 306      42.253  43.265  38.700  1.00  0.00           C  
ATOM    146  CZ  PHE A 306      42.885  43.774  37.554  1.00  0.00           C  
ATOM    147  N   GLN A 307      43.221  36.531  37.323  1.00  0.00           N  
ATOM    148  CA  GLN A 307      43.320  35.152  37.801  1.00  0.00           C  
ATOM    149  C   GLN A 307      43.240  35.197  39.325  1.00  0.00           C  
ATOM    150  O   GLN A 307      44.084  35.837  39.958  1.00  0.00           O  
ATOM    151  CB  GLN A 307      44.655  34.531  37.353  1.00  0.00           C  
ATOM    152  CG  GLN A 307      45.105  33.269  38.120  1.00  0.00           C  
ATOM    153  CD  GLN A 307      44.113  32.101  38.028  1.00  0.00           C  
ATOM    154  OE1 GLN A 307      44.065  31.386  37.022  1.00  0.00           O  
ATOM    155  NE2 GLN A 307      43.338  31.886  39.098  1.00  0.00           N  
ATOM    156  N   SER A 308      42.233  34.556  39.918  1.00  0.00           N  
ATOM    157  CA  SER A 308      42.130  34.578  41.365  1.00  0.00           C  
ATOM    158  C   SER A 308      43.415  34.033  42.002  1.00  0.00           C  
ATOM    159  O   SER A 308      43.959  33.025  41.545  1.00  0.00           O  
ATOM    160  CB  SER A 308      40.914  33.800  41.837  1.00  0.00           C  
ATOM    161  OG  SER A 308      41.037  33.420  43.201  1.00  0.00           O  
ATOM    162  N   SER A 309      43.902  34.730  43.035  1.00  0.00           N  
ATOM    163  CA  SER A 309      45.124  34.370  43.774  1.00  0.00           C  
ATOM    164  C   SER A 309      46.408  34.429  42.942  1.00  0.00           C  
ATOM    165  O   SER A 309      47.395  33.803  43.295  1.00  0.00           O  
ATOM    166  CB  SER A 309      45.002  32.968  44.400  1.00  0.00           C  
ATOM    167  OG  SER A 309      43.950  32.891  45.342  1.00  0.00           O  
ATOM    168  N   GLU A 310      46.426  35.228  41.886  1.00  0.00           N  
ATOM    169  CA  GLU A 310      47.596  35.321  41.012  1.00  0.00           C  
ATOM    170  C   GLU A 310      48.987  35.398  41.676  1.00  0.00           C  
ATOM    171  O   GLU A 310      49.890  34.643  41.288  1.00  0.00           O  
ATOM    172  CB  GLU A 310      47.419  36.483  40.022  1.00  0.00           C  
ATOM    173  CG  GLU A 310      48.456  36.550  38.897  1.00  0.00           C  
ATOM    174  CD  GLU A 310      48.255  37.761  37.980  1.00  0.00           C  
ATOM    175  OE1 GLU A 310      47.091  38.106  37.665  1.00  0.00           O  
ATOM    176  OE2 GLU A 310      49.262  38.375  37.553  1.00  0.00           O  
ATOM    177  N   ILE A 311      49.150  36.243  42.699  1.00  0.00           N  
ATOM    178  CA  ILE A 311      50.467  36.403  43.342  1.00  0.00           C  
ATOM    179  C   ILE A 311      51.080  35.152  43.957  1.00  0.00           C  
ATOM    180  O   ILE A 311      52.280  35.108  44.199  1.00  0.00           O  
ATOM    181  CB  ILE A 311      50.539  37.567  44.400  1.00  0.00           C  
ATOM    182  CG1 ILE A 311      49.816  37.193  45.693  1.00  0.00           C  
ATOM    183  CG2 ILE A 311      49.979  38.855  43.836  1.00  0.00           C  
ATOM    184  CD1 ILE A 311      49.945  38.239  46.770  1.00  0.00           C  
ATOM    185  N   TYR A 312      50.267  34.146  44.232  1.00  0.00           N  
ATOM    186  CA  TYR A 312      50.774  32.906  44.807  1.00  0.00           C  
ATOM    187  C   TYR A 312      50.672  31.749  43.797  1.00  0.00           C  
ATOM    188  O   TYR A 312      50.636  30.580  44.190  1.00  0.00           O  
ATOM    189  CB  TYR A 312      50.018  32.568  46.103  1.00  0.00           C  
ATOM    190  CG  TYR A 312      50.264  33.546  47.243  1.00  0.00           C  
ATOM    191  CD1 TYR A 312      51.551  34.011  47.527  1.00  0.00           C  
ATOM    192  CD2 TYR A 312      49.215  33.983  48.062  1.00  0.00           C  
ATOM    193  CE1 TYR A 312      51.793  34.886  48.608  1.00  0.00           C  
ATOM    194  CE2 TYR A 312      49.443  34.855  49.147  1.00  0.00           C  
ATOM    195  CZ  TYR A 312      50.735  35.304  49.414  1.00  0.00           C  
ATOM    196  OH  TYR A 312      50.963  36.142  50.498  1.00  0.00           O  
ATOM    197  N   GLY A 313      50.634  32.075  42.500  1.00  0.00           N  
ATOM    198  CA  GLY A 313      50.525  31.052  41.462  1.00  0.00           C  
ATOM    199  C   GLY A 313      49.118  30.812  40.908  1.00  0.00           C  
ATOM    200  O   GLY A 313      48.924  30.016  39.983  1.00  0.00           O  
ATOM    201  N   GLY A 314      48.138  31.525  41.451  1.00  0.00           N  
ATOM    202  CA  GLY A 314      46.771  31.367  41.006  1.00  0.00           C  
ATOM    203  C   GLY A 314      46.106  30.116  41.555  1.00  0.00           C  
ATOM    204  O   GLY A 314      46.761  29.132  41.924  1.00  0.00           O  
ATOM    205  N   LEU A 315      44.789  30.185  41.677  1.00  0.00           N  
ATOM    206  CA  LEU A 315      44.016  29.062  42.153  1.00  0.00           C  
ATOM    207  C   LEU A 315      43.268  28.619  40.925  1.00  0.00           C  
ATOM    208  O   LEU A 315      42.047  28.636  40.889  1.00  0.00           O  
ATOM    209  CB  LEU A 315      43.034  29.507  43.225  1.00  0.00           C  
ATOM    210  CG  LEU A 315      42.286  28.340  43.863  1.00  0.00           C  
ATOM    211  CD1 LEU A 315      43.288  27.483  44.611  1.00  0.00           C  
ATOM    212  CD2 LEU A 315      41.179  28.826  44.803  1.00  0.00           C  
ATOM    213  N   GLN A 316      44.040  28.340  39.884  1.00  0.00           N  
ATOM    214  CA  GLN A 316      43.574  27.884  38.567  1.00  0.00           C  
ATOM    215  C   GLN A 316      42.118  27.379  38.509  1.00  0.00           C  
ATOM    216  O   GLN A 316      41.763  26.397  39.171  1.00  0.00           O  
ATOM    217  CB  GLN A 316      44.547  26.800  38.083  1.00  0.00           C  
ATOM    218  CG  GLN A 316      44.323  26.240  36.699  1.00  0.00           C  
ATOM    219  CD  GLN A 316      44.862  24.819  36.591  1.00  0.00           C  
ATOM    220  OE1 GLN A 316      44.981  24.113  37.603  1.00  0.00           O  
ATOM    221  NE2 GLN A 316      45.169  24.385  35.373  1.00  0.00           N  
ATOM    222  N   GLY A 317      41.292  28.039  37.698  1.00  0.00           N  
ATOM    223  CA  GLY A 317      39.904  27.644  37.606  1.00  0.00           C  
ATOM    224  C   GLY A 317      38.980  28.636  38.288  1.00  0.00           C  
ATOM    225  O   GLY A 317      37.761  28.515  38.151  1.00  0.00           O  
ATOM    226  N   VAL A 318      39.533  29.542  39.100  1.00  0.00           N  
ATOM    227  CA  VAL A 318      38.728  30.572  39.746  1.00  0.00           C  
ATOM    228  C   VAL A 318      39.360  31.909  39.363  1.00  0.00           C  
ATOM    229  O   VAL A 318      40.587  32.036  39.290  1.00  0.00           O  
ATOM    230  CB  VAL A 318      38.577  30.400  41.305  1.00  0.00           C  
ATOM    231  CG1 VAL A 318      38.194  28.979  41.664  1.00  0.00           C  
ATOM    232  CG2 VAL A 318      39.812  30.792  42.022  1.00  0.00           C  
ATOM    233  N   TYR A 319      38.510  32.867  39.018  1.00  0.00           N  
ATOM    234  CA  TYR A 319      38.941  34.191  38.591  1.00  0.00           C  
ATOM    235  C   TYR A 319      38.299  35.254  39.478  1.00  0.00           C  
ATOM    236  O   TYR A 319      37.366  34.935  40.237  1.00  0.00           O  
ATOM    237  CB  TYR A 319      38.514  34.413  37.135  1.00  0.00           C  
ATOM    238  CG  TYR A 319      39.235  33.544  36.150  1.00  0.00           C  
ATOM    239  CD1 TYR A 319      38.847  32.231  35.931  1.00  0.00           C  
ATOM    240  CD2 TYR A 319      40.340  34.025  35.468  1.00  0.00           C  
ATOM    241  CE1 TYR A 319      39.561  31.411  35.053  1.00  0.00           C  
ATOM    242  CE2 TYR A 319      41.054  33.229  34.590  1.00  0.00           C  
ATOM    243  CZ  TYR A 319      40.670  31.927  34.381  1.00  0.00           C  
ATOM    244  OH  TYR A 319      41.407  31.171  33.491  1.00  0.00           O  
ATOM    245  N   ASP A 320      38.764  36.506  39.349  1.00  0.00           N  
ATOM    246  CA  ASP A 320      38.247  37.648  40.128  1.00  0.00           C  
ATOM    247  C   ASP A 320      37.835  38.803  39.206  1.00  0.00           C  
ATOM    248  O   ASP A 320      38.506  39.037  38.210  1.00  0.00           O  
ATOM    249  CB  ASP A 320      39.328  38.156  41.088  1.00  0.00           C  
ATOM    250  CG  ASP A 320      39.687  37.153  42.181  1.00  0.00           C  
ATOM    251  OD1 ASP A 320      38.803  36.457  42.715  1.00  0.00           O  
ATOM    252  OD2 ASP A 320      40.879  37.076  42.538  1.00  0.00           O  
ATOM    253  N   TYR A 321      36.767  39.532  39.530  1.00  0.00           N  
ATOM    254  CA  TYR A 321      36.331  40.658  38.703  1.00  0.00           C  
ATOM    255  C   TYR A 321      36.845  42.043  39.143  1.00  0.00           C  
ATOM    256  O   TYR A 321      36.501  42.530  40.240  1.00  0.00           O  
ATOM    257  CB  TYR A 321      34.811  40.703  38.628  1.00  0.00           C  
ATOM    258  CG  TYR A 321      34.239  39.648  37.741  1.00  0.00           C  
ATOM    259  CD1 TYR A 321      34.110  38.339  38.184  1.00  0.00           C  
ATOM    260  CD2 TYR A 321      33.842  39.948  36.435  1.00  0.00           C  
ATOM    261  CE1 TYR A 321      33.595  37.327  37.336  1.00  0.00           C  
ATOM    262  CE2 TYR A 321      33.327  38.953  35.574  1.00  0.00           C  
ATOM    263  CZ  TYR A 321      33.209  37.637  36.028  1.00  0.00           C  
ATOM    264  OH  TYR A 321      32.741  36.631  35.189  1.00  0.00           O  
ATOM    265  N   GLY A 322      37.613  42.696  38.265  1.00  0.00           N  
ATOM    266  CA  GLY A 322      38.157  44.017  38.551  1.00  0.00           C  
ATOM    267  C   GLY A 322      37.150  45.158  38.462  1.00  0.00           C  
ATOM    268  O   GLY A 322      35.994  44.963  38.074  1.00  0.00           O  
ATOM    269  N   PRO A 323      37.598  46.391  38.745  1.00  0.00           N  
ATOM    270  CA  PRO A 323      36.787  47.598  38.721  1.00  0.00           C  
ATOM    271  C   PRO A 323      35.818  47.599  37.564  1.00  0.00           C  
ATOM    272  O   PRO A 323      34.613  47.723  37.772  1.00  0.00           O  
ATOM    273  CB  PRO A 323      37.838  48.694  38.555  1.00  0.00           C  
ATOM    274  CG  PRO A 323      38.933  48.191  39.329  1.00  0.00           C  
ATOM    275  CD  PRO A 323      39.008  46.743  38.911  1.00  0.00           C  
ATOM    276  N   LEU A 324      36.348  47.396  36.358  1.00  0.00           N  
ATOM    277  CA  LEU A 324      35.537  47.410  35.148  1.00  0.00           C  
ATOM    278  C   LEU A 324      34.648  46.202  34.985  1.00  0.00           C  
ATOM    279  O   LEU A 324      33.488  46.337  34.534  1.00  0.00           O  
ATOM    280  CB  LEU A 324      36.421  47.663  33.941  1.00  0.00           C  
ATOM    281  CG  LEU A 324      36.744  49.166  34.006  1.00  0.00           C  
ATOM    282  CD1 LEU A 324      38.090  49.453  33.462  1.00  0.00           C  
ATOM    283  CD2 LEU A 324      35.681  49.986  33.299  1.00  0.00           C  
ATOM    284  N   GLY A 325      35.162  45.055  35.434  1.00  0.00           N  
ATOM    285  CA  GLY A 325      34.415  43.812  35.384  1.00  0.00           C  
ATOM    286  C   GLY A 325      33.177  43.823  36.282  1.00  0.00           C  
ATOM    287  O   GLY A 325      32.071  43.505  35.824  1.00  0.00           O  
ATOM    288  N   VAL A 332      33.338  44.199  37.552  1.00  0.00           N  
ATOM    289  CA  VAL A 332      32.206  44.230  38.486  1.00  0.00           C  
ATOM    290  C   VAL A 332      31.055  45.043  37.923  1.00  0.00           C  
ATOM    291  O   VAL A 332      29.902  44.626  37.990  1.00  0.00           O  
ATOM    292  CB  VAL A 332      32.548  44.875  39.814  1.00  0.00           C  
ATOM    293  CG1 VAL A 332      31.732  44.223  40.883  1.00  0.00           C  
ATOM    294  CG2 VAL A 332      34.019  44.792  40.093  1.00  0.00           C  
ATOM    295  N   GLU A 333      31.378  46.201  37.361  1.00  0.00           N  
ATOM    296  CA  GLU A 333      30.380  47.083  36.771  1.00  0.00           C  
ATOM    297  C   GLU A 333      29.566  46.419  35.670  1.00  0.00           C  
ATOM    298  O   GLU A 333      28.336  46.305  35.778  1.00  0.00           O  
ATOM    299  CB  GLU A 333      31.055  48.332  36.243  1.00  0.00           C  
ATOM    300  CG  GLU A 333      31.644  49.197  37.357  1.00  0.00           C  
ATOM    301  CD  GLU A 333      30.626  49.562  38.427  1.00  0.00           C  
ATOM    302  OE1 GLU A 333      29.420  49.710  38.116  1.00  0.00           O  
ATOM    303  OE2 GLU A 333      31.044  49.716  39.591  1.00  0.00           O  
ATOM    304  N   LEU A 334      30.247  45.964  34.622  1.00  0.00           N  
ATOM    305  CA  LEU A 334      29.553  45.271  33.538  1.00  0.00           C  
ATOM    306  C   LEU A 334      28.723  44.082  34.086  1.00  0.00           C  
ATOM    307  O   LEU A 334      27.529  43.938  33.798  1.00  0.00           O  
ATOM    308  CB  LEU A 334      30.561  44.755  32.498  1.00  0.00           C  
ATOM    309  CG  LEU A 334      29.975  44.053  31.263  1.00  0.00           C  
ATOM    310  CD1 LEU A 334      29.041  44.976  30.511  1.00  0.00           C  
ATOM    311  CD2 LEU A 334      31.103  43.644  30.357  1.00  0.00           C  
ATOM    312  N   LYS A 335      29.355  43.246  34.899  1.00  0.00           N  
ATOM    313  CA  LYS A 335      28.672  42.094  35.462  1.00  0.00           C  
ATOM    314  C   LYS A 335      27.361  42.502  36.149  1.00  0.00           C  
ATOM    315  O   LYS A 335      26.275  41.991  35.825  1.00  0.00           O  
ATOM    316  CB  LYS A 335      29.590  41.341  36.429  1.00  0.00           C  
ATOM    317  CG  LYS A 335      28.881  40.191  37.101  1.00  0.00           C  
ATOM    318  CD  LYS A 335      29.819  39.038  37.427  1.00  0.00           C  
ATOM    319  CE  LYS A 335      30.680  39.294  38.645  1.00  0.00           C  
ATOM    320  NZ  LYS A 335      29.866  39.454  39.876  1.00  0.00           N  
ATOM    321  N   ASN A 336      27.461  43.468  37.058  1.00  0.00           N  
ATOM    322  CA  ASN A 336      26.301  43.955  37.782  1.00  0.00           C  
ATOM    323  C   ASN A 336      25.258  44.551  36.870  1.00  0.00           C  
ATOM    324  O   ASN A 336      24.053  44.326  37.057  1.00  0.00           O  
ATOM    325  CB  ASN A 336      26.700  44.998  38.809  1.00  0.00           C  
ATOM    326  CG  ASN A 336      27.385  44.392  40.013  1.00  0.00           C  
ATOM    327  OD1 ASN A 336      28.183  45.065  40.654  1.00  0.00           O  
ATOM    328  ND2 ASN A 336      27.082  43.116  40.334  1.00  0.00           N  
ATOM    329  N   ASN A 337      25.706  45.334  35.897  1.00  0.00           N  
ATOM    330  CA  ASN A 337      24.784  45.928  34.940  1.00  0.00           C  
ATOM    331  C   ASN A 337      23.954  44.859  34.234  1.00  0.00           C  
ATOM    332  O   ASN A 337      22.754  45.044  34.017  1.00  0.00           O  
ATOM    333  CB  ASN A 337      25.545  46.737  33.919  1.00  0.00           C  
ATOM    334  CG  ASN A 337      26.077  47.986  34.487  1.00  0.00           C  
ATOM    335  OD1 ASN A 337      27.083  48.496  34.022  1.00  0.00           O  
ATOM    336  ND2 ASN A 337      25.395  48.521  35.494  1.00  0.00           N  
ATOM    337  N   LEU A 338      24.584  43.729  33.915  1.00  0.00           N  
ATOM    338  CA  LEU A 338      23.893  42.637  33.253  1.00  0.00           C  
ATOM    339  C   LEU A 338      22.890  41.965  34.186  1.00  0.00           C  
ATOM    340  O   LEU A 338      21.753  41.696  33.785  1.00  0.00           O  
ATOM    341  CB  LEU A 338      24.899  41.617  32.732  1.00  0.00           C  
ATOM    342  CG  LEU A 338      24.281  40.453  31.963  1.00  0.00           C  
ATOM    343  CD1 LEU A 338      23.607  40.965  30.718  1.00  0.00           C  
ATOM    344  CD2 LEU A 338      25.369  39.474  31.609  1.00  0.00           C  
ATOM    345  N   LYS A 339      23.318  41.672  35.414  1.00  0.00           N  
ATOM    346  CA  LYS A 339      22.441  41.051  36.403  1.00  0.00           C  
ATOM    347  C   LYS A 339      21.208  41.921  36.635  1.00  0.00           C  
ATOM    348  O   LYS A 339      20.093  41.421  36.699  1.00  0.00           O  
ATOM    349  CB  LYS A 339      23.133  40.898  37.750  1.00  0.00           C  
ATOM    350  CG  LYS A 339      24.526  40.336  37.732  1.00  0.00           C  
ATOM    351  CD  LYS A 339      24.766  39.626  39.059  1.00  0.00           C  
ATOM    352  CE  LYS A 339      26.237  39.595  39.486  1.00  0.00           C  
ATOM    353  NZ  LYS A 339      26.371  38.956  40.827  1.00  0.00           N  
ATOM    354  N   GLN A 340      21.412  43.224  36.759  1.00  0.00           N  
ATOM    355  CA  GLN A 340      20.312  44.125  37.015  1.00  0.00           C  
ATOM    356  C   GLN A 340      19.289  44.178  35.910  1.00  0.00           C  
ATOM    357  O   GLN A 340      18.071  44.129  36.161  1.00  0.00           O  
ATOM    358  CB  GLN A 340      20.832  45.510  37.263  1.00  0.00           C  
ATOM    359  CG  GLN A 340      21.621  45.630  38.531  1.00  0.00           C  
ATOM    360  CD  GLN A 340      22.324  46.979  38.645  1.00  0.00           C  
ATOM    361  OE1 GLN A 340      23.498  47.065  39.046  1.00  0.00           O  
ATOM    362  NE2 GLN A 340      21.617  48.045  38.268  1.00  0.00           N  
ATOM    363  N   ALA A 341      19.785  44.321  34.679  1.00  0.00           N  
ATOM    364  CA  ALA A 341      18.921  44.401  33.506  1.00  0.00           C  
ATOM    365  C   ALA A 341      18.087  43.127  33.452  1.00  0.00           C  
ATOM    366  O   ALA A 341      16.894  43.181  33.124  1.00  0.00           O  
ATOM    367  CB  ALA A 341      19.749  44.585  32.240  1.00  0.00           C  
ATOM    368  N   TRP A 342      18.708  42.007  33.837  1.00  0.00           N  
ATOM    369  CA  TRP A 342      18.025  40.726  33.868  1.00  0.00           C  
ATOM    370  C   TRP A 342      16.937  40.728  34.961  1.00  0.00           C  
ATOM    371  O   TRP A 342      15.807  40.275  34.732  1.00  0.00           O  
ATOM    372  CB  TRP A 342      19.008  39.588  34.126  1.00  0.00           C  
ATOM    373  CG  TRP A 342      18.411  38.177  33.990  1.00  0.00           C  
ATOM    374  CD1 TRP A 342      18.431  37.394  32.871  1.00  0.00           C  
ATOM    375  CD2 TRP A 342      17.876  37.340  35.055  1.00  0.00           C  
ATOM    376  NE1 TRP A 342      17.981  36.125  33.164  1.00  0.00           N  
ATOM    377  CE2 TRP A 342      17.633  36.058  34.491  1.00  0.00           C  
ATOM    378  CE3 TRP A 342      17.597  37.535  36.419  1.00  0.00           C  
ATOM    379  CZ2 TRP A 342      17.122  34.974  35.250  1.00  0.00           C  
ATOM    380  CZ3 TRP A 342      17.089  36.451  37.178  1.00  0.00           C  
ATOM    381  CH2 TRP A 342      16.861  35.192  36.581  1.00  0.00           C  
ATOM    382  N   TRP A 343      17.255  41.256  36.140  1.00  0.00           N  
ATOM    383  CA  TRP A 343      16.285  41.270  37.233  1.00  0.00           C  
ATOM    384  C   TRP A 343      15.116  42.193  36.927  1.00  0.00           C  
ATOM    385  O   TRP A 343      13.946  41.833  37.140  1.00  0.00           O  
ATOM    386  CB  TRP A 343      16.961  41.676  38.540  1.00  0.00           C  
ATOM    387  CG  TRP A 343      16.163  41.343  39.755  1.00  0.00           C  
ATOM    388  CD1 TRP A 343      15.239  42.149  40.368  1.00  0.00           C  
ATOM    389  CD2 TRP A 343      16.234  40.147  40.545  1.00  0.00           C  
ATOM    390  NE1 TRP A 343      14.748  41.526  41.495  1.00  0.00           N  
ATOM    391  CE2 TRP A 343      15.336  40.297  41.632  1.00  0.00           C  
ATOM    392  CE3 TRP A 343      16.986  38.951  40.450  1.00  0.00           C  
ATOM    393  CZ2 TRP A 343      15.164  39.299  42.621  1.00  0.00           C  
ATOM    394  CZ3 TRP A 343      16.812  37.965  41.444  1.00  0.00           C  
ATOM    395  CH2 TRP A 343      15.905  38.148  42.512  1.00  0.00           C  
ATOM    396  N   ARG A 344      15.434  43.374  36.406  1.00  0.00           N  
ATOM    397  CA  ARG A 344      14.408  44.341  36.059  1.00  0.00           C  
ATOM    398  C   ARG A 344      13.415  43.685  35.098  1.00  0.00           C  
ATOM    399  O   ARG A 344      12.214  43.644  35.362  1.00  0.00           O  
ATOM    400  CB  ARG A 344      15.041  45.567  35.424  1.00  0.00           C  
ATOM    401  CG  ARG A 344      14.065  46.620  34.958  1.00  0.00           C  
ATOM    402  CD  ARG A 344      14.820  47.889  34.561  1.00  0.00           C  
ATOM    403  NE  ARG A 344      15.930  47.631  33.624  1.00  0.00           N  
ATOM    404  CZ  ARG A 344      15.806  47.523  32.292  1.00  0.00           C  
ATOM    405  NH1 ARG A 344      14.615  47.633  31.694  1.00  0.00           N  
ATOM    406  NH2 ARG A 344      16.880  47.280  31.546  1.00  0.00           N  
ATOM    407  N   ARG A 345      13.953  43.056  34.060  1.00  0.00           N  
ATOM    408  CA  ARG A 345      13.152  42.377  33.056  1.00  0.00           C  
ATOM    409  C   ARG A 345      12.289  41.226  33.544  1.00  0.00           C  
ATOM    410  O   ARG A 345      11.097  41.191  33.258  1.00  0.00           O  
ATOM    411  CB  ARG A 345      14.053  41.865  31.931  1.00  0.00           C  
ATOM    412  CG  ARG A 345      13.406  40.821  31.037  1.00  0.00           C  
ATOM    413  CD  ARG A 345      12.181  41.342  30.280  1.00  0.00           C  
ATOM    414  NE  ARG A 345      12.563  42.285  29.224  1.00  0.00           N  
ATOM    415  CZ  ARG A 345      12.746  41.968  27.935  1.00  0.00           C  
ATOM    416  NH1 ARG A 345      12.499  40.747  27.474  1.00  0.00           N  
ATOM    417  NH2 ARG A 345      13.112  42.903  27.078  1.00  0.00           N  
ATOM    418  N   ASN A 347      12.870  40.270  34.259  1.00  0.00           N  
ATOM    419  CA  ASN A 347      12.071  39.125  34.674  1.00  0.00           C  
ATOM    420  C   ASN A 347      11.267  39.249  35.957  1.00  0.00           C  
ATOM    421  O   ASN A 347      10.380  38.421  36.209  1.00  0.00           O  
ATOM    422  CB  ASN A 347      12.913  37.856  34.720  1.00  0.00           C  
ATOM    423  CG  ASN A 347      13.635  37.585  33.419  1.00  0.00           C  
ATOM    424  OD1 ASN A 347      13.020  37.329  32.381  1.00  0.00           O  
ATOM    425  ND2 ASN A 347      14.961  37.623  33.471  1.00  0.00           N  
ATOM    426  N   VAL A 348      11.560  40.254  36.783  1.00  0.00           N  
ATOM    427  CA  VAL A 348      10.824  40.373  38.035  1.00  0.00           C  
ATOM    428  C   VAL A 348       9.937  41.577  38.068  1.00  0.00           C  
ATOM    429  O   VAL A 348       8.716  41.460  38.239  1.00  0.00           O  
ATOM    430  CB  VAL A 348      11.747  40.419  39.275  1.00  0.00           C  
ATOM    431  CG1 VAL A 348      10.904  40.323  40.538  1.00  0.00           C  
ATOM    432  CG2 VAL A 348      12.754  39.287  39.244  1.00  0.00           C  
ATOM    433  N   TYR A 349      10.553  42.736  37.900  1.00  0.00           N  
ATOM    434  CA  TYR A 349       9.814  43.985  37.949  1.00  0.00           C  
ATOM    435  C   TYR A 349       8.802  44.119  36.833  1.00  0.00           C  
ATOM    436  O   TYR A 349       7.621  44.399  37.072  1.00  0.00           O  
ATOM    437  CB  TYR A 349      10.779  45.169  37.909  1.00  0.00           C  
ATOM    438  CG  TYR A 349      11.702  45.247  39.106  1.00  0.00           C  
ATOM    439  CD1 TYR A 349      11.591  44.339  40.169  1.00  0.00           C  
ATOM    440  CD2 TYR A 349      12.698  46.214  39.171  1.00  0.00           C  
ATOM    441  CE1 TYR A 349      12.446  44.391  41.249  1.00  0.00           C  
ATOM    442  CE2 TYR A 349      13.563  46.280  40.252  1.00  0.00           C  
ATOM    443  CZ  TYR A 349      13.438  45.365  41.290  1.00  0.00           C  
ATOM    444  OH  TYR A 349      14.330  45.434  42.356  1.00  0.00           O  
ATOM    445  N   GLU A 350       9.260  43.881  35.610  1.00  0.00           N  
ATOM    446  CA  GLU A 350       8.408  44.021  34.441  1.00  0.00           C  
ATOM    447  C   GLU A 350       7.334  42.960  34.269  1.00  0.00           C  
ATOM    448  O   GLU A 350       6.407  43.165  33.505  1.00  0.00           O  
ATOM    449  CB  GLU A 350       9.262  44.206  33.177  1.00  0.00           C  
ATOM    450  CG  GLU A 350      10.229  45.384  33.302  1.00  0.00           C  
ATOM    451  CD  GLU A 350      11.015  45.700  32.046  1.00  0.00           C  
ATOM    452  OE1 GLU A 350      11.084  44.859  31.122  1.00  0.00           O  
ATOM    453  OE2 GLU A 350      11.597  46.809  31.998  1.00  0.00           O  
ATOM    454  N   ARG A 351       7.419  41.854  35.006  1.00  0.00           N  
ATOM    455  CA  ARG A 351       6.405  40.805  34.910  1.00  0.00           C  
ATOM    456  C   ARG A 351       5.502  40.893  36.123  1.00  0.00           C  
ATOM    457  O   ARG A 351       5.803  41.611  37.081  1.00  0.00           O  
ATOM    458  CB  ARG A 351       7.061  39.436  34.885  1.00  0.00           C  
ATOM    459  CG  ARG A 351       8.102  39.286  33.820  1.00  0.00           C  
ATOM    460  CD  ARG A 351       8.580  37.856  33.768  1.00  0.00           C  
ATOM    461  NE  ARG A 351       7.461  36.944  33.574  1.00  0.00           N  
ATOM    462  CZ  ARG A 351       6.926  36.683  32.389  1.00  0.00           C  
ATOM    463  NH1 ARG A 351       7.468  37.234  31.308  1.00  0.00           N  
ATOM    464  NH2 ARG A 351       5.893  35.849  32.278  1.00  0.00           N  
ATOM    465  N   ASP A 352       4.417  40.140  36.103  1.00  0.00           N  
ATOM    466  CA  ASP A 352       3.502  40.129  37.231  1.00  0.00           C  
ATOM    467  C   ASP A 352       3.296  38.744  37.815  1.00  0.00           C  
ATOM    468  O   ASP A 352       2.455  38.576  38.696  1.00  0.00           O  
ATOM    469  CB  ASP A 352       2.149  40.665  36.838  1.00  0.00           C  
ATOM    470  CG  ASP A 352       2.210  42.062  36.327  1.00  0.00           C  
ATOM    471  OD1 ASP A 352       2.919  42.905  36.912  1.00  0.00           O  
ATOM    472  OD2 ASP A 352       1.528  42.319  35.322  1.00  0.00           O  
ATOM    473  N   ASP A 361       4.081  37.770  37.362  1.00  0.00           N  
ATOM    474  CA  ASP A 361       3.977  36.379  37.818  1.00  0.00           C  
ATOM    475  C   ASP A 361       5.306  35.856  38.384  1.00  0.00           C  
ATOM    476  O   ASP A 361       5.506  34.645  38.499  1.00  0.00           O  
ATOM    477  CB  ASP A 361       3.569  35.492  36.639  1.00  0.00           C  
ATOM    478  CG  ASP A 361       4.487  35.666  35.416  1.00  0.00           C  
ATOM    479  OD1 ASP A 361       5.489  36.430  35.487  1.00  0.00           O  
ATOM    480  OD2 ASP A 361       4.200  35.049  34.360  1.00  0.00           O  
ATOM    481  N   MET A 362       6.203  36.766  38.755  1.00  0.00           N  
ATOM    482  CA  MET A 362       7.509  36.378  39.265  1.00  0.00           C  
ATOM    483  C   MET A 362       7.859  36.905  40.630  1.00  0.00           C  
ATOM    484  O   MET A 362       7.807  38.120  40.881  1.00  0.00           O  
ATOM    485  CB  MET A 362       8.607  36.802  38.298  1.00  0.00           C  
ATOM    486  CG  MET A 362       8.775  35.865  37.144  1.00  0.00           C  
ATOM    487  SD  MET A 362       9.674  34.400  37.621  1.00  0.00           S  
ATOM    488  CE  MET A 362      11.096  34.755  36.804  1.00  0.00           C  
ATOM    489  N   GLU A 363       8.317  35.976  41.467  1.00  0.00           N  
ATOM    490  CA  GLU A 363       8.739  36.237  42.839  1.00  0.00           C  
ATOM    491  C   GLU A 363      10.274  36.027  42.858  1.00  0.00           C  
ATOM    492  O   GLU A 363      10.789  35.108  42.192  1.00  0.00           O  
ATOM    493  CB  GLU A 363       8.030  35.229  43.742  1.00  0.00           C  
ATOM    494  CG  GLU A 363       7.433  35.819  44.975  1.00  0.00           C  
ATOM    495  CD  GLU A 363       6.575  37.010  44.689  1.00  0.00           C  
ATOM    496  OE1 GLU A 363       5.456  36.817  44.158  1.00  0.00           O  
ATOM    497  OE2 GLU A 363       7.008  38.143  45.016  1.00  0.00           O  
ATOM    498  N   GLY A 364      11.009  36.885  43.568  1.00  0.00           N  
ATOM    499  CA  GLY A 364      12.467  36.758  43.613  1.00  0.00           C  
ATOM    500  C   GLY A 364      13.021  35.943  44.778  1.00  0.00           C  
ATOM    501  O   GLY A 364      12.311  35.704  45.757  1.00  0.00           O  
ATOM    502  N   LEU A 365      14.288  35.542  44.721  1.00  0.00           N  
ATOM    503  CA  LEU A 365      14.835  34.766  45.816  1.00  0.00           C  
ATOM    504  C   LEU A 365      16.345  34.813  45.916  1.00  0.00           C  
ATOM    505  O   LEU A 365      17.040  35.087  44.915  1.00  0.00           O  
ATOM    506  CB  LEU A 365      14.424  33.301  45.674  1.00  0.00           C  
ATOM    507  CG  LEU A 365      14.456  32.434  46.959  1.00  0.00           C  
ATOM    508  CD1 LEU A 365      13.134  32.609  47.662  1.00  0.00           C  
ATOM    509  CD2 LEU A 365      14.704  30.933  46.713  1.00  0.00           C  
ATOM    510  N   ASP A 366      16.853  34.550  47.127  1.00  0.00           N  
ATOM    511  CA  ASP A 366      18.303  34.481  47.381  1.00  0.00           C  
ATOM    512  C   ASP A 366      18.639  33.453  48.475  1.00  0.00           C  
ATOM    513  O   ASP A 366      18.654  33.759  49.665  1.00  0.00           O  
ATOM    514  CB  ASP A 366      18.926  35.854  47.692  1.00  0.00           C  
ATOM    515  CG  ASP A 366      20.458  35.840  47.591  1.00  0.00           C  
ATOM    516  OD1 ASP A 366      21.045  34.769  47.302  1.00  0.00           O  
ATOM    517  OD2 ASP A 366      21.085  36.906  47.799  1.00  0.00           O  
ATOM    518  N   ALA A 368      18.936  32.233  48.041  1.00  0.00           N  
ATOM    519  CA  ALA A 368      19.245  31.130  48.941  1.00  0.00           C  
ATOM    520  C   ALA A 368      20.735  30.985  49.137  1.00  0.00           C  
ATOM    521  O   ALA A 368      21.525  31.401  48.265  1.00  0.00           O  
ATOM    522  CB  ALA A 368      18.653  29.835  48.402  1.00  0.00           C  
ATOM    523  N   SER A 370      21.097  30.317  50.233  1.00  0.00           N  
ATOM    524  CA  SER A 370      22.478  30.092  50.634  1.00  0.00           C  
ATOM    525  C   SER A 370      23.204  29.035  49.807  1.00  0.00           C  
ATOM    526  O   SER A 370      22.581  28.203  49.142  1.00  0.00           O  
ATOM    527  CB  SER A 370      22.529  29.738  52.113  1.00  0.00           C  
ATOM    528  OG  SER A 370      21.772  28.561  52.358  1.00  0.00           O  
ATOM    529  N   VAL A 371      24.529  29.102  49.851  1.00  0.00           N  
ATOM    530  CA  VAL A 371      25.408  28.210  49.123  1.00  0.00           C  
ATOM    531  C   VAL A 371      25.570  26.883  49.858  1.00  0.00           C  
ATOM    532  O   VAL A 371      25.750  25.829  49.227  1.00  0.00           O  
ATOM    533  CB  VAL A 371      26.777  28.858  48.947  1.00  0.00           C  
ATOM    534  CG1 VAL A 371      27.775  27.854  48.398  1.00  0.00           C  
ATOM    535  CG2 VAL A 371      26.669  30.024  48.020  1.00  0.00           C  
ATOM    536  N   LEU A 372      25.579  26.945  51.189  1.00  0.00           N  
ATOM    537  CA  LEU A 372      25.713  25.755  52.009  1.00  0.00           C  
ATOM    538  C   LEU A 372      24.441  24.984  51.938  1.00  0.00           C  
ATOM    539  O   LEU A 372      23.375  25.404  52.418  1.00  0.00           O  
ATOM    540  CB  LEU A 372      26.046  26.111  53.439  1.00  0.00           C  
ATOM    541  CG  LEU A 372      27.516  26.498  53.428  1.00  0.00           C  
ATOM    542  CD1 LEU A 372      27.947  26.818  54.826  1.00  0.00           C  
ATOM    543  CD2 LEU A 372      28.347  25.382  52.821  1.00  0.00           C  
ATOM    544  N   THR A 373      24.575  23.831  51.319  1.00  0.00           N  
ATOM    545  CA  THR A 373      23.454  22.959  51.110  1.00  0.00           C  
ATOM    546  C   THR A 373      23.532  21.731  51.986  1.00  0.00           C  
ATOM    547  O   THR A 373      24.593  21.083  52.102  1.00  0.00           O  
ATOM    548  CB  THR A 373      23.404  22.505  49.643  1.00  0.00           C  
ATOM    549  OG1 THR A 373      23.740  23.608  48.792  1.00  0.00           O  
ATOM    550  CG2 THR A 373      22.020  22.040  49.287  1.00  0.00           C  
ATOM    551  N   HIS A 374      22.401  21.434  52.617  1.00  0.00           N  
ATOM    552  CA  HIS A 374      22.279  20.251  53.439  1.00  0.00           C  
ATOM    553  C   HIS A 374      22.447  19.008  52.531  1.00  0.00           C  
ATOM    554  O   HIS A 374      21.936  18.951  51.416  1.00  0.00           O  
ATOM    555  CB  HIS A 374      20.908  20.236  54.125  1.00  0.00           C  
ATOM    556  CG  HIS A 374      20.693  19.079  55.054  1.00  0.00           C  
ATOM    557  ND1 HIS A 374      19.820  19.134  56.122  1.00  0.00           N  
ATOM    558  CD2 HIS A 374      21.211  17.824  55.065  1.00  0.00           C  
ATOM    559  CE1 HIS A 374      19.805  17.967  56.746  1.00  0.00           C  
ATOM    560  NE2 HIS A 374      20.641  17.153  56.124  1.00  0.00           N  
ATOM    561  N   ARG A 375      23.203  18.041  53.024  1.00  0.00           N  
ATOM    562  CA  ARG A 375      23.483  16.764  52.363  1.00  0.00           C  
ATOM    563  C   ARG A 375      22.267  16.164  51.664  1.00  0.00           C  
ATOM    564  O   ARG A 375      22.328  15.766  50.504  1.00  0.00           O  
ATOM    565  CB  ARG A 375      23.959  15.801  53.451  1.00  0.00           C  
ATOM    566  CG  ARG A 375      24.369  14.410  53.031  1.00  0.00           C  
ATOM    567  CD  ARG A 375      24.332  13.525  54.283  1.00  0.00           C  
ATOM    568  NE  ARG A 375      25.092  12.267  54.220  1.00  0.00           N  
ATOM    569  CZ  ARG A 375      25.024  11.359  53.240  1.00  0.00           C  
ATOM    570  NH1 ARG A 375      24.268  11.575  52.158  1.00  0.00           N  
ATOM    571  NH2 ARG A 375      25.759  10.244  53.330  1.00  0.00           N  
ATOM    572  N   LEU A 376      21.176  16.071  52.415  1.00  0.00           N  
ATOM    573  CA  LEU A 376      19.909  15.518  51.942  1.00  0.00           C  
ATOM    574  C   LEU A 376      19.302  16.125  50.677  1.00  0.00           C  
ATOM    575  O   LEU A 376      18.753  15.405  49.834  1.00  0.00           O  
ATOM    576  CB  LEU A 376      18.872  15.568  53.071  1.00  0.00           C  
ATOM    577  CG  LEU A 376      19.063  14.501  54.144  1.00  0.00           C  
ATOM    578  CD1 LEU A 376      17.856  14.473  55.078  1.00  0.00           C  
ATOM    579  CD2 LEU A 376      19.273  13.155  53.462  1.00  0.00           C  
ATOM    580  N   VAL A 377      19.334  17.448  50.580  1.00  0.00           N  
ATOM    581  CA  VAL A 377      18.794  18.139  49.422  1.00  0.00           C  
ATOM    582  C   VAL A 377      19.390  17.508  48.171  1.00  0.00           C  
ATOM    583  O   VAL A 377      18.676  17.050  47.280  1.00  0.00           O  
ATOM    584  CB  VAL A 377      19.177  19.642  49.432  1.00  0.00           C  
ATOM    585  CG1 VAL A 377      18.678  20.325  48.179  1.00  0.00           C  
ATOM    586  CG2 VAL A 377      18.604  20.333  50.645  1.00  0.00           C  
ATOM    587  N   LEU A 378      20.707  17.422  48.161  1.00  0.00           N  
ATOM    588  CA  LEU A 378      21.443  16.873  47.046  1.00  0.00           C  
ATOM    589  C   LEU A 378      21.397  15.365  46.911  1.00  0.00           C  
ATOM    590  O   LEU A 378      21.923  14.817  45.941  1.00  0.00           O  
ATOM    591  CB  LEU A 378      22.876  17.383  47.089  1.00  0.00           C  
ATOM    592  CG  LEU A 378      22.812  18.912  47.093  1.00  0.00           C  
ATOM    593  CD1 LEU A 378      24.099  19.522  47.557  1.00  0.00           C  
ATOM    594  CD2 LEU A 378      22.424  19.396  45.723  1.00  0.00           C  
ATOM    595  N   HIS A 388      20.816  14.685  47.889  1.00  0.00           N  
ATOM    596  CA  HIS A 388      20.664  13.242  47.786  1.00  0.00           C  
ATOM    597  C   HIS A 388      19.423  13.061  46.923  1.00  0.00           C  
ATOM    598  O   HIS A 388      19.490  12.537  45.802  1.00  0.00           O  
ATOM    599  CB  HIS A 388      20.420  12.593  49.157  1.00  0.00           C  
ATOM    600  CG  HIS A 388      19.977  11.156  49.076  1.00  0.00           C  
ATOM    601  ND1 HIS A 388      20.744  10.163  48.495  1.00  0.00           N  
ATOM    602  CD2 HIS A 388      18.834  10.551  49.480  1.00  0.00           C  
ATOM    603  CE1 HIS A 388      20.095   9.013  48.540  1.00  0.00           C  
ATOM    604  NE2 HIS A 388      18.931   9.221  49.133  1.00  0.00           N  
ATOM    605  N   TYR A 389      18.319  13.606  47.427  1.00  0.00           N  
ATOM    606  CA  TYR A 389      17.022  13.530  46.778  1.00  0.00           C  
ATOM    607  C   TYR A 389      16.881  14.206  45.413  1.00  0.00           C  
ATOM    608  O   TYR A 389      15.885  13.998  44.727  1.00  0.00           O  
ATOM    609  CB  TYR A 389      15.945  14.030  47.733  1.00  0.00           C  
ATOM    610  CG  TYR A 389      15.652  13.077  48.875  1.00  0.00           C  
ATOM    611  CD1 TYR A 389      15.537  11.700  48.647  1.00  0.00           C  
ATOM    612  CD2 TYR A 389      15.443  13.549  50.171  1.00  0.00           C  
ATOM    613  CE1 TYR A 389      15.212  10.816  49.681  1.00  0.00           C  
ATOM    614  CE2 TYR A 389      15.112  12.672  51.214  1.00  0.00           C  
ATOM    615  CZ  TYR A 389      14.994  11.303  50.963  1.00  0.00           C  
ATOM    616  OH  TYR A 389      14.608  10.436  51.978  1.00  0.00           O  
ATOM    617  N   SER A 396      17.841  15.037  45.025  1.00  0.00           N  
ATOM    618  CA  SER A 396      17.774  15.694  43.716  1.00  0.00           C  
ATOM    619  C   SER A 396      18.544  14.865  42.695  1.00  0.00           C  
ATOM    620  O   SER A 396      18.626  15.224  41.511  1.00  0.00           O  
ATOM    621  CB  SER A 396      18.335  17.117  43.769  1.00  0.00           C  
ATOM    622  OG  SER A 396      19.721  17.100  44.053  1.00  0.00           O  
ATOM    623  N   GLY A 397      19.178  13.807  43.187  1.00  0.00           N  
ATOM    624  CA  GLY A 397      19.914  12.918  42.319  1.00  0.00           C  
ATOM    625  C   GLY A 397      21.399  13.124  42.215  1.00  0.00           C  
ATOM    626  O   GLY A 397      22.124  12.171  41.977  1.00  0.00           O  
ATOM    627  N   HIS A 403      21.864  14.345  42.427  1.00  0.00           N  
ATOM    628  CA  HIS A 403      23.290  14.671  42.324  1.00  0.00           C  
ATOM    629  C   HIS A 403      24.282  13.729  43.018  1.00  0.00           C  
ATOM    630  O   HIS A 403      25.328  13.381  42.446  1.00  0.00           O  
ATOM    631  CB  HIS A 403      23.529  16.076  42.847  1.00  0.00           C  
ATOM    632  CG  HIS A 403      22.914  17.150  42.001  1.00  0.00           C  
ATOM    633  ND1 HIS A 403      21.605  17.555  42.152  1.00  0.00           N  
ATOM    634  CD2 HIS A 403      23.436  17.919  41.014  1.00  0.00           C  
ATOM    635  CE1 HIS A 403      21.347  18.529  41.294  1.00  0.00           C  
ATOM    636  NE2 HIS A 403      22.439  18.769  40.594  1.00  0.00           N  
ATOM    637  N   GLU A 404      23.967  13.370  44.265  1.00  0.00           N  
ATOM    638  CA  GLU A 404      24.800  12.493  45.086  1.00  0.00           C  
ATOM    639  C   GLU A 404      25.104  11.201  44.353  1.00  0.00           C  
ATOM    640  O   GLU A 404      26.222  10.684  44.415  1.00  0.00           O  
ATOM    641  CB  GLU A 404      24.076  12.189  46.384  1.00  0.00           C  
ATOM    642  CG  GLU A 404      24.986  11.710  47.470  1.00  0.00           C  
ATOM    643  CD  GLU A 404      24.307  11.760  48.812  1.00  0.00           C  
ATOM    644  OE1 GLU A 404      23.510  10.845  49.108  1.00  0.00           O  
ATOM    645  OE2 GLU A 404      24.544  12.720  49.575  1.00  0.00           O  
ATOM    646  N   ALA A 406      24.112  10.754  43.587  1.00  0.00           N  
ATOM    647  CA  ALA A 406      24.189   9.543  42.796  1.00  0.00           C  
ATOM    648  C   ALA A 406      24.717   9.728  41.346  1.00  0.00           C  
ATOM    649  O   ALA A 406      25.405   8.844  40.841  1.00  0.00           O  
ATOM    650  CB  ALA A 406      22.814   8.879  42.788  1.00  0.00           C  
ATOM    651  N   THR A 473      24.483  10.893  40.722  1.00  0.00           N  
ATOM    652  CA  THR A 473      24.875  11.151  39.309  1.00  0.00           C  
ATOM    653  C   THR A 473      25.709  12.365  38.842  1.00  0.00           C  
ATOM    654  O   THR A 473      26.151  12.399  37.684  1.00  0.00           O  
ATOM    655  CB  THR A 473      23.631  11.254  38.454  1.00  0.00           C  
ATOM    656  OG1 THR A 473      22.844  12.369  38.912  1.00  0.00           O  
ATOM    657  CG2 THR A 473      22.824   9.972  38.540  1.00  0.00           C  
ATOM    658  N   PHE A 474      25.805  13.416  39.648  1.00  0.00           N  
ATOM    659  CA  PHE A 474      26.567  14.568  39.215  1.00  0.00           C  
ATOM    660  C   PHE A 474      28.050  14.188  39.186  1.00  0.00           C  
ATOM    661  O   PHE A 474      28.824  14.642  40.021  1.00  0.00           O  
ATOM    662  CB  PHE A 474      26.303  15.763  40.141  1.00  0.00           C  
ATOM    663  CG  PHE A 474      26.843  17.071  39.603  1.00  0.00           C  
ATOM    664  CD1 PHE A 474      26.351  17.596  38.406  1.00  0.00           C  
ATOM    665  CD2 PHE A 474      27.898  17.730  40.241  1.00  0.00           C  
ATOM    666  CE1 PHE A 474      26.903  18.743  37.858  1.00  0.00           C  
ATOM    667  CE2 PHE A 474      28.448  18.867  39.702  1.00  0.00           C  
ATOM    668  CZ  PHE A 474      27.956  19.374  38.512  1.00  0.00           C  
ATOM    669  N   ALA A 475      28.461  13.395  38.200  1.00  0.00           N  
ATOM    670  CA  ALA A 475      29.848  12.956  38.126  1.00  0.00           C  
ATOM    671  C   ALA A 475      30.343  12.764  36.698  1.00  0.00           C  
ATOM    672  O   ALA A 475      29.548  12.734  35.759  1.00  0.00           O  
ATOM    673  CB  ALA A 475      30.013  11.675  38.911  1.00  0.00           C  
ATOM    674  N   ASP A 476      31.653  12.597  36.555  1.00  0.00           N  
ATOM    675  CA  ASP A 476      32.305  12.409  35.258  1.00  0.00           C  
ATOM    676  C   ASP A 476      33.191  11.163  35.378  1.00  0.00           C  
ATOM    677  O   ASP A 476      33.508  10.735  36.485  1.00  0.00           O  
ATOM    678  CB  ASP A 476      33.227  13.613  34.963  1.00  0.00           C  
ATOM    679  CG  ASP A 476      32.668  14.579  33.902  1.00  0.00           C  
ATOM    680  OD1 ASP A 476      31.444  14.857  33.931  1.00  0.00           O  
ATOM    681  OD2 ASP A 476      33.473  15.083  33.059  1.00  0.00           O  
ATOM    682  N   PRO A 477      33.530  10.518  34.249  1.00  0.00           N  
ATOM    683  CA  PRO A 477      34.390   9.319  34.202  1.00  0.00           C  
ATOM    684  C   PRO A 477      35.896   9.677  34.248  1.00  0.00           C  
ATOM    685  O   PRO A 477      36.421  10.248  33.295  1.00  0.00           O  
ATOM    686  CB  PRO A 477      34.022   8.702  32.858  1.00  0.00           C  
ATOM    687  CG  PRO A 477      33.631   9.899  32.022  1.00  0.00           C  
ATOM    688  CD  PRO A 477      32.790  10.685  32.986  1.00  0.00           C  
ATOM    689  N   MET A 478      36.608   9.250  35.288  1.00  0.00           N  
ATOM    690  CA  MET A 478      38.034   9.586  35.449  1.00  0.00           C  
ATOM    691  C   MET A 478      39.009   8.399  35.659  1.00  0.00           C  
ATOM    692  O   MET A 478      38.586   7.310  36.062  1.00  0.00           O  
ATOM    693  CB  MET A 478      38.166  10.567  36.625  1.00  0.00           C  
ATOM    694  CG  MET A 478      39.590  11.021  36.969  1.00  0.00           C  
ATOM    695  SD  MET A 478      39.796  11.741  38.643  1.00  0.00           S  
ATOM    696  CE  MET A 478      40.845  10.515  39.441  1.00  0.00           C  
ATOM    697  N   VAL A 479      40.310   8.647  35.424  1.00  0.00           N  
ATOM    698  CA  VAL A 479      41.426   7.669  35.569  1.00  0.00           C  
ATOM    699  C   VAL A 479      42.820   8.331  35.800  1.00  0.00           C  
ATOM    700  O   VAL A 479      42.900   9.558  35.840  1.00  0.00           O  
ATOM    701  CB  VAL A 479      41.564   6.779  34.315  1.00  0.00           C  
ATOM    702  CG1 VAL A 479      40.424   5.794  34.233  1.00  0.00           C  
ATOM    703  CG2 VAL A 479      41.620   7.636  33.065  1.00  0.00           C  
ATOM    704  N   ASP A 480      43.895   7.530  35.931  1.00  0.00           N  
ATOM    705  CA  ASP A 480      45.291   8.025  36.138  1.00  0.00           C  
ATOM    706  C   ASP A 480      46.332   7.176  35.340  1.00  0.00           C  
ATOM    707  O   ASP A 480      45.942   6.194  34.694  1.00  0.00           O  
ATOM    708  CB  ASP A 480      45.692   7.994  37.628  1.00  0.00           C  
ATOM    709  CG  ASP A 480      44.579   8.449  38.563  1.00  0.00           C  
ATOM    710  OD1 ASP A 480      44.434   9.669  38.830  1.00  0.00           O  
ATOM    711  OD2 ASP A 480      43.856   7.562  39.058  1.00  0.00           O  
ATOM    712  N   ASN A 481      47.637   7.506  35.421  1.00  0.00           N  
ATOM    713  CA  ASN A 481      48.716   6.761  34.701  1.00  0.00           C  
ATOM    714  C   ASN A 481      50.039   6.505  35.475  1.00  0.00           C  
ATOM    715  O   ASN A 481      50.216   5.447  36.087  1.00  0.00           O  
ATOM    716  CB  ASN A 481      49.027   7.437  33.361  1.00  0.00           C  
ATOM    717  N   TRP A 482      47.802   3.016  33.562  1.00  0.00           N  
ATOM    718  CA  TRP A 482      46.351   3.376  33.543  1.00  0.00           C  
ATOM    719  C   TRP A 482      45.650   2.602  34.622  1.00  0.00           C  
ATOM    720  O   TRP A 482      45.760   1.382  34.626  1.00  0.00           O  
ATOM    721  CB  TRP A 482      45.722   2.974  32.217  1.00  0.00           C  
ATOM    722  CG  TRP A 482      46.243   3.754  31.082  1.00  0.00           C  
ATOM    723  CD1 TRP A 482      46.704   3.270  29.887  1.00  0.00           C  
ATOM    724  CD2 TRP A 482      46.369   5.180  31.013  1.00  0.00           C  
ATOM    725  NE1 TRP A 482      47.110   4.309  29.074  1.00  0.00           N  
ATOM    726  CE2 TRP A 482      46.914   5.495  29.742  1.00  0.00           C  
ATOM    727  CE3 TRP A 482      46.074   6.230  31.902  1.00  0.00           C  
ATOM    728  CZ2 TRP A 482      47.171   6.810  29.342  1.00  0.00           C  
ATOM    729  CZ3 TRP A 482      46.330   7.532  31.508  1.00  0.00           C  
ATOM    730  CH2 TRP A 482      46.872   7.811  30.239  1.00  0.00           C  
ATOM    731  N   THR A 483      44.982   3.284  35.554  1.00  0.00           N  
ATOM    732  CA  THR A 483      44.253   2.589  36.624  1.00  0.00           C  
ATOM    733  C   THR A 483      42.860   2.203  36.118  1.00  0.00           C  
ATOM    734  O   THR A 483      42.470   2.585  35.003  1.00  0.00           O  
ATOM    735  CB  THR A 483      44.095   3.442  37.931  1.00  0.00           C  
ATOM    736  OG1 THR A 483      43.135   4.485  37.724  1.00  0.00           O  
ATOM    737  CG2 THR A 483      45.440   4.020  38.390  1.00  0.00           C  
ATOM    738  N   PRO A 484      42.090   1.432  36.918  1.00  0.00           N  
ATOM    739  CA  PRO A 484      40.788   1.131  36.339  1.00  0.00           C  
ATOM    740  C   PRO A 484      40.035   2.448  36.400  1.00  0.00           C  
ATOM    741  O   PRO A 484      40.372   3.359  37.180  1.00  0.00           O  
ATOM    742  CB  PRO A 484      40.216   0.093  37.298  1.00  0.00           C  
ATOM    743  CG  PRO A 484      40.744   0.540  38.629  1.00  0.00           C  
ATOM    744  CD  PRO A 484      42.171   0.965  38.320  1.00  0.00           C  
ATOM    745  N   PRO A 485      39.067   2.601  35.516  1.00  0.00           N  
ATOM    746  CA  PRO A 485      38.234   3.801  35.419  1.00  0.00           C  
ATOM    747  C   PRO A 485      37.157   3.870  36.501  1.00  0.00           C  
ATOM    748  O   PRO A 485      36.638   2.826  36.925  1.00  0.00           O  
ATOM    749  CB  PRO A 485      37.592   3.648  34.042  1.00  0.00           C  
ATOM    750  CG  PRO A 485      38.431   2.555  33.346  1.00  0.00           C  
ATOM    751  CD  PRO A 485      38.784   1.644  34.438  1.00  0.00           C  
ATOM    752  N   ARG A 486      36.865   5.079  36.988  1.00  0.00           N  
ATOM    753  CA  ARG A 486      35.793   5.280  37.975  1.00  0.00           C  
ATOM    754  C   ARG A 486      35.246   6.703  37.929  1.00  0.00           C  
ATOM    755  O   ARG A 486      35.945   7.624  37.505  1.00  0.00           O  
ATOM    756  CB  ARG A 486      36.199   4.892  39.408  1.00  0.00           C  
ATOM    757  CG  ARG A 486      37.040   5.896  40.133  1.00  0.00           C  
ATOM    758  CD  ARG A 486      38.429   5.377  40.256  1.00  0.00           C  
ATOM    759  NE  ARG A 486      39.358   6.486  40.381  1.00  0.00           N  
ATOM    760  CZ  ARG A 486      40.553   6.527  39.797  1.00  0.00           C  
ATOM    761  NH1 ARG A 486      40.958   5.517  39.024  1.00  0.00           N  
ATOM    762  NH2 ARG A 486      41.334   7.589  39.973  1.00  0.00           N  
ATOM    763  N   TYR A 487      33.976   6.859  38.307  1.00  0.00           N  
ATOM    764  CA  TYR A 487      33.313   8.161  38.304  1.00  0.00           C  
ATOM    765  C   TYR A 487      33.761   9.011  39.472  1.00  0.00           C  
ATOM    766  O   TYR A 487      33.851   8.542  40.618  1.00  0.00           O  
ATOM    767  CB  TYR A 487      31.795   8.031  38.393  1.00  0.00           C  
ATOM    768  CG  TYR A 487      31.154   7.160  37.353  1.00  0.00           C  
ATOM    769  CD1 TYR A 487      31.901   6.587  36.320  1.00  0.00           C  
ATOM    770  CD2 TYR A 487      29.795   6.874  37.419  1.00  0.00           C  
ATOM    771  CE1 TYR A 487      31.302   5.734  35.369  1.00  0.00           C  
ATOM    772  CE2 TYR A 487      29.181   6.033  36.485  1.00  0.00           C  
ATOM    773  CZ  TYR A 487      29.934   5.462  35.463  1.00  0.00           C  
ATOM    774  OH  TYR A 487      29.317   4.617  34.553  1.00  0.00           O  
ATOM    775  N   PHE A 488      34.037  10.271  39.174  1.00  0.00           N  
ATOM    776  CA  PHE A 488      34.449  11.214  40.187  1.00  0.00           C  
ATOM    777  C   PHE A 488      33.269  12.137  40.363  1.00  0.00           C  
ATOM    778  O   PHE A 488      32.894  12.831  39.428  1.00  0.00           O  
ATOM    779  CB  PHE A 488      35.668  12.011  39.723  1.00  0.00           C  
ATOM    780  CG  PHE A 488      35.916  13.230  40.541  1.00  0.00           C  
ATOM    781  CD1 PHE A 488      36.271  13.118  41.874  1.00  0.00           C  
ATOM    782  CD2 PHE A 488      35.692  14.491  40.011  1.00  0.00           C  
ATOM    783  CE1 PHE A 488      36.391  14.246  42.673  1.00  0.00           C  
ATOM    784  CE2 PHE A 488      35.809  15.630  40.802  1.00  0.00           C  
ATOM    785  CZ  PHE A 488      36.158  15.507  42.138  1.00  0.00           C  
ATOM    786  N   ASN A 495      32.620  12.086  41.519  1.00  0.00           N  
ATOM    787  CA  ASN A 495      31.491  12.971  41.733  1.00  0.00           C  
ATOM    788  C   ASN A 495      32.050  14.383  41.944  1.00  0.00           C  
ATOM    789  O   ASN A 495      32.734  14.639  42.929  1.00  0.00           O  
ATOM    790  CB  ASN A 495      30.639  12.510  42.905  1.00  0.00           C  
ATOM    791  CG  ASN A 495      29.488  13.446  43.167  1.00  0.00           C  
ATOM    792  OD1 ASN A 495      29.716  14.617  43.416  1.00  0.00           O  
ATOM    793  ND2 ASN A 495      28.245  12.952  43.074  1.00  0.00           N  
ATOM    794  N   MET A 496      31.698  15.298  41.038  1.00  0.00           N  
ATOM    795  CA  MET A 496      32.210  16.665  41.026  1.00  0.00           C  
ATOM    796  C   MET A 496      31.637  17.730  41.935  1.00  0.00           C  
ATOM    797  O   MET A 496      31.724  18.906  41.599  1.00  0.00           O  
ATOM    798  CB  MET A 496      32.189  17.208  39.607  1.00  0.00           C  
ATOM    799  CG  MET A 496      32.919  16.366  38.599  1.00  0.00           C  
ATOM    800  SD  MET A 496      32.386  16.807  36.930  1.00  0.00           S  
ATOM    801  CE  MET A 496      34.030  17.074  36.077  1.00  0.00           C  
ATOM    802  N   MET A 497      31.040  17.361  43.059  1.00  0.00           N  
ATOM    803  CA  MET A 497      30.532  18.377  43.979  1.00  0.00           C  
ATOM    804  C   MET A 497      31.569  18.784  45.032  1.00  0.00           C  
ATOM    805  O   MET A 497      32.426  17.999  45.413  1.00  0.00           O  
ATOM    806  CB  MET A 497      29.282  17.905  44.701  1.00  0.00           C  
ATOM    807  CG  MET A 497      28.045  17.852  43.857  1.00  0.00           C  
ATOM    808  SD  MET A 497      26.680  17.227  44.889  1.00  0.00           S  
ATOM    809  CE  MET A 497      25.728  18.565  45.017  1.00  0.00           C  
ATOM    810  N   PHE A 498      31.498  20.032  45.474  1.00  0.00           N  
ATOM    811  CA  PHE A 498      32.386  20.536  46.505  1.00  0.00           C  
ATOM    812  C   PHE A 498      31.769  20.239  47.862  1.00  0.00           C  
ATOM    813  O   PHE A 498      30.690  20.762  48.219  1.00  0.00           O  
ATOM    814  CB  PHE A 498      32.563  22.026  46.342  1.00  0.00           C  
ATOM    815  CG  PHE A 498      33.632  22.382  45.396  1.00  0.00           C  
ATOM    816  CD1 PHE A 498      34.925  21.928  45.603  1.00  0.00           C  
ATOM    817  CD2 PHE A 498      33.371  23.188  44.306  1.00  0.00           C  
ATOM    818  CE1 PHE A 498      35.965  22.268  44.743  1.00  0.00           C  
ATOM    819  CE2 PHE A 498      34.408  23.536  43.436  1.00  0.00           C  
ATOM    820  CZ  PHE A 498      35.720  23.064  43.667  1.00  0.00           C  
ATOM    821  N   GLN A 499      32.455  19.396  48.620  1.00  0.00           N  
ATOM    822  CA  GLN A 499      31.981  18.982  49.944  1.00  0.00           C  
ATOM    823  C   GLN A 499      32.842  19.615  51.011  1.00  0.00           C  
ATOM    824  O   GLN A 499      34.036  19.852  50.819  1.00  0.00           O  
ATOM    825  CB  GLN A 499      32.069  17.470  50.066  1.00  0.00           C  
ATOM    826  CG  GLN A 499      33.426  16.965  49.594  1.00  0.00           C  
ATOM    827  CD  GLN A 499      33.518  15.459  49.497  1.00  0.00           C  
ATOM    828  OE1 GLN A 499      34.571  14.916  49.163  1.00  0.00           O  
ATOM    829  NE2 GLN A 499      32.418  14.770  49.793  1.00  0.00           N  
ATOM    830  N   ASP A 500      32.236  19.891  52.144  1.00  0.00           N  
ATOM    831  CA  ASP A 500      32.980  20.491  53.223  1.00  0.00           C  
ATOM    832  C   ASP A 500      32.238  20.048  54.464  1.00  0.00           C  
ATOM    833  O   ASP A 500      31.033  19.781  54.387  1.00  0.00           O  
ATOM    834  CB  ASP A 500      32.998  21.994  53.032  1.00  0.00           C  
ATOM    835  CG  ASP A 500      33.440  22.710  54.240  1.00  0.00           C  
ATOM    836  OD1 ASP A 500      34.647  22.743  54.548  1.00  0.00           O  
ATOM    837  OD2 ASP A 500      32.550  23.241  54.906  1.00  0.00           O  
ATOM    838  N   LEU A 501      32.960  19.851  55.569  1.00  0.00           N  
ATOM    839  CA  LEU A 501      32.339  19.364  56.801  1.00  0.00           C  
ATOM    840  C   LEU A 501      32.102  20.466  57.884  1.00  0.00           C  
ATOM    841  O   LEU A 501      32.948  21.321  58.129  1.00  0.00           O  
ATOM    842  CB  LEU A 501      33.070  18.071  57.265  1.00  0.00           C  
ATOM    843  CG  LEU A 501      32.911  16.883  56.247  1.00  0.00           C  
ATOM    844  CD1 LEU A 501      34.164  16.484  55.442  1.00  0.00           C  
ATOM    845  CD2 LEU A 501      32.370  15.669  56.927  1.00  0.00           C  
ATOM    846  N   ARG A 502      30.877  20.524  58.403  1.00  0.00           N  
ATOM    847  CA  ARG A 502      30.453  21.525  59.387  1.00  0.00           C  
ATOM    848  C   ARG A 502      30.925  21.399  60.840  1.00  0.00           C  
ATOM    849  O   ARG A 502      30.390  20.606  61.621  1.00  0.00           O  
ATOM    850  CB  ARG A 502      28.920  21.642  59.377  1.00  0.00           C  
ATOM    851  CG  ARG A 502      28.352  22.596  60.429  1.00  0.00           C  
ATOM    852  CD  ARG A 502      27.203  21.966  61.269  1.00  0.00           C  
ATOM    853  NE  ARG A 502      25.843  22.309  60.801  1.00  0.00           N  
ATOM    854  CZ  ARG A 502      24.750  22.412  61.577  1.00  0.00           C  
ATOM    855  NH1 ARG A 502      24.815  22.210  62.894  1.00  0.00           N  
ATOM    856  NH2 ARG A 502      23.577  22.730  61.032  1.00  0.00           N  
ATOM    857  N   GLY A 503      31.880  22.235  61.218  1.00  0.00           N  
ATOM    858  CA  GLY A 503      32.351  22.239  62.594  1.00  0.00           C  
ATOM    859  C   GLY A 503      33.439  21.302  63.088  1.00  0.00           C  
ATOM    860  O   GLY A 503      34.468  21.129  62.448  1.00  0.00           O  
ATOM    861  N   PRO A 578      33.218  20.685  64.261  1.00  0.00           N  
ATOM    862  CA  PRO A 578      34.068  19.746  65.006  1.00  0.00           C  
ATOM    863  C   PRO A 578      34.826  18.629  64.275  1.00  0.00           C  
ATOM    864  O   PRO A 578      36.053  18.716  64.141  1.00  0.00           O  
ATOM    865  CB  PRO A 578      33.107  19.182  66.057  1.00  0.00           C  
ATOM    866  CG  PRO A 578      32.199  20.344  66.330  1.00  0.00           C  
ATOM    867  CD  PRO A 578      31.911  20.837  64.924  1.00  0.00           C  
ATOM    868  N   ARG A 648      34.120  17.582  63.836  1.00  0.00           N  
ATOM    869  CA  ARG A 648      34.771  16.451  63.167  1.00  0.00           C  
ATOM    870  C   ARG A 648      34.259  16.077  61.764  1.00  0.00           C  
ATOM    871  O   ARG A 648      33.098  16.309  61.445  1.00  0.00           O  
ATOM    872  CB  ARG A 648      34.709  15.226  64.083  1.00  0.00           C  
ATOM    873  CG  ARG A 648      36.082  14.729  64.596  1.00  0.00           C  
ATOM    874  CD  ARG A 648      36.953  14.029  63.493  1.00  0.00           C  
ATOM    875  NE  ARG A 648      38.228  13.446  63.986  1.00  0.00           N  
ATOM    876  CZ  ARG A 648      39.015  12.591  63.306  1.00  0.00           C  
ATOM    877  NH1 ARG A 648      38.683  12.173  62.081  1.00  0.00           N  
ATOM    878  NH2 ARG A 648      40.142  12.131  63.856  1.00  0.00           N  
ATOM    879  N   GLY A 649      35.120  15.449  60.956  1.00  0.00           N  
ATOM    880  CA  GLY A 649      34.750  15.026  59.611  1.00  0.00           C  
ATOM    881  C   GLY A 649      33.767  13.854  59.520  1.00  0.00           C  
ATOM    882  O   GLY A 649      33.756  13.137  58.512  1.00  0.00           O  
ATOM    883  N   GLY A 650      32.923  13.679  60.544  1.00  0.00           N  
ATOM    884  CA  GLY A 650      31.951  12.597  60.568  1.00  0.00           C  
ATOM    885  C   GLY A 650      30.969  12.718  59.418  1.00  0.00           C  
ATOM    886  O   GLY A 650      30.585  13.822  59.032  1.00  0.00           O  
ATOM    887  N   ARG A 651      30.549  11.576  58.884  1.00  0.00           N  
ATOM    888  CA  ARG A 651      29.608  11.505  57.762  1.00  0.00           C  
ATOM    889  C   ARG A 651      28.353  12.364  57.974  1.00  0.00           C  
ATOM    890  O   ARG A 651      27.745  12.851  57.018  1.00  0.00           O  
ATOM    891  CB  ARG A 651      29.191  10.041  57.545  1.00  0.00           C  
ATOM    892  CG  ARG A 651      28.603   9.752  56.177  1.00  0.00           C  
ATOM    893  CD  ARG A 651      29.655  10.012  55.109  1.00  0.00           C  
ATOM    894  NE  ARG A 651      29.143   9.859  53.746  1.00  0.00           N  
ATOM    895  CZ  ARG A 651      29.905   9.945  52.659  1.00  0.00           C  
ATOM    896  NH1 ARG A 651      31.202  10.198  52.792  1.00  0.00           N  
ATOM    897  NH2 ARG A 651      29.375   9.801  51.449  1.00  0.00           N  
ATOM    898  N   GLY A 652      27.957  12.522  59.231  1.00  0.00           N  
ATOM    899  CA  GLY A 652      26.775  13.298  59.546  1.00  0.00           C  
ATOM    900  C   GLY A 652      27.014  14.787  59.645  1.00  0.00           C  
ATOM    901  O   GLY A 652      26.067  15.538  59.882  1.00  0.00           O  
ATOM    902  N   LEU A 653      28.272  15.210  59.506  1.00  0.00           N  
ATOM    903  CA  LEU A 653      28.638  16.628  59.574  1.00  0.00           C  
ATOM    904  C   LEU A 653      29.055  17.169  58.198  1.00  0.00           C  
ATOM    905  O   LEU A 653      29.660  18.221  58.097  1.00  0.00           O  
ATOM    906  CB  LEU A 653      29.744  16.854  60.636  1.00  0.00           C  
ATOM    907  CG  LEU A 653      29.385  16.831  62.154  1.00  0.00           C  
ATOM    908  CD1 LEU A 653      30.636  16.768  63.060  1.00  0.00           C  
ATOM    909  CD2 LEU A 653      28.518  18.051  62.561  1.00  0.00           C  
ATOM    910  N   LEU A 654      28.683  16.458  57.140  1.00  0.00           N  
ATOM    911  CA  LEU A 654      28.999  16.837  55.757  1.00  0.00           C  
ATOM    912  C   LEU A 654      27.928  17.763  55.122  1.00  0.00           C  
ATOM    913  O   LEU A 654      26.728  17.584  55.357  1.00  0.00           O  
ATOM    914  CB  LEU A 654      29.133  15.555  54.934  1.00  0.00           C  
ATOM    915  CG  LEU A 654      29.186  15.603  53.419  1.00  0.00           C  
ATOM    916  CD1 LEU A 654      30.344  16.444  52.931  1.00  0.00           C  
ATOM    917  CD2 LEU A 654      29.327  14.191  52.933  1.00  0.00           C  
ATOM    918  N   ALA A 655      28.366  18.761  54.351  1.00  0.00           N  
ATOM    919  CA  ALA A 655      27.490  19.716  53.647  1.00  0.00           C  
ATOM    920  C   ALA A 655      28.121  20.013  52.295  1.00  0.00           C  
ATOM    921  O   ALA A 655      29.303  19.699  52.051  1.00  0.00           O  
ATOM    922  CB  ALA A 655      27.326  21.011  54.428  1.00  0.00           C  
ATOM    923  N   TYR A 656      27.344  20.623  51.409  1.00  0.00           N  
ATOM    924  CA  TYR A 656      27.873  20.921  50.100  1.00  0.00           C  
ATOM    925  C   TYR A 656      27.762  22.338  49.685  1.00  0.00           C  
ATOM    926  O   TYR A 656      26.910  23.100  50.153  1.00  0.00           O  
ATOM    927  CB  TYR A 656      27.138  20.144  49.051  1.00  0.00           C  
ATOM    928  CG  TYR A 656      27.236  18.658  49.170  1.00  0.00           C  
ATOM    929  CD1 TYR A 656      28.274  17.966  48.545  1.00  0.00           C  
ATOM    930  CD2 TYR A 656      26.221  17.929  49.799  1.00  0.00           C  
ATOM    931  CE1 TYR A 656      28.297  16.590  48.523  1.00  0.00           C  
ATOM    932  CE2 TYR A 656      26.232  16.544  49.782  1.00  0.00           C  
ATOM    933  CZ  TYR A 656      27.276  15.877  49.137  1.00  0.00           C  
ATOM    934  OH  TYR A 656      27.304  14.494  49.078  1.00  0.00           O  
ATOM    935  N   LEU A 657      28.651  22.676  48.773  1.00  0.00           N  
ATOM    936  CA  LEU A 657      28.649  23.989  48.180  1.00  0.00           C  
ATOM    937  C   LEU A 657      27.797  23.681  46.959  1.00  0.00           C  
ATOM    938  O   LEU A 657      28.233  22.929  46.054  1.00  0.00           O  
ATOM    939  CB  LEU A 657      30.063  24.422  47.742  1.00  0.00           C  
ATOM    940  CG  LEU A 657      31.191  24.481  48.781  1.00  0.00           C  
ATOM    941  CD1 LEU A 657      32.232  25.468  48.288  1.00  0.00           C  
ATOM    942  CD2 LEU A 657      30.675  24.891  50.160  1.00  0.00           C  
ATOM    943  N   ARG A 658      26.557  24.145  46.987  1.00  0.00           N  
ATOM    944  CA  ARG A 658      25.652  23.918  45.869  1.00  0.00           C  
ATOM    945  C   ARG A 658      26.323  24.056  44.485  1.00  0.00           C  
ATOM    946  O   ARG A 658      27.077  24.989  44.231  1.00  0.00           O  
ATOM    947  CB  ARG A 658      24.454  24.869  45.961  1.00  0.00           C  
ATOM    948  CG  ARG A 658      24.794  26.325  45.774  1.00  0.00           C  
ATOM    949  CD  ARG A 658      23.549  27.191  45.801  1.00  0.00           C  
ATOM    950  NE  ARG A 658      23.846  28.536  45.298  1.00  0.00           N  
ATOM    951  CZ  ARG A 658      23.077  29.613  45.472  1.00  0.00           C  
ATOM    952  NH1 ARG A 658      21.946  29.532  46.151  1.00  0.00           N  
ATOM    953  NH2 ARG A 658      23.446  30.780  44.967  1.00  0.00           N  
ATOM    954  N   PRO A 659      26.083  23.096  43.578  1.00  0.00           N  
ATOM    955  CA  PRO A 659      26.627  23.062  42.210  1.00  0.00           C  
ATOM    956  C   PRO A 659      25.697  23.753  41.199  1.00  0.00           C  
ATOM    957  O   PRO A 659      25.974  23.760  39.999  1.00  0.00           O  
ATOM    958  CB  PRO A 659      26.670  21.571  41.912  1.00  0.00           C  
ATOM    959  CG  PRO A 659      25.377  21.111  42.538  1.00  0.00           C  
ATOM    960  CD  PRO A 659      25.312  21.874  43.867  1.00  0.00           C  
ATOM    961  N   GLU A 660      24.549  24.226  41.691  1.00  0.00           N  
ATOM    962  CA  GLU A 660      23.544  24.921  40.900  1.00  0.00           C  
ATOM    963  C   GLU A 660      22.597  25.620  41.886  1.00  0.00           C  
ATOM    964  O   GLU A 660      22.397  25.155  43.023  1.00  0.00           O  
ATOM    965  CB  GLU A 660      22.771  23.941  39.998  1.00  0.00           C  
ATOM    966  CG  GLU A 660      21.850  22.947  40.730  1.00  0.00           C  
ATOM    967  CD  GLU A 660      21.096  22.011  39.802  1.00  0.00           C  
ATOM    968  OE1 GLU A 660      21.594  21.763  38.682  1.00  0.00           O  
ATOM    969  OE2 GLU A 660      20.024  21.497  40.215  1.00  0.00           O  
ATOM    970  N   THR A 661      22.009  26.724  41.442  1.00  0.00           N  
ATOM    971  CA  THR A 661      21.084  27.544  42.240  1.00  0.00           C  
ATOM    972  C   THR A 661      19.630  26.991  42.440  1.00  0.00           C  
ATOM    973  O   THR A 661      18.982  27.223  43.482  1.00  0.00           O  
ATOM    974  CB  THR A 661      21.048  28.960  41.591  1.00  0.00           C  
ATOM    975  OG1 THR A 661      22.288  29.626  41.840  1.00  0.00           O  
ATOM    976  CG2 THR A 661      19.903  29.791  42.073  1.00  0.00           C  
ATOM    977  N   ALA A 662      19.157  26.213  41.469  1.00  0.00           N  
ATOM    978  CA  ALA A 662      17.799  25.674  41.462  1.00  0.00           C  
ATOM    979  C   ALA A 662      17.236  24.990  42.699  1.00  0.00           C  
ATOM    980  O   ALA A 662      16.077  25.245  43.076  1.00  0.00           O  
ATOM    981  CB  ALA A 662      17.616  24.785  40.246  1.00  0.00           C  
ATOM    982  N   GLN A 663      18.026  24.125  43.334  1.00  0.00           N  
ATOM    983  CA  GLN A 663      17.538  23.400  44.509  1.00  0.00           C  
ATOM    984  C   GLN A 663      17.044  24.354  45.617  1.00  0.00           C  
ATOM    985  O   GLN A 663      16.036  24.083  46.320  1.00  0.00           O  
ATOM    986  CB  GLN A 663      18.600  22.428  45.027  1.00  0.00           C  
ATOM    987  CG  GLN A 663      19.047  21.375  44.009  1.00  0.00           C  
ATOM    988  CD  GLN A 663      17.891  20.598  43.374  1.00  0.00           C  
ATOM    989  OE1 GLN A 663      16.957  20.174  44.054  1.00  0.00           O  
ATOM    990  NE2 GLN A 663      17.962  20.403  42.065  1.00  0.00           N  
ATOM    991  N   GLY A 664      17.721  25.495  45.728  1.00  0.00           N  
ATOM    992  CA  GLY A 664      17.322  26.473  46.707  1.00  0.00           C  
ATOM    993  C   GLY A 664      15.896  26.880  46.406  1.00  0.00           C  
ATOM    994  O   GLY A 664      15.077  27.037  47.310  1.00  0.00           O  
ATOM    995  N   ILE A 665      15.584  27.006  45.119  1.00  0.00           N  
ATOM    996  CA  ILE A 665      14.248  27.400  44.712  1.00  0.00           C  
ATOM    997  C   ILE A 665      13.257  26.302  45.046  1.00  0.00           C  
ATOM    998  O   ILE A 665      12.361  26.502  45.874  1.00  0.00           O  
ATOM    999  CB  ILE A 665      14.200  27.766  43.206  1.00  0.00           C  
ATOM   1000  CG1 ILE A 665      15.208  28.895  42.934  1.00  0.00           C  
ATOM   1001  CG2 ILE A 665      12.768  28.212  42.795  1.00  0.00           C  
ATOM   1002  CD1 ILE A 665      15.140  29.476  41.568  1.00  0.00           C  
ATOM   1003  N   PHE A 666      13.515  25.106  44.527  1.00  0.00           N  
ATOM   1004  CA  PHE A 666      12.616  23.983  44.753  1.00  0.00           C  
ATOM   1005  C   PHE A 666      12.242  23.732  46.187  1.00  0.00           C  
ATOM   1006  O   PHE A 666      11.056  23.624  46.493  1.00  0.00           O  
ATOM   1007  CB  PHE A 666      13.161  22.718  44.138  1.00  0.00           C  
ATOM   1008  CG  PHE A 666      13.394  22.835  42.679  1.00  0.00           C  
ATOM   1009  CD1 PHE A 666      12.415  23.381  41.853  1.00  0.00           C  
ATOM   1010  CD2 PHE A 666      14.611  22.455  42.130  1.00  0.00           C  
ATOM   1011  CE1 PHE A 666      12.647  23.558  40.507  1.00  0.00           C  
ATOM   1012  CE2 PHE A 666      14.860  22.619  40.789  1.00  0.00           C  
ATOM   1013  CZ  PHE A 666      13.873  23.178  39.969  1.00  0.00           C  
ATOM   1014  N   VAL A 667      13.226  23.705  47.079  1.00  0.00           N  
ATOM   1015  CA  VAL A 667      12.926  23.437  48.479  1.00  0.00           C  
ATOM   1016  C   VAL A 667      12.095  24.528  49.135  1.00  0.00           C  
ATOM   1017  O   VAL A 667      11.518  24.334  50.192  1.00  0.00           O  
ATOM   1018  CB  VAL A 667      14.197  23.175  49.301  1.00  0.00           C  
ATOM   1019  CG1 VAL A 667      14.997  22.071  48.679  1.00  0.00           C  
ATOM   1020  CG2 VAL A 667      15.026  24.410  49.381  1.00  0.00           C  
ATOM   1021  N   ASN A 668      11.964  25.665  48.492  1.00  0.00           N  
ATOM   1022  CA  ASN A 668      11.197  26.704  49.131  1.00  0.00           C  
ATOM   1023  C   ASN A 668       9.858  26.963  48.516  1.00  0.00           C  
ATOM   1024  O   ASN A 668       9.151  27.872  48.935  1.00  0.00           O  
ATOM   1025  CB  ASN A 668      12.009  27.980  49.218  1.00  0.00           C  
ATOM   1026  CG  ASN A 668      13.103  27.885  50.260  1.00  0.00           C  
ATOM   1027  OD1 ASN A 668      12.824  27.663  51.455  1.00  0.00           O  
ATOM   1028  ND2 ASN A 668      14.361  27.996  49.820  1.00  0.00           N  
ATOM   1029  N   PHE A 669       9.477  26.121  47.572  1.00  0.00           N  
ATOM   1030  CA  PHE A 669       8.203  26.273  46.897  1.00  0.00           C  
ATOM   1031  C   PHE A 669       7.022  26.547  47.854  1.00  0.00           C  
ATOM   1032  O   PHE A 669       6.368  27.585  47.769  1.00  0.00           O  
ATOM   1033  CB  PHE A 669       7.946  25.031  46.032  1.00  0.00           C  
ATOM   1034  CG  PHE A 669       6.650  25.075  45.276  1.00  0.00           C  
ATOM   1035  CD1 PHE A 669       6.514  25.875  44.143  1.00  0.00           C  
ATOM   1036  CD2 PHE A 669       5.547  24.353  45.719  1.00  0.00           C  
ATOM   1037  CE1 PHE A 669       5.287  25.960  43.465  1.00  0.00           C  
ATOM   1038  CE2 PHE A 669       4.322  24.424  45.056  1.00  0.00           C  
ATOM   1039  CZ  PHE A 669       4.190  25.229  43.929  1.00  0.00           C  
ATOM   1040  N   LYS A 670       6.794  25.638  48.792  1.00  0.00           N  
ATOM   1041  CA  LYS A 670       5.709  25.749  49.753  1.00  0.00           C  
ATOM   1042  C   LYS A 670       5.820  27.058  50.487  1.00  0.00           C  
ATOM   1043  O   LYS A 670       4.847  27.795  50.630  1.00  0.00           O  
ATOM   1044  CB  LYS A 670       5.805  24.596  50.748  1.00  0.00           C  
ATOM   1045  CG  LYS A 670       4.833  24.644  51.924  1.00  0.00           C  
ATOM   1046  CD  LYS A 670       3.381  24.529  51.478  1.00  0.00           C  
ATOM   1047  CE  LYS A 670       2.501  24.104  52.649  1.00  0.00           C  
ATOM   1048  NZ  LYS A 670       2.859  24.904  53.838  1.00  0.00           N  
ATOM   1049  N   ASN A 671       7.017  27.319  50.979  1.00  0.00           N  
ATOM   1050  CA  ASN A 671       7.323  28.550  51.701  1.00  0.00           C  
ATOM   1051  C   ASN A 671       6.878  29.796  50.947  1.00  0.00           C  
ATOM   1052  O   ASN A 671       6.120  30.620  51.476  1.00  0.00           O  
ATOM   1053  CB  ASN A 671       8.831  28.650  51.954  1.00  0.00           C  
ATOM   1054  CG  ASN A 671       9.278  27.843  53.151  1.00  0.00           C  
ATOM   1055  OD1 ASN A 671       8.462  27.454  54.006  1.00  0.00           O  
ATOM   1056  ND2 ASN A 671      10.586  27.611  53.245  1.00  0.00           N  
ATOM   1057  N   VAL A 672       7.385  29.929  49.718  1.00  0.00           N  
ATOM   1058  CA  VAL A 672       7.061  31.053  48.841  1.00  0.00           C  
ATOM   1059  C   VAL A 672       5.576  31.079  48.580  1.00  0.00           C  
ATOM   1060  O   VAL A 672       4.931  32.121  48.652  1.00  0.00           O  
ATOM   1061  CB  VAL A 672       7.730  30.946  47.475  1.00  0.00           C  
ATOM   1062  CG1 VAL A 672       7.438  32.196  46.668  1.00  0.00           C  
ATOM   1063  CG2 VAL A 672       9.208  30.770  47.637  1.00  0.00           C  
ATOM   1064  N   LEU A 675       5.030  29.910  48.304  1.00  0.00           N  
ATOM   1065  CA  LEU A 675       3.614  29.797  48.028  1.00  0.00           C  
ATOM   1066  C   LEU A 675       2.765  30.355  49.171  1.00  0.00           C  
ATOM   1067  O   LEU A 675       1.919  31.228  48.951  1.00  0.00           O  
ATOM   1068  CB  LEU A 675       3.268  28.336  47.773  1.00  0.00           C  
ATOM   1069  CG  LEU A 675       1.879  28.085  47.203  1.00  0.00           C  
ATOM   1070  CD1 LEU A 675       1.760  28.844  45.903  1.00  0.00           C  
ATOM   1071  CD2 LEU A 675       1.670  26.581  46.981  1.00  0.00           C  
ATOM   1072  N   ASP A 677       3.044  29.888  50.388  1.00  0.00           N  
ATOM   1073  CA  ASP A 677       2.306  30.302  51.568  1.00  0.00           C  
ATOM   1074  C   ASP A 677       2.319  31.808  51.747  1.00  0.00           C  
ATOM   1075  O   ASP A 677       1.262  32.435  51.788  1.00  0.00           O  
ATOM   1076  CB  ASP A 677       2.892  29.650  52.829  1.00  0.00           C  
ATOM   1077  CG  ASP A 677       2.541  28.172  52.969  1.00  0.00           C  
ATOM   1078  OD1 ASP A 677       1.512  27.705  52.419  1.00  0.00           O  
ATOM   1079  OD2 ASP A 677       3.300  27.468  53.671  1.00  0.00           O  
ATOM   1080  N   ALA A 678       3.522  32.379  51.813  1.00  0.00           N  
ATOM   1081  CA  ALA A 678       3.728  33.821  52.025  1.00  0.00           C  
ATOM   1082  C   ALA A 678       3.209  34.821  50.982  1.00  0.00           C  
ATOM   1083  O   ALA A 678       2.908  35.986  51.317  1.00  0.00           O  
ATOM   1084  CB  ALA A 678       5.184  34.088  52.282  1.00  0.00           C  
ATOM   1085  N   THR A 681       3.170  34.407  49.717  1.00  0.00           N  
ATOM   1086  CA  THR A 681       2.700  35.283  48.663  1.00  0.00           C  
ATOM   1087  C   THR A 681       1.267  35.025  48.210  1.00  0.00           C  
ATOM   1088  O   THR A 681       0.659  35.921  47.645  1.00  0.00           O  
ATOM   1089  CB  THR A 681       3.632  35.244  47.441  1.00  0.00           C  
ATOM   1090  OG1 THR A 681       3.901  33.886  47.090  1.00  0.00           O  
ATOM   1091  CG2 THR A 681       4.947  35.950  47.728  1.00  0.00           C  
ATOM   1092  N   SER A 682       0.724  33.832  48.462  1.00  0.00           N  
ATOM   1093  CA  SER A 682      -0.651  33.473  48.053  1.00  0.00           C  
ATOM   1094  C   SER A 682      -0.784  33.491  46.535  1.00  0.00           C  
ATOM   1095  O   SER A 682      -1.810  33.933  45.992  1.00  0.00           O  
ATOM   1096  CB  SER A 682      -1.698  34.443  48.626  1.00  0.00           C  
ATOM   1097  OG  SER A 682      -1.658  34.521  50.036  1.00  0.00           O  
ATOM   1098  N   ARG A 683       0.267  33.035  45.861  1.00  0.00           N  
ATOM   1099  CA  ARG A 683       0.332  32.993  44.399  1.00  0.00           C  
ATOM   1100  C   ARG A 683      -0.560  31.942  43.735  1.00  0.00           C  
ATOM   1101  O   ARG A 683      -0.802  30.878  44.309  1.00  0.00           O  
ATOM   1102  CB  ARG A 683       1.775  32.745  43.965  1.00  0.00           C  
ATOM   1103  CG  ARG A 683       2.632  33.968  43.981  1.00  0.00           C  
ATOM   1104  CD  ARG A 683       2.200  34.877  42.896  1.00  0.00           C  
ATOM   1105  NE  ARG A 683       3.116  35.979  42.741  1.00  0.00           N  
ATOM   1106  CZ  ARG A 683       3.068  36.809  41.711  1.00  0.00           C  
ATOM   1107  NH1 ARG A 683       2.176  36.604  40.743  1.00  0.00           N  
ATOM   1108  NH2 ARG A 683       3.932  37.816  41.627  1.00  0.00           N  
ATOM   1109  N   LYS A 684      -1.051  32.253  42.537  1.00  0.00           N  
ATOM   1110  CA  LYS A 684      -1.876  31.318  41.790  1.00  0.00           C  
ATOM   1111  C   LYS A 684      -0.988  30.793  40.659  1.00  0.00           C  
ATOM   1112  O   LYS A 684       0.042  31.401  40.347  1.00  0.00           O  
ATOM   1113  CB  LYS A 684      -3.139  31.995  41.254  1.00  0.00           C  
ATOM   1114  CG  LYS A 684      -4.076  32.537  42.338  1.00  0.00           C  
ATOM   1115  CD  LYS A 684      -3.526  33.841  42.962  1.00  0.00           C  
ATOM   1116  CE  LYS A 684      -4.429  34.415  44.092  1.00  0.00           C  
ATOM   1117  NZ  LYS A 684      -3.871  35.685  44.687  1.00  0.00           N  
ATOM   1118  N   LEU A 685      -1.364  29.671  40.054  1.00  0.00           N  
ATOM   1119  CA  LEU A 685      -0.534  29.102  39.008  1.00  0.00           C  
ATOM   1120  C   LEU A 685      -0.422  29.833  37.667  1.00  0.00           C  
ATOM   1121  O   LEU A 685      -1.390  30.358  37.114  1.00  0.00           O  
ATOM   1122  CB  LEU A 685      -0.764  27.595  38.864  1.00  0.00           C  
ATOM   1123  CG  LEU A 685       0.215  26.710  39.658  1.00  0.00           C  
ATOM   1124  CD1 LEU A 685      -0.033  25.250  39.407  1.00  0.00           C  
ATOM   1125  CD2 LEU A 685       1.633  27.037  39.242  1.00  0.00           C  
ATOM   1126  N   GLY A 686       0.773  29.714  37.106  1.00  0.00           N  
ATOM   1127  CA  GLY A 686       1.134  30.410  35.916  1.00  0.00           C  
ATOM   1128  C   GLY A 686       1.999  31.365  36.748  1.00  0.00           C  
ATOM   1129  O   GLY A 686       1.563  32.483  37.042  1.00  0.00           O  
ATOM   1130  N   PHE A 687       3.089  30.854  37.343  1.00  0.00           N  
ATOM   1131  CA  PHE A 687       4.023  31.701  38.111  1.00  0.00           C  
ATOM   1132  C   PHE A 687       5.418  31.086  38.339  1.00  0.00           C  
ATOM   1133  O   PHE A 687       5.561  29.875  38.447  1.00  0.00           O  
ATOM   1134  CB  PHE A 687       3.399  32.171  39.437  1.00  0.00           C  
ATOM   1135  CG  PHE A 687       3.862  31.398  40.657  1.00  0.00           C  
ATOM   1136  CD1 PHE A 687       5.077  31.694  41.272  1.00  0.00           C  
ATOM   1137  CD2 PHE A 687       3.082  30.370  41.190  1.00  0.00           C  
ATOM   1138  CE1 PHE A 687       5.510  30.980  42.387  1.00  0.00           C  
ATOM   1139  CE2 PHE A 687       3.503  29.653  42.302  1.00  0.00           C  
ATOM   1140  CZ  PHE A 687       4.715  29.955  42.901  1.00  0.00           C  
ATOM   1141  N   GLY A 688       6.443  31.924  38.437  1.00  0.00           N  
ATOM   1142  CA  GLY A 688       7.792  31.423  38.661  1.00  0.00           C  
ATOM   1143  C   GLY A 688       8.570  32.114  39.783  1.00  0.00           C  
ATOM   1144  O   GLY A 688       8.078  33.027  40.443  1.00  0.00           O  
ATOM   1145  N   ILE A 689       9.800  31.672  40.003  1.00  0.00           N  
ATOM   1146  CA  ILE A 689      10.651  32.236  41.044  1.00  0.00           C  
ATOM   1147  C   ILE A 689      12.027  32.472  40.427  1.00  0.00           C  
ATOM   1148  O   ILE A 689      12.667  31.531  39.944  1.00  0.00           O  
ATOM   1149  CB  ILE A 689      10.796  31.246  42.201  1.00  0.00           C  
ATOM   1150  CG1 ILE A 689       9.496  31.144  42.992  1.00  0.00           C  
ATOM   1151  CG2 ILE A 689      11.948  31.634  43.101  1.00  0.00           C  
ATOM   1152  CD1 ILE A 689       9.559  30.001  43.996  1.00  0.00           C  
ATOM   1153  N   ALA A 690      12.477  33.721  40.417  1.00  0.00           N  
ATOM   1154  CA  ALA A 690      13.770  34.044  39.830  1.00  0.00           C  
ATOM   1155  C   ALA A 690      14.856  34.198  40.895  1.00  0.00           C  
ATOM   1156  O   ALA A 690      14.596  34.650  42.026  1.00  0.00           O  
ATOM   1157  CB  ALA A 690      13.670  35.310  38.995  1.00  0.00           C  
ATOM   1158  N   GLN A 691      16.093  33.915  40.502  1.00  0.00           N  
ATOM   1159  CA  GLN A 691      17.196  33.988  41.433  1.00  0.00           C  
ATOM   1160  C   GLN A 691      18.561  34.082  40.762  1.00  0.00           C  
ATOM   1161  O   GLN A 691      18.773  33.545  39.672  1.00  0.00           O  
ATOM   1162  CB  GLN A 691      17.139  32.742  42.311  1.00  0.00           C  
ATOM   1163  CG  GLN A 691      18.380  32.407  43.066  1.00  0.00           C  
ATOM   1164  CD  GLN A 691      18.068  31.487  44.214  1.00  0.00           C  
ATOM   1165  OE1 GLN A 691      18.300  30.291  44.158  1.00  0.00           O  
ATOM   1166  NE2 GLN A 691      17.496  32.046  45.257  1.00  0.00           N  
ATOM   1167  N   ILE A 692      19.475  34.802  41.406  1.00  0.00           N  
ATOM   1168  CA  ILE A 692      20.854  34.922  40.921  1.00  0.00           C  
ATOM   1169  C   ILE A 692      21.736  34.503  42.113  1.00  0.00           C  
ATOM   1170  O   ILE A 692      21.375  34.737  43.281  1.00  0.00           O  
ATOM   1171  CB  ILE A 692      21.194  36.343  40.488  1.00  0.00           C  
ATOM   1172  CG1 ILE A 692      20.187  36.840  39.453  1.00  0.00           C  
ATOM   1173  CG2 ILE A 692      22.599  36.401  39.942  1.00  0.00           C  
ATOM   1174  CD1 ILE A 692      20.447  38.290  39.001  1.00  0.00           C  
ATOM   1175  N   GLY A 693      22.849  33.841  41.830  1.00  0.00           N  
ATOM   1176  CA  GLY A 693      23.705  33.374  42.894  1.00  0.00           C  
ATOM   1177  C   GLY A 693      24.944  32.637  42.419  1.00  0.00           C  
ATOM   1178  O   GLY A 693      25.215  32.495  41.216  1.00  0.00           O  
ATOM   1179  N   LYS A 695      25.711  32.155  43.386  1.00  0.00           N  
ATOM   1180  CA  LYS A 695      26.950  31.458  43.084  1.00  0.00           C  
ATOM   1181  C   LYS A 695      26.772  29.946  43.099  1.00  0.00           C  
ATOM   1182  O   LYS A 695      25.870  29.439  43.780  1.00  0.00           O  
ATOM   1183  CB  LYS A 695      28.021  31.891  44.093  1.00  0.00           C  
ATOM   1184  CG  LYS A 695      29.243  32.484  43.432  1.00  0.00           C  
ATOM   1185  CD  LYS A 695      29.824  33.598  44.238  1.00  0.00           C  
ATOM   1186  CE  LYS A 695      30.523  34.580  43.325  1.00  0.00           C  
ATOM   1187  NZ  LYS A 695      31.778  34.025  42.738  1.00  0.00           N  
ATOM   1188  N   ALA A 696      27.609  29.249  42.331  1.00  0.00           N  
ATOM   1189  CA  ALA A 696      27.579  27.804  42.263  1.00  0.00           C  
ATOM   1190  C   ALA A 696      29.002  27.300  42.072  1.00  0.00           C  
ATOM   1191  O   ALA A 696      29.844  28.006  41.483  1.00  0.00           O  
ATOM   1192  CB  ALA A 696      26.709  27.350  41.159  1.00  0.00           C  
ATOM   1193  N   PHE A 697      29.248  26.074  42.553  1.00  0.00           N  
ATOM   1194  CA  PHE A 697      30.569  25.450  42.527  1.00  0.00           C  
ATOM   1195  C   PHE A 697      30.590  24.066  41.953  1.00  0.00           C  
ATOM   1196  O   PHE A 697      30.015  23.136  42.511  1.00  0.00           O  
ATOM   1197  CB  PHE A 697      31.131  25.384  43.941  1.00  0.00           C  
ATOM   1198  CG  PHE A 697      31.194  26.698  44.601  1.00  0.00           C  
ATOM   1199  CD1 PHE A 697      30.072  27.212  45.253  1.00  0.00           C  
ATOM   1200  CD2 PHE A 697      32.342  27.475  44.486  1.00  0.00           C  
ATOM   1201  CE1 PHE A 697      30.082  28.489  45.769  1.00  0.00           C  
ATOM   1202  CE2 PHE A 697      32.377  28.753  44.998  1.00  0.00           C  
ATOM   1203  CZ  PHE A 697      31.245  29.272  45.640  1.00  0.00           C  
ATOM   1204  N   ARG A 698      31.345  23.942  40.878  1.00  0.00           N  
ATOM   1205  CA  ARG A 698      31.522  22.702  40.160  1.00  0.00           C  
ATOM   1206  C   ARG A 698      32.977  22.304  40.367  1.00  0.00           C  
ATOM   1207  O   ARG A 698      33.892  23.077  40.034  1.00  0.00           O  
ATOM   1208  CB  ARG A 698      31.269  22.939  38.669  1.00  0.00           C  
ATOM   1209  CG  ARG A 698      31.626  21.768  37.746  1.00  0.00           C  
ATOM   1210  CD  ARG A 698      30.587  21.639  36.663  1.00  0.00           C  
ATOM   1211  NE  ARG A 698      29.258  21.910  37.231  1.00  0.00           N  
ATOM   1212  CZ  ARG A 698      28.163  22.184  36.520  1.00  0.00           C  
ATOM   1213  NH1 ARG A 698      28.223  22.172  35.188  1.00  0.00           N  
ATOM   1214  NH2 ARG A 698      27.002  22.438  37.135  1.00  0.00           N  
ATOM   1215  N   ASN A 699      33.193  21.108  40.921  1.00  0.00           N  
ATOM   1216  CA  ASN A 699      34.550  20.601  41.173  1.00  0.00           C  
ATOM   1217  C   ASN A 699      35.136  19.970  39.918  1.00  0.00           C  
ATOM   1218  O   ASN A 699      35.403  18.776  39.845  1.00  0.00           O  
ATOM   1219  CB  ASN A 699      34.568  19.597  42.332  1.00  0.00           C  
ATOM   1220  CG  ASN A 699      35.980  19.317  42.846  1.00  0.00           C  
ATOM   1221  OD1 ASN A 699      36.984  19.747  42.260  1.00  0.00           O  
ATOM   1222  ND2 ASN A 699      36.056  18.607  43.962  1.00  0.00           N  
ATOM   1223  N   GLU A 700      35.274  20.799  38.903  1.00  0.00           N  
ATOM   1224  CA  GLU A 700      35.806  20.400  37.622  1.00  0.00           C  
ATOM   1225  C   GLU A 700      37.122  19.659  37.808  1.00  0.00           C  
ATOM   1226  O   GLU A 700      37.797  19.823  38.828  1.00  0.00           O  
ATOM   1227  CB  GLU A 700      36.039  21.672  36.804  1.00  0.00           C  
ATOM   1228  CG  GLU A 700      36.188  21.454  35.335  1.00  0.00           C  
ATOM   1229  CD  GLU A 700      35.038  20.651  34.791  1.00  0.00           C  
ATOM   1230  OE1 GLU A 700      33.869  21.087  34.963  1.00  0.00           O  
ATOM   1231  OE2 GLU A 700      35.312  19.582  34.187  1.00  0.00           O  
ATOM   1232  N   ILE A 703      37.473  18.820  36.841  1.00  0.00           N  
ATOM   1233  CA  ILE A 703      38.736  18.097  36.906  1.00  0.00           C  
ATOM   1234  C   ILE A 703      39.798  18.894  36.181  1.00  0.00           C  
ATOM   1235  O   ILE A 703      40.862  19.155  36.730  1.00  0.00           O  
ATOM   1236  CB  ILE A 703      38.655  16.663  36.307  1.00  0.00           C  
ATOM   1237  CG1 ILE A 703      37.966  15.715  37.295  1.00  0.00           C  
ATOM   1238  CG2 ILE A 703      40.054  16.121  36.010  1.00  0.00           C  
ATOM   1239  CD1 ILE A 703      38.723  15.538  38.637  1.00  0.00           C  
ATOM   1240  N   THR A 710      39.501  19.317  34.962  1.00  0.00           N  
ATOM   1241  CA  THR A 710      40.472  20.084  34.201  1.00  0.00           C  
ATOM   1242  C   THR A 710      39.867  21.400  33.741  1.00  0.00           C  
ATOM   1243  O   THR A 710      38.928  21.415  32.944  1.00  0.00           O  
ATOM   1244  CB  THR A 710      41.020  19.278  32.992  1.00  0.00           C  
ATOM   1245  OG1 THR A 710      39.949  18.549  32.374  1.00  0.00           O  
ATOM   1246  CG2 THR A 710      42.113  18.296  33.434  1.00  0.00           C  
ATOM   1247  N   PRO A 711      40.302  22.512  34.349  1.00  0.00           N  
ATOM   1248  CA  PRO A 711      39.797  23.837  33.985  1.00  0.00           C  
ATOM   1249  C   PRO A 711      40.449  24.345  32.703  1.00  0.00           C  
ATOM   1250  O   PRO A 711      41.637  24.663  32.676  1.00  0.00           O  
ATOM   1251  CB  PRO A 711      40.174  24.687  35.194  1.00  0.00           C  
ATOM   1252  CG  PRO A 711      40.233  23.686  36.307  1.00  0.00           C  
ATOM   1253  CD  PRO A 711      40.956  22.557  35.660  1.00  0.00           C  
ATOM   1254  N   ARG A 712      39.671  24.328  31.626  1.00  0.00           N  
ATOM   1255  CA  ARG A 712      40.113  24.775  30.312  1.00  0.00           C  
ATOM   1256  C   ARG A 712      39.781  26.232  30.094  1.00  0.00           C  
ATOM   1257  O   ARG A 712      39.066  26.872  30.869  1.00  0.00           O  
ATOM   1258  CB  ARG A 712      39.430  23.969  29.195  1.00  0.00           C  
ATOM   1259  CG  ARG A 712      40.247  22.852  28.546  1.00  0.00           C  
ATOM   1260  CD  ARG A 712      39.301  21.814  27.899  1.00  0.00           C  
ATOM   1261  NE  ARG A 712      38.392  21.209  28.891  1.00  0.00           N  
ATOM   1262  CZ  ARG A 712      38.079  19.910  28.970  1.00  0.00           C  
ATOM   1263  NH1 ARG A 712      38.581  19.034  28.098  1.00  0.00           N  
ATOM   1264  NH2 ARG A 712      37.252  19.479  29.925  1.00  0.00           N  
ATOM   1265  N   ASN A 713      40.262  26.702  28.959  1.00  0.00           N  
ATOM   1266  CA  ASN A 713      40.082  28.059  28.504  1.00  0.00           C  
ATOM   1267  C   ASN A 713      39.170  29.041  29.246  1.00  0.00           C  
ATOM   1268  O   ASN A 713      37.928  29.021  29.141  1.00  0.00           O  
ATOM   1269  CB  ASN A 713      39.782  28.079  26.995  1.00  0.00           C  
ATOM   1270  CG  ASN A 713      38.921  26.919  26.554  1.00  0.00           C  
ATOM   1271  OD1 ASN A 713      37.936  26.560  27.202  1.00  0.00           O  
ATOM   1272  ND2 ASN A 713      39.303  26.306  25.454  1.00  0.00           N  
ATOM   1273  N   PHE A 714      39.833  29.839  30.076  1.00  0.00           N  
ATOM   1274  CA  PHE A 714      39.200  30.931  30.771  1.00  0.00           C  
ATOM   1275  C   PHE A 714      37.934  30.635  31.593  1.00  0.00           C  
ATOM   1276  O   PHE A 714      37.821  29.647  32.334  1.00  0.00           O  
ATOM   1277  CB  PHE A 714      38.897  31.972  29.679  1.00  0.00           C  
ATOM   1278  CG  PHE A 714      39.074  33.384  30.106  1.00  0.00           C  
ATOM   1279  CD1 PHE A 714      40.086  33.745  30.983  1.00  0.00           C  
ATOM   1280  CD2 PHE A 714      38.241  34.368  29.605  1.00  0.00           C  
ATOM   1281  CE1 PHE A 714      40.268  35.085  31.355  1.00  0.00           C  
ATOM   1282  CE2 PHE A 714      38.410  35.711  29.966  1.00  0.00           C  
ATOM   1283  CZ  PHE A 714      39.430  36.070  30.845  1.00  0.00           C  
ATOM   1284  N   ILE A 715      37.040  31.610  31.494  1.00  0.00           N  
ATOM   1285  CA  ILE A 715      35.737  31.672  32.106  1.00  0.00           C  
ATOM   1286  C   ILE A 715      34.874  30.440  31.830  1.00  0.00           C  
ATOM   1287  O   ILE A 715      33.940  30.154  32.576  1.00  0.00           O  
ATOM   1288  CB  ILE A 715      35.057  32.976  31.560  1.00  0.00           C  
ATOM   1289  CG1 ILE A 715      35.187  34.074  32.586  1.00  0.00           C  
ATOM   1290  CG2 ILE A 715      33.622  32.784  31.132  1.00  0.00           C  
ATOM   1291  CD1 ILE A 715      36.595  34.264  33.055  1.00  0.00           C  
ATOM   1292  N   PHE A 716      35.245  29.666  30.816  1.00  0.00           N  
ATOM   1293  CA  PHE A 716      34.455  28.516  30.408  1.00  0.00           C  
ATOM   1294  C   PHE A 716      34.407  27.282  31.260  1.00  0.00           C  
ATOM   1295  O   PHE A 716      33.319  26.761  31.481  1.00  0.00           O  
ATOM   1296  CB  PHE A 716      34.743  28.197  28.960  1.00  0.00           C  
ATOM   1297  CG  PHE A 716      34.384  29.319  28.062  1.00  0.00           C  
ATOM   1298  CD1 PHE A 716      33.040  29.571  27.757  1.00  0.00           C  
ATOM   1299  CD2 PHE A 716      35.366  30.200  27.605  1.00  0.00           C  
ATOM   1300  CE1 PHE A 716      32.671  30.700  27.013  1.00  0.00           C  
ATOM   1301  CE2 PHE A 716      35.018  31.336  26.858  1.00  0.00           C  
ATOM   1302  CZ  PHE A 716      33.666  31.589  26.561  1.00  0.00           C  
ATOM   1303  N   ARG A 718      35.560  26.778  31.693  1.00  0.00           N  
ATOM   1304  CA  ARG A 718      35.600  25.609  32.572  1.00  0.00           C  
ATOM   1305  C   ARG A 718      36.199  26.150  33.863  1.00  0.00           C  
ATOM   1306  O   ARG A 718      37.422  26.223  34.025  1.00  0.00           O  
ATOM   1307  CB  ARG A 718      36.473  24.505  31.983  1.00  0.00           C  
ATOM   1308  CG  ARG A 718      36.242  24.278  30.493  1.00  0.00           C  
ATOM   1309  CD  ARG A 718      34.784  23.927  30.167  1.00  0.00           C  
ATOM   1310  NE  ARG A 718      34.564  22.499  29.914  1.00  0.00           N  
ATOM   1311  CZ  ARG A 718      34.483  21.556  30.854  1.00  0.00           C  
ATOM   1312  NH1 ARG A 718      34.601  21.871  32.144  1.00  0.00           N  
ATOM   1313  NH2 ARG A 718      34.277  20.290  30.498  1.00  0.00           N  
ATOM   1314  N   VAL A 723      35.321  26.614  34.742  1.00  0.00           N  
ATOM   1315  CA  VAL A 723      35.735  27.202  36.003  1.00  0.00           C  
ATOM   1316  C   VAL A 723      35.060  26.482  37.172  1.00  0.00           C  
ATOM   1317  O   VAL A 723      34.111  25.727  36.971  1.00  0.00           O  
ATOM   1318  CB  VAL A 723      35.423  28.710  36.013  1.00  0.00           C  
ATOM   1319  CG1 VAL A 723      36.296  29.433  34.981  1.00  0.00           C  
ATOM   1320  CG2 VAL A 723      33.958  28.935  35.720  1.00  0.00           C  
ATOM   1321  N   ARG A 724      35.570  26.691  38.381  1.00  0.00           N  
ATOM   1322  CA  ARG A 724      35.046  26.035  39.581  1.00  0.00           C  
ATOM   1323  C   ARG A 724      34.054  26.861  40.379  1.00  0.00           C  
ATOM   1324  O   ARG A 724      33.218  26.326  41.134  1.00  0.00           O  
ATOM   1325  CB  ARG A 724      36.207  25.627  40.481  1.00  0.00           C  
ATOM   1326  CG  ARG A 724      37.195  24.719  39.794  1.00  0.00           C  
ATOM   1327  CD  ARG A 724      38.063  23.994  40.803  1.00  0.00           C  
ATOM   1328  NE  ARG A 724      38.728  22.816  40.228  1.00  0.00           N  
ATOM   1329  CZ  ARG A 724      39.909  22.832  39.612  1.00  0.00           C  
ATOM   1330  NH1 ARG A 724      40.575  23.976  39.466  1.00  0.00           N  
ATOM   1331  NH2 ARG A 724      40.416  21.705  39.130  1.00  0.00           N  
ATOM   1332  N   GLU A 725      34.200  28.169  40.261  1.00  0.00           N  
ATOM   1333  CA  GLU A 725      33.316  29.083  40.944  1.00  0.00           C  
ATOM   1334  C   GLU A 725      32.777  29.988  39.827  1.00  0.00           C  
ATOM   1335  O   GLU A 725      33.535  30.342  38.896  1.00  0.00           O  
ATOM   1336  CB  GLU A 725      34.099  29.883  41.994  1.00  0.00           C  
ATOM   1337  CG  GLU A 725      33.220  30.785  42.840  1.00  0.00           C  
ATOM   1338  CD  GLU A 725      33.962  31.533  43.929  1.00  0.00           C  
ATOM   1339  OE1 GLU A 725      35.115  31.174  44.260  1.00  0.00           O  
ATOM   1340  OE2 GLU A 725      33.369  32.502  44.460  1.00  0.00           O  
ATOM   1341  N   PHE A 726      31.476  30.307  39.888  1.00  0.00           N  
ATOM   1342  CA  PHE A 726      30.821  31.158  38.887  1.00  0.00           C  
ATOM   1343  C   PHE A 726      29.421  31.549  39.394  1.00  0.00           C  
ATOM   1344  O   PHE A 726      29.036  31.151  40.511  1.00  0.00           O  
ATOM   1345  CB  PHE A 726      30.708  30.375  37.575  1.00  0.00           C  
ATOM   1346  CG  PHE A 726      30.068  29.012  37.742  1.00  0.00           C  
ATOM   1347  CD1 PHE A 726      30.770  27.955  38.310  1.00  0.00           C  
ATOM   1348  CD2 PHE A 726      28.725  28.804  37.426  1.00  0.00           C  
ATOM   1349  CE1 PHE A 726      30.141  26.706  38.572  1.00  0.00           C  
ATOM   1350  CE2 PHE A 726      28.095  27.558  37.686  1.00  0.00           C  
ATOM   1351  CZ  PHE A 726      28.812  26.514  38.264  1.00  0.00           C  
ATOM   1352  N   GLU A 728      28.666  32.310  38.591  1.00  0.00           N  
ATOM   1353  CA  GLU A 728      27.312  32.708  38.966  1.00  0.00           C  
ATOM   1354  C   GLU A 728      26.252  32.418  37.892  1.00  0.00           C  
ATOM   1355  O   GLU A 728      26.527  32.483  36.693  1.00  0.00           O  
ATOM   1356  CB  GLU A 728      27.262  34.186  39.247  1.00  0.00           C  
ATOM   1357  CG  GLU A 728      28.214  34.694  40.271  1.00  0.00           C  
ATOM   1358  CD  GLU A 728      28.023  36.185  40.473  1.00  0.00           C  
ATOM   1359  OE1 GLU A 728      27.152  36.571  41.287  1.00  0.00           O  
ATOM   1360  OE2 GLU A 728      28.705  36.989  39.792  1.00  0.00           O  
ATOM   1361  N   GLN A 730      25.010  32.214  38.332  1.00  0.00           N  
ATOM   1362  CA  GLN A 730      23.896  31.929  37.435  1.00  0.00           C  
ATOM   1363  C   GLN A 730      22.654  32.797  37.608  1.00  0.00           C  
ATOM   1364  O   GLN A 730      22.410  33.363  38.665  1.00  0.00           O  
ATOM   1365  CB  GLN A 730      23.428  30.499  37.617  1.00  0.00           C  
ATOM   1366  CG  GLN A 730      24.443  29.445  37.340  1.00  0.00           C  
ATOM   1367  CD  GLN A 730      23.839  28.070  37.542  1.00  0.00           C  
ATOM   1368  OE1 GLN A 730      23.792  27.543  38.672  1.00  0.00           O  
ATOM   1369  NE2 GLN A 730      23.320  27.496  36.459  1.00  0.00           N  
ATOM   1370  N   MET A 731      21.822  32.817  36.575  1.00  0.00           N  
ATOM   1371  CA  MET A 731      20.566  33.547  36.610  1.00  0.00           C  
ATOM   1372  C   MET A 731      19.552  32.487  36.191  1.00  0.00           C  
ATOM   1373  O   MET A 731      19.485  32.109  35.016  1.00  0.00           O  
ATOM   1374  CB  MET A 731      20.561  34.697  35.608  1.00  0.00           C  
ATOM   1375  CG  MET A 731      21.876  35.413  35.451  1.00  0.00           C  
ATOM   1376  SD  MET A 731      21.633  36.921  34.504  1.00  0.00           S  
ATOM   1377  CE  MET A 731      22.127  36.446  32.833  1.00  0.00           C  
ATOM   1378  N   GLU A 732      18.799  31.975  37.154  1.00  0.00           N  
ATOM   1379  CA  GLU A 732      17.841  30.943  36.866  1.00  0.00           C  
ATOM   1380  C   GLU A 732      16.428  31.309  37.248  1.00  0.00           C  
ATOM   1381  O   GLU A 732      16.186  32.115  38.128  1.00  0.00           O  
ATOM   1382  CB  GLU A 732      18.265  29.655  37.549  1.00  0.00           C  
ATOM   1383  CG  GLU A 732      19.671  29.227  37.174  1.00  0.00           C  
ATOM   1384  CD  GLU A 732      20.065  27.890  37.804  1.00  0.00           C  
ATOM   1385  OE1 GLU A 732      20.119  27.811  39.051  1.00  0.00           O  
ATOM   1386  OE2 GLU A 732      20.337  26.912  37.067  1.00  0.00           O  
ATOM   1387  N   ILE A 733      15.490  30.672  36.576  1.00  0.00           N  
ATOM   1388  CA  ILE A 733      14.077  30.892  36.786  1.00  0.00           C  
ATOM   1389  C   ILE A 733      13.420  29.541  36.806  1.00  0.00           C  
ATOM   1390  O   ILE A 733      13.778  28.663  36.036  1.00  0.00           O  
ATOM   1391  CB  ILE A 733      13.469  31.650  35.600  1.00  0.00           C  
ATOM   1392  CG1 ILE A 733      13.966  33.091  35.596  1.00  0.00           C  
ATOM   1393  CG2 ILE A 733      11.944  31.543  35.630  1.00  0.00           C  
ATOM   1394  CD1 ILE A 733      13.408  33.918  34.500  1.00  0.00           C  
ATOM   1395  N   GLU A 734      12.435  29.395  37.664  1.00  0.00           N  
ATOM   1396  CA  GLU A 734      11.718  28.155  37.759  1.00  0.00           C  
ATOM   1397  C   GLU A 734      10.283  28.573  37.562  1.00  0.00           C  
ATOM   1398  O   GLU A 734       9.688  29.248  38.414  1.00  0.00           O  
ATOM   1399  CB  GLU A 734      11.934  27.511  39.133  1.00  0.00           C  
ATOM   1400  CG  GLU A 734      13.380  27.091  39.401  1.00  0.00           C  
ATOM   1401  CD  GLU A 734      13.930  26.082  38.389  1.00  0.00           C  
ATOM   1402  OE1 GLU A 734      13.133  25.364  37.756  1.00  0.00           O  
ATOM   1403  OE2 GLU A 734      15.162  25.980  38.240  1.00  0.00           O  
ATOM   1404  N   TYR A 735       9.742  28.254  36.400  1.00  0.00           N  
ATOM   1405  CA  TYR A 735       8.379  28.636  36.132  1.00  0.00           C  
ATOM   1406  C   TYR A 735       7.419  27.465  36.356  1.00  0.00           C  
ATOM   1407  O   TYR A 735       7.392  26.504  35.587  1.00  0.00           O  
ATOM   1408  CB  TYR A 735       8.297  29.170  34.713  1.00  0.00           C  
ATOM   1409  CG  TYR A 735       7.076  30.001  34.454  1.00  0.00           C  
ATOM   1410  CD1 TYR A 735       7.036  31.316  34.824  1.00  0.00           C  
ATOM   1411  CD2 TYR A 735       5.961  29.451  33.842  1.00  0.00           C  
ATOM   1412  CE1 TYR A 735       5.927  32.072  34.599  1.00  0.00           C  
ATOM   1413  CE2 TYR A 735       4.851  30.188  33.609  1.00  0.00           C  
ATOM   1414  CZ  TYR A 735       4.833  31.509  33.991  1.00  0.00           C  
ATOM   1415  OH  TYR A 735       3.706  32.268  33.761  1.00  0.00           O  
ATOM   1416  N   PHE A 736       6.628  27.556  37.410  1.00  0.00           N  
ATOM   1417  CA  PHE A 736       5.695  26.498  37.747  1.00  0.00           C  
ATOM   1418  C   PHE A 736       4.451  26.587  36.926  1.00  0.00           C  
ATOM   1419  O   PHE A 736       3.742  27.605  36.923  1.00  0.00           O  
ATOM   1420  CB  PHE A 736       5.412  26.517  39.237  1.00  0.00           C  
ATOM   1421  CG  PHE A 736       6.662  26.491  40.052  1.00  0.00           C  
ATOM   1422  CD1 PHE A 736       7.396  25.319  40.181  1.00  0.00           C  
ATOM   1423  CD2 PHE A 736       7.191  27.667  40.552  1.00  0.00           C  
ATOM   1424  CE1 PHE A 736       8.629  25.329  40.777  1.00  0.00           C  
ATOM   1425  CE2 PHE A 736       8.429  27.677  41.149  1.00  0.00           C  
ATOM   1426  CZ  PHE A 736       9.148  26.513  41.258  1.00  0.00           C  
ATOM   1427  N   VAL A 737       4.151  25.464  36.288  1.00  0.00           N  
ATOM   1428  CA  VAL A 737       3.036  25.357  35.372  1.00  0.00           C  
ATOM   1429  C   VAL A 737       2.161  24.110  35.592  1.00  0.00           C  
ATOM   1430  O   VAL A 737       2.639  23.118  36.152  1.00  0.00           O  
ATOM   1431  CB  VAL A 737       3.640  25.382  33.979  1.00  0.00           C  
ATOM   1432  CG1 VAL A 737       2.722  24.785  32.974  1.00  0.00           C  
ATOM   1433  CG2 VAL A 737       3.995  26.800  33.622  1.00  0.00           C  
ATOM   1434  N   ARG A 738       0.877  24.198  35.209  1.00  0.00           N  
ATOM   1435  CA  ARG A 738      -0.108  23.089  35.335  1.00  0.00           C  
ATOM   1436  C   ARG A 738       0.215  21.966  34.324  1.00  0.00           C  
ATOM   1437  O   ARG A 738       0.323  22.240  33.140  1.00  0.00           O  
ATOM   1438  CB  ARG A 738      -1.546  23.605  35.097  1.00  0.00           C  
ATOM   1439  CG  ARG A 738      -2.571  22.481  34.861  1.00  0.00           C  
ATOM   1440  CD  ARG A 738      -3.871  22.974  34.221  1.00  0.00           C  
ATOM   1441  NE  ARG A 738      -4.715  23.678  35.176  1.00  0.00           N  
ATOM   1442  CZ  ARG A 738      -5.448  23.083  36.113  1.00  0.00           C  
ATOM   1443  NH1 ARG A 738      -5.461  21.754  36.218  1.00  0.00           N  
ATOM   1444  NH2 ARG A 738      -6.178  23.823  36.940  1.00  0.00           N  
ATOM   1445  N   PRO A 739       0.306  20.693  34.766  1.00  0.00           N  
ATOM   1446  CA  PRO A 739       0.614  19.573  33.880  1.00  0.00           C  
ATOM   1447  C   PRO A 739       0.175  19.686  32.420  1.00  0.00           C  
ATOM   1448  O   PRO A 739       0.956  19.424  31.510  1.00  0.00           O  
ATOM   1449  CB  PRO A 739      -0.009  18.403  34.610  1.00  0.00           C  
ATOM   1450  CG  PRO A 739       0.369  18.701  36.010  1.00  0.00           C  
ATOM   1451  CD  PRO A 739       0.058  20.187  36.132  1.00  0.00           C  
ATOM   1452  N   GLY A 742      -1.047  20.110  32.163  1.00  0.00           N  
ATOM   1453  CA  GLY A 742      -1.429  20.215  30.762  1.00  0.00           C  
ATOM   1454  C   GLY A 742      -0.700  21.221  29.850  1.00  0.00           C  
ATOM   1455  O   GLY A 742      -0.266  20.869  28.753  1.00  0.00           O  
ATOM   1456  N   GLU A 743      -0.561  22.467  30.319  1.00  0.00           N  
ATOM   1457  CA  GLU A 743       0.034  23.589  29.579  1.00  0.00           C  
ATOM   1458  C   GLU A 743       1.551  23.638  29.381  1.00  0.00           C  
ATOM   1459  O   GLU A 743       2.071  24.531  28.715  1.00  0.00           O  
ATOM   1460  CB  GLU A 743      -0.425  24.882  30.240  1.00  0.00           C  
ATOM   1461  CG  GLU A 743      -1.883  24.829  30.651  1.00  0.00           C  
ATOM   1462  CD  GLU A 743      -2.368  26.085  31.354  1.00  0.00           C  
ATOM   1463  OE1 GLU A 743      -1.600  27.073  31.441  1.00  0.00           O  
ATOM   1464  OE2 GLU A 743      -3.532  26.078  31.825  1.00  0.00           O  
ATOM   1465  N   ASP A 786       2.245  22.620  29.857  1.00  0.00           N  
ATOM   1466  CA  ASP A 786       3.695  22.584  29.793  1.00  0.00           C  
ATOM   1467  C   ASP A 786       4.392  22.848  28.459  1.00  0.00           C  
ATOM   1468  O   ASP A 786       5.326  23.644  28.394  1.00  0.00           O  
ATOM   1469  CB  ASP A 786       4.221  21.303  30.467  1.00  0.00           C  
ATOM   1470  CG  ASP A 786       3.995  20.042  29.642  1.00  0.00           C  
ATOM   1471  OD1 ASP A 786       2.867  19.500  29.586  1.00  0.00           O  
ATOM   1472  OD2 ASP A 786       4.979  19.557  29.065  1.00  0.00           O  
ATOM   1473  N   GLU A 787       3.915  22.234  27.385  1.00  0.00           N  
ATOM   1474  CA  GLU A 787       4.548  22.390  26.070  1.00  0.00           C  
ATOM   1475  C   GLU A 787       4.463  23.819  25.534  1.00  0.00           C  
ATOM   1476  O   GLU A 787       5.364  24.282  24.834  1.00  0.00           O  
ATOM   1477  CB  GLU A 787       3.945  21.398  25.063  1.00  0.00           C  
ATOM   1478  CG  GLU A 787       3.572  20.039  25.668  1.00  0.00           C  
ATOM   1479  CD  GLU A 787       3.860  18.844  24.773  1.00  0.00           C  
ATOM   1480  OE1 GLU A 787       4.653  18.982  23.806  1.00  0.00           O  
ATOM   1481  OE2 GLU A 787       3.312  17.752  25.089  1.00  0.00           O  
ATOM   1482  N   TYR A 788       3.387  24.521  25.876  1.00  0.00           N  
ATOM   1483  CA  TYR A 788       3.208  25.903  25.445  1.00  0.00           C  
ATOM   1484  C   TYR A 788       4.238  26.819  26.105  1.00  0.00           C  
ATOM   1485  O   TYR A 788       4.973  27.552  25.432  1.00  0.00           O  
ATOM   1486  CB  TYR A 788       1.817  26.399  25.824  1.00  0.00           C  
ATOM   1487  CG  TYR A 788       1.694  27.915  25.800  1.00  0.00           C  
ATOM   1488  CD1 TYR A 788       1.794  28.609  24.608  1.00  0.00           C  
ATOM   1489  CD2 TYR A 788       1.516  28.657  26.984  1.00  0.00           C  
ATOM   1490  CE1 TYR A 788       1.725  29.991  24.576  1.00  0.00           C  
ATOM   1491  CE2 TYR A 788       1.447  30.045  26.957  1.00  0.00           C  
ATOM   1492  CZ  TYR A 788       1.557  30.702  25.740  1.00  0.00           C  
ATOM   1493  OH  TYR A 788       1.513  32.072  25.669  1.00  0.00           O  
ATOM   1494  N   TRP A 789       4.246  26.806  27.436  1.00  0.00           N  
ATOM   1495  CA  TRP A 789       5.143  27.630  28.195  1.00  0.00           C  
ATOM   1496  C   TRP A 789       6.581  27.457  27.799  1.00  0.00           C  
ATOM   1497  O   TRP A 789       7.318  28.440  27.696  1.00  0.00           O  
ATOM   1498  CB  TRP A 789       4.918  27.405  29.659  1.00  0.00           C  
ATOM   1499  CG  TRP A 789       3.708  28.140  30.072  1.00  0.00           C  
ATOM   1500  CD1 TRP A 789       2.523  27.603  30.506  1.00  0.00           C  
ATOM   1501  CD2 TRP A 789       3.518  29.564  30.044  1.00  0.00           C  
ATOM   1502  NE1 TRP A 789       1.610  28.614  30.746  1.00  0.00           N  
ATOM   1503  CE2 TRP A 789       2.196  29.825  30.479  1.00  0.00           C  
ATOM   1504  CE3 TRP A 789       4.336  30.646  29.698  1.00  0.00           C  
ATOM   1505  CZ2 TRP A 789       1.680  31.124  30.567  1.00  0.00           C  
ATOM   1506  CZ3 TRP A 789       3.812  31.939  29.790  1.00  0.00           C  
ATOM   1507  CH2 TRP A 789       2.500  32.162  30.220  1.00  0.00           C  
ATOM   1508  N   HIS A 790       6.960  26.231  27.475  1.00  0.00           N  
ATOM   1509  CA  HIS A 790       8.316  25.973  27.055  1.00  0.00           C  
ATOM   1510  C   HIS A 790       8.710  26.802  25.824  1.00  0.00           C  
ATOM   1511  O   HIS A 790       9.768  27.437  25.834  1.00  0.00           O  
ATOM   1512  CB  HIS A 790       8.544  24.483  26.792  1.00  0.00           C  
ATOM   1513  CG  HIS A 790       9.982  24.145  26.555  1.00  0.00           C  
ATOM   1514  ND1 HIS A 790      10.704  24.662  25.507  1.00  0.00           N  
ATOM   1515  CD2 HIS A 790      10.865  23.432  27.283  1.00  0.00           C  
ATOM   1516  CE1 HIS A 790      11.965  24.294  25.603  1.00  0.00           C  
ATOM   1517  NE2 HIS A 790      12.090  23.547  26.677  1.00  0.00           N  
ATOM   1518  N   ARG A 791       7.897  26.823  24.763  1.00  0.00           N  
ATOM   1519  CA  ARG A 791       8.286  27.596  23.571  1.00  0.00           C  
ATOM   1520  C   ARG A 791       8.196  29.124  23.823  1.00  0.00           C  
ATOM   1521  O   ARG A 791       8.966  29.913  23.258  1.00  0.00           O  
ATOM   1522  CB  ARG A 791       7.516  27.130  22.314  1.00  0.00           C  
ATOM   1523  CG  ARG A 791       6.320  27.993  21.886  1.00  0.00           C  
ATOM   1524  CD  ARG A 791       6.184  28.004  20.377  1.00  0.00           C  
ATOM   1525  NE  ARG A 791       7.417  28.502  19.748  1.00  0.00           N  
ATOM   1526  CZ  ARG A 791       7.508  29.631  19.033  1.00  0.00           C  
ATOM   1527  NH1 ARG A 791       6.413  30.355  18.799  1.00  0.00           N  
ATOM   1528  NH2 ARG A 791       8.683  30.017  18.511  1.00  0.00           N  
ATOM   1529  N   TYR A 792       7.305  29.505  24.740  1.00  0.00           N  
ATOM   1530  CA  TYR A 792       7.094  30.879  25.131  1.00  0.00           C  
ATOM   1531  C   TYR A 792       8.379  31.433  25.710  1.00  0.00           C  
ATOM   1532  O   TYR A 792       8.852  32.520  25.343  1.00  0.00           O  
ATOM   1533  CB  TYR A 792       6.034  30.941  26.204  1.00  0.00           C  
ATOM   1534  CG  TYR A 792       6.065  32.259  26.885  1.00  0.00           C  
ATOM   1535  CD1 TYR A 792       5.730  33.414  26.201  1.00  0.00           C  
ATOM   1536  CD2 TYR A 792       6.484  32.376  28.193  1.00  0.00           C  
ATOM   1537  CE1 TYR A 792       5.812  34.655  26.809  1.00  0.00           C  
ATOM   1538  CE2 TYR A 792       6.568  33.608  28.815  1.00  0.00           C  
ATOM   1539  CZ  TYR A 792       6.228  34.743  28.121  1.00  0.00           C  
ATOM   1540  OH  TYR A 792       6.257  35.962  28.751  1.00  0.00           O  
ATOM   1541  N   TRP A 793       8.914  30.698  26.670  1.00  0.00           N  
ATOM   1542  CA  TRP A 793      10.164  31.081  27.319  1.00  0.00           C  
ATOM   1543  C   TRP A 793      11.377  31.088  26.394  1.00  0.00           C  
ATOM   1544  O   TRP A 793      12.263  31.937  26.507  1.00  0.00           O  
ATOM   1545  CB  TRP A 793      10.415  30.215  28.561  1.00  0.00           C  
ATOM   1546  CG  TRP A 793       9.704  30.787  29.740  1.00  0.00           C  
ATOM   1547  CD1 TRP A 793       8.581  30.298  30.348  1.00  0.00           C  
ATOM   1548  CD2 TRP A 793       9.990  32.037  30.382  1.00  0.00           C  
ATOM   1549  NE1 TRP A 793       8.138  31.180  31.323  1.00  0.00           N  
ATOM   1550  CE2 TRP A 793       8.989  32.252  31.360  1.00  0.00           C  
ATOM   1551  CE3 TRP A 793      10.999  33.000  30.223  1.00  0.00           C  
ATOM   1552  CZ2 TRP A 793       8.972  33.387  32.171  1.00  0.00           C  
ATOM   1553  CZ3 TRP A 793      10.981  34.122  31.025  1.00  0.00           C  
ATOM   1554  CH2 TRP A 793       9.973  34.308  31.989  1.00  0.00           C  
ATOM   1555  N   VAL A 794      11.402  30.162  25.455  1.00  0.00           N  
ATOM   1556  CA  VAL A 794      12.503  30.108  24.531  1.00  0.00           C  
ATOM   1557  C   VAL A 794      12.537  31.387  23.666  1.00  0.00           C  
ATOM   1558  O   VAL A 794      13.588  32.017  23.536  1.00  0.00           O  
ATOM   1559  CB  VAL A 794      12.422  28.835  23.675  1.00  0.00           C  
ATOM   1560  CG1 VAL A 794      13.666  28.682  22.828  1.00  0.00           C  
ATOM   1561  CG2 VAL A 794      12.261  27.626  24.560  1.00  0.00           C  
ATOM   1562  N   GLU A 795      11.395  31.816  23.136  1.00  0.00           N  
ATOM   1563  CA  GLU A 795      11.387  33.013  22.309  1.00  0.00           C  
ATOM   1564  C   GLU A 795      11.811  34.225  23.104  1.00  0.00           C  
ATOM   1565  O   GLU A 795      12.488  35.137  22.595  1.00  0.00           O  
ATOM   1566  CB  GLU A 795       9.996  33.295  21.845  1.00  0.00           C  
ATOM   1567  CG  GLU A 795       9.457  32.387  20.823  1.00  0.00           C  
ATOM   1568  CD  GLU A 795       8.063  32.820  20.514  1.00  0.00           C  
ATOM   1569  OE1 GLU A 795       7.873  34.006  20.157  1.00  0.00           O  
ATOM   1570  OE2 GLU A 795       7.144  32.009  20.690  1.00  0.00           O  
ATOM   1571  N   GLU A 796      11.294  34.261  24.326  1.00  0.00           N  
ATOM   1572  CA  GLU A 796      11.526  35.337  25.273  1.00  0.00           C  
ATOM   1573  C   GLU A 796      12.993  35.549  25.625  1.00  0.00           C  
ATOM   1574  O   GLU A 796      13.513  36.654  25.495  1.00  0.00           O  
ATOM   1575  CB  GLU A 796      10.676  35.086  26.528  1.00  0.00           C  
ATOM   1576  CG  GLU A 796      10.793  36.115  27.661  1.00  0.00           C  
ATOM   1577  CD  GLU A 796      10.563  37.540  27.217  1.00  0.00           C  
ATOM   1578  OE1 GLU A 796       9.554  37.824  26.524  1.00  0.00           O  
ATOM   1579  OE2 GLU A 796      11.408  38.383  27.567  1.00  0.00           O  
ATOM   1580  N   ARG A 797      13.666  34.491  26.045  1.00  0.00           N  
ATOM   1581  CA  ARG A 797      15.069  34.580  26.405  1.00  0.00           C  
ATOM   1582  C   ARG A 797      15.927  34.942  25.202  1.00  0.00           C  
ATOM   1583  O   ARG A 797      16.804  35.808  25.290  1.00  0.00           O  
ATOM   1584  CB  ARG A 797      15.516  33.258  27.004  1.00  0.00           C  
ATOM   1585  CG  ARG A 797      14.803  32.913  28.304  1.00  0.00           C  
ATOM   1586  CD  ARG A 797      15.501  33.474  29.545  1.00  0.00           C  
ATOM   1587  NE  ARG A 797      15.680  34.920  29.511  1.00  0.00           N  
ATOM   1588  CZ  ARG A 797      16.841  35.539  29.714  1.00  0.00           C  
ATOM   1589  NH1 ARG A 797      17.942  34.847  29.970  1.00  0.00           N  
ATOM   1590  NH2 ARG A 797      16.901  36.862  29.655  1.00  0.00           N  
ATOM   1591  N   LEU A 798      15.611  34.316  24.067  1.00  0.00           N  
ATOM   1592  CA  LEU A 798      16.298  34.509  22.782  1.00  0.00           C  
ATOM   1593  C   LEU A 798      16.201  35.978  22.448  1.00  0.00           C  
ATOM   1594  O   LEU A 798      17.181  36.633  22.077  1.00  0.00           O  
ATOM   1595  CB  LEU A 798      15.568  33.701  21.678  1.00  0.00           C  
ATOM   1596  CG  LEU A 798      16.243  33.206  20.377  1.00  0.00           C  
ATOM   1597  CD1 LEU A 798      16.535  34.328  19.403  1.00  0.00           C  
ATOM   1598  CD2 LEU A 798      17.533  32.504  20.720  1.00  0.00           C  
ATOM   1599  N   LYS A 799      14.983  36.474  22.571  1.00  0.00           N  
ATOM   1600  CA  LYS A 799      14.694  37.848  22.292  1.00  0.00           C  
ATOM   1601  C   LYS A 799      15.506  38.783  23.220  1.00  0.00           C  
ATOM   1602  O   LYS A 799      16.202  39.689  22.740  1.00  0.00           O  
ATOM   1603  CB  LYS A 799      13.183  38.038  22.411  1.00  0.00           C  
ATOM   1604  CG  LYS A 799      12.701  39.324  21.863  1.00  0.00           C  
ATOM   1605  CD  LYS A 799      11.940  40.142  22.909  1.00  0.00           C  
ATOM   1606  CE  LYS A 799      10.419  39.892  22.874  1.00  0.00           C  
ATOM   1607  NZ  LYS A 799      10.041  38.500  23.262  1.00  0.00           N  
ATOM   1608  N   TRP A 800      15.518  38.487  24.521  1.00  0.00           N  
ATOM   1609  CA  TRP A 800      16.236  39.306  25.492  1.00  0.00           C  
ATOM   1610  C   TRP A 800      17.696  39.469  25.138  1.00  0.00           C  
ATOM   1611  O   TRP A 800      18.232  40.580  25.133  1.00  0.00           O  
ATOM   1612  CB  TRP A 800      16.182  38.688  26.877  1.00  0.00           C  
ATOM   1613  CG  TRP A 800      16.808  39.567  27.942  1.00  0.00           C  
ATOM   1614  CD1 TRP A 800      16.280  40.718  28.468  1.00  0.00           C  
ATOM   1615  CD2 TRP A 800      18.068  39.358  28.623  1.00  0.00           C  
ATOM   1616  NE1 TRP A 800      17.124  41.236  29.434  1.00  0.00           N  
ATOM   1617  CE2 TRP A 800      18.222  40.419  29.547  1.00  0.00           C  
ATOM   1618  CE3 TRP A 800      19.068  38.375  28.546  1.00  0.00           C  
ATOM   1619  CZ2 TRP A 800      19.335  40.523  30.379  1.00  0.00           C  
ATOM   1620  CZ3 TRP A 800      20.170  38.479  29.374  1.00  0.00           C  
ATOM   1621  CH2 TRP A 800      20.293  39.545  30.278  1.00  0.00           C  
ATOM   1622  N   TRP A 801      18.360  38.349  24.892  1.00  0.00           N  
ATOM   1623  CA  TRP A 801      19.773  38.388  24.563  1.00  0.00           C  
ATOM   1624  C   TRP A 801      20.102  39.356  23.439  1.00  0.00           C  
ATOM   1625  O   TRP A 801      21.146  40.009  23.460  1.00  0.00           O  
ATOM   1626  CB  TRP A 801      20.282  36.996  24.243  1.00  0.00           C  
ATOM   1627  CG  TRP A 801      20.504  36.188  25.466  1.00  0.00           C  
ATOM   1628  CD1 TRP A 801      19.800  35.078  25.853  1.00  0.00           C  
ATOM   1629  CD2 TRP A 801      21.541  36.375  26.461  1.00  0.00           C  
ATOM   1630  NE1 TRP A 801      20.339  34.555  27.011  1.00  0.00           N  
ATOM   1631  CE2 TRP A 801      21.405  35.325  27.410  1.00  0.00           C  
ATOM   1632  CE3 TRP A 801      22.570  37.319  26.640  1.00  0.00           C  
ATOM   1633  CZ2 TRP A 801      22.272  35.191  28.529  1.00  0.00           C  
ATOM   1634  CZ3 TRP A 801      23.432  37.181  27.754  1.00  0.00           C  
ATOM   1635  CH2 TRP A 801      23.273  36.125  28.677  1.00  0.00           C  
ATOM   1636  N   GLN A 802      19.210  39.476  22.466  1.00  0.00           N  
ATOM   1637  CA  GLN A 802      19.476  40.393  21.372  1.00  0.00           C  
ATOM   1638  C   GLN A 802      19.330  41.827  21.835  1.00  0.00           C  
ATOM   1639  O   GLN A 802      20.126  42.686  21.440  1.00  0.00           O  
ATOM   1640  CB  GLN A 802      18.565  40.125  20.181  1.00  0.00           C  
ATOM   1641  CG  GLN A 802      18.725  38.742  19.596  1.00  0.00           C  
ATOM   1642  CD  GLN A 802      17.763  38.495  18.452  1.00  0.00           C  
ATOM   1643  OE1 GLN A 802      17.808  39.185  17.430  1.00  0.00           O  
ATOM   1644  NE2 GLN A 802      16.886  37.508  18.614  1.00  0.00           N  
ATOM   1645  N   GLU A 803      18.340  42.085  22.691  1.00  0.00           N  
ATOM   1646  CA  GLU A 803      18.125  43.430  23.208  1.00  0.00           C  
ATOM   1647  C   GLU A 803      19.349  43.914  23.958  1.00  0.00           C  
ATOM   1648  O   GLU A 803      19.665  45.111  23.928  1.00  0.00           O  
ATOM   1649  CB  GLU A 803      16.939  43.467  24.118  1.00  0.00           C  
ATOM   1650  CG  GLU A 803      15.707  43.055  23.427  1.00  0.00           C  
ATOM   1651  CD  GLU A 803      14.482  43.412  24.225  1.00  0.00           C  
ATOM   1652  OE1 GLU A 803      14.464  44.521  24.809  1.00  0.00           O  
ATOM   1653  OE2 GLU A 803      13.542  42.578  24.291  1.00  0.00           O  
ATOM   1654  N   MET A 807      20.045  42.971  24.600  1.00  0.00           N  
ATOM   1655  CA  MET A 807      21.275  43.239  25.348  1.00  0.00           C  
ATOM   1656  C   MET A 807      22.430  43.564  24.413  1.00  0.00           C  
ATOM   1657  O   MET A 807      23.497  43.964  24.876  1.00  0.00           O  
ATOM   1658  CB  MET A 807      21.661  42.050  26.232  1.00  0.00           C  
ATOM   1659  CG  MET A 807      20.698  41.806  27.376  1.00  0.00           C  
ATOM   1660  SD  MET A 807      20.484  43.357  28.323  1.00  0.00           S  
ATOM   1661  CE  MET A 807      18.824  43.906  27.788  1.00  0.00           C  
ATOM   1662  N   GLY A 808      22.241  43.329  23.107  1.00  0.00           N  
ATOM   1663  CA  GLY A 808      23.274  43.661  22.133  1.00  0.00           C  
ATOM   1664  C   GLY A 808      23.951  42.562  21.330  1.00  0.00           C  
ATOM   1665  O   GLY A 808      24.870  42.847  20.548  1.00  0.00           O  
ATOM   1666  N   LEU A 809      23.557  41.312  21.536  1.00  0.00           N  
ATOM   1667  CA  LEU A 809      24.170  40.233  20.780  1.00  0.00           C  
ATOM   1668  C   LEU A 809      23.415  40.112  19.444  1.00  0.00           C  
ATOM   1669  O   LEU A 809      22.188  40.284  19.424  1.00  0.00           O  
ATOM   1670  CB  LEU A 809      24.100  38.927  21.578  1.00  0.00           C  
ATOM   1671  CG  LEU A 809      24.861  38.881  22.909  1.00  0.00           C  
ATOM   1672  CD1 LEU A 809      24.758  37.472  23.504  1.00  0.00           C  
ATOM   1673  CD2 LEU A 809      26.339  39.273  22.718  1.00  0.00           C  
ATOM   1674  N   SER A1142      24.147  39.897  18.337  1.00  0.00           N  
ATOM   1675  CA  SER A1142      23.568  39.732  16.977  1.00  0.00           C  
ATOM   1676  C   SER A1142      22.917  38.362  16.785  1.00  0.00           C  
ATOM   1677  O   SER A1142      23.483  37.339  17.200  1.00  0.00           O  
ATOM   1678  CB  SER A1142      24.649  39.854  15.906  1.00  0.00           C  
ATOM   1679  OG  SER A1142      25.360  41.067  16.027  1.00  0.00           O  
ATOM   1680  N   ARG A1143      21.783  38.331  16.083  1.00  0.00           N  
ATOM   1681  CA  ARG A1143      21.065  37.079  15.819  1.00  0.00           C  
ATOM   1682  C   ARG A1143      21.946  36.037  15.088  1.00  0.00           C  
ATOM   1683  O   ARG A1143      21.880  34.835  15.372  1.00  0.00           O  
ATOM   1684  CB  ARG A1143      19.814  37.380  15.016  1.00  0.00           C  
ATOM   1685  CG  ARG A1143      18.980  36.178  14.722  1.00  0.00           C  
ATOM   1686  CD  ARG A1143      18.366  35.590  15.975  1.00  0.00           C  
ATOM   1687  NE  ARG A1143      17.842  34.237  15.750  1.00  0.00           N  
ATOM   1688  CZ  ARG A1143      18.603  33.141  15.621  1.00  0.00           C  
ATOM   1689  NH1 ARG A1143      19.931  33.223  15.711  1.00  0.00           N  
ATOM   1690  NH2 ARG A1143      18.040  31.953  15.412  1.00  0.00           N  
ATOM   1691  N   GLU A1153      22.829  36.527  14.222  1.00  0.00           N  
ATOM   1692  CA  GLU A1153      23.762  35.712  13.434  1.00  0.00           C  
ATOM   1693  C   GLU A1153      24.679  34.887  14.295  1.00  0.00           C  
ATOM   1694  O   GLU A1153      25.162  33.838  13.860  1.00  0.00           O  
ATOM   1695  CB  GLU A1153      24.645  36.601  12.541  1.00  0.00           C  
ATOM   1696  CG  GLU A1153      23.899  37.332  11.424  1.00  0.00           C  
ATOM   1697  CD  GLU A1153      22.715  38.166  11.946  1.00  0.00           C  
ATOM   1698  OE1 GLU A1153      22.910  38.976  12.889  1.00  0.00           O  
ATOM   1699  OE2 GLU A1153      21.578  37.983  11.445  1.00  0.00           O  
ATOM   1700  N   ASN A1154      24.950  35.382  15.498  1.00  0.00           N  
ATOM   1701  CA  ASN A1154      25.837  34.693  16.424  1.00  0.00           C  
ATOM   1702  C   ASN A1154      25.129  33.853  17.461  1.00  0.00           C  
ATOM   1703  O   ASN A1154      25.774  33.211  18.300  1.00  0.00           O  
ATOM   1704  CB  ASN A1154      26.740  35.683  17.111  1.00  0.00           C  
ATOM   1705  CG  ASN A1154      27.425  36.575  16.139  1.00  0.00           C  
ATOM   1706  OD1 ASN A1154      27.917  36.112  15.114  1.00  0.00           O  
ATOM   1707  ND2 ASN A1154      27.421  37.874  16.416  1.00  0.00           N  
ATOM   1708  N   LEU A1155      23.804  33.846  17.411  1.00  0.00           N  
ATOM   1709  CA  LEU A1155      23.053  33.043  18.353  1.00  0.00           C  
ATOM   1710  C   LEU A1155      22.587  31.781  17.668  1.00  0.00           C  
ATOM   1711  O   LEU A1155      22.208  31.781  16.484  1.00  0.00           O  
ATOM   1712  CB  LEU A1155      21.871  33.810  18.929  1.00  0.00           C  
ATOM   1713  CG  LEU A1155      22.259  34.944  19.884  1.00  0.00           C  
ATOM   1714  CD1 LEU A1155      21.025  35.762  20.227  1.00  0.00           C  
ATOM   1715  CD2 LEU A1155      22.918  34.383  21.131  1.00  0.00           C  
ATOM   1716  N   VAL A1156      22.629  30.691  18.411  1.00  0.00           N  
ATOM   1717  CA  VAL A1156      22.240  29.433  17.853  1.00  0.00           C  
ATOM   1718  C   VAL A1156      21.361  28.620  18.789  1.00  0.00           C  
ATOM   1719  O   VAL A1156      21.848  28.058  19.764  1.00  0.00           O  
ATOM   1720  CB  VAL A1156      23.486  28.639  17.521  1.00  0.00           C  
ATOM   1721  CG1 VAL A1156      23.094  27.281  17.006  1.00  0.00           C  
ATOM   1722  CG2 VAL A1156      24.320  29.390  16.501  1.00  0.00           C  
ATOM   1723  N   PRO A1157      20.052  28.598  18.534  1.00  0.00           N  
ATOM   1724  CA  PRO A1157      19.068  27.854  19.333  1.00  0.00           C  
ATOM   1725  C   PRO A1157      19.133  26.394  18.955  1.00  0.00           C  
ATOM   1726  O   PRO A1157      18.612  26.016  17.916  1.00  0.00           O  
ATOM   1727  CB  PRO A1157      17.728  28.420  18.877  1.00  0.00           C  
ATOM   1728  CG  PRO A1157      18.078  29.694  18.160  1.00  0.00           C  
ATOM   1729  CD  PRO A1157      19.406  29.451  17.537  1.00  0.00           C  
ATOM   1730  N   TYR A1158      19.805  25.576  19.752  1.00  0.00           N  
ATOM   1731  CA  TYR A1158      19.909  24.145  19.464  1.00  0.00           C  
ATOM   1732  C   TYR A1158      18.889  23.330  20.255  1.00  0.00           C  
ATOM   1733  O   TYR A1158      18.682  23.544  21.444  1.00  0.00           O  
ATOM   1734  CB  TYR A1158      21.325  23.628  19.769  1.00  0.00           C  
ATOM   1735  CG  TYR A1158      21.540  22.114  19.596  1.00  0.00           C  
ATOM   1736  CD1 TYR A1158      21.748  21.544  18.322  1.00  0.00           C  
ATOM   1737  CD2 TYR A1158      21.543  21.253  20.710  1.00  0.00           C  
ATOM   1738  CE1 TYR A1158      21.953  20.148  18.165  1.00  0.00           C  
ATOM   1739  CE2 TYR A1158      21.745  19.859  20.567  1.00  0.00           C  
ATOM   1740  CZ  TYR A1158      21.948  19.307  19.294  1.00  0.00           C  
ATOM   1741  OH  TYR A1158      22.130  17.927  19.171  1.00  0.00           O  
ATOM   1742  N   GLN A1159      18.274  22.359  19.600  1.00  0.00           N  
ATOM   1743  CA  GLN A1159      17.310  21.518  20.269  1.00  0.00           C  
ATOM   1744  C   GLN A1159      17.982  20.177  20.478  1.00  0.00           C  
ATOM   1745  O   GLN A1159      18.447  19.552  19.533  1.00  0.00           O  
ATOM   1746  CB  GLN A1159      16.069  21.365  19.407  1.00  0.00           C  
ATOM   1747  CG  GLN A1159      14.908  20.740  20.141  1.00  0.00           C  
ATOM   1748  CD  GLN A1159      13.617  20.917  19.382  1.00  0.00           C  
ATOM   1749  OE1 GLN A1159      12.878  19.950  19.141  1.00  0.00           O  
ATOM   1750  NE2 GLN A1159      13.337  22.162  18.979  1.00  0.00           N  
ATOM   1751  N   GLN A1160      18.042  19.726  21.715  1.00  0.00           N  
ATOM   1752  CA  GLN A1160      18.688  18.461  21.983  1.00  0.00           C  
ATOM   1753  C   GLN A1160      17.893  17.269  21.557  1.00  0.00           C  
ATOM   1754  O   GLN A1160      16.667  17.240  21.722  1.00  0.00           O  
ATOM   1755  CB  GLN A1160      18.950  18.292  23.446  1.00  0.00           C  
ATOM   1756  CG  GLN A1160      20.089  19.072  23.936  1.00  0.00           C  
ATOM   1757  CD  GLN A1160      20.126  19.010  25.427  1.00  0.00           C  
ATOM   1758  OE1 GLN A1160      19.432  18.180  26.041  1.00  0.00           O  
ATOM   1759  NE2 GLN A1160      20.905  19.893  26.038  1.00  0.00           N  
ATOM   1760  N   PRO A1161      18.589  16.267  20.998  1.00  0.00           N  
ATOM   1761  CA  PRO A1161      18.024  15.002  20.522  1.00  0.00           C  
ATOM   1762  C   PRO A1161      17.768  14.156  21.786  1.00  0.00           C  
ATOM   1763  O   PRO A1161      18.531  14.261  22.766  1.00  0.00           O  
ATOM   1764  CB  PRO A1161      19.145  14.450  19.645  1.00  0.00           C  
ATOM   1765  CG  PRO A1161      20.391  14.984  20.289  1.00  0.00           C  
ATOM   1766  CD  PRO A1161      20.021  16.375  20.661  1.00  0.00           C  
ATOM   1767  N   PRO A1162      16.698  13.323  21.797  1.00  0.00           N  
ATOM   1768  CA  PRO A1162      16.334  12.475  22.947  1.00  0.00           C  
ATOM   1769  C   PRO A1162      17.432  11.662  23.652  1.00  0.00           C  
ATOM   1770  O   PRO A1162      17.242  11.214  24.786  1.00  0.00           O  
ATOM   1771  CB  PRO A1162      15.209  11.603  22.392  1.00  0.00           C  
ATOM   1772  CG  PRO A1162      14.548  12.510  21.430  1.00  0.00           C  
ATOM   1773  CD  PRO A1162      15.732  13.122  20.701  1.00  0.00           C  
ATOM   1774  N   GLU A1435      18.560  11.474  22.972  1.00  0.00           N  
ATOM   1775  CA  GLU A1435      19.710  10.748  23.506  1.00  0.00           C  
ATOM   1776  C   GLU A1435      20.361  11.627  24.567  1.00  0.00           C  
ATOM   1777  O   GLU A1435      20.831  11.136  25.589  1.00  0.00           O  
ATOM   1778  CB  GLU A1435      20.735  10.467  22.386  1.00  0.00           C  
ATOM   1779  CG  GLU A1435      20.193   9.721  21.124  1.00  0.00           C  
ATOM   1780  CD  GLU A1435      19.654  10.648  19.995  1.00  0.00           C  
ATOM   1781  OE1 GLU A1435      20.438  11.039  19.100  1.00  0.00           O  
ATOM   1782  OE2 GLU A1435      18.439  10.967  19.983  1.00  0.00           O  
ATOM   1783  N   SER A1436      20.376  12.931  24.297  1.00  0.00           N  
ATOM   1784  CA  SER A1436      20.965  13.933  25.174  1.00  0.00           C  
ATOM   1785  C   SER A1436      20.059  14.340  26.345  1.00  0.00           C  
ATOM   1786  O   SER A1436      20.561  14.705  27.419  1.00  0.00           O  
ATOM   1787  CB  SER A1436      21.325  15.186  24.358  1.00  0.00           C  
ATOM   1788  OG  SER A1436      22.009  14.884  23.147  1.00  0.00           O  
ATOM   1789  N   SER A1437      18.743  14.351  26.113  1.00  0.00           N  
ATOM   1790  CA  SER A1437      17.753  14.722  27.141  1.00  0.00           C  
ATOM   1791  C   SER A1437      17.805  13.849  28.410  1.00  0.00           C  
ATOM   1792  O   SER A1437      17.448  12.667  28.339  1.00  0.00           O  
ATOM   1793  CB  SER A1437      16.321  14.642  26.573  1.00  0.00           C  
ATOM   1794  OG  SER A1437      15.981  15.754  25.774  1.00  0.00           O  
ATOM   1795  N   ALA A1438      18.207  14.416  29.561  1.00  0.00           N  
ATOM   1796  CA  ALA A1438      18.243  13.654  30.831  1.00  0.00           C  
ATOM   1797  C   ALA A1438      16.835  13.069  31.060  1.00  0.00           C  
ATOM   1798  O   ALA A1438      15.832  13.717  30.773  1.00  0.00           O  
ATOM   1799  CB  ALA A1438      18.653  14.542  32.001  1.00  0.00           C  
ATOM   1800  N   HIS A1443      16.767  11.872  31.627  1.00  0.00           N  
ATOM   1801  CA  HIS A1443      15.501  11.160  31.815  1.00  0.00           C  
ATOM   1802  C   HIS A1443      14.180  11.907  32.077  1.00  0.00           C  
ATOM   1803  O   HIS A1443      13.173  11.585  31.462  1.00  0.00           O  
ATOM   1804  CB  HIS A1443      15.683   9.969  32.786  1.00  0.00           C  
ATOM   1805  CG  HIS A1443      15.430  10.297  34.228  1.00  0.00           C  
ATOM   1806  ND1 HIS A1443      14.166  10.289  34.781  1.00  0.00           N  
ATOM   1807  CD2 HIS A1443      16.280  10.609  35.238  1.00  0.00           C  
ATOM   1808  CE1 HIS A1443      14.246  10.580  36.070  1.00  0.00           C  
ATOM   1809  NE2 HIS A1443      15.518  10.779  36.371  1.00  0.00           N  
ATOM   1810  N   TYR A1444      14.181  12.902  32.961  1.00  0.00           N  
ATOM   1811  CA  TYR A1444      12.955  13.659  33.313  1.00  0.00           C  
ATOM   1812  C   TYR A1444      12.666  14.869  32.401  1.00  0.00           C  
ATOM   1813  O   TYR A1444      11.621  15.519  32.528  1.00  0.00           O  
ATOM   1814  CB  TYR A1444      13.067  14.162  34.760  1.00  0.00           C  
ATOM   1815  CG  TYR A1444      14.313  15.009  34.965  1.00  0.00           C  
ATOM   1816  CD1 TYR A1444      14.331  16.353  34.591  1.00  0.00           C  
ATOM   1817  CD2 TYR A1444      15.503  14.441  35.439  1.00  0.00           C  
ATOM   1818  CE1 TYR A1444      15.498  17.108  34.678  1.00  0.00           C  
ATOM   1819  CE2 TYR A1444      16.681  15.194  35.530  1.00  0.00           C  
ATOM   1820  CZ  TYR A1444      16.668  16.527  35.143  1.00  0.00           C  
ATOM   1821  OH  TYR A1444      17.810  17.298  35.209  1.00  0.00           O  
ATOM   1822  N   ALA A1448      13.626  15.188  31.536  1.00  0.00           N  
ATOM   1823  CA  ALA A1448      13.531  16.317  30.640  1.00  0.00           C  
ATOM   1824  C   ALA A1448      12.782  16.018  29.347  1.00  0.00           C  
ATOM   1825  O   ALA A1448      13.384  15.642  28.337  1.00  0.00           O  
ATOM   1826  CB  ALA A1448      14.916  16.843  30.343  1.00  0.00           C  
ATOM   1827  N   LYS A1456      11.473  16.260  29.367  1.00  0.00           N  
ATOM   1828  CA  LYS A1456      10.579  16.052  28.212  1.00  0.00           C  
ATOM   1829  C   LYS A1456      11.076  16.744  26.902  1.00  0.00           C  
ATOM   1830  O   LYS A1456      10.676  16.335  25.811  1.00  0.00           O  
ATOM   1831  CB  LYS A1456       9.146  16.495  28.619  1.00  0.00           C  
ATOM   1832  CG  LYS A1456       7.974  16.274  27.652  1.00  0.00           C  
ATOM   1833  CD  LYS A1456       6.626  16.666  28.345  1.00  0.00           C  
ATOM   1834  CE  LYS A1456       5.382  16.604  27.393  1.00  0.00           C  
ATOM   1835  NZ  LYS A1456       4.023  17.132  27.898  1.00  0.00           N  
ATOM   1836  N   ALA A1457      11.961  17.749  27.020  1.00  0.00           N  
ATOM   1837  CA  ALA A1457      12.556  18.515  25.896  1.00  0.00           C  
ATOM   1838  C   ALA A1457      13.433  19.642  26.451  1.00  0.00           C  
ATOM   1839  O   ALA A1457      13.298  20.036  27.626  1.00  0.00           O  
ATOM   1840  CB  ALA A1457      11.486  19.117  25.007  1.00  0.00           C  
ATOM   1841  N   THR A1458      14.348  20.155  25.628  1.00  0.00           N  
ATOM   1842  CA  THR A1458      15.229  21.252  26.047  1.00  0.00           C  
ATOM   1843  C   THR A1458      15.995  21.925  24.901  1.00  0.00           C  
ATOM   1844  O   THR A1458      16.416  21.255  23.955  1.00  0.00           O  
ATOM   1845  CB  THR A1458      16.220  20.848  27.170  1.00  0.00           C  
ATOM   1846  OG1 THR A1458      17.521  21.308  26.818  1.00  0.00           O  
ATOM   1847  CG2 THR A1458      16.277  19.356  27.403  1.00  0.00           C  
ATOM   1848  N   VAL A1459      16.166  23.245  24.990  1.00  0.00           N  
ATOM   1849  CA  VAL A1459      16.860  24.013  23.957  1.00  0.00           C  
ATOM   1850  C   VAL A1459      17.994  24.800  24.598  1.00  0.00           C  
ATOM   1851  O   VAL A1459      17.816  25.387  25.663  1.00  0.00           O  
ATOM   1852  CB  VAL A1459      15.903  25.031  23.278  1.00  0.00           C  
ATOM   1853  CG1 VAL A1459      16.648  25.892  22.264  1.00  0.00           C  
ATOM   1854  CG2 VAL A1459      14.764  24.317  22.609  1.00  0.00           C  
ATOM   1855  N   ASP A1460      19.141  24.818  23.939  1.00  0.00           N  
ATOM   1856  CA  ASP A1460      20.308  25.534  24.419  1.00  0.00           C  
ATOM   1857  C   ASP A1460      20.529  26.699  23.489  1.00  0.00           C  
ATOM   1858  O   ASP A1460      20.287  26.586  22.298  1.00  0.00           O  
ATOM   1859  CB  ASP A1460      21.549  24.639  24.353  1.00  0.00           C  
ATOM   1860  CG  ASP A1460      21.494  23.480  25.332  1.00  0.00           C  
ATOM   1861  OD1 ASP A1460      20.607  23.500  26.208  1.00  0.00           O  
ATOM   1862  OD2 ASP A1460      22.332  22.542  25.230  1.00  0.00           O  
ATOM   1863  N   ILE A1461      20.942  27.835  24.021  1.00  0.00           N  
ATOM   1864  CA  ILE A1461      21.231  28.993  23.188  1.00  0.00           C  
ATOM   1865  C   ILE A1461      22.735  29.089  23.190  1.00  0.00           C  
ATOM   1866  O   ILE A1461      23.333  29.289  24.249  1.00  0.00           O  
ATOM   1867  CB  ILE A1461      20.661  30.257  23.780  1.00  0.00           C  
ATOM   1868  CG1 ILE A1461      19.152  30.087  23.910  1.00  0.00           C  
ATOM   1869  CG2 ILE A1461      21.031  31.457  22.922  1.00  0.00           C  
ATOM   1870  CD1 ILE A1461      18.442  31.325  24.361  1.00  0.00           C  
ATOM   1871  N   LEU A1462      23.358  28.906  22.033  1.00  0.00           N  
ATOM   1872  CA  LEU A1462      24.812  28.954  21.988  1.00  0.00           C  
ATOM   1873  C   LEU A1462      25.275  30.231  21.381  1.00  0.00           C  
ATOM   1874  O   LEU A1462      24.572  30.832  20.566  1.00  0.00           O  
ATOM   1875  CB  LEU A1462      25.360  27.807  21.159  1.00  0.00           C  
ATOM   1876  CG  LEU A1462      24.672  26.484  21.411  1.00  0.00           C  
ATOM   1877  CD1 LEU A1462      25.426  25.477  20.658  1.00  0.00           C  
ATOM   1878  CD2 LEU A1462      24.658  26.140  22.889  1.00  0.00           C  
ATOM   1879  N   TYR A1463      26.452  30.654  21.793  1.00  0.00           N  
ATOM   1880  CA  TYR A1463      27.017  31.856  21.246  1.00  0.00           C  
ATOM   1881  C   TYR A1463      28.264  31.485  20.473  1.00  0.00           C  
ATOM   1882  O   TYR A1463      29.079  30.658  20.901  1.00  0.00           O  
ATOM   1883  CB  TYR A1463      27.351  32.871  22.344  1.00  0.00           C  
ATOM   1884  CG  TYR A1463      27.826  34.214  21.812  1.00  0.00           C  
ATOM   1885  CD1 TYR A1463      26.913  35.149  21.298  1.00  0.00           C  
ATOM   1886  CD2 TYR A1463      29.190  34.522  21.750  1.00  0.00           C  
ATOM   1887  CE1 TYR A1463      27.355  36.358  20.713  1.00  0.00           C  
ATOM   1888  CE2 TYR A1463      29.643  35.718  21.174  1.00  0.00           C  
ATOM   1889  CZ  TYR A1463      28.724  36.629  20.648  1.00  0.00           C  
ATOM   1890  OH  TYR A1463      29.178  37.761  19.997  1.00  0.00           O  
ATOM   1891  N   ARG A1464      28.401  32.131  19.334  1.00  0.00           N  
ATOM   1892  CA  ARG A1464      29.512  31.949  18.433  1.00  0.00           C  
ATOM   1893  C   ARG A1464      30.766  32.660  18.995  1.00  0.00           C  
ATOM   1894  O   ARG A1464      31.014  33.812  18.659  1.00  0.00           O  
ATOM   1895  CB  ARG A1464      29.083  32.560  17.082  1.00  0.00           C  
ATOM   1896  CG  ARG A1464      29.605  31.899  15.805  1.00  0.00           C  
ATOM   1897  CD  ARG A1464      28.568  31.973  14.651  1.00  0.00           C  
ATOM   1898  NE  ARG A1464      28.160  30.623  14.267  1.00  0.00           N  
ATOM   1899  CZ  ARG A1464      26.965  30.281  13.787  1.00  0.00           C  
ATOM   1900  NH1 ARG A1464      26.027  31.201  13.582  1.00  0.00           N  
ATOM   1901  NH2 ARG A1464      26.721  29.002  13.492  1.00  0.00           N  
ATOM   1902  N   PHE A1465      31.515  32.020  19.894  1.00  0.00           N  
ATOM   1903  CA  PHE A1465      32.746  32.639  20.441  1.00  0.00           C  
ATOM   1904  C   PHE A1465      33.940  32.447  19.490  1.00  0.00           C  
ATOM   1905  O   PHE A1465      33.935  31.532  18.678  1.00  0.00           O  
ATOM   1906  CB  PHE A1465      33.104  32.030  21.804  1.00  0.00           C  
ATOM   1907  CG  PHE A1465      32.337  32.605  22.940  1.00  0.00           C  
ATOM   1908  CD1 PHE A1465      32.565  33.924  23.345  1.00  0.00           C  
ATOM   1909  CD2 PHE A1465      31.388  31.839  23.608  1.00  0.00           C  
ATOM   1910  CE1 PHE A1465      31.861  34.474  24.396  1.00  0.00           C  
ATOM   1911  CE2 PHE A1465      30.672  32.376  24.665  1.00  0.00           C  
ATOM   1912  CZ  PHE A1465      30.906  33.697  25.064  1.00  0.00           C  
ATOM   1913  N   PRO A1475      35.015  33.247  19.635  1.00  0.00           N  
ATOM   1914  CA  PRO A1475      36.176  33.095  18.746  1.00  0.00           C  
ATOM   1915  C   PRO A1475      36.717  31.659  18.714  1.00  0.00           C  
ATOM   1916  O   PRO A1475      37.055  31.125  17.661  1.00  0.00           O  
ATOM   1917  CB  PRO A1475      37.206  34.035  19.373  1.00  0.00           C  
ATOM   1918  CG  PRO A1475      36.377  35.089  19.965  1.00  0.00           C  
ATOM   1919  CD  PRO A1475      35.237  34.330  20.596  1.00  0.00           C  
ATOM   1920  N   HIS A1684      36.775  31.027  19.872  1.00  0.00           N  
ATOM   1921  CA  HIS A1684      37.286  29.669  19.961  1.00  0.00           C  
ATOM   1922  C   HIS A1684      36.250  28.591  19.620  1.00  0.00           C  
ATOM   1923  O   HIS A1684      36.576  27.405  19.634  1.00  0.00           O  
ATOM   1924  CB  HIS A1684      37.817  29.424  21.372  1.00  0.00           C  
ATOM   1925  CG  HIS A1684      36.746  29.416  22.416  1.00  0.00           C  
ATOM   1926  ND1 HIS A1684      36.455  28.303  23.174  1.00  0.00           N  
ATOM   1927  CD2 HIS A1684      35.851  30.365  22.783  1.00  0.00           C  
ATOM   1928  CE1 HIS A1684      35.425  28.562  23.960  1.00  0.00           C  
ATOM   1929  NE2 HIS A1684      35.038  29.807  23.741  1.00  0.00           N  
ATOM   1930  N   GLY A1692      35.003  28.987  19.379  1.00  0.00           N  
ATOM   1931  CA  GLY A1692      33.948  28.019  19.075  1.00  0.00           C  
ATOM   1932  C   GLY A1692      32.600  28.307  19.741  1.00  0.00           C  
ATOM   1933  O   GLY A1692      32.464  29.291  20.470  1.00  0.00           O  
ATOM   1934  N   SER A1693      31.586  27.491  19.475  1.00  0.00           N  
ATOM   1935  CA  SER A1693      30.268  27.700  20.088  1.00  0.00           C  
ATOM   1936  C   SER A1693      30.259  27.258  21.566  1.00  0.00           C  
ATOM   1937  O   SER A1693      30.739  26.174  21.883  1.00  0.00           O  
ATOM   1938  CB  SER A1693      29.169  26.909  19.332  1.00  0.00           C  
ATOM   1939  OG  SER A1693      28.650  27.570  18.172  1.00  0.00           O  
ATOM   1940  N   LEU A1700      29.834  28.115  22.489  1.00  0.00           N  
ATOM   1941  CA  LEU A1700      29.728  27.662  23.867  1.00  0.00           C  
ATOM   1942  C   LEU A1700      28.309  28.018  24.341  1.00  0.00           C  
ATOM   1943  O   LEU A1700      27.645  28.893  23.769  1.00  0.00           O  
ATOM   1944  CB  LEU A1700      30.928  28.088  24.760  1.00  0.00           C  
ATOM   1945  CG  LEU A1700      31.756  26.797  25.094  1.00  0.00           C  
ATOM   1946  CD1 LEU A1700      33.256  26.949  25.374  1.00  0.00           C  
ATOM   1947  CD2 LEU A1700      31.082  26.058  26.244  1.00  0.00           C  
ATOM   1948  N   GLU A1701      27.758  27.178  25.202  1.00  0.00           N  
ATOM   1949  CA  GLU A1701      26.401  27.387  25.696  1.00  0.00           C  
ATOM   1950  C   GLU A1701      26.201  28.643  26.580  1.00  0.00           C  
ATOM   1951  O   GLU A1701      26.962  28.850  27.531  1.00  0.00           O  
ATOM   1952  CB  GLU A1701      25.996  26.154  26.481  1.00  0.00           C  
ATOM   1953  CG  GLU A1701      24.622  26.259  27.093  1.00  0.00           C  
ATOM   1954  CD  GLU A1701      24.387  25.164  28.110  1.00  0.00           C  
ATOM   1955  OE1 GLU A1701      25.021  24.077  27.963  1.00  0.00           O  
ATOM   1956  OE2 GLU A1701      23.607  25.407  29.069  1.00  0.00           O  
ATOM   1957  N   LEU A1702      25.209  29.482  26.265  1.00  0.00           N  
ATOM   1958  CA  LEU A1702      24.927  30.684  27.056  1.00  0.00           C  
ATOM   1959  C   LEU A1702      23.841  30.394  28.049  1.00  0.00           C  
ATOM   1960  O   LEU A1702      23.972  30.630  29.246  1.00  0.00           O  
ATOM   1961  CB  LEU A1702      24.398  31.808  26.194  1.00  0.00           C  
ATOM   1962  CG  LEU A1702      25.394  32.755  25.574  1.00  0.00           C  
ATOM   1963  CD1 LEU A1702      24.670  33.961  25.029  1.00  0.00           C  
ATOM   1964  CD2 LEU A1702      26.360  33.192  26.632  1.00  0.00           C  
ATOM   1965  N   GLU A1703      22.718  29.940  27.528  1.00  0.00           N  
ATOM   1966  CA  GLU A1703      21.588  29.658  28.376  1.00  0.00           C  
ATOM   1967  C   GLU A1703      20.923  28.350  27.954  1.00  0.00           C  
ATOM   1968  O   GLU A1703      21.128  27.898  26.832  1.00  0.00           O  
ATOM   1969  CB  GLU A1703      20.606  30.822  28.291  1.00  0.00           C  
ATOM   1970  CG  GLU A1703      19.405  30.647  29.187  1.00  0.00           C  
ATOM   1971  CD  GLU A1703      18.683  31.921  29.429  1.00  0.00           C  
ATOM   1972  OE1 GLU A1703      19.059  32.926  28.810  1.00  0.00           O  
ATOM   1973  OE2 GLU A1703      17.740  31.932  30.244  1.00  0.00           O  
ATOM   1974  N   GLY A1704      20.163  27.738  28.860  1.00  0.00           N  
ATOM   1975  CA  GLY A1704      19.466  26.505  28.565  1.00  0.00           C  
ATOM   1976  C   GLY A1704      18.049  26.586  29.110  1.00  0.00           C  
ATOM   1977  O   GLY A1704      17.845  26.916  30.292  1.00  0.00           O  
ATOM   1978  N   ILE A1705      17.065  26.354  28.243  1.00  0.00           N  
ATOM   1979  CA  ILE A1705      15.658  26.382  28.644  1.00  0.00           C  
ATOM   1980  C   ILE A1705      15.131  24.939  28.578  1.00  0.00           C  
ATOM   1981  O   ILE A1705      14.846  24.406  27.489  1.00  0.00           O  
ATOM   1982  CB  ILE A1705      14.771  27.296  27.714  1.00  0.00           C  
ATOM   1983  CG1 ILE A1705      15.311  28.737  27.622  1.00  0.00           C  
ATOM   1984  CG2 ILE A1705      13.328  27.324  28.252  1.00  0.00           C  
ATOM   1985  CD1 ILE A1705      16.483  28.928  26.677  1.00  0.00           C  
ATOM   1986  N   ALA A1706      15.038  24.295  29.735  1.00  0.00           N  
ATOM   1987  CA  ALA A1706      14.558  22.923  29.780  1.00  0.00           C  
ATOM   1988  C   ALA A1706      13.137  22.872  30.230  1.00  0.00           C  
ATOM   1989  O   ALA A1706      12.568  23.868  30.636  1.00  0.00           O  
ATOM   1990  CB  ALA A1706      15.385  22.110  30.697  1.00  0.00           C  
ATOM   1991  N   GLN A1707      12.589  21.676  30.213  1.00  0.00           N  
ATOM   1992  CA  GLN A1707      11.211  21.440  30.606  1.00  0.00           C  
ATOM   1993  C   GLN A1707      11.392  20.186  31.447  1.00  0.00           C  
ATOM   1994  O   GLN A1707      11.707  19.130  30.916  1.00  0.00           O  
ATOM   1995  CB  GLN A1707      10.405  21.250  29.314  1.00  0.00           C  
ATOM   1996  CG  GLN A1707       9.534  20.073  29.197  1.00  0.00           C  
ATOM   1997  CD  GLN A1707       8.339  20.225  30.037  1.00  0.00           C  
ATOM   1998  OE1 GLN A1707       8.378  19.973  31.247  1.00  0.00           O  
ATOM   1999  NE2 GLN A1707       7.263  20.693  29.432  1.00  0.00           N  
ATOM   2000  N   ARG A1708      11.258  20.339  32.762  1.00  0.00           N  
ATOM   2001  CA  ARG A1708      11.524  19.269  33.724  1.00  0.00           C  
ATOM   2002  C   ARG A1708      10.342  18.574  34.352  1.00  0.00           C  
ATOM   2003  O   ARG A1708      10.496  17.930  35.391  1.00  0.00           O  
ATOM   2004  CB  ARG A1708      12.383  19.849  34.837  1.00  0.00           C  
ATOM   2005  CG  ARG A1708      13.472  20.753  34.318  1.00  0.00           C  
ATOM   2006  CD  ARG A1708      14.090  21.528  35.416  1.00  0.00           C  
ATOM   2007  NE  ARG A1708      14.669  20.628  36.397  1.00  0.00           N  
ATOM   2008  CZ  ARG A1708      15.972  20.416  36.559  1.00  0.00           C  
ATOM   2009  NH1 ARG A1708      16.868  21.060  35.812  1.00  0.00           N  
ATOM   2010  NH2 ARG A1708      16.379  19.573  37.497  1.00  0.00           N  
ATOM   2011  N   THR A1709       9.167  18.723  33.749  1.00  0.00           N  
ATOM   2012  CA  THR A1709       7.933  18.112  34.255  1.00  0.00           C  
ATOM   2013  C   THR A1709       7.788  18.301  35.777  1.00  0.00           C  
ATOM   2014  O   THR A1709       8.067  19.381  36.296  1.00  0.00           O  
ATOM   2015  CB  THR A1709       7.838  16.600  33.856  1.00  0.00           C  
ATOM   2016  OG1 THR A1709       8.891  15.851  34.478  1.00  0.00           O  
ATOM   2017  CG2 THR A1709       7.956  16.440  32.351  1.00  0.00           C  
ATOM   2018  N   ASP A1710       7.364  17.271  36.499  1.00  0.00           N  
ATOM   2019  CA  ASP A1710       7.235  17.409  37.945  1.00  0.00           C  
ATOM   2020  C   ASP A1710       8.345  16.680  38.693  1.00  0.00           C  
ATOM   2021  O   ASP A1710       8.177  16.283  39.847  1.00  0.00           O  
ATOM   2022  CB  ASP A1710       5.827  16.989  38.443  1.00  0.00           C  
ATOM   2023  CG  ASP A1710       5.345  15.655  37.864  1.00  0.00           C  
ATOM   2024  OD1 ASP A1710       6.195  14.849  37.412  1.00  0.00           O  
ATOM   2025  OD2 ASP A1710       4.103  15.430  37.854  1.00  0.00           O  
ATOM   2026  N   PHE A1711       9.511  16.585  38.066  1.00  0.00           N  
ATOM   2027  CA  PHE A1711      10.620  15.899  38.703  1.00  0.00           C  
ATOM   2028  C   PHE A1711      11.189  16.599  39.918  1.00  0.00           C  
ATOM   2029  O   PHE A1711      11.388  15.972  40.950  1.00  0.00           O  
ATOM   2030  CB  PHE A1711      11.767  15.651  37.746  1.00  0.00           C  
ATOM   2031  CG  PHE A1711      12.977  15.081  38.419  1.00  0.00           C  
ATOM   2032  CD1 PHE A1711      12.967  13.777  38.911  1.00  0.00           C  
ATOM   2033  CD2 PHE A1711      14.118  15.842  38.584  1.00  0.00           C  
ATOM   2034  CE1 PHE A1711      14.072  13.236  39.558  1.00  0.00           C  
ATOM   2035  CE2 PHE A1711      15.242  15.311  39.232  1.00  0.00           C  
ATOM   2036  CZ  PHE A1711      15.214  14.002  39.720  1.00  0.00           C  
ATOM   2037  N   ASP A1725      11.472  17.887  39.799  1.00  0.00           N  
ATOM   2038  CA  ASP A1725      12.061  18.608  40.903  1.00  0.00           C  
ATOM   2039  C   ASP A1725      11.141  18.709  42.063  1.00  0.00           C  
ATOM   2040  O   ASP A1725      11.461  18.206  43.135  1.00  0.00           O  
ATOM   2041  CB  ASP A1725      12.469  19.950  40.427  1.00  0.00           C  
ATOM   2042  CG  ASP A1725      13.187  19.845  39.147  1.00  0.00           C  
ATOM   2043  OD1 ASP A1725      14.354  19.376  39.214  1.00  0.00           O  
ATOM   2044  OD2 ASP A1725      12.542  20.106  38.084  1.00  0.00           O  
ATOM   2045  N   LEU A1726       9.979  19.321  41.865  1.00  0.00           N  
ATOM   2046  CA  LEU A1726       9.054  19.423  42.980  1.00  0.00           C  
ATOM   2047  C   LEU A1726       8.733  18.021  43.453  1.00  0.00           C  
ATOM   2048  O   LEU A1726       8.619  17.771  44.653  1.00  0.00           O  
ATOM   2049  CB  LEU A1726       7.770  20.134  42.589  1.00  0.00           C  
ATOM   2050  CG  LEU A1726       7.770  21.652  42.697  1.00  0.00           C  
ATOM   2051  CD1 LEU A1726       6.327  22.104  42.965  1.00  0.00           C  
ATOM   2052  CD2 LEU A1726       8.741  22.134  43.806  1.00  0.00           C  
ATOM   2053  N   GLY A1727       8.642  17.100  42.498  1.00  0.00           N  
ATOM   2054  CA  GLY A1727       8.346  15.717  42.810  1.00  0.00           C  
ATOM   2055  C   GLY A1727       9.322  15.066  43.776  1.00  0.00           C  
ATOM   2056  O   GLY A1727       8.905  14.615  44.843  1.00  0.00           O  
ATOM   2057  N   SER A1728      10.609  15.059  43.431  1.00  0.00           N  
ATOM   2058  CA  SER A1728      11.652  14.465  44.261  1.00  0.00           C  
ATOM   2059  C   SER A1728      11.768  14.991  45.712  1.00  0.00           C  
ATOM   2060  O   SER A1728      12.293  14.296  46.580  1.00  0.00           O  
ATOM   2061  CB  SER A1728      13.007  14.622  43.574  1.00  0.00           C  
ATOM   2062  OG  SER A1728      13.048  13.967  42.325  1.00  0.00           O  
ATOM   2063  N   HIS A1729      11.308  16.214  45.978  1.00  0.00           N  
ATOM   2064  CA  HIS A1729      11.423  16.805  47.315  1.00  0.00           C  
ATOM   2065  C   HIS A1729      10.174  16.789  48.162  1.00  0.00           C  
ATOM   2066  O   HIS A1729      10.269  17.084  49.336  1.00  0.00           O  
ATOM   2067  CB  HIS A1729      11.920  18.270  47.249  1.00  0.00           C  
ATOM   2068  CG  HIS A1729      13.346  18.412  46.809  1.00  0.00           C  
ATOM   2069  ND1 HIS A1729      14.409  18.049  47.602  1.00  0.00           N  
ATOM   2070  CD2 HIS A1729      13.886  18.818  45.634  1.00  0.00           C  
ATOM   2071  CE1 HIS A1729      15.538  18.213  46.938  1.00  0.00           C  
ATOM   2072  NE2 HIS A1729      15.248  18.680  45.739  1.00  0.00           N  
ATOM   2073  N   THR A1730       9.017  16.445  47.603  1.00  0.00           N  
ATOM   2074  CA  THR A1730       7.769  16.483  48.373  1.00  0.00           C  
ATOM   2075  C   THR A1730       7.361  15.297  49.259  1.00  0.00           C  
ATOM   2076  O   THR A1730       7.791  14.151  49.073  1.00  0.00           O  
ATOM   2077  CB  THR A1730       6.580  16.807  47.461  1.00  0.00           C  
ATOM   2078  OG1 THR A1730       5.478  17.263  48.256  1.00  0.00           O  
ATOM   2079  CG2 THR A1730       6.154  15.566  46.678  1.00  0.00           C  
ATOM   2080  N   LYS A1731       6.498  15.607  50.222  1.00  0.00           N  
ATOM   2081  CA  LYS A1731       5.941  14.626  51.151  1.00  0.00           C  
ATOM   2082  C   LYS A1731       4.637  14.145  50.516  1.00  0.00           C  
ATOM   2083  O   LYS A1731       4.039  14.867  49.713  1.00  0.00           O  
ATOM   2084  CB  LYS A1731       5.616  15.273  52.511  1.00  0.00           C  
ATOM   2085  CG  LYS A1731       5.357  14.269  53.622  1.00  0.00           C  
ATOM   2086  CD  LYS A1731       4.198  14.662  54.499  1.00  0.00           C  
ATOM   2087  CE  LYS A1731       4.480  15.925  55.244  1.00  0.00           C  
ATOM   2088  NZ  LYS A1731       3.296  16.300  56.059  1.00  0.00           N  
ATOM   2089  N   ASP A1732       4.193  12.947  50.896  1.00  0.00           N  
ATOM   2090  CA  ASP A1732       2.960  12.343  50.381  1.00  0.00           C  
ATOM   2091  C   ASP A1732       3.083  12.058  48.881  1.00  0.00           C  
ATOM   2092  O   ASP A1732       2.127  12.185  48.130  1.00  0.00           O  
ATOM   2093  CB  ASP A1732       1.741  13.243  50.687  1.00  0.00           C  
ATOM   2094  CG  ASP A1732       1.689  13.698  52.152  1.00  0.00           C  
ATOM   2095  OD1 ASP A1732       1.767  12.852  53.080  1.00  0.00           O  
ATOM   2096  OD2 ASP A1732       1.573  14.924  52.383  1.00  0.00           O  
ATOM   2097  N   GLN A1733       4.269  11.620  48.472  1.00  0.00           N  
ATOM   2098  CA  GLN A1733       4.565  11.318  47.082  1.00  0.00           C  
ATOM   2099  C   GLN A1733       3.546  10.490  46.289  1.00  0.00           C  
ATOM   2100  O   GLN A1733       3.192  10.858  45.178  1.00  0.00           O  
ATOM   2101  CB  GLN A1733       5.920  10.648  46.979  1.00  0.00           C  
ATOM   2102  CG  GLN A1733       7.070  11.513  47.352  1.00  0.00           C  
ATOM   2103  CD  GLN A1733       8.372  10.835  47.019  1.00  0.00           C  
ATOM   2104  OE1 GLN A1733       9.092  11.247  46.125  1.00  0.00           O  
ATOM   2105  NE2 GLN A1733       8.659   9.751  47.706  1.00  0.00           N  
ATOM   2106  N   GLU A1734       3.113   9.353  46.824  1.00  0.00           N  
ATOM   2107  CA  GLU A1734       2.150   8.483  46.122  1.00  0.00           C  
ATOM   2108  C   GLU A1734       0.691   8.930  46.203  1.00  0.00           C  
ATOM   2109  O   GLU A1734      -0.187   8.298  45.615  1.00  0.00           O  
ATOM   2110  CB  GLU A1734       2.277   7.000  46.555  1.00  0.00           C  
ATOM   2111  CG  GLU A1734       1.858   6.699  47.996  1.00  0.00           C  
ATOM   2112  CD  GLU A1734       2.625   7.556  48.996  1.00  0.00           C  
ATOM   2113  OE1 GLU A1734       3.840   7.300  49.170  1.00  0.00           O  
ATOM   2114  OE2 GLU A1734       2.042   8.526  49.548  1.00  0.00           O  
ATOM   2115  N   ALA A1735       0.414   9.983  46.959  1.00  0.00           N  
ATOM   2116  CA  ALA A1735      -0.953  10.478  47.036  1.00  0.00           C  
ATOM   2117  C   ALA A1735      -1.158  11.488  45.897  1.00  0.00           C  
ATOM   2118  O   ALA A1735      -2.269  11.659  45.393  1.00  0.00           O  
ATOM   2119  CB  ALA A1735      -1.212  11.111  48.394  1.00  0.00           C  
ATOM   2120  N   LEU A1736      -0.064  12.131  45.485  1.00  0.00           N  
ATOM   2121  CA  LEU A1736      -0.043  13.123  44.402  1.00  0.00           C  
ATOM   2122  C   LEU A1736       0.449  12.361  43.176  1.00  0.00           C  
ATOM   2123  O   LEU A1736       1.540  11.797  43.198  1.00  0.00           O  
ATOM   2124  CB  LEU A1736       0.960  14.239  44.739  1.00  0.00           C  
ATOM   2125  CG  LEU A1736       0.901  14.848  46.151  1.00  0.00           C  
ATOM   2126  CD1 LEU A1736       2.280  15.240  46.603  1.00  0.00           C  
ATOM   2127  CD2 LEU A1736      -0.039  16.027  46.226  1.00  0.00           C  
ATOM   2128  N   GLY A1737      -0.328  12.330  42.105  1.00  0.00           N  
ATOM   2129  CA  GLY A1737       0.115  11.577  40.942  1.00  0.00           C  
ATOM   2130  C   GLY A1737       1.359  12.108  40.264  1.00  0.00           C  
ATOM   2131  O   GLY A1737       1.217  12.840  39.293  1.00  0.00           O  
ATOM   2132  N   ILE A1738       2.551  11.750  40.754  1.00  0.00           N  
ATOM   2133  CA  ILE A1738       3.833  12.217  40.173  1.00  0.00           C  
ATOM   2134  C   ILE A1738       4.112  11.491  38.858  1.00  0.00           C  
ATOM   2135  O   ILE A1738       4.119  10.265  38.830  1.00  0.00           O  
ATOM   2136  CB  ILE A1738       5.076  11.939  41.111  1.00  0.00           C  
ATOM   2137  CG1 ILE A1738       4.794  12.318  42.577  1.00  0.00           C  
ATOM   2138  CG2 ILE A1738       6.341  12.633  40.567  1.00  0.00           C  
ATOM   2139  CD1 ILE A1738       4.500  13.773  42.861  1.00  0.00           C  
ATOM   2140  N   THR A1739       4.396  12.223  37.787  1.00  0.00           N  
ATOM   2141  CA  THR A1739       4.655  11.549  36.527  1.00  0.00           C  
ATOM   2142  C   THR A1739       6.106  11.093  36.314  1.00  0.00           C  
ATOM   2143  O   THR A1739       6.314  10.016  35.785  1.00  0.00           O  
ATOM   2144  CB  THR A1739       4.070  12.304  35.265  1.00  0.00           C  
ATOM   2145  OG1 THR A1739       4.919  13.391  34.890  1.00  0.00           O  
ATOM   2146  CG2 THR A1739       2.661  12.839  35.547  1.00  0.00           C  
ATOM   2147  N   ALA A1740       7.107  11.861  36.736  1.00  0.00           N  
ATOM   2148  CA  ALA A1740       8.503  11.433  36.540  1.00  0.00           C  
ATOM   2149  C   ALA A1740       8.959  10.464  37.631  1.00  0.00           C  
ATOM   2150  O   ALA A1740       8.395  10.473  38.731  1.00  0.00           O  
ATOM   2151  CB  ALA A1740       9.422  12.630  36.492  1.00  0.00           C  
ATOM   2152  N   ARG A1741       9.960   9.625  37.341  1.00  0.00           N  
ATOM   2153  CA  ARG A1741      10.439   8.682  38.353  1.00  0.00           C  
ATOM   2154  C   ARG A1741      11.250   9.438  39.403  1.00  0.00           C  
ATOM   2155  O   ARG A1741      12.215  10.120  39.068  1.00  0.00           O  
ATOM   2156  CB  ARG A1741      11.230   7.503  37.734  1.00  0.00           C  
ATOM   2157  CG  ARG A1741      12.612   7.818  37.147  1.00  0.00           C  
ATOM   2158  CD  ARG A1741      13.800   7.390  38.059  1.00  0.00           C  
ATOM   2159  NE  ARG A1741      13.892   8.190  39.295  1.00  0.00           N  
ATOM   2160  CZ  ARG A1741      14.963   8.888  39.700  1.00  0.00           C  
ATOM   2161  NH1 ARG A1741      16.087   8.880  38.982  1.00  0.00           N  
ATOM   2162  NH2 ARG A1741      14.916   9.588  40.843  1.00  0.00           N  
ATOM   2163  N   VAL A1742      10.840   9.329  40.666  1.00  0.00           N  
ATOM   2164  CA  VAL A1742      11.497  10.004  41.794  1.00  0.00           C  
ATOM   2165  C   VAL A1742      11.966   8.989  42.844  1.00  0.00           C  
ATOM   2166  O   VAL A1742      11.562   7.834  42.804  1.00  0.00           O  
ATOM   2167  CB  VAL A1742      10.523  11.005  42.497  1.00  0.00           C  
ATOM   2168  CG1 VAL A1742      10.252  12.210  41.607  1.00  0.00           C  
ATOM   2169  CG2 VAL A1742       9.215  10.310  42.882  1.00  0.00           C  
ATOM   2170  N   LEU A1743      12.841   9.397  43.759  1.00  0.00           N  
ATOM   2171  CA  LEU A1743      13.286   8.493  44.811  1.00  0.00           C  
ATOM   2172  C   LEU A1743      12.257   8.548  45.924  1.00  0.00           C  
ATOM   2173  O   LEU A1743      11.554   9.555  46.080  1.00  0.00           O  
ATOM   2174  CB  LEU A1743      14.618   8.928  45.398  1.00  0.00           C  
ATOM   2175  CG  LEU A1743      15.795   9.015  44.446  1.00  0.00           C  
ATOM   2176  CD1 LEU A1743      17.043   9.323  45.243  1.00  0.00           C  
ATOM   2177  CD2 LEU A1743      15.958   7.717  43.690  1.00  0.00           C  
ATOM   2178  N   ARG A1744      12.131   7.458  46.679  1.00  0.00           N  
ATOM   2179  CA  ARG A1744      11.199   7.446  47.810  1.00  0.00           C  
ATOM   2180  C   ARG A1744      11.812   8.500  48.776  1.00  0.00           C  
ATOM   2181  O   ARG A1744      13.022   8.483  49.037  1.00  0.00           O  
ATOM   2182  CB  ARG A1744      11.155   6.035  48.445  1.00  0.00           C  
ATOM   2183  CG  ARG A1744       9.927   5.726  49.331  1.00  0.00           C  
ATOM   2184  CD  ARG A1744       8.629   5.741  48.514  1.00  0.00           C  
ATOM   2185  NE  ARG A1744       7.451   5.235  49.240  1.00  0.00           N  
ATOM   2186  CZ  ARG A1744       6.196   5.266  48.767  1.00  0.00           C  
ATOM   2187  NH1 ARG A1744       5.943   5.781  47.562  1.00  0.00           N  
ATOM   2188  NH2 ARG A1744       5.186   4.781  49.496  1.00  0.00           N  
ATOM   2189  N   ASN A1745      11.018   9.470  49.218  1.00  0.00           N  
ATOM   2190  CA  ASN A1745      11.525  10.508  50.107  1.00  0.00           C  
ATOM   2191  C   ASN A1745      10.989  10.281  51.501  1.00  0.00           C  
ATOM   2192  O   ASN A1745       9.822  10.559  51.763  1.00  0.00           O  
ATOM   2193  CB  ASN A1745      11.086  11.887  49.602  1.00  0.00           C  
ATOM   2194  CG  ASN A1745      11.889  13.023  50.212  1.00  0.00           C  
ATOM   2195  OD1 ASN A1745      11.993  13.148  51.436  1.00  0.00           O  
ATOM   2196  ND2 ASN A1745      12.485  13.844  49.362  1.00  0.00           N  
ATOM   2197  N   GLU A1746      11.829   9.774  52.397  1.00  0.00           N  
ATOM   2198  CA  GLU A1746      11.394   9.519  53.767  1.00  0.00           C  
ATOM   2199  C   GLU A1746      11.707  10.649  54.730  1.00  0.00           C  
ATOM   2200  O   GLU A1746      11.562  10.474  55.941  1.00  0.00           O  
ATOM   2201  CB  GLU A1746      12.045   8.247  54.309  1.00  0.00           C  
ATOM   2202  CG  GLU A1746      11.462   6.940  53.791  1.00  0.00           C  
ATOM   2203  CD  GLU A1746      12.549   5.960  53.357  1.00  0.00           C  
ATOM   2204  OE1 GLU A1746      13.734   6.185  53.706  1.00  0.00           O  
ATOM   2205  OE2 GLU A1746      12.223   4.980  52.647  1.00  0.00           O  
ATOM   2206  N   HIS A1747      12.103  11.814  54.215  1.00  0.00           N  
ATOM   2207  CA  HIS A1747      12.475  12.926  55.099  1.00  0.00           C  
ATOM   2208  C   HIS A1747      11.727  14.259  55.074  1.00  0.00           C  
ATOM   2209  O   HIS A1747      11.564  14.887  56.121  1.00  0.00           O  
ATOM   2210  CB  HIS A1747      13.970  13.190  54.966  1.00  0.00           C  
ATOM   2211  CG  HIS A1747      14.808  12.003  55.306  1.00  0.00           C  
ATOM   2212  ND1 HIS A1747      15.301  11.138  54.353  1.00  0.00           N  
ATOM   2213  CD2 HIS A1747      15.188  11.498  56.504  1.00  0.00           C  
ATOM   2214  CE1 HIS A1747      15.941  10.146  54.946  1.00  0.00           C  
ATOM   2215  NE2 HIS A1747      15.888  10.342  56.252  1.00  0.00           N  
ATOM   2216  N   SER A1748      11.294  14.697  53.896  1.00  0.00           N  
ATOM   2217  CA  SER A1748      10.606  15.977  53.764  1.00  0.00           C  
ATOM   2218  C   SER A1748       9.445  16.218  54.737  1.00  0.00           C  
ATOM   2219  O   SER A1748       8.557  15.384  54.887  1.00  0.00           O  
ATOM   2220  CB  SER A1748      10.139  16.173  52.321  1.00  0.00           C  
ATOM   2221  OG  SER A1748       9.520  17.442  52.139  1.00  0.00           O  
ATOM   2222  N   THR A1749       9.438  17.395  55.354  1.00  0.00           N  
ATOM   2223  CA  THR A1749       8.406  17.772  56.309  1.00  0.00           C  
ATOM   2224  C   THR A1749       7.192  18.532  55.736  1.00  0.00           C  
ATOM   2225  O   THR A1749       6.194  18.715  56.439  1.00  0.00           O  
ATOM   2226  CB  THR A1749       9.030  18.569  57.488  1.00  0.00           C  
ATOM   2227  OG1 THR A1749       9.816  19.661  56.988  1.00  0.00           O  
ATOM   2228  CG2 THR A1749       9.940  17.672  58.293  1.00  0.00           C  
ATOM   2229  N   GLN A1750       7.253  18.942  54.464  1.00  0.00           N  
ATOM   2230  CA  GLN A1750       6.158  19.695  53.827  1.00  0.00           C  
ATOM   2231  C   GLN A1750       5.707  19.068  52.527  1.00  0.00           C  
ATOM   2232  O   GLN A1750       6.449  18.333  51.889  1.00  0.00           O  
ATOM   2233  CB  GLN A1750       6.600  21.119  53.476  1.00  0.00           C  
ATOM   2234  CG  GLN A1750       7.117  21.976  54.610  1.00  0.00           C  
ATOM   2235  CD  GLN A1750       7.624  23.314  54.121  1.00  0.00           C  
ATOM   2236  OE1 GLN A1750       7.933  23.474  52.946  1.00  0.00           O  
ATOM   2237  NE2 GLN A1750       7.706  24.285  55.016  1.00  0.00           N  
ATOM   2238  N   ARG A1751       4.497  19.384  52.108  1.00  0.00           N  
ATOM   2239  CA  ARG A1751       4.028  18.866  50.842  1.00  0.00           C  
ATOM   2240  C   ARG A1751       4.195  19.961  49.773  1.00  0.00           C  
ATOM   2241  O   ARG A1751       3.513  20.993  49.817  1.00  0.00           O  
ATOM   2242  CB  ARG A1751       2.570  18.456  50.945  1.00  0.00           C  
ATOM   2243  CG  ARG A1751       1.941  18.251  49.586  1.00  0.00           C  
ATOM   2244  CD  ARG A1751       0.478  18.021  49.696  1.00  0.00           C  
ATOM   2245  NE  ARG A1751       0.222  16.849  50.515  1.00  0.00           N  
ATOM   2246  CZ  ARG A1751      -0.954  16.565  51.055  1.00  0.00           C  
ATOM   2247  NH1 ARG A1751      -1.991  17.379  50.857  1.00  0.00           N  
ATOM   2248  NH2 ARG A1751      -1.083  15.471  51.796  1.00  0.00           N  
ATOM   2249  N   LEU A1752       5.114  19.753  48.837  1.00  0.00           N  
ATOM   2250  CA  LEU A1752       5.356  20.715  47.772  1.00  0.00           C  
ATOM   2251  C   LEU A1752       4.438  20.461  46.548  1.00  0.00           C  
ATOM   2252  O   LEU A1752       4.881  20.004  45.485  1.00  0.00           O  
ATOM   2253  CB  LEU A1752       6.826  20.640  47.368  1.00  0.00           C  
ATOM   2254  CG  LEU A1752       7.881  20.811  48.448  1.00  0.00           C  
ATOM   2255  CD1 LEU A1752       9.273  20.627  47.840  1.00  0.00           C  
ATOM   2256  CD2 LEU A1752       7.717  22.182  49.084  1.00  0.00           C  
ATOM   2257  N   ALA A1753       3.165  20.797  46.677  1.00  0.00           N  
ATOM   2258  CA  ALA A1753       2.230  20.573  45.596  1.00  0.00           C  
ATOM   2259  C   ALA A1753       1.245  21.702  45.586  1.00  0.00           C  
ATOM   2260  O   ALA A1753       1.220  22.524  46.501  1.00  0.00           O  
ATOM   2261  CB  ALA A1753       1.511  19.280  45.796  1.00  0.00           C  
ATOM   2262  N   TYR A1757       0.425  21.739  44.548  1.00  0.00           N  
ATOM   2263  CA  TYR A1757      -0.571  22.785  44.392  1.00  0.00           C  
ATOM   2264  C   TYR A1757      -1.955  22.174  44.384  1.00  0.00           C  
ATOM   2265  O   TYR A1757      -2.168  21.080  43.863  1.00  0.00           O  
ATOM   2266  CB  TYR A1757      -0.333  23.537  43.081  1.00  0.00           C  
ATOM   2267  CG  TYR A1757      -1.193  24.768  42.926  1.00  0.00           C  
ATOM   2268  CD1 TYR A1757      -0.997  25.880  43.724  1.00  0.00           C  
ATOM   2269  CD2 TYR A1757      -2.192  24.827  41.974  1.00  0.00           C  
ATOM   2270  CE1 TYR A1757      -1.761  27.007  43.574  1.00  0.00           C  
ATOM   2271  CE2 TYR A1757      -2.959  25.959  41.818  1.00  0.00           C  
ATOM   2272  CZ  TYR A1757      -2.736  27.042  42.617  1.00  0.00           C  
ATOM   2273  OH  TYR A1757      -3.452  28.192  42.411  1.00  0.00           O  
ATOM   2274  N   ARG A1758      -2.921  22.905  44.893  1.00  0.00           N  
ATOM   2275  CA  ARG A1758      -4.252  22.366  44.929  1.00  0.00           C  
ATOM   2276  C   ARG A1758      -5.251  23.407  44.520  1.00  0.00           C  
ATOM   2277  O   ARG A1758      -4.984  24.602  44.670  1.00  0.00           O  
ATOM   2278  CB  ARG A1758      -4.556  21.882  46.334  1.00  0.00           C  
ATOM   2279  CG  ARG A1758      -4.419  22.947  47.425  1.00  0.00           C  
ATOM   2280  CD  ARG A1758      -5.772  23.508  47.790  1.00  0.00           C  
ATOM   2281  NE  ARG A1758      -6.744  22.435  47.970  1.00  0.00           N  
ATOM   2282  CZ  ARG A1758      -7.882  22.561  48.639  1.00  0.00           C  
ATOM   2283  NH1 ARG A1758      -8.214  23.726  49.199  1.00  0.00           N  
ATOM   2284  NH2 ARG A1758      -8.691  21.516  48.739  1.00  0.00           N  
ATOM   2285  N   ASP A1759      -6.404  22.921  44.056  1.00  0.00           N  
ATOM   2286  CA  ASP A1759      -7.562  23.704  43.586  1.00  0.00           C  
ATOM   2287  C   ASP A1759      -7.650  23.980  42.086  1.00  0.00           C  
ATOM   2288  O   ASP A1759      -7.566  25.127  41.637  1.00  0.00           O  
ATOM   2289  CB  ASP A1759      -7.771  25.018  44.373  1.00  0.00           C  
ATOM   2290  CG  ASP A1759      -8.878  25.922  43.762  1.00  0.00           C  
ATOM   2291  OD1 ASP A1759      -9.991  25.436  43.450  1.00  0.00           O  
ATOM   2292  OD2 ASP A1759      -8.616  27.127  43.571  1.00  0.00           O  
ATOM   2293  N   PRO A1760      -7.754  22.925  41.268  1.00  0.00           N  
ATOM   2294  CA  PRO A1760      -7.858  23.236  39.842  1.00  0.00           C  
ATOM   2295  C   PRO A1760      -9.343  23.508  39.609  1.00  0.00           C  
ATOM   2296  O   PRO A1760      -9.976  22.789  38.832  1.00  0.00           O  
ATOM   2297  CB  PRO A1760      -7.420  21.930  39.180  1.00  0.00           C  
ATOM   2298  CG  PRO A1760      -7.904  20.895  40.122  1.00  0.00           C  
ATOM   2299  CD  PRO A1760      -7.590  21.481  41.489  1.00  0.00           C  
ATOM   2300  N   GLU A1761      -9.888  24.487  40.356  1.00  0.00           N  
ATOM   2301  CA  GLU A1761     -11.313  24.898  40.344  1.00  0.00           C  
ATOM   2302  C   GLU A1761     -12.074  23.934  41.291  1.00  0.00           C  
ATOM   2303  O   GLU A1761     -13.081  24.296  41.911  1.00  0.00           O  
ATOM   2304  CB  GLU A1761     -11.879  24.875  38.903  1.00  0.00           C  
ATOM   2305  CG  GLU A1761     -13.206  25.626  38.627  1.00  0.00           C  
ATOM   2306  CD  GLU A1761     -13.664  25.492  37.153  1.00  0.00           C  
ATOM   2307  OE1 GLU A1761     -14.353  24.492  36.822  1.00  0.00           O  
ATOM   2308  OE2 GLU A1761     -13.322  26.377  36.324  1.00  0.00           O  
ATOM   2309  N   THR A1765     -11.563  22.701  41.369  1.00  0.00           N  
ATOM   2310  CA  THR A1765     -12.078  21.628  42.217  1.00  0.00           C  
ATOM   2311  C   THR A1765     -11.208  21.602  43.486  1.00  0.00           C  
ATOM   2312  O   THR A1765     -10.965  22.638  44.094  1.00  0.00           O  
ATOM   2313  CB  THR A1765     -11.969  20.265  41.491  1.00  0.00           C  
ATOM   2314  OG1 THR A1765     -10.593  19.975  41.215  1.00  0.00           O  
ATOM   2315  CG2 THR A1765     -12.728  20.295  40.182  1.00  0.00           C  
ATOM   2316  N   GLY A1767     -10.708  20.433  43.873  1.00  0.00           N  
ATOM   2317  CA  GLY A1767      -9.870  20.378  45.057  1.00  0.00           C  
ATOM   2318  C   GLY A1767      -8.663  19.469  44.931  1.00  0.00           C  
ATOM   2319  O   GLY A1767      -8.015  19.145  45.928  1.00  0.00           O  
ATOM   2320  N   LYS A1768      -8.330  19.098  43.701  1.00  0.00           N  
ATOM   2321  CA  LYS A1768      -7.201  18.212  43.427  1.00  0.00           C  
ATOM   2322  C   LYS A1768      -5.800  18.771  43.718  1.00  0.00           C  
ATOM   2323  O   LYS A1768      -5.465  19.920  43.404  1.00  0.00           O  
ATOM   2324  CB  LYS A1768      -7.264  17.732  41.968  1.00  0.00           C  
ATOM   2325  CG  LYS A1768      -6.210  16.683  41.577  1.00  0.00           C  
ATOM   2326  CD  LYS A1768      -6.409  15.386  42.362  1.00  0.00           C  
ATOM   2327  CE  LYS A1768      -5.358  14.326  42.027  1.00  0.00           C  
ATOM   2328  NZ  LYS A1768      -5.579  13.080  42.835  1.00  0.00           N  
ATOM   2329  N   TRP A1770      -5.000  17.951  44.372  1.00  0.00           N  
ATOM   2330  CA  TRP A1770      -3.644  18.324  44.645  1.00  0.00           C  
ATOM   2331  C   TRP A1770      -2.832  17.750  43.503  1.00  0.00           C  
ATOM   2332  O   TRP A1770      -3.114  16.658  43.004  1.00  0.00           O  
ATOM   2333  CB  TRP A1770      -3.175  17.720  45.960  1.00  0.00           C  
ATOM   2334  CG  TRP A1770      -3.044  18.719  47.025  1.00  0.00           C  
ATOM   2335  CD1 TRP A1770      -1.973  19.542  47.263  1.00  0.00           C  
ATOM   2336  CD2 TRP A1770      -4.014  19.027  48.007  1.00  0.00           C  
ATOM   2337  NE1 TRP A1770      -2.230  20.350  48.343  1.00  0.00           N  
ATOM   2338  CE2 TRP A1770      -3.474  20.054  48.823  1.00  0.00           C  
ATOM   2339  CE3 TRP A1770      -5.292  18.537  48.284  1.00  0.00           C  
ATOM   2340  CZ2 TRP A1770      -4.169  20.596  49.894  1.00  0.00           C  
ATOM   2341  CZ3 TRP A1770      -5.985  19.072  49.347  1.00  0.00           C  
ATOM   2342  CH2 TRP A1770      -5.423  20.095  50.144  1.00  0.00           C  
ATOM   2343  N   PHE A1771      -1.841  18.489  43.059  1.00  0.00           N  
ATOM   2344  CA  PHE A1771      -1.006  17.980  42.007  1.00  0.00           C  
ATOM   2345  C   PHE A1771       0.319  18.681  42.006  1.00  0.00           C  
ATOM   2346  O   PHE A1771       0.439  19.814  42.470  1.00  0.00           O  
ATOM   2347  CB  PHE A1771      -1.675  18.153  40.661  1.00  0.00           C  
ATOM   2348  CG  PHE A1771      -1.840  19.578  40.237  1.00  0.00           C  
ATOM   2349  CD1 PHE A1771      -0.826  20.225  39.531  1.00  0.00           C  
ATOM   2350  CD2 PHE A1771      -3.027  20.267  40.493  1.00  0.00           C  
ATOM   2351  CE1 PHE A1771      -0.989  21.539  39.079  1.00  0.00           C  
ATOM   2352  CE2 PHE A1771      -3.198  21.582  40.042  1.00  0.00           C  
ATOM   2353  CZ  PHE A1771      -2.175  22.216  39.333  1.00  0.00           C  
ATOM   2354  N   VAL A1772       1.337  17.993  41.520  1.00  0.00           N  
ATOM   2355  CA  VAL A1772       2.643  18.615  41.466  1.00  0.00           C  
ATOM   2356  C   VAL A1772       2.806  19.301  40.122  1.00  0.00           C  
ATOM   2357  O   VAL A1772       2.647  18.681  39.069  1.00  0.00           O  
ATOM   2358  CB  VAL A1772       3.768  17.603  41.688  1.00  0.00           C  
ATOM   2359  CG1 VAL A1772       5.137  18.239  41.409  1.00  0.00           C  
ATOM   2360  CG2 VAL A1772       3.708  17.111  43.111  1.00  0.00           C  
ATOM   2361  N   PRO A1773       3.066  20.615  40.148  1.00  0.00           N  
ATOM   2362  CA  PRO A1773       3.247  21.384  38.924  1.00  0.00           C  
ATOM   2363  C   PRO A1773       4.461  20.930  38.115  1.00  0.00           C  
ATOM   2364  O   PRO A1773       5.377  20.301  38.635  1.00  0.00           O  
ATOM   2365  CB  PRO A1773       3.470  22.802  39.450  1.00  0.00           C  
ATOM   2366  CG  PRO A1773       2.838  22.804  40.797  1.00  0.00           C  
ATOM   2367  CD  PRO A1773       3.185  21.465  41.340  1.00  0.00           C  
ATOM   2368  N   TYR A1774       4.431  21.229  36.824  1.00  0.00           N  
ATOM   2369  CA  TYR A1774       5.534  20.943  35.906  1.00  0.00           C  
ATOM   2370  C   TYR A1774       6.382  22.208  35.933  1.00  0.00           C  
ATOM   2371  O   TYR A1774       5.854  23.296  36.184  1.00  0.00           O  
ATOM   2372  CB  TYR A1774       5.016  20.742  34.487  1.00  0.00           C  
ATOM   2373  CG  TYR A1774       4.614  19.333  34.166  1.00  0.00           C  
ATOM   2374  CD1 TYR A1774       4.120  18.486  35.153  1.00  0.00           C  
ATOM   2375  CD2 TYR A1774       4.752  18.837  32.877  1.00  0.00           C  
ATOM   2376  CE1 TYR A1774       3.776  17.181  34.852  1.00  0.00           C  
ATOM   2377  CE2 TYR A1774       4.416  17.545  32.568  1.00  0.00           C  
ATOM   2378  CZ  TYR A1774       3.929  16.722  33.552  1.00  0.00           C  
ATOM   2379  OH  TYR A1774       3.578  15.439  33.218  1.00  0.00           O  
ATOM   2380  N   VAL A1775       7.667  22.100  35.643  1.00  0.00           N  
ATOM   2381  CA  VAL A1775       8.504  23.283  35.701  1.00  0.00           C  
ATOM   2382  C   VAL A1775       9.277  23.545  34.429  1.00  0.00           C  
ATOM   2383  O   VAL A1775       9.831  22.623  33.825  1.00  0.00           O  
ATOM   2384  CB  VAL A1775       9.496  23.270  36.946  1.00  0.00           C  
ATOM   2385  CG1 VAL A1775       9.208  22.066  37.893  1.00  0.00           C  
ATOM   2386  CG2 VAL A1775      10.966  23.254  36.486  1.00  0.00           C  
ATOM   2387  N   ILE A1776       9.241  24.798  33.980  1.00  0.00           N  
ATOM   2388  CA  ILE A1776      10.013  25.225  32.810  1.00  0.00           C  
ATOM   2389  C   ILE A1776      11.198  25.958  33.448  1.00  0.00           C  
ATOM   2390  O   ILE A1776      10.988  26.772  34.364  1.00  0.00           O  
ATOM   2391  CB  ILE A1776       9.227  26.204  31.905  1.00  0.00           C  
ATOM   2392  CG1 ILE A1776       7.953  25.537  31.398  1.00  0.00           C  
ATOM   2393  CG2 ILE A1776      10.104  26.673  30.728  1.00  0.00           C  
ATOM   2394  CD1 ILE A1776       8.187  24.179  30.749  1.00  0.00           C  
ATOM   2395  N   GLU A1777      12.409  25.722  32.950  1.00  0.00           N  
ATOM   2396  CA  GLU A1777      13.574  26.337  33.552  1.00  0.00           C  
ATOM   2397  C   GLU A1777      14.665  26.987  32.707  1.00  0.00           C  
ATOM   2398  O   GLU A1777      15.508  26.290  32.108  1.00  0.00           O  
ATOM   2399  CB  GLU A1777      14.228  25.318  34.471  1.00  0.00           C  
ATOM   2400  CG  GLU A1777      15.508  25.801  35.132  1.00  0.00           C  
ATOM   2401  CD  GLU A1777      16.512  24.694  35.287  1.00  0.00           C  
ATOM   2402  OE1 GLU A1777      17.090  24.290  34.258  1.00  0.00           O  
ATOM   2403  OE2 GLU A1777      16.718  24.205  36.419  1.00  0.00           O  
ATOM   2404  N   PRO A1778      14.623  28.331  32.579  1.00  0.00           N  
ATOM   2405  CA  PRO A1778      15.636  29.066  31.824  1.00  0.00           C  
ATOM   2406  C   PRO A1778      16.834  29.237  32.795  1.00  0.00           C  
ATOM   2407  O   PRO A1778      16.664  29.695  33.938  1.00  0.00           O  
ATOM   2408  CB  PRO A1778      14.971  30.430  31.570  1.00  0.00           C  
ATOM   2409  CG  PRO A1778      13.540  30.192  31.754  1.00  0.00           C  
ATOM   2410  CD  PRO A1778      13.453  29.178  32.852  1.00  0.00           C  
ATOM   2411  N   SER A1779      18.024  28.823  32.388  1.00  0.00           N  
ATOM   2412  CA  SER A1779      19.176  28.980  33.254  1.00  0.00           C  
ATOM   2413  C   SER A1779      20.349  29.550  32.472  1.00  0.00           C  
ATOM   2414  O   SER A1779      20.828  28.890  31.551  1.00  0.00           O  
ATOM   2415  CB  SER A1779      19.569  27.634  33.834  1.00  0.00           C  
ATOM   2416  OG  SER A1779      20.900  27.708  34.329  1.00  0.00           O  
ATOM   2417  N   ALA A1782      20.846  30.727  32.858  1.00  0.00           N  
ATOM   2418  CA  ALA A1782      21.965  31.350  32.145  1.00  0.00           C  
ATOM   2419  C   ALA A1782      23.174  31.471  33.052  1.00  0.00           C  
ATOM   2420  O   ALA A1782      23.026  31.436  34.264  1.00  0.00           O  
ATOM   2421  CB  ALA A1782      21.569  32.698  31.635  1.00  0.00           C  
ATOM   2422  N   GLY A1783      24.359  31.593  32.462  1.00  0.00           N  
ATOM   2423  CA  GLY A1783      25.594  31.700  33.219  1.00  0.00           C  
ATOM   2424  C   GLY A1783      26.114  33.116  33.073  1.00  0.00           C  
ATOM   2425  O   GLY A1783      26.524  33.544  31.982  1.00  0.00           O  
ATOM   2426  N   VAL A1784      26.123  33.846  34.185  1.00  0.00           N  
ATOM   2427  CA  VAL A1784      26.550  35.240  34.190  1.00  0.00           C  
ATOM   2428  C   VAL A1784      27.862  35.550  33.479  1.00  0.00           C  
ATOM   2429  O   VAL A1784      27.925  36.441  32.638  1.00  0.00           O  
ATOM   2430  CB  VAL A1784      26.630  35.769  35.613  1.00  0.00           C  
ATOM   2431  CG1 VAL A1784      26.844  37.271  35.596  1.00  0.00           C  
ATOM   2432  CG2 VAL A1784      25.369  35.407  36.358  1.00  0.00           C  
ATOM   2433  N   ASP A1785      28.897  34.805  33.823  1.00  0.00           N  
ATOM   2434  CA  ASP A1785      30.229  34.987  33.265  1.00  0.00           C  
ATOM   2435  C   ASP A1785      30.230  34.782  31.749  1.00  0.00           C  
ATOM   2436  O   ASP A1785      30.826  35.559  31.010  1.00  0.00           O  
ATOM   2437  CB  ASP A1785      31.193  34.007  33.935  1.00  0.00           C  
ATOM   2438  CG  ASP A1785      30.878  33.779  35.418  1.00  0.00           C  
ATOM   2439  OD1 ASP A1785      29.836  33.136  35.719  1.00  0.00           O  
ATOM   2440  OD2 ASP A1785      31.671  34.227  36.275  1.00  0.00           O  
ATOM   2441  N   ARG A1786      29.553  33.736  31.290  1.00  0.00           N  
ATOM   2442  CA  ARG A1786      29.447  33.442  29.866  1.00  0.00           C  
ATOM   2443  C   ARG A1786      28.874  34.671  29.187  1.00  0.00           C  
ATOM   2444  O   ARG A1786      29.437  35.153  28.211  1.00  0.00           O  
ATOM   2445  CB  ARG A1786      28.492  32.278  29.650  1.00  0.00           C  
ATOM   2446  CG  ARG A1786      28.889  31.004  30.367  1.00  0.00           C  
ATOM   2447  CD  ARG A1786      29.722  30.134  29.444  1.00  0.00           C  
ATOM   2448  NE  ARG A1786      30.178  28.896  30.079  1.00  0.00           N  
ATOM   2449  CZ  ARG A1786      29.733  27.676  29.780  1.00  0.00           C  
ATOM   2450  NH1 ARG A1786      28.785  27.500  28.859  1.00  0.00           N  
ATOM   2451  NH2 ARG A1786      30.227  26.630  30.426  1.00  0.00           N  
ATOM   2452  N   GLY A1787      27.775  35.193  29.744  1.00  0.00           N  
ATOM   2453  CA  GLY A1787      27.115  36.382  29.209  1.00  0.00           C  
ATOM   2454  C   GLY A1787      28.080  37.560  29.127  1.00  0.00           C  
ATOM   2455  O   GLY A1787      28.231  38.197  28.082  1.00  0.00           O  
ATOM   2456  N   VAL A1788      28.781  37.833  30.216  1.00  0.00           N  
ATOM   2457  CA  VAL A1788      29.729  38.929  30.236  1.00  0.00           C  
ATOM   2458  C   VAL A1788      30.728  38.737  29.100  1.00  0.00           C  
ATOM   2459  O   VAL A1788      30.940  39.656  28.317  1.00  0.00           O  
ATOM   2460  CB  VAL A1788      30.407  39.028  31.613  1.00  0.00           C  
ATOM   2461  CG1 VAL A1788      31.429  40.114  31.630  1.00  0.00           C  
ATOM   2462  CG2 VAL A1788      29.347  39.300  32.689  1.00  0.00           C  
ATOM   2463  N   LEU A1789      31.245  37.523  28.928  1.00  0.00           N  
ATOM   2464  CA  LEU A1789      32.199  37.264  27.847  1.00  0.00           C  
ATOM   2465  C   LEU A1789      31.607  37.437  26.469  1.00  0.00           C  
ATOM   2466  O   LEU A1789      32.270  37.931  25.569  1.00  0.00           O  
ATOM   2467  CB  LEU A1789      32.767  35.865  27.919  1.00  0.00           C  
ATOM   2468  CG  LEU A1789      34.273  36.001  28.082  1.00  0.00           C  
ATOM   2469  CD1 LEU A1789      34.903  34.648  27.923  1.00  0.00           C  
ATOM   2470  CD2 LEU A1789      34.846  36.953  27.084  1.00  0.00           C  
ATOM   2471  N   ALA A1790      30.366  36.994  26.302  1.00  0.00           N  
ATOM   2472  CA  ALA A1790      29.674  37.106  25.025  1.00  0.00           C  
ATOM   2473  C   ALA A1790      29.596  38.569  24.635  1.00  0.00           C  
ATOM   2474  O   ALA A1790      29.948  38.957  23.523  1.00  0.00           O  
ATOM   2475  CB  ALA A1790      28.277  36.524  25.126  1.00  0.00           C  
ATOM   2476  N   LEU A1791      29.177  39.392  25.584  1.00  0.00           N  
ATOM   2477  CA  LEU A1791      29.059  40.810  25.348  1.00  0.00           C  
ATOM   2478  C   LEU A1791      30.373  41.473  24.958  1.00  0.00           C  
ATOM   2479  O   LEU A1791      30.408  42.384  24.121  1.00  0.00           O  
ATOM   2480  CB  LEU A1791      28.518  41.461  26.591  1.00  0.00           C  
ATOM   2481  CG  LEU A1791      27.053  41.166  26.796  1.00  0.00           C  
ATOM   2482  CD1 LEU A1791      26.738  41.361  28.249  1.00  0.00           C  
ATOM   2483  CD2 LEU A1791      26.216  42.071  25.934  1.00  0.00           C  
ATOM   2484  N   LEU A1792      31.443  41.062  25.622  1.00  0.00           N  
ATOM   2485  CA  LEU A1792      32.759  41.614  25.349  1.00  0.00           C  
ATOM   2486  C   LEU A1792      33.199  41.168  23.964  1.00  0.00           C  
ATOM   2487  O   LEU A1792      33.578  41.984  23.125  1.00  0.00           O  
ATOM   2488  CB  LEU A1792      33.740  41.132  26.411  1.00  0.00           C  
ATOM   2489  CG  LEU A1792      33.544  41.859  27.731  1.00  0.00           C  
ATOM   2490  CD1 LEU A1792      34.363  41.217  28.796  1.00  0.00           C  
ATOM   2491  CD2 LEU A1792      33.940  43.293  27.567  1.00  0.00           C  
ATOM   2492  N   ALA A1793      33.074  39.865  23.729  1.00  0.00           N  
ATOM   2493  CA  ALA A1793      33.431  39.243  22.472  1.00  0.00           C  
ATOM   2494  C   ALA A1793      32.744  40.004  21.324  1.00  0.00           C  
ATOM   2495  O   ALA A1793      33.410  40.535  20.422  1.00  0.00           O  
ATOM   2496  CB  ALA A1793      33.018  37.774  22.503  1.00  0.00           C  
ATOM   2497  N   GLU A1794      31.431  40.138  21.415  1.00  0.00           N  
ATOM   2498  CA  GLU A1794      30.656  40.846  20.408  1.00  0.00           C  
ATOM   2499  C   GLU A1794      31.073  42.320  20.198  1.00  0.00           C  
ATOM   2500  O   GLU A1794      31.246  42.793  19.060  1.00  0.00           O  
ATOM   2501  CB  GLU A1794      29.196  40.784  20.828  1.00  0.00           C  
ATOM   2502  CG  GLU A1794      28.216  41.472  19.910  1.00  0.00           C  
ATOM   2503  CD  GLU A1794      27.850  40.655  18.679  1.00  0.00           C  
ATOM   2504  OE1 GLU A1794      27.479  39.464  18.816  1.00  0.00           O  
ATOM   2505  OE2 GLU A1794      27.880  41.232  17.568  1.00  0.00           O  
ATOM   2506  N   ALA A1795      31.254  43.026  21.307  1.00  0.00           N  
ATOM   2507  CA  ALA A1795      31.606  44.432  21.305  1.00  0.00           C  
ATOM   2508  C   ALA A1795      33.005  44.696  20.766  1.00  0.00           C  
ATOM   2509  O   ALA A1795      33.261  45.685  20.073  1.00  0.00           O  
ATOM   2510  CB  ALA A1795      31.493  44.976  22.712  1.00  0.00           C  
ATOM   2511  N   PHE A1796      33.916  43.804  21.085  1.00  0.00           N  
ATOM   2512  CA  PHE A1796      35.290  43.972  20.679  1.00  0.00           C  
ATOM   2513  C   PHE A1796      35.429  44.209  19.191  1.00  0.00           C  
ATOM   2514  O   PHE A1796      34.939  43.405  18.408  1.00  0.00           O  
ATOM   2515  CB  PHE A1796      36.040  42.713  21.058  1.00  0.00           C  
ATOM   2516  CG  PHE A1796      37.509  42.819  20.899  1.00  0.00           C  
ATOM   2517  CD1 PHE A1796      38.071  43.074  19.653  1.00  0.00           C  
ATOM   2518  CD2 PHE A1796      38.348  42.636  21.989  1.00  0.00           C  
ATOM   2519  CE1 PHE A1796      39.456  43.143  19.499  1.00  0.00           C  
ATOM   2520  CE2 PHE A1796      39.734  42.700  21.855  1.00  0.00           C  
ATOM   2521  CZ  PHE A1796      40.294  42.954  20.612  1.00  0.00           C  
ATOM   2522  N   THR A1797      36.088  45.288  18.788  1.00  0.00           N  
ATOM   2523  CA  THR A1797      36.301  45.532  17.366  1.00  0.00           C  
ATOM   2524  C   THR A1797      37.591  46.338  17.171  1.00  0.00           C  
ATOM   2525  O   THR A1797      37.894  47.196  17.996  1.00  0.00           O  
ATOM   2526  CB  THR A1797      35.115  46.301  16.717  1.00  0.00           C  
ATOM   2527  OG1 THR A1797      34.899  47.506  17.432  1.00  0.00           O  
ATOM   2528  CG2 THR A1797      33.803  45.495  16.745  1.00  0.00           C  
ATOM   2529  N   ARG A1798      38.378  46.034  16.127  1.00  0.00           N  
ATOM   2530  CA  ARG A1798      39.639  46.774  15.806  1.00  0.00           C  
ATOM   2531  C   ARG A1798      39.389  47.679  14.588  1.00  0.00           C  
ATOM   2532  O   ARG A1798      38.956  47.200  13.540  1.00  0.00           O  
ATOM   2533  CB  ARG A1798      40.788  45.827  15.456  1.00  0.00           C  
ATOM   2534  CG  ARG A1798      40.717  44.479  16.120  1.00  0.00           C  
ATOM   2535  CD  ARG A1798      42.023  43.750  15.933  1.00  0.00           C  
ATOM   2536  NE  ARG A1798      43.140  44.548  16.431  1.00  0.00           N  
ATOM   2537  CZ  ARG A1798      43.938  44.199  17.445  1.00  0.00           C  
ATOM   2538  NH1 ARG A1798      43.785  43.025  18.061  1.00  0.00           N  
ATOM   2539  NH2 ARG A1798      44.924  45.009  17.826  1.00  0.00           N  
ATOM   2540  N   GLU A1799      39.676  48.966  14.699  1.00  0.00           N  
ATOM   2541  CA  GLU A1799      39.416  49.867  13.587  1.00  0.00           C  
ATOM   2542  C   GLU A1799      40.660  50.469  13.000  1.00  0.00           C  
ATOM   2543  O   GLU A1799      41.537  50.894  13.741  1.00  0.00           O  
ATOM   2544  CB  GLU A1799      38.542  51.006  14.048  1.00  0.00           C  
ATOM   2545  CG  GLU A1799      37.084  50.729  14.006  1.00  0.00           C  
ATOM   2546  CD  GLU A1799      36.290  52.000  14.163  1.00  0.00           C  
ATOM   2547  OE1 GLU A1799      36.918  53.083  14.257  1.00  0.00           O  
ATOM   2548  OE2 GLU A1799      35.040  51.925  14.199  1.00  0.00           O  
ATOM   2549  N   GLU A1800      40.739  50.548  11.677  1.00  0.00           N  
ATOM   2550  CA  GLU A1800      41.915  51.146  11.049  1.00  0.00           C  
ATOM   2551  C   GLU A1800      41.700  52.668  10.971  1.00  0.00           C  
ATOM   2552  O   GLU A1800      40.617  53.122  10.588  1.00  0.00           O  
ATOM   2553  CB  GLU A1800      42.142  50.540   9.662  1.00  0.00           C  
ATOM   2554  CG  GLU A1800      43.472  50.931   9.029  1.00  0.00           C  
ATOM   2555  CD  GLU A1800      43.729  50.194   7.741  1.00  0.00           C  
ATOM   2556  OE1 GLU A1800      42.868  50.261   6.826  1.00  0.00           O  
ATOM   2557  OE2 GLU A1800      44.788  49.537   7.658  1.00  0.00           O  
ATOM   2558  N   LEU A1801      42.716  53.442  11.363  1.00  0.00           N  
ATOM   2559  CA  LEU A1801      42.638  54.911  11.370  1.00  0.00           C  
ATOM   2560  C   LEU A1801      43.259  55.610  10.151  1.00  0.00           C  
ATOM   2561  O   LEU A1801      44.262  55.151   9.588  1.00  0.00           O  
ATOM   2562  CB  LEU A1801      43.276  55.469  12.647  1.00  0.00           C  
ATOM   2563  CG  LEU A1801      42.677  55.058  13.991  1.00  0.00           C  
ATOM   2564  CD1 LEU A1801      43.494  55.657  15.116  1.00  0.00           C  
ATOM   2565  CD2 LEU A1801      41.235  55.513  14.089  1.00  0.00           C  
ATOM   2566  N   PRO A1802      42.711  56.782   9.782  1.00  0.00           N  
ATOM   2567  CA  PRO A1802      43.213  57.539   8.637  1.00  0.00           C  
ATOM   2568  C   PRO A1802      44.724  57.738   8.628  1.00  0.00           C  
ATOM   2569  O   PRO A1802      45.325  57.777   7.565  1.00  0.00           O  
ATOM   2570  CB  PRO A1802      42.460  58.872   8.740  1.00  0.00           C  
ATOM   2571  CG  PRO A1802      42.048  58.949  10.182  1.00  0.00           C  
ATOM   2572  CD  PRO A1802      41.650  57.531  10.467  1.00  0.00           C  
ATOM   2573  N   ASN A1803      45.354  57.849   9.789  1.00  0.00           N  
ATOM   2574  CA  ASN A1803      46.802  58.045   9.801  1.00  0.00           C  
ATOM   2575  C   ASN A1803      47.599  56.758   9.552  1.00  0.00           C  
ATOM   2576  O   ASN A1803      48.800  56.813   9.269  1.00  0.00           O  
ATOM   2577  CB  ASN A1803      47.252  58.702  11.105  1.00  0.00           C  
ATOM   2578  CG  ASN A1803      46.928  57.858  12.312  1.00  0.00           C  
ATOM   2579  OD1 ASN A1803      45.835  57.292  12.398  1.00  0.00           O  
ATOM   2580  ND2 ASN A1803      47.875  57.741  13.239  1.00  0.00           N  
ATOM   2581  N   GLY A1804      46.944  55.608   9.678  1.00  0.00           N  
ATOM   2582  CA  GLY A1804      47.634  54.354   9.438  1.00  0.00           C  
ATOM   2583  C   GLY A1804      47.519  53.306  10.532  1.00  0.00           C  
ATOM   2584  O   GLY A1804      47.411  52.108  10.223  1.00  0.00           O  
ATOM   2585  N   GLU A1805      47.596  53.732  11.796  1.00  0.00           N  
ATOM   2586  CA  GLU A1805      47.487  52.810  12.935  1.00  0.00           C  
ATOM   2587  C   GLU A1805      46.037  52.441  13.218  1.00  0.00           C  
ATOM   2588  O   GLU A1805      45.110  53.023  12.648  1.00  0.00           O  
ATOM   2589  CB  GLU A1805      48.109  53.387  14.215  1.00  0.00           C  
ATOM   2590  CG  GLU A1805      49.627  53.466  14.220  1.00  0.00           C  
ATOM   2591  CD  GLU A1805      50.155  54.592  13.331  1.00  0.00           C  
ATOM   2592  OE1 GLU A1805      50.146  55.763  13.782  1.00  0.00           O  
ATOM   2593  OE2 GLU A1805      50.561  54.314  12.176  1.00  0.00           O  
ATOM   2594  N   GLU A1806      45.854  51.486  14.127  1.00  0.00           N  
ATOM   2595  CA  GLU A1806      44.531  50.997  14.513  1.00  0.00           C  
ATOM   2596  C   GLU A1806      44.158  51.348  15.969  1.00  0.00           C  
ATOM   2597  O   GLU A1806      44.961  51.925  16.714  1.00  0.00           O  
ATOM   2598  CB  GLU A1806      44.475  49.471  14.325  1.00  0.00           C  
ATOM   2599  CG  GLU A1806      45.687  48.748  14.929  1.00  0.00           C  
ATOM   2600  CD  GLU A1806      45.363  47.395  15.526  1.00  0.00           C  
ATOM   2601  OE1 GLU A1806      44.403  46.737  15.056  1.00  0.00           O  
ATOM   2602  OE2 GLU A1806      46.078  46.997  16.478  1.00  0.00           O  
ATOM   2603  N   ARG A1807      42.924  51.023  16.352  1.00  0.00           N  
ATOM   2604  CA  ARG A1807      42.439  51.255  17.710  1.00  0.00           C  
ATOM   2605  C   ARG A1807      41.489  50.135  18.094  1.00  0.00           C  
ATOM   2606  O   ARG A1807      40.829  49.556  17.230  1.00  0.00           O  
ATOM   2607  CB  ARG A1807      41.670  52.569  17.806  1.00  0.00           C  
ATOM   2608  CG  ARG A1807      40.274  52.534  17.194  1.00  0.00           C  
ATOM   2609  CD  ARG A1807      39.506  53.739  17.649  1.00  0.00           C  
ATOM   2610  NE  ARG A1807      38.183  53.822  17.058  1.00  0.00           N  
ATOM   2611  CZ  ARG A1807      37.134  54.408  17.639  1.00  0.00           C  
ATOM   2612  NH1 ARG A1807      37.228  54.916  18.858  1.00  0.00           N  
ATOM   2613  NH2 ARG A1807      35.964  54.453  17.021  1.00  0.00           N  
ATOM   2614  N   ILE A1808      41.436  49.818  19.382  1.00  0.00           N  
ATOM   2615  CA  ILE A1808      40.518  48.804  19.859  1.00  0.00           C  
ATOM   2616  C   ILE A1808      39.373  49.572  20.490  1.00  0.00           C  
ATOM   2617  O   ILE A1808      39.606  50.531  21.237  1.00  0.00           O  
ATOM   2618  CB  ILE A1808      41.158  47.931  20.899  1.00  0.00           C  
ATOM   2619  CG1 ILE A1808      42.444  47.351  20.336  1.00  0.00           C  
ATOM   2620  CG2 ILE A1808      40.205  46.818  21.284  1.00  0.00           C  
ATOM   2621  CD1 ILE A1808      43.150  46.456  21.296  1.00  0.00           C  
ATOM   2622  N   VAL A1809      38.148  49.199  20.132  1.00  0.00           N  
ATOM   2623  CA  VAL A1809      36.941  49.850  20.638  1.00  0.00           C  
ATOM   2624  C   VAL A1809      35.914  48.831  21.114  1.00  0.00           C  
ATOM   2625  O   VAL A1809      35.492  47.964  20.344  1.00  0.00           O  
ATOM   2626  CB  VAL A1809      36.245  50.642  19.546  1.00  0.00           C  
ATOM   2627  CG1 VAL A1809      35.473  51.749  20.152  1.00  0.00           C  
ATOM   2628  CG2 VAL A1809      37.239  51.159  18.555  1.00  0.00           C  
ATOM   2629  N   LEU A1810      35.544  48.883  22.387  1.00  0.00           N  
ATOM   2630  CA  LEU A1810      34.525  47.963  22.875  1.00  0.00           C  
ATOM   2631  C   LEU A1810      33.191  48.596  22.544  1.00  0.00           C  
ATOM   2632  O   LEU A1810      32.810  49.604  23.140  1.00  0.00           O  
ATOM   2633  CB  LEU A1810      34.620  47.761  24.371  1.00  0.00           C  
ATOM   2634  CG  LEU A1810      35.431  46.562  24.820  1.00  0.00           C  
ATOM   2635  CD1 LEU A1810      34.883  46.177  26.171  1.00  0.00           C  
ATOM   2636  CD2 LEU A1810      35.268  45.411  23.865  1.00  0.00           C  
ATOM   2637  N   LYS A1811      32.506  48.063  21.547  1.00  0.00           N  
ATOM   2638  CA  LYS A1811      31.217  48.613  21.161  1.00  0.00           C  
ATOM   2639  C   LYS A1811      30.096  47.988  21.986  1.00  0.00           C  
ATOM   2640  O   LYS A1811      29.260  47.224  21.469  1.00  0.00           O  
ATOM   2641  CB  LYS A1811      30.971  48.411  19.671  1.00  0.00           C  
ATOM   2642  CG  LYS A1811      31.873  49.230  18.759  1.00  0.00           C  
ATOM   2643  CD  LYS A1811      31.139  49.546  17.456  1.00  0.00           C  
ATOM   2644  CE  LYS A1811      31.930  50.475  16.545  1.00  0.00           C  
ATOM   2645  NZ  LYS A1811      31.073  51.253  15.570  1.00  0.00           N  
ATOM   2646  N   LEU A1812      30.124  48.258  23.290  1.00  0.00           N  
ATOM   2647  CA  LEU A1812      29.106  47.742  24.203  1.00  0.00           C  
ATOM   2648  C   LEU A1812      27.841  48.602  24.126  1.00  0.00           C  
ATOM   2649  O   LEU A1812      27.920  49.807  23.842  1.00  0.00           O  
ATOM   2650  CB  LEU A1812      29.629  47.805  25.622  1.00  0.00           C  
ATOM   2651  CG  LEU A1812      30.695  46.829  26.052  1.00  0.00           C  
ATOM   2652  CD1 LEU A1812      31.320  47.331  27.344  1.00  0.00           C  
ATOM   2653  CD2 LEU A1812      30.036  45.476  26.227  1.00  0.00           C  
ATOM   2654  N   LYS A1813      26.679  48.004  24.376  1.00  0.00           N  
ATOM   2655  CA  LYS A1813      25.427  48.755  24.374  1.00  0.00           C  
ATOM   2656  C   LYS A1813      25.610  49.777  25.521  1.00  0.00           C  
ATOM   2657  O   LYS A1813      25.908  49.399  26.660  1.00  0.00           O  
ATOM   2658  CB  LYS A1813      24.260  47.820  24.682  1.00  0.00           C  
ATOM   2659  CG  LYS A1813      22.890  48.456  24.497  1.00  0.00           C  
ATOM   2660  CD  LYS A1813      21.802  47.683  25.237  1.00  0.00           C  
ATOM   2661  CE  LYS A1813      20.424  48.312  25.091  1.00  0.00           C  
ATOM   2662  NZ  LYS A1813      19.777  48.008  23.786  1.00  0.00           N  
ATOM   2663  N   PRO A1814      25.395  51.076  25.251  1.00  0.00           N  
ATOM   2664  CA  PRO A1814      25.548  52.162  26.243  1.00  0.00           C  
ATOM   2665  C   PRO A1814      25.029  51.890  27.658  1.00  0.00           C  
ATOM   2666  O   PRO A1814      25.773  51.992  28.641  1.00  0.00           O  
ATOM   2667  CB  PRO A1814      24.799  53.340  25.604  1.00  0.00           C  
ATOM   2668  CG  PRO A1814      24.865  53.061  24.149  1.00  0.00           C  
ATOM   2669  CD  PRO A1814      24.707  51.558  24.040  1.00  0.00           C  
ATOM   2670  N   GLN A1815      23.758  51.532  27.751  1.00  0.00           N  
ATOM   2671  CA  GLN A1815      23.137  51.269  29.022  1.00  0.00           C  
ATOM   2672  C   GLN A1815      23.884  50.219  29.859  1.00  0.00           C  
ATOM   2673  O   GLN A1815      23.803  50.228  31.079  1.00  0.00           O  
ATOM   2674  CB  GLN A1815      21.691  50.890  28.781  1.00  0.00           C  
ATOM   2675  CG  GLN A1815      20.860  52.003  28.126  1.00  0.00           C  
ATOM   2676  CD  GLN A1815      20.943  52.023  26.596  1.00  0.00           C  
ATOM   2677  OE1 GLN A1815      21.671  51.231  25.995  1.00  0.00           O  
ATOM   2678  NE2 GLN A1815      20.170  52.912  25.959  1.00  0.00           N  
ATOM   2679  N   LEU A1816      24.690  49.389  29.218  1.00  0.00           N  
ATOM   2680  CA  LEU A1816      25.450  48.367  29.915  1.00  0.00           C  
ATOM   2681  C   LEU A1816      26.920  48.685  30.178  1.00  0.00           C  
ATOM   2682  O   LEU A1816      27.597  47.959  30.915  1.00  0.00           O  
ATOM   2683  CB  LEU A1816      25.384  47.060  29.144  1.00  0.00           C  
ATOM   2684  CG  LEU A1816      23.986  46.448  29.054  1.00  0.00           C  
ATOM   2685  CD1 LEU A1816      24.077  45.100  28.393  1.00  0.00           C  
ATOM   2686  CD2 LEU A1816      23.376  46.273  30.414  1.00  0.00           C  
ATOM   2687  N   ALA A1817      27.434  49.736  29.553  1.00  0.00           N  
ATOM   2688  CA  ALA A1817      28.838  50.119  29.715  1.00  0.00           C  
ATOM   2689  C   ALA A1817      29.221  50.314  31.172  1.00  0.00           C  
ATOM   2690  O   ALA A1817      28.445  50.929  31.929  1.00  0.00           O  
ATOM   2691  CB  ALA A1817      29.083  51.410  28.979  1.00  0.00           C  
ATOM   2692  N   PRO A1818      30.404  49.801  31.593  1.00  0.00           N  
ATOM   2693  CA  PRO A1818      30.819  49.994  32.989  1.00  0.00           C  
ATOM   2694  C   PRO A1818      30.834  51.515  33.307  1.00  0.00           C  
ATOM   2695  O   PRO A1818      30.485  51.910  34.415  1.00  0.00           O  
ATOM   2696  CB  PRO A1818      32.219  49.358  33.037  1.00  0.00           C  
ATOM   2697  CG  PRO A1818      32.683  49.451  31.660  1.00  0.00           C  
ATOM   2698  CD  PRO A1818      31.445  49.092  30.848  1.00  0.00           C  
ATOM   2699  N   ILE A1819      31.155  52.371  32.325  1.00  0.00           N  
ATOM   2700  CA  ILE A1819      31.134  53.838  32.542  1.00  0.00           C  
ATOM   2701  C   ILE A1819      30.350  54.547  31.436  1.00  0.00           C  
ATOM   2702  O   ILE A1819      30.605  54.305  30.258  1.00  0.00           O  
ATOM   2703  CB  ILE A1819      32.547  54.453  32.529  1.00  0.00           C  
ATOM   2704  CG1 ILE A1819      33.413  53.807  33.588  1.00  0.00           C  
ATOM   2705  CG2 ILE A1819      32.493  55.956  32.746  1.00  0.00           C  
ATOM   2706  CD1 ILE A1819      34.838  54.237  33.495  1.00  0.00           C  
ATOM   2707  N   LYS A1820      29.431  55.436  31.796  1.00  0.00           N  
ATOM   2708  CA  LYS A1820      28.661  56.148  30.789  1.00  0.00           C  
ATOM   2709  C   LYS A1820      29.372  57.407  30.271  1.00  0.00           C  
ATOM   2710  O   LYS A1820      29.502  57.593  29.072  1.00  0.00           O  
ATOM   2711  CB  LYS A1820      27.268  56.517  31.305  1.00  0.00           C  
ATOM   2712  CG  LYS A1820      26.208  55.444  31.149  1.00  0.00           C  
ATOM   2713  CD  LYS A1820      26.517  54.187  31.952  1.00  0.00           C  
ATOM   2714  CE  LYS A1820      25.408  53.137  31.807  1.00  0.00           C  
ATOM   2715  NZ  LYS A1820      25.751  51.830  32.456  1.00  0.00           N  
ATOM   2716  N   VAL A1821      29.804  58.293  31.146  1.00  0.00           N  
ATOM   2717  CA  VAL A1821      30.466  59.489  30.676  1.00  0.00           C  
ATOM   2718  C   VAL A1821      31.763  59.678  31.416  1.00  0.00           C  
ATOM   2719  O   VAL A1821      31.856  59.338  32.590  1.00  0.00           O  
ATOM   2720  CB  VAL A1821      29.634  60.737  30.958  1.00  0.00           C  
ATOM   2721  CG1 VAL A1821      30.332  61.975  30.377  1.00  0.00           C  
ATOM   2722  CG2 VAL A1821      28.242  60.565  30.413  1.00  0.00           C  
ATOM   2723  N   ALA A1822      32.784  60.169  30.737  1.00  0.00           N  
ATOM   2724  CA  ALA A1822      34.046  60.452  31.401  1.00  0.00           C  
ATOM   2725  C   ALA A1822      34.223  61.960  31.248  1.00  0.00           C  
ATOM   2726  O   ALA A1822      33.981  62.497  30.164  1.00  0.00           O  
ATOM   2727  CB  ALA A1822      35.201  59.700  30.768  1.00  0.00           C  
ATOM   2728  N   VAL A1830      34.492  62.643  32.364  1.00  0.00           N  
ATOM   2729  CA  VAL A1830      34.702  64.093  32.405  1.00  0.00           C  
ATOM   2730  C   VAL A1830      36.210  64.247  32.574  1.00  0.00           C  
ATOM   2731  O   VAL A1830      36.773  63.803  33.574  1.00  0.00           O  
ATOM   2732  CB  VAL A1830      33.964  64.704  33.578  1.00  0.00           C  
ATOM   2733  CG1 VAL A1830      34.186  66.173  33.606  1.00  0.00           C  
ATOM   2734  CG2 VAL A1830      32.486  64.381  33.466  1.00  0.00           C  
ATOM   2735  N   ILE A1831      36.860  64.845  31.581  1.00  0.00           N  
ATOM   2736  CA  ILE A1831      38.305  64.967  31.586  1.00  0.00           C  
ATOM   2737  C   ILE A1831      38.817  66.396  31.514  1.00  0.00           C  
ATOM   2738  O   ILE A1831      38.410  67.165  30.622  1.00  0.00           O  
ATOM   2739  CB  ILE A1831      38.905  64.177  30.399  1.00  0.00           C  
ATOM   2740  CG1 ILE A1831      38.110  62.882  30.153  1.00  0.00           C  
ATOM   2741  CG2 ILE A1831      40.365  63.842  30.686  1.00  0.00           C  
ATOM   2742  CD1 ILE A1831      38.619  62.071  28.986  1.00  0.00           C  
ATOM   2743  N   PRO A1832      39.666  66.788  32.502  1.00  0.00           N  
ATOM   2744  CA  PRO A1832      40.275  68.120  32.606  1.00  0.00           C  
ATOM   2745  C   PRO A1832      41.498  68.161  31.670  1.00  0.00           C  
ATOM   2746  O   PRO A1832      42.362  67.258  31.707  1.00  0.00           O  
ATOM   2747  CB  PRO A1832      40.665  68.198  34.092  1.00  0.00           C  
ATOM   2748  CG  PRO A1832      41.086  66.826  34.390  1.00  0.00           C  
ATOM   2749  CD  PRO A1832      40.038  65.970  33.674  1.00  0.00           C  
ATOM   2750  N   LEU A1833      41.571  69.212  30.850  1.00  0.00           N  
ATOM   2751  CA  LEU A1833      42.645  69.367  29.874  1.00  0.00           C  
ATOM   2752  C   LEU A1833      44.064  69.419  30.464  1.00  0.00           C  
ATOM   2753  O   LEU A1833      44.986  68.760  29.937  1.00  0.00           O  
ATOM   2754  CB  LEU A1833      42.351  70.566  28.965  1.00  0.00           C  
ATOM   2755  CG  LEU A1833      43.032  70.524  27.593  1.00  0.00           C  
ATOM   2756  CD1 LEU A1833      43.209  69.081  27.095  1.00  0.00           C  
ATOM   2757  CD2 LEU A1833      42.215  71.349  26.596  1.00  0.00           C  
ATOM   2758  N   VAL A1834      44.216  70.154  31.573  1.00  0.00           N  
ATOM   2759  CA  VAL A1834      45.494  70.307  32.280  1.00  0.00           C  
ATOM   2760  C   VAL A1834      45.358  69.860  33.735  1.00  0.00           C  
ATOM   2761  O   VAL A1834      44.436  70.294  34.440  1.00  0.00           O  
ATOM   2762  CB  VAL A1834      45.977  71.748  32.222  1.00  0.00           C  
ATOM   2763  CG1 VAL A1834      46.822  71.949  30.976  1.00  0.00           C  
ATOM   2764  CG2 VAL A1834      44.788  72.685  32.192  1.00  0.00           C  
ATOM   2765  N   LYS A1835      46.297  69.013  34.173  1.00  0.00           N  
ATOM   2766  CA  LYS A1835      46.316  68.414  35.524  1.00  0.00           C  
ATOM   2767  C   LYS A1835      46.660  69.255  36.750  1.00  0.00           C  
ATOM   2768  O   LYS A1835      46.260  68.904  37.860  1.00  0.00           O  
ATOM   2769  CB  LYS A1835      47.225  67.176  35.543  1.00  0.00           C  
ATOM   2770  CG  LYS A1835      46.486  65.850  35.561  1.00  0.00           C  
ATOM   2771  CD  LYS A1835      45.650  65.625  34.286  1.00  0.00           C  
ATOM   2772  CE  LYS A1835      46.506  65.373  33.035  1.00  0.00           C  
ATOM   2773  NZ  LYS A1835      45.645  64.905  31.923  1.00  0.00           N  
ATOM   2774  N   ASN A1836      47.463  70.299  36.569  1.00  0.00           N  
ATOM   2775  CA  ASN A1836      47.877  71.164  37.677  1.00  0.00           C  
ATOM   2776  C   ASN A1836      46.857  72.249  38.064  1.00  0.00           C  
ATOM   2777  O   ASN A1836      46.806  72.665  39.215  1.00  0.00           O  
ATOM   2778  CB  ASN A1836      49.217  71.836  37.349  1.00  0.00           C  
ATOM   2779  CG  ASN A1836      49.083  72.919  36.265  1.00  0.00           C  
ATOM   2780  OD1 ASN A1836      48.124  72.917  35.483  1.00  0.00           O  
ATOM   2781  ND2 ASN A1836      50.034  73.846  36.221  1.00  0.00           N  
ATOM   2782  N   ARG A1837      46.061  72.726  37.115  1.00  0.00           N  
ATOM   2783  CA  ARG A1837      45.097  73.774  37.418  1.00  0.00           C  
ATOM   2784  C   ARG A1837      43.909  73.397  38.307  1.00  0.00           C  
ATOM   2785  O   ARG A1837      43.073  72.563  37.947  1.00  0.00           O  
ATOM   2786  CB  ARG A1837      44.635  74.445  36.132  1.00  0.00           C  
ATOM   2787  CG  ARG A1837      45.642  75.451  35.592  1.00  0.00           C  
ATOM   2788  CD  ARG A1837      45.940  76.535  36.626  1.00  0.00           C  
ATOM   2789  NE  ARG A1837      46.219  77.831  36.002  1.00  0.00           N  
ATOM   2790  CZ  ARG A1837      45.521  78.949  36.233  1.00  0.00           C  
ATOM   2791  NH1 ARG A1837      44.509  78.943  37.102  1.00  0.00           N  
ATOM   2792  NH2 ARG A1837      45.847  80.089  35.609  1.00  0.00           N  
ATOM   2793  N   PRO A1838      43.794  74.065  39.464  1.00  0.00           N  
ATOM   2794  CA  PRO A1838      42.737  73.847  40.443  1.00  0.00           C  
ATOM   2795  C   PRO A1838      41.363  74.337  40.042  1.00  0.00           C  
ATOM   2796  O   PRO A1838      40.387  73.665  40.355  1.00  0.00           O  
ATOM   2797  CB  PRO A1838      43.254  74.578  41.670  1.00  0.00           C  
ATOM   2798  CG  PRO A1838      43.957  75.715  41.086  1.00  0.00           C  
ATOM   2799  CD  PRO A1838      44.730  75.085  39.949  1.00  0.00           C  
ATOM   2800  N   GLU A1839      41.247  75.484  39.377  1.00  0.00           N  
ATOM   2801  CA  GLU A1839      39.905  75.941  38.992  1.00  0.00           C  
ATOM   2802  C   GLU A1839      39.321  75.000  37.957  1.00  0.00           C  
ATOM   2803  O   GLU A1839      38.101  74.955  37.769  1.00  0.00           O  
ATOM   2804  CB  GLU A1839      39.879  77.355  38.428  1.00  0.00           C  
ATOM   2805  CG  GLU A1839      40.556  78.373  39.279  1.00  0.00           C  
ATOM   2806  CD  GLU A1839      41.999  78.597  38.844  1.00  0.00           C  
ATOM   2807  OE1 GLU A1839      42.803  77.626  38.843  1.00  0.00           O  
ATOM   2808  OE2 GLU A1839      42.325  79.749  38.465  1.00  0.00           O  
ATOM   2809  N   ILE A1840      40.203  74.278  37.266  1.00  0.00           N  
ATOM   2810  CA  ILE A1840      39.802  73.301  36.253  1.00  0.00           C  
ATOM   2811  C   ILE A1840      39.315  71.989  36.893  1.00  0.00           C  
ATOM   2812  O   ILE A1840      38.156  71.598  36.710  1.00  0.00           O  
ATOM   2813  CB  ILE A1840      40.962  73.032  35.250  1.00  0.00           C  
ATOM   2814  CG1 ILE A1840      41.069  74.224  34.291  1.00  0.00           C  
ATOM   2815  CG2 ILE A1840      40.779  71.676  34.523  1.00  0.00           C  
ATOM   2816  CD1 ILE A1840      42.156  74.119  33.248  1.00  0.00           C  
ATOM   2817  N   THR A1841      40.182  71.335  37.667  1.00  0.00           N  
ATOM   2818  CA  THR A1841      39.821  70.088  38.326  1.00  0.00           C  
ATOM   2819  C   THR A1841      38.550  70.277  39.152  1.00  0.00           C  
ATOM   2820  O   THR A1841      37.618  69.471  39.080  1.00  0.00           O  
ATOM   2821  CB  THR A1841      40.936  69.614  39.251  1.00  0.00           C  
ATOM   2822  OG1 THR A1841      41.157  70.609  40.249  1.00  0.00           O  
ATOM   2823  CG2 THR A1841      42.220  69.412  38.472  1.00  0.00           C  
ATOM   2824  N   GLU A1842      38.487  71.379  39.883  1.00  0.00           N  
ATOM   2825  CA  GLU A1842      37.340  71.667  40.735  1.00  0.00           C  
ATOM   2826  C   GLU A1842      36.033  71.819  39.927  1.00  0.00           C  
ATOM   2827  O   GLU A1842      34.946  71.474  40.390  1.00  0.00           O  
ATOM   2828  CB  GLU A1842      37.656  72.908  41.589  1.00  0.00           C  
ATOM   2829  CG  GLU A1842      36.802  73.113  42.849  1.00  0.00           C  
ATOM   2830  CD  GLU A1842      36.069  74.477  42.843  1.00  0.00           C  
ATOM   2831  OE1 GLU A1842      36.734  75.545  42.692  1.00  0.00           O  
ATOM   2832  OE2 GLU A1842      34.814  74.472  42.974  1.00  0.00           O  
ATOM   2833  N   TYR A1843      36.159  72.255  38.686  1.00  0.00           N  
ATOM   2834  CA  TYR A1843      35.003  72.446  37.807  1.00  0.00           C  
ATOM   2835  C   TYR A1843      34.499  71.114  37.286  1.00  0.00           C  
ATOM   2836  O   TYR A1843      33.279  70.884  37.140  1.00  0.00           O  
ATOM   2837  CB  TYR A1843      35.414  73.272  36.592  1.00  0.00           C  
ATOM   2838  CG  TYR A1843      34.245  73.596  35.708  1.00  0.00           C  
ATOM   2839  CD1 TYR A1843      33.710  72.651  34.817  1.00  0.00           C  
ATOM   2840  CD2 TYR A1843      33.612  74.825  35.813  1.00  0.00           C  
ATOM   2841  CE1 TYR A1843      32.559  72.942  34.063  1.00  0.00           C  
ATOM   2842  CE2 TYR A1843      32.470  75.126  35.071  1.00  0.00           C  
ATOM   2843  CZ  TYR A1843      31.946  74.191  34.207  1.00  0.00           C  
ATOM   2844  OH  TYR A1843      30.811  74.537  33.523  1.00  0.00           O  
ATOM   2845  N   ALA A1844      35.486  70.339  36.842  1.00  0.00           N  
ATOM   2846  CA  ALA A1844      35.307  69.026  36.283  1.00  0.00           C  
ATOM   2847  C   ALA A1844      34.542  68.202  37.277  1.00  0.00           C  
ATOM   2848  O   ALA A1844      33.477  67.651  36.958  1.00  0.00           O  
ATOM   2849  CB  ALA A1844      36.650  68.405  36.027  1.00  0.00           C  
ATOM   2850  N   LYS A1845      35.076  68.165  38.497  1.00  0.00           N  
ATOM   2851  CA  LYS A1845      34.458  67.435  39.581  1.00  0.00           C  
ATOM   2852  C   LYS A1845      33.037  67.945  39.832  1.00  0.00           C  
ATOM   2853  O   LYS A1845      32.115  67.150  39.950  1.00  0.00           O  
ATOM   2854  CB  LYS A1845      35.318  67.536  40.826  1.00  0.00           C  
ATOM   2855  CG  LYS A1845      36.585  66.693  40.774  1.00  0.00           C  
ATOM   2856  CD  LYS A1845      37.619  67.221  41.766  1.00  0.00           C  
ATOM   2857  CE  LYS A1845      38.547  66.135  42.292  1.00  0.00           C  
ATOM   2858  NZ  LYS A1845      37.781  65.280  43.255  1.00  0.00           N  
ATOM   2859  N   ARG A1847      32.825  69.256  39.824  1.00  0.00           N  
ATOM   2860  CA  ARG A1847      31.470  69.774  40.043  1.00  0.00           C  
ATOM   2861  C   ARG A1847      30.533  69.313  38.937  1.00  0.00           C  
ATOM   2862  O   ARG A1847      29.371  69.005  39.167  1.00  0.00           O  
ATOM   2863  CB  ARG A1847      31.472  71.303  40.143  1.00  0.00           C  
ATOM   2864  CG  ARG A1847      31.600  71.832  41.580  1.00  0.00           C  
ATOM   2865  CD  ARG A1847      31.957  73.318  41.617  1.00  0.00           C  
ATOM   2866  NE  ARG A1847      31.221  74.117  40.617  1.00  0.00           N  
ATOM   2867  CZ  ARG A1847      31.773  75.047  39.825  1.00  0.00           C  
ATOM   2868  NH1 ARG A1847      33.084  75.310  39.913  1.00  0.00           N  
ATOM   2869  NH2 ARG A1847      31.015  75.720  38.945  1.00  0.00           N  
ATOM   2870  N   LEU A1848      31.067  69.222  37.733  1.00  0.00           N  
ATOM   2871  CA  LEU A1848      30.301  68.798  36.582  1.00  0.00           C  
ATOM   2872  C   LEU A1848      29.933  67.280  36.605  1.00  0.00           C  
ATOM   2873  O   LEU A1848      28.777  66.875  36.312  1.00  0.00           O  
ATOM   2874  CB  LEU A1848      31.127  69.138  35.356  1.00  0.00           C  
ATOM   2875  CG  LEU A1848      30.534  68.656  34.050  1.00  0.00           C  
ATOM   2876  CD1 LEU A1848      29.193  69.364  33.843  1.00  0.00           C  
ATOM   2877  CD2 LEU A1848      31.522  68.919  32.923  1.00  0.00           C  
ATOM   2878  N   LYS A1849      30.925  66.445  36.921  1.00  0.00           N  
ATOM   2879  CA  LYS A1849      30.727  65.001  37.009  1.00  0.00           C  
ATOM   2880  C   LYS A1849      29.553  64.676  37.931  1.00  0.00           C  
ATOM   2881  O   LYS A1849      28.793  63.737  37.701  1.00  0.00           O  
ATOM   2882  CB  LYS A1849      31.983  64.342  37.559  1.00  0.00           C  
ATOM   2883  CG  LYS A1849      31.775  62.881  37.902  1.00  0.00           C  
ATOM   2884  CD  LYS A1849      32.147  62.597  39.345  1.00  0.00           C  
ATOM   2885  CE  LYS A1849      31.463  61.346  39.855  1.00  0.00           C  
ATOM   2886  NZ  LYS A1849      31.713  61.092  41.307  1.00  0.00           N  
ATOM   2887  N   ALA A1850      29.461  65.421  39.019  1.00  0.00           N  
ATOM   2888  CA  ALA A1850      28.391  65.247  39.974  1.00  0.00           C  
ATOM   2889  C   ALA A1850      27.069  65.677  39.369  1.00  0.00           C  
ATOM   2890  O   ALA A1850      26.057  65.003  39.563  1.00  0.00           O  
ATOM   2891  CB  ALA A1850      28.673  66.039  41.208  1.00  0.00           C  
ATOM   2892  N   ARG A1851      27.063  66.787  38.638  1.00  0.00           N  
ATOM   2893  CA  ARG A1851      25.815  67.232  38.036  1.00  0.00           C  
ATOM   2894  C   ARG A1851      25.295  66.155  37.093  1.00  0.00           C  
ATOM   2895  O   ARG A1851      24.096  65.880  37.046  1.00  0.00           O  
ATOM   2896  CB  ARG A1851      25.967  68.543  37.259  1.00  0.00           C  
ATOM   2897  CG  ARG A1851      24.586  69.117  36.872  1.00  0.00           C  
ATOM   2898  CD  ARG A1851      24.517  69.704  35.457  1.00  0.00           C  
ATOM   2899  NE  ARG A1851      24.949  71.104  35.340  1.00  0.00           N  
ATOM   2900  CZ  ARG A1851      24.273  72.056  34.683  1.00  0.00           C  
ATOM   2901  NH1 ARG A1851      23.102  71.786  34.103  1.00  0.00           N  
ATOM   2902  NH2 ARG A1851      24.758  73.298  34.633  1.00  0.00           N  
ATOM   2903  N   LEU A1852      26.213  65.533  36.365  1.00  0.00           N  
ATOM   2904  CA  LEU A1852      25.860  64.487  35.417  1.00  0.00           C  
ATOM   2905  C   LEU A1852      25.432  63.199  36.092  1.00  0.00           C  
ATOM   2906  O   LEU A1852      24.521  62.509  35.638  1.00  0.00           O  
ATOM   2907  CB  LEU A1852      27.044  64.216  34.496  1.00  0.00           C  
ATOM   2908  CG  LEU A1852      27.457  65.451  33.682  1.00  0.00           C  
ATOM   2909  CD1 LEU A1852      28.689  65.104  32.855  1.00  0.00           C  
ATOM   2910  CD2 LEU A1852      26.281  65.956  32.805  1.00  0.00           C  
ATOM   2911  N   LEU A1853      26.101  62.844  37.168  1.00  0.00           N  
ATOM   2912  CA  LEU A1853      25.711  61.644  37.872  1.00  0.00           C  
ATOM   2913  C   LEU A1853      24.256  61.769  38.336  1.00  0.00           C  
ATOM   2914  O   LEU A1853      23.475  60.830  38.278  1.00  0.00           O  
ATOM   2915  CB  LEU A1853      26.626  61.435  39.063  1.00  0.00           C  
ATOM   2916  CG  LEU A1853      26.412  60.155  39.871  1.00  0.00           C  
ATOM   2917  CD1 LEU A1853      26.008  58.949  39.000  1.00  0.00           C  
ATOM   2918  CD2 LEU A1853      27.722  59.868  40.583  1.00  0.00           C  
ATOM   2919  N   ALA A1854      23.891  62.973  38.729  1.00  0.00           N  
ATOM   2920  CA  ALA A1854      22.560  63.282  39.206  1.00  0.00           C  
ATOM   2921  C   ALA A1854      21.450  63.022  38.208  1.00  0.00           C  
ATOM   2922  O   ALA A1854      20.284  62.979  38.587  1.00  0.00           O  
ATOM   2923  CB  ALA A1854      22.516  64.717  39.618  1.00  0.00           C  
ATOM   2924  N   LEU A1855      21.786  62.951  36.923  1.00  0.00           N  
ATOM   2925  CA  LEU A1855      20.780  62.699  35.890  1.00  0.00           C  
ATOM   2926  C   LEU A1855      20.235  61.309  36.058  1.00  0.00           C  
ATOM   2927  O   LEU A1855      19.147  61.009  35.589  1.00  0.00           O  
ATOM   2928  CB  LEU A1855      21.393  62.817  34.503  1.00  0.00           C  
ATOM   2929  CG  LEU A1855      21.856  64.239  34.192  1.00  0.00           C  
ATOM   2930  CD1 LEU A1855      22.762  64.271  32.975  1.00  0.00           C  
ATOM   2931  CD2 LEU A1855      20.648  65.136  34.019  1.00  0.00           C  
ATOM   2932  N   GLY A1856      21.031  60.450  36.678  1.00  0.00           N  
ATOM   2933  CA  GLY A1856      20.611  59.088  36.910  1.00  0.00           C  
ATOM   2934  C   GLY A1856      20.641  58.242  35.656  1.00  0.00           C  
ATOM   2935  O   GLY A1856      19.781  57.382  35.460  1.00  0.00           O  
ATOM   2936  N   LEU A1857      21.631  58.463  34.800  1.00  0.00           N  
ATOM   2937  CA  LEU A1857      21.718  57.680  33.578  1.00  0.00           C  
ATOM   2938  C   LEU A1857      22.822  56.642  33.668  1.00  0.00           C  
ATOM   2939  O   LEU A1857      23.033  55.874  32.728  1.00  0.00           O  
ATOM   2940  CB  LEU A1857      21.933  58.589  32.383  1.00  0.00           C  
ATOM   2941  CG  LEU A1857      20.783  59.558  32.103  1.00  0.00           C  
ATOM   2942  CD1 LEU A1857      21.269  60.742  31.321  1.00  0.00           C  
ATOM   2943  CD2 LEU A1857      19.676  58.852  31.362  1.00  0.00           C  
ATOM   2944  N   GLY A1860      23.512  56.586  34.804  1.00  0.00           N  
ATOM   2945  CA  GLY A1860      24.586  55.615  34.953  1.00  0.00           C  
ATOM   2946  C   GLY A1860      25.851  56.281  35.449  1.00  0.00           C  
ATOM   2947  O   GLY A1860      25.930  57.512  35.513  1.00  0.00           O  
ATOM   2948  N   ARG A1861      26.845  55.469  35.779  1.00  0.00           N  
ATOM   2949  CA  ARG A1861      28.109  55.976  36.294  1.00  0.00           C  
ATOM   2950  C   ARG A1861      28.818  57.029  35.412  1.00  0.00           C  
ATOM   2951  O   ARG A1861      28.997  56.825  34.209  1.00  0.00           O  
ATOM   2952  CB  ARG A1861      29.050  54.797  36.562  1.00  0.00           C  
ATOM   2953  CG  ARG A1861      30.486  55.182  36.796  1.00  0.00           C  
ATOM   2954  CD  ARG A1861      30.886  54.942  38.208  1.00  0.00           C  
ATOM   2955  NE  ARG A1861      31.984  53.975  38.306  1.00  0.00           N  
ATOM   2956  CZ  ARG A1861      33.137  54.197  38.946  1.00  0.00           C  
ATOM   2957  NH1 ARG A1861      33.334  55.346  39.594  1.00  0.00           N  
ATOM   2958  NH2 ARG A1861      34.079  53.251  38.977  1.00  0.00           N  
ATOM   2959  N   VAL A1862      29.144  58.177  36.002  1.00  0.00           N  
ATOM   2960  CA  VAL A1862      29.897  59.242  35.336  1.00  0.00           C  
ATOM   2961  C   VAL A1862      31.209  59.154  36.119  1.00  0.00           C  
ATOM   2962  O   VAL A1862      31.191  58.881  37.316  1.00  0.00           O  
ATOM   2963  CB  VAL A1862      29.235  60.622  35.514  1.00  0.00           C  
ATOM   2964  CG1 VAL A1862      30.088  61.718  34.888  1.00  0.00           C  
ATOM   2965  CG2 VAL A1862      27.842  60.601  34.900  1.00  0.00           C  
ATOM   2966  N   LEU A1863      32.343  59.298  35.454  1.00  0.00           N  
ATOM   2967  CA  LEU A1863      33.635  59.180  36.126  1.00  0.00           C  
ATOM   2968  C   LEU A1863      34.550  60.391  35.924  1.00  0.00           C  
ATOM   2969  O   LEU A1863      34.671  60.874  34.807  1.00  0.00           O  
ATOM   2970  CB  LEU A1863      34.351  57.944  35.606  1.00  0.00           C  
ATOM   2971  CG  LEU A1863      35.736  57.658  36.190  1.00  0.00           C  
ATOM   2972  CD1 LEU A1863      35.726  56.368  36.966  1.00  0.00           C  
ATOM   2973  CD2 LEU A1863      36.756  57.535  35.095  1.00  0.00           C  
ATOM   2974  N   TYR A1864      35.158  60.914  36.989  1.00  0.00           N  
ATOM   2975  CA  TYR A1864      36.087  62.036  36.840  1.00  0.00           C  
ATOM   2976  C   TYR A1864      37.458  61.398  36.577  1.00  0.00           C  
ATOM   2977  O   TYR A1864      37.944  60.617  37.381  1.00  0.00           O  
ATOM   2978  CB  TYR A1864      36.097  62.930  38.097  1.00  0.00           C  
ATOM   2979  CG  TYR A1864      37.312  63.875  38.233  1.00  0.00           C  
ATOM   2980  CD1 TYR A1864      37.391  65.073  37.517  1.00  0.00           C  
ATOM   2981  CD2 TYR A1864      38.393  63.545  39.063  1.00  0.00           C  
ATOM   2982  CE1 TYR A1864      38.518  65.906  37.620  1.00  0.00           C  
ATOM   2983  CE2 TYR A1864      39.513  64.373  39.170  1.00  0.00           C  
ATOM   2984  CZ  TYR A1864      39.571  65.547  38.448  1.00  0.00           C  
ATOM   2985  OH  TYR A1864      40.681  66.357  38.571  1.00  0.00           O  
ATOM   2986  N   GLU A1865      38.068  61.723  35.444  1.00  0.00           N  
ATOM   2987  CA  GLU A1865      39.357  61.145  35.043  1.00  0.00           C  
ATOM   2988  C   GLU A1865      40.506  62.147  35.199  1.00  0.00           C  
ATOM   2989  O   GLU A1865      40.518  63.192  34.544  1.00  0.00           O  
ATOM   2990  CB  GLU A1865      39.260  60.689  33.567  1.00  0.00           C  
ATOM   2991  CG  GLU A1865      40.521  60.079  32.928  1.00  0.00           C  
ATOM   2992  CD  GLU A1865      40.681  58.596  33.210  1.00  0.00           C  
ATOM   2993  OE1 GLU A1865      39.699  57.843  33.068  1.00  0.00           O  
ATOM   2994  OE2 GLU A1865      41.800  58.160  33.548  1.00  0.00           O  
ATOM   2995  N   ASP A1866      41.487  61.822  36.037  1.00  0.00           N  
ATOM   2996  CA  ASP A1866      42.635  62.713  36.247  1.00  0.00           C  
ATOM   2997  C   ASP A1866      43.970  62.211  35.663  1.00  0.00           C  
ATOM   2998  O   ASP A1866      45.023  62.791  35.942  1.00  0.00           O  
ATOM   2999  CB  ASP A1866      42.795  63.075  37.746  1.00  0.00           C  
ATOM   3000  CG  ASP A1866      42.895  61.838  38.663  1.00  0.00           C  
ATOM   3001  OD1 ASP A1866      43.833  61.009  38.483  1.00  0.00           O  
ATOM   3002  OD2 ASP A1866      42.040  61.694  39.576  1.00  0.00           O  
ATOM   3003  N   THR A1867      43.938  61.159  34.837  1.00  0.00           N  
ATOM   3004  CA  THR A1867      45.166  60.612  34.238  1.00  0.00           C  
ATOM   3005  C   THR A1867      45.833  61.540  33.220  1.00  0.00           C  
ATOM   3006  O   THR A1867      45.171  62.254  32.452  1.00  0.00           O  
ATOM   3007  CB  THR A1867      44.946  59.199  33.627  1.00  0.00           C  
ATOM   3008  OG1 THR A1867      44.770  58.249  34.690  1.00  0.00           O  
ATOM   3009  CG2 THR A1867      46.142  58.769  32.765  1.00  0.00           C  
ATOM   3010  N   GLY A1878      47.160  61.562  33.276  1.00  0.00           N  
ATOM   3011  CA  GLY A1878      47.938  62.402  32.388  1.00  0.00           C  
ATOM   3012  C   GLY A1878      47.741  62.034  30.932  1.00  0.00           C  
ATOM   3013  O   GLY A1878      47.476  60.866  30.598  1.00  0.00           O  
ATOM   3014  N   ASN A1879      47.872  63.050  30.077  1.00  0.00           N  
ATOM   3015  CA  ASN A1879      47.731  62.906  28.626  1.00  0.00           C  
ATOM   3016  C   ASN A1879      46.286  62.682  28.156  1.00  0.00           C  
ATOM   3017  O   ASN A1879      45.691  61.620  28.378  1.00  0.00           O  
ATOM   3018  CB  ASN A1879      48.664  61.797  28.103  1.00  0.00           C  
ATOM   3019  CG  ASN A1879      48.779  61.790  26.595  1.00  0.00           C  
ATOM   3020  OD1 ASN A1879      48.134  62.584  25.908  1.00  0.00           O  
ATOM   3021  ND2 ASN A1879      49.605  60.898  26.068  1.00  0.00           N  
ATOM   3022  N   ILE A1880      45.732  63.718  27.529  1.00  0.00           N  
ATOM   3023  CA  ILE A1880      44.374  63.698  26.990  1.00  0.00           C  
ATOM   3024  C   ILE A1880      44.273  62.614  25.911  1.00  0.00           C  
ATOM   3025  O   ILE A1880      43.192  62.104  25.634  1.00  0.00           O  
ATOM   3026  CB  ILE A1880      43.981  65.097  26.424  1.00  0.00           C  
ATOM   3027  CG1 ILE A1880      42.753  65.008  25.517  1.00  0.00           C  
ATOM   3028  CG2 ILE A1880      45.158  65.727  25.676  1.00  0.00           C  
ATOM   3029  CD1 ILE A1880      41.457  64.765  26.231  1.00  0.00           C  
ATOM   3030  N   GLY A1881      45.411  62.251  25.325  1.00  0.00           N  
ATOM   3031  CA  GLY A1881      45.441  61.222  24.300  1.00  0.00           C  
ATOM   3032  C   GLY A1881      45.301  59.838  24.893  1.00  0.00           C  
ATOM   3033  O   GLY A1881      44.543  59.024  24.374  1.00  0.00           O  
ATOM   3034  N   LYS A1882      46.026  59.571  25.977  1.00  0.00           N  
ATOM   3035  CA  LYS A1882      45.971  58.266  26.655  1.00  0.00           C  
ATOM   3036  C   LYS A1882      44.540  58.012  27.164  1.00  0.00           C  
ATOM   3037  O   LYS A1882      44.026  56.884  27.118  1.00  0.00           O  
ATOM   3038  CB  LYS A1882      46.963  58.228  27.841  1.00  0.00           C  
ATOM   3039  CG  LYS A1882      47.222  56.837  28.496  1.00  0.00           C  
ATOM   3040  CD  LYS A1882      45.951  56.169  29.106  1.00  0.00           C  
ATOM   3041  CE  LYS A1882      46.249  54.994  30.051  1.00  0.00           C  
ATOM   3042  NZ  LYS A1882      46.810  55.460  31.366  1.00  0.00           N  
ATOM   3043  N   ALA A1883      43.917  59.056  27.692  1.00  0.00           N  
ATOM   3044  CA  ALA A1883      42.568  58.929  28.207  1.00  0.00           C  
ATOM   3045  C   ALA A1883      41.621  58.406  27.139  1.00  0.00           C  
ATOM   3046  O   ALA A1883      40.957  57.383  27.348  1.00  0.00           O  
ATOM   3047  CB  ALA A1883      42.083  60.261  28.738  1.00  0.00           C  
ATOM   3048  N   TYR A1884      41.568  59.095  25.999  1.00  0.00           N  
ATOM   3049  CA  TYR A1884      40.699  58.691  24.893  1.00  0.00           C  
ATOM   3050  C   TYR A1884      40.917  57.210  24.552  1.00  0.00           C  
ATOM   3051  O   TYR A1884      39.970  56.436  24.450  1.00  0.00           O  
ATOM   3052  CB  TYR A1884      40.919  59.599  23.675  1.00  0.00           C  
ATOM   3053  CG  TYR A1884      40.287  60.982  23.784  1.00  0.00           C  
ATOM   3054  CD1 TYR A1884      39.184  61.211  24.602  1.00  0.00           C  
ATOM   3055  CD2 TYR A1884      40.748  62.046  23.020  1.00  0.00           C  
ATOM   3056  CE1 TYR A1884      38.543  62.475  24.649  1.00  0.00           C  
ATOM   3057  CE2 TYR A1884      40.116  63.312  23.060  1.00  0.00           C  
ATOM   3058  CZ  TYR A1884      39.007  63.518  23.872  1.00  0.00           C  
ATOM   3059  OH  TYR A1884      38.328  64.733  23.875  1.00  0.00           O  
ATOM   3060  N   ARG A1885      42.174  56.794  24.510  1.00  0.00           N  
ATOM   3061  CA  ARG A1885      42.510  55.406  24.210  1.00  0.00           C  
ATOM   3062  C   ARG A1885      41.943  54.443  25.266  1.00  0.00           C  
ATOM   3063  O   ARG A1885      41.186  53.513  24.945  1.00  0.00           O  
ATOM   3064  CB  ARG A1885      44.040  55.258  24.069  1.00  0.00           C  
ATOM   3065  CG  ARG A1885      44.577  53.870  23.644  1.00  0.00           C  
ATOM   3066  CD  ARG A1885      43.698  53.151  22.578  1.00  0.00           C  
ATOM   3067  NE  ARG A1885      43.154  54.072  21.569  1.00  0.00           N  
ATOM   3068  CZ  ARG A1885      41.892  54.060  21.130  1.00  0.00           C  
ATOM   3069  NH1 ARG A1885      41.032  53.126  21.553  1.00  0.00           N  
ATOM   3070  NH2 ARG A1885      41.508  54.963  20.226  1.00  0.00           N  
ATOM   3071  N   ARG A1886      42.285  54.705  26.526  1.00  0.00           N  
ATOM   3072  CA  ARG A1886      41.845  53.900  27.659  1.00  0.00           C  
ATOM   3073  C   ARG A1886      40.325  53.699  27.635  1.00  0.00           C  
ATOM   3074  O   ARG A1886      39.823  52.599  27.854  1.00  0.00           O  
ATOM   3075  CB  ARG A1886      42.248  54.599  28.966  1.00  0.00           C  
ATOM   3076  CG  ARG A1886      41.944  53.774  30.200  1.00  0.00           C  
ATOM   3077  CD  ARG A1886      41.377  54.596  31.361  1.00  0.00           C  
ATOM   3078  NE  ARG A1886      41.007  53.710  32.473  1.00  0.00           N  
ATOM   3079  CZ  ARG A1886      40.728  54.114  33.712  1.00  0.00           C  
ATOM   3080  NH1 ARG A1886      40.777  55.407  34.019  1.00  0.00           N  
ATOM   3081  NH2 ARG A1886      40.404  53.217  34.647  1.00  0.00           N  
ATOM   3082  N   HIS A1887      39.602  54.763  27.318  1.00  0.00           N  
ATOM   3083  CA  HIS A1887      38.169  54.700  27.300  1.00  0.00           C  
ATOM   3084  C   HIS A1887      37.522  53.941  26.184  1.00  0.00           C  
ATOM   3085  O   HIS A1887      36.542  53.227  26.420  1.00  0.00           O  
ATOM   3086  CB  HIS A1887      37.584  56.078  27.482  1.00  0.00           C  
ATOM   3087  CG  HIS A1887      37.586  56.508  28.913  1.00  0.00           C  
ATOM   3088  ND1 HIS A1887      36.780  55.919  29.862  1.00  0.00           N  
ATOM   3089  CD2 HIS A1887      38.347  57.410  29.579  1.00  0.00           C  
ATOM   3090  CE1 HIS A1887      37.047  56.435  31.047  1.00  0.00           C  
ATOM   3091  NE2 HIS A1887      37.993  57.342  30.902  1.00  0.00           N  
ATOM   3092  N   ASP A1888      38.053  54.063  24.977  1.00  0.00           N  
ATOM   3093  CA  ASP A1888      37.486  53.314  23.872  1.00  0.00           C  
ATOM   3094  C   ASP A1888      37.716  51.851  24.155  1.00  0.00           C  
ATOM   3095  O   ASP A1888      36.888  51.013  23.837  1.00  0.00           O  
ATOM   3096  CB  ASP A1888      38.161  53.663  22.572  1.00  0.00           C  
ATOM   3097  CG  ASP A1888      37.851  55.064  22.108  1.00  0.00           C  
ATOM   3098  OD1 ASP A1888      36.883  55.708  22.598  1.00  0.00           O  
ATOM   3099  OD2 ASP A1888      38.597  55.527  21.215  1.00  0.00           O  
ATOM   3100  N   GLU A1889      38.840  51.529  24.768  1.00  0.00           N  
ATOM   3101  CA  GLU A1889      39.122  50.140  25.070  1.00  0.00           C  
ATOM   3102  C   GLU A1889      38.165  49.530  26.076  1.00  0.00           C  
ATOM   3103  O   GLU A1889      37.916  48.338  26.018  1.00  0.00           O  
ATOM   3104  CB  GLU A1889      40.529  49.978  25.581  1.00  0.00           C  
ATOM   3105  CG  GLU A1889      41.579  50.172  24.537  1.00  0.00           C  
ATOM   3106  CD  GLU A1889      42.770  49.293  24.822  1.00  0.00           C  
ATOM   3107  OE1 GLU A1889      43.441  49.462  25.867  1.00  0.00           O  
ATOM   3108  OE2 GLU A1889      43.021  48.374  24.029  1.00  0.00           O  
ATOM   3109  N   VAL A1890      37.663  50.329  27.019  1.00  0.00           N  
ATOM   3110  CA  VAL A1890      36.712  49.835  28.046  1.00  0.00           C  
ATOM   3111  C   VAL A1890      35.273  50.166  27.684  1.00  0.00           C  
ATOM   3112  O   VAL A1890      34.387  50.194  28.546  1.00  0.00           O  
ATOM   3113  CB  VAL A1890      36.992  50.415  29.473  1.00  0.00           C  
ATOM   3114  CG1 VAL A1890      38.320  49.897  29.992  1.00  0.00           C  
ATOM   3115  CG2 VAL A1890      36.958  51.964  29.458  1.00  0.00           C  
ATOM   3116  N   GLY A1891      35.106  50.596  26.442  1.00  0.00           N  
ATOM   3117  CA  GLY A1891      33.805  50.913  25.896  1.00  0.00           C  
ATOM   3118  C   GLY A1891      32.949  52.037  26.440  1.00  0.00           C  
ATOM   3119  O   GLY A1891      31.726  51.989  26.278  1.00  0.00           O  
ATOM   3120  N   THR A1892      33.525  53.086  27.011  1.00  0.00           N  
ATOM   3121  CA  THR A1892      32.630  54.123  27.517  1.00  0.00           C  
ATOM   3122  C   THR A1892      32.193  55.038  26.357  1.00  0.00           C  
ATOM   3123  O   THR A1892      33.033  55.514  25.602  1.00  0.00           O  
ATOM   3124  CB  THR A1892      33.200  54.799  28.800  1.00  0.00           C  
ATOM   3125  OG1 THR A1892      34.072  55.867  28.471  1.00  0.00           O  
ATOM   3126  CG2 THR A1892      34.007  53.755  29.616  1.00  0.00           C  
ATOM   3127  N   PRO A1893      30.876  55.157  26.127  1.00  0.00           N  
ATOM   3128  CA  PRO A1893      30.217  55.947  25.076  1.00  0.00           C  
ATOM   3129  C   PRO A1893      30.533  57.416  24.851  1.00  0.00           C  
ATOM   3130  O   PRO A1893      30.491  57.862  23.694  1.00  0.00           O  
ATOM   3131  CB  PRO A1893      28.725  55.745  25.361  1.00  0.00           C  
ATOM   3132  CG  PRO A1893      28.671  55.498  26.803  1.00  0.00           C  
ATOM   3133  CD  PRO A1893      29.852  54.575  27.011  1.00  0.00           C  
ATOM   3134  N   PHE A1894      30.751  58.186  25.920  1.00  0.00           N  
ATOM   3135  CA  PHE A1894      31.039  59.618  25.780  1.00  0.00           C  
ATOM   3136  C   PHE A1894      32.149  60.151  26.666  1.00  0.00           C  
ATOM   3137  O   PHE A1894      32.373  59.638  27.765  1.00  0.00           O  
ATOM   3138  CB  PHE A1894      29.783  60.442  26.020  1.00  0.00           C  
ATOM   3139  CG  PHE A1894      28.687  60.118  25.085  1.00  0.00           C  
ATOM   3140  CD1 PHE A1894      28.680  60.625  23.801  1.00  0.00           C  
ATOM   3141  CD2 PHE A1894      27.672  59.259  25.463  1.00  0.00           C  
ATOM   3142  CE1 PHE A1894      27.667  60.274  22.901  1.00  0.00           C  
ATOM   3143  CE2 PHE A1894      26.652  58.898  24.576  1.00  0.00           C  
ATOM   3144  CZ  PHE A1894      26.650  59.405  23.297  1.00  0.00           C  
ATOM   3145  N   ALA A1895      32.849  61.171  26.174  1.00  0.00           N  
ATOM   3146  CA  ALA A1895      33.917  61.801  26.921  1.00  0.00           C  
ATOM   3147  C   ALA A1895      33.768  63.294  26.785  1.00  0.00           C  
ATOM   3148  O   ALA A1895      33.750  63.850  25.684  1.00  0.00           O  
ATOM   3149  CB  ALA A1895      35.244  61.371  26.419  1.00  0.00           C  
ATOM   3150  N   VAL A1896      33.548  63.928  27.917  1.00  0.00           N  
ATOM   3151  CA  VAL A1896      33.422  65.358  27.966  1.00  0.00           C  
ATOM   3152  C   VAL A1896      34.751  65.872  28.467  1.00  0.00           C  
ATOM   3153  O   VAL A1896      35.366  65.308  29.374  1.00  0.00           O  
ATOM   3154  CB  VAL A1896      32.354  65.764  28.915  1.00  0.00           C  
ATOM   3155  CG1 VAL A1896      32.036  67.216  28.710  1.00  0.00           C  
ATOM   3156  CG2 VAL A1896      31.137  64.911  28.675  1.00  0.00           C  
ATOM   3157  N   THR A1898      35.227  66.932  27.855  1.00  0.00           N  
ATOM   3158  CA  THR A1898      36.504  67.448  28.264  1.00  0.00           C  
ATOM   3159  C   THR A1898      36.386  68.956  28.582  1.00  0.00           C  
ATOM   3160  O   THR A1898      35.598  69.691  27.933  1.00  0.00           O  
ATOM   3161  CB  THR A1898      37.591  67.006  27.245  1.00  0.00           C  
ATOM   3162  OG1 THR A1898      38.481  68.085  26.992  1.00  0.00           O  
ATOM   3163  CG2 THR A1898      36.956  66.505  25.915  1.00  0.00           C  
ATOM   3164  N   VAL A1899      37.054  69.360  29.673  1.00  0.00           N  
ATOM   3165  CA  VAL A1899      37.027  70.742  30.191  1.00  0.00           C  
ATOM   3166  C   VAL A1899      38.365  71.448  30.035  1.00  0.00           C  
ATOM   3167  O   VAL A1899      39.403  70.907  30.435  1.00  0.00           O  
ATOM   3168  CB  VAL A1899      36.661  70.782  31.719  1.00  0.00           C  
ATOM   3169  CG1 VAL A1899      36.691  72.181  32.222  1.00  0.00           C  
ATOM   3170  CG2 VAL A1899      35.275  70.226  31.965  1.00  0.00           C  
ATOM   3171  N   ASP A1900      38.310  72.672  29.501  1.00  0.00           N  
ATOM   3172  CA  ASP A1900      39.493  73.519  29.278  1.00  0.00           C  
ATOM   3173  C   ASP A1900      39.256  74.965  29.763  1.00  0.00           C  
ATOM   3174  O   ASP A1900      38.157  75.286  30.237  1.00  0.00           O  
ATOM   3175  CB  ASP A1900      39.918  73.521  27.798  1.00  0.00           C  
ATOM   3176  CG  ASP A1900      38.794  73.915  26.845  1.00  0.00           C  
ATOM   3177  OD1 ASP A1900      37.971  74.816  27.146  1.00  0.00           O  
ATOM   3178  OD2 ASP A1900      38.750  73.310  25.752  1.00  0.00           O  
ATOM   3179  N   TYR A1901      40.267  75.830  29.619  1.00  0.00           N  
ATOM   3180  CA  TYR A1901      40.188  77.232  30.047  1.00  0.00           C  
ATOM   3181  C   TYR A1901      38.974  78.003  29.574  1.00  0.00           C  
ATOM   3182  O   TYR A1901      38.490  78.902  30.247  1.00  0.00           O  
ATOM   3183  CB  TYR A1901      41.407  77.989  29.586  1.00  0.00           C  
ATOM   3184  CG  TYR A1901      42.653  77.561  30.277  1.00  0.00           C  
ATOM   3185  CD1 TYR A1901      42.948  78.022  31.558  1.00  0.00           C  
ATOM   3186  CD2 TYR A1901      43.559  76.706  29.647  1.00  0.00           C  
ATOM   3187  CE1 TYR A1901      44.125  77.643  32.203  1.00  0.00           C  
ATOM   3188  CE2 TYR A1901      44.746  76.316  30.275  1.00  0.00           C  
ATOM   3189  CZ  TYR A1901      45.022  76.788  31.553  1.00  0.00           C  
ATOM   3190  OH  TYR A1901      46.192  76.412  32.177  1.00  0.00           O  
ATOM   3191  N   ASP A1902      38.510  77.690  28.385  1.00  0.00           N  
ATOM   3192  CA  ASP A1902      37.360  78.383  27.840  1.00  0.00           C  
ATOM   3193  C   ASP A1902      36.122  77.993  28.607  1.00  0.00           C  
ATOM   3194  O   ASP A1902      35.244  78.834  28.848  1.00  0.00           O  
ATOM   3195  CB  ASP A1902      37.212  78.037  26.354  1.00  0.00           C  
ATOM   3196  CG  ASP A1902      38.408  78.480  25.541  1.00  0.00           C  
ATOM   3197  OD1 ASP A1902      38.499  79.713  25.317  1.00  0.00           O  
ATOM   3198  OD2 ASP A1902      39.255  77.613  25.172  1.00  0.00           O  
ATOM   3199  N   THR A1903      36.072  76.713  28.990  1.00  0.00           N  
ATOM   3200  CA  THR A1903      34.947  76.165  29.735  1.00  0.00           C  
ATOM   3201  C   THR A1903      34.779  77.018  30.984  1.00  0.00           C  
ATOM   3202  O   THR A1903      33.683  77.501  31.251  1.00  0.00           O  
ATOM   3203  CB  THR A1903      35.172  74.700  30.178  1.00  0.00           C  
ATOM   3204  OG1 THR A1903      35.799  73.940  29.135  1.00  0.00           O  
ATOM   3205  CG2 THR A1903      33.843  74.076  30.507  1.00  0.00           C  
ATOM   3206  N   ILE A1904      35.892  77.227  31.704  1.00  0.00           N  
ATOM   3207  CA  ILE A1904      35.961  78.029  32.941  1.00  0.00           C  
ATOM   3208  C   ILE A1904      35.481  79.436  32.645  1.00  0.00           C  
ATOM   3209  O   ILE A1904      34.461  79.879  33.160  1.00  0.00           O  
ATOM   3210  CB  ILE A1904      37.417  78.227  33.422  1.00  0.00           C  
ATOM   3211  CG1 ILE A1904      38.063  76.919  33.839  1.00  0.00           C  
ATOM   3212  CG2 ILE A1904      37.476  79.245  34.532  1.00  0.00           C  
ATOM   3213  CD1 ILE A1904      39.533  77.114  34.106  1.00  0.00           C  
ATOM   3214  N   GLY A1905      36.264  80.148  31.846  1.00  0.00           N  
ATOM   3215  CA  GLY A1905      35.931  81.508  31.496  1.00  0.00           C  
ATOM   3216  C   GLY A1905      37.214  82.262  31.227  1.00  0.00           C  
ATOM   3217  O   GLY A1905      37.182  83.464  31.000  1.00  0.00           O  
ATOM   3218  N   GLN A1906      38.350  81.570  31.277  1.00  0.00           N  
ATOM   3219  CA  GLN A1906      39.644  82.197  31.009  1.00  0.00           C  
ATOM   3220  C   GLN A1906      40.077  82.163  29.520  1.00  0.00           C  
ATOM   3221  O   GLN A1906      41.168  81.670  29.174  1.00  0.00           O  
ATOM   3222  CB  GLN A1906      40.732  81.589  31.898  1.00  0.00           C  
ATOM   3223  CG  GLN A1906      40.663  82.030  33.347  1.00  0.00           C  
ATOM   3224  CD  GLN A1906      41.790  81.444  34.199  1.00  0.00           C  
ATOM   3225  OE1 GLN A1906      42.972  81.446  33.799  1.00  0.00           O  
ATOM   3226  NE2 GLN A1906      41.430  80.946  35.388  1.00  0.00           N  
ATOM   3227  N   SER A1907      39.225  82.705  28.649  1.00  0.00           N  
ATOM   3228  CA  SER A1907      39.504  82.764  27.223  1.00  0.00           C  
ATOM   3229  C   SER A1907      40.630  83.789  27.069  1.00  0.00           C  
ATOM   3230  O   SER A1907      40.504  84.909  27.555  1.00  0.00           O  
ATOM   3231  CB  SER A1907      38.251  83.233  26.472  1.00  0.00           C  
ATOM   3232  OG  SER A1907      37.112  82.423  26.735  1.00  0.00           O  
ATOM   3233  N   LYS A1909      41.743  83.401  26.447  1.00  0.00           N  
ATOM   3234  CA  LYS A1909      42.884  84.311  26.248  1.00  0.00           C  
ATOM   3235  C   LYS A1909      42.533  85.618  25.521  1.00  0.00           C  
ATOM   3236  O   LYS A1909      43.270  86.605  25.604  1.00  0.00           O  
ATOM   3237  CB  LYS A1909      44.066  83.608  25.534  1.00  0.00           C  
ATOM   3238  CG  LYS A1909      43.756  82.921  24.184  1.00  0.00           C  
ATOM   3239  CD  LYS A1909      43.028  81.540  24.342  1.00  0.00           C  
ATOM   3240  CE  LYS A1909      42.589  80.847  23.009  1.00  0.00           C  
ATOM   3241  NZ  LYS A1909      43.669  80.469  22.035  1.00  0.00           N  
ATOM   3242  N   ASP A1910      41.407  85.627  24.817  1.00  0.00           N  
ATOM   3243  CA  ASP A1910      40.984  86.818  24.093  1.00  0.00           C  
ATOM   3244  C   ASP A1910      40.185  87.762  24.989  1.00  0.00           C  
ATOM   3245  O   ASP A1910      40.041  88.942  24.686  1.00  0.00           O  
ATOM   3246  CB  ASP A1910      40.139  86.435  22.881  1.00  0.00           C  
ATOM   3247  CG  ASP A1910      38.802  85.873  23.273  1.00  0.00           C  
ATOM   3248  OD1 ASP A1910      38.773  84.769  23.853  1.00  0.00           O  
ATOM   3249  OD2 ASP A1910      37.781  86.540  23.027  1.00  0.00           O  
ATOM   3250  N   GLY A1913      39.626  87.240  26.072  1.00  0.00           N  
ATOM   3251  CA  GLY A1913      38.861  88.089  26.968  1.00  0.00           C  
ATOM   3252  C   GLY A1913      37.347  87.930  26.975  1.00  0.00           C  
ATOM   3253  O   GLY A1913      36.684  88.420  27.897  1.00  0.00           O  
ATOM   3254  N   THR A1914      36.765  87.302  25.957  1.00  0.00           N  
ATOM   3255  CA  THR A1914      35.315  87.145  25.984  1.00  0.00           C  
ATOM   3256  C   THR A1914      34.987  85.952  26.849  1.00  0.00           C  
ATOM   3257  O   THR A1914      35.864  85.178  27.265  1.00  0.00           O  
ATOM   3258  CB  THR A1914      34.621  86.950  24.580  1.00  0.00           C  
ATOM   3259  OG1 THR A1914      35.111  85.769  23.928  1.00  0.00           O  
ATOM   3260  CG2 THR A1914      34.801  88.161  23.696  1.00  0.00           C  
ATOM   3261  N   THR A1915      33.695  85.822  27.102  1.00  0.00           N  
ATOM   3262  CA  THR A1915      33.145  84.751  27.909  1.00  0.00           C  
ATOM   3263  C   THR A1915      32.022  84.079  27.130  1.00  0.00           C  
ATOM   3264  O   THR A1915      31.137  83.460  27.720  1.00  0.00           O  
ATOM   3265  CB  THR A1915      32.541  85.318  29.207  1.00  0.00           C  
ATOM   3266  OG1 THR A1915      31.732  86.461  28.886  1.00  0.00           O  
ATOM   3267  CG2 THR A1915      33.646  85.713  30.193  1.00  0.00           C  
ATOM   3268  N   ARG A1916      32.030  84.230  25.809  1.00  0.00           N  
ATOM   3269  CA  ARG A1916      30.985  83.615  25.008  1.00  0.00           C  
ATOM   3270  C   ARG A1916      31.096  82.107  25.192  1.00  0.00           C  
ATOM   3271  O   ARG A1916      30.086  81.412  25.185  1.00  0.00           O  
ATOM   3272  CB  ARG A1916      31.129  83.993  23.528  1.00  0.00           C  
ATOM   3273  CG  ARG A1916      30.010  83.476  22.588  1.00  0.00           C  
ATOM   3274  CD  ARG A1916      30.567  82.895  21.261  1.00  0.00           C  
ATOM   3275  NE  ARG A1916      31.469  83.816  20.559  1.00  0.00           N  
ATOM   3276  CZ  ARG A1916      32.784  83.936  20.791  1.00  0.00           C  
ATOM   3277  NH1 ARG A1916      33.386  83.177  21.708  1.00  0.00           N  
ATOM   3278  NH2 ARG A1916      33.509  84.817  20.101  1.00  0.00           N  
ATOM   3279  N   LEU A1917      32.315  81.625  25.442  1.00  0.00           N  
ATOM   3280  CA  LEU A1917      32.566  80.186  25.616  1.00  0.00           C  
ATOM   3281  C   LEU A1917      32.533  79.564  27.030  1.00  0.00           C  
ATOM   3282  O   LEU A1917      32.845  78.371  27.214  1.00  0.00           O  
ATOM   3283  CB  LEU A1917      33.886  79.813  24.950  1.00  0.00           C  
ATOM   3284  CG  LEU A1917      33.849  79.501  23.457  1.00  0.00           C  
ATOM   3285  CD1 LEU A1917      35.107  78.736  23.150  1.00  0.00           C  
ATOM   3286  CD2 LEU A1917      32.636  78.673  23.058  1.00  0.00           C  
ATOM   3287  N   LYS A1918      32.181  80.375  28.019  1.00  0.00           N  
ATOM   3288  CA  LYS A1918      32.108  79.930  29.399  1.00  0.00           C  
ATOM   3289  C   LYS A1918      31.008  78.872  29.421  1.00  0.00           C  
ATOM   3290  O   LYS A1918      30.007  79.008  28.707  1.00  0.00           O  
ATOM   3291  CB  LYS A1918      31.719  81.127  30.279  1.00  0.00           C  
ATOM   3292  CG  LYS A1918      31.975  81.003  31.776  1.00  0.00           C  
ATOM   3293  CD  LYS A1918      31.138  82.035  32.577  1.00  0.00           C  
ATOM   3294  CE  LYS A1918      31.299  81.885  34.091  1.00  0.00           C  
ATOM   3295  NZ  LYS A1918      31.011  80.483  34.545  1.00  0.00           N  
ATOM   3296  N   ASP A1919      31.235  77.796  30.174  1.00  0.00           N  
ATOM   3297  CA  ASP A1919      30.283  76.689  30.339  1.00  0.00           C  
ATOM   3298  C   ASP A1919      29.966  75.826  29.093  1.00  0.00           C  
ATOM   3299  O   ASP A1919      28.817  75.343  28.905  1.00  0.00           O  
ATOM   3300  CB  ASP A1919      28.971  77.176  31.011  1.00  0.00           C  
ATOM   3301  CG  ASP A1919      29.176  77.720  32.458  1.00  0.00           C  
ATOM   3302  OD1 ASP A1919      29.968  77.142  33.243  1.00  0.00           O  
ATOM   3303  OD2 ASP A1919      28.517  78.733  32.820  1.00  0.00           O  
ATOM   3304  N   THR A1920      30.947  75.672  28.205  1.00  0.00           N  
ATOM   3305  CA  THR A1920      30.718  74.815  27.062  1.00  0.00           C  
ATOM   3306  C   THR A1920      31.847  73.835  27.131  1.00  0.00           C  
ATOM   3307  O   THR A1920      32.969  74.225  27.509  1.00  0.00           O  
ATOM   3308  CB  THR A1920      30.791  75.566  25.733  1.00  0.00           C  
ATOM   3309  OG1 THR A1920      32.088  76.164  25.584  1.00  0.00           O  
ATOM   3310  CG2 THR A1920      29.700  76.614  25.652  1.00  0.00           C  
ATOM   3311  N   VAL A1921      31.581  72.589  26.737  1.00  0.00           N  
ATOM   3312  CA  VAL A1921      32.611  71.553  26.767  1.00  0.00           C  
ATOM   3313  C   VAL A1921      32.565  70.747  25.504  1.00  0.00           C  
ATOM   3314  O   VAL A1921      31.563  70.790  24.772  1.00  0.00           O  
ATOM   3315  CB  VAL A1921      32.405  70.614  27.952  1.00  0.00           C  
ATOM   3316  CG1 VAL A1921      33.127  71.153  29.158  1.00  0.00           C  
ATOM   3317  CG2 VAL A1921      30.923  70.491  28.248  1.00  0.00           C  
ATOM   3318  N   THR A1922      33.666  70.069  25.218  1.00  0.00           N  
ATOM   3319  CA  THR A1922      33.718  69.223  24.047  1.00  0.00           C  
ATOM   3320  C   THR A1922      33.364  67.790  24.449  1.00  0.00           C  
ATOM   3321  O   THR A1922      33.858  67.272  25.450  1.00  0.00           O  
ATOM   3322  CB  THR A1922      35.099  69.269  23.412  1.00  0.00           C  
ATOM   3323  OG1 THR A1922      36.091  69.074  24.427  1.00  0.00           O  
ATOM   3324  CG2 THR A1922      35.329  70.626  22.768  1.00  0.00           C  
ATOM   3325  N   VAL A1923      32.490  67.165  23.675  1.00  0.00           N  
ATOM   3326  CA  VAL A1923      32.075  65.808  23.951  1.00  0.00           C  
ATOM   3327  C   VAL A1923      32.402  64.904  22.760  1.00  0.00           C  
ATOM   3328  O   VAL A1923      31.910  65.114  21.653  1.00  0.00           O  
ATOM   3329  CB  VAL A1923      30.583  65.768  24.328  1.00  0.00           C  
ATOM   3330  CG1 VAL A1923      29.838  66.883  23.675  1.00  0.00           C  
ATOM   3331  CG2 VAL A1923      29.977  64.455  23.922  1.00  0.00           C  
ATOM   3332  N   ARG A1924      33.238  63.899  23.002  1.00  0.00           N  
ATOM   3333  CA  ARG A1924      33.687  62.977  21.962  1.00  0.00           C  
ATOM   3334  C   ARG A1924      32.972  61.658  21.955  1.00  0.00           C  
ATOM   3335  O   ARG A1924      33.129  60.857  22.889  1.00  0.00           O  
ATOM   3336  CB  ARG A1924      35.182  62.711  22.121  1.00  0.00           C  
ATOM   3337  CG  ARG A1924      35.737  61.593  21.287  1.00  0.00           C  
ATOM   3338  CD  ARG A1924      37.248  61.510  21.512  1.00  0.00           C  
ATOM   3339  NE  ARG A1924      37.884  60.278  21.024  1.00  0.00           N  
ATOM   3340  CZ  ARG A1924      37.526  59.031  21.359  1.00  0.00           C  
ATOM   3341  NH1 ARG A1924      36.466  58.773  22.126  1.00  0.00           N  
ATOM   3342  NH2 ARG A1924      38.195  58.020  20.869  1.00  0.00           N  
ATOM   3343  N   ASP A1925      32.260  61.408  20.861  1.00  0.00           N  
ATOM   3344  CA  ASP A1925      31.520  60.166  20.659  1.00  0.00           C  
ATOM   3345  C   ASP A1925      32.494  58.971  20.551  1.00  0.00           C  
ATOM   3346  O   ASP A1925      33.467  59.023  19.814  1.00  0.00           O  
ATOM   3347  CB  ASP A1925      30.687  60.280  19.388  1.00  0.00           C  
ATOM   3348  CG  ASP A1925      29.698  59.158  19.237  1.00  0.00           C  
ATOM   3349  OD1 ASP A1925      30.064  57.974  19.412  1.00  0.00           O  
ATOM   3350  OD2 ASP A1925      28.536  59.467  18.925  1.00  0.00           O  
ATOM   3351  N   ARG A1926      32.226  57.888  21.273  1.00  0.00           N  
ATOM   3352  CA  ARG A1926      33.109  56.725  21.256  1.00  0.00           C  
ATOM   3353  C   ARG A1926      33.214  56.135  19.855  1.00  0.00           C  
ATOM   3354  O   ARG A1926      34.308  55.988  19.301  1.00  0.00           O  
ATOM   3355  CB  ARG A1926      32.608  55.643  22.225  1.00  0.00           C  
ATOM   3356  CG  ARG A1926      33.539  54.423  22.313  1.00  0.00           C  
ATOM   3357  CD  ARG A1926      32.839  53.195  22.900  1.00  0.00           C  
ATOM   3358  NE  ARG A1926      31.646  52.836  22.133  1.00  0.00           N  
ATOM   3359  CZ  ARG A1926      30.623  52.128  22.602  1.00  0.00           C  
ATOM   3360  NH1 ARG A1926      30.636  51.682  23.844  1.00  0.00           N  
ATOM   3361  NH2 ARG A1926      29.584  51.856  21.823  1.00  0.00           N  
ATOM   3362  N   ASP A1927      32.056  55.799  19.297  1.00  0.00           N  
ATOM   3363  CA  ASP A1927      31.942  55.200  17.970  1.00  0.00           C  
ATOM   3364  C   ASP A1927      32.435  56.114  16.825  1.00  0.00           C  
ATOM   3365  O   ASP A1927      33.525  55.892  16.281  1.00  0.00           O  
ATOM   3366  CB  ASP A1927      30.487  54.767  17.720  1.00  0.00           C  
ATOM   3367  CG  ASP A1927      30.048  53.589  18.593  1.00  0.00           C  
ATOM   3368  OD1 ASP A1927      30.925  52.862  19.136  1.00  0.00           O  
ATOM   3369  OD2 ASP A1927      28.813  53.372  18.699  1.00  0.00           O  
ATOM   3370  N   THR A1928      31.664  57.157  16.497  1.00  0.00           N  
ATOM   3371  CA  THR A1928      32.026  58.079  15.427  1.00  0.00           C  
ATOM   3372  C   THR A1928      33.315  58.852  15.666  1.00  0.00           C  
ATOM   3373  O   THR A1928      33.924  59.304  14.725  1.00  0.00           O  
ATOM   3374  CB  THR A1928      30.899  59.128  15.107  1.00  0.00           C  
ATOM   3375  OG1 THR A1928      31.068  60.313  15.899  1.00  0.00           O  
ATOM   3376  CG2 THR A1928      29.524  58.557  15.370  1.00  0.00           C  
ATOM   3377  N   MET A1929      33.736  59.016  16.912  1.00  0.00           N  
ATOM   3378  CA  MET A1929      34.932  59.805  17.233  1.00  0.00           C  
ATOM   3379  C   MET A1929      34.712  61.314  16.991  1.00  0.00           C  
ATOM   3380  O   MET A1929      35.611  62.131  17.199  1.00  0.00           O  
ATOM   3381  CB  MET A1929      36.150  59.296  16.483  1.00  0.00           C  
ATOM   3382  CG  MET A1929      36.511  57.905  16.864  1.00  0.00           C  
ATOM   3383  SD  MET A1929      38.112  57.461  16.176  1.00  0.00           S  
ATOM   3384  CE  MET A1929      39.234  58.682  17.039  1.00  0.00           C  
ATOM   3385  N   GLU A1930      33.488  61.676  16.627  1.00  0.00           N  
ATOM   3386  CA  GLU A1930      33.150  63.047  16.383  1.00  0.00           C  
ATOM   3387  C   GLU A1930      33.122  63.836  17.695  1.00  0.00           C  
ATOM   3388  O   GLU A1930      32.639  63.350  18.724  1.00  0.00           O  
ATOM   3389  CB  GLU A1930      31.796  63.126  15.689  1.00  0.00           C  
ATOM   3390  CG  GLU A1930      31.299  64.558  15.485  1.00  0.00           C  
ATOM   3391  CD  GLU A1930      29.871  64.636  14.961  1.00  0.00           C  
ATOM   3392  OE1 GLU A1930      29.200  63.573  14.884  1.00  0.00           O  
ATOM   3393  OE2 GLU A1930      29.424  65.762  14.609  1.00  0.00           O  
ATOM   3394  N   GLN A1931      33.667  65.049  17.658  1.00  0.00           N  
ATOM   3395  CA  GLN A1931      33.694  65.928  18.816  1.00  0.00           C  
ATOM   3396  C   GLN A1931      32.916  67.154  18.467  1.00  0.00           C  
ATOM   3397  O   GLN A1931      33.126  67.736  17.416  1.00  0.00           O  
ATOM   3398  CB  GLN A1931      35.096  66.385  19.121  1.00  0.00           C  
ATOM   3399  CG  GLN A1931      36.065  65.291  19.370  1.00  0.00           C  
ATOM   3400  CD  GLN A1931      37.396  65.847  19.768  1.00  0.00           C  
ATOM   3401  OE1 GLN A1931      37.725  66.983  19.420  1.00  0.00           O  
ATOM   3402  NE2 GLN A1931      38.163  65.080  20.526  1.00  0.00           N  
ATOM   3403  N   ILE A1932      32.026  67.559  19.349  1.00  0.00           N  
ATOM   3404  CA  ILE A1932      31.232  68.760  19.136  1.00  0.00           C  
ATOM   3405  C   ILE A1932      31.327  69.508  20.443  1.00  0.00           C  
ATOM   3406  O   ILE A1932      31.546  68.894  21.492  1.00  0.00           O  
ATOM   3407  CB  ILE A1932      29.770  68.421  18.861  1.00  0.00           C  
ATOM   3408  CG1 ILE A1932      29.201  67.540  19.987  1.00  0.00           C  
ATOM   3409  CG2 ILE A1932      29.675  67.667  17.554  1.00  0.00           C  
ATOM   3410  CD1 ILE A1932      27.771  67.084  19.775  1.00  0.00           C  
ATOM   3411  N   ARG A1933      31.287  70.829  20.395  1.00  0.00           N  
ATOM   3412  CA  ARG A1933      31.352  71.564  21.636  1.00  0.00           C  
ATOM   3413  C   ARG A1933      30.005  72.159  21.869  1.00  0.00           C  
ATOM   3414  O   ARG A1933      29.463  72.849  21.003  1.00  0.00           O  
ATOM   3415  CB  ARG A1933      32.409  72.653  21.619  1.00  0.00           C  
ATOM   3416  CG  ARG A1933      32.423  73.435  22.919  1.00  0.00           C  
ATOM   3417  CD  ARG A1933      33.500  74.513  23.014  1.00  0.00           C  
ATOM   3418  NE  ARG A1933      34.775  74.027  23.544  1.00  0.00           N  
ATOM   3419  CZ  ARG A1933      35.363  74.492  24.650  1.00  0.00           C  
ATOM   3420  NH1 ARG A1933      34.798  75.452  25.377  1.00  0.00           N  
ATOM   3421  NH2 ARG A1933      36.517  73.991  25.034  1.00  0.00           N  
ATOM   3422  N   LEU A1934      29.421  71.814  23.006  1.00  0.00           N  
ATOM   3423  CA  LEU A1934      28.120  72.355  23.340  1.00  0.00           C  
ATOM   3424  C   LEU A1934      28.059  72.881  24.758  1.00  0.00           C  
ATOM   3425  O   LEU A1934      28.973  72.675  25.589  1.00  0.00           O  
ATOM   3426  CB  LEU A1934      26.997  71.355  23.055  1.00  0.00           C  
ATOM   3427  CG  LEU A1934      27.409  69.910  23.252  1.00  0.00           C  
ATOM   3428  CD1 LEU A1934      27.585  69.664  24.727  1.00  0.00           C  
ATOM   3429  CD2 LEU A1934      26.370  68.981  22.678  1.00  0.00           C  
ATOM   3430  N   HIS A1941      27.028  73.678  24.980  1.00  0.00           N  
ATOM   3431  CA  HIS A1941      26.815  74.263  26.265  1.00  0.00           C  
ATOM   3432  C   HIS A1941      26.288  73.175  27.158  1.00  0.00           C  
ATOM   3433  O   HIS A1941      25.502  72.310  26.740  1.00  0.00           O  
ATOM   3434  CB  HIS A1941      25.794  75.386  26.186  1.00  0.00           C  
ATOM   3435  CG  HIS A1941      25.638  76.131  27.466  1.00  0.00           C  
ATOM   3436  ND1 HIS A1941      24.627  75.870  28.365  1.00  0.00           N  
ATOM   3437  CD2 HIS A1941      26.410  77.086  28.027  1.00  0.00           C  
ATOM   3438  CE1 HIS A1941      24.789  76.630  29.432  1.00  0.00           C  
ATOM   3439  NE2 HIS A1941      25.863  77.376  29.252  1.00  0.00           N  
ATOM   3440  N   VAL A1942      26.653  73.289  28.418  1.00  0.00           N  
ATOM   3441  CA  VAL A1942      26.261  72.326  29.414  1.00  0.00           C  
ATOM   3442  C   VAL A1942      24.769  71.999  29.513  1.00  0.00           C  
ATOM   3443  O   VAL A1942      24.411  70.835  29.562  1.00  0.00           O  
ATOM   3444  CB  VAL A1942      26.804  72.745  30.754  1.00  0.00           C  
ATOM   3445  CG1 VAL A1942      26.487  71.699  31.777  1.00  0.00           C  
ATOM   3446  CG2 VAL A1942      28.297  72.933  30.647  1.00  0.00           C  
ATOM   3447  N   ASP A1943      23.896  72.996  29.510  1.00  0.00           N  
ATOM   3448  CA  ASP A1943      22.463  72.721  29.629  1.00  0.00           C  
ATOM   3449  C   ASP A1943      21.887  71.830  28.544  1.00  0.00           C  
ATOM   3450  O   ASP A1943      20.893  71.137  28.777  1.00  0.00           O  
ATOM   3451  CB  ASP A1943      21.665  74.017  29.690  1.00  0.00           C  
ATOM   3452  CG  ASP A1943      22.222  74.995  30.702  1.00  0.00           C  
ATOM   3453  OD1 ASP A1943      22.885  74.580  31.681  1.00  0.00           O  
ATOM   3454  OD2 ASP A1943      22.032  76.203  30.493  1.00  0.00           O  
ATOM   3455  N   GLU A1945      22.489  71.881  27.352  1.00  0.00           N  
ATOM   3456  CA  GLU A1945      22.055  71.080  26.198  1.00  0.00           C  
ATOM   3457  C   GLU A1945      22.590  69.674  26.363  1.00  0.00           C  
ATOM   3458  O   GLU A1945      21.957  68.686  25.976  1.00  0.00           O  
ATOM   3459  CB  GLU A1945      22.620  71.641  24.906  1.00  0.00           C  
ATOM   3460  CG  GLU A1945      22.238  73.068  24.599  1.00  0.00           C  
ATOM   3461  CD  GLU A1945      22.876  73.544  23.302  1.00  0.00           C  
ATOM   3462  OE1 GLU A1945      24.023  74.081  23.344  1.00  0.00           O  
ATOM   3463  OE2 GLU A1945      22.229  73.350  22.243  1.00  0.00           O  
ATOM   3464  N   LEU A1946      23.794  69.610  26.906  1.00  0.00           N  
ATOM   3465  CA  LEU A1946      24.472  68.365  27.182  1.00  0.00           C  
ATOM   3466  C   LEU A1946      23.574  67.362  27.920  1.00  0.00           C  
ATOM   3467  O   LEU A1946      23.611  66.177  27.630  1.00  0.00           O  
ATOM   3468  CB  LEU A1946      25.698  68.699  27.996  1.00  0.00           C  
ATOM   3469  CG  LEU A1946      26.624  67.607  28.461  1.00  0.00           C  
ATOM   3470  CD1 LEU A1946      26.900  66.640  27.340  1.00  0.00           C  
ATOM   3471  CD2 LEU A1946      27.892  68.280  28.910  1.00  0.00           C  
ATOM   3472  N   GLU A1947      22.740  67.847  28.837  1.00  0.00           N  
ATOM   3473  CA  GLU A1947      21.833  66.987  29.590  1.00  0.00           C  
ATOM   3474  C   GLU A1947      20.879  66.271  28.647  1.00  0.00           C  
ATOM   3475  O   GLU A1947      20.811  65.036  28.635  1.00  0.00           O  
ATOM   3476  CB  GLU A1947      21.020  67.804  30.613  1.00  0.00           C  
ATOM   3477  CG  GLU A1947      21.838  68.473  31.756  1.00  0.00           C  
ATOM   3478  CD  GLU A1947      20.962  69.218  32.791  1.00  0.00           C  
ATOM   3479  OE1 GLU A1947      19.713  69.237  32.639  1.00  0.00           O  
ATOM   3480  OE2 GLU A1947      21.526  69.777  33.766  1.00  0.00           O  
ATOM   3481  N   GLY A1950      20.150  67.058  27.854  1.00  0.00           N  
ATOM   3482  CA  GLY A1950      19.182  66.512  26.907  1.00  0.00           C  
ATOM   3483  C   GLY A1950      19.823  65.580  25.893  1.00  0.00           C  
ATOM   3484  O   GLY A1950      19.216  64.607  25.441  1.00  0.00           O  
ATOM   3485  N   PHE A1951      21.058  65.908  25.535  1.00  0.00           N  
ATOM   3486  CA  PHE A1951      21.837  65.133  24.602  1.00  0.00           C  
ATOM   3487  C   PHE A1951      21.983  63.753  25.182  1.00  0.00           C  
ATOM   3488  O   PHE A1951      21.713  62.763  24.504  1.00  0.00           O  
ATOM   3489  CB  PHE A1951      23.216  65.758  24.475  1.00  0.00           C  
ATOM   3490  CG  PHE A1951      24.144  65.030  23.549  1.00  0.00           C  
ATOM   3491  CD1 PHE A1951      24.721  63.835  23.916  1.00  0.00           C  
ATOM   3492  CD2 PHE A1951      24.476  65.566  22.311  1.00  0.00           C  
ATOM   3493  CE1 PHE A1951      25.624  63.179  23.060  1.00  0.00           C  
ATOM   3494  CE2 PHE A1951      25.379  64.915  21.453  1.00  0.00           C  
ATOM   3495  CZ  PHE A1951      25.951  63.720  21.831  1.00  0.00           C  
ATOM   3496  N   LEU A1952      22.439  63.695  26.432  1.00  0.00           N  
ATOM   3497  CA  LEU A1952      22.656  62.432  27.142  1.00  0.00           C  
ATOM   3498  C   LEU A1952      21.394  61.624  27.421  1.00  0.00           C  
ATOM   3499  O   LEU A1952      21.420  60.399  27.315  1.00  0.00           O  
ATOM   3500  CB  LEU A1952      23.388  62.685  28.442  1.00  0.00           C  
ATOM   3501  CG  LEU A1952      24.755  63.325  28.272  1.00  0.00           C  
ATOM   3502  CD1 LEU A1952      25.176  63.939  29.586  1.00  0.00           C  
ATOM   3503  CD2 LEU A1952      25.753  62.299  27.802  1.00  0.00           C  
ATOM   3504  N   ARG A1953      20.302  62.289  27.806  1.00  0.00           N  
ATOM   3505  CA  ARG A1953      19.052  61.572  28.072  1.00  0.00           C  
ATOM   3506  C   ARG A1953      18.704  60.825  26.816  1.00  0.00           C  
ATOM   3507  O   ARG A1953      18.498  59.621  26.856  1.00  0.00           O  
ATOM   3508  CB  ARG A1953      17.900  62.516  28.424  1.00  0.00           C  
ATOM   3509  CG  ARG A1953      18.137  63.271  29.694  1.00  0.00           C  
ATOM   3510  CD  ARG A1953      16.904  64.014  30.205  1.00  0.00           C  
ATOM   3511  NE  ARG A1953      17.175  64.640  31.514  1.00  0.00           N  
ATOM   3512  CZ  ARG A1953      17.232  63.983  32.683  1.00  0.00           C  
ATOM   3513  NH1 ARG A1953      17.018  62.664  32.738  1.00  0.00           N  
ATOM   3514  NH2 ARG A1953      17.497  64.645  33.812  1.00  0.00           N  
ATOM   3515  N   GLU A1954      18.723  61.550  25.701  1.00  0.00           N  
ATOM   3516  CA  GLU A1954      18.412  61.023  24.392  1.00  0.00           C  
ATOM   3517  C   GLU A1954      19.133  59.736  24.089  1.00  0.00           C  
ATOM   3518  O   GLU A1954      18.524  58.725  23.739  1.00  0.00           O  
ATOM   3519  CB  GLU A1954      18.794  62.052  23.338  1.00  0.00           C  
ATOM   3520  CG  GLU A1954      17.687  63.018  22.981  1.00  0.00           C  
ATOM   3521  CD  GLU A1954      16.448  62.295  22.470  1.00  0.00           C  
ATOM   3522  OE1 GLU A1954      15.589  61.918  23.313  1.00  0.00           O  
ATOM   3523  OE2 GLU A1954      16.343  62.083  21.231  1.00  0.00           O  
ATOM   3524  N   ARG A1955      20.438  59.773  24.268  1.00  0.00           N  
ATOM   3525  CA  ARG A1955      21.278  58.635  23.970  1.00  0.00           C  
ATOM   3526  C   ARG A1955      21.453  57.541  25.029  1.00  0.00           C  
ATOM   3527  O   ARG A1955      21.745  56.400  24.693  1.00  0.00           O  
ATOM   3528  CB  ARG A1955      22.654  59.151  23.572  1.00  0.00           C  
ATOM   3529  CG  ARG A1955      22.960  59.033  22.104  1.00  0.00           C  
ATOM   3530  CD  ARG A1955      23.637  60.288  21.599  1.00  0.00           C  
ATOM   3531  NE  ARG A1955      22.729  61.431  21.636  1.00  0.00           N  
ATOM   3532  CZ  ARG A1955      22.677  62.382  20.707  1.00  0.00           C  
ATOM   3533  NH1 ARG A1955      23.486  62.330  19.655  1.00  0.00           N  
ATOM   3534  NH2 ARG A1955      21.807  63.375  20.830  1.00  0.00           N  
ATOM   3535  N   LEU A1956      21.291  57.877  26.302  1.00  0.00           N  
ATOM   3536  CA  LEU A1956      21.523  56.906  27.363  1.00  0.00           C  
ATOM   3537  C   LEU A1956      20.322  56.289  28.024  1.00  0.00           C  
ATOM   3538  O   LEU A1956      20.483  55.319  28.768  1.00  0.00           O  
ATOM   3539  CB  LEU A1956      22.396  57.521  28.439  1.00  0.00           C  
ATOM   3540  CG  LEU A1956      23.778  57.914  27.959  1.00  0.00           C  
ATOM   3541  CD1 LEU A1956      24.424  58.901  28.894  1.00  0.00           C  
ATOM   3542  CD2 LEU A1956      24.618  56.685  27.805  1.00  0.00           C  
ATOM   3543  N   ARG A1957      19.129  56.837  27.809  1.00  0.00           N  
ATOM   3544  CA  ARG A1957      17.966  56.248  28.455  1.00  0.00           C  
ATOM   3545  C   ARG A1957      17.636  54.882  27.845  1.00  0.00           C  
ATOM   3546  O   ARG A1957      18.016  54.581  26.702  1.00  0.00           O  
ATOM   3547  CB  ARG A1957      16.748  57.170  28.416  1.00  0.00           C  
ATOM   3548  CG  ARG A1957      16.153  57.266  27.056  1.00  0.00           C  
ATOM   3549  CD  ARG A1957      14.703  57.679  27.084  1.00  0.00           C  
ATOM   3550  NE  ARG A1957      14.302  58.060  25.727  1.00  0.00           N  
ATOM   3551  CZ  ARG A1957      14.203  59.323  25.296  1.00  0.00           C  
ATOM   3552  NH1 ARG A1957      14.383  60.337  26.144  1.00  0.00           N  
ATOM   3553  NH2 ARG A1957      13.856  59.580  24.036  1.00  0.00           N  
ATOM   3554  N   TRP A1958      16.950  54.063  28.638  1.00  0.00           N  
ATOM   3555  CA  TRP A1958      16.551  52.714  28.259  1.00  0.00           C  
ATOM   3556  C   TRP A1958      15.373  52.681  27.299  1.00  0.00           C  
ATOM   3557  O   TRP A1958      14.445  53.512  27.454  1.00  0.00           O  
ATOM   3558  CB  TRP A1958      16.193  51.905  29.506  1.00  0.00           C  
ATOM   3559  CG  TRP A1958      17.339  51.175  30.078  1.00  0.00           C  
ATOM   3560  CD1 TRP A1958      18.018  51.481  31.217  1.00  0.00           C  
ATOM   3561  CD2 TRP A1958      17.969  50.016  29.530  1.00  0.00           C  
ATOM   3562  NE1 TRP A1958      19.041  50.586  31.406  1.00  0.00           N  
ATOM   3563  CE2 TRP A1958      19.032  49.672  30.387  1.00  0.00           C  
ATOM   3564  CE3 TRP A1958      17.739  49.229  28.391  1.00  0.00           C  
ATOM   3565  CZ2 TRP A1958      19.867  48.570  30.142  1.00  0.00           C  
ATOM   3566  CZ3 TRP A1958      18.574  48.131  28.147  1.00  0.00           C  
ATOM   3567  CH2 TRP A1958      19.623  47.816  29.017  1.00  0.00           C  
ATOM   3568  OXT TRP A1958      15.375  51.779  26.434  1.00  0.00           O  
TER
END
