# Supplementary material for: Backbone Brackets and Arginine Tweezers delineate Class I and Class II aminoacyl tRNA synthetases
Source: PLoS Comput Biol. 2018 Apr 16;14(4):e1006101. doi: 10.1371/journal.pcbi.1006101 (PMC5919687; doi:10.1371/journal.pcbi.1006101)
Supplement: S12 File — All structures of Class II aaRS with residues renumbered according to the MSA. (GZ) [file pcbi.1006101.s024.tar.gz › 1ati_B_renum.pdb]

ATOM      1  N   ALA B 273       9.842  51.270  66.749  1.00  0.00           N  
ATOM      2  CA  ALA B 273      10.886  50.262  67.078  1.00  0.00           C  
ATOM      3  C   ALA B 273      10.234  48.947  67.578  1.00  0.00           C  
ATOM      4  O   ALA B 273       9.073  48.950  68.015  1.00  0.00           O  
ATOM      5  CB  ALA B 273      11.798  50.836  68.103  1.00  0.00           C  
ATOM      6  N   ALA B 274      10.943  47.826  67.449  1.00  0.00           N  
ATOM      7  CA  ALA B 274      10.425  46.515  67.871  1.00  0.00           C  
ATOM      8  C   ALA B 274      10.852  46.158  69.281  1.00  0.00           C  
ATOM      9  O   ALA B 274      11.999  46.406  69.672  1.00  0.00           O  
ATOM     10  CB  ALA B 274      10.902  45.430  66.918  1.00  0.00           C  
ATOM     11  N   SER B 275       9.977  45.469  70.002  1.00  0.00           N  
ATOM     12  CA  SER B 275      10.282  45.089  71.374  1.00  0.00           C  
ATOM     13  C   SER B 275      10.933  43.718  71.591  1.00  0.00           C  
ATOM     14  O   SER B 275      11.726  43.566  72.507  1.00  0.00           O  
ATOM     15  CB  SER B 275       9.030  45.226  72.235  1.00  0.00           C  
ATOM     16  OG  SER B 275       7.926  44.629  71.584  1.00  0.00           O  
ATOM     17  N   SER B 276      10.634  42.725  70.763  1.00  0.00           N  
ATOM     18  CA  SER B 276      11.227  41.405  70.966  1.00  0.00           C  
ATOM     19  C   SER B 276      11.958  40.874  69.736  1.00  0.00           C  
ATOM     20  O   SER B 276      11.649  41.250  68.609  1.00  0.00           O  
ATOM     21  CB  SER B 276      10.137  40.414  71.408  1.00  0.00           C  
ATOM     22  OG  SER B 276       9.864  39.410  70.435  1.00  0.00           O  
ATOM     23  N   LEU B 277      12.911  39.977  69.946  1.00  0.00           N  
ATOM     24  CA  LEU B 277      13.639  39.397  68.829  1.00  0.00           C  
ATOM     25  C   LEU B 277      12.729  38.433  68.048  1.00  0.00           C  
ATOM     26  O   LEU B 277      12.801  38.338  66.829  1.00  0.00           O  
ATOM     27  CB  LEU B 277      14.873  38.668  69.352  1.00  0.00           C  
ATOM     28  CG  LEU B 277      16.072  38.479  68.436  1.00  0.00           C  
ATOM     29  CD1 LEU B 277      15.953  37.237  67.626  1.00  0.00           C  
ATOM     30  CD2 LEU B 277      16.215  39.698  67.576  1.00  0.00           C  
ATOM     31  N   ASP B 278      11.829  37.760  68.746  1.00  0.00           N  
ATOM     32  CA  ASP B 278      10.935  36.799  68.111  1.00  0.00           C  
ATOM     33  C   ASP B 278       9.837  37.398  67.265  1.00  0.00           C  
ATOM     34  O   ASP B 278       9.328  36.732  66.359  1.00  0.00           O  
ATOM     35  CB  ASP B 278      10.335  35.872  69.164  1.00  0.00           C  
ATOM     36  CG  ASP B 278      11.401  35.193  70.008  1.00  0.00           C  
ATOM     37  OD1 ASP B 278      12.592  35.206  69.598  1.00  0.00           O  
ATOM     38  OD2 ASP B 278      11.049  34.670  71.089  1.00  0.00           O  
ATOM     39  N   GLU B 279       9.431  38.621  67.600  1.00  0.00           N  
ATOM     40  CA  GLU B 279       8.405  39.346  66.840  1.00  0.00           C  
ATOM     41  C   GLU B 279       8.903  39.420  65.402  1.00  0.00           C  
ATOM     42  O   GLU B 279       8.133  39.229  64.453  1.00  0.00           O  
ATOM     43  CB  GLU B 279       8.293  40.792  67.316  1.00  0.00           C  
ATOM     44  CG  GLU B 279       7.401  41.087  68.482  1.00  0.00           C  
ATOM     45  CD  GLU B 279       7.340  42.581  68.746  1.00  0.00           C  
ATOM     46  OE1 GLU B 279       8.397  43.256  68.684  1.00  0.00           O  
ATOM     47  OE2 GLU B 279       6.232  43.098  68.991  1.00  0.00           O  
ATOM     48  N   LEU B 281      10.189  39.768  65.275  1.00  0.00           N  
ATOM     49  CA  LEU B 281      10.890  39.887  64.003  1.00  0.00           C  
ATOM     50  C   LEU B 281      11.045  38.541  63.301  1.00  0.00           C  
ATOM     51  O   LEU B 281      10.597  38.381  62.159  1.00  0.00           O  
ATOM     52  CB  LEU B 281      12.270  40.489  64.216  1.00  0.00           C  
ATOM     53  CG  LEU B 281      12.348  41.914  64.755  1.00  0.00           C  
ATOM     54  CD1 LEU B 281      13.822  42.322  64.868  1.00  0.00           C  
ATOM     55  CD2 LEU B 281      11.580  42.869  63.850  1.00  0.00           C  
ATOM     56  N   VAL B 282      11.698  37.584  63.966  1.00  0.00           N  
ATOM     57  CA  VAL B 282      11.879  36.257  63.398  1.00  0.00           C  
ATOM     58  C   VAL B 282      10.536  35.774  62.826  1.00  0.00           C  
ATOM     59  O   VAL B 282      10.473  35.261  61.704  1.00  0.00           O  
ATOM     60  CB  VAL B 282      12.377  35.280  64.459  1.00  0.00           C  
ATOM     61  CG1 VAL B 282      12.447  33.883  63.883  1.00  0.00           C  
ATOM     62  CG2 VAL B 282      13.742  35.706  64.950  1.00  0.00           C  
ATOM     63  N   ALA B 283       9.459  36.025  63.573  1.00  0.00           N  
ATOM     64  CA  ALA B 283       8.104  35.658  63.169  1.00  0.00           C  
ATOM     65  C   ALA B 283       7.648  36.389  61.901  1.00  0.00           C  
ATOM     66  O   ALA B 283       7.168  35.758  60.963  1.00  0.00           O  
ATOM     67  CB  ALA B 283       7.145  35.922  64.300  1.00  0.00           C  
ATOM     68  N   LEU B 291       7.746  37.716  61.891  1.00  0.00           N  
ATOM     69  CA  LEU B 291       7.365  38.507  60.715  1.00  0.00           C  
ATOM     70  C   LEU B 291       8.222  38.107  59.510  1.00  0.00           C  
ATOM     71  O   LEU B 291       7.721  37.941  58.393  1.00  0.00           O  
ATOM     72  CB  LEU B 291       7.581  39.996  60.968  1.00  0.00           C  
ATOM     73  CG  LEU B 291       7.220  40.901  59.791  1.00  0.00           C  
ATOM     74  CD1 LEU B 291       5.698  41.176  59.790  1.00  0.00           C  
ATOM     75  CD2 LEU B 291       7.998  42.193  59.904  1.00  0.00           C  
ATOM     76  N   CYS B 292       9.525  38.044  59.733  1.00  0.00           N  
ATOM     77  CA  CYS B 292      10.442  37.651  58.701  1.00  0.00           C  
ATOM     78  C   CYS B 292      10.034  36.369  58.029  1.00  0.00           C  
ATOM     79  O   CYS B 292      10.191  36.233  56.821  1.00  0.00           O  
ATOM     80  CB  CYS B 292      11.824  37.452  59.270  1.00  0.00           C  
ATOM     81  SG  CYS B 292      12.719  38.941  59.200  1.00  0.00           S  
ATOM     82  N   LYS B 293       9.600  35.391  58.811  1.00  0.00           N  
ATOM     83  CA  LYS B 293       9.194  34.138  58.221  1.00  0.00           C  
ATOM     84  C   LYS B 293       7.791  34.306  57.656  1.00  0.00           C  
ATOM     85  O   LYS B 293       7.531  33.945  56.528  1.00  0.00           O  
ATOM     86  CB  LYS B 293       9.248  32.996  59.243  1.00  0.00           C  
ATOM     87  CG  LYS B 293       8.653  31.681  58.703  1.00  0.00           C  
ATOM     88  CD  LYS B 293       8.726  30.511  59.700  1.00  0.00           C  
ATOM     89  CE  LYS B 293       8.028  29.235  59.167  1.00  0.00           C  
ATOM     90  NZ  LYS B 293       8.683  28.600  57.967  1.00  0.00           N  
ATOM     91  N   ARG B 296       6.918  34.960  58.398  1.00  0.00           N  
ATOM     92  CA  ARG B 296       5.540  35.131  57.954  1.00  0.00           C  
ATOM     93  C   ARG B 296       5.317  35.883  56.639  1.00  0.00           C  
ATOM     94  O   ARG B 296       4.435  35.520  55.855  1.00  0.00           O  
ATOM     95  CB  ARG B 296       4.698  35.765  59.070  1.00  0.00           C  
ATOM     96  CG  ARG B 296       3.245  36.074  58.695  1.00  0.00           C  
ATOM     97  CD  ARG B 296       2.426  36.228  59.942  1.00  0.00           C  
ATOM     98  NE  ARG B 296       3.177  36.985  60.939  1.00  0.00           N  
ATOM     99  CZ  ARG B 296       3.223  38.315  60.979  1.00  0.00           C  
ATOM    100  NH1 ARG B 296       2.503  39.024  60.104  1.00  0.00           N  
ATOM    101  NH2 ARG B 296       3.951  38.934  61.913  1.00  0.00           N  
ATOM    102  N   ARG B 297       6.097  36.926  56.390  1.00  0.00           N  
ATOM    103  CA  ARG B 297       5.896  37.692  55.180  1.00  0.00           C  
ATOM    104  C   ARG B 297       6.919  37.473  54.064  1.00  0.00           C  
ATOM    105  O   ARG B 297       6.872  38.146  53.037  1.00  0.00           O  
ATOM    106  CB  ARG B 297       5.734  39.159  55.522  1.00  0.00           C  
ATOM    107  CG  ARG B 297       4.656  39.391  56.519  1.00  0.00           C  
ATOM    108  CD  ARG B 297       3.544  40.185  55.949  1.00  0.00           C  
ATOM    109  NE  ARG B 297       2.609  39.337  55.235  1.00  0.00           N  
ATOM    110  CZ  ARG B 297       1.286  39.458  55.330  1.00  0.00           C  
ATOM    111  NH1 ARG B 297       0.767  40.345  56.163  1.00  0.00           N  
ATOM    112  NH2 ARG B 297       0.474  38.663  54.631  1.00  0.00           N  
ATOM    113  N   GLY B 298       7.832  36.535  54.252  1.00  0.00           N  
ATOM    114  CA  GLY B 298       8.792  36.239  53.205  1.00  0.00           C  
ATOM    115  C   GLY B 298      10.025  37.095  53.059  1.00  0.00           C  
ATOM    116  O   GLY B 298      10.405  37.495  51.947  1.00  0.00           O  
ATOM    117  N   PHE B 303      10.674  37.342  54.183  1.00  0.00           N  
ATOM    118  CA  PHE B 303      11.889  38.127  54.212  1.00  0.00           C  
ATOM    119  C   PHE B 303      13.025  37.141  54.374  1.00  0.00           C  
ATOM    120  O   PHE B 303      13.933  37.101  53.542  1.00  0.00           O  
ATOM    121  CB  PHE B 303      11.870  39.101  55.382  1.00  0.00           C  
ATOM    122  CG  PHE B 303      11.062  40.349  55.135  1.00  0.00           C  
ATOM    123  CD1 PHE B 303      11.621  41.443  54.448  1.00  0.00           C  
ATOM    124  CD2 PHE B 303       9.770  40.463  55.624  1.00  0.00           C  
ATOM    125  CE1 PHE B 303      10.906  42.631  54.260  1.00  0.00           C  
ATOM    126  CE2 PHE B 303       9.032  41.660  55.442  1.00  0.00           C  
ATOM    127  CZ  PHE B 303       9.605  42.741  54.761  1.00  0.00           C  
ATOM    128  N   ILE B 305      12.934  36.298  55.404  1.00  0.00           N  
ATOM    129  CA  ILE B 305      13.965  35.297  55.676  1.00  0.00           C  
ATOM    130  C   ILE B 305      13.341  33.958  56.096  1.00  0.00           C  
ATOM    131  O   ILE B 305      12.331  33.955  56.836  1.00  0.00           O  
ATOM    132  CB  ILE B 305      14.928  35.753  56.800  1.00  0.00           C  
ATOM    133  CG1 ILE B 305      15.447  37.165  56.521  1.00  0.00           C  
ATOM    134  CG2 ILE B 305      16.100  34.765  56.912  1.00  0.00           C  
ATOM    135  CD1 ILE B 305      16.449  37.670  57.519  1.00  0.00           C  
ATOM    136  N   PHE B 306      13.978  32.852  55.663  1.00  0.00           N  
ATOM    137  CA  PHE B 306      13.558  31.468  55.926  1.00  0.00           C  
ATOM    138  C   PHE B 306      14.751  30.655  56.375  1.00  0.00           C  
ATOM    139  O   PHE B 306      15.871  30.929  55.937  1.00  0.00           O  
ATOM    140  CB  PHE B 306      13.092  30.780  54.643  1.00  0.00           C  
ATOM    141  CG  PHE B 306      11.880  31.391  53.996  1.00  0.00           C  
ATOM    142  CD1 PHE B 306      10.777  31.797  54.751  1.00  0.00           C  
ATOM    143  CD2 PHE B 306      11.821  31.519  52.618  1.00  0.00           C  
ATOM    144  CE1 PHE B 306       9.627  32.317  54.128  1.00  0.00           C  
ATOM    145  CE2 PHE B 306      10.685  32.033  51.995  1.00  0.00           C  
ATOM    146  CZ  PHE B 306       9.588  32.433  52.749  1.00  0.00           C  
ATOM    147  N   GLN B 307      14.510  29.614  57.175  1.00  0.00           N  
ATOM    148  CA  GLN B 307      15.600  28.753  57.629  1.00  0.00           C  
ATOM    149  C   GLN B 307      16.095  27.958  56.413  1.00  0.00           C  
ATOM    150  O   GLN B 307      15.317  27.225  55.810  1.00  0.00           O  
ATOM    151  CB  GLN B 307      15.111  27.808  58.758  1.00  0.00           C  
ATOM    152  CG  GLN B 307      16.003  26.567  59.075  1.00  0.00           C  
ATOM    153  CD  GLN B 307      17.433  26.905  59.553  1.00  0.00           C  
ATOM    154  OE1 GLN B 307      17.651  27.272  60.713  1.00  0.00           O  
ATOM    155  NE2 GLN B 307      18.413  26.747  58.661  1.00  0.00           N  
ATOM    156  N   SER B 308      17.356  28.124  56.016  1.00  0.00           N  
ATOM    157  CA  SER B 308      17.855  27.355  54.878  1.00  0.00           C  
ATOM    158  C   SER B 308      17.659  25.859  55.099  1.00  0.00           C  
ATOM    159  O   SER B 308      17.908  25.345  56.185  1.00  0.00           O  
ATOM    160  CB  SER B 308      19.325  27.635  54.616  1.00  0.00           C  
ATOM    161  OG  SER B 308      19.924  26.568  53.881  1.00  0.00           O  
ATOM    162  N   SER B 309      17.197  25.166  54.065  1.00  0.00           N  
ATOM    163  CA  SER B 309      16.932  23.709  54.099  1.00  0.00           C  
ATOM    164  C   SER B 309      15.833  23.261  55.084  1.00  0.00           C  
ATOM    165  O   SER B 309      15.758  22.080  55.433  1.00  0.00           O  
ATOM    166  CB  SER B 309      18.218  22.914  54.364  1.00  0.00           C  
ATOM    167  OG  SER B 309      19.175  23.109  53.344  1.00  0.00           O  
ATOM    168  N   GLU B 310      14.923  24.166  55.440  1.00  0.00           N  
ATOM    169  CA  GLU B 310      13.858  23.861  56.402  1.00  0.00           C  
ATOM    170  C   GLU B 310      13.171  22.492  56.297  1.00  0.00           C  
ATOM    171  O   GLU B 310      13.062  21.776  57.303  1.00  0.00           O  
ATOM    172  CB  GLU B 310      12.798  24.982  56.418  1.00  0.00           C  
ATOM    173  CG  GLU B 310      11.782  24.916  57.579  1.00  0.00           C  
ATOM    174  CD  GLU B 310      10.747  26.046  57.538  1.00  0.00           C  
ATOM    175  OE1 GLU B 310      11.111  27.207  57.221  1.00  0.00           O  
ATOM    176  OE2 GLU B 310       9.555  25.793  57.837  1.00  0.00           O  
ATOM    177  N   ILE B 311      12.766  22.095  55.090  1.00  0.00           N  
ATOM    178  CA  ILE B 311      12.048  20.821  54.916  1.00  0.00           C  
ATOM    179  C   ILE B 311      12.786  19.565  55.355  1.00  0.00           C  
ATOM    180  O   ILE B 311      12.157  18.531  55.553  1.00  0.00           O  
ATOM    181  CB  ILE B 311      11.469  20.602  53.469  1.00  0.00           C  
ATOM    182  CG1 ILE B 311      12.583  20.259  52.476  1.00  0.00           C  
ATOM    183  CG2 ILE B 311      10.673  21.804  53.015  1.00  0.00           C  
ATOM    184  CD1 ILE B 311      12.074  19.930  51.099  1.00  0.00           C  
ATOM    185  N   TYR B 312      14.108  19.640  55.476  1.00  0.00           N  
ATOM    186  CA  TYR B 312      14.884  18.488  55.912  1.00  0.00           C  
ATOM    187  C   TYR B 312      15.478  18.701  57.318  1.00  0.00           C  
ATOM    188  O   TYR B 312      16.460  18.059  57.697  1.00  0.00           O  
ATOM    189  CB  TYR B 312      15.984  18.163  54.899  1.00  0.00           C  
ATOM    190  CG  TYR B 312      15.469  17.681  53.568  1.00  0.00           C  
ATOM    191  CD1 TYR B 312      14.433  16.762  53.486  1.00  0.00           C  
ATOM    192  CD2 TYR B 312      16.038  18.126  52.387  1.00  0.00           C  
ATOM    193  CE1 TYR B 312      13.977  16.294  52.252  1.00  0.00           C  
ATOM    194  CE2 TYR B 312      15.596  17.663  51.146  1.00  0.00           C  
ATOM    195  CZ  TYR B 312      14.564  16.749  51.085  1.00  0.00           C  
ATOM    196  OH  TYR B 312      14.137  16.281  49.861  1.00  0.00           O  
ATOM    197  N   GLY B 313      14.862  19.585  58.097  1.00  0.00           N  
ATOM    198  CA  GLY B 313      15.359  19.863  59.440  1.00  0.00           C  
ATOM    199  C   GLY B 313      16.211  21.123  59.589  1.00  0.00           C  
ATOM    200  O   GLY B 313      16.623  21.487  60.691  1.00  0.00           O  
ATOM    201  N   GLY B 314      16.443  21.815  58.481  1.00  0.00           N  
ATOM    202  CA  GLY B 314      17.244  23.022  58.517  1.00  0.00           C  
ATOM    203  C   GLY B 314      18.728  22.719  58.607  1.00  0.00           C  
ATOM    204  O   GLY B 314      19.140  21.647  59.078  1.00  0.00           O  
ATOM    205  N   LEU B 315      19.532  23.625  58.064  1.00  0.00           N  
ATOM    206  CA  LEU B 315      20.975  23.491  58.116  1.00  0.00           C  
ATOM    207  C   LEU B 315      21.388  24.575  59.075  1.00  0.00           C  
ATOM    208  O   LEU B 315      22.137  25.473  58.733  1.00  0.00           O  
ATOM    209  CB  LEU B 315      21.615  23.741  56.762  1.00  0.00           C  
ATOM    210  CG  LEU B 315      23.119  23.491  56.760  1.00  0.00           C  
ATOM    211  CD1 LEU B 315      23.360  22.034  56.991  1.00  0.00           C  
ATOM    212  CD2 LEU B 315      23.726  23.915  55.434  1.00  0.00           C  
ATOM    213  N   GLN B 316      20.786  24.516  60.255  1.00  0.00           N  
ATOM    214  CA  GLN B 316      21.008  25.434  61.369  1.00  0.00           C  
ATOM    215  C   GLN B 316      22.259  26.323  61.243  1.00  0.00           C  
ATOM    216  O   GLN B 316      23.401  25.832  61.163  1.00  0.00           O  
ATOM    217  CB  GLN B 316      21.049  24.595  62.648  1.00  0.00           C  
ATOM    218  CG  GLN B 316      21.162  25.344  63.949  1.00  0.00           C  
ATOM    219  CD  GLN B 316      21.854  24.491  65.017  1.00  0.00           C  
ATOM    220  OE1 GLN B 316      22.625  23.573  64.690  1.00  0.00           O  
ATOM    221  NE2 GLN B 316      21.606  24.802  66.289  1.00  0.00           N  
ATOM    222  N   GLY B 317      22.031  27.633  61.224  1.00  0.00           N  
ATOM    223  CA  GLY B 317      23.139  28.556  61.088  1.00  0.00           C  
ATOM    224  C   GLY B 317      23.217  29.222  59.724  1.00  0.00           C  
ATOM    225  O   GLY B 317      24.041  30.112  59.525  1.00  0.00           O  
ATOM    226  N   VAL B 318      22.463  28.710  58.754  1.00  0.00           N  
ATOM    227  CA  VAL B 318      22.407  29.300  57.422  1.00  0.00           C  
ATOM    228  C   VAL B 318      20.931  29.554  57.126  1.00  0.00           C  
ATOM    229  O   VAL B 318      20.068  28.761  57.483  1.00  0.00           O  
ATOM    230  CB  VAL B 318      23.103  28.452  56.308  1.00  0.00           C  
ATOM    231  CG1 VAL B 318      24.489  28.017  56.747  1.00  0.00           C  
ATOM    232  CG2 VAL B 318      22.282  27.288  55.933  1.00  0.00           C  
ATOM    233  N   TYR B 319      20.647  30.723  56.572  1.00  0.00           N  
ATOM    234  CA  TYR B 319      19.288  31.151  56.247  1.00  0.00           C  
ATOM    235  C   TYR B 319      19.183  31.513  54.755  1.00  0.00           C  
ATOM    236  O   TYR B 319      20.207  31.621  54.060  1.00  0.00           O  
ATOM    237  CB  TYR B 319      18.913  32.366  57.104  1.00  0.00           C  
ATOM    238  CG  TYR B 319      18.812  32.068  58.584  1.00  0.00           C  
ATOM    239  CD1 TYR B 319      19.955  31.946  59.390  1.00  0.00           C  
ATOM    240  CD2 TYR B 319      17.568  31.871  59.178  1.00  0.00           C  
ATOM    241  CE1 TYR B 319      19.846  31.626  60.750  1.00  0.00           C  
ATOM    242  CE2 TYR B 319      17.446  31.558  60.532  1.00  0.00           C  
ATOM    243  CZ  TYR B 319      18.579  31.436  61.307  1.00  0.00           C  
ATOM    244  OH  TYR B 319      18.421  31.129  62.635  1.00  0.00           O  
ATOM    245  N   ASP B 320      17.954  31.707  54.277  1.00  0.00           N  
ATOM    246  CA  ASP B 320      17.685  32.047  52.875  1.00  0.00           C  
ATOM    247  C   ASP B 320      16.805  33.306  52.821  1.00  0.00           C  
ATOM    248  O   ASP B 320      15.935  33.485  53.682  1.00  0.00           O  
ATOM    249  CB  ASP B 320      16.929  30.901  52.185  1.00  0.00           C  
ATOM    250  CG  ASP B 320      17.755  29.646  52.032  1.00  0.00           C  
ATOM    251  OD1 ASP B 320      18.970  29.744  51.799  1.00  0.00           O  
ATOM    252  OD2 ASP B 320      17.178  28.539  52.128  1.00  0.00           O  
ATOM    253  N   TYR B 321      17.015  34.172  51.829  1.00  0.00           N  
ATOM    254  CA  TYR B 321      16.209  35.392  51.682  1.00  0.00           C  
ATOM    255  C   TYR B 321      15.035  35.272  50.698  1.00  0.00           C  
ATOM    256  O   TYR B 321      15.240  35.033  49.503  1.00  0.00           O  
ATOM    257  CB  TYR B 321      17.083  36.549  51.252  1.00  0.00           C  
ATOM    258  CG  TYR B 321      17.937  37.084  52.353  1.00  0.00           C  
ATOM    259  CD1 TYR B 321      19.125  36.453  52.707  1.00  0.00           C  
ATOM    260  CD2 TYR B 321      17.554  38.230  53.049  1.00  0.00           C  
ATOM    261  CE1 TYR B 321      19.926  36.953  53.744  1.00  0.00           C  
ATOM    262  CE2 TYR B 321      18.342  38.748  54.092  1.00  0.00           C  
ATOM    263  CZ  TYR B 321      19.530  38.105  54.443  1.00  0.00           C  
ATOM    264  OH  TYR B 321      20.287  38.606  55.500  1.00  0.00           O  
ATOM    265  N   GLY B 322      13.820  35.486  51.202  1.00  0.00           N  
ATOM    266  CA  GLY B 322      12.627  35.381  50.381  1.00  0.00           C  
ATOM    267  C   GLY B 322      12.367  36.586  49.503  1.00  0.00           C  
ATOM    268  O   GLY B 322      13.088  37.573  49.565  1.00  0.00           O  
ATOM    269  N   PRO B 323      11.279  36.569  48.731  1.00  0.00           N  
ATOM    270  CA  PRO B 323      10.878  37.646  47.818  1.00  0.00           C  
ATOM    271  C   PRO B 323      11.119  39.028  48.376  1.00  0.00           C  
ATOM    272  O   PRO B 323      11.825  39.850  47.764  1.00  0.00           O  
ATOM    273  CB  PRO B 323       9.376  37.399  47.631  1.00  0.00           C  
ATOM    274  CG  PRO B 323       9.294  35.924  47.692  1.00  0.00           C  
ATOM    275  CD  PRO B 323      10.232  35.546  48.825  1.00  0.00           C  
ATOM    276  N   LEU B 324      10.547  39.270  49.547  1.00  0.00           N  
ATOM    277  CA  LEU B 324      10.682  40.556  50.181  1.00  0.00           C  
ATOM    278  C   LEU B 324      12.063  40.841  50.732  1.00  0.00           C  
ATOM    279  O   LEU B 324      12.517  41.980  50.685  1.00  0.00           O  
ATOM    280  CB  LEU B 324       9.609  40.702  51.223  1.00  0.00           C  
ATOM    281  CG  LEU B 324       8.337  40.948  50.425  1.00  0.00           C  
ATOM    282  CD1 LEU B 324       7.125  40.403  51.095  1.00  0.00           C  
ATOM    283  CD2 LEU B 324       8.181  42.433  50.178  1.00  0.00           C  
ATOM    284  N   GLY B 325      12.741  39.797  51.201  1.00  0.00           N  
ATOM    285  CA  GLY B 325      14.079  39.925  51.743  1.00  0.00           C  
ATOM    286  C   GLY B 325      15.107  40.290  50.693  1.00  0.00           C  
ATOM    287  O   GLY B 325      15.887  41.232  50.890  1.00  0.00           O  
ATOM    288  N   VAL B 332      15.117  39.571  49.568  1.00  0.00           N  
ATOM    289  CA  VAL B 332      16.084  39.846  48.487  1.00  0.00           C  
ATOM    290  C   VAL B 332      16.030  41.308  48.108  1.00  0.00           C  
ATOM    291  O   VAL B 332      17.068  41.959  47.967  1.00  0.00           O  
ATOM    292  CB  VAL B 332      15.811  39.073  47.195  1.00  0.00           C  
ATOM    293  CG1 VAL B 332      17.123  38.776  46.507  1.00  0.00           C  
ATOM    294  CG2 VAL B 332      15.077  37.815  47.473  1.00  0.00           C  
ATOM    295  N   GLU B 333      14.810  41.809  47.947  1.00  0.00           N  
ATOM    296  CA  GLU B 333      14.587  43.204  47.606  1.00  0.00           C  
ATOM    297  C   GLU B 333      15.254  44.171  48.581  1.00  0.00           C  
ATOM    298  O   GLU B 333      16.160  44.929  48.197  1.00  0.00           O  
ATOM    299  CB  GLU B 333      13.089  43.488  47.507  1.00  0.00           C  
ATOM    300  CG  GLU B 333      12.427  42.773  46.320  1.00  0.00           C  
ATOM    301  CD  GLU B 333      13.157  43.016  44.971  1.00  0.00           C  
ATOM    302  OE1 GLU B 333      13.713  44.111  44.734  1.00  0.00           O  
ATOM    303  OE2 GLU B 333      13.179  42.101  44.132  1.00  0.00           O  
ATOM    304  N   LEU B 334      14.844  44.124  49.845  1.00  0.00           N  
ATOM    305  CA  LEU B 334      15.434  44.998  50.853  1.00  0.00           C  
ATOM    306  C   LEU B 334      16.962  44.841  50.887  1.00  0.00           C  
ATOM    307  O   LEU B 334      17.704  45.836  50.821  1.00  0.00           O  
ATOM    308  CB  LEU B 334      14.847  44.685  52.229  1.00  0.00           C  
ATOM    309  CG  LEU B 334      15.357  45.538  53.388  1.00  0.00           C  
ATOM    310  CD1 LEU B 334      15.004  46.991  53.094  1.00  0.00           C  
ATOM    311  CD2 LEU B 334      14.730  45.057  54.692  1.00  0.00           C  
ATOM    312  N   LYS B 335      17.425  43.593  50.936  1.00  0.00           N  
ATOM    313  CA  LYS B 335      18.848  43.338  50.978  1.00  0.00           C  
ATOM    314  C   LYS B 335      19.575  44.050  49.822  1.00  0.00           C  
ATOM    315  O   LYS B 335      20.500  44.844  50.043  1.00  0.00           O  
ATOM    316  CB  LYS B 335      19.126  41.841  50.962  1.00  0.00           C  
ATOM    317  CG  LYS B 335      20.619  41.556  50.901  1.00  0.00           C  
ATOM    318  CD  LYS B 335      21.011  40.245  51.605  1.00  0.00           C  
ATOM    319  CE  LYS B 335      20.661  38.992  50.808  1.00  0.00           C  
ATOM    320  NZ  LYS B 335      21.412  38.928  49.526  1.00  0.00           N  
ATOM    321  N   ASN B 336      19.104  43.821  48.599  1.00  0.00           N  
ATOM    322  CA  ASN B 336      19.714  44.419  47.417  1.00  0.00           C  
ATOM    323  C   ASN B 336      19.638  45.915  47.465  1.00  0.00           C  
ATOM    324  O   ASN B 336      20.606  46.594  47.123  1.00  0.00           O  
ATOM    325  CB  ASN B 336      19.049  43.930  46.136  1.00  0.00           C  
ATOM    326  CG  ASN B 336      19.420  42.515  45.786  1.00  0.00           C  
ATOM    327  OD1 ASN B 336      18.640  41.831  45.160  1.00  0.00           O  
ATOM    328  ND2 ASN B 336      20.610  42.070  46.176  1.00  0.00           N  
ATOM    329  N   ASN B 337      18.493  46.434  47.887  1.00  0.00           N  
ATOM    330  CA  ASN B 337      18.324  47.870  47.978  1.00  0.00           C  
ATOM    331  C   ASN B 337      19.376  48.500  48.876  1.00  0.00           C  
ATOM    332  O   ASN B 337      19.885  49.586  48.598  1.00  0.00           O  
ATOM    333  CB  ASN B 337      16.941  48.209  48.501  1.00  0.00           C  
ATOM    334  CG  ASN B 337      15.859  47.969  47.476  1.00  0.00           C  
ATOM    335  OD1 ASN B 337      14.703  47.727  47.814  1.00  0.00           O  
ATOM    336  ND2 ASN B 337      16.219  48.068  46.216  1.00  0.00           N  
ATOM    337  N   LEU B 338      19.726  47.802  49.944  1.00  0.00           N  
ATOM    338  CA  LEU B 338      20.727  48.311  50.857  1.00  0.00           C  
ATOM    339  C   LEU B 338      22.123  48.238  50.219  1.00  0.00           C  
ATOM    340  O   LEU B 338      22.920  49.182  50.322  1.00  0.00           O  
ATOM    341  CB  LEU B 338      20.694  47.503  52.160  1.00  0.00           C  
ATOM    342  CG  LEU B 338      21.679  47.945  53.248  1.00  0.00           C  
ATOM    343  CD1 LEU B 338      21.354  49.356  53.682  1.00  0.00           C  
ATOM    344  CD2 LEU B 338      21.597  46.988  54.413  1.00  0.00           C  
ATOM    345  N   LYS B 339      22.426  47.114  49.576  1.00  0.00           N  
ATOM    346  CA  LYS B 339      23.728  46.947  48.955  1.00  0.00           C  
ATOM    347  C   LYS B 339      23.965  48.045  47.923  1.00  0.00           C  
ATOM    348  O   LYS B 339      25.045  48.633  47.849  1.00  0.00           O  
ATOM    349  CB  LYS B 339      23.824  45.600  48.239  1.00  0.00           C  
ATOM    350  CG  LYS B 339      23.380  44.375  49.000  1.00  0.00           C  
ATOM    351  CD  LYS B 339      24.184  43.189  48.479  1.00  0.00           C  
ATOM    352  CE  LYS B 339      23.430  41.877  48.599  1.00  0.00           C  
ATOM    353  NZ  LYS B 339      24.233  40.766  48.004  1.00  0.00           N  
ATOM    354  N   GLN B 340      22.939  48.309  47.123  1.00  0.00           N  
ATOM    355  CA  GLN B 340      23.020  49.306  46.065  1.00  0.00           C  
ATOM    356  C   GLN B 340      23.263  50.696  46.565  1.00  0.00           C  
ATOM    357  O   GLN B 340      24.134  51.401  46.038  1.00  0.00           O  
ATOM    358  CB  GLN B 340      21.753  49.308  45.237  1.00  0.00           C  
ATOM    359  CG  GLN B 340      21.556  48.042  44.431  1.00  0.00           C  
ATOM    360  CD  GLN B 340      20.175  47.973  43.782  1.00  0.00           C  
ATOM    361  OE1 GLN B 340      19.540  46.912  43.772  1.00  0.00           O  
ATOM    362  NE2 GLN B 340      19.694  49.105  43.254  1.00  0.00           N  
ATOM    363  N   ALA B 341      22.458  51.102  47.547  1.00  0.00           N  
ATOM    364  CA  ALA B 341      22.581  52.421  48.145  1.00  0.00           C  
ATOM    365  C   ALA B 341      24.009  52.574  48.701  1.00  0.00           C  
ATOM    366  O   ALA B 341      24.605  53.663  48.612  1.00  0.00           O  
ATOM    367  CB  ALA B 341      21.537  52.616  49.222  1.00  0.00           C  
ATOM    368  N   TRP B 342      24.570  51.477  49.209  1.00  0.00           N  
ATOM    369  CA  TRP B 342      25.932  51.496  49.725  1.00  0.00           C  
ATOM    370  C   TRP B 342      26.938  51.674  48.580  1.00  0.00           C  
ATOM    371  O   TRP B 342      27.881  52.473  48.696  1.00  0.00           O  
ATOM    372  CB  TRP B 342      26.241  50.206  50.481  1.00  0.00           C  
ATOM    373  CG  TRP B 342      27.584  50.203  51.215  1.00  0.00           C  
ATOM    374  CD1 TRP B 342      27.793  50.545  52.524  1.00  0.00           C  
ATOM    375  CD2 TRP B 342      28.846  49.672  50.731  1.00  0.00           C  
ATOM    376  NE1 TRP B 342      29.086  50.228  52.897  1.00  0.00           N  
ATOM    377  CE2 TRP B 342      29.758  49.699  51.824  1.00  0.00           C  
ATOM    378  CE3 TRP B 342      29.293  49.171  49.498  1.00  0.00           C  
ATOM    379  CZ2 TRP B 342      31.092  49.237  51.722  1.00  0.00           C  
ATOM    380  CZ3 TRP B 342      30.637  48.704  49.396  1.00  0.00           C  
ATOM    381  CH2 TRP B 342      31.510  48.742  50.509  1.00  0.00           C  
ATOM    382  N   TRP B 343      26.738  50.950  47.477  1.00  0.00           N  
ATOM    383  CA  TRP B 343      27.646  51.037  46.331  1.00  0.00           C  
ATOM    384  C   TRP B 343      27.602  52.417  45.668  1.00  0.00           C  
ATOM    385  O   TRP B 343      28.659  53.018  45.352  1.00  0.00           O  
ATOM    386  CB  TRP B 343      27.322  49.944  45.319  1.00  0.00           C  
ATOM    387  CG  TRP B 343      28.412  49.670  44.326  1.00  0.00           C  
ATOM    388  CD1 TRP B 343      28.573  50.278  43.118  1.00  0.00           C  
ATOM    389  CD2 TRP B 343      29.484  48.715  44.440  1.00  0.00           C  
ATOM    390  NE1 TRP B 343      29.682  49.758  42.476  1.00  0.00           N  
ATOM    391  CE2 TRP B 343      30.268  48.806  43.257  1.00  0.00           C  
ATOM    392  CE3 TRP B 343      29.871  47.786  45.439  1.00  0.00           C  
ATOM    393  CZ2 TRP B 343      31.417  48.012  43.037  1.00  0.00           C  
ATOM    394  CZ3 TRP B 343      31.024  46.993  45.215  1.00  0.00           C  
ATOM    395  CH2 TRP B 343      31.779  47.117  44.016  1.00  0.00           C  
ATOM    396  N   ARG B 344      26.386  52.927  45.488  1.00  0.00           N  
ATOM    397  CA  ARG B 344      26.200  54.234  44.882  1.00  0.00           C  
ATOM    398  C   ARG B 344      26.996  55.259  45.676  1.00  0.00           C  
ATOM    399  O   ARG B 344      27.833  55.973  45.119  1.00  0.00           O  
ATOM    400  CB  ARG B 344      24.721  54.601  44.862  1.00  0.00           C  
ATOM    401  CG  ARG B 344      24.409  55.966  44.289  1.00  0.00           C  
ATOM    402  CD  ARG B 344      22.900  56.104  44.066  1.00  0.00           C  
ATOM    403  NE  ARG B 344      22.121  55.728  45.257  1.00  0.00           N  
ATOM    404  CZ  ARG B 344      21.876  56.534  46.302  1.00  0.00           C  
ATOM    405  NH1 ARG B 344      22.345  57.796  46.324  1.00  0.00           N  
ATOM    406  NH2 ARG B 344      21.161  56.076  47.337  1.00  0.00           N  
ATOM    407  N   ARG B 345      26.808  55.236  46.994  1.00  0.00           N  
ATOM    408  CA  ARG B 345      27.486  56.138  47.919  1.00  0.00           C  
ATOM    409  C   ARG B 345      29.017  56.036  47.943  1.00  0.00           C  
ATOM    410  O   ARG B 345      29.711  57.033  47.790  1.00  0.00           O  
ATOM    411  CB  ARG B 345      26.947  55.935  49.341  1.00  0.00           C  
ATOM    412  CG  ARG B 345      27.820  56.507  50.454  1.00  0.00           C  
ATOM    413  CD  ARG B 345      27.967  58.034  50.346  1.00  0.00           C  
ATOM    414  NE  ARG B 345      26.722  58.718  50.687  1.00  0.00           N  
ATOM    415  CZ  ARG B 345      26.459  59.244  51.882  1.00  0.00           C  
ATOM    416  NH1 ARG B 345      27.382  59.260  52.839  1.00  0.00           N  
ATOM    417  NH2 ARG B 345      25.292  59.822  52.102  1.00  0.00           N  
ATOM    418  N   ASN B 347      29.566  54.850  48.130  1.00  0.00           N  
ATOM    419  CA  ASN B 347      31.013  54.769  48.226  1.00  0.00           C  
ATOM    420  C   ASN B 347      31.812  54.636  46.947  1.00  0.00           C  
ATOM    421  O   ASN B 347      33.048  54.745  46.973  1.00  0.00           O  
ATOM    422  CB  ASN B 347      31.418  53.658  49.184  1.00  0.00           C  
ATOM    423  CG  ASN B 347      30.753  53.782  50.541  1.00  0.00           C  
ATOM    424  OD1 ASN B 347      30.951  54.743  51.287  1.00  0.00           O  
ATOM    425  ND2 ASN B 347      29.951  52.800  50.865  1.00  0.00           N  
ATOM    426  N   VAL B 348      31.148  54.323  45.836  1.00  0.00           N  
ATOM    427  CA  VAL B 348      31.886  54.186  44.577  1.00  0.00           C  
ATOM    428  C   VAL B 348      31.557  55.276  43.570  1.00  0.00           C  
ATOM    429  O   VAL B 348      32.443  56.018  43.109  1.00  0.00           O  
ATOM    430  CB  VAL B 348      31.649  52.841  43.900  1.00  0.00           C  
ATOM    431  CG1 VAL B 348      32.601  52.694  42.733  1.00  0.00           C  
ATOM    432  CG2 VAL B 348      31.859  51.734  44.871  1.00  0.00           C  
ATOM    433  N   TYR B 349      30.276  55.372  43.248  1.00  0.00           N  
ATOM    434  CA  TYR B 349      29.827  56.346  42.275  1.00  0.00           C  
ATOM    435  C   TYR B 349      30.011  57.766  42.757  1.00  0.00           C  
ATOM    436  O   TYR B 349      30.602  58.610  42.062  1.00  0.00           O  
ATOM    437  CB  TYR B 349      28.356  56.112  41.908  1.00  0.00           C  
ATOM    438  CG  TYR B 349      28.100  54.795  41.211  1.00  0.00           C  
ATOM    439  CD1 TYR B 349      29.158  53.928  40.891  1.00  0.00           C  
ATOM    440  CD2 TYR B 349      26.805  54.399  40.893  1.00  0.00           C  
ATOM    441  CE1 TYR B 349      28.930  52.691  40.272  1.00  0.00           C  
ATOM    442  CE2 TYR B 349      26.560  53.166  40.278  1.00  0.00           C  
ATOM    443  CZ  TYR B 349      27.624  52.314  39.969  1.00  0.00           C  
ATOM    444  OH  TYR B 349      27.368  51.093  39.366  1.00  0.00           O  
ATOM    445  N   GLU B 350      29.527  58.033  43.956  1.00  0.00           N  
ATOM    446  CA  GLU B 350      29.607  59.371  44.479  1.00  0.00           C  
ATOM    447  C   GLU B 350      30.986  59.848  44.901  1.00  0.00           C  
ATOM    448  O   GLU B 350      31.183  61.038  45.079  1.00  0.00           O  
ATOM    449  CB  GLU B 350      28.554  59.571  45.555  1.00  0.00           C  
ATOM    450  CG  GLU B 350      27.164  59.214  45.060  1.00  0.00           C  
ATOM    451  CD  GLU B 350      26.057  59.518  46.049  1.00  0.00           C  
ATOM    452  OE1 GLU B 350      26.343  59.687  47.267  1.00  0.00           O  
ATOM    453  OE2 GLU B 350      24.877  59.565  45.601  1.00  0.00           O  
ATOM    454  N   ARG B 351      31.953  58.949  44.980  1.00  0.00           N  
ATOM    455  CA  ARG B 351      33.304  59.347  45.352  1.00  0.00           C  
ATOM    456  C   ARG B 351      34.181  59.339  44.121  1.00  0.00           C  
ATOM    457  O   ARG B 351      33.764  58.808  43.090  1.00  0.00           O  
ATOM    458  CB  ARG B 351      33.885  58.370  46.357  1.00  0.00           C  
ATOM    459  CG  ARG B 351      33.031  58.188  47.583  1.00  0.00           C  
ATOM    460  CD  ARG B 351      33.774  57.348  48.575  1.00  0.00           C  
ATOM    461  NE  ARG B 351      35.076  57.934  48.880  1.00  0.00           N  
ATOM    462  CZ  ARG B 351      35.243  58.895  49.777  1.00  0.00           C  
ATOM    463  NH1 ARG B 351      34.177  59.319  50.452  1.00  0.00           N  
ATOM    464  NH2 ARG B 351      36.456  59.401  50.011  1.00  0.00           N  
ATOM    465  N   ASP B 352      35.401  59.878  44.241  1.00  0.00           N  
ATOM    466  CA  ASP B 352      36.339  59.914  43.116  1.00  0.00           C  
ATOM    467  C   ASP B 352      37.644  59.225  43.411  1.00  0.00           C  
ATOM    468  O   ASP B 352      38.556  59.276  42.595  1.00  0.00           O  
ATOM    469  CB  ASP B 352      36.645  61.346  42.680  1.00  0.00           C  
ATOM    470  CG  ASP B 352      35.381  62.138  42.302  1.00  0.00           C  
ATOM    471  OD1 ASP B 352      34.480  61.627  41.578  1.00  0.00           O  
ATOM    472  OD2 ASP B 352      35.291  63.303  42.740  1.00  0.00           O  
ATOM    473  N   ASP B 361      37.714  58.529  44.539  1.00  0.00           N  
ATOM    474  CA  ASP B 361      38.936  57.843  44.961  1.00  0.00           C  
ATOM    475  C   ASP B 361      38.678  56.373  45.220  1.00  0.00           C  
ATOM    476  O   ASP B 361      39.489  55.699  45.866  1.00  0.00           O  
ATOM    477  CB  ASP B 361      39.453  58.471  46.250  1.00  0.00           C  
ATOM    478  CG  ASP B 361      38.363  58.551  47.354  1.00  0.00           C  
ATOM    479  OD1 ASP B 361      37.219  58.058  47.154  1.00  0.00           O  
ATOM    480  OD2 ASP B 361      38.638  59.145  48.426  1.00  0.00           O  
ATOM    481  N   MET B 362      37.560  55.872  44.699  1.00  0.00           N  
ATOM    482  CA  MET B 362      37.192  54.467  44.914  1.00  0.00           C  
ATOM    483  C   MET B 362      37.064  53.586  43.685  1.00  0.00           C  
ATOM    484  O   MET B 362      36.332  53.926  42.754  1.00  0.00           O  
ATOM    485  CB  MET B 362      35.885  54.371  45.730  1.00  0.00           C  
ATOM    486  CG  MET B 362      36.102  54.548  47.221  1.00  0.00           C  
ATOM    487  SD  MET B 362      36.783  53.074  47.958  1.00  0.00           S  
ATOM    488  CE  MET B 362      35.395  52.655  48.807  1.00  0.00           C  
ATOM    489  N   GLU B 363      37.719  52.429  43.748  1.00  0.00           N  
ATOM    490  CA  GLU B 363      37.693  51.428  42.705  1.00  0.00           C  
ATOM    491  C   GLU B 363      36.900  50.234  43.253  1.00  0.00           C  
ATOM    492  O   GLU B 363      37.044  49.896  44.432  1.00  0.00           O  
ATOM    493  CB  GLU B 363      39.115  51.014  42.403  1.00  0.00           C  
ATOM    494  CG  GLU B 363      39.413  50.970  40.931  1.00  0.00           C  
ATOM    495  CD  GLU B 363      38.978  52.231  40.193  1.00  0.00           C  
ATOM    496  OE1 GLU B 363      39.636  53.281  40.382  1.00  0.00           O  
ATOM    497  OE2 GLU B 363      37.991  52.169  39.412  1.00  0.00           O  
ATOM    498  N   GLY B 364      36.054  49.607  42.430  1.00  0.00           N  
ATOM    499  CA  GLY B 364      35.253  48.474  42.908  1.00  0.00           C  
ATOM    500  C   GLY B 364      35.855  47.094  42.655  1.00  0.00           C  
ATOM    501  O   GLY B 364      36.747  46.970  41.804  1.00  0.00           O  
ATOM    502  N   LEU B 365      35.357  46.053  43.332  1.00  0.00           N  
ATOM    503  CA  LEU B 365      35.905  44.716  43.127  1.00  0.00           C  
ATOM    504  C   LEU B 365      34.965  43.577  43.484  1.00  0.00           C  
ATOM    505  O   LEU B 365      34.033  43.752  44.289  1.00  0.00           O  
ATOM    506  CB  LEU B 365      37.172  44.546  43.953  1.00  0.00           C  
ATOM    507  CG  LEU B 365      38.134  43.458  43.458  1.00  0.00           C  
ATOM    508  CD1 LEU B 365      39.018  44.098  42.431  1.00  0.00           C  
ATOM    509  CD2 LEU B 365      39.018  42.864  44.575  1.00  0.00           C  
ATOM    510  N   ASP B 366      35.223  42.410  42.887  1.00  0.00           N  
ATOM    511  CA  ASP B 366      34.453  41.182  43.173  1.00  0.00           C  
ATOM    512  C   ASP B 366      35.314  39.907  43.029  1.00  0.00           C  
ATOM    513  O   ASP B 366      35.405  39.285  41.963  1.00  0.00           O  
ATOM    514  CB  ASP B 366      33.169  41.060  42.327  1.00  0.00           C  
ATOM    515  CG  ASP B 366      32.201  39.978  42.871  1.00  0.00           C  
ATOM    516  OD1 ASP B 366      32.546  39.290  43.865  1.00  0.00           O  
ATOM    517  OD2 ASP B 366      31.080  39.825  42.311  1.00  0.00           O  
ATOM    518  N   ALA B 368      35.921  39.518  44.143  1.00  0.00           N  
ATOM    519  CA  ALA B 368      36.814  38.362  44.211  1.00  0.00           C  
ATOM    520  C   ALA B 368      36.061  37.096  44.596  1.00  0.00           C  
ATOM    521  O   ALA B 368      35.001  37.173  45.240  1.00  0.00           O  
ATOM    522  CB  ALA B 368      37.932  38.636  45.207  1.00  0.00           C  
ATOM    523  N   SER B 370      36.668  35.951  44.282  1.00  0.00           N  
ATOM    524  CA  SER B 370      36.100  34.633  44.527  1.00  0.00           C  
ATOM    525  C   SER B 370      36.150  34.187  45.977  1.00  0.00           C  
ATOM    526  O   SER B 370      36.911  34.722  46.782  1.00  0.00           O  
ATOM    527  CB  SER B 370      36.790  33.602  43.642  1.00  0.00           C  
ATOM    528  OG  SER B 370      38.176  33.576  43.900  1.00  0.00           O  
ATOM    529  N   VAL B 371      35.301  33.223  46.304  1.00  0.00           N  
ATOM    530  CA  VAL B 371      35.184  32.681  47.638  1.00  0.00           C  
ATOM    531  C   VAL B 371      36.271  31.661  47.865  1.00  0.00           C  
ATOM    532  O   VAL B 371      36.779  31.527  48.978  1.00  0.00           O  
ATOM    533  CB  VAL B 371      33.809  32.023  47.823  1.00  0.00           C  
ATOM    534  CG1 VAL B 371      33.762  31.227  49.097  1.00  0.00           C  
ATOM    535  CG2 VAL B 371      32.738  33.080  47.848  1.00  0.00           C  
ATOM    536  N   LEU B 372      36.610  30.927  46.820  1.00  0.00           N  
ATOM    537  CA  LEU B 372      37.643  29.928  46.931  1.00  0.00           C  
ATOM    538  C   LEU B 372      38.976  30.593  47.057  1.00  0.00           C  
ATOM    539  O   LEU B 372      39.496  31.193  46.110  1.00  0.00           O  
ATOM    540  CB  LEU B 372      37.626  28.981  45.754  1.00  0.00           C  
ATOM    541  CG  LEU B 372      36.426  28.073  45.998  1.00  0.00           C  
ATOM    542  CD1 LEU B 372      36.350  27.064  44.884  1.00  0.00           C  
ATOM    543  CD2 LEU B 372      36.536  27.392  47.363  1.00  0.00           C  
ATOM    544  N   THR B 373      39.546  30.422  48.236  1.00  0.00           N  
ATOM    545  CA  THR B 373      40.801  31.028  48.564  1.00  0.00           C  
ATOM    546  C   THR B 373      41.906  30.018  48.643  1.00  0.00           C  
ATOM    547  O   THR B 373      41.754  28.944  49.249  1.00  0.00           O  
ATOM    548  CB  THR B 373      40.698  31.719  49.910  1.00  0.00           C  
ATOM    549  OG1 THR B 373      39.402  32.337  50.038  1.00  0.00           O  
ATOM    550  CG2 THR B 373      41.794  32.757  50.032  1.00  0.00           C  
ATOM    551  N   HIS B 374      43.019  30.374  48.016  1.00  0.00           N  
ATOM    552  CA  HIS B 374      44.200  29.537  48.035  1.00  0.00           C  
ATOM    553  C   HIS B 374      44.703  29.478  49.489  1.00  0.00           C  
ATOM    554  O   HIS B 374      44.680  30.482  50.209  1.00  0.00           O  
ATOM    555  CB  HIS B 374      45.282  30.135  47.123  1.00  0.00           C  
ATOM    556  CG  HIS B 374      46.536  29.300  47.019  1.00  0.00           C  
ATOM    557  ND1 HIS B 374      47.354  29.324  45.910  1.00  0.00           N  
ATOM    558  CD2 HIS B 374      47.119  28.436  47.886  1.00  0.00           C  
ATOM    559  CE1 HIS B 374      48.383  28.518  46.098  1.00  0.00           C  
ATOM    560  NE2 HIS B 374      48.263  27.967  47.290  1.00  0.00           N  
ATOM    561  N   ARG B 375      45.114  28.276  49.903  1.00  0.00           N  
ATOM    562  CA  ARG B 375      45.672  27.960  51.236  1.00  0.00           C  
ATOM    563  C   ARG B 375      46.649  29.020  51.740  1.00  0.00           C  
ATOM    564  O   ARG B 375      46.538  29.497  52.867  1.00  0.00           O  
ATOM    565  CB  ARG B 375      46.420  26.632  51.121  1.00  0.00           C  
ATOM    566  CG  ARG B 375      47.037  26.083  52.370  1.00  0.00           C  
ATOM    567  CD  ARG B 375      48.089  25.081  51.919  1.00  0.00           C  
ATOM    568  NE  ARG B 375      48.520  24.097  52.920  1.00  0.00           N  
ATOM    569  CZ  ARG B 375      48.905  24.370  54.170  1.00  0.00           C  
ATOM    570  NH1 ARG B 375      48.860  25.614  54.640  1.00  0.00           N  
ATOM    571  NH2 ARG B 375      49.308  23.379  54.968  1.00  0.00           N  
ATOM    572  N   LEU B 376      47.625  29.347  50.895  1.00  0.00           N  
ATOM    573  CA  LEU B 376      48.657  30.343  51.185  1.00  0.00           C  
ATOM    574  C   LEU B 376      48.191  31.741  51.601  1.00  0.00           C  
ATOM    575  O   LEU B 376      48.777  32.357  52.486  1.00  0.00           O  
ATOM    576  CB  LEU B 376      49.598  30.477  49.989  1.00  0.00           C  
ATOM    577  CG  LEU B 376      50.576  29.322  49.843  1.00  0.00           C  
ATOM    578  CD1 LEU B 376      51.639  29.635  48.779  1.00  0.00           C  
ATOM    579  CD2 LEU B 376      51.205  29.093  51.201  1.00  0.00           C  
ATOM    580  N   VAL B 377      47.179  32.267  50.929  1.00  0.00           N  
ATOM    581  CA  VAL B 377      46.670  33.594  51.242  1.00  0.00           C  
ATOM    582  C   VAL B 377      46.392  33.658  52.721  1.00  0.00           C  
ATOM    583  O   VAL B 377      46.914  34.532  53.428  1.00  0.00           O  
ATOM    584  CB  VAL B 377      45.340  33.875  50.501  1.00  0.00           C  
ATOM    585  CG1 VAL B 377      44.753  35.242  50.923  1.00  0.00           C  
ATOM    586  CG2 VAL B 377      45.570  33.822  49.003  1.00  0.00           C  
ATOM    587  N   LEU B 378      45.627  32.672  53.181  1.00  0.00           N  
ATOM    588  CA  LEU B 378      45.211  32.570  54.575  1.00  0.00           C  
ATOM    589  C   LEU B 378      46.301  32.138  55.542  1.00  0.00           C  
ATOM    590  O   LEU B 378      46.097  32.176  56.763  1.00  0.00           O  
ATOM    591  CB  LEU B 378      43.972  31.684  54.695  1.00  0.00           C  
ATOM    592  CG  LEU B 378      42.883  32.296  53.824  1.00  0.00           C  
ATOM    593  CD1 LEU B 378      41.794  31.291  53.522  1.00  0.00           C  
ATOM    594  CD2 LEU B 378      42.354  33.566  54.486  1.00  0.00           C  
ATOM    595  N   HIS B 388      47.442  31.702  55.014  1.00  0.00           N  
ATOM    596  CA  HIS B 388      48.564  31.352  55.880  1.00  0.00           C  
ATOM    597  C   HIS B 388      49.211  32.691  56.270  1.00  0.00           C  
ATOM    598  O   HIS B 388      49.234  33.078  57.455  1.00  0.00           O  
ATOM    599  CB  HIS B 388      49.594  30.496  55.139  1.00  0.00           C  
ATOM    600  CG  HIS B 388      50.889  30.341  55.879  1.00  0.00           C  
ATOM    601  ND1 HIS B 388      50.967  29.744  57.122  1.00  0.00           N  
ATOM    602  CD2 HIS B 388      52.152  30.722  55.566  1.00  0.00           C  
ATOM    603  CE1 HIS B 388      52.219  29.766  57.540  1.00  0.00           C  
ATOM    604  NE2 HIS B 388      52.958  30.354  56.615  1.00  0.00           N  
ATOM    605  N   TYR B 389      49.651  33.416  55.235  1.00  0.00           N  
ATOM    606  CA  TYR B 389      50.303  34.709  55.361  1.00  0.00           C  
ATOM    607  C   TYR B 389      49.467  35.832  55.948  1.00  0.00           C  
ATOM    608  O   TYR B 389      50.011  36.876  56.266  1.00  0.00           O  
ATOM    609  CB  TYR B 389      50.879  35.138  54.017  1.00  0.00           C  
ATOM    610  CG  TYR B 389      52.092  34.337  53.622  1.00  0.00           C  
ATOM    611  CD1 TYR B 389      53.087  34.039  54.551  1.00  0.00           C  
ATOM    612  CD2 TYR B 389      52.271  33.910  52.310  1.00  0.00           C  
ATOM    613  CE1 TYR B 389      54.243  33.340  54.181  1.00  0.00           C  
ATOM    614  CE2 TYR B 389      53.425  33.206  51.922  1.00  0.00           C  
ATOM    615  CZ  TYR B 389      54.410  32.930  52.861  1.00  0.00           C  
ATOM    616  OH  TYR B 389      55.578  32.302  52.453  1.00  0.00           O  
ATOM    617  N   SER B 396      48.152  35.657  56.049  1.00  0.00           N  
ATOM    618  CA  SER B 396      47.302  36.692  56.648  1.00  0.00           C  
ATOM    619  C   SER B 396      47.132  36.431  58.145  1.00  0.00           C  
ATOM    620  O   SER B 396      46.451  37.185  58.852  1.00  0.00           O  
ATOM    621  CB  SER B 396      45.922  36.756  55.975  1.00  0.00           C  
ATOM    622  OG  SER B 396      45.165  35.571  56.183  1.00  0.00           O  
ATOM    623  N   GLY B 397      47.684  35.308  58.604  1.00  0.00           N  
ATOM    624  CA  GLY B 397      47.596  34.946  60.011  1.00  0.00           C  
ATOM    625  C   GLY B 397      46.488  33.986  60.420  1.00  0.00           C  
ATOM    626  O   GLY B 397      46.640  33.231  61.372  1.00  0.00           O  
ATOM    627  N   HIS B 403      45.388  33.977  59.681  1.00  0.00           N  
ATOM    628  CA  HIS B 403      44.245  33.116  59.991  1.00  0.00           C  
ATOM    629  C   HIS B 403      44.561  31.649  60.322  1.00  0.00           C  
ATOM    630  O   HIS B 403      44.035  31.096  61.302  1.00  0.00           O  
ATOM    631  CB  HIS B 403      43.231  33.159  58.837  1.00  0.00           C  
ATOM    632  CG  HIS B 403      42.558  34.481  58.665  1.00  0.00           C  
ATOM    633  ND1 HIS B 403      43.105  35.493  57.906  1.00  0.00           N  
ATOM    634  CD2 HIS B 403      41.382  34.952  59.143  1.00  0.00           C  
ATOM    635  CE1 HIS B 403      42.292  36.533  57.921  1.00  0.00           C  
ATOM    636  NE2 HIS B 403      41.239  36.232  58.662  1.00  0.00           N  
ATOM    637  N   GLU B 404      45.396  31.031  59.484  1.00  0.00           N  
ATOM    638  CA  GLU B 404      45.775  29.625  59.612  1.00  0.00           C  
ATOM    639  C   GLU B 404      46.321  29.303  60.984  1.00  0.00           C  
ATOM    640  O   GLU B 404      45.991  28.266  61.583  1.00  0.00           O  
ATOM    641  CB  GLU B 404      46.827  29.284  58.571  1.00  0.00           C  
ATOM    642  CG  GLU B 404      46.933  27.819  58.298  1.00  0.00           C  
ATOM    643  CD  GLU B 404      47.719  27.538  57.042  1.00  0.00           C  
ATOM    644  OE1 GLU B 404      48.966  27.592  57.109  1.00  0.00           O  
ATOM    645  OE2 GLU B 404      47.108  27.259  55.982  1.00  0.00           O  
ATOM    646  N   ALA B 406      47.197  30.187  61.451  1.00  0.00           N  
ATOM    647  CA  ALA B 406      47.828  30.055  62.752  1.00  0.00           C  
ATOM    648  C   ALA B 406      46.901  30.277  63.983  1.00  0.00           C  
ATOM    649  O   ALA B 406      47.027  29.539  64.964  1.00  0.00           O  
ATOM    650  CB  ALA B 406      49.059  30.942  62.807  1.00  0.00           C  
ATOM    651  N   THR B 473      45.949  31.222  63.916  1.00  0.00           N  
ATOM    652  CA  THR B 473      45.005  31.494  65.032  1.00  0.00           C  
ATOM    653  C   THR B 473      44.296  30.218  65.555  1.00  0.00           C  
ATOM    654  O   THR B 473      43.757  30.229  66.673  1.00  0.00           O  
ATOM    655  CB  THR B 473      43.836  32.500  64.625  1.00  0.00           C  
ATOM    656  OG1 THR B 473      44.363  33.635  63.937  1.00  0.00           O  
ATOM    657  CG2 THR B 473      43.059  33.007  65.859  1.00  0.00           C  
ATOM    658  N   PHE B 474      44.262  29.155  64.732  1.00  0.00           N  
ATOM    659  CA  PHE B 474      43.584  27.889  65.070  1.00  0.00           C  
ATOM    660  C   PHE B 474      44.413  26.595  64.964  1.00  0.00           C  
ATOM    661  O   PHE B 474      43.834  25.498  64.914  1.00  0.00           O  
ATOM    662  CB  PHE B 474      42.305  27.724  64.228  1.00  0.00           C  
ATOM    663  CG  PHE B 474      41.520  28.997  64.056  1.00  0.00           C  
ATOM    664  CD1 PHE B 474      41.051  29.707  65.169  1.00  0.00           C  
ATOM    665  CD2 PHE B 474      41.294  29.519  62.785  1.00  0.00           C  
ATOM    666  CE1 PHE B 474      40.376  30.926  65.014  1.00  0.00           C  
ATOM    667  CE2 PHE B 474      40.621  30.734  62.620  1.00  0.00           C  
ATOM    668  CZ  PHE B 474      40.162  31.438  63.733  1.00  0.00           C  
ATOM    669  N   ALA B 475      45.742  26.704  64.881  1.00  0.00           N  
ATOM    670  CA  ALA B 475      46.606  25.515  64.831  1.00  0.00           C  
ATOM    671  C   ALA B 475      46.940  25.235  66.311  1.00  0.00           C  
ATOM    672  O   ALA B 475      48.108  25.200  66.706  1.00  0.00           O  
ATOM    673  CB  ALA B 475      47.881  25.800  64.008  1.00  0.00           C  
ATOM    674  N   ASP B 476      45.883  24.996  67.097  1.00  0.00           N  
ATOM    675  CA  ASP B 476      45.938  24.788  68.560  1.00  0.00           C  
ATOM    676  C   ASP B 476      45.221  23.555  69.190  1.00  0.00           C  
ATOM    677  O   ASP B 476      44.065  23.635  69.616  1.00  0.00           O  
ATOM    678  CB  ASP B 476      45.413  26.074  69.249  1.00  0.00           C  
ATOM    679  CG  ASP B 476      44.034  26.577  68.677  1.00  0.00           C  
ATOM    680  OD1 ASP B 476      43.282  25.796  68.023  1.00  0.00           O  
ATOM    681  OD2 ASP B 476      43.705  27.777  68.892  1.00  0.00           O  
ATOM    682  N   PRO B 477      45.932  22.429  69.345  1.00  0.00           N  
ATOM    683  CA  PRO B 477      45.256  21.275  69.935  1.00  0.00           C  
ATOM    684  C   PRO B 477      44.609  21.522  71.299  1.00  0.00           C  
ATOM    685  O   PRO B 477      45.285  21.528  72.335  1.00  0.00           O  
ATOM    686  CB  PRO B 477      46.372  20.240  70.008  1.00  0.00           C  
ATOM    687  CG  PRO B 477      47.235  20.593  68.838  1.00  0.00           C  
ATOM    688  CD  PRO B 477      47.299  22.083  68.928  1.00  0.00           C  
ATOM    689  N   MET B 478      43.302  21.775  71.290  1.00  0.00           N  
ATOM    690  CA  MET B 478      42.561  21.980  72.531  1.00  0.00           C  
ATOM    691  C   MET B 478      42.021  20.648  73.001  1.00  0.00           C  
ATOM    692  O   MET B 478      41.263  19.974  72.295  1.00  0.00           O  
ATOM    693  CB  MET B 478      41.405  22.979  72.384  1.00  0.00           C  
ATOM    694  CG  MET B 478      41.863  24.379  72.090  1.00  0.00           C  
ATOM    695  SD  MET B 478      43.527  24.634  72.727  1.00  0.00           S  
ATOM    696  CE  MET B 478      43.726  26.423  72.458  1.00  0.00           C  
ATOM    697  N   VAL B 479      42.481  20.243  74.173  1.00  0.00           N  
ATOM    698  CA  VAL B 479      42.056  18.994  74.778  1.00  0.00           C  
ATOM    699  C   VAL B 479      41.158  19.410  75.966  1.00  0.00           C  
ATOM    700  O   VAL B 479      41.666  19.974  76.924  1.00  0.00           O  
ATOM    701  CB  VAL B 479      43.315  18.139  75.233  1.00  0.00           C  
ATOM    702  CG1 VAL B 479      43.390  16.837  74.446  1.00  0.00           C  
ATOM    703  CG2 VAL B 479      44.629  18.908  75.008  1.00  0.00           C  
ATOM    704  N   ASP B 480      39.831  19.292  75.816  1.00  0.00           N  
ATOM    705  CA  ASP B 480      38.833  19.636  76.869  1.00  0.00           C  
ATOM    706  C   ASP B 480      38.792  18.569  78.019  1.00  0.00           C  
ATOM    707  O   ASP B 480      38.957  17.370  77.712  1.00  0.00           O  
ATOM    708  CB  ASP B 480      37.409  19.780  76.247  1.00  0.00           C  
ATOM    709  CG  ASP B 480      37.116  21.187  75.660  1.00  0.00           C  
ATOM    710  OD1 ASP B 480      37.912  21.723  74.844  1.00  0.00           O  
ATOM    711  OD2 ASP B 480      36.033  21.743  75.981  1.00  0.00           O  
ATOM    712  N   TRP B 482      38.117  13.379  79.632  1.00  0.00           N  
ATOM    713  CA  TRP B 482      38.960  13.869  78.491  1.00  0.00           C  
ATOM    714  C   TRP B 482      38.350  13.663  77.016  1.00  0.00           C  
ATOM    715  O   TRP B 482      38.026  12.538  76.630  1.00  0.00           O  
ATOM    716  CB  TRP B 482      40.416  13.273  78.634  1.00  0.00           C  
ATOM    717  N   THR B 483      38.036  14.750  76.290  1.00  0.00           N  
ATOM    718  CA  THR B 483      37.512  14.702  74.900  1.00  0.00           C  
ATOM    719  C   THR B 483      38.768  14.576  73.990  1.00  0.00           C  
ATOM    720  O   THR B 483      39.894  14.815  74.437  1.00  0.00           O  
ATOM    721  CB  THR B 483      36.643  15.990  74.563  1.00  0.00           C  
ATOM    722  OG1 THR B 483      35.338  15.836  75.137  1.00  0.00           O  
ATOM    723  CG2 THR B 483      36.506  16.267  73.028  1.00  0.00           C  
ATOM    724  N   PRO B 484      38.616  14.139  72.727  1.00  0.00           N  
ATOM    725  CA  PRO B 484      39.868  14.045  71.951  1.00  0.00           C  
ATOM    726  C   PRO B 484      40.586  15.364  71.579  1.00  0.00           C  
ATOM    727  O   PRO B 484      39.982  16.454  71.589  1.00  0.00           O  
ATOM    728  CB  PRO B 484      39.440  13.238  70.735  1.00  0.00           C  
ATOM    729  CG  PRO B 484      38.259  12.433  71.256  1.00  0.00           C  
ATOM    730  CD  PRO B 484      37.514  13.423  72.061  1.00  0.00           C  
ATOM    731  N   PRO B 485      41.899  15.263  71.268  1.00  0.00           N  
ATOM    732  CA  PRO B 485      42.840  16.324  70.873  1.00  0.00           C  
ATOM    733  C   PRO B 485      42.507  16.857  69.488  1.00  0.00           C  
ATOM    734  O   PRO B 485      43.097  16.426  68.474  1.00  0.00           O  
ATOM    735  CB  PRO B 485      44.196  15.605  70.818  1.00  0.00           C  
ATOM    736  CG  PRO B 485      44.000  14.375  71.572  1.00  0.00           C  
ATOM    737  CD  PRO B 485      42.588  13.968  71.312  1.00  0.00           C  
ATOM    738  N   ARG B 486      41.638  17.863  69.479  1.00  0.00           N  
ATOM    739  CA  ARG B 486      41.142  18.502  68.267  1.00  0.00           C  
ATOM    740  C   ARG B 486      41.941  19.724  67.785  1.00  0.00           C  
ATOM    741  O   ARG B 486      43.088  19.922  68.188  1.00  0.00           O  
ATOM    742  CB  ARG B 486      39.694  18.909  68.529  1.00  0.00           C  
ATOM    743  CG  ARG B 486      38.781  17.738  68.632  1.00  0.00           C  
ATOM    744  CD  ARG B 486      38.676  17.131  67.247  1.00  0.00           C  
ATOM    745  NE  ARG B 486      38.199  15.752  67.226  1.00  0.00           N  
ATOM    746  CZ  ARG B 486      37.124  15.290  67.870  1.00  0.00           C  
ATOM    747  NH1 ARG B 486      36.384  16.066  68.675  1.00  0.00           N  
ATOM    748  NH2 ARG B 486      36.816  14.007  67.739  1.00  0.00           N  
ATOM    749  N   TYR B 487      41.362  20.445  66.817  1.00  0.00           N  
ATOM    750  CA  TYR B 487      41.872  21.709  66.249  1.00  0.00           C  
ATOM    751  C   TYR B 487      40.584  22.449  66.177  1.00  0.00           C  
ATOM    752  O   TYR B 487      39.687  22.029  65.462  1.00  0.00           O  
ATOM    753  CB  TYR B 487      42.332  21.567  64.812  1.00  0.00           C  
ATOM    754  CG  TYR B 487      43.718  21.109  64.722  1.00  0.00           C  
ATOM    755  CD1 TYR B 487      44.745  21.921  65.161  1.00  0.00           C  
ATOM    756  CD2 TYR B 487      44.008  19.824  64.299  1.00  0.00           C  
ATOM    757  CE1 TYR B 487      46.037  21.463  65.195  1.00  0.00           C  
ATOM    758  CE2 TYR B 487      45.297  19.344  64.327  1.00  0.00           C  
ATOM    759  CZ  TYR B 487      46.313  20.166  64.783  1.00  0.00           C  
ATOM    760  OH  TYR B 487      47.597  19.677  64.875  1.00  0.00           O  
ATOM    761  N   PHE B 488      40.428  23.509  66.930  1.00  0.00           N  
ATOM    762  CA  PHE B 488      39.154  24.173  66.830  1.00  0.00           C  
ATOM    763  C   PHE B 488      39.242  25.352  65.878  1.00  0.00           C  
ATOM    764  O   PHE B 488      39.197  26.528  66.261  1.00  0.00           O  
ATOM    765  CB  PHE B 488      38.608  24.491  68.207  1.00  0.00           C  
ATOM    766  CG  PHE B 488      38.245  23.258  69.003  1.00  0.00           C  
ATOM    767  CD1 PHE B 488      39.209  22.568  69.730  1.00  0.00           C  
ATOM    768  CD2 PHE B 488      36.928  22.795  69.042  1.00  0.00           C  
ATOM    769  CE1 PHE B 488      38.865  21.430  70.494  1.00  0.00           C  
ATOM    770  CE2 PHE B 488      36.570  21.657  69.802  1.00  0.00           C  
ATOM    771  CZ  PHE B 488      37.542  20.976  70.529  1.00  0.00           C  
ATOM    772  N   ASN B 495      39.426  24.971  64.615  1.00  0.00           N  
ATOM    773  CA  ASN B 495      39.552  25.859  63.463  1.00  0.00           C  
ATOM    774  C   ASN B 495      38.189  26.408  63.012  1.00  0.00           C  
ATOM    775  O   ASN B 495      37.232  25.650  62.805  1.00  0.00           O  
ATOM    776  CB  ASN B 495      40.211  25.087  62.322  1.00  0.00           C  
ATOM    777  CG  ASN B 495      40.545  25.963  61.162  1.00  0.00           C  
ATOM    778  OD1 ASN B 495      39.965  27.030  60.993  1.00  0.00           O  
ATOM    779  ND2 ASN B 495      41.503  25.538  60.362  1.00  0.00           N  
ATOM    780  N   MET B 496      38.147  27.721  62.791  1.00  0.00           N  
ATOM    781  CA  MET B 496      36.934  28.435  62.396  1.00  0.00           C  
ATOM    782  C   MET B 496      36.688  28.666  60.902  1.00  0.00           C  
ATOM    783  O   MET B 496      35.806  29.429  60.544  1.00  0.00           O  
ATOM    784  CB  MET B 496      36.903  29.780  63.115  1.00  0.00           C  
ATOM    785  CG  MET B 496      36.607  29.673  64.599  1.00  0.00           C  
ATOM    786  SD  MET B 496      34.943  30.253  64.915  1.00  0.00           S  
ATOM    787  CE  MET B 496      35.109  32.083  64.477  1.00  0.00           C  
ATOM    788  N   MET B 497      37.434  28.000  60.031  1.00  0.00           N  
ATOM    789  CA  MET B 497      37.265  28.180  58.593  1.00  0.00           C  
ATOM    790  C   MET B 497      36.811  26.919  57.871  1.00  0.00           C  
ATOM    791  O   MET B 497      37.250  25.808  58.195  1.00  0.00           O  
ATOM    792  CB  MET B 497      38.585  28.605  57.973  1.00  0.00           C  
ATOM    793  CG  MET B 497      39.165  29.885  58.539  1.00  0.00           C  
ATOM    794  SD  MET B 497      40.898  30.086  57.970  1.00  0.00           S  
ATOM    795  CE  MET B 497      40.826  31.529  56.894  1.00  0.00           C  
ATOM    796  N   PHE B 498      35.925  27.083  56.893  1.00  0.00           N  
ATOM    797  CA  PHE B 498      35.492  25.937  56.119  1.00  0.00           C  
ATOM    798  C   PHE B 498      36.590  25.754  55.131  1.00  0.00           C  
ATOM    799  O   PHE B 498      37.241  26.713  54.711  1.00  0.00           O  
ATOM    800  CB  PHE B 498      34.221  26.228  55.368  1.00  0.00           C  
ATOM    801  CG  PHE B 498      33.038  26.326  56.239  1.00  0.00           C  
ATOM    802  CD1 PHE B 498      32.562  25.213  56.893  1.00  0.00           C  
ATOM    803  CD2 PHE B 498      32.372  27.526  56.390  1.00  0.00           C  
ATOM    804  CE1 PHE B 498      31.429  25.287  57.681  1.00  0.00           C  
ATOM    805  CE2 PHE B 498      31.228  27.615  57.183  1.00  0.00           C  
ATOM    806  CZ  PHE B 498      30.758  26.494  57.829  1.00  0.00           C  
ATOM    807  N   GLN B 499      36.843  24.523  54.777  1.00  0.00           N  
ATOM    808  CA  GLN B 499      37.878  24.302  53.807  1.00  0.00           C  
ATOM    809  C   GLN B 499      37.540  23.104  52.975  1.00  0.00           C  
ATOM    810  O   GLN B 499      36.721  22.273  53.353  1.00  0.00           O  
ATOM    811  CB  GLN B 499      39.229  24.162  54.464  1.00  0.00           C  
ATOM    812  CG  GLN B 499      39.148  23.583  55.843  1.00  0.00           C  
ATOM    813  CD  GLN B 499      40.447  22.932  56.253  1.00  0.00           C  
ATOM    814  OE1 GLN B 499      40.958  23.162  57.356  1.00  0.00           O  
ATOM    815  NE2 GLN B 499      40.983  22.089  55.377  1.00  0.00           N  
ATOM    816  N   ASP B 500      38.215  22.984  51.856  1.00  0.00           N  
ATOM    817  CA  ASP B 500      37.881  21.918  50.993  1.00  0.00           C  
ATOM    818  C   ASP B 500      39.048  21.751  50.065  1.00  0.00           C  
ATOM    819  O   ASP B 500      39.867  22.649  49.958  1.00  0.00           O  
ATOM    820  CB  ASP B 500      36.604  22.340  50.312  1.00  0.00           C  
ATOM    821  CG  ASP B 500      36.402  21.649  49.045  1.00  0.00           C  
ATOM    822  OD1 ASP B 500      36.071  20.436  49.055  1.00  0.00           O  
ATOM    823  OD2 ASP B 500      36.628  22.326  48.024  1.00  0.00           O  
ATOM    824  N   LEU B 501      39.164  20.592  49.429  1.00  0.00           N  
ATOM    825  CA  LEU B 501      40.306  20.322  48.551  1.00  0.00           C  
ATOM    826  C   LEU B 501      39.950  20.351  47.047  1.00  0.00           C  
ATOM    827  O   LEU B 501      38.916  19.824  46.636  1.00  0.00           O  
ATOM    828  CB  LEU B 501      41.015  18.992  48.989  1.00  0.00           C  
ATOM    829  CG  LEU B 501      41.651  18.916  50.422  1.00  0.00           C  
ATOM    830  CD1 LEU B 501      40.855  18.040  51.384  1.00  0.00           C  
ATOM    831  CD2 LEU B 501      43.116  18.478  50.409  1.00  0.00           C  
ATOM    832  N   ARG B 502      40.790  21.021  46.253  1.00  0.00           N  
ATOM    833  CA  ARG B 502      40.632  21.160  44.795  1.00  0.00           C  
ATOM    834  C   ARG B 502      40.913  19.944  43.859  1.00  0.00           C  
ATOM    835  O   ARG B 502      42.072  19.554  43.628  1.00  0.00           O  
ATOM    836  CB  ARG B 502      41.489  22.324  44.293  1.00  0.00           C  
ATOM    837  CG  ARG B 502      41.648  22.332  42.756  1.00  0.00           C  
ATOM    838  CD  ARG B 502      43.111  22.522  42.230  1.00  0.00           C  
ATOM    839  NE  ARG B 502      43.453  23.946  42.045  1.00  0.00           N  
ATOM    840  CZ  ARG B 502      44.237  24.461  41.085  1.00  0.00           C  
ATOM    841  NH1 ARG B 502      44.806  23.668  40.175  1.00  0.00           N  
ATOM    842  NH2 ARG B 502      44.451  25.785  41.048  1.00  0.00           N  
ATOM    843  N   GLY B 503      39.853  19.433  43.236  1.00  0.00           N  
ATOM    844  CA  GLY B 503      39.985  18.345  42.279  1.00  0.00           C  
ATOM    845  C   GLY B 503      40.304  16.929  42.725  1.00  0.00           C  
ATOM    846  O   GLY B 503      39.774  16.444  43.733  1.00  0.00           O  
ATOM    847  N   PRO B 578      41.191  16.248  41.967  1.00  0.00           N  
ATOM    848  CA  PRO B 578      41.688  14.874  42.131  1.00  0.00           C  
ATOM    849  C   PRO B 578      41.879  14.285  43.540  1.00  0.00           C  
ATOM    850  O   PRO B 578      41.096  13.423  43.933  1.00  0.00           O  
ATOM    851  CB  PRO B 578      42.977  14.881  41.306  1.00  0.00           C  
ATOM    852  CG  PRO B 578      42.617  15.787  40.165  1.00  0.00           C  
ATOM    853  CD  PRO B 578      41.908  16.927  40.869  1.00  0.00           C  
ATOM    854  N   ARG B 648      42.885  14.723  44.303  1.00  0.00           N  
ATOM    855  CA  ARG B 648      43.100  14.141  45.634  1.00  0.00           C  
ATOM    856  C   ARG B 648      43.137  15.049  46.856  1.00  0.00           C  
ATOM    857  O   ARG B 648      43.424  16.239  46.745  1.00  0.00           O  
ATOM    858  CB  ARG B 648      44.379  13.312  45.632  1.00  0.00           C  
ATOM    859  CG  ARG B 648      44.146  11.826  45.891  1.00  0.00           C  
ATOM    860  CD  ARG B 648      43.470  11.532  47.240  1.00  0.00           C  
ATOM    861  NE  ARG B 648      43.402  10.091  47.496  1.00  0.00           N  
ATOM    862  CZ  ARG B 648      43.294   9.528  48.702  1.00  0.00           C  
ATOM    863  NH1 ARG B 648      43.302  10.277  49.807  1.00  0.00           N  
ATOM    864  NH2 ARG B 648      43.244   8.201  48.805  1.00  0.00           N  
ATOM    865  N   GLY B 649      42.919  14.453  48.031  1.00  0.00           N  
ATOM    866  CA  GLY B 649      42.986  15.196  49.272  1.00  0.00           C  
ATOM    867  C   GLY B 649      44.425  15.586  49.650  1.00  0.00           C  
ATOM    868  O   GLY B 649      44.693  15.766  50.837  1.00  0.00           O  
ATOM    869  N   GLY B 650      45.336  15.731  48.670  1.00  0.00           N  
ATOM    870  CA  GLY B 650      46.730  16.105  48.925  1.00  0.00           C  
ATOM    871  C   GLY B 650      46.848  17.481  49.556  1.00  0.00           C  
ATOM    872  O   GLY B 650      46.085  18.371  49.204  1.00  0.00           O  
ATOM    873  N   ARG B 651      47.816  17.668  50.456  1.00  0.00           N  
ATOM    874  CA  ARG B 651      48.018  18.945  51.167  1.00  0.00           C  
ATOM    875  C   ARG B 651      48.176  20.144  50.240  1.00  0.00           C  
ATOM    876  O   ARG B 651      47.774  21.258  50.583  1.00  0.00           O  
ATOM    877  CB  ARG B 651      49.231  18.874  52.125  1.00  0.00           C  
ATOM    878  CG  ARG B 651      49.254  19.968  53.228  1.00  0.00           C  
ATOM    879  CD  ARG B 651      48.014  19.835  54.152  1.00  0.00           C  
ATOM    880  NE  ARG B 651      47.833  20.921  55.132  1.00  0.00           N  
ATOM    881  CZ  ARG B 651      46.948  20.898  56.137  1.00  0.00           C  
ATOM    882  NH1 ARG B 651      46.136  19.851  56.301  1.00  0.00           N  
ATOM    883  NH2 ARG B 651      46.856  21.929  56.978  1.00  0.00           N  
ATOM    884  N   GLY B 652      48.794  19.917  49.086  1.00  0.00           N  
ATOM    885  CA  GLY B 652      48.984  20.987  48.124  1.00  0.00           C  
ATOM    886  C   GLY B 652      47.724  21.296  47.325  1.00  0.00           C  
ATOM    887  O   GLY B 652      47.724  22.198  46.485  1.00  0.00           O  
ATOM    888  N   LEU B 653      46.656  20.540  47.579  1.00  0.00           N  
ATOM    889  CA  LEU B 653      45.379  20.714  46.892  1.00  0.00           C  
ATOM    890  C   LEU B 653      44.288  21.245  47.837  1.00  0.00           C  
ATOM    891  O   LEU B 653      43.109  21.217  47.515  1.00  0.00           O  
ATOM    892  CB  LEU B 653      44.948  19.381  46.232  1.00  0.00           C  
ATOM    893  CG  LEU B 653      45.733  18.886  44.987  1.00  0.00           C  
ATOM    894  CD1 LEU B 653      45.258  17.499  44.567  1.00  0.00           C  
ATOM    895  CD2 LEU B 653      45.612  19.864  43.791  1.00  0.00           C  
ATOM    896  N   LEU B 654      44.688  21.755  48.995  1.00  0.00           N  
ATOM    897  CA  LEU B 654      43.746  22.287  49.983  1.00  0.00           C  
ATOM    898  C   LEU B 654      43.364  23.743  49.730  1.00  0.00           C  
ATOM    899  O   LEU B 654      44.216  24.582  49.404  1.00  0.00           O  
ATOM    900  CB  LEU B 654      44.334  22.129  51.382  1.00  0.00           C  
ATOM    901  CG  LEU B 654      43.734  22.893  52.560  1.00  0.00           C  
ATOM    902  CD1 LEU B 654      42.246  22.655  52.724  1.00  0.00           C  
ATOM    903  CD2 LEU B 654      44.474  22.456  53.793  1.00  0.00           C  
ATOM    904  N   ALA B 655      42.089  24.053  49.924  1.00  0.00           N  
ATOM    905  CA  ALA B 655      41.625  25.408  49.696  1.00  0.00           C  
ATOM    906  C   ALA B 655      40.629  25.807  50.745  1.00  0.00           C  
ATOM    907  O   ALA B 655      40.090  24.980  51.474  1.00  0.00           O  
ATOM    908  CB  ALA B 655      41.011  25.524  48.325  1.00  0.00           C  
ATOM    909  N   TYR B 656      40.359  27.088  50.824  1.00  0.00           N  
ATOM    910  CA  TYR B 656      39.413  27.529  51.816  1.00  0.00           C  
ATOM    911  C   TYR B 656      38.304  28.365  51.285  1.00  0.00           C  
ATOM    912  O   TYR B 656      38.424  29.027  50.250  1.00  0.00           O  
ATOM    913  CB  TYR B 656      40.086  28.399  52.830  1.00  0.00           C  
ATOM    914  CG  TYR B 656      41.147  27.741  53.623  1.00  0.00           C  
ATOM    915  CD1 TYR B 656      40.831  27.114  54.833  1.00  0.00           C  
ATOM    916  CD2 TYR B 656      42.495  27.824  53.223  1.00  0.00           C  
ATOM    917  CE1 TYR B 656      41.820  26.594  55.639  1.00  0.00           C  
ATOM    918  CE2 TYR B 656      43.509  27.308  54.022  1.00  0.00           C  
ATOM    919  CZ  TYR B 656      43.164  26.694  55.239  1.00  0.00           C  
ATOM    920  OH  TYR B 656      44.160  26.222  56.083  1.00  0.00           O  
ATOM    921  N   LEU B 657      37.231  28.374  52.050  1.00  0.00           N  
ATOM    922  CA  LEU B 657      36.105  29.210  51.723  1.00  0.00           C  
ATOM    923  C   LEU B 657      36.468  30.423  52.567  1.00  0.00           C  
ATOM    924  O   LEU B 657      36.458  30.331  53.810  1.00  0.00           O  
ATOM    925  CB  LEU B 657      34.801  28.585  52.227  1.00  0.00           C  
ATOM    926  CG  LEU B 657      34.411  27.178  51.768  1.00  0.00           C  
ATOM    927  CD1 LEU B 657      32.890  27.065  51.867  1.00  0.00           C  
ATOM    928  CD2 LEU B 657      34.862  26.922  50.345  1.00  0.00           C  
ATOM    929  N   ARG B 658      36.906  31.495  51.909  1.00  0.00           N  
ATOM    930  CA  ARG B 658      37.283  32.715  52.599  1.00  0.00           C  
ATOM    931  C   ARG B 658      36.338  33.083  53.763  1.00  0.00           C  
ATOM    932  O   ARG B 658      35.106  33.054  53.645  1.00  0.00           O  
ATOM    933  CB  ARG B 658      37.357  33.869  51.617  1.00  0.00           C  
ATOM    934  CG  ARG B 658      36.012  34.286  51.055  1.00  0.00           C  
ATOM    935  CD  ARG B 658      36.132  35.489  50.119  1.00  0.00           C  
ATOM    936  NE  ARG B 658      34.819  36.057  49.840  1.00  0.00           N  
ATOM    937  CZ  ARG B 658      34.569  36.940  48.881  1.00  0.00           C  
ATOM    938  NH1 ARG B 658      35.560  37.342  48.091  1.00  0.00           N  
ATOM    939  NH2 ARG B 658      33.325  37.405  48.712  1.00  0.00           N  
ATOM    940  N   PRO B 659      36.919  33.423  54.915  1.00  0.00           N  
ATOM    941  CA  PRO B 659      36.197  33.798  56.135  1.00  0.00           C  
ATOM    942  C   PRO B 659      35.946  35.287  56.214  1.00  0.00           C  
ATOM    943  O   PRO B 659      35.385  35.772  57.210  1.00  0.00           O  
ATOM    944  CB  PRO B 659      37.166  33.395  57.223  1.00  0.00           C  
ATOM    945  CG  PRO B 659      38.475  33.809  56.613  1.00  0.00           C  
ATOM    946  CD  PRO B 659      38.369  33.371  55.161  1.00  0.00           C  
ATOM    947  N   GLU B 660      36.482  36.004  55.227  1.00  0.00           N  
ATOM    948  CA  GLU B 660      36.335  37.456  55.095  1.00  0.00           C  
ATOM    949  C   GLU B 660      36.710  37.841  53.661  1.00  0.00           C  
ATOM    950  O   GLU B 660      37.553  37.180  53.012  1.00  0.00           O  
ATOM    951  CB  GLU B 660      37.223  38.213  56.099  1.00  0.00           C  
ATOM    952  CG  GLU B 660      38.746  38.059  55.879  1.00  0.00           C  
ATOM    953  CD  GLU B 660      39.610  38.849  56.883  1.00  0.00           C  
ATOM    954  OE1 GLU B 660      39.159  39.053  58.038  1.00  0.00           O  
ATOM    955  OE2 GLU B 660      40.760  39.237  56.528  1.00  0.00           O  
ATOM    956  N   THR B 661      36.100  38.923  53.190  1.00  0.00           N  
ATOM    957  CA  THR B 661      36.285  39.456  51.846  1.00  0.00           C  
ATOM    958  C   THR B 661      37.616  40.213  51.599  1.00  0.00           C  
ATOM    959  O   THR B 661      38.179  40.160  50.498  1.00  0.00           O  
ATOM    960  CB  THR B 661      35.061  40.363  51.527  1.00  0.00           C  
ATOM    961  OG1 THR B 661      33.900  39.551  51.297  1.00  0.00           O  
ATOM    962  CG2 THR B 661      35.308  41.266  50.365  1.00  0.00           C  
ATOM    963  N   ALA B 662      38.152  40.850  52.634  1.00  0.00           N  
ATOM    964  CA  ALA B 662      39.383  41.633  52.538  1.00  0.00           C  
ATOM    965  C   ALA B 662      40.610  41.058  51.833  1.00  0.00           C  
ATOM    966  O   ALA B 662      41.264  41.762  51.048  1.00  0.00           O  
ATOM    967  CB  ALA B 662      39.770  42.131  53.906  1.00  0.00           C  
ATOM    968  N   GLN B 663      40.943  39.805  52.102  1.00  0.00           N  
ATOM    969  CA  GLN B 663      42.125  39.224  51.468  1.00  0.00           C  
ATOM    970  C   GLN B 663      42.073  39.309  49.940  1.00  0.00           C  
ATOM    971  O   GLN B 663      43.103  39.511  49.269  1.00  0.00           O  
ATOM    972  CB  GLN B 663      42.340  37.779  51.934  1.00  0.00           C  
ATOM    973  CG  GLN B 663      42.577  37.624  53.459  1.00  0.00           C  
ATOM    974  CD  GLN B 663      43.638  38.562  54.022  1.00  0.00           C  
ATOM    975  OE1 GLN B 663      44.746  38.682  53.476  1.00  0.00           O  
ATOM    976  NE2 GLN B 663      43.306  39.222  55.129  1.00  0.00           N  
ATOM    977  N   GLY B 664      40.869  39.168  49.398  1.00  0.00           N  
ATOM    978  CA  GLY B 664      40.721  39.265  47.967  1.00  0.00           C  
ATOM    979  C   GLY B 664      41.202  40.633  47.524  1.00  0.00           C  
ATOM    980  O   GLY B 664      41.891  40.754  46.501  1.00  0.00           O  
ATOM    981  N   ILE B 665      40.889  41.657  48.317  1.00  0.00           N  
ATOM    982  CA  ILE B 665      41.290  43.022  47.991  1.00  0.00           C  
ATOM    983  C   ILE B 665      42.803  43.160  48.067  1.00  0.00           C  
ATOM    984  O   ILE B 665      43.465  43.426  47.047  1.00  0.00           O  
ATOM    985  CB  ILE B 665      40.592  44.059  48.885  1.00  0.00           C  
ATOM    986  CG1 ILE B 665      39.069  43.920  48.722  1.00  0.00           C  
ATOM    987  CG2 ILE B 665      41.020  45.452  48.516  1.00  0.00           C  
ATOM    988  CD1 ILE B 665      38.225  44.971  49.440  1.00  0.00           C  
ATOM    989  N   PHE B 666      43.364  42.818  49.221  1.00  0.00           N  
ATOM    990  CA  PHE B 666      44.820  42.933  49.421  1.00  0.00           C  
ATOM    991  C   PHE B 666      45.689  42.298  48.347  1.00  0.00           C  
ATOM    992  O   PHE B 666      46.603  42.948  47.837  1.00  0.00           O  
ATOM    993  CB  PHE B 666      45.237  42.411  50.805  1.00  0.00           C  
ATOM    994  CG  PHE B 666      44.554  43.116  51.938  1.00  0.00           C  
ATOM    995  CD1 PHE B 666      44.462  44.508  51.946  1.00  0.00           C  
ATOM    996  CD2 PHE B 666      43.924  42.396  52.950  1.00  0.00           C  
ATOM    997  CE1 PHE B 666      43.739  45.183  52.945  1.00  0.00           C  
ATOM    998  CE2 PHE B 666      43.196  43.066  53.955  1.00  0.00           C  
ATOM    999  CZ  PHE B 666      43.104  44.461  53.950  1.00  0.00           C  
ATOM   1000  N   VAL B 667      45.388  41.057  47.972  1.00  0.00           N  
ATOM   1001  CA  VAL B 667      46.193  40.365  46.968  1.00  0.00           C  
ATOM   1002  C   VAL B 667      46.124  40.994  45.573  1.00  0.00           C  
ATOM   1003  O   VAL B 667      46.974  40.745  44.712  1.00  0.00           O  
ATOM   1004  CB  VAL B 667      45.844  38.852  46.902  1.00  0.00           C  
ATOM   1005  CG1 VAL B 667      45.969  38.238  48.281  1.00  0.00           C  
ATOM   1006  CG2 VAL B 667      44.438  38.636  46.364  1.00  0.00           C  
ATOM   1007  N   ASN B 668      45.159  41.872  45.366  1.00  0.00           N  
ATOM   1008  CA  ASN B 668      45.047  42.453  44.059  1.00  0.00           C  
ATOM   1009  C   ASN B 668      45.468  43.860  43.973  1.00  0.00           C  
ATOM   1010  O   ASN B 668      45.318  44.477  42.925  1.00  0.00           O  
ATOM   1011  CB  ASN B 668      43.637  42.296  43.536  1.00  0.00           C  
ATOM   1012  CG  ASN B 668      43.340  40.864  43.160  1.00  0.00           C  
ATOM   1013  OD1 ASN B 668      44.036  40.274  42.324  1.00  0.00           O  
ATOM   1014  ND2 ASN B 668      42.360  40.271  43.821  1.00  0.00           N  
ATOM   1015  N   PHE B 669      46.043  44.359  45.055  1.00  0.00           N  
ATOM   1016  CA  PHE B 669      46.488  45.742  45.119  1.00  0.00           C  
ATOM   1017  C   PHE B 669      47.303  46.151  43.890  1.00  0.00           C  
ATOM   1018  O   PHE B 669      46.908  47.058  43.145  1.00  0.00           O  
ATOM   1019  CB  PHE B 669      47.285  45.981  46.417  1.00  0.00           C  
ATOM   1020  CG  PHE B 669      47.804  47.387  46.562  1.00  0.00           C  
ATOM   1021  CD1 PHE B 669      46.939  48.435  46.906  1.00  0.00           C  
ATOM   1022  CD2 PHE B 669      49.150  47.671  46.311  1.00  0.00           C  
ATOM   1023  CE1 PHE B 669      47.406  49.740  46.989  1.00  0.00           C  
ATOM   1024  CE2 PHE B 669      49.627  48.958  46.392  1.00  0.00           C  
ATOM   1025  CZ  PHE B 669      48.754  50.002  46.730  1.00  0.00           C  
ATOM   1026  N   LYS B 670      48.401  45.437  43.648  1.00  0.00           N  
ATOM   1027  CA  LYS B 670      49.278  45.728  42.523  1.00  0.00           C  
ATOM   1028  C   LYS B 670      48.472  45.735  41.241  1.00  0.00           C  
ATOM   1029  O   LYS B 670      48.543  46.684  40.452  1.00  0.00           O  
ATOM   1030  CB  LYS B 670      50.360  44.662  42.448  1.00  0.00           C  
ATOM   1031  CG  LYS B 670      51.290  44.743  41.254  1.00  0.00           C  
ATOM   1032  CD  LYS B 670      52.114  46.026  41.225  1.00  0.00           C  
ATOM   1033  CE  LYS B 670      53.302  45.842  40.296  1.00  0.00           C  
ATOM   1034  NZ  LYS B 670      52.872  45.172  39.034  1.00  0.00           N  
ATOM   1035  N   ASN B 671      47.678  44.678  41.077  1.00  0.00           N  
ATOM   1036  CA  ASN B 671      46.809  44.501  39.920  1.00  0.00           C  
ATOM   1037  C   ASN B 671      45.934  45.713  39.640  1.00  0.00           C  
ATOM   1038  O   ASN B 671      45.956  46.268  38.536  1.00  0.00           O  
ATOM   1039  CB  ASN B 671      45.908  43.297  40.136  1.00  0.00           C  
ATOM   1040  CG  ASN B 671      46.591  41.986  39.789  1.00  0.00           C  
ATOM   1041  OD1 ASN B 671      47.624  41.953  39.101  1.00  0.00           O  
ATOM   1042  ND2 ASN B 671      45.996  40.890  40.234  1.00  0.00           N  
ATOM   1043  N   VAL B 672      45.149  46.099  40.639  1.00  0.00           N  
ATOM   1044  CA  VAL B 672      44.258  47.246  40.531  1.00  0.00           C  
ATOM   1045  C   VAL B 672      45.061  48.497  40.261  1.00  0.00           C  
ATOM   1046  O   VAL B 672      44.692  49.330  39.443  1.00  0.00           O  
ATOM   1047  CB  VAL B 672      43.503  47.498  41.838  1.00  0.00           C  
ATOM   1048  CG1 VAL B 672      42.521  48.641  41.657  1.00  0.00           C  
ATOM   1049  CG2 VAL B 672      42.804  46.242  42.278  1.00  0.00           C  
ATOM   1050  N   LEU B 675      46.176  48.615  40.961  1.00  0.00           N  
ATOM   1051  CA  LEU B 675      47.033  49.773  40.824  1.00  0.00           C  
ATOM   1052  C   LEU B 675      47.485  49.954  39.371  1.00  0.00           C  
ATOM   1053  O   LEU B 675      47.255  51.007  38.759  1.00  0.00           O  
ATOM   1054  CB  LEU B 675      48.241  49.620  41.759  1.00  0.00           C  
ATOM   1055  CG  LEU B 675      49.096  50.868  41.916  1.00  0.00           C  
ATOM   1056  CD1 LEU B 675      48.224  51.974  42.448  1.00  0.00           C  
ATOM   1057  CD2 LEU B 675      50.240  50.579  42.849  1.00  0.00           C  
ATOM   1058  N   ASP B 677      48.061  48.892  38.816  1.00  0.00           N  
ATOM   1059  CA  ASP B 677      48.566  48.901  37.454  1.00  0.00           C  
ATOM   1060  C   ASP B 677      47.500  49.332  36.473  1.00  0.00           C  
ATOM   1061  O   ASP B 677      47.669  50.330  35.783  1.00  0.00           O  
ATOM   1062  CB  ASP B 677      49.074  47.516  37.051  1.00  0.00           C  
ATOM   1063  CG  ASP B 677      50.410  47.166  37.686  1.00  0.00           C  
ATOM   1064  OD1 ASP B 677      51.187  48.081  38.082  1.00  0.00           O  
ATOM   1065  OD2 ASP B 677      50.684  45.944  37.778  1.00  0.00           O  
ATOM   1066  N   ALA B 678      46.385  48.604  36.460  1.00  0.00           N  
ATOM   1067  CA  ALA B 678      45.267  48.855  35.554  1.00  0.00           C  
ATOM   1068  C   ALA B 678      44.537  50.180  35.636  1.00  0.00           C  
ATOM   1069  O   ALA B 678      43.947  50.620  34.645  1.00  0.00           O  
ATOM   1070  CB  ALA B 678      44.277  47.755  35.664  1.00  0.00           C  
ATOM   1071  N   THR B 681      44.498  50.788  36.811  1.00  0.00           N  
ATOM   1072  CA  THR B 681      43.805  52.062  36.944  1.00  0.00           C  
ATOM   1073  C   THR B 681      44.727  53.283  36.997  1.00  0.00           C  
ATOM   1074  O   THR B 681      44.263  54.396  36.740  1.00  0.00           O  
ATOM   1075  CB  THR B 681      42.884  52.079  38.181  1.00  0.00           C  
ATOM   1076  OG1 THR B 681      43.604  51.561  39.303  1.00  0.00           O  
ATOM   1077  CG2 THR B 681      41.631  51.245  37.948  1.00  0.00           C  
ATOM   1078  N   SER B 682      46.014  53.089  37.316  1.00  0.00           N  
ATOM   1079  CA  SER B 682      46.982  54.208  37.416  1.00  0.00           C  
ATOM   1080  C   SER B 682      46.569  55.190  38.520  1.00  0.00           C  
ATOM   1081  O   SER B 682      46.685  56.418  38.372  1.00  0.00           O  
ATOM   1082  CB  SER B 682      47.077  54.997  36.103  1.00  0.00           C  
ATOM   1083  OG  SER B 682      47.422  54.167  35.017  1.00  0.00           O  
ATOM   1084  N   ARG B 683      46.072  54.643  39.620  1.00  0.00           N  
ATOM   1085  CA  ARG B 683      45.608  55.435  40.749  1.00  0.00           C  
ATOM   1086  C   ARG B 683      46.714  56.072  41.577  1.00  0.00           C  
ATOM   1087  O   ARG B 683      47.812  55.536  41.686  1.00  0.00           O  
ATOM   1088  CB  ARG B 683      44.758  54.550  41.656  1.00  0.00           C  
ATOM   1089  CG  ARG B 683      43.351  54.358  41.182  1.00  0.00           C  
ATOM   1090  CD  ARG B 683      42.620  55.619  41.401  1.00  0.00           C  
ATOM   1091  NE  ARG B 683      41.204  55.436  41.184  1.00  0.00           N  
ATOM   1092  CZ  ARG B 683      40.310  56.363  41.473  1.00  0.00           C  
ATOM   1093  NH1 ARG B 683      40.709  57.497  42.040  1.00  0.00           N  
ATOM   1094  NH2 ARG B 683      39.027  56.146  41.236  1.00  0.00           N  
ATOM   1095  N   LYS B 684      46.412  57.229  42.151  1.00  0.00           N  
ATOM   1096  CA  LYS B 684      47.372  57.910  43.003  1.00  0.00           C  
ATOM   1097  C   LYS B 684      46.857  57.711  44.439  1.00  0.00           C  
ATOM   1098  O   LYS B 684      45.677  57.388  44.637  1.00  0.00           O  
ATOM   1099  CB  LYS B 684      47.465  59.391  42.633  1.00  0.00           C  
ATOM   1100  CG  LYS B 684      47.962  59.659  41.216  1.00  0.00           C  
ATOM   1101  CD  LYS B 684      46.866  59.392  40.179  1.00  0.00           C  
ATOM   1102  CE  LYS B 684      47.351  59.613  38.732  1.00  0.00           C  
ATOM   1103  NZ  LYS B 684      46.267  59.334  37.732  1.00  0.00           N  
ATOM   1104  N   LEU B 685      47.719  57.895  45.435  1.00  0.00           N  
ATOM   1105  CA  LEU B 685      47.297  57.688  46.816  1.00  0.00           C  
ATOM   1106  C   LEU B 685      46.285  58.650  47.435  1.00  0.00           C  
ATOM   1107  O   LEU B 685      46.323  59.871  47.251  1.00  0.00           O  
ATOM   1108  CB  LEU B 685      48.479  57.432  47.737  1.00  0.00           C  
ATOM   1109  CG  LEU B 685      48.771  55.939  47.905  1.00  0.00           C  
ATOM   1110  CD1 LEU B 685      49.926  55.720  48.879  1.00  0.00           C  
ATOM   1111  CD2 LEU B 685      47.528  55.256  48.423  1.00  0.00           C  
ATOM   1112  N   GLY B 686      45.477  58.057  48.297  1.00  0.00           N  
ATOM   1113  CA  GLY B 686      44.366  58.737  48.906  1.00  0.00           C  
ATOM   1114  C   GLY B 686      43.373  58.004  48.001  1.00  0.00           C  
ATOM   1115  O   GLY B 686      42.881  58.592  47.019  1.00  0.00           O  
ATOM   1116  N   PHE B 687      43.283  56.671  48.162  1.00  0.00           N  
ATOM   1117  CA  PHE B 687      42.340  55.853  47.374  1.00  0.00           C  
ATOM   1118  C   PHE B 687      42.021  54.469  47.963  1.00  0.00           C  
ATOM   1119  O   PHE B 687      42.880  53.834  48.567  1.00  0.00           O  
ATOM   1120  CB  PHE B 687      42.791  55.716  45.908  1.00  0.00           C  
ATOM   1121  CG  PHE B 687      43.445  54.400  45.581  1.00  0.00           C  
ATOM   1122  CD1 PHE B 687      42.679  53.274  45.305  1.00  0.00           C  
ATOM   1123  CD2 PHE B 687      44.829  54.295  45.519  1.00  0.00           C  
ATOM   1124  CE1 PHE B 687      43.280  52.061  44.971  1.00  0.00           C  
ATOM   1125  CE2 PHE B 687      45.441  53.084  45.182  1.00  0.00           C  
ATOM   1126  CZ  PHE B 687      44.666  51.967  44.909  1.00  0.00           C  
ATOM   1127  N   GLY B 688      40.806  53.983  47.723  1.00  0.00           N  
ATOM   1128  CA  GLY B 688      40.428  52.684  48.239  1.00  0.00           C  
ATOM   1129  C   GLY B 688      39.818  51.725  47.231  1.00  0.00           C  
ATOM   1130  O   GLY B 688      39.693  52.035  46.049  1.00  0.00           O  
ATOM   1131  N   ILE B 689      39.431  50.549  47.706  1.00  0.00           N  
ATOM   1132  CA  ILE B 689      38.825  49.515  46.873  1.00  0.00           C  
ATOM   1133  C   ILE B 689      37.624  48.943  47.622  1.00  0.00           C  
ATOM   1134  O   ILE B 689      37.789  48.347  48.701  1.00  0.00           O  
ATOM   1135  CB  ILE B 689      39.807  48.368  46.611  1.00  0.00           C  
ATOM   1136  CG1 ILE B 689      40.929  48.826  45.697  1.00  0.00           C  
ATOM   1137  CG2 ILE B 689      39.075  47.187  46.021  1.00  0.00           C  
ATOM   1138  CD1 ILE B 689      42.028  47.781  45.566  1.00  0.00           C  
ATOM   1139  N   ALA B 690      36.426  49.112  47.060  1.00  0.00           N  
ATOM   1140  CA  ALA B 690      35.210  48.615  47.713  1.00  0.00           C  
ATOM   1141  C   ALA B 690      34.789  47.269  47.161  1.00  0.00           C  
ATOM   1142  O   ALA B 690      35.011  46.986  45.975  1.00  0.00           O  
ATOM   1143  CB  ALA B 690      34.083  49.605  47.582  1.00  0.00           C  
ATOM   1144  N   GLN B 691      34.126  46.475  48.005  1.00  0.00           N  
ATOM   1145  CA  GLN B 691      33.701  45.143  47.618  1.00  0.00           C  
ATOM   1146  C   GLN B 691      32.574  44.562  48.466  1.00  0.00           C  
ATOM   1147  O   GLN B 691      32.475  44.858  49.660  1.00  0.00           O  
ATOM   1148  CB  GLN B 691      34.910  44.223  47.684  1.00  0.00           C  
ATOM   1149  CG  GLN B 691      34.587  42.769  47.627  1.00  0.00           C  
ATOM   1150  CD  GLN B 691      35.774  41.979  47.175  1.00  0.00           C  
ATOM   1151  OE1 GLN B 691      36.487  41.371  47.968  1.00  0.00           O  
ATOM   1152  NE2 GLN B 691      36.012  41.998  45.883  1.00  0.00           N  
ATOM   1153  N   ILE B 692      31.701  43.775  47.833  1.00  0.00           N  
ATOM   1154  CA  ILE B 692      30.618  43.105  48.541  1.00  0.00           C  
ATOM   1155  C   ILE B 692      30.752  41.632  48.184  1.00  0.00           C  
ATOM   1156  O   ILE B 692      31.157  41.298  47.070  1.00  0.00           O  
ATOM   1157  CB  ILE B 692      29.265  43.619  48.132  1.00  0.00           C  
ATOM   1158  CG1 ILE B 692      29.191  45.129  48.354  1.00  0.00           C  
ATOM   1159  CG2 ILE B 692      28.169  42.896  48.919  1.00  0.00           C  
ATOM   1160  CD1 ILE B 692      27.831  45.752  47.940  1.00  0.00           C  
ATOM   1161  N   GLY B 693      30.485  40.754  49.142  1.00  0.00           N  
ATOM   1162  CA  GLY B 693      30.639  39.337  48.888  1.00  0.00           C  
ATOM   1163  C   GLY B 693      30.263  38.432  50.046  1.00  0.00           C  
ATOM   1164  O   GLY B 693      29.827  38.868  51.122  1.00  0.00           O  
ATOM   1165  N   LYS B 695      30.463  37.145  49.814  1.00  0.00           N  
ATOM   1166  CA  LYS B 695      30.113  36.144  50.795  1.00  0.00           C  
ATOM   1167  C   LYS B 695      31.316  35.689  51.566  1.00  0.00           C  
ATOM   1168  O   LYS B 695      32.436  35.696  51.038  1.00  0.00           O  
ATOM   1169  CB  LYS B 695      29.447  34.947  50.102  1.00  0.00           C  
ATOM   1170  CG  LYS B 695      28.052  34.673  50.619  1.00  0.00           C  
ATOM   1171  CD  LYS B 695      27.132  34.215  49.530  1.00  0.00           C  
ATOM   1172  CE  LYS B 695      25.690  34.571  49.855  1.00  0.00           C  
ATOM   1173  NZ  LYS B 695      25.118  33.795  50.988  1.00  0.00           N  
ATOM   1174  N   ALA B 696      31.074  35.288  52.810  1.00  0.00           N  
ATOM   1175  CA  ALA B 696      32.130  34.801  53.688  1.00  0.00           C  
ATOM   1176  C   ALA B 696      31.581  33.671  54.548  1.00  0.00           C  
ATOM   1177  O   ALA B 696      30.354  33.616  54.832  1.00  0.00           O  
ATOM   1178  CB  ALA B 696      32.657  35.918  54.549  1.00  0.00           C  
ATOM   1179  N   PHE B 697      32.495  32.791  54.959  1.00  0.00           N  
ATOM   1180  CA  PHE B 697      32.138  31.622  55.736  1.00  0.00           C  
ATOM   1181  C   PHE B 697      32.947  31.425  56.978  1.00  0.00           C  
ATOM   1182  O   PHE B 697      34.147  31.158  56.904  1.00  0.00           O  
ATOM   1183  CB  PHE B 697      32.277  30.375  54.871  1.00  0.00           C  
ATOM   1184  CG  PHE B 697      31.456  30.433  53.630  1.00  0.00           C  
ATOM   1185  CD1 PHE B 697      31.952  31.063  52.492  1.00  0.00           C  
ATOM   1186  CD2 PHE B 697      30.142  29.955  53.622  1.00  0.00           C  
ATOM   1187  CE1 PHE B 697      31.156  31.229  51.379  1.00  0.00           C  
ATOM   1188  CE2 PHE B 697      29.335  30.114  52.509  1.00  0.00           C  
ATOM   1189  CZ  PHE B 697      29.841  30.753  51.390  1.00  0.00           C  
ATOM   1190  N   ARG B 698      32.237  31.454  58.102  1.00  0.00           N  
ATOM   1191  CA  ARG B 698      32.786  31.259  59.437  1.00  0.00           C  
ATOM   1192  C   ARG B 698      32.281  29.902  59.950  1.00  0.00           C  
ATOM   1193  O   ARG B 698      31.069  29.692  60.035  1.00  0.00           O  
ATOM   1194  CB  ARG B 698      32.289  32.373  60.363  1.00  0.00           C  
ATOM   1195  CG  ARG B 698      32.668  32.203  61.834  1.00  0.00           C  
ATOM   1196  CD  ARG B 698      33.071  33.536  62.412  1.00  0.00           C  
ATOM   1197  NE  ARG B 698      33.864  34.272  61.423  1.00  0.00           N  
ATOM   1198  CZ  ARG B 698      34.113  35.579  61.472  1.00  0.00           C  
ATOM   1199  NH1 ARG B 698      33.671  36.296  62.505  1.00  0.00           N  
ATOM   1200  NH2 ARG B 698      34.833  36.161  60.507  1.00  0.00           N  
ATOM   1201  N   ASN B 699      33.200  28.983  60.262  1.00  0.00           N  
ATOM   1202  CA  ASN B 699      32.838  27.660  60.763  1.00  0.00           C  
ATOM   1203  C   ASN B 699      32.491  27.699  62.237  1.00  0.00           C  
ATOM   1204  O   ASN B 699      33.202  27.179  63.096  1.00  0.00           O  
ATOM   1205  CB  ASN B 699      33.935  26.639  60.495  1.00  0.00           C  
ATOM   1206  CG  ASN B 699      33.449  25.211  60.676  1.00  0.00           C  
ATOM   1207  OD1 ASN B 699      32.351  24.973  61.207  1.00  0.00           O  
ATOM   1208  ND2 ASN B 699      34.241  24.250  60.199  1.00  0.00           N  
ATOM   1209  N   GLU B 700      31.344  28.307  62.488  1.00  0.00           N  
ATOM   1210  CA  GLU B 700      30.812  28.478  63.814  1.00  0.00           C  
ATOM   1211  C   GLU B 700      30.524  27.115  64.374  1.00  0.00           C  
ATOM   1212  O   GLU B 700      30.279  26.169  63.620  1.00  0.00           O  
ATOM   1213  CB  GLU B 700      29.507  29.258  63.742  1.00  0.00           C  
ATOM   1214  CG  GLU B 700      28.967  29.653  65.095  1.00  0.00           C  
ATOM   1215  CD  GLU B 700      29.909  30.574  65.834  1.00  0.00           C  
ATOM   1216  OE1 GLU B 700      30.344  31.587  65.228  1.00  0.00           O  
ATOM   1217  OE2 GLU B 700      30.196  30.293  67.024  1.00  0.00           O  
ATOM   1218  N   ILE B 703      30.552  27.005  65.697  1.00  0.00           N  
ATOM   1219  CA  ILE B 703      30.261  25.736  66.351  1.00  0.00           C  
ATOM   1220  C   ILE B 703      28.815  25.745  66.805  1.00  0.00           C  
ATOM   1221  O   ILE B 703      28.069  24.795  66.551  1.00  0.00           O  
ATOM   1222  CB  ILE B 703      31.187  25.489  67.563  1.00  0.00           C  
ATOM   1223  CG1 ILE B 703      32.582  25.101  67.077  1.00  0.00           C  
ATOM   1224  CG2 ILE B 703      30.636  24.374  68.442  1.00  0.00           C  
ATOM   1225  CD1 ILE B 703      32.608  23.797  66.313  1.00  0.00           C  
ATOM   1226  N   THR B 710      28.409  26.849  67.424  1.00  0.00           N  
ATOM   1227  CA  THR B 710      27.049  26.974  67.923  1.00  0.00           C  
ATOM   1228  C   THR B 710      26.317  28.180  67.384  1.00  0.00           C  
ATOM   1229  O   THR B 710      26.565  29.319  67.800  1.00  0.00           O  
ATOM   1230  CB  THR B 710      26.993  27.025  69.462  1.00  0.00           C  
ATOM   1231  OG1 THR B 710      28.013  27.911  69.959  1.00  0.00           O  
ATOM   1232  CG2 THR B 710      27.158  25.621  70.042  1.00  0.00           C  
ATOM   1233  N   PRO B 711      25.463  27.951  66.386  1.00  0.00           N  
ATOM   1234  CA  PRO B 711      24.679  29.018  65.773  1.00  0.00           C  
ATOM   1235  C   PRO B 711      23.566  29.515  66.704  1.00  0.00           C  
ATOM   1236  O   PRO B 711      22.549  28.846  66.932  1.00  0.00           O  
ATOM   1237  CB  PRO B 711      24.147  28.359  64.510  1.00  0.00           C  
ATOM   1238  CG  PRO B 711      25.219  27.355  64.195  1.00  0.00           C  
ATOM   1239  CD  PRO B 711      25.477  26.758  65.528  1.00  0.00           C  
ATOM   1240  N   ARG B 712      23.819  30.680  67.283  1.00  0.00           N  
ATOM   1241  CA  ARG B 712      22.894  31.336  68.188  1.00  0.00           C  
ATOM   1242  C   ARG B 712      22.071  32.377  67.467  1.00  0.00           C  
ATOM   1243  O   ARG B 712      22.479  32.963  66.453  1.00  0.00           O  
ATOM   1244  CB  ARG B 712      23.636  32.075  69.296  1.00  0.00           C  
ATOM   1245  CG  ARG B 712      23.718  31.408  70.652  1.00  0.00           C  
ATOM   1246  CD  ARG B 712      24.945  31.992  71.351  1.00  0.00           C  
ATOM   1247  NE  ARG B 712      26.134  31.760  70.518  1.00  0.00           N  
ATOM   1248  CZ  ARG B 712      27.367  31.575  70.981  1.00  0.00           C  
ATOM   1249  NH1 ARG B 712      27.598  31.645  72.287  1.00  0.00           N  
ATOM   1250  NH2 ARG B 712      28.372  31.347  70.135  1.00  0.00           N  
ATOM   1251  N   ASN B 713      20.970  32.685  68.139  1.00  0.00           N  
ATOM   1252  CA  ASN B 713      19.984  33.656  67.724  1.00  0.00           C  
ATOM   1253  C   ASN B 713      20.084  34.274  66.345  1.00  0.00           C  
ATOM   1254  O   ASN B 713      20.896  35.167  66.068  1.00  0.00           O  
ATOM   1255  CB  ASN B 713      19.795  34.744  68.794  1.00  0.00           C  
ATOM   1256  CG  ASN B 713      21.090  35.110  69.486  1.00  0.00           C  
ATOM   1257  OD1 ASN B 713      22.105  35.360  68.835  1.00  0.00           O  
ATOM   1258  ND2 ASN B 713      21.079  35.095  70.815  1.00  0.00           N  
ATOM   1259  N   PHE B 714      19.299  33.674  65.464  1.00  0.00           N  
ATOM   1260  CA  PHE B 714      19.122  34.150  64.119  1.00  0.00           C  
ATOM   1261  C   PHE B 714      20.395  34.460  63.350  1.00  0.00           C  
ATOM   1262  O   PHE B 714      21.379  33.718  63.358  1.00  0.00           O  
ATOM   1263  CB  PHE B 714      18.245  35.410  64.218  1.00  0.00           C  
ATOM   1264  CG  PHE B 714      17.245  35.565  63.119  1.00  0.00           C  
ATOM   1265  CD1 PHE B 714      16.635  34.463  62.538  1.00  0.00           C  
ATOM   1266  CD2 PHE B 714      16.883  36.835  62.695  1.00  0.00           C  
ATOM   1267  CE1 PHE B 714      15.674  34.624  61.551  1.00  0.00           C  
ATOM   1268  CE2 PHE B 714      15.920  37.017  61.705  1.00  0.00           C  
ATOM   1269  CZ  PHE B 714      15.312  35.911  61.132  1.00  0.00           C  
ATOM   1270  N   ILE B 715      20.281  35.574  62.644  1.00  0.00           N  
ATOM   1271  CA  ILE B 715      21.247  36.198  61.762  1.00  0.00           C  
ATOM   1272  C   ILE B 715      22.599  36.511  62.393  1.00  0.00           C  
ATOM   1273  O   ILE B 715      23.601  36.638  61.681  1.00  0.00           O  
ATOM   1274  CB  ILE B 715      20.543  37.503  61.206  1.00  0.00           C  
ATOM   1275  CG1 ILE B 715      19.967  37.226  59.830  1.00  0.00           C  
ATOM   1276  CG2 ILE B 715      21.426  38.721  61.208  1.00  0.00           C  
ATOM   1277  CD1 ILE B 715      19.072  36.021  59.801  1.00  0.00           C  
ATOM   1278  N   PHE B 716      22.641  36.537  63.724  1.00  0.00           N  
ATOM   1279  CA  PHE B 716      23.846  36.908  64.445  1.00  0.00           C  
ATOM   1280  C   PHE B 716      25.037  35.996  64.485  1.00  0.00           C  
ATOM   1281  O   PHE B 716      26.153  36.469  64.269  1.00  0.00           O  
ATOM   1282  CB  PHE B 716      23.469  37.431  65.806  1.00  0.00           C  
ATOM   1283  CG  PHE B 716      22.586  38.625  65.719  1.00  0.00           C  
ATOM   1284  CD1 PHE B 716      23.118  39.872  65.374  1.00  0.00           C  
ATOM   1285  CD2 PHE B 716      21.214  38.504  65.877  1.00  0.00           C  
ATOM   1286  CE1 PHE B 716      22.285  40.992  65.182  1.00  0.00           C  
ATOM   1287  CE2 PHE B 716      20.370  39.609  65.690  1.00  0.00           C  
ATOM   1288  CZ  PHE B 716      20.908  40.857  65.339  1.00  0.00           C  
ATOM   1289  N   ARG B 718      24.835  34.721  64.804  1.00  0.00           N  
ATOM   1290  CA  ARG B 718      25.941  33.762  64.810  1.00  0.00           C  
ATOM   1291  C   ARG B 718      25.576  32.784  63.701  1.00  0.00           C  
ATOM   1292  O   ARG B 718      24.840  31.812  63.924  1.00  0.00           O  
ATOM   1293  CB  ARG B 718      26.032  33.057  66.158  1.00  0.00           C  
ATOM   1294  CG  ARG B 718      25.898  34.000  67.345  1.00  0.00           C  
ATOM   1295  CD  ARG B 718      26.958  35.107  67.323  1.00  0.00           C  
ATOM   1296  NE  ARG B 718      28.080  34.871  68.241  1.00  0.00           N  
ATOM   1297  CZ  ARG B 718      29.112  34.047  68.015  1.00  0.00           C  
ATOM   1298  NH1 ARG B 718      29.194  33.345  66.887  1.00  0.00           N  
ATOM   1299  NH2 ARG B 718      30.075  33.923  68.931  1.00  0.00           N  
ATOM   1300  N   VAL B 723      26.037  33.093  62.490  1.00  0.00           N  
ATOM   1301  CA  VAL B 723      25.725  32.293  61.311  1.00  0.00           C  
ATOM   1302  C   VAL B 723      27.010  31.850  60.607  1.00  0.00           C  
ATOM   1303  O   VAL B 723      28.089  32.379  60.889  1.00  0.00           O  
ATOM   1304  CB  VAL B 723      24.783  33.079  60.344  1.00  0.00           C  
ATOM   1305  CG1 VAL B 723      23.393  33.310  60.975  1.00  0.00           C  
ATOM   1306  CG2 VAL B 723      25.409  34.403  59.990  1.00  0.00           C  
ATOM   1307  N   ARG B 724      26.888  30.855  59.727  1.00  0.00           N  
ATOM   1308  CA  ARG B 724      28.032  30.293  59.005  1.00  0.00           C  
ATOM   1309  C   ARG B 724      28.270  30.879  57.621  1.00  0.00           C  
ATOM   1310  O   ARG B 724      29.396  30.858  57.100  1.00  0.00           O  
ATOM   1311  CB  ARG B 724      27.885  28.772  58.903  1.00  0.00           C  
ATOM   1312  CG  ARG B 724      27.759  28.102  60.243  1.00  0.00           C  
ATOM   1313  CD  ARG B 724      28.047  26.625  60.155  1.00  0.00           C  
ATOM   1314  NE  ARG B 724      28.337  26.045  61.469  1.00  0.00           N  
ATOM   1315  CZ  ARG B 724      27.420  25.558  62.304  1.00  0.00           C  
ATOM   1316  NH1 ARG B 724      26.134  25.571  61.962  1.00  0.00           N  
ATOM   1317  NH2 ARG B 724      27.794  25.058  63.480  1.00  0.00           N  
ATOM   1318  N   GLU B 725      27.198  31.357  57.009  1.00  0.00           N  
ATOM   1319  CA  GLU B 725      27.284  31.946  55.694  1.00  0.00           C  
ATOM   1320  C   GLU B 725      26.603  33.279  55.852  1.00  0.00           C  
ATOM   1321  O   GLU B 725      25.577  33.349  56.545  1.00  0.00           O  
ATOM   1322  CB  GLU B 725      26.518  31.093  54.689  1.00  0.00           C  
ATOM   1323  CG  GLU B 725      26.679  31.557  53.253  1.00  0.00           C  
ATOM   1324  CD  GLU B 725      25.984  30.671  52.243  1.00  0.00           C  
ATOM   1325  OE1 GLU B 725      25.609  29.525  52.549  1.00  0.00           O  
ATOM   1326  OE2 GLU B 725      25.800  31.138  51.113  1.00  0.00           O  
ATOM   1327  N   PHE B 726      27.177  34.330  55.244  1.00  0.00           N  
ATOM   1328  CA  PHE B 726      26.633  35.705  55.313  1.00  0.00           C  
ATOM   1329  C   PHE B 726      27.356  36.563  54.282  1.00  0.00           C  
ATOM   1330  O   PHE B 726      28.252  36.066  53.569  1.00  0.00           O  
ATOM   1331  CB  PHE B 726      26.873  36.293  56.718  1.00  0.00           C  
ATOM   1332  CG  PHE B 726      28.319  36.161  57.197  1.00  0.00           C  
ATOM   1333  CD1 PHE B 726      28.846  34.906  57.569  1.00  0.00           C  
ATOM   1334  CD2 PHE B 726      29.193  37.261  57.173  1.00  0.00           C  
ATOM   1335  CE1 PHE B 726      30.223  34.747  57.901  1.00  0.00           C  
ATOM   1336  CE2 PHE B 726      30.571  37.116  57.501  1.00  0.00           C  
ATOM   1337  CZ  PHE B 726      31.081  35.856  57.859  1.00  0.00           C  
ATOM   1338  N   GLU B 728      27.020  37.851  54.236  1.00  0.00           N  
ATOM   1339  CA  GLU B 728      27.669  38.775  53.296  1.00  0.00           C  
ATOM   1340  C   GLU B 728      28.195  40.058  53.944  1.00  0.00           C  
ATOM   1341  O   GLU B 728      27.585  40.613  54.883  1.00  0.00           O  
ATOM   1342  CB  GLU B 728      26.701  39.211  52.207  1.00  0.00           C  
ATOM   1343  CG  GLU B 728      26.096  38.130  51.405  1.00  0.00           C  
ATOM   1344  CD  GLU B 728      25.164  38.706  50.394  1.00  0.00           C  
ATOM   1345  OE1 GLU B 728      23.964  38.906  50.681  1.00  0.00           O  
ATOM   1346  OE2 GLU B 728      25.640  39.003  49.293  1.00  0.00           O  
ATOM   1347  N   GLN B 730      29.239  40.616  53.337  1.00  0.00           N  
ATOM   1348  CA  GLN B 730      29.833  41.859  53.841  1.00  0.00           C  
ATOM   1349  C   GLN B 730      30.013  42.992  52.830  1.00  0.00           C  
ATOM   1350  O   GLN B 730      30.102  42.754  51.632  1.00  0.00           O  
ATOM   1351  CB  GLN B 730      31.214  41.569  54.388  1.00  0.00           C  
ATOM   1352  CG  GLN B 730      31.296  40.557  55.501  1.00  0.00           C  
ATOM   1353  CD  GLN B 730      32.736  40.371  55.941  1.00  0.00           C  
ATOM   1354  OE1 GLN B 730      33.479  39.560  55.374  1.00  0.00           O  
ATOM   1355  NE2 GLN B 730      33.159  41.167  56.918  1.00  0.00           N  
ATOM   1356  N   MET B 731      30.170  44.209  53.339  1.00  0.00           N  
ATOM   1357  CA  MET B 731      30.417  45.393  52.516  1.00  0.00           C  
ATOM   1358  C   MET B 731      31.685  45.998  53.119  1.00  0.00           C  
ATOM   1359  O   MET B 731      31.636  46.660  54.165  1.00  0.00           O  
ATOM   1360  CB  MET B 731      29.298  46.406  52.662  1.00  0.00           C  
ATOM   1361  CG  MET B 731      27.943  45.801  52.806  1.00  0.00           C  
ATOM   1362  SD  MET B 731      26.656  47.040  52.618  1.00  0.00           S  
ATOM   1363  CE  MET B 731      26.221  47.466  54.301  1.00  0.00           C  
ATOM   1364  N   GLU B 732      32.821  45.762  52.475  1.00  0.00           N  
ATOM   1365  CA  GLU B 732      34.091  46.250  52.976  1.00  0.00           C  
ATOM   1366  C   GLU B 732      34.795  47.176  52.025  1.00  0.00           C  
ATOM   1367  O   GLU B 732      34.635  47.104  50.806  1.00  0.00           O  
ATOM   1368  CB  GLU B 732      35.000  45.088  53.306  1.00  0.00           C  
ATOM   1369  CG  GLU B 732      34.348  44.101  54.253  1.00  0.00           C  
ATOM   1370  CD  GLU B 732      35.275  42.957  54.646  1.00  0.00           C  
ATOM   1371  OE1 GLU B 732      35.681  42.176  53.759  1.00  0.00           O  
ATOM   1372  OE2 GLU B 732      35.602  42.829  55.850  1.00  0.00           O  
ATOM   1373  N   ILE B 733      35.609  48.032  52.613  1.00  0.00           N  
ATOM   1374  CA  ILE B 733      36.367  49.023  51.886  1.00  0.00           C  
ATOM   1375  C   ILE B 733      37.772  48.975  52.437  1.00  0.00           C  
ATOM   1376  O   ILE B 733      37.954  48.799  53.637  1.00  0.00           O  
ATOM   1377  CB  ILE B 733      35.819  50.437  52.156  1.00  0.00           C  
ATOM   1378  CG1 ILE B 733      34.450  50.601  51.494  1.00  0.00           C  
ATOM   1379  CG2 ILE B 733      36.844  51.493  51.727  1.00  0.00           C  
ATOM   1380  CD1 ILE B 733      33.849  51.967  51.655  1.00  0.00           C  
ATOM   1381  N   GLU B 734      38.749  49.150  51.561  1.00  0.00           N  
ATOM   1382  CA  GLU B 734      40.139  49.162  51.961  1.00  0.00           C  
ATOM   1383  C   GLU B 734      40.657  50.470  51.419  1.00  0.00           C  
ATOM   1384  O   GLU B 734      40.825  50.633  50.210  1.00  0.00           O  
ATOM   1385  CB  GLU B 734      40.895  47.985  51.345  1.00  0.00           C  
ATOM   1386  CG  GLU B 734      40.396  46.620  51.821  1.00  0.00           C  
ATOM   1387  CD  GLU B 734      40.516  46.417  53.334  1.00  0.00           C  
ATOM   1388  OE1 GLU B 734      41.336  47.091  53.992  1.00  0.00           O  
ATOM   1389  OE2 GLU B 734      39.806  45.558  53.873  1.00  0.00           O  
ATOM   1390  N   TYR B 735      40.823  51.440  52.300  1.00  0.00           N  
ATOM   1391  CA  TYR B 735      41.310  52.741  51.879  1.00  0.00           C  
ATOM   1392  C   TYR B 735      42.833  52.872  52.060  1.00  0.00           C  
ATOM   1393  O   TYR B 735      43.328  52.981  53.179  1.00  0.00           O  
ATOM   1394  CB  TYR B 735      40.561  53.818  52.641  1.00  0.00           C  
ATOM   1395  CG  TYR B 735      40.626  55.149  51.974  1.00  0.00           C  
ATOM   1396  CD1 TYR B 735      39.770  55.465  50.933  1.00  0.00           C  
ATOM   1397  CD2 TYR B 735      41.538  56.101  52.391  1.00  0.00           C  
ATOM   1398  CE1 TYR B 735      39.817  56.702  50.326  1.00  0.00           C  
ATOM   1399  CE2 TYR B 735      41.599  57.342  51.798  1.00  0.00           C  
ATOM   1400  CZ  TYR B 735      40.740  57.648  50.771  1.00  0.00           C  
ATOM   1401  OH  TYR B 735      40.799  58.917  50.228  1.00  0.00           O  
ATOM   1402  N   PHE B 736      43.575  52.831  50.959  1.00  0.00           N  
ATOM   1403  CA  PHE B 736      45.029  52.931  51.011  1.00  0.00           C  
ATOM   1404  C   PHE B 736      45.459  54.363  51.192  1.00  0.00           C  
ATOM   1405  O   PHE B 736      45.085  55.261  50.424  1.00  0.00           O  
ATOM   1406  CB  PHE B 736      45.637  52.296  49.782  1.00  0.00           C  
ATOM   1407  CG  PHE B 736      45.128  50.932  49.551  1.00  0.00           C  
ATOM   1408  CD1 PHE B 736      45.590  49.886  50.315  1.00  0.00           C  
ATOM   1409  CD2 PHE B 736      44.078  50.708  48.684  1.00  0.00           C  
ATOM   1410  CE1 PHE B 736      45.012  48.626  50.232  1.00  0.00           C  
ATOM   1411  CE2 PHE B 736      43.498  49.457  48.597  1.00  0.00           C  
ATOM   1412  CZ  PHE B 736      43.968  48.415  49.381  1.00  0.00           C  
ATOM   1413  N   VAL B 737      46.299  54.545  52.201  1.00  0.00           N  
ATOM   1414  CA  VAL B 737      46.779  55.850  52.623  1.00  0.00           C  
ATOM   1415  C   VAL B 737      48.301  55.899  52.871  1.00  0.00           C  
ATOM   1416  O   VAL B 737      48.938  54.860  53.117  1.00  0.00           O  
ATOM   1417  CB  VAL B 737      45.962  56.242  53.888  1.00  0.00           C  
ATOM   1418  CG1 VAL B 737      46.650  57.291  54.711  1.00  0.00           C  
ATOM   1419  CG2 VAL B 737      44.575  56.714  53.465  1.00  0.00           C  
ATOM   1420  N   ARG B 738      48.891  57.092  52.705  1.00  0.00           N  
ATOM   1421  CA  ARG B 738      50.331  57.322  52.927  1.00  0.00           C  
ATOM   1422  C   ARG B 738      50.646  57.275  54.443  1.00  0.00           C  
ATOM   1423  O   ARG B 738      50.031  58.020  55.227  1.00  0.00           O  
ATOM   1424  CB  ARG B 738      50.729  58.695  52.363  1.00  0.00           C  
ATOM   1425  CG  ARG B 738      52.085  59.187  52.887  1.00  0.00           C  
ATOM   1426  CD  ARG B 738      52.326  60.694  52.676  1.00  0.00           C  
ATOM   1427  NE  ARG B 738      52.622  61.016  51.276  1.00  0.00           N  
ATOM   1428  CZ  ARG B 738      53.783  60.766  50.658  1.00  0.00           C  
ATOM   1429  NH1 ARG B 738      54.801  60.207  51.313  1.00  0.00           N  
ATOM   1430  NH2 ARG B 738      53.933  61.094  49.378  1.00  0.00           N  
ATOM   1431  N   PRO B 739      51.650  56.473  54.864  1.00  0.00           N  
ATOM   1432  CA  PRO B 739      52.037  56.339  56.266  1.00  0.00           C  
ATOM   1433  C   PRO B 739      51.786  57.529  57.189  1.00  0.00           C  
ATOM   1434  O   PRO B 739      51.272  57.355  58.293  1.00  0.00           O  
ATOM   1435  CB  PRO B 739      53.501  55.942  56.177  1.00  0.00           C  
ATOM   1436  CG  PRO B 739      53.452  54.968  55.070  1.00  0.00           C  
ATOM   1437  CD  PRO B 739      52.549  55.653  54.028  1.00  0.00           C  
ATOM   1438  N   GLY B 742      52.090  58.735  56.745  1.00  0.00           N  
ATOM   1439  CA  GLY B 742      51.843  59.866  57.619  1.00  0.00           C  
ATOM   1440  C   GLY B 742      50.388  60.233  57.947  1.00  0.00           C  
ATOM   1441  O   GLY B 742      50.027  60.422  59.113  1.00  0.00           O  
ATOM   1442  N   GLU B 743      49.534  60.286  56.932  1.00  0.00           N  
ATOM   1443  CA  GLU B 743      48.134  60.706  57.089  1.00  0.00           C  
ATOM   1444  C   GLU B 743      47.099  59.735  57.684  1.00  0.00           C  
ATOM   1445  O   GLU B 743      45.906  60.073  57.840  1.00  0.00           O  
ATOM   1446  CB  GLU B 743      47.651  61.170  55.731  1.00  0.00           C  
ATOM   1447  CG  GLU B 743      48.701  61.998  54.993  1.00  0.00           C  
ATOM   1448  CD  GLU B 743      48.282  62.403  53.575  1.00  0.00           C  
ATOM   1449  OE1 GLU B 743      47.102  62.181  53.174  1.00  0.00           O  
ATOM   1450  OE2 GLU B 743      49.157  62.949  52.849  1.00  0.00           O  
ATOM   1451  N   ASP B 786      47.579  58.571  58.097  1.00  0.00           N  
ATOM   1452  CA  ASP B 786      46.720  57.533  58.626  1.00  0.00           C  
ATOM   1453  C   ASP B 786      45.707  57.917  59.713  1.00  0.00           C  
ATOM   1454  O   ASP B 786      44.503  57.641  59.555  1.00  0.00           O  
ATOM   1455  CB  ASP B 786      47.553  56.284  58.999  1.00  0.00           C  
ATOM   1456  CG  ASP B 786      48.352  56.452  60.277  1.00  0.00           C  
ATOM   1457  OD1 ASP B 786      49.415  57.104  60.271  1.00  0.00           O  
ATOM   1458  OD2 ASP B 786      47.929  55.911  61.317  1.00  0.00           O  
ATOM   1459  N   GLU B 787      46.147  58.631  60.749  1.00  0.00           N  
ATOM   1460  CA  GLU B 787      45.249  58.989  61.854  1.00  0.00           C  
ATOM   1461  C   GLU B 787      44.086  59.877  61.431  1.00  0.00           C  
ATOM   1462  O   GLU B 787      42.985  59.811  62.006  1.00  0.00           O  
ATOM   1463  CB  GLU B 787      46.025  59.622  63.011  1.00  0.00           C  
ATOM   1464  CG  GLU B 787      47.410  59.031  63.201  1.00  0.00           C  
ATOM   1465  CD  GLU B 787      47.853  58.961  64.648  1.00  0.00           C  
ATOM   1466  OE1 GLU B 787      46.986  58.980  65.559  1.00  0.00           O  
ATOM   1467  OE2 GLU B 787      49.086  58.847  64.853  1.00  0.00           O  
ATOM   1468  N   TYR B 788      44.326  60.693  60.411  1.00  0.00           N  
ATOM   1469  CA  TYR B 788      43.301  61.599  59.912  1.00  0.00           C  
ATOM   1470  C   TYR B 788      42.175  60.824  59.254  1.00  0.00           C  
ATOM   1471  O   TYR B 788      40.979  60.941  59.606  1.00  0.00           O  
ATOM   1472  CB  TYR B 788      43.905  62.548  58.875  1.00  0.00           C  
ATOM   1473  CG  TYR B 788      42.859  63.241  58.014  1.00  0.00           C  
ATOM   1474  CD1 TYR B 788      41.930  64.115  58.575  1.00  0.00           C  
ATOM   1475  CD2 TYR B 788      42.772  62.989  56.643  1.00  0.00           C  
ATOM   1476  CE1 TYR B 788      40.945  64.717  57.795  1.00  0.00           C  
ATOM   1477  CE2 TYR B 788      41.788  63.584  55.857  1.00  0.00           C  
ATOM   1478  CZ  TYR B 788      40.881  64.446  56.445  1.00  0.00           C  
ATOM   1479  OH  TYR B 788      39.894  65.044  55.704  1.00  0.00           O  
ATOM   1480  N   TRP B 789      42.586  60.054  58.259  1.00  0.00           N  
ATOM   1481  CA  TRP B 789      41.658  59.267  57.488  1.00  0.00           C  
ATOM   1482  C   TRP B 789      40.792  58.389  58.351  1.00  0.00           C  
ATOM   1483  O   TRP B 789      39.574  58.290  58.112  1.00  0.00           O  
ATOM   1484  CB  TRP B 789      42.406  58.490  56.415  1.00  0.00           C  
ATOM   1485  CG  TRP B 789      42.710  59.389  55.262  1.00  0.00           C  
ATOM   1486  CD1 TRP B 789      43.948  59.787  54.839  1.00  0.00           C  
ATOM   1487  CD2 TRP B 789      41.754  60.076  54.426  1.00  0.00           C  
ATOM   1488  NE1 TRP B 789      43.818  60.688  53.804  1.00  0.00           N  
ATOM   1489  CE2 TRP B 789      42.489  60.885  53.531  1.00  0.00           C  
ATOM   1490  CE3 TRP B 789      40.346  60.086  54.350  1.00  0.00           C  
ATOM   1491  CZ2 TRP B 789      41.865  61.702  52.566  1.00  0.00           C  
ATOM   1492  CZ3 TRP B 789      39.724  60.904  53.382  1.00  0.00           C  
ATOM   1493  CH2 TRP B 789      40.487  61.695  52.510  1.00  0.00           C  
ATOM   1494  N   HIS B 790      41.389  57.829  59.400  1.00  0.00           N  
ATOM   1495  CA  HIS B 790      40.626  56.994  60.281  1.00  0.00           C  
ATOM   1496  C   HIS B 790      39.404  57.722  60.867  1.00  0.00           C  
ATOM   1497  O   HIS B 790      38.297  57.189  60.839  1.00  0.00           O  
ATOM   1498  CB  HIS B 790      41.498  56.439  61.387  1.00  0.00           C  
ATOM   1499  CG  HIS B 790      40.806  55.415  62.217  1.00  0.00           C  
ATOM   1500  ND1 HIS B 790      39.674  55.696  62.955  1.00  0.00           N  
ATOM   1501  CD2 HIS B 790      41.014  54.086  62.346  1.00  0.00           C  
ATOM   1502  CE1 HIS B 790      39.208  54.584  63.492  1.00  0.00           C  
ATOM   1503  NE2 HIS B 790      40.005  53.589  63.138  1.00  0.00           N  
ATOM   1504  N   ARG B 791      39.572  58.940  61.369  1.00  0.00           N  
ATOM   1505  CA  ARG B 791      38.423  59.627  61.967  1.00  0.00           C  
ATOM   1506  C   ARG B 791      37.424  60.110  60.922  1.00  0.00           C  
ATOM   1507  O   ARG B 791      36.211  60.205  61.180  1.00  0.00           O  
ATOM   1508  CB  ARG B 791      38.863  60.741  62.947  1.00  0.00           C  
ATOM   1509  CG  ARG B 791      38.797  62.179  62.438  1.00  0.00           C  
ATOM   1510  CD  ARG B 791      38.441  63.139  63.588  1.00  0.00           C  
ATOM   1511  NE  ARG B 791      37.135  62.811  64.178  1.00  0.00           N  
ATOM   1512  CZ  ARG B 791      36.049  63.591  64.118  1.00  0.00           C  
ATOM   1513  NH1 ARG B 791      36.122  64.806  63.565  1.00  0.00           N  
ATOM   1514  NH2 ARG B 791      34.900  63.184  64.672  1.00  0.00           N  
ATOM   1515  N   TYR B 792      37.950  60.368  59.729  1.00  0.00           N  
ATOM   1516  CA  TYR B 792      37.150  60.807  58.591  1.00  0.00           C  
ATOM   1517  C   TYR B 792      36.107  59.730  58.237  1.00  0.00           C  
ATOM   1518  O   TYR B 792      34.899  60.001  58.062  1.00  0.00           O  
ATOM   1519  CB  TYR B 792      38.064  60.989  57.387  1.00  0.00           C  
ATOM   1520  CG  TYR B 792      37.267  61.053  56.119  1.00  0.00           C  
ATOM   1521  CD1 TYR B 792      36.393  62.117  55.891  1.00  0.00           C  
ATOM   1522  CD2 TYR B 792      37.328  60.028  55.182  1.00  0.00           C  
ATOM   1523  CE1 TYR B 792      35.610  62.165  54.781  1.00  0.00           C  
ATOM   1524  CE2 TYR B 792      36.548  60.065  54.061  1.00  0.00           C  
ATOM   1525  CZ  TYR B 792      35.688  61.145  53.866  1.00  0.00           C  
ATOM   1526  OH  TYR B 792      34.924  61.251  52.732  1.00  0.00           O  
ATOM   1527  N   TRP B 793      36.619  58.513  58.065  1.00  0.00           N  
ATOM   1528  CA  TRP B 793      35.792  57.380  57.741  1.00  0.00           C  
ATOM   1529  C   TRP B 793      34.754  57.038  58.812  1.00  0.00           C  
ATOM   1530  O   TRP B 793      33.604  56.681  58.516  1.00  0.00           O  
ATOM   1531  CB  TRP B 793      36.680  56.193  57.393  1.00  0.00           C  
ATOM   1532  CG  TRP B 793      37.032  56.244  55.930  1.00  0.00           C  
ATOM   1533  CD1 TRP B 793      38.255  56.508  55.386  1.00  0.00           C  
ATOM   1534  CD2 TRP B 793      36.118  56.133  54.820  1.00  0.00           C  
ATOM   1535  NE1 TRP B 793      38.161  56.587  54.010  1.00  0.00           N  
ATOM   1536  CE2 TRP B 793      36.863  56.363  53.634  1.00  0.00           C  
ATOM   1537  CE3 TRP B 793      34.738  55.856  54.710  1.00  0.00           C  
ATOM   1538  CZ2 TRP B 793      36.275  56.327  52.352  1.00  0.00           C  
ATOM   1539  CZ3 TRP B 793      34.153  55.816  53.430  1.00  0.00           C  
ATOM   1540  CH2 TRP B 793      34.926  56.050  52.271  1.00  0.00           C  
ATOM   1541  N   VAL B 794      35.155  57.174  60.062  1.00  0.00           N  
ATOM   1542  CA  VAL B 794      34.261  56.890  61.157  1.00  0.00           C  
ATOM   1543  C   VAL B 794      33.031  57.836  61.102  1.00  0.00           C  
ATOM   1544  O   VAL B 794      31.899  57.361  61.157  1.00  0.00           O  
ATOM   1545  CB  VAL B 794      35.039  56.966  62.508  1.00  0.00           C  
ATOM   1546  CG1 VAL B 794      34.175  56.547  63.664  1.00  0.00           C  
ATOM   1547  CG2 VAL B 794      36.261  56.073  62.455  1.00  0.00           C  
ATOM   1548  N   GLU B 795      33.233  59.139  60.909  1.00  0.00           N  
ATOM   1549  CA  GLU B 795      32.099  60.071  60.860  1.00  0.00           C  
ATOM   1550  C   GLU B 795      31.191  59.776  59.695  1.00  0.00           C  
ATOM   1551  O   GLU B 795      29.961  59.972  59.759  1.00  0.00           O  
ATOM   1552  CB  GLU B 795      32.563  61.483  60.625  1.00  0.00           C  
ATOM   1553  CG  GLU B 795      33.282  62.137  61.732  1.00  0.00           C  
ATOM   1554  CD  GLU B 795      33.718  63.510  61.277  1.00  0.00           C  
ATOM   1555  OE1 GLU B 795      32.823  64.281  60.823  1.00  0.00           O  
ATOM   1556  OE2 GLU B 795      34.947  63.798  61.315  1.00  0.00           O  
ATOM   1557  N   GLU B 796      31.853  59.451  58.589  1.00  0.00           N  
ATOM   1558  CA  GLU B 796      31.208  59.149  57.323  1.00  0.00           C  
ATOM   1559  C   GLU B 796      30.251  57.959  57.406  1.00  0.00           C  
ATOM   1560  O   GLU B 796      29.065  58.077  57.072  1.00  0.00           O  
ATOM   1561  CB  GLU B 796      32.293  58.933  56.248  1.00  0.00           C  
ATOM   1562  CG  GLU B 796      31.782  58.574  54.838  1.00  0.00           C  
ATOM   1563  CD  GLU B 796      30.718  59.531  54.300  1.00  0.00           C  
ATOM   1564  OE1 GLU B 796      30.906  60.777  54.376  1.00  0.00           O  
ATOM   1565  OE2 GLU B 796      29.687  59.027  53.798  1.00  0.00           O  
ATOM   1566  N   ARG B 797      30.767  56.825  57.873  1.00  0.00           N  
ATOM   1567  CA  ARG B 797      29.976  55.620  58.002  1.00  0.00           C  
ATOM   1568  C   ARG B 797      28.803  55.829  58.971  1.00  0.00           C  
ATOM   1569  O   ARG B 797      27.634  55.509  58.659  1.00  0.00           O  
ATOM   1570  CB  ARG B 797      30.893  54.492  58.441  1.00  0.00           C  
ATOM   1571  CG  ARG B 797      31.961  54.140  57.385  1.00  0.00           C  
ATOM   1572  CD  ARG B 797      31.479  53.107  56.338  1.00  0.00           C  
ATOM   1573  NE  ARG B 797      30.253  53.527  55.644  1.00  0.00           N  
ATOM   1574  CZ  ARG B 797      29.143  52.787  55.505  1.00  0.00           C  
ATOM   1575  NH1 ARG B 797      29.064  51.560  55.993  1.00  0.00           N  
ATOM   1576  NH2 ARG B 797      28.097  53.289  54.872  1.00  0.00           N  
ATOM   1577  N   LEU B 798      29.129  56.463  60.095  1.00  0.00           N  
ATOM   1578  CA  LEU B 798      28.187  56.775  61.164  1.00  0.00           C  
ATOM   1579  C   LEU B 798      27.053  57.586  60.566  1.00  0.00           C  
ATOM   1580  O   LEU B 798      25.854  57.333  60.793  1.00  0.00           O  
ATOM   1581  CB  LEU B 798      28.897  57.626  62.231  1.00  0.00           C  
ATOM   1582  CG  LEU B 798      28.421  57.699  63.698  1.00  0.00           C  
ATOM   1583  CD1 LEU B 798      27.127  58.476  63.871  1.00  0.00           C  
ATOM   1584  CD2 LEU B 798      28.260  56.303  64.239  1.00  0.00           C  
ATOM   1585  N   LYS B 799      27.461  58.612  59.842  1.00  0.00           N  
ATOM   1586  CA  LYS B 799      26.527  59.497  59.194  1.00  0.00           C  
ATOM   1587  C   LYS B 799      25.618  58.686  58.186  1.00  0.00           C  
ATOM   1588  O   LYS B 799      24.369  58.774  58.226  1.00  0.00           O  
ATOM   1589  CB  LYS B 799      27.347  60.611  58.528  1.00  0.00           C  
ATOM   1590  CG  LYS B 799      26.531  61.755  58.054  1.00  0.00           C  
ATOM   1591  CD  LYS B 799      26.714  62.010  56.544  1.00  0.00           C  
ATOM   1592  CE  LYS B 799      27.836  63.020  56.223  1.00  0.00           C  
ATOM   1593  NZ  LYS B 799      29.209  62.531  56.594  1.00  0.00           N  
ATOM   1594  N   TRP B 800      26.240  57.804  57.388  1.00  0.00           N  
ATOM   1595  CA  TRP B 800      25.514  57.027  56.403  1.00  0.00           C  
ATOM   1596  C   TRP B 800      24.384  56.272  57.016  1.00  0.00           C  
ATOM   1597  O   TRP B 800      23.232  56.359  56.557  1.00  0.00           O  
ATOM   1598  CB  TRP B 800      26.419  56.013  55.711  1.00  0.00           C  
ATOM   1599  CG  TRP B 800      25.698  55.301  54.590  1.00  0.00           C  
ATOM   1600  CD1 TRP B 800      25.304  55.833  53.379  1.00  0.00           C  
ATOM   1601  CD2 TRP B 800      25.280  53.931  54.575  1.00  0.00           C  
ATOM   1602  NE1 TRP B 800      24.673  54.873  52.622  1.00  0.00           N  
ATOM   1603  CE2 TRP B 800      24.645  53.700  53.330  1.00  0.00           C  
ATOM   1604  CE3 TRP B 800      25.389  52.877  55.487  1.00  0.00           C  
ATOM   1605  CZ2 TRP B 800      24.126  52.449  52.978  1.00  0.00           C  
ATOM   1606  CZ3 TRP B 800      24.880  51.638  55.134  1.00  0.00           C  
ATOM   1607  CH2 TRP B 800      24.253  51.434  53.890  1.00  0.00           C  
ATOM   1608  N   TRP B 801      24.735  55.493  58.034  1.00  0.00           N  
ATOM   1609  CA  TRP B 801      23.757  54.669  58.725  1.00  0.00           C  
ATOM   1610  C   TRP B 801      22.515  55.421  59.157  1.00  0.00           C  
ATOM   1611  O   TRP B 801      21.402  54.899  59.090  1.00  0.00           O  
ATOM   1612  CB  TRP B 801      24.383  53.957  59.907  1.00  0.00           C  
ATOM   1613  CG  TRP B 801      25.215  52.783  59.490  1.00  0.00           C  
ATOM   1614  CD1 TRP B 801      26.578  52.654  59.610  1.00  0.00           C  
ATOM   1615  CD2 TRP B 801      24.748  51.536  58.936  1.00  0.00           C  
ATOM   1616  NE1 TRP B 801      26.984  51.401  59.180  1.00  0.00           N  
ATOM   1617  CE2 TRP B 801      25.887  50.697  58.763  1.00  0.00           C  
ATOM   1618  CE3 TRP B 801      23.482  51.045  58.567  1.00  0.00           C  
ATOM   1619  CZ2 TRP B 801      25.792  49.393  58.243  1.00  0.00           C  
ATOM   1620  CZ3 TRP B 801      23.392  49.741  58.043  1.00  0.00           C  
ATOM   1621  CH2 TRP B 801      24.539  48.935  57.889  1.00  0.00           C  
ATOM   1622  N   GLN B 802      22.678  56.665  59.568  1.00  0.00           N  
ATOM   1623  CA  GLN B 802      21.503  57.412  59.972  1.00  0.00           C  
ATOM   1624  C   GLN B 802      20.694  57.810  58.741  1.00  0.00           C  
ATOM   1625  O   GLN B 802      19.461  57.856  58.823  1.00  0.00           O  
ATOM   1626  CB  GLN B 802      21.872  58.644  60.775  1.00  0.00           C  
ATOM   1627  CG  GLN B 802      22.652  58.362  62.016  1.00  0.00           C  
ATOM   1628  CD  GLN B 802      23.093  59.642  62.706  1.00  0.00           C  
ATOM   1629  OE1 GLN B 802      22.259  60.478  63.099  1.00  0.00           O  
ATOM   1630  NE2 GLN B 802      24.410  59.814  62.854  1.00  0.00           N  
ATOM   1631  N   GLU B 803      21.367  58.087  57.610  1.00  0.00           N  
ATOM   1632  CA  GLU B 803      20.660  58.475  56.381  1.00  0.00           C  
ATOM   1633  C   GLU B 803      19.761  57.339  55.925  1.00  0.00           C  
ATOM   1634  O   GLU B 803      18.653  57.570  55.394  1.00  0.00           O  
ATOM   1635  CB  GLU B 803      21.637  58.832  55.292  1.00  0.00           C  
ATOM   1636  CG  GLU B 803      22.505  59.988  55.672  1.00  0.00           C  
ATOM   1637  CD  GLU B 803      23.214  60.586  54.474  1.00  0.00           C  
ATOM   1638  OE1 GLU B 803      22.561  60.669  53.400  1.00  0.00           O  
ATOM   1639  OE2 GLU B 803      24.419  60.960  54.592  1.00  0.00           O  
ATOM   1640  N   MET B 807      20.235  56.114  56.179  1.00  0.00           N  
ATOM   1641  CA  MET B 807      19.518  54.888  55.859  1.00  0.00           C  
ATOM   1642  C   MET B 807      18.285  54.709  56.723  1.00  0.00           C  
ATOM   1643  O   MET B 807      17.468  53.836  56.468  1.00  0.00           O  
ATOM   1644  CB  MET B 807      20.443  53.682  56.021  1.00  0.00           C  
ATOM   1645  CG  MET B 807      21.568  53.654  54.985  1.00  0.00           C  
ATOM   1646  SD  MET B 807      20.906  53.845  53.290  1.00  0.00           S  
ATOM   1647  CE  MET B 807      21.240  55.561  52.868  1.00  0.00           C  
ATOM   1648  N   GLY B 808      18.175  55.503  57.780  1.00  0.00           N  
ATOM   1649  CA  GLY B 808      17.020  55.431  58.664  1.00  0.00           C  
ATOM   1650  C   GLY B 808      17.206  55.007  60.121  1.00  0.00           C  
ATOM   1651  O   GLY B 808      16.215  54.927  60.851  1.00  0.00           O  
ATOM   1652  N   LEU B 809      18.432  54.697  60.547  1.00  0.00           N  
ATOM   1653  CA  LEU B 809      18.645  54.311  61.931  1.00  0.00           C  
ATOM   1654  C   LEU B 809      18.797  55.588  62.788  1.00  0.00           C  
ATOM   1655  O   LEU B 809      19.429  56.563  62.334  1.00  0.00           O  
ATOM   1656  CB  LEU B 809      19.884  53.423  62.045  1.00  0.00           C  
ATOM   1657  CG  LEU B 809      19.834  52.087  61.292  1.00  0.00           C  
ATOM   1658  CD1 LEU B 809      21.109  51.294  61.593  1.00  0.00           C  
ATOM   1659  CD2 LEU B 809      18.566  51.269  61.647  1.00  0.00           C  
ATOM   1660  N   SER B1142      18.155  55.605  63.973  1.00  0.00           N  
ATOM   1661  CA  SER B1142      18.204  56.728  64.942  1.00  0.00           C  
ATOM   1662  C   SER B1142      19.548  56.804  65.652  1.00  0.00           C  
ATOM   1663  O   SER B1142      20.092  55.776  66.083  1.00  0.00           O  
ATOM   1664  CB  SER B1142      17.144  56.560  66.029  1.00  0.00           C  
ATOM   1665  OG  SER B1142      15.852  56.482  65.474  1.00  0.00           O  
ATOM   1666  N   ARG B1143      20.052  58.024  65.831  1.00  0.00           N  
ATOM   1667  CA  ARG B1143      21.335  58.239  66.517  1.00  0.00           C  
ATOM   1668  C   ARG B1143      21.352  57.618  67.937  1.00  0.00           C  
ATOM   1669  O   ARG B1143      22.375  57.065  68.362  1.00  0.00           O  
ATOM   1670  CB  ARG B1143      21.635  59.740  66.580  1.00  0.00           C  
ATOM   1671  CG  ARG B1143      22.942  60.076  67.253  1.00  0.00           C  
ATOM   1672  CD  ARG B1143      24.115  59.609  66.437  1.00  0.00           C  
ATOM   1673  NE  ARG B1143      25.354  59.632  67.210  1.00  0.00           N  
ATOM   1674  CZ  ARG B1143      25.661  58.726  68.136  1.00  0.00           C  
ATOM   1675  NH1 ARG B1143      24.814  57.733  68.405  1.00  0.00           N  
ATOM   1676  NH2 ARG B1143      26.812  58.806  68.793  1.00  0.00           N  
ATOM   1677  N   GLU B1153      20.190  57.649  68.604  1.00  0.00           N  
ATOM   1678  CA  GLU B1153      19.979  57.123  69.961  1.00  0.00           C  
ATOM   1679  C   GLU B1153      20.276  55.647  70.057  1.00  0.00           C  
ATOM   1680  O   GLU B1153      20.617  55.153  71.136  1.00  0.00           O  
ATOM   1681  CB  GLU B1153      18.528  57.328  70.420  1.00  0.00           C  
ATOM   1682  CG  GLU B1153      18.127  58.781  70.633  1.00  0.00           C  
ATOM   1683  CD  GLU B1153      18.379  59.664  69.401  1.00  0.00           C  
ATOM   1684  OE1 GLU B1153      17.937  59.276  68.287  1.00  0.00           O  
ATOM   1685  OE2 GLU B1153      19.046  60.725  69.536  1.00  0.00           O  
ATOM   1686  N   ASN B1154      20.129  54.940  68.938  1.00  0.00           N  
ATOM   1687  CA  ASN B1154      20.358  53.504  68.907  1.00  0.00           C  
ATOM   1688  C   ASN B1154      21.699  53.125  68.395  1.00  0.00           C  
ATOM   1689  O   ASN B1154      22.013  51.939  68.304  1.00  0.00           O  
ATOM   1690  CB  ASN B1154      19.305  52.818  68.072  1.00  0.00           C  
ATOM   1691  CG  ASN B1154      17.933  53.198  68.499  1.00  0.00           C  
ATOM   1692  OD1 ASN B1154      17.663  53.267  69.690  1.00  0.00           O  
ATOM   1693  ND2 ASN B1154      17.064  53.516  67.548  1.00  0.00           N  
ATOM   1694  N   LEU B1155      22.501  54.117  68.047  1.00  0.00           N  
ATOM   1695  CA  LEU B1155      23.827  53.823  67.530  1.00  0.00           C  
ATOM   1696  C   LEU B1155      24.822  54.068  68.620  1.00  0.00           C  
ATOM   1697  O   LEU B1155      24.654  54.986  69.436  1.00  0.00           O  
ATOM   1698  CB  LEU B1155      24.144  54.657  66.280  1.00  0.00           C  
ATOM   1699  CG  LEU B1155      23.371  54.248  65.018  1.00  0.00           C  
ATOM   1700  CD1 LEU B1155      23.595  55.290  63.912  1.00  0.00           C  
ATOM   1701  CD2 LEU B1155      23.786  52.812  64.583  1.00  0.00           C  
ATOM   1702  N   VAL B1156      25.837  53.221  68.660  1.00  0.00           N  
ATOM   1703  CA  VAL B1156      26.841  53.355  69.681  1.00  0.00           C  
ATOM   1704  C   VAL B1156      28.264  53.191  69.166  1.00  0.00           C  
ATOM   1705  O   VAL B1156      28.704  52.077  68.892  1.00  0.00           O  
ATOM   1706  CB  VAL B1156      26.571  52.345  70.797  1.00  0.00           C  
ATOM   1707  CG1 VAL B1156      27.671  52.405  71.833  1.00  0.00           C  
ATOM   1708  CG2 VAL B1156      25.214  52.631  71.431  1.00  0.00           C  
ATOM   1709  N   PRO B1157      28.989  54.312  68.985  1.00  0.00           N  
ATOM   1710  CA  PRO B1157      30.379  54.296  68.504  1.00  0.00           C  
ATOM   1711  C   PRO B1157      31.315  53.901  69.640  1.00  0.00           C  
ATOM   1712  O   PRO B1157      31.629  54.734  70.488  1.00  0.00           O  
ATOM   1713  CB  PRO B1157      30.637  55.761  68.103  1.00  0.00           C  
ATOM   1714  CG  PRO B1157      29.270  56.402  68.057  1.00  0.00           C  
ATOM   1715  CD  PRO B1157      28.468  55.685  69.081  1.00  0.00           C  
ATOM   1716  N   TYR B1158      31.720  52.644  69.696  1.00  0.00           N  
ATOM   1717  CA  TYR B1158      32.613  52.214  70.745  1.00  0.00           C  
ATOM   1718  C   TYR B1158      34.047  52.272  70.281  1.00  0.00           C  
ATOM   1719  O   TYR B1158      34.403  51.743  69.236  1.00  0.00           O  
ATOM   1720  CB  TYR B1158      32.261  50.800  71.214  1.00  0.00           C  
ATOM   1721  CG  TYR B1158      33.211  50.211  72.267  1.00  0.00           C  
ATOM   1722  CD1 TYR B1158      33.151  50.611  73.625  1.00  0.00           C  
ATOM   1723  CD2 TYR B1158      34.157  49.231  71.914  1.00  0.00           C  
ATOM   1724  CE1 TYR B1158      34.007  50.043  74.596  1.00  0.00           C  
ATOM   1725  CE2 TYR B1158      35.018  48.657  72.879  1.00  0.00           C  
ATOM   1726  CZ  TYR B1158      34.937  49.069  74.215  1.00  0.00           C  
ATOM   1727  OH  TYR B1158      35.787  48.501  75.147  1.00  0.00           O  
ATOM   1728  N   GLN B1159      34.854  53.008  71.019  1.00  0.00           N  
ATOM   1729  CA  GLN B1159      36.258  53.107  70.678  1.00  0.00           C  
ATOM   1730  C   GLN B1159      36.954  52.032  71.474  1.00  0.00           C  
ATOM   1731  O   GLN B1159      36.902  52.059  72.694  1.00  0.00           O  
ATOM   1732  CB  GLN B1159      36.790  54.465  71.085  1.00  0.00           C  
ATOM   1733  CG  GLN B1159      38.206  54.712  70.633  1.00  0.00           C  
ATOM   1734  CD  GLN B1159      38.493  56.192  70.538  1.00  0.00           C  
ATOM   1735  OE1 GLN B1159      39.430  56.696  71.154  1.00  0.00           O  
ATOM   1736  NE2 GLN B1159      37.658  56.911  69.781  1.00  0.00           N  
ATOM   1737  N   GLN B1160      37.554  51.059  70.806  1.00  0.00           N  
ATOM   1738  CA  GLN B1160      38.225  49.990  71.524  1.00  0.00           C  
ATOM   1739  C   GLN B1160      39.396  50.505  72.308  1.00  0.00           C  
ATOM   1740  O   GLN B1160      40.095  51.382  71.816  1.00  0.00           O  
ATOM   1741  CB  GLN B1160      38.764  48.943  70.567  1.00  0.00           C  
ATOM   1742  CG  GLN B1160      37.730  47.993  70.089  1.00  0.00           C  
ATOM   1743  CD  GLN B1160      38.296  46.961  69.136  1.00  0.00           C  
ATOM   1744  OE1 GLN B1160      39.507  46.713  69.105  1.00  0.00           O  
ATOM   1745  NE2 GLN B1160      37.421  46.353  68.343  1.00  0.00           N  
ATOM   1746  N   PRO B1161      39.569  50.042  73.576  1.00  0.00           N  
ATOM   1747  CA  PRO B1161      40.665  50.406  74.490  1.00  0.00           C  
ATOM   1748  C   PRO B1161      41.860  49.506  74.076  1.00  0.00           C  
ATOM   1749  O   PRO B1161      41.663  48.359  73.633  1.00  0.00           O  
ATOM   1750  CB  PRO B1161      40.109  50.049  75.868  1.00  0.00           C  
ATOM   1751  CG  PRO B1161      39.215  48.897  75.583  1.00  0.00           C  
ATOM   1752  CD  PRO B1161      38.516  49.302  74.307  1.00  0.00           C  
ATOM   1753  N   PRO B1162      43.103  50.004  74.216  1.00  0.00           N  
ATOM   1754  CA  PRO B1162      44.339  49.287  73.847  1.00  0.00           C  
ATOM   1755  C   PRO B1162      44.453  47.791  74.123  1.00  0.00           C  
ATOM   1756  O   PRO B1162      45.326  47.128  73.550  1.00  0.00           O  
ATOM   1757  CB  PRO B1162      45.432  50.099  74.536  1.00  0.00           C  
ATOM   1758  CG  PRO B1162      44.875  51.509  74.515  1.00  0.00           C  
ATOM   1759  CD  PRO B1162      43.415  51.290  74.877  1.00  0.00           C  
ATOM   1760  N   GLU B1435      43.596  47.282  75.010  1.00  0.00           N  
ATOM   1761  CA  GLU B1435      43.556  45.861  75.375  1.00  0.00           C  
ATOM   1762  C   GLU B1435      42.870  45.065  74.259  1.00  0.00           C  
ATOM   1763  O   GLU B1435      43.331  43.988  73.902  1.00  0.00           O  
ATOM   1764  CB  GLU B1435      42.811  45.632  76.717  1.00  0.00           C  
ATOM   1765  CG  GLU B1435      43.338  46.416  77.962  1.00  0.00           C  
ATOM   1766  CD  GLU B1435      42.631  47.776  78.208  1.00  0.00           C  
ATOM   1767  OE1 GLU B1435      43.071  48.807  77.647  1.00  0.00           O  
ATOM   1768  OE2 GLU B1435      41.638  47.827  78.972  1.00  0.00           O  
ATOM   1769  N   SER B1436      41.785  45.602  73.702  1.00  0.00           N  
ATOM   1770  CA  SER B1436      41.070  44.919  72.627  1.00  0.00           C  
ATOM   1771  C   SER B1436      41.829  44.903  71.267  1.00  0.00           C  
ATOM   1772  O   SER B1436      41.864  43.857  70.596  1.00  0.00           O  
ATOM   1773  CB  SER B1436      39.655  45.505  72.446  1.00  0.00           C  
ATOM   1774  OG  SER B1436      38.858  45.440  73.621  1.00  0.00           O  
ATOM   1775  N   SER B1437      42.458  46.034  70.891  1.00  0.00           N  
ATOM   1776  CA  SER B1437      43.196  46.193  69.601  1.00  0.00           C  
ATOM   1777  C   SER B1437      44.198  45.076  69.251  1.00  0.00           C  
ATOM   1778  O   SER B1437      45.131  44.824  70.010  1.00  0.00           O  
ATOM   1779  CB  SER B1437      43.938  47.564  69.518  1.00  0.00           C  
ATOM   1780  OG  SER B1437      43.070  48.666  69.291  1.00  0.00           O  
ATOM   1781  N   ALA B1438      44.002  44.406  68.112  1.00  0.00           N  
ATOM   1782  CA  ALA B1438      44.937  43.366  67.682  1.00  0.00           C  
ATOM   1783  C   ALA B1438      46.272  44.109  67.507  1.00  0.00           C  
ATOM   1784  O   ALA B1438      46.282  45.292  67.179  1.00  0.00           O  
ATOM   1785  CB  ALA B1438      44.477  42.739  66.374  1.00  0.00           C  
ATOM   1786  N   HIS B1443      47.391  43.424  67.703  1.00  0.00           N  
ATOM   1787  CA  HIS B1443      48.706  44.071  67.639  1.00  0.00           C  
ATOM   1788  C   HIS B1443      49.040  45.168  66.604  1.00  0.00           C  
ATOM   1789  O   HIS B1443      49.574  46.217  66.970  1.00  0.00           O  
ATOM   1790  CB  HIS B1443      49.809  43.012  67.692  1.00  0.00           C  
ATOM   1791  CG  HIS B1443      50.251  42.517  66.354  1.00  0.00           C  
ATOM   1792  ND1 HIS B1443      51.096  43.241  65.537  1.00  0.00           N  
ATOM   1793  CD2 HIS B1443      50.004  41.356  65.710  1.00  0.00           C  
ATOM   1794  CE1 HIS B1443      51.351  42.544  64.449  1.00  0.00           C  
ATOM   1795  NE2 HIS B1443      50.701  41.398  64.529  1.00  0.00           N  
ATOM   1796  N   TYR B1444      48.762  44.907  65.324  1.00  0.00           N  
ATOM   1797  CA  TYR B1444      49.036  45.847  64.222  1.00  0.00           C  
ATOM   1798  C   TYR B1444      47.997  46.979  64.119  1.00  0.00           C  
ATOM   1799  O   TYR B1444      48.163  47.879  63.297  1.00  0.00           O  
ATOM   1800  CB  TYR B1444      49.115  45.093  62.872  1.00  0.00           C  
ATOM   1801  CG  TYR B1444      47.853  44.309  62.547  1.00  0.00           C  
ATOM   1802  CD1 TYR B1444      46.679  44.965  62.166  1.00  0.00           C  
ATOM   1803  CD2 TYR B1444      47.781  42.927  62.770  1.00  0.00           C  
ATOM   1804  CE1 TYR B1444      45.450  44.268  62.040  1.00  0.00           C  
ATOM   1805  CE2 TYR B1444      46.552  42.217  62.643  1.00  0.00           C  
ATOM   1806  CZ  TYR B1444      45.394  42.899  62.289  1.00  0.00           C  
ATOM   1807  OH  TYR B1444      44.178  42.244  62.253  1.00  0.00           O  
ATOM   1808  N   ALA B1448      46.927  46.919  64.917  1.00  0.00           N  
ATOM   1809  CA  ALA B1448      45.876  47.941  64.883  1.00  0.00           C  
ATOM   1810  C   ALA B1448      46.146  49.159  65.773  1.00  0.00           C  
ATOM   1811  O   ALA B1448      45.963  49.131  66.995  1.00  0.00           O  
ATOM   1812  CB  ALA B1448      44.514  47.334  65.213  1.00  0.00           C  
ATOM   1813  N   LYS B1456      46.550  50.241  65.130  1.00  0.00           N  
ATOM   1814  CA  LYS B1456      46.847  51.493  65.789  1.00  0.00           C  
ATOM   1815  C   LYS B1456      45.579  52.141  66.378  1.00  0.00           C  
ATOM   1816  O   LYS B1456      45.685  53.092  67.134  1.00  0.00           O  
ATOM   1817  CB  LYS B1456      47.551  52.410  64.766  1.00  0.00           C  
ATOM   1818  CG  LYS B1456      48.010  53.808  65.191  1.00  0.00           C  
ATOM   1819  CD  LYS B1456      48.829  54.447  64.043  1.00  0.00           C  
ATOM   1820  CE  LYS B1456      49.257  55.882  64.358  1.00  0.00           C  
ATOM   1821  NZ  LYS B1456      49.830  56.674  63.213  1.00  0.00           N  
ATOM   1822  N   ALA B1457      44.392  51.631  66.044  1.00  0.00           N  
ATOM   1823  CA  ALA B1457      43.112  52.171  66.560  1.00  0.00           C  
ATOM   1824  C   ALA B1457      41.906  51.505  65.905  1.00  0.00           C  
ATOM   1825  O   ALA B1457      42.020  50.981  64.801  1.00  0.00           O  
ATOM   1826  CB  ALA B1457      43.021  53.674  66.320  1.00  0.00           C  
ATOM   1827  N   THR B1458      40.776  51.435  66.605  1.00  0.00           N  
ATOM   1828  CA  THR B1458      39.569  50.888  65.990  1.00  0.00           C  
ATOM   1829  C   THR B1458      38.284  51.242  66.708  1.00  0.00           C  
ATOM   1830  O   THR B1458      38.246  51.275  67.930  1.00  0.00           O  
ATOM   1831  CB  THR B1458      39.617  49.356  65.684  1.00  0.00           C  
ATOM   1832  OG1 THR B1458      38.360  48.779  66.038  1.00  0.00           O  
ATOM   1833  CG2 THR B1458      40.761  48.623  66.383  1.00  0.00           C  
ATOM   1834  N   VAL B1459      37.244  51.532  65.936  1.00  0.00           N  
ATOM   1835  CA  VAL B1459      35.933  51.898  66.480  1.00  0.00           C  
ATOM   1836  C   VAL B1459      34.844  50.970  65.938  1.00  0.00           C  
ATOM   1837  O   VAL B1459      34.810  50.695  64.743  1.00  0.00           O  
ATOM   1838  CB  VAL B1459      35.550  53.342  66.100  1.00  0.00           C  
ATOM   1839  CG1 VAL B1459      34.161  53.680  66.602  1.00  0.00           C  
ATOM   1840  CG2 VAL B1459      36.557  54.306  66.661  1.00  0.00           C  
ATOM   1841  N   ASP B1460      33.956  50.506  66.809  1.00  0.00           N  
ATOM   1842  CA  ASP B1460      32.856  49.626  66.423  1.00  0.00           C  
ATOM   1843  C   ASP B1460      31.576  50.421  66.532  1.00  0.00           C  
ATOM   1844  O   ASP B1460      31.446  51.241  67.434  1.00  0.00           O  
ATOM   1845  CB  ASP B1460      32.754  48.431  67.371  1.00  0.00           C  
ATOM   1846  CG  ASP B1460      33.943  47.501  67.264  1.00  0.00           C  
ATOM   1847  OD1 ASP B1460      34.759  47.666  66.332  1.00  0.00           O  
ATOM   1848  OD2 ASP B1460      34.081  46.601  68.120  1.00  0.00           O  
ATOM   1849  N   ILE B1461      30.648  50.225  65.601  1.00  0.00           N  
ATOM   1850  CA  ILE B1461      29.377  50.934  65.653  1.00  0.00           C  
ATOM   1851  C   ILE B1461      28.408  49.877  66.050  1.00  0.00           C  
ATOM   1852  O   ILE B1461      28.260  48.899  65.336  1.00  0.00           O  
ATOM   1853  CB  ILE B1461      28.975  51.465  64.300  1.00  0.00           C  
ATOM   1854  CG1 ILE B1461      30.059  52.424  63.790  1.00  0.00           C  
ATOM   1855  CG2 ILE B1461      27.591  52.097  64.393  1.00  0.00           C  
ATOM   1856  CD1 ILE B1461      29.729  53.119  62.480  1.00  0.00           C  
ATOM   1857  N   LEU B1462      27.785  50.023  67.204  1.00  0.00           N  
ATOM   1858  CA  LEU B1462      26.865  48.996  67.654  1.00  0.00           C  
ATOM   1859  C   LEU B1462      25.470  49.486  67.534  1.00  0.00           C  
ATOM   1860  O   LEU B1462      25.211  50.694  67.547  1.00  0.00           O  
ATOM   1861  CB  LEU B1462      27.128  48.620  69.100  1.00  0.00           C  
ATOM   1862  CG  LEU B1462      28.606  48.489  69.459  1.00  0.00           C  
ATOM   1863  CD1 LEU B1462      28.673  47.995  70.850  1.00  0.00           C  
ATOM   1864  CD2 LEU B1462      29.351  47.542  68.546  1.00  0.00           C  
ATOM   1865  N   TYR B1463      24.572  48.537  67.371  1.00  0.00           N  
ATOM   1866  CA  TYR B1463      23.185  48.876  67.262  1.00  0.00           C  
ATOM   1867  C   TYR B1463      22.481  48.258  68.452  1.00  0.00           C  
ATOM   1868  O   TYR B1463      22.728  47.106  68.858  1.00  0.00           O  
ATOM   1869  CB  TYR B1463      22.559  48.365  65.943  1.00  0.00           C  
ATOM   1870  CG  TYR B1463      21.106  48.818  65.723  1.00  0.00           C  
ATOM   1871  CD1 TYR B1463      20.811  50.127  65.335  1.00  0.00           C  
ATOM   1872  CD2 TYR B1463      20.029  47.963  65.977  1.00  0.00           C  
ATOM   1873  CE1 TYR B1463      19.484  50.577  65.218  1.00  0.00           C  
ATOM   1874  CE2 TYR B1463      18.705  48.403  65.865  1.00  0.00           C  
ATOM   1875  CZ  TYR B1463      18.445  49.714  65.490  1.00  0.00           C  
ATOM   1876  OH  TYR B1463      17.154  50.198  65.443  1.00  0.00           O  
ATOM   1877  N   ARG B1464      21.566  49.044  68.977  1.00  0.00           N  
ATOM   1878  CA  ARG B1464      20.742  48.681  70.106  1.00  0.00           C  
ATOM   1879  C   ARG B1464      19.630  47.709  69.635  1.00  0.00           C  
ATOM   1880  O   ARG B1464      18.527  48.150  69.288  1.00  0.00           O  
ATOM   1881  CB  ARG B1464      20.132  49.993  70.644  1.00  0.00           C  
ATOM   1882  CG  ARG B1464      19.929  50.100  72.149  1.00  0.00           C  
ATOM   1883  CD  ARG B1464      20.160  51.543  72.666  1.00  0.00           C  
ATOM   1884  NE  ARG B1464      21.287  51.565  73.611  1.00  0.00           N  
ATOM   1885  CZ  ARG B1464      22.114  52.593  73.803  1.00  0.00           C  
ATOM   1886  NH1 ARG B1464      21.949  53.743  73.135  1.00  0.00           N  
ATOM   1887  NH2 ARG B1464      23.106  52.461  74.684  1.00  0.00           N  
ATOM   1888  N   PHE B1465      19.923  46.411  69.552  1.00  0.00           N  
ATOM   1889  CA  PHE B1465      18.890  45.425  69.158  1.00  0.00           C  
ATOM   1890  C   PHE B1465      18.016  45.038  70.360  1.00  0.00           C  
ATOM   1891  O   PHE B1465      18.460  45.174  71.508  1.00  0.00           O  
ATOM   1892  CB  PHE B1465      19.530  44.158  68.607  1.00  0.00           C  
ATOM   1893  CG  PHE B1465      19.916  44.254  67.182  1.00  0.00           C  
ATOM   1894  CD1 PHE B1465      18.932  44.363  66.193  1.00  0.00           C  
ATOM   1895  CD2 PHE B1465      21.256  44.247  66.818  1.00  0.00           C  
ATOM   1896  CE1 PHE B1465      19.277  44.465  64.861  1.00  0.00           C  
ATOM   1897  CE2 PHE B1465      21.616  44.347  65.493  1.00  0.00           C  
ATOM   1898  CZ  PHE B1465      20.626  44.456  64.507  1.00  0.00           C  
ATOM   1899  N   PRO B1475      16.807  44.471  70.121  1.00  0.00           N  
ATOM   1900  CA  PRO B1475      15.940  44.082  71.253  1.00  0.00           C  
ATOM   1901  C   PRO B1475      16.647  43.182  72.270  1.00  0.00           C  
ATOM   1902  O   PRO B1475      16.502  43.365  73.478  1.00  0.00           O  
ATOM   1903  CB  PRO B1475      14.789  43.333  70.570  1.00  0.00           C  
ATOM   1904  CG  PRO B1475      14.717  43.962  69.214  1.00  0.00           C  
ATOM   1905  CD  PRO B1475      16.179  44.138  68.834  1.00  0.00           C  
ATOM   1906  N   HIS B1684      17.440  42.234  71.779  1.00  0.00           N  
ATOM   1907  CA  HIS B1684      18.164  41.314  72.652  1.00  0.00           C  
ATOM   1908  C   HIS B1684      19.491  41.854  73.219  1.00  0.00           C  
ATOM   1909  O   HIS B1684      20.170  41.154  73.989  1.00  0.00           O  
ATOM   1910  CB  HIS B1684      18.450  40.027  71.892  1.00  0.00           C  
ATOM   1911  CG  HIS B1684      19.436  40.205  70.782  1.00  0.00           C  
ATOM   1912  ND1 HIS B1684      20.672  39.599  70.780  1.00  0.00           N  
ATOM   1913  CD2 HIS B1684      19.389  40.965  69.663  1.00  0.00           C  
ATOM   1914  CE1 HIS B1684      21.346  39.975  69.710  1.00  0.00           C  
ATOM   1915  NE2 HIS B1684      20.590  40.806  69.018  1.00  0.00           N  
ATOM   1916  N   GLY B1692      19.896  43.042  72.758  1.00  0.00           N  
ATOM   1917  CA  GLY B1692      21.139  43.659  73.208  1.00  0.00           C  
ATOM   1918  C   GLY B1692      21.928  44.374  72.116  1.00  0.00           C  
ATOM   1919  O   GLY B1692      21.484  44.445  70.981  1.00  0.00           O  
ATOM   1920  N   SER B1693      23.078  44.945  72.467  1.00  0.00           N  
ATOM   1921  CA  SER B1693      23.925  45.641  71.492  1.00  0.00           C  
ATOM   1922  C   SER B1693      24.693  44.619  70.652  1.00  0.00           C  
ATOM   1923  O   SER B1693      25.298  43.689  71.193  1.00  0.00           O  
ATOM   1924  CB  SER B1693      24.954  46.593  72.182  1.00  0.00           C  
ATOM   1925  OG  SER B1693      24.417  47.877  72.498  1.00  0.00           O  
ATOM   1926  N   LEU B1700      24.583  44.711  69.333  1.00  0.00           N  
ATOM   1927  CA  LEU B1700      25.393  43.830  68.505  1.00  0.00           C  
ATOM   1928  C   LEU B1700      26.144  44.724  67.498  1.00  0.00           C  
ATOM   1929  O   LEU B1700      25.723  45.870  67.241  1.00  0.00           O  
ATOM   1930  CB  LEU B1700      24.627  42.587  67.964  1.00  0.00           C  
ATOM   1931  CG  LEU B1700      25.182  41.309  68.696  1.00  0.00           C  
ATOM   1932  CD1 LEU B1700      24.255  40.113  68.840  1.00  0.00           C  
ATOM   1933  CD2 LEU B1700      26.498  40.860  68.069  1.00  0.00           C  
ATOM   1934  N   GLU B1701      27.361  44.309  67.144  1.00  0.00           N  
ATOM   1935  CA  GLU B1701      28.202  45.091  66.248  1.00  0.00           C  
ATOM   1936  C   GLU B1701      27.684  45.182  64.816  1.00  0.00           C  
ATOM   1937  O   GLU B1701      27.400  44.149  64.233  1.00  0.00           O  
ATOM   1938  CB  GLU B1701      29.577  44.478  66.227  1.00  0.00           C  
ATOM   1939  CG  GLU B1701      30.527  45.179  65.290  1.00  0.00           C  
ATOM   1940  CD  GLU B1701      31.802  44.378  65.093  1.00  0.00           C  
ATOM   1941  OE1 GLU B1701      32.163  43.608  66.027  1.00  0.00           O  
ATOM   1942  OE2 GLU B1701      32.420  44.484  64.000  1.00  0.00           O  
ATOM   1943  N   LEU B1702      27.538  46.394  64.260  1.00  0.00           N  
ATOM   1944  CA  LEU B1702      27.081  46.599  62.862  1.00  0.00           C  
ATOM   1945  C   LEU B1702      28.267  46.719  61.912  1.00  0.00           C  
ATOM   1946  O   LEU B1702      28.376  46.023  60.898  1.00  0.00           O  
ATOM   1947  CB  LEU B1702      26.318  47.901  62.701  1.00  0.00           C  
ATOM   1948  CG  LEU B1702      24.837  47.893  62.933  1.00  0.00           C  
ATOM   1949  CD1 LEU B1702      24.240  49.202  62.435  1.00  0.00           C  
ATOM   1950  CD2 LEU B1702      24.262  46.730  62.185  1.00  0.00           C  
ATOM   1951  N   GLU B1703      29.135  47.665  62.229  1.00  0.00           N  
ATOM   1952  CA  GLU B1703      30.296  47.916  61.410  1.00  0.00           C  
ATOM   1953  C   GLU B1703      31.528  48.183  62.278  1.00  0.00           C  
ATOM   1954  O   GLU B1703      31.403  48.529  63.462  1.00  0.00           O  
ATOM   1955  CB  GLU B1703      30.009  49.113  60.511  1.00  0.00           C  
ATOM   1956  CG  GLU B1703      31.128  49.400  59.540  1.00  0.00           C  
ATOM   1957  CD  GLU B1703      30.675  50.244  58.384  1.00  0.00           C  
ATOM   1958  OE1 GLU B1703      29.487  50.669  58.386  1.00  0.00           O  
ATOM   1959  OE2 GLU B1703      31.505  50.463  57.463  1.00  0.00           O  
ATOM   1960  N   GLY B1704      32.706  47.990  61.692  1.00  0.00           N  
ATOM   1961  CA  GLY B1704      33.933  48.235  62.409  1.00  0.00           C  
ATOM   1962  C   GLY B1704      34.895  48.979  61.510  1.00  0.00           C  
ATOM   1963  O   GLY B1704      35.136  48.556  60.382  1.00  0.00           O  
ATOM   1964  N   ILE B1705      35.393  50.118  61.979  1.00  0.00           N  
ATOM   1965  CA  ILE B1705      36.356  50.925  61.233  1.00  0.00           C  
ATOM   1966  C   ILE B1705      37.712  50.834  61.949  1.00  0.00           C  
ATOM   1967  O   ILE B1705      37.965  51.511  62.958  1.00  0.00           O  
ATOM   1968  CB  ILE B1705      35.960  52.424  61.172  1.00  0.00           C  
ATOM   1969  CG1 ILE B1705      34.562  52.612  60.582  1.00  0.00           C  
ATOM   1970  CG2 ILE B1705      36.971  53.193  60.333  1.00  0.00           C  
ATOM   1971  CD1 ILE B1705      33.422  52.348  61.550  1.00  0.00           C  
ATOM   1972  N   ALA B1706      38.587  49.988  61.443  1.00  0.00           N  
ATOM   1973  CA  ALA B1706      39.883  49.838  62.062  1.00  0.00           C  
ATOM   1974  C   ALA B1706      40.923  50.609  61.296  1.00  0.00           C  
ATOM   1975  O   ALA B1706      40.640  51.186  60.254  1.00  0.00           O  
ATOM   1976  CB  ALA B1706      40.263  48.402  62.102  1.00  0.00           C  
ATOM   1977  N   GLN B1707      42.145  50.565  61.802  1.00  0.00           N  
ATOM   1978  CA  GLN B1707      43.287  51.239  61.208  1.00  0.00           C  
ATOM   1979  C   GLN B1707      44.379  50.169  61.365  1.00  0.00           C  
ATOM   1980  O   GLN B1707      44.814  49.862  62.468  1.00  0.00           O  
ATOM   1981  CB  GLN B1707      43.499  52.531  61.996  1.00  0.00           C  
ATOM   1982  CG  GLN B1707      44.850  52.787  62.497  1.00  0.00           C  
ATOM   1983  CD  GLN B1707      45.731  53.213  61.417  1.00  0.00           C  
ATOM   1984  OE1 GLN B1707      46.297  52.379  60.691  1.00  0.00           O  
ATOM   1985  NE2 GLN B1707      45.844  54.522  61.257  1.00  0.00           N  
ATOM   1986  N   ARG B1708      44.742  49.556  60.246  1.00  0.00           N  
ATOM   1987  CA  ARG B1708      45.658  48.416  60.215  1.00  0.00           C  
ATOM   1988  C   ARG B1708      47.079  48.653  59.769  1.00  0.00           C  
ATOM   1989  O   ARG B1708      47.791  47.687  59.404  1.00  0.00           O  
ATOM   1990  CB  ARG B1708      45.037  47.337  59.313  1.00  0.00           C  
ATOM   1991  CG  ARG B1708      43.541  47.181  59.522  1.00  0.00           C  
ATOM   1992  CD  ARG B1708      42.952  46.355  58.461  1.00  0.00           C  
ATOM   1993  NE  ARG B1708      43.569  45.041  58.423  1.00  0.00           N  
ATOM   1994  CZ  ARG B1708      42.977  43.916  58.825  1.00  0.00           C  
ATOM   1995  NH1 ARG B1708      41.721  43.920  59.285  1.00  0.00           N  
ATOM   1996  NH2 ARG B1708      43.633  42.767  58.732  1.00  0.00           N  
ATOM   1997  N   THR B1709      47.489  49.920  59.785  1.00  0.00           N  
ATOM   1998  CA  THR B1709      48.838  50.312  59.360  1.00  0.00           C  
ATOM   1999  C   THR B1709      49.253  49.592  58.063  1.00  0.00           C  
ATOM   2000  O   THR B1709      48.439  49.457  57.142  1.00  0.00           O  
ATOM   2001  CB  THR B1709      49.891  50.067  60.486  1.00  0.00           C  
ATOM   2002  OG1 THR B1709      50.035  48.662  60.739  1.00  0.00           O  
ATOM   2003  CG2 THR B1709      49.469  50.771  61.768  1.00  0.00           C  
ATOM   2004  N   ASP B1710      50.487  49.114  57.980  1.00  0.00           N  
ATOM   2005  CA  ASP B1710      50.901  48.429  56.773  1.00  0.00           C  
ATOM   2006  C   ASP B1710      50.991  46.917  56.965  1.00  0.00           C  
ATOM   2007  O   ASP B1710      51.756  46.211  56.274  1.00  0.00           O  
ATOM   2008  CB  ASP B1710      52.203  49.036  56.200  1.00  0.00           C  
ATOM   2009  CG  ASP B1710      53.316  49.185  57.230  1.00  0.00           C  
ATOM   2010  OD1 ASP B1710      53.292  48.492  58.263  1.00  0.00           O  
ATOM   2011  OD2 ASP B1710      54.234  50.002  56.988  1.00  0.00           O  
ATOM   2012  N   PHE B1711      50.134  46.400  57.838  1.00  0.00           N  
ATOM   2013  CA  PHE B1711      50.176  44.973  58.097  1.00  0.00           C  
ATOM   2014  C   PHE B1711      49.719  44.088  56.953  1.00  0.00           C  
ATOM   2015  O   PHE B1711      50.387  43.099  56.615  1.00  0.00           O  
ATOM   2016  CB  PHE B1711      49.376  44.600  59.345  1.00  0.00           C  
ATOM   2017  CG  PHE B1711      49.265  43.103  59.558  1.00  0.00           C  
ATOM   2018  CD1 PHE B1711      50.391  42.351  59.891  1.00  0.00           C  
ATOM   2019  CD2 PHE B1711      48.047  42.440  59.370  1.00  0.00           C  
ATOM   2020  CE1 PHE B1711      50.313  40.969  60.030  1.00  0.00           C  
ATOM   2021  CE2 PHE B1711      47.957  41.057  59.507  1.00  0.00           C  
ATOM   2022  CZ  PHE B1711      49.099  40.321  59.837  1.00  0.00           C  
ATOM   2023  N   ASP B1725      48.572  44.429  56.378  1.00  0.00           N  
ATOM   2024  CA  ASP B1725      48.006  43.613  55.328  1.00  0.00           C  
ATOM   2025  C   ASP B1725      48.843  43.627  54.110  1.00  0.00           C  
ATOM   2026  O   ASP B1725      49.342  42.572  53.686  1.00  0.00           O  
ATOM   2027  CB  ASP B1725      46.618  44.082  55.032  1.00  0.00           C  
ATOM   2028  CG  ASP B1725      45.842  44.264  56.278  1.00  0.00           C  
ATOM   2029  OD1 ASP B1725      45.503  43.209  56.876  1.00  0.00           O  
ATOM   2030  OD2 ASP B1725      45.671  45.442  56.706  1.00  0.00           O  
ATOM   2031  N   LEU B1726      49.053  44.814  53.554  1.00  0.00           N  
ATOM   2032  CA  LEU B1726      49.874  44.876  52.356  1.00  0.00           C  
ATOM   2033  C   LEU B1726      51.248  44.317  52.696  1.00  0.00           C  
ATOM   2034  O   LEU B1726      51.850  43.572  51.902  1.00  0.00           O  
ATOM   2035  CB  LEU B1726      49.984  46.301  51.830  1.00  0.00           C  
ATOM   2036  CG  LEU B1726      48.887  46.785  50.887  1.00  0.00           C  
ATOM   2037  CD1 LEU B1726      49.525  47.847  49.987  1.00  0.00           C  
ATOM   2038  CD2 LEU B1726      48.322  45.617  50.049  1.00  0.00           C  
ATOM   2039  N   GLY B1727      51.680  44.606  53.925  1.00  0.00           N  
ATOM   2040  CA  GLY B1727      52.969  44.157  54.399  1.00  0.00           C  
ATOM   2041  C   GLY B1727      53.138  42.658  54.325  1.00  0.00           C  
ATOM   2042  O   GLY B1727      54.014  42.177  53.619  1.00  0.00           O  
ATOM   2043  N   SER B1728      52.258  41.922  54.997  1.00  0.00           N  
ATOM   2044  CA  SER B1728      52.317  40.458  55.039  1.00  0.00           C  
ATOM   2045  C   SER B1728      52.297  39.713  53.684  1.00  0.00           C  
ATOM   2046  O   SER B1728      52.740  38.549  53.598  1.00  0.00           O  
ATOM   2047  CB  SER B1728      51.182  39.931  55.923  1.00  0.00           C  
ATOM   2048  OG  SER B1728      51.237  40.482  57.231  1.00  0.00           O  
ATOM   2049  N   HIS B1729      51.778  40.361  52.634  1.00  0.00           N  
ATOM   2050  CA  HIS B1729      51.682  39.715  51.327  1.00  0.00           C  
ATOM   2051  C   HIS B1729      52.715  40.108  50.296  1.00  0.00           C  
ATOM   2052  O   HIS B1729      52.832  39.435  49.278  1.00  0.00           O  
ATOM   2053  CB  HIS B1729      50.294  39.930  50.721  1.00  0.00           C  
ATOM   2054  CG  HIS B1729      49.207  39.188  51.426  1.00  0.00           C  
ATOM   2055  ND1 HIS B1729      49.078  37.813  51.357  1.00  0.00           N  
ATOM   2056  CD2 HIS B1729      48.201  39.621  52.226  1.00  0.00           C  
ATOM   2057  CE1 HIS B1729      48.039  37.431  52.083  1.00  0.00           C  
ATOM   2058  NE2 HIS B1729      47.489  38.510  52.621  1.00  0.00           N  
ATOM   2059  N   THR B1730      53.492  41.152  50.557  1.00  0.00           N  
ATOM   2060  CA  THR B1730      54.456  41.626  49.560  1.00  0.00           C  
ATOM   2061  C   THR B1730      55.838  40.988  49.436  1.00  0.00           C  
ATOM   2062  O   THR B1730      56.349  40.379  50.369  1.00  0.00           O  
ATOM   2063  CB  THR B1730      54.656  43.137  49.686  1.00  0.00           C  
ATOM   2064  OG1 THR B1730      55.221  43.648  48.470  1.00  0.00           O  
ATOM   2065  CG2 THR B1730      55.586  43.446  50.856  1.00  0.00           C  
ATOM   2066  N   LYS B1731      56.433  41.158  48.256  1.00  0.00           N  
ATOM   2067  CA  LYS B1731      57.776  40.660  47.955  1.00  0.00           C  
ATOM   2068  C   LYS B1731      58.738  41.799  48.302  1.00  0.00           C  
ATOM   2069  O   LYS B1731      58.320  42.965  48.306  1.00  0.00           O  
ATOM   2070  CB  LYS B1731      57.907  40.342  46.464  1.00  0.00           C  
ATOM   2071  CG  LYS B1731      59.142  39.545  46.146  1.00  0.00           C  
ATOM   2072  CD  LYS B1731      59.819  40.019  44.892  1.00  0.00           C  
ATOM   2073  CE  LYS B1731      58.943  39.817  43.688  1.00  0.00           C  
ATOM   2074  NZ  LYS B1731      59.627  40.305  42.463  1.00  0.00           N  
ATOM   2075  N   ASP B1732      60.012  41.471  48.558  1.00  0.00           N  
ATOM   2076  CA  ASP B1732      61.052  42.467  48.908  1.00  0.00           C  
ATOM   2077  C   ASP B1732      60.725  43.176  50.245  1.00  0.00           C  
ATOM   2078  O   ASP B1732      60.966  44.385  50.428  1.00  0.00           O  
ATOM   2079  CB  ASP B1732      61.231  43.507  47.776  1.00  0.00           C  
ATOM   2080  CG  ASP B1732      61.385  42.867  46.392  1.00  0.00           C  
ATOM   2081  OD1 ASP B1732      62.232  41.956  46.216  1.00  0.00           O  
ATOM   2082  OD2 ASP B1732      60.649  43.289  45.469  1.00  0.00           O  
ATOM   2083  N   GLN B1733      60.206  42.391  51.185  1.00  0.00           N  
ATOM   2084  CA  GLN B1733      59.810  42.880  52.502  1.00  0.00           C  
ATOM   2085  C   GLN B1733      60.793  43.798  53.264  1.00  0.00           C  
ATOM   2086  O   GLN B1733      60.398  44.854  53.763  1.00  0.00           O  
ATOM   2087  CB  GLN B1733      59.440  41.690  53.386  1.00  0.00           C  
ATOM   2088  CG  GLN B1733      58.205  40.920  52.967  1.00  0.00           C  
ATOM   2089  CD  GLN B1733      57.800  39.915  54.026  1.00  0.00           C  
ATOM   2090  OE1 GLN B1733      56.796  40.077  54.722  1.00  0.00           O  
ATOM   2091  NE2 GLN B1733      58.617  38.893  54.192  1.00  0.00           N  
ATOM   2092  N   GLU B1734      62.048  43.373  53.402  1.00  0.00           N  
ATOM   2093  CA  GLU B1734      63.046  44.163  54.132  1.00  0.00           C  
ATOM   2094  C   GLU B1734      63.628  45.339  53.346  1.00  0.00           C  
ATOM   2095  O   GLU B1734      64.436  46.098  53.879  1.00  0.00           O  
ATOM   2096  CB  GLU B1734      64.176  43.277  54.686  1.00  0.00           C  
ATOM   2097  CG  GLU B1734      65.077  42.670  53.626  1.00  0.00           C  
ATOM   2098  CD  GLU B1734      64.295  41.852  52.618  1.00  0.00           C  
ATOM   2099  OE1 GLU B1734      63.787  40.781  53.019  1.00  0.00           O  
ATOM   2100  OE2 GLU B1734      64.125  42.303  51.455  1.00  0.00           O  
ATOM   2101  N   ALA B1735      63.267  45.466  52.075  1.00  0.00           N  
ATOM   2102  CA  ALA B1735      63.755  46.584  51.297  1.00  0.00           C  
ATOM   2103  C   ALA B1735      62.782  47.756  51.523  1.00  0.00           C  
ATOM   2104  O   ALA B1735      63.169  48.932  51.470  1.00  0.00           O  
ATOM   2105  CB  ALA B1735      63.852  46.202  49.834  1.00  0.00           C  
ATOM   2106  N   LEU B1736      61.526  47.419  51.821  1.00  0.00           N  
ATOM   2107  CA  LEU B1736      60.463  48.402  52.082  1.00  0.00           C  
ATOM   2108  C   LEU B1736      60.356  48.482  53.608  1.00  0.00           C  
ATOM   2109  O   LEU B1736      60.155  47.462  54.260  1.00  0.00           O  
ATOM   2110  CB  LEU B1736      59.134  47.899  51.488  1.00  0.00           C  
ATOM   2111  CG  LEU B1736      59.156  47.359  50.042  1.00  0.00           C  
ATOM   2112  CD1 LEU B1736      58.195  46.217  49.904  1.00  0.00           C  
ATOM   2113  CD2 LEU B1736      58.834  48.444  49.021  1.00  0.00           C  
ATOM   2114  N   GLY B1737      60.513  49.666  54.190  1.00  0.00           N  
ATOM   2115  CA  GLY B1737      60.448  49.759  55.642  1.00  0.00           C  
ATOM   2116  C   GLY B1737      59.081  49.452  56.230  1.00  0.00           C  
ATOM   2117  O   GLY B1737      58.327  50.388  56.505  1.00  0.00           O  
ATOM   2118  N   ILE B1738      58.761  48.167  56.426  1.00  0.00           N  
ATOM   2119  CA  ILE B1738      57.452  47.739  56.979  1.00  0.00           C  
ATOM   2120  C   ILE B1738      57.431  48.030  58.469  1.00  0.00           C  
ATOM   2121  O   ILE B1738      58.331  47.589  59.192  1.00  0.00           O  
ATOM   2122  CB  ILE B1738      57.193  46.183  56.841  1.00  0.00           C  
ATOM   2123  CG1 ILE B1738      57.551  45.661  55.437  1.00  0.00           C  
ATOM   2124  CG2 ILE B1738      55.733  45.841  57.219  1.00  0.00           C  
ATOM   2125  CD1 ILE B1738      56.748  46.250  54.289  1.00  0.00           C  
ATOM   2126  N   THR B1739      56.394  48.713  58.945  1.00  0.00           N  
ATOM   2127  CA  THR B1739      56.337  49.015  60.372  1.00  0.00           C  
ATOM   2128  C   THR B1739      55.719  47.909  61.260  1.00  0.00           C  
ATOM   2129  O   THR B1739      56.230  47.668  62.355  1.00  0.00           O  
ATOM   2130  CB  THR B1739      55.748  50.445  60.701  1.00  0.00           C  
ATOM   2131  OG1 THR B1739      54.317  50.435  60.623  1.00  0.00           O  
ATOM   2132  CG2 THR B1739      56.318  51.505  59.744  1.00  0.00           C  
ATOM   2133  N   ALA B1740      54.672  47.209  60.809  1.00  0.00           N  
ATOM   2134  CA  ALA B1740      54.079  46.138  61.632  1.00  0.00           C  
ATOM   2135  C   ALA B1740      54.853  44.811  61.516  1.00  0.00           C  
ATOM   2136  O   ALA B1740      55.530  44.567  60.505  1.00  0.00           O  
ATOM   2137  CB  ALA B1740      52.620  45.933  61.267  1.00  0.00           C  
ATOM   2138  N   ARG B1741      54.779  43.961  62.545  1.00  0.00           N  
ATOM   2139  CA  ARG B1741      55.495  42.686  62.471  1.00  0.00           C  
ATOM   2140  C   ARG B1741      54.784  41.757  61.478  1.00  0.00           C  
ATOM   2141  O   ARG B1741      53.588  41.494  61.633  1.00  0.00           O  
ATOM   2142  CB  ARG B1741      55.683  42.036  63.868  1.00  0.00           C  
ATOM   2143  CG  ARG B1741      54.436  41.480  64.562  1.00  0.00           C  
ATOM   2144  CD  ARG B1741      54.310  39.925  64.482  1.00  0.00           C  
ATOM   2145  NE  ARG B1741      54.042  39.427  63.118  1.00  0.00           N  
ATOM   2146  CZ  ARG B1741      52.997  38.674  62.747  1.00  0.00           C  
ATOM   2147  NH1 ARG B1741      52.096  38.278  63.646  1.00  0.00           N  
ATOM   2148  NH2 ARG B1741      52.858  38.298  61.469  1.00  0.00           N  
ATOM   2149  N   VAL B1742      55.506  41.298  60.450  1.00  0.00           N  
ATOM   2150  CA  VAL B1742      54.953  40.407  59.411  1.00  0.00           C  
ATOM   2151  C   VAL B1742      55.733  39.092  59.340  1.00  0.00           C  
ATOM   2152  O   VAL B1742      56.821  38.993  59.910  1.00  0.00           O  
ATOM   2153  CB  VAL B1742      55.001  41.070  58.000  1.00  0.00           C  
ATOM   2154  CG1 VAL B1742      54.014  42.218  57.908  1.00  0.00           C  
ATOM   2155  CG2 VAL B1742      56.401  41.563  57.699  1.00  0.00           C  
ATOM   2156  N   LEU B1743      55.173  38.080  58.681  1.00  0.00           N  
ATOM   2157  CA  LEU B1743      55.877  36.806  58.557  1.00  0.00           C  
ATOM   2158  C   LEU B1743      56.803  36.930  57.373  1.00  0.00           C  
ATOM   2159  O   LEU B1743      56.563  37.746  56.483  1.00  0.00           O  
ATOM   2160  CB  LEU B1743      54.919  35.645  58.301  1.00  0.00           C  
ATOM   2161  CG  LEU B1743      53.843  35.359  59.347  1.00  0.00           C  
ATOM   2162  CD1 LEU B1743      53.105  34.096  58.972  1.00  0.00           C  
ATOM   2163  CD2 LEU B1743      54.464  35.186  60.709  1.00  0.00           C  
ATOM   2164  N   ARG B1744      57.888  36.163  57.379  1.00  0.00           N  
ATOM   2165  CA  ARG B1744      58.817  36.184  56.252  1.00  0.00           C  
ATOM   2166  C   ARG B1744      57.974  35.556  55.134  1.00  0.00           C  
ATOM   2167  O   ARG B1744      57.334  34.521  55.343  1.00  0.00           O  
ATOM   2168  CB  ARG B1744      60.072  35.335  56.555  1.00  0.00           C  
ATOM   2169  CG  ARG B1744      61.316  35.622  55.672  1.00  0.00           C  
ATOM   2170  CD  ARG B1744      61.850  37.048  55.898  1.00  0.00           C  
ATOM   2171  NE  ARG B1744      63.160  37.311  55.281  1.00  0.00           N  
ATOM   2172  CZ  ARG B1744      63.758  38.512  55.241  1.00  0.00           C  
ATOM   2173  NH1 ARG B1744      63.174  39.585  55.783  1.00  0.00           N  
ATOM   2174  NH2 ARG B1744      64.949  38.650  54.658  1.00  0.00           N  
ATOM   2175  N   ASN B1745      57.880  36.244  54.000  1.00  0.00           N  
ATOM   2176  CA  ASN B1745      57.090  35.763  52.873  1.00  0.00           C  
ATOM   2177  C   ASN B1745      58.028  35.281  51.781  1.00  0.00           C  
ATOM   2178  O   ASN B1745      58.625  36.097  51.079  1.00  0.00           O  
ATOM   2179  CB  ASN B1745      56.182  36.883  52.326  1.00  0.00           C  
ATOM   2180  CG  ASN B1745      55.033  36.353  51.470  1.00  0.00           C  
ATOM   2181  OD1 ASN B1745      55.249  35.607  50.509  1.00  0.00           O  
ATOM   2182  ND2 ASN B1745      53.808  36.714  51.832  1.00  0.00           N  
ATOM   2183  N   GLU B1746      58.172  33.961  51.664  1.00  0.00           N  
ATOM   2184  CA  GLU B1746      59.031  33.366  50.642  1.00  0.00           C  
ATOM   2185  C   GLU B1746      58.275  32.988  49.361  1.00  0.00           C  
ATOM   2186  O   GLU B1746      58.842  32.331  48.495  1.00  0.00           O  
ATOM   2187  CB  GLU B1746      59.723  32.109  51.186  1.00  0.00           C  
ATOM   2188  CG  GLU B1746      60.866  32.363  52.148  1.00  0.00           C  
ATOM   2189  CD  GLU B1746      60.804  31.453  53.365  1.00  0.00           C  
ATOM   2190  OE1 GLU B1746      60.041  30.457  53.335  1.00  0.00           O  
ATOM   2191  OE2 GLU B1746      61.503  31.749  54.362  1.00  0.00           O  
ATOM   2192  N   HIS B1747      57.026  33.424  49.206  1.00  0.00           N  
ATOM   2193  CA  HIS B1747      56.260  33.036  48.021  1.00  0.00           C  
ATOM   2194  C   HIS B1747      55.729  34.086  47.043  1.00  0.00           C  
ATOM   2195  O   HIS B1747      55.673  33.830  45.836  1.00  0.00           O  
ATOM   2196  CB  HIS B1747      55.117  32.121  48.440  1.00  0.00           C  
ATOM   2197  CG  HIS B1747      55.577  30.881  49.122  1.00  0.00           C  
ATOM   2198  ND1 HIS B1747      55.603  30.753  50.491  1.00  0.00           N  
ATOM   2199  CD2 HIS B1747      56.093  29.733  48.623  1.00  0.00           C  
ATOM   2200  CE1 HIS B1747      56.128  29.583  50.812  1.00  0.00           C  
ATOM   2201  NE2 HIS B1747      56.430  28.943  49.696  1.00  0.00           N  
ATOM   2202  N   SER B1748      55.318  35.245  47.546  1.00  0.00           N  
ATOM   2203  CA  SER B1748      54.755  36.287  46.689  1.00  0.00           C  
ATOM   2204  C   SER B1748      55.579  36.664  45.446  1.00  0.00           C  
ATOM   2205  O   SER B1748      56.776  36.942  45.527  1.00  0.00           O  
ATOM   2206  CB  SER B1748      54.436  37.526  47.524  1.00  0.00           C  
ATOM   2207  OG  SER B1748      53.813  38.527  46.738  1.00  0.00           O  
ATOM   2208  N   THR B1749      54.908  36.738  44.303  1.00  0.00           N  
ATOM   2209  CA  THR B1749      55.564  37.065  43.045  1.00  0.00           C  
ATOM   2210  C   THR B1749      55.568  38.558  42.655  1.00  0.00           C  
ATOM   2211  O   THR B1749      56.253  38.954  41.702  1.00  0.00           O  
ATOM   2212  CB  THR B1749      54.967  36.202  41.899  1.00  0.00           C  
ATOM   2213  OG1 THR B1749      53.537  36.282  41.930  1.00  0.00           O  
ATOM   2214  CG2 THR B1749      55.344  34.747  42.076  1.00  0.00           C  
ATOM   2215  N   GLN B1750      54.845  39.388  43.404  1.00  0.00           N  
ATOM   2216  CA  GLN B1750      54.762  40.825  43.110  1.00  0.00           C  
ATOM   2217  C   GLN B1750      55.092  41.675  44.309  1.00  0.00           C  
ATOM   2218  O   GLN B1750      54.997  41.237  45.446  1.00  0.00           O  
ATOM   2219  CB  GLN B1750      53.345  41.232  42.706  1.00  0.00           C  
ATOM   2220  CG  GLN B1750      52.738  40.500  41.532  1.00  0.00           C  
ATOM   2221  CD  GLN B1750      51.289  40.921  41.285  1.00  0.00           C  
ATOM   2222  OE1 GLN B1750      50.619  41.466  42.174  1.00  0.00           O  
ATOM   2223  NE2 GLN B1750      50.802  40.674  40.072  1.00  0.00           N  
ATOM   2224  N   ARG B1751      55.429  42.921  44.056  1.00  0.00           N  
ATOM   2225  CA  ARG B1751      55.714  43.802  45.149  1.00  0.00           C  
ATOM   2226  C   ARG B1751      54.492  44.696  45.356  1.00  0.00           C  
ATOM   2227  O   ARG B1751      54.168  45.519  44.496  1.00  0.00           O  
ATOM   2228  CB  ARG B1751      56.939  44.641  44.847  1.00  0.00           C  
ATOM   2229  CG  ARG B1751      57.057  45.829  45.777  1.00  0.00           C  
ATOM   2230  CD  ARG B1751      58.179  46.736  45.369  1.00  0.00           C  
ATOM   2231  NE  ARG B1751      59.444  46.011  45.339  1.00  0.00           N  
ATOM   2232  CZ  ARG B1751      60.535  46.455  44.733  1.00  0.00           C  
ATOM   2233  NH1 ARG B1751      60.515  47.635  44.111  1.00  0.00           N  
ATOM   2234  NH2 ARG B1751      61.638  45.720  44.750  1.00  0.00           N  
ATOM   2235  N   LEU B1752      53.799  44.501  46.476  1.00  0.00           N  
ATOM   2236  CA  LEU B1752      52.617  45.288  46.820  1.00  0.00           C  
ATOM   2237  C   LEU B1752      52.976  46.549  47.599  1.00  0.00           C  
ATOM   2238  O   LEU B1752      52.677  46.659  48.789  1.00  0.00           O  
ATOM   2239  CB  LEU B1752      51.646  44.454  47.653  1.00  0.00           C  
ATOM   2240  CG  LEU B1752      51.213  43.116  47.058  1.00  0.00           C  
ATOM   2241  CD1 LEU B1752      50.290  42.386  48.043  1.00  0.00           C  
ATOM   2242  CD2 LEU B1752      50.520  43.351  45.731  1.00  0.00           C  
ATOM   2243  N   ALA B1753      53.568  47.521  46.917  1.00  0.00           N  
ATOM   2244  CA  ALA B1753      53.960  48.767  47.564  1.00  0.00           C  
ATOM   2245  C   ALA B1753      53.708  49.911  46.607  1.00  0.00           C  
ATOM   2246  O   ALA B1753      53.392  49.691  45.439  1.00  0.00           O  
ATOM   2247  CB  ALA B1753      55.441  48.725  47.960  1.00  0.00           C  
ATOM   2248  N   TYR B1757      53.854  51.129  47.108  1.00  0.00           N  
ATOM   2249  CA  TYR B1757      53.645  52.319  46.311  1.00  0.00           C  
ATOM   2250  C   TYR B1757      54.935  53.117  46.215  1.00  0.00           C  
ATOM   2251  O   TYR B1757      55.725  53.167  47.171  1.00  0.00           O  
ATOM   2252  CB  TYR B1757      52.564  53.170  46.953  1.00  0.00           C  
ATOM   2253  CG  TYR B1757      52.137  54.325  46.099  1.00  0.00           C  
ATOM   2254  CD1 TYR B1757      51.434  54.119  44.926  1.00  0.00           C  
ATOM   2255  CD2 TYR B1757      52.419  55.635  46.470  1.00  0.00           C  
ATOM   2256  CE1 TYR B1757      51.005  55.198  44.126  1.00  0.00           C  
ATOM   2257  CE2 TYR B1757      51.998  56.731  45.674  1.00  0.00           C  
ATOM   2258  CZ  TYR B1757      51.283  56.502  44.503  1.00  0.00           C  
ATOM   2259  OH  TYR B1757      50.811  57.559  43.738  1.00  0.00           O  
ATOM   2260  N   ARG B1758      55.128  53.775  45.074  1.00  0.00           N  
ATOM   2261  CA  ARG B1758      56.326  54.578  44.864  1.00  0.00           C  
ATOM   2262  C   ARG B1758      56.027  55.925  44.229  1.00  0.00           C  
ATOM   2263  O   ARG B1758      54.976  56.103  43.605  1.00  0.00           O  
ATOM   2264  CB  ARG B1758      57.339  53.809  44.020  1.00  0.00           C  
ATOM   2265  CG  ARG B1758      56.883  53.481  42.602  1.00  0.00           C  
ATOM   2266  CD  ARG B1758      57.470  54.468  41.587  1.00  0.00           C  
ATOM   2267  NE  ARG B1758      58.931  54.574  41.700  1.00  0.00           N  
ATOM   2268  CZ  ARG B1758      59.733  55.105  40.775  1.00  0.00           C  
ATOM   2269  NH1 ARG B1758      59.224  55.607  39.651  1.00  0.00           N  
ATOM   2270  NH2 ARG B1758      61.049  55.149  40.984  1.00  0.00           N  
ATOM   2271  N   ASP B1759      56.980  56.844  44.400  1.00  0.00           N  
ATOM   2272  CA  ASP B1759      56.960  58.230  43.894  1.00  0.00           C  
ATOM   2273  C   ASP B1759      56.411  59.291  44.852  1.00  0.00           C  
ATOM   2274  O   ASP B1759      55.334  59.854  44.625  1.00  0.00           O  
ATOM   2275  CB  ASP B1759      56.306  58.367  42.489  1.00  0.00           C  
ATOM   2276  CG  ASP B1759      56.100  59.847  42.043  1.00  0.00           C  
ATOM   2277  OD1 ASP B1759      57.085  60.619  41.886  1.00  0.00           O  
ATOM   2278  OD2 ASP B1759      54.926  60.229  41.847  1.00  0.00           O  
ATOM   2279  N   PRO B1760      57.087  59.509  46.000  1.00  0.00           N  
ATOM   2280  CA  PRO B1760      56.514  60.557  46.852  1.00  0.00           C  
ATOM   2281  C   PRO B1760      57.126  61.844  46.279  1.00  0.00           C  
ATOM   2282  O   PRO B1760      57.953  62.473  46.951  1.00  0.00           O  
ATOM   2283  CB  PRO B1760      57.069  60.221  48.248  1.00  0.00           C  
ATOM   2284  CG  PRO B1760      58.419  59.619  47.959  1.00  0.00           C  
ATOM   2285  CD  PRO B1760      58.208  58.811  46.670  1.00  0.00           C  
ATOM   2286  N   GLU B1761      56.827  62.122  44.993  1.00  0.00           N  
ATOM   2287  CA  GLU B1761      57.337  63.280  44.220  1.00  0.00           C  
ATOM   2288  C   GLU B1761      58.747  62.904  43.730  1.00  0.00           C  
ATOM   2289  O   GLU B1761      59.174  63.288  42.632  1.00  0.00           O  
ATOM   2290  CB  GLU B1761      57.357  64.528  45.111  1.00  0.00           C  
ATOM   2291  CG  GLU B1761      57.767  65.848  44.504  1.00  0.00           C  
ATOM   2292  CD  GLU B1761      57.845  66.915  45.590  1.00  0.00           C  
ATOM   2293  OE1 GLU B1761      56.809  67.554  45.879  1.00  0.00           O  
ATOM   2294  OE2 GLU B1761      58.923  67.070  46.204  1.00  0.00           O  
ATOM   2295  N   THR B1765      59.432  62.134  44.584  1.00  0.00           N  
ATOM   2296  CA  THR B1765      60.777  61.602  44.391  1.00  0.00           C  
ATOM   2297  C   THR B1765      60.639  60.230  43.715  1.00  0.00           C  
ATOM   2298  O   THR B1765      60.023  60.112  42.660  1.00  0.00           O  
ATOM   2299  CB  THR B1765      61.497  61.442  45.776  1.00  0.00           C  
ATOM   2300  OG1 THR B1765      60.790  60.493  46.593  1.00  0.00           O  
ATOM   2301  CG2 THR B1765      61.547  62.782  46.518  1.00  0.00           C  
ATOM   2302  N   GLY B1767      61.182  59.190  44.333  1.00  0.00           N  
ATOM   2303  CA  GLY B1767      61.074  57.872  43.749  1.00  0.00           C  
ATOM   2304  C   GLY B1767      61.133  56.809  44.815  1.00  0.00           C  
ATOM   2305  O   GLY B1767      61.437  55.656  44.514  1.00  0.00           O  
ATOM   2306  N   LYS B1768      60.833  57.194  46.055  1.00  0.00           N  
ATOM   2307  CA  LYS B1768      60.857  56.269  47.192  1.00  0.00           C  
ATOM   2308  C   LYS B1768      59.666  55.272  47.228  1.00  0.00           C  
ATOM   2309  O   LYS B1768      58.514  55.632  46.940  1.00  0.00           O  
ATOM   2310  CB  LYS B1768      60.968  57.075  48.505  1.00  0.00           C  
ATOM   2311  CG  LYS B1768      61.250  56.242  49.771  1.00  0.00           C  
ATOM   2312  CD  LYS B1768      62.570  55.450  49.713  1.00  0.00           C  
ATOM   2313  CE  LYS B1768      62.717  54.566  50.946  1.00  0.00           C  
ATOM   2314  NZ  LYS B1768      63.953  53.756  50.909  1.00  0.00           N  
ATOM   2315  N   TRP B1770      59.979  54.011  47.521  1.00  0.00           N  
ATOM   2316  CA  TRP B1770      58.989  52.945  47.604  1.00  0.00           C  
ATOM   2317  C   TRP B1770      58.531  52.791  49.056  1.00  0.00           C  
ATOM   2318  O   TRP B1770      59.346  52.976  49.968  1.00  0.00           O  
ATOM   2319  CB  TRP B1770      59.624  51.628  47.132  1.00  0.00           C  
ATOM   2320  CG  TRP B1770      59.149  51.185  45.790  1.00  0.00           C  
ATOM   2321  CD1 TRP B1770      57.932  50.632  45.498  1.00  0.00           C  
ATOM   2322  CD2 TRP B1770      59.821  51.350  44.538  1.00  0.00           C  
ATOM   2323  NE1 TRP B1770      57.799  50.462  44.139  1.00  0.00           N  
ATOM   2324  CE2 TRP B1770      58.939  50.897  43.521  1.00  0.00           C  
ATOM   2325  CE3 TRP B1770      61.081  51.852  44.166  1.00  0.00           C  
ATOM   2326  CZ2 TRP B1770      59.270  50.933  42.157  1.00  0.00           C  
ATOM   2327  CZ3 TRP B1770      61.416  51.888  42.797  1.00  0.00           C  
ATOM   2328  CH2 TRP B1770      60.507  51.431  41.812  1.00  0.00           C  
ATOM   2329  N   PHE B1771      57.258  52.438  49.282  1.00  0.00           N  
ATOM   2330  CA  PHE B1771      56.744  52.238  50.635  1.00  0.00           C  
ATOM   2331  C   PHE B1771      55.401  51.523  50.651  1.00  0.00           C  
ATOM   2332  O   PHE B1771      54.636  51.610  49.697  1.00  0.00           O  
ATOM   2333  CB  PHE B1771      56.600  53.575  51.353  1.00  0.00           C  
ATOM   2334  CG  PHE B1771      55.503  54.456  50.808  1.00  0.00           C  
ATOM   2335  CD1 PHE B1771      54.191  54.365  51.299  1.00  0.00           C  
ATOM   2336  CD2 PHE B1771      55.792  55.439  49.870  1.00  0.00           C  
ATOM   2337  CE1 PHE B1771      53.178  55.254  50.867  1.00  0.00           C  
ATOM   2338  CE2 PHE B1771      54.791  56.335  49.431  1.00  0.00           C  
ATOM   2339  CZ  PHE B1771      53.480  56.239  49.937  1.00  0.00           C  
ATOM   2340  N   VAL B1772      55.115  50.811  51.738  1.00  0.00           N  
ATOM   2341  CA  VAL B1772      53.831  50.123  51.863  1.00  0.00           C  
ATOM   2342  C   VAL B1772      52.830  51.049  52.549  1.00  0.00           C  
ATOM   2343  O   VAL B1772      53.077  51.565  53.655  1.00  0.00           O  
ATOM   2344  CB  VAL B1772      53.955  48.816  52.632  1.00  0.00           C  
ATOM   2345  CG1 VAL B1772      52.581  48.255  52.912  1.00  0.00           C  
ATOM   2346  CG2 VAL B1772      54.781  47.833  51.811  1.00  0.00           C  
ATOM   2347  N   PRO B1773      51.712  51.322  51.861  1.00  0.00           N  
ATOM   2348  CA  PRO B1773      50.678  52.206  52.413  1.00  0.00           C  
ATOM   2349  C   PRO B1773      50.023  51.617  53.647  1.00  0.00           C  
ATOM   2350  O   PRO B1773      50.067  50.405  53.879  1.00  0.00           O  
ATOM   2351  CB  PRO B1773      49.666  52.308  51.270  1.00  0.00           C  
ATOM   2352  CG  PRO B1773      50.453  51.939  50.053  1.00  0.00           C  
ATOM   2353  CD  PRO B1773      51.367  50.858  50.514  1.00  0.00           C  
ATOM   2354  N   TYR B1774      49.453  52.501  54.460  1.00  0.00           N  
ATOM   2355  CA  TYR B1774      48.705  52.113  55.664  1.00  0.00           C  
ATOM   2356  C   TYR B1774      47.255  51.922  55.197  1.00  0.00           C  
ATOM   2357  O   TYR B1774      46.833  52.581  54.229  1.00  0.00           O  
ATOM   2358  CB  TYR B1774      48.737  53.236  56.705  1.00  0.00           C  
ATOM   2359  CG  TYR B1774      49.908  53.173  57.627  1.00  0.00           C  
ATOM   2360  CD1 TYR B1774      51.124  52.597  57.211  1.00  0.00           C  
ATOM   2361  CD2 TYR B1774      49.806  53.676  58.918  1.00  0.00           C  
ATOM   2362  CE1 TYR B1774      52.202  52.526  58.061  1.00  0.00           C  
ATOM   2363  CE2 TYR B1774      50.867  53.612  59.781  1.00  0.00           C  
ATOM   2364  CZ  TYR B1774      52.068  53.039  59.348  1.00  0.00           C  
ATOM   2365  OH  TYR B1774      53.136  52.994  60.209  1.00  0.00           O  
ATOM   2366  N   VAL B1775      46.469  51.089  55.874  1.00  0.00           N  
ATOM   2367  CA  VAL B1775      45.110  50.897  55.403  1.00  0.00           C  
ATOM   2368  C   VAL B1775      44.061  51.191  56.453  1.00  0.00           C  
ATOM   2369  O   VAL B1775      44.236  50.825  57.602  1.00  0.00           O  
ATOM   2370  CB  VAL B1775      44.896  49.431  54.758  1.00  0.00           C  
ATOM   2371  CG1 VAL B1775      46.233  48.652  54.655  1.00  0.00           C  
ATOM   2372  CG2 VAL B1775      43.863  48.605  55.524  1.00  0.00           C  
ATOM   2373  N   ILE B1776      43.034  51.945  56.077  1.00  0.00           N  
ATOM   2374  CA  ILE B1776      41.894  52.222  56.956  1.00  0.00           C  
ATOM   2375  C   ILE B1776      40.814  51.260  56.420  1.00  0.00           C  
ATOM   2376  O   ILE B1776      40.603  51.180  55.208  1.00  0.00           O  
ATOM   2377  CB  ILE B1776      41.385  53.675  56.830  1.00  0.00           C  
ATOM   2378  CG1 ILE B1776      42.497  54.654  57.214  1.00  0.00           C  
ATOM   2379  CG2 ILE B1776      40.140  53.884  57.687  1.00  0.00           C  
ATOM   2380  CD1 ILE B1776      43.169  54.360  58.542  1.00  0.00           C  
ATOM   2381  N   GLU B1777      40.089  50.578  57.301  1.00  0.00           N  
ATOM   2382  CA  GLU B1777      39.117  49.602  56.836  1.00  0.00           C  
ATOM   2383  C   GLU B1777      37.720  49.525  57.440  1.00  0.00           C  
ATOM   2384  O   GLU B1777      37.544  48.992  58.552  1.00  0.00           O  
ATOM   2385  CB  GLU B1777      39.742  48.216  56.921  1.00  0.00           C  
ATOM   2386  CG  GLU B1777      38.810  47.090  56.562  1.00  0.00           C  
ATOM   2387  CD  GLU B1777      39.080  45.859  57.399  1.00  0.00           C  
ATOM   2388  OE1 GLU B1777      38.707  45.872  58.603  1.00  0.00           O  
ATOM   2389  OE2 GLU B1777      39.682  44.885  56.874  1.00  0.00           O  
ATOM   2390  N   PRO B1778      36.726  50.140  56.758  1.00  0.00           N  
ATOM   2391  CA  PRO B1778      35.319  50.111  57.220  1.00  0.00           C  
ATOM   2392  C   PRO B1778      34.763  48.741  56.745  1.00  0.00           C  
ATOM   2393  O   PRO B1778      34.911  48.369  55.564  1.00  0.00           O  
ATOM   2394  CB  PRO B1778      34.653  51.263  56.443  1.00  0.00           C  
ATOM   2395  CG  PRO B1778      35.779  52.120  56.008  1.00  0.00           C  
ATOM   2396  CD  PRO B1778      36.919  51.172  55.730  1.00  0.00           C  
ATOM   2397  N   SER B1779      34.204  47.960  57.662  1.00  0.00           N  
ATOM   2398  CA  SER B1779      33.668  46.679  57.276  1.00  0.00           C  
ATOM   2399  C   SER B1779      32.308  46.484  57.923  1.00  0.00           C  
ATOM   2400  O   SER B1779      32.217  46.470  59.154  1.00  0.00           O  
ATOM   2401  CB  SER B1779      34.607  45.576  57.706  1.00  0.00           C  
ATOM   2402  OG  SER B1779      33.910  44.351  57.634  1.00  0.00           O  
ATOM   2403  N   ALA B1782      31.257  46.346  57.108  1.00  0.00           N  
ATOM   2404  CA  ALA B1782      29.892  46.159  57.632  1.00  0.00           C  
ATOM   2405  C   ALA B1782      29.344  44.787  57.237  1.00  0.00           C  
ATOM   2406  O   ALA B1782      29.852  44.171  56.293  1.00  0.00           O  
ATOM   2407  CB  ALA B1782      28.954  47.268  57.143  1.00  0.00           C  
ATOM   2408  N   GLY B1783      28.337  44.302  57.975  1.00  0.00           N  
ATOM   2409  CA  GLY B1783      27.733  42.998  57.712  1.00  0.00           C  
ATOM   2410  C   GLY B1783      26.349  43.230  57.156  1.00  0.00           C  
ATOM   2411  O   GLY B1783      25.465  43.756  57.841  1.00  0.00           O  
ATOM   2412  N   VAL B1784      26.143  42.822  55.916  1.00  0.00           N  
ATOM   2413  CA  VAL B1784      24.865  43.058  55.256  1.00  0.00           C  
ATOM   2414  C   VAL B1784      23.612  42.643  56.023  1.00  0.00           C  
ATOM   2415  O   VAL B1784      22.674  43.434  56.212  1.00  0.00           O  
ATOM   2416  CB  VAL B1784      24.850  42.390  53.892  1.00  0.00           C  
ATOM   2417  CG1 VAL B1784      23.627  42.828  53.139  1.00  0.00           C  
ATOM   2418  CG2 VAL B1784      26.111  42.753  53.125  1.00  0.00           C  
ATOM   2419  N   ASP B1785      23.637  41.415  56.504  1.00  0.00           N  
ATOM   2420  CA  ASP B1785      22.525  40.842  57.224  1.00  0.00           C  
ATOM   2421  C   ASP B1785      22.204  41.646  58.481  1.00  0.00           C  
ATOM   2422  O   ASP B1785      21.027  41.943  58.797  1.00  0.00           O  
ATOM   2423  CB  ASP B1785      22.878  39.418  57.576  1.00  0.00           C  
ATOM   2424  CG  ASP B1785      23.672  38.744  56.487  1.00  0.00           C  
ATOM   2425  OD1 ASP B1785      24.858  39.098  56.304  1.00  0.00           O  
ATOM   2426  OD2 ASP B1785      23.117  37.873  55.800  1.00  0.00           O  
ATOM   2427  N   ARG B1786      23.257  41.995  59.209  1.00  0.00           N  
ATOM   2428  CA  ARG B1786      23.096  42.788  60.423  1.00  0.00           C  
ATOM   2429  C   ARG B1786      22.333  44.079  60.080  1.00  0.00           C  
ATOM   2430  O   ARG B1786      21.338  44.441  60.750  1.00  0.00           O  
ATOM   2431  CB  ARG B1786      24.468  43.148  60.971  1.00  0.00           C  
ATOM   2432  CG  ARG B1786      25.359  41.969  61.288  1.00  0.00           C  
ATOM   2433  CD  ARG B1786      25.225  41.587  62.758  1.00  0.00           C  
ATOM   2434  NE  ARG B1786      26.069  40.444  63.116  1.00  0.00           N  
ATOM   2435  CZ  ARG B1786      27.160  40.491  63.889  1.00  0.00           C  
ATOM   2436  NH1 ARG B1786      27.583  41.641  64.413  1.00  0.00           N  
ATOM   2437  NH2 ARG B1786      27.842  39.375  64.139  1.00  0.00           N  
ATOM   2438  N   GLY B1787      22.791  44.727  59.002  1.00  0.00           N  
ATOM   2439  CA  GLY B1787      22.195  45.961  58.542  1.00  0.00           C  
ATOM   2440  C   GLY B1787      20.725  45.762  58.246  1.00  0.00           C  
ATOM   2441  O   GLY B1787      19.869  46.534  58.723  1.00  0.00           O  
ATOM   2442  N   VAL B1788      20.419  44.703  57.497  1.00  0.00           N  
ATOM   2443  CA  VAL B1788      19.040  44.415  57.154  1.00  0.00           C  
ATOM   2444  C   VAL B1788      18.206  44.264  58.446  1.00  0.00           C  
ATOM   2445  O   VAL B1788      17.138  44.885  58.606  1.00  0.00           O  
ATOM   2446  CB  VAL B1788      18.955  43.167  56.237  1.00  0.00           C  
ATOM   2447  CG1 VAL B1788      17.500  42.873  55.875  1.00  0.00           C  
ATOM   2448  CG2 VAL B1788      19.770  43.405  54.952  1.00  0.00           C  
ATOM   2449  N   LEU B1789      18.733  43.523  59.412  1.00  0.00           N  
ATOM   2450  CA  LEU B1789      18.020  43.364  60.661  1.00  0.00           C  
ATOM   2451  C   LEU B1789      17.837  44.668  61.407  1.00  0.00           C  
ATOM   2452  O   LEU B1789      16.769  44.940  61.943  1.00  0.00           O  
ATOM   2453  CB  LEU B1789      18.746  42.395  61.542  1.00  0.00           C  
ATOM   2454  CG  LEU B1789      17.782  41.246  61.778  1.00  0.00           C  
ATOM   2455  CD1 LEU B1789      18.345  40.354  62.863  1.00  0.00           C  
ATOM   2456  CD2 LEU B1789      16.402  41.781  62.184  1.00  0.00           C  
ATOM   2457  N   ALA B1790      18.890  45.465  61.441  1.00  0.00           N  
ATOM   2458  CA  ALA B1790      18.848  46.746  62.114  1.00  0.00           C  
ATOM   2459  C   ALA B1790      17.698  47.559  61.577  1.00  0.00           C  
ATOM   2460  O   ALA B1790      16.874  48.067  62.320  1.00  0.00           O  
ATOM   2461  CB  ALA B1790      20.152  47.495  61.898  1.00  0.00           C  
ATOM   2462  N   LEU B1791      17.622  47.634  60.266  1.00  0.00           N  
ATOM   2463  CA  LEU B1791      16.585  48.410  59.610  1.00  0.00           C  
ATOM   2464  C   LEU B1791      15.182  47.935  59.909  1.00  0.00           C  
ATOM   2465  O   LEU B1791      14.229  48.737  59.974  1.00  0.00           O  
ATOM   2466  CB  LEU B1791      16.808  48.360  58.111  1.00  0.00           C  
ATOM   2467  CG  LEU B1791      18.003  49.184  57.663  1.00  0.00           C  
ATOM   2468  CD1 LEU B1791      18.525  48.635  56.338  1.00  0.00           C  
ATOM   2469  CD2 LEU B1791      17.577  50.660  57.568  1.00  0.00           C  
ATOM   2470  N   LEU B1792      15.060  46.616  60.006  1.00  0.00           N  
ATOM   2471  CA  LEU B1792      13.779  46.003  60.278  1.00  0.00           C  
ATOM   2472  C   LEU B1792      13.401  46.296  61.710  1.00  0.00           C  
ATOM   2473  O   LEU B1792      12.296  46.779  62.000  1.00  0.00           O  
ATOM   2474  CB  LEU B1792      13.879  44.504  60.039  1.00  0.00           C  
ATOM   2475  CG  LEU B1792      13.828  44.164  58.548  1.00  0.00           C  
ATOM   2476  CD1 LEU B1792      14.146  42.717  58.338  1.00  0.00           C  
ATOM   2477  CD2 LEU B1792      12.442  44.498  57.987  1.00  0.00           C  
ATOM   2478  N   ALA B1793      14.367  46.054  62.588  1.00  0.00           N  
ATOM   2479  CA  ALA B1793      14.215  46.290  64.009  1.00  0.00           C  
ATOM   2480  C   ALA B1793      13.710  47.720  64.239  1.00  0.00           C  
ATOM   2481  O   ALA B1793      12.650  47.939  64.836  1.00  0.00           O  
ATOM   2482  CB  ALA B1793      15.556  46.064  64.698  1.00  0.00           C  
ATOM   2483  N   GLU B1794      14.436  48.683  63.694  1.00  0.00           N  
ATOM   2484  CA  GLU B1794      14.086  50.090  63.822  1.00  0.00           C  
ATOM   2485  C   GLU B1794      12.690  50.476  63.270  1.00  0.00           C  
ATOM   2486  O   GLU B1794      11.923  51.226  63.904  1.00  0.00           O  
ATOM   2487  CB  GLU B1794      15.166  50.891  63.110  1.00  0.00           C  
ATOM   2488  CG  GLU B1794      14.985  52.392  63.145  1.00  0.00           C  
ATOM   2489  CD  GLU B1794      15.436  53.039  64.452  1.00  0.00           C  
ATOM   2490  OE1 GLU B1794      16.576  52.773  64.908  1.00  0.00           O  
ATOM   2491  OE2 GLU B1794      14.655  53.852  65.002  1.00  0.00           O  
ATOM   2492  N   ALA B1795      12.382  49.963  62.079  1.00  0.00           N  
ATOM   2493  CA  ALA B1795      11.136  50.241  61.360  1.00  0.00           C  
ATOM   2494  C   ALA B1795       9.928  49.643  62.028  1.00  0.00           C  
ATOM   2495  O   ALA B1795       8.853  50.237  62.046  1.00  0.00           O  
ATOM   2496  CB  ALA B1795      11.238  49.702  59.942  1.00  0.00           C  
ATOM   2497  N   PHE B1796      10.113  48.450  62.564  1.00  0.00           N  
ATOM   2498  CA  PHE B1796       9.045  47.736  63.212  1.00  0.00           C  
ATOM   2499  C   PHE B1796       8.335  48.587  64.250  1.00  0.00           C  
ATOM   2500  O   PHE B1796       8.970  49.099  65.147  1.00  0.00           O  
ATOM   2501  CB  PHE B1796       9.633  46.506  63.887  1.00  0.00           C  
ATOM   2502  CG  PHE B1796       8.598  45.553  64.421  1.00  0.00           C  
ATOM   2503  CD1 PHE B1796       7.670  45.956  65.383  1.00  0.00           C  
ATOM   2504  CD2 PHE B1796       8.539  44.248  63.951  1.00  0.00           C  
ATOM   2505  CE1 PHE B1796       6.704  45.080  65.857  1.00  0.00           C  
ATOM   2506  CE2 PHE B1796       7.570  43.363  64.424  1.00  0.00           C  
ATOM   2507  CZ  PHE B1796       6.653  43.781  65.376  1.00  0.00           C  
ATOM   2508  N   THR B1797       7.026  48.739  64.148  1.00  0.00           N  
ATOM   2509  CA  THR B1797       6.285  49.505  65.158  1.00  0.00           C  
ATOM   2510  C   THR B1797       4.829  48.974  65.265  1.00  0.00           C  
ATOM   2511  O   THR B1797       4.254  48.587  64.241  1.00  0.00           O  
ATOM   2512  CB  THR B1797       6.256  51.046  64.836  1.00  0.00           C  
ATOM   2513  OG1 THR B1797       5.702  51.258  63.538  1.00  0.00           O  
ATOM   2514  CG2 THR B1797       7.656  51.680  64.877  1.00  0.00           C  
ATOM   2515  N   ARG B1798       4.265  48.887  66.482  1.00  0.00           N  
ATOM   2516  CA  ARG B1798       2.872  48.419  66.681  1.00  0.00           C  
ATOM   2517  C   ARG B1798       2.012  49.637  67.017  1.00  0.00           C  
ATOM   2518  O   ARG B1798       2.321  50.373  67.939  1.00  0.00           O  
ATOM   2519  CB  ARG B1798       2.773  47.422  67.828  1.00  0.00           C  
ATOM   2520  CG  ARG B1798       4.015  46.588  68.060  1.00  0.00           C  
ATOM   2521  CD  ARG B1798       3.690  45.468  69.023  1.00  0.00           C  
ATOM   2522  NE  ARG B1798       2.555  44.670  68.541  1.00  0.00           N  
ATOM   2523  CZ  ARG B1798       2.625  43.379  68.190  1.00  0.00           C  
ATOM   2524  NH1 ARG B1798       3.765  42.697  68.312  1.00  0.00           N  
ATOM   2525  NH2 ARG B1798       1.535  42.750  67.754  1.00  0.00           N  
ATOM   2526  N   GLU B1799       0.923  49.845  66.302  1.00  0.00           N  
ATOM   2527  CA  GLU B1799       0.103  51.014  66.558  1.00  0.00           C  
ATOM   2528  C   GLU B1799      -1.282  50.733  67.028  1.00  0.00           C  
ATOM   2529  O   GLU B1799      -1.936  49.823  66.526  1.00  0.00           O  
ATOM   2530  CB  GLU B1799      -0.067  51.815  65.299  1.00  0.00           C  
ATOM   2531  CG  GLU B1799       1.005  52.792  65.021  1.00  0.00           C  
ATOM   2532  CD  GLU B1799       0.600  53.753  63.928  1.00  0.00           C  
ATOM   2533  OE1 GLU B1799      -0.546  53.654  63.422  1.00  0.00           O  
ATOM   2534  OE2 GLU B1799       1.432  54.611  63.569  1.00  0.00           O  
ATOM   2535  N   GLU B1800      -1.775  51.617  67.889  1.00  0.00           N  
ATOM   2536  CA  GLU B1800      -3.135  51.499  68.384  1.00  0.00           C  
ATOM   2537  C   GLU B1800      -3.973  52.365  67.450  1.00  0.00           C  
ATOM   2538  O   GLU B1800      -3.662  53.538  67.250  1.00  0.00           O  
ATOM   2539  CB  GLU B1800      -3.247  52.003  69.825  1.00  0.00           C  
ATOM   2540  CG  GLU B1800      -4.673  51.884  70.390  1.00  0.00           C  
ATOM   2541  CD  GLU B1800      -4.800  52.311  71.849  1.00  0.00           C  
ATOM   2542  OE1 GLU B1800      -4.487  53.483  72.193  1.00  0.00           O  
ATOM   2543  OE2 GLU B1800      -5.232  51.457  72.653  1.00  0.00           O  
ATOM   2544  N   LEU B1801      -5.018  51.784  66.868  1.00  0.00           N  
ATOM   2545  CA  LEU B1801      -5.882  52.500  65.928  1.00  0.00           C  
ATOM   2546  C   LEU B1801      -7.144  53.060  66.577  1.00  0.00           C  
ATOM   2547  O   LEU B1801      -7.659  52.485  67.545  1.00  0.00           O  
ATOM   2548  CB  LEU B1801      -6.276  51.578  64.765  1.00  0.00           C  
ATOM   2549  CG  LEU B1801      -5.165  51.000  63.871  1.00  0.00           C  
ATOM   2550  CD1 LEU B1801      -5.718  49.930  62.951  1.00  0.00           C  
ATOM   2551  CD2 LEU B1801      -4.506  52.102  63.050  1.00  0.00           C  
ATOM   2552  N   PRO B1802      -7.682  54.171  66.032  1.00  0.00           N  
ATOM   2553  CA  PRO B1802      -8.897  54.823  66.546  1.00  0.00           C  
ATOM   2554  C   PRO B1802     -10.108  53.901  66.839  1.00  0.00           C  
ATOM   2555  O   PRO B1802     -10.890  54.179  67.750  1.00  0.00           O  
ATOM   2556  CB  PRO B1802      -9.217  55.884  65.476  1.00  0.00           C  
ATOM   2557  CG  PRO B1802      -8.356  55.515  64.287  1.00  0.00           C  
ATOM   2558  CD  PRO B1802      -7.120  54.951  64.914  1.00  0.00           C  
ATOM   2559  N   ASN B1803     -10.264  52.819  66.078  1.00  0.00           N  
ATOM   2560  CA  ASN B1803     -11.376  51.897  66.304  1.00  0.00           C  
ATOM   2561  C   ASN B1803     -11.147  50.957  67.480  1.00  0.00           C  
ATOM   2562  O   ASN B1803     -12.090  50.341  67.954  1.00  0.00           O  
ATOM   2563  CB  ASN B1803     -11.708  51.083  65.042  1.00  0.00           C  
ATOM   2564  CG  ASN B1803     -10.555  50.215  64.585  1.00  0.00           C  
ATOM   2565  OD1 ASN B1803      -9.435  50.700  64.452  1.00  0.00           O  
ATOM   2566  ND2 ASN B1803     -10.814  48.936  64.345  1.00  0.00           N  
ATOM   2567  N   GLY B1804      -9.915  50.844  67.959  1.00  0.00           N  
ATOM   2568  CA  GLY B1804      -9.672  49.958  69.078  1.00  0.00           C  
ATOM   2569  C   GLY B1804      -8.618  48.892  68.856  1.00  0.00           C  
ATOM   2570  O   GLY B1804      -7.963  48.512  69.816  1.00  0.00           O  
ATOM   2571  N   GLU B1805      -8.471  48.367  67.638  1.00  0.00           N  
ATOM   2572  CA  GLU B1805      -7.439  47.346  67.380  1.00  0.00           C  
ATOM   2573  C   GLU B1805      -6.096  47.978  67.063  1.00  0.00           C  
ATOM   2574  O   GLU B1805      -5.988  49.195  66.883  1.00  0.00           O  
ATOM   2575  CB  GLU B1805      -7.785  46.411  66.210  1.00  0.00           C  
ATOM   2576  CG  GLU B1805      -8.876  45.428  66.478  1.00  0.00           C  
ATOM   2577  CD  GLU B1805     -10.207  46.119  66.565  1.00  0.00           C  
ATOM   2578  OE1 GLU B1805     -10.774  46.416  65.489  1.00  0.00           O  
ATOM   2579  OE2 GLU B1805     -10.656  46.409  67.701  1.00  0.00           O  
ATOM   2580  N   GLU B1806      -5.078  47.130  66.962  1.00  0.00           N  
ATOM   2581  CA  GLU B1806      -3.731  47.576  66.640  1.00  0.00           C  
ATOM   2582  C   GLU B1806      -3.331  47.103  65.235  1.00  0.00           C  
ATOM   2583  O   GLU B1806      -4.132  46.477  64.532  1.00  0.00           O  
ATOM   2584  CB  GLU B1806      -2.718  47.098  67.702  1.00  0.00           C  
ATOM   2585  CG  GLU B1806      -2.757  45.612  68.028  1.00  0.00           C  
ATOM   2586  CD  GLU B1806      -1.382  45.033  68.335  1.00  0.00           C  
ATOM   2587  OE1 GLU B1806      -0.548  45.718  68.971  1.00  0.00           O  
ATOM   2588  OE2 GLU B1806      -1.129  43.881  67.917  1.00  0.00           O  
ATOM   2589  N   ARG B1807      -2.104  47.419  64.826  1.00  0.00           N  
ATOM   2590  CA  ARG B1807      -1.584  47.043  63.514  1.00  0.00           C  
ATOM   2591  C   ARG B1807      -0.069  47.090  63.567  1.00  0.00           C  
ATOM   2592  O   ARG B1807       0.500  47.840  64.367  1.00  0.00           O  
ATOM   2593  CB  ARG B1807      -2.066  48.025  62.437  1.00  0.00           C  
ATOM   2594  CG  ARG B1807      -1.397  49.386  62.463  1.00  0.00           C  
ATOM   2595  CD  ARG B1807      -1.692  50.157  61.188  1.00  0.00           C  
ATOM   2596  NE  ARG B1807      -1.089  51.493  61.182  1.00  0.00           N  
ATOM   2597  CZ  ARG B1807      -0.656  52.128  60.094  1.00  0.00           C  
ATOM   2598  NH1 ARG B1807      -0.723  51.552  58.905  1.00  0.00           N  
ATOM   2599  NH2 ARG B1807      -0.131  53.335  60.195  1.00  0.00           N  
ATOM   2600  N   ILE B1808       0.583  46.264  62.752  1.00  0.00           N  
ATOM   2601  CA  ILE B1808       2.039  46.255  62.687  1.00  0.00           C  
ATOM   2602  C   ILE B1808       2.373  47.000  61.411  1.00  0.00           C  
ATOM   2603  O   ILE B1808       1.728  46.774  60.377  1.00  0.00           O  
ATOM   2604  CB  ILE B1808       2.593  44.858  62.601  1.00  0.00           C  
ATOM   2605  CG1 ILE B1808       2.069  44.046  63.759  1.00  0.00           C  
ATOM   2606  CG2 ILE B1808       4.093  44.886  62.685  1.00  0.00           C  
ATOM   2607  CD1 ILE B1808       2.572  42.642  63.756  1.00  0.00           C  
ATOM   2608  N   VAL B1809       3.312  47.939  61.514  1.00  0.00           N  
ATOM   2609  CA  VAL B1809       3.728  48.756  60.385  1.00  0.00           C  
ATOM   2610  C   VAL B1809       5.242  48.828  60.292  1.00  0.00           C  
ATOM   2611  O   VAL B1809       5.903  49.262  61.242  1.00  0.00           O  
ATOM   2612  CB  VAL B1809       3.239  50.220  60.528  1.00  0.00           C  
ATOM   2613  CG1 VAL B1809       3.054  50.849  59.172  1.00  0.00           C  
ATOM   2614  CG2 VAL B1809       1.959  50.290  61.287  1.00  0.00           C  
ATOM   2615  N   LEU B1810       5.803  48.368  59.181  1.00  0.00           N  
ATOM   2616  CA  LEU B1810       7.240  48.481  59.006  1.00  0.00           C  
ATOM   2617  C   LEU B1810       7.489  49.891  58.488  1.00  0.00           C  
ATOM   2618  O   LEU B1810       7.126  50.210  57.353  1.00  0.00           O  
ATOM   2619  CB  LEU B1810       7.759  47.479  57.990  1.00  0.00           C  
ATOM   2620  CG  LEU B1810       8.293  46.190  58.576  1.00  0.00           C  
ATOM   2621  CD1 LEU B1810       9.307  45.648  57.607  1.00  0.00           C  
ATOM   2622  CD2 LEU B1810       8.952  46.457  59.906  1.00  0.00           C  
ATOM   2623  N   LYS B1811       8.035  50.759  59.332  1.00  0.00           N  
ATOM   2624  CA  LYS B1811       8.309  52.122  58.908  1.00  0.00           C  
ATOM   2625  C   LYS B1811       9.698  52.219  58.264  1.00  0.00           C  
ATOM   2626  O   LYS B1811      10.617  52.840  58.802  1.00  0.00           O  
ATOM   2627  CB  LYS B1811       8.180  53.072  60.090  1.00  0.00           C  
ATOM   2628  CG  LYS B1811       6.761  53.263  60.594  1.00  0.00           C  
ATOM   2629  CD  LYS B1811       6.599  54.681  61.164  1.00  0.00           C  
ATOM   2630  CE  LYS B1811       5.157  54.988  61.570  1.00  0.00           C  
ATOM   2631  NZ  LYS B1811       4.842  56.458  61.600  1.00  0.00           N  
ATOM   2632  N   LEU B1812       9.858  51.565  57.121  1.00  0.00           N  
ATOM   2633  CA  LEU B1812      11.128  51.558  56.414  1.00  0.00           C  
ATOM   2634  C   LEU B1812      11.255  52.805  55.589  1.00  0.00           C  
ATOM   2635  O   LEU B1812      10.236  53.336  55.136  1.00  0.00           O  
ATOM   2636  CB  LEU B1812      11.181  50.373  55.472  1.00  0.00           C  
ATOM   2637  CG  LEU B1812      11.390  48.977  56.040  1.00  0.00           C  
ATOM   2638  CD1 LEU B1812      11.002  47.956  54.975  1.00  0.00           C  
ATOM   2639  CD2 LEU B1812      12.851  48.827  56.475  1.00  0.00           C  
ATOM   2640  N   LYS B1813      12.492  53.266  55.382  1.00  0.00           N  
ATOM   2641  CA  LYS B1813      12.738  54.453  54.551  1.00  0.00           C  
ATOM   2642  C   LYS B1813      12.206  54.056  53.175  1.00  0.00           C  
ATOM   2643  O   LYS B1813      12.620  53.022  52.637  1.00  0.00           O  
ATOM   2644  CB  LYS B1813      14.241  54.746  54.460  1.00  0.00           C  
ATOM   2645  CG  LYS B1813      14.565  56.094  53.805  1.00  0.00           C  
ATOM   2646  CD  LYS B1813      16.032  56.168  53.363  1.00  0.00           C  
ATOM   2647  CE  LYS B1813      16.377  57.488  52.656  1.00  0.00           C  
ATOM   2648  NZ  LYS B1813      16.602  58.604  53.617  1.00  0.00           N  
ATOM   2649  N   PRO B1814      11.339  54.891  52.562  1.00  0.00           N  
ATOM   2650  CA  PRO B1814      10.734  54.626  51.233  1.00  0.00           C  
ATOM   2651  C   PRO B1814      11.648  54.061  50.131  1.00  0.00           C  
ATOM   2652  O   PRO B1814      11.353  53.010  49.533  1.00  0.00           O  
ATOM   2653  CB  PRO B1814      10.151  55.988  50.824  1.00  0.00           C  
ATOM   2654  CG  PRO B1814       9.891  56.673  52.105  1.00  0.00           C  
ATOM   2655  CD  PRO B1814      11.062  56.274  52.987  1.00  0.00           C  
ATOM   2656  N   GLN B1815      12.750  54.762  49.874  1.00  0.00           N  
ATOM   2657  CA  GLN B1815      13.715  54.379  48.864  1.00  0.00           C  
ATOM   2658  C   GLN B1815      14.285  52.980  49.059  1.00  0.00           C  
ATOM   2659  O   GLN B1815      14.755  52.363  48.108  1.00  0.00           O  
ATOM   2660  CB  GLN B1815      14.814  55.416  48.805  1.00  0.00           C  
ATOM   2661  CG  GLN B1815      14.310  56.844  48.425  1.00  0.00           C  
ATOM   2662  CD  GLN B1815      13.750  57.691  49.611  1.00  0.00           C  
ATOM   2663  OE1 GLN B1815      13.728  57.240  50.775  1.00  0.00           O  
ATOM   2664  NE2 GLN B1815      13.325  58.927  49.313  1.00  0.00           N  
ATOM   2665  N   LEU B1816      14.151  52.444  50.267  1.00  0.00           N  
ATOM   2666  CA  LEU B1816      14.621  51.095  50.584  1.00  0.00           C  
ATOM   2667  C   LEU B1816      13.556  49.985  50.645  1.00  0.00           C  
ATOM   2668  O   LEU B1816      13.893  48.792  50.687  1.00  0.00           O  
ATOM   2669  CB  LEU B1816      15.384  51.116  51.905  1.00  0.00           C  
ATOM   2670  CG  LEU B1816      16.675  51.927  51.878  1.00  0.00           C  
ATOM   2671  CD1 LEU B1816      17.369  51.757  53.188  1.00  0.00           C  
ATOM   2672  CD2 LEU B1816      17.593  51.462  50.757  1.00  0.00           C  
ATOM   2673  N   ALA B1817      12.285  50.370  50.695  1.00  0.00           N  
ATOM   2674  CA  ALA B1817      11.185  49.417  50.781  1.00  0.00           C  
ATOM   2675  C   ALA B1817      11.224  48.368  49.684  1.00  0.00           C  
ATOM   2676  O   ALA B1817      11.472  48.717  48.526  1.00  0.00           O  
ATOM   2677  CB  ALA B1817       9.869  50.161  50.693  1.00  0.00           C  
ATOM   2678  N   PRO B1818      10.985  47.073  50.021  1.00  0.00           N  
ATOM   2679  CA  PRO B1818      11.001  46.050  48.974  1.00  0.00           C  
ATOM   2680  C   PRO B1818       9.970  46.445  47.865  1.00  0.00           C  
ATOM   2681  O   PRO B1818      10.223  46.221  46.673  1.00  0.00           O  
ATOM   2682  CB  PRO B1818      10.630  44.769  49.739  1.00  0.00           C  
ATOM   2683  CG  PRO B1818       9.853  45.262  50.880  1.00  0.00           C  
ATOM   2684  CD  PRO B1818      10.669  46.454  51.312  1.00  0.00           C  
ATOM   2685  N   ILE B1819       8.869  47.111  48.234  1.00  0.00           N  
ATOM   2686  CA  ILE B1819       7.884  47.553  47.232  1.00  0.00           C  
ATOM   2687  C   ILE B1819       7.507  49.030  47.428  1.00  0.00           C  
ATOM   2688  O   ILE B1819       7.137  49.430  48.530  1.00  0.00           O  
ATOM   2689  CB  ILE B1819       6.574  46.764  47.309  1.00  0.00           C  
ATOM   2690  CG1 ILE B1819       6.832  45.272  47.121  1.00  0.00           C  
ATOM   2691  CG2 ILE B1819       5.564  47.308  46.285  1.00  0.00           C  
ATOM   2692  CD1 ILE B1819       5.611  44.435  47.372  1.00  0.00           C  
ATOM   2693  N   LYS B1820       7.533  49.819  46.354  1.00  0.00           N  
ATOM   2694  CA  LYS B1820       7.204  51.233  46.450  1.00  0.00           C  
ATOM   2695  C   LYS B1820       5.729  51.490  46.337  1.00  0.00           C  
ATOM   2696  O   LYS B1820       5.159  52.194  47.164  1.00  0.00           O  
ATOM   2697  CB  LYS B1820       7.948  52.057  45.408  1.00  0.00           C  
ATOM   2698  CG  LYS B1820       9.342  52.500  45.822  1.00  0.00           C  
ATOM   2699  CD  LYS B1820      10.290  51.334  46.031  1.00  0.00           C  
ATOM   2700  CE  LYS B1820      11.690  51.823  46.393  1.00  0.00           C  
ATOM   2701  NZ  LYS B1820      12.664  50.705  46.643  1.00  0.00           N  
ATOM   2702  N   VAL B1821       5.085  50.964  45.309  1.00  0.00           N  
ATOM   2703  CA  VAL B1821       3.650  51.214  45.188  1.00  0.00           C  
ATOM   2704  C   VAL B1821       2.925  49.931  44.912  1.00  0.00           C  
ATOM   2705  O   VAL B1821       3.473  49.067  44.226  1.00  0.00           O  
ATOM   2706  CB  VAL B1821       3.311  52.154  44.020  1.00  0.00           C  
ATOM   2707  CG1 VAL B1821       1.801  52.485  44.012  1.00  0.00           C  
ATOM   2708  CG2 VAL B1821       4.138  53.404  44.104  1.00  0.00           C  
ATOM   2709  N   ALA B1822       1.728  49.783  45.483  1.00  0.00           N  
ATOM   2710  CA  ALA B1822       0.905  48.604  45.218  1.00  0.00           C  
ATOM   2711  C   ALA B1822      -0.346  49.145  44.542  1.00  0.00           C  
ATOM   2712  O   ALA B1822      -0.915  50.161  44.984  1.00  0.00           O  
ATOM   2713  CB  ALA B1822       0.550  47.850  46.477  1.00  0.00           C  
ATOM   2714  N   VAL B1830      -0.684  48.544  43.406  1.00  0.00           N  
ATOM   2715  CA  VAL B1830      -1.845  48.936  42.637  1.00  0.00           C  
ATOM   2716  C   VAL B1830      -2.812  47.808  42.888  1.00  0.00           C  
ATOM   2717  O   VAL B1830      -2.520  46.658  42.576  1.00  0.00           O  
ATOM   2718  CB  VAL B1830      -1.493  49.025  41.179  1.00  0.00           C  
ATOM   2719  CG1 VAL B1830      -2.712  49.400  40.386  1.00  0.00           C  
ATOM   2720  CG2 VAL B1830      -0.353  50.031  40.993  1.00  0.00           C  
ATOM   2721  N   ILE B1831      -3.954  48.139  43.479  1.00  0.00           N  
ATOM   2722  CA  ILE B1831      -4.956  47.136  43.855  1.00  0.00           C  
ATOM   2723  C   ILE B1831      -6.375  47.380  43.304  1.00  0.00           C  
ATOM   2724  O   ILE B1831      -6.904  48.502  43.399  1.00  0.00           O  
ATOM   2725  CB  ILE B1831      -5.090  47.093  45.400  1.00  0.00           C  
ATOM   2726  CG1 ILE B1831      -3.733  47.300  46.064  1.00  0.00           C  
ATOM   2727  CG2 ILE B1831      -5.659  45.769  45.844  1.00  0.00           C  
ATOM   2728  CD1 ILE B1831      -3.803  47.314  47.560  1.00  0.00           C  
ATOM   2729  N   PRO B1832      -7.027  46.334  42.745  1.00  0.00           N  
ATOM   2730  CA  PRO B1832      -8.389  46.467  42.203  1.00  0.00           C  
ATOM   2731  C   PRO B1832      -9.420  46.262  43.300  1.00  0.00           C  
ATOM   2732  O   PRO B1832      -9.294  45.323  44.093  1.00  0.00           O  
ATOM   2733  CB  PRO B1832      -8.461  45.341  41.175  1.00  0.00           C  
ATOM   2734  CG  PRO B1832      -7.597  44.295  41.755  1.00  0.00           C  
ATOM   2735  CD  PRO B1832      -6.420  45.058  42.320  1.00  0.00           C  
ATOM   2736  N   LEU B1833     -10.446  47.106  43.343  1.00  0.00           N  
ATOM   2737  CA  LEU B1833     -11.467  46.961  44.374  1.00  0.00           C  
ATOM   2738  C   LEU B1833     -12.204  45.604  44.310  1.00  0.00           C  
ATOM   2739  O   LEU B1833     -12.274  44.900  45.307  1.00  0.00           O  
ATOM   2740  CB  LEU B1833     -12.437  48.141  44.356  1.00  0.00           C  
ATOM   2741  CG  LEU B1833     -13.256  48.254  45.644  1.00  0.00           C  
ATOM   2742  CD1 LEU B1833     -12.395  47.952  46.877  1.00  0.00           C  
ATOM   2743  CD2 LEU B1833     -13.863  49.637  45.716  1.00  0.00           C  
ATOM   2744  N   VAL B1834     -12.708  45.215  43.144  1.00  0.00           N  
ATOM   2745  CA  VAL B1834     -13.391  43.930  42.992  1.00  0.00           C  
ATOM   2746  C   VAL B1834     -12.535  43.086  42.052  1.00  0.00           C  
ATOM   2747  O   VAL B1834     -12.022  43.593  41.052  1.00  0.00           O  
ATOM   2748  CB  VAL B1834     -14.815  44.094  42.415  1.00  0.00           C  
ATOM   2749  CG1 VAL B1834     -15.822  44.317  43.526  1.00  0.00           C  
ATOM   2750  CG2 VAL B1834     -14.862  45.268  41.467  1.00  0.00           C  
ATOM   2751  N   LYS B1835     -12.387  41.803  42.377  1.00  0.00           N  
ATOM   2752  CA  LYS B1835     -11.555  40.847  41.604  1.00  0.00           C  
ATOM   2753  C   LYS B1835     -12.123  40.265  40.298  1.00  0.00           C  
ATOM   2754  O   LYS B1835     -11.373  39.790  39.439  1.00  0.00           O  
ATOM   2755  CB  LYS B1835     -11.138  39.672  42.507  1.00  0.00           C  
ATOM   2756  CG  LYS B1835      -9.657  39.631  42.881  1.00  0.00           C  
ATOM   2757  CD  LYS B1835      -9.198  40.863  43.690  1.00  0.00           C  
ATOM   2758  CE  LYS B1835      -9.790  40.921  45.112  1.00  0.00           C  
ATOM   2759  NZ  LYS B1835      -9.184  42.028  45.921  1.00  0.00           N  
ATOM   2760  N   ASN B1836     -13.447  40.228  40.196  1.00  0.00           N  
ATOM   2761  CA  ASN B1836     -14.111  39.684  39.021  1.00  0.00           C  
ATOM   2762  C   ASN B1836     -14.178  40.659  37.827  1.00  0.00           C  
ATOM   2763  O   ASN B1836     -14.035  40.224  36.685  1.00  0.00           O  
ATOM   2764  CB  ASN B1836     -15.519  39.170  39.389  1.00  0.00           C  
ATOM   2765  CG  ASN B1836     -16.497  40.303  39.722  1.00  0.00           C  
ATOM   2766  OD1 ASN B1836     -16.103  41.363  40.222  1.00  0.00           O  
ATOM   2767  ND2 ASN B1836     -17.774  40.086  39.432  1.00  0.00           N  
ATOM   2768  N   ARG B1837     -14.343  41.963  38.079  1.00  0.00           N  
ATOM   2769  CA  ARG B1837     -14.452  42.960  36.998  1.00  0.00           C  
ATOM   2770  C   ARG B1837     -13.267  43.154  36.046  1.00  0.00           C  
ATOM   2771  O   ARG B1837     -12.216  43.687  36.431  1.00  0.00           O  
ATOM   2772  CB  ARG B1837     -14.912  44.302  37.549  1.00  0.00           C  
ATOM   2773  CG  ARG B1837     -16.412  44.428  37.577  1.00  0.00           C  
ATOM   2774  CD  ARG B1837     -16.989  44.175  36.189  1.00  0.00           C  
ATOM   2775  NE  ARG B1837     -18.341  44.709  36.052  1.00  0.00           N  
ATOM   2776  CZ  ARG B1837     -18.792  45.333  34.965  1.00  0.00           C  
ATOM   2777  NH1 ARG B1837     -18.020  45.433  33.897  1.00  0.00           N  
ATOM   2778  NH2 ARG B1837     -20.035  45.805  34.928  1.00  0.00           N  
ATOM   2779  N   PRO B1838     -13.458  42.794  34.762  1.00  0.00           N  
ATOM   2780  CA  PRO B1838     -12.418  42.913  33.748  1.00  0.00           C  
ATOM   2781  C   PRO B1838     -11.964  44.330  33.439  1.00  0.00           C  
ATOM   2782  O   PRO B1838     -10.766  44.580  33.375  1.00  0.00           O  
ATOM   2783  CB  PRO B1838     -13.022  42.199  32.538  1.00  0.00           C  
ATOM   2784  CG  PRO B1838     -14.468  42.314  32.728  1.00  0.00           C  
ATOM   2785  CD  PRO B1838     -14.668  42.165  34.199  1.00  0.00           C  
ATOM   2786  N   GLU B1839     -12.904  45.257  33.288  1.00  0.00           N  
ATOM   2787  CA  GLU B1839     -12.536  46.627  32.990  1.00  0.00           C  
ATOM   2788  C   GLU B1839     -11.663  47.160  34.112  1.00  0.00           C  
ATOM   2789  O   GLU B1839     -10.750  47.942  33.854  1.00  0.00           O  
ATOM   2790  CB  GLU B1839     -13.757  47.525  32.805  1.00  0.00           C  
ATOM   2791  CG  GLU B1839     -14.668  47.118  31.682  1.00  0.00           C  
ATOM   2792  CD  GLU B1839     -15.830  46.291  32.170  1.00  0.00           C  
ATOM   2793  OE1 GLU B1839     -15.619  45.388  33.007  1.00  0.00           O  
ATOM   2794  OE2 GLU B1839     -16.979  46.563  31.752  1.00  0.00           O  
ATOM   2795  N   ILE B1840     -11.922  46.720  35.348  1.00  0.00           N  
ATOM   2796  CA  ILE B1840     -11.141  47.157  36.523  1.00  0.00           C  
ATOM   2797  C   ILE B1840      -9.726  46.572  36.565  1.00  0.00           C  
ATOM   2798  O   ILE B1840      -8.754  47.316  36.646  1.00  0.00           O  
ATOM   2799  CB  ILE B1840     -11.869  46.845  37.857  1.00  0.00           C  
ATOM   2800  CG1 ILE B1840     -13.058  47.787  38.018  1.00  0.00           C  
ATOM   2801  CG2 ILE B1840     -10.927  47.015  39.030  1.00  0.00           C  
ATOM   2802  CD1 ILE B1840     -13.979  47.451  39.128  1.00  0.00           C  
ATOM   2803  N   THR B1841      -9.620  45.251  36.476  1.00  0.00           N  
ATOM   2804  CA  THR B1841      -8.328  44.582  36.508  1.00  0.00           C  
ATOM   2805  C   THR B1841      -7.445  44.996  35.339  1.00  0.00           C  
ATOM   2806  O   THR B1841      -6.245  45.217  35.493  1.00  0.00           O  
ATOM   2807  CB  THR B1841      -8.477  43.088  36.408  1.00  0.00           C  
ATOM   2808  OG1 THR B1841      -8.969  42.789  35.112  1.00  0.00           O  
ATOM   2809  CG2 THR B1841      -9.458  42.567  37.423  1.00  0.00           C  
ATOM   2810  N   GLU B1842      -8.037  45.057  34.159  1.00  0.00           N  
ATOM   2811  CA  GLU B1842      -7.310  45.439  32.966  1.00  0.00           C  
ATOM   2812  C   GLU B1842      -6.795  46.892  33.123  1.00  0.00           C  
ATOM   2813  O   GLU B1842      -5.651  47.209  32.754  1.00  0.00           O  
ATOM   2814  CB  GLU B1842      -8.233  45.242  31.745  1.00  0.00           C  
ATOM   2815  CG  GLU B1842      -7.587  45.318  30.358  1.00  0.00           C  
ATOM   2816  CD  GLU B1842      -8.086  46.526  29.563  1.00  0.00           C  
ATOM   2817  OE1 GLU B1842      -9.332  46.706  29.452  1.00  0.00           O  
ATOM   2818  OE2 GLU B1842      -7.227  47.311  29.079  1.00  0.00           O  
ATOM   2819  N   TYR B1843      -7.589  47.749  33.761  1.00  0.00           N  
ATOM   2820  CA  TYR B1843      -7.180  49.140  33.964  1.00  0.00           C  
ATOM   2821  C   TYR B1843      -5.930  49.215  34.859  1.00  0.00           C  
ATOM   2822  O   TYR B1843      -4.895  49.843  34.518  1.00  0.00           O  
ATOM   2823  CB  TYR B1843      -8.326  49.919  34.609  1.00  0.00           C  
ATOM   2824  CG  TYR B1843      -8.050  51.391  34.732  1.00  0.00           C  
ATOM   2825  CD1 TYR B1843      -7.170  51.877  35.693  1.00  0.00           C  
ATOM   2826  CD2 TYR B1843      -8.644  52.300  33.872  1.00  0.00           C  
ATOM   2827  CE1 TYR B1843      -6.886  53.234  35.788  1.00  0.00           C  
ATOM   2828  CE2 TYR B1843      -8.366  53.661  33.963  1.00  0.00           C  
ATOM   2829  CZ  TYR B1843      -7.489  54.123  34.922  1.00  0.00           C  
ATOM   2830  OH  TYR B1843      -7.221  55.467  35.020  1.00  0.00           O  
ATOM   2831  N   ALA B1844      -6.087  48.574  36.015  1.00  0.00           N  
ATOM   2832  CA  ALA B1844      -5.086  48.472  37.067  1.00  0.00           C  
ATOM   2833  C   ALA B1844      -3.737  47.987  36.548  1.00  0.00           C  
ATOM   2834  O   ALA B1844      -2.691  48.579  36.861  1.00  0.00           O  
ATOM   2835  CB  ALA B1844      -5.598  47.540  38.182  1.00  0.00           C  
ATOM   2836  N   LYS B1845      -3.753  46.901  35.783  1.00  0.00           N  
ATOM   2837  CA  LYS B1845      -2.519  46.378  35.231  1.00  0.00           C  
ATOM   2838  C   LYS B1845      -1.835  47.434  34.361  1.00  0.00           C  
ATOM   2839  O   LYS B1845      -0.647  47.702  34.546  1.00  0.00           O  
ATOM   2840  CB  LYS B1845      -2.794  45.131  34.414  1.00  0.00           C  
ATOM   2841  CG  LYS B1845      -3.142  43.914  35.225  1.00  0.00           C  
ATOM   2842  CD  LYS B1845      -3.913  42.877  34.377  1.00  0.00           C  
ATOM   2843  CE  LYS B1845      -3.497  41.417  34.655  1.00  0.00           C  
ATOM   2844  NZ  LYS B1845      -2.094  41.162  34.171  1.00  0.00           N  
ATOM   2845  N   ARG B1847      -2.587  48.057  33.450  1.00  0.00           N  
ATOM   2846  CA  ARG B1847      -2.035  49.080  32.575  1.00  0.00           C  
ATOM   2847  C   ARG B1847      -1.409  50.220  33.369  1.00  0.00           C  
ATOM   2848  O   ARG B1847      -0.368  50.795  32.995  1.00  0.00           O  
ATOM   2849  CB  ARG B1847      -3.117  49.597  31.654  1.00  0.00           C  
ATOM   2850  CG  ARG B1847      -3.161  48.875  30.314  1.00  0.00           C  
ATOM   2851  CD  ARG B1847      -4.464  49.144  29.564  1.00  0.00           C  
ATOM   2852  NE  ARG B1847      -4.884  50.555  29.661  1.00  0.00           N  
ATOM   2853  CZ  ARG B1847      -6.130  50.971  29.941  1.00  0.00           C  
ATOM   2854  NH1 ARG B1847      -7.109  50.082  30.139  1.00  0.00           N  
ATOM   2855  NH2 ARG B1847      -6.400  52.285  30.011  1.00  0.00           N  
ATOM   2856  N   LEU B1848      -2.025  50.505  34.504  1.00  0.00           N  
ATOM   2857  CA  LEU B1848      -1.560  51.543  35.401  1.00  0.00           C  
ATOM   2858  C   LEU B1848      -0.213  51.220  36.111  1.00  0.00           C  
ATOM   2859  O   LEU B1848       0.687  52.079  36.201  1.00  0.00           O  
ATOM   2860  CB  LEU B1848      -2.651  51.786  36.414  1.00  0.00           C  
ATOM   2861  CG  LEU B1848      -2.257  52.768  37.494  1.00  0.00           C  
ATOM   2862  CD1 LEU B1848      -1.987  54.114  36.855  1.00  0.00           C  
ATOM   2863  CD2 LEU B1848      -3.372  52.845  38.513  1.00  0.00           C  
ATOM   2864  N   LYS B1849      -0.101  49.997  36.635  1.00  0.00           N  
ATOM   2865  CA  LYS B1849       1.115  49.524  37.318  1.00  0.00           C  
ATOM   2866  C   LYS B1849       2.350  49.699  36.414  1.00  0.00           C  
ATOM   2867  O   LYS B1849       3.462  50.027  36.877  1.00  0.00           O  
ATOM   2868  CB  LYS B1849       0.970  48.033  37.710  1.00  0.00           C  
ATOM   2869  CG  LYS B1849       2.260  47.398  38.203  1.00  0.00           C  
ATOM   2870  CD  LYS B1849       2.649  46.206  37.330  1.00  0.00           C  
ATOM   2871  CE  LYS B1849       4.142  45.907  37.447  1.00  0.00           C  
ATOM   2872  NZ  LYS B1849       4.636  44.850  36.546  1.00  0.00           N  
ATOM   2873  N   ALA B1850       2.150  49.433  35.125  1.00  0.00           N  
ATOM   2874  CA  ALA B1850       3.216  49.562  34.152  1.00  0.00           C  
ATOM   2875  C   ALA B1850       3.544  51.020  33.957  1.00  0.00           C  
ATOM   2876  O   ALA B1850       4.724  51.368  33.886  1.00  0.00           O  
ATOM   2877  CB  ALA B1850       2.820  48.959  32.872  1.00  0.00           C  
ATOM   2878  N   ARG B1851       2.523  51.878  33.869  1.00  0.00           N  
ATOM   2879  CA  ARG B1851       2.800  53.295  33.700  1.00  0.00           C  
ATOM   2880  C   ARG B1851       3.653  53.787  34.865  1.00  0.00           C  
ATOM   2881  O   ARG B1851       4.620  54.511  34.663  1.00  0.00           O  
ATOM   2882  CB  ARG B1851       1.529  54.133  33.611  1.00  0.00           C  
ATOM   2883  CG  ARG B1851       1.846  55.573  33.151  1.00  0.00           C  
ATOM   2884  CD  ARG B1851       1.069  56.689  33.898  1.00  0.00           C  
ATOM   2885  NE  ARG B1851      -0.259  56.986  33.335  1.00  0.00           N  
ATOM   2886  CZ  ARG B1851      -0.712  58.218  33.078  1.00  0.00           C  
ATOM   2887  NH1 ARG B1851       0.059  59.287  33.293  1.00  0.00           N  
ATOM   2888  NH2 ARG B1851      -1.933  58.379  32.569  1.00  0.00           N  
ATOM   2889  N   LEU B1852       3.320  53.351  36.073  1.00  0.00           N  
ATOM   2890  CA  LEU B1852       4.050  53.754  37.262  1.00  0.00           C  
ATOM   2891  C   LEU B1852       5.468  53.182  37.329  1.00  0.00           C  
ATOM   2892  O   LEU B1852       6.408  53.849  37.786  1.00  0.00           O  
ATOM   2893  CB  LEU B1852       3.258  53.348  38.505  1.00  0.00           C  
ATOM   2894  CG  LEU B1852       1.860  53.973  38.577  1.00  0.00           C  
ATOM   2895  CD1 LEU B1852       1.111  53.464  39.824  1.00  0.00           C  
ATOM   2896  CD2 LEU B1852       1.974  55.497  38.553  1.00  0.00           C  
ATOM   2897  N   LEU B1853       5.628  51.937  36.903  1.00  0.00           N  
ATOM   2898  CA  LEU B1853       6.948  51.337  36.938  1.00  0.00           C  
ATOM   2899  C   LEU B1853       7.898  52.143  36.047  1.00  0.00           C  
ATOM   2900  O   LEU B1853       9.086  52.339  36.356  1.00  0.00           O  
ATOM   2901  CB  LEU B1853       6.858  49.898  36.467  1.00  0.00           C  
ATOM   2902  CG  LEU B1853       8.167  49.109  36.507  1.00  0.00           C  
ATOM   2903  CD1 LEU B1853       9.022  49.458  37.733  1.00  0.00           C  
ATOM   2904  CD2 LEU B1853       7.806  47.645  36.507  1.00  0.00           C  
ATOM   2905  N   ALA B1854       7.329  52.668  34.972  1.00  0.00           N  
ATOM   2906  CA  ALA B1854       8.053  53.456  33.994  1.00  0.00           C  
ATOM   2907  C   ALA B1854       8.674  54.729  34.552  1.00  0.00           C  
ATOM   2908  O   ALA B1854       9.580  55.299  33.944  1.00  0.00           O  
ATOM   2909  CB  ALA B1854       7.131  53.801  32.866  1.00  0.00           C  
ATOM   2910  N   LEU B1855       8.134  55.223  35.663  1.00  0.00           N  
ATOM   2911  CA  LEU B1855       8.662  56.431  36.291  1.00  0.00           C  
ATOM   2912  C   LEU B1855      10.070  56.170  36.778  1.00  0.00           C  
ATOM   2913  O   LEU B1855      10.832  57.103  36.977  1.00  0.00           O  
ATOM   2914  CB  LEU B1855       7.799  56.861  37.477  1.00  0.00           C  
ATOM   2915  CG  LEU B1855       6.387  57.232  37.055  1.00  0.00           C  
ATOM   2916  CD1 LEU B1855       5.469  57.284  38.256  1.00  0.00           C  
ATOM   2917  CD2 LEU B1855       6.413  58.544  36.286  1.00  0.00           C  
ATOM   2918  N   GLY B1856      10.399  54.908  37.016  1.00  0.00           N  
ATOM   2919  CA  GLY B1856      11.731  54.580  37.480  1.00  0.00           C  
ATOM   2920  C   GLY B1856      11.986  54.951  38.933  1.00  0.00           C  
ATOM   2921  O   GLY B1856      13.107  55.299  39.296  1.00  0.00           O  
ATOM   2922  N   LEU B1857      10.956  54.865  39.774  1.00  0.00           N  
ATOM   2923  CA  LEU B1857      11.114  55.184  41.190  1.00  0.00           C  
ATOM   2924  C   LEU B1857      11.231  53.927  42.062  1.00  0.00           C  
ATOM   2925  O   LEU B1857      11.363  54.036  43.287  1.00  0.00           O  
ATOM   2926  CB  LEU B1857       9.948  56.035  41.667  1.00  0.00           C  
ATOM   2927  CG  LEU B1857       9.869  57.373  40.968  1.00  0.00           C  
ATOM   2928  CD1 LEU B1857       8.468  57.930  41.069  1.00  0.00           C  
ATOM   2929  CD2 LEU B1857      10.899  58.310  41.570  1.00  0.00           C  
ATOM   2930  N   GLY B1860      11.210  52.741  41.445  1.00  0.00           N  
ATOM   2931  CA  GLY B1860      11.299  51.504  42.210  1.00  0.00           C  
ATOM   2932  C   GLY B1860      10.156  50.557  41.873  1.00  0.00           C  
ATOM   2933  O   GLY B1860       9.230  50.927  41.120  1.00  0.00           O  
ATOM   2934  N   ARG B1861      10.198  49.352  42.436  1.00  0.00           N  
ATOM   2935  CA  ARG B1861       9.188  48.351  42.156  1.00  0.00           C  
ATOM   2936  C   ARG B1861       7.730  48.743  42.446  1.00  0.00           C  
ATOM   2937  O   ARG B1861       7.425  49.247  43.523  1.00  0.00           O  
ATOM   2938  CB  ARG B1861       9.542  47.081  42.909  1.00  0.00           C  
ATOM   2939  CG  ARG B1861       8.444  46.051  42.949  1.00  0.00           C  
ATOM   2940  CD  ARG B1861       8.784  44.834  42.106  1.00  0.00           C  
ATOM   2941  NE  ARG B1861       8.832  43.607  42.911  1.00  0.00           N  
ATOM   2942  CZ  ARG B1861       8.102  42.513  42.665  1.00  0.00           C  
ATOM   2943  NH1 ARG B1861       7.263  42.481  41.622  1.00  0.00           N  
ATOM   2944  NH2 ARG B1861       8.219  41.446  43.453  1.00  0.00           N  
ATOM   2945  N   VAL B1862       6.858  48.613  41.448  1.00  0.00           N  
ATOM   2946  CA  VAL B1862       5.420  48.865  41.613  1.00  0.00           C  
ATOM   2947  C   VAL B1862       4.873  47.436  41.463  1.00  0.00           C  
ATOM   2948  O   VAL B1862       5.385  46.653  40.646  1.00  0.00           O  
ATOM   2949  CB  VAL B1862       4.851  49.778  40.509  1.00  0.00           C  
ATOM   2950  CG1 VAL B1862       3.331  49.965  40.681  1.00  0.00           C  
ATOM   2951  CG2 VAL B1862       5.558  51.118  40.548  1.00  0.00           C  
ATOM   2952  N   LEU B1863       3.887  47.061  42.262  1.00  0.00           N  
ATOM   2953  CA  LEU B1863       3.371  45.696  42.201  1.00  0.00           C  
ATOM   2954  C   LEU B1863       1.856  45.615  41.982  1.00  0.00           C  
ATOM   2955  O   LEU B1863       1.096  46.361  42.629  1.00  0.00           O  
ATOM   2956  CB  LEU B1863       3.734  44.984  43.505  1.00  0.00           C  
ATOM   2957  CG  LEU B1863       3.237  43.552  43.696  1.00  0.00           C  
ATOM   2958  CD1 LEU B1863       4.423  42.661  43.871  1.00  0.00           C  
ATOM   2959  CD2 LEU B1863       2.345  43.429  44.907  1.00  0.00           C  
ATOM   2960  N   TYR B1864       1.400  44.754  41.066  1.00  0.00           N  
ATOM   2961  CA  TYR B1864      -0.048  44.628  40.864  1.00  0.00           C  
ATOM   2962  C   TYR B1864      -0.498  43.572  41.863  1.00  0.00           C  
ATOM   2963  O   TYR B1864       0.044  42.471  41.877  1.00  0.00           O  
ATOM   2964  CB  TYR B1864      -0.376  44.236  39.417  1.00  0.00           C  
ATOM   2965  CG  TYR B1864      -1.778  43.662  39.192  1.00  0.00           C  
ATOM   2966  CD1 TYR B1864      -2.896  44.475  39.111  1.00  0.00           C  
ATOM   2967  CD2 TYR B1864      -1.971  42.287  39.050  1.00  0.00           C  
ATOM   2968  CE1 TYR B1864      -4.179  43.931  38.898  1.00  0.00           C  
ATOM   2969  CE2 TYR B1864      -3.240  41.730  38.835  1.00  0.00           C  
ATOM   2970  CZ  TYR B1864      -4.336  42.556  38.761  1.00  0.00           C  
ATOM   2971  OH  TYR B1864      -5.584  41.995  38.551  1.00  0.00           O  
ATOM   2972  N   GLU B1865      -1.440  43.923  42.731  1.00  0.00           N  
ATOM   2973  CA  GLU B1865      -1.932  43.015  43.780  1.00  0.00           C  
ATOM   2974  C   GLU B1865      -3.329  42.469  43.481  1.00  0.00           C  
ATOM   2975  O   GLU B1865      -4.289  43.232  43.432  1.00  0.00           O  
ATOM   2976  CB  GLU B1865      -1.954  43.770  45.125  1.00  0.00           C  
ATOM   2977  CG  GLU B1865      -2.451  42.999  46.347  1.00  0.00           C  
ATOM   2978  CD  GLU B1865      -1.381  42.132  46.979  1.00  0.00           C  
ATOM   2979  OE1 GLU B1865      -0.240  42.616  47.170  1.00  0.00           O  
ATOM   2980  OE2 GLU B1865      -1.682  40.964  47.306  1.00  0.00           O  
ATOM   2981  N   ASP B1866      -3.458  41.154  43.326  1.00  0.00           N  
ATOM   2982  CA  ASP B1866      -4.761  40.547  43.039  1.00  0.00           C  
ATOM   2983  C   ASP B1866      -5.374  39.739  44.192  1.00  0.00           C  
ATOM   2984  O   ASP B1866      -6.376  39.050  44.002  1.00  0.00           O  
ATOM   2985  CB  ASP B1866      -4.706  39.699  41.749  1.00  0.00           C  
ATOM   2986  CG  ASP B1866      -3.604  38.634  41.777  1.00  0.00           C  
ATOM   2987  OD1 ASP B1866      -3.627  37.762  42.684  1.00  0.00           O  
ATOM   2988  OD2 ASP B1866      -2.714  38.662  40.889  1.00  0.00           O  
ATOM   2989  N   THR B1867      -4.800  39.834  45.388  1.00  0.00           N  
ATOM   2990  CA  THR B1867      -5.328  39.096  46.533  1.00  0.00           C  
ATOM   2991  C   THR B1867      -6.722  39.555  46.996  1.00  0.00           C  
ATOM   2992  O   THR B1867      -7.057  40.752  46.957  1.00  0.00           O  
ATOM   2993  CB  THR B1867      -4.325  39.084  47.711  1.00  0.00           C  
ATOM   2994  OG1 THR B1867      -3.212  38.249  47.361  1.00  0.00           O  
ATOM   2995  CG2 THR B1867      -4.978  38.542  49.001  1.00  0.00           C  
ATOM   2996  N   GLY B1878      -7.547  38.575  47.374  1.00  0.00           N  
ATOM   2997  CA  GLY B1878      -8.897  38.843  47.831  1.00  0.00           C  
ATOM   2998  C   GLY B1878      -8.917  39.684  49.087  1.00  0.00           C  
ATOM   2999  O   GLY B1878      -8.003  39.606  49.915  1.00  0.00           O  
ATOM   3000  N   ASN B1879      -9.963  40.499  49.206  1.00  0.00           N  
ATOM   3001  CA  ASN B1879     -10.176  41.387  50.349  1.00  0.00           C  
ATOM   3002  C   ASN B1879      -9.256  42.606  50.375  1.00  0.00           C  
ATOM   3003  O   ASN B1879      -8.050  42.497  50.610  1.00  0.00           O  
ATOM   3004  CB  ASN B1879     -10.083  40.602  51.673  1.00  0.00           C  
ATOM   3005  CG  ASN B1879     -10.586  41.398  52.880  1.00  0.00           C  
ATOM   3006  OD1 ASN B1879     -10.972  42.567  52.760  1.00  0.00           O  
ATOM   3007  ND2 ASN B1879     -10.590  40.758  54.050  1.00  0.00           N  
ATOM   3008  N   ILE B1880      -9.857  43.766  50.115  1.00  0.00           N  
ATOM   3009  CA  ILE B1880      -9.160  45.055  50.120  1.00  0.00           C  
ATOM   3010  C   ILE B1880      -8.586  45.344  51.518  1.00  0.00           C  
ATOM   3011  O   ILE B1880      -7.619  46.089  51.669  1.00  0.00           O  
ATOM   3012  CB  ILE B1880     -10.120  46.208  49.652  1.00  0.00           C  
ATOM   3013  CG1 ILE B1880      -9.558  47.587  50.002  1.00  0.00           C  
ATOM   3014  CG2 ILE B1880     -11.515  46.030  50.242  1.00  0.00           C  
ATOM   3015  CD1 ILE B1880      -8.383  48.012  49.170  1.00  0.00           C  
ATOM   3016  N   GLY B1881      -9.188  44.738  52.535  1.00  0.00           N  
ATOM   3017  CA  GLY B1881      -8.717  44.914  53.894  1.00  0.00           C  
ATOM   3018  C   GLY B1881      -7.445  44.121  54.148  1.00  0.00           C  
ATOM   3019  O   GLY B1881      -6.494  44.652  54.720  1.00  0.00           O  
ATOM   3020  N   LYS B1882      -7.417  42.859  53.721  1.00  0.00           N  
ATOM   3021  CA  LYS B1882      -6.246  42.010  53.912  1.00  0.00           C  
ATOM   3022  C   LYS B1882      -5.045  42.642  53.209  1.00  0.00           C  
ATOM   3023  O   LYS B1882      -3.925  42.604  53.717  1.00  0.00           O  
ATOM   3024  CB  LYS B1882      -6.505  40.597  53.356  1.00  0.00           C  
ATOM   3025  CG  LYS B1882      -5.455  39.494  53.706  1.00  0.00           C  
ATOM   3026  CD  LYS B1882      -4.002  39.782  53.196  1.00  0.00           C  
ATOM   3027  CE  LYS B1882      -3.057  38.557  53.218  1.00  0.00           C  
ATOM   3028  NZ  LYS B1882      -3.387  37.545  52.148  1.00  0.00           N  
ATOM   3029  N   ALA B1883      -5.272  43.192  52.026  1.00  0.00           N  
ATOM   3030  CA  ALA B1883      -4.201  43.802  51.265  1.00  0.00           C  
ATOM   3031  C   ALA B1883      -3.518  44.896  52.057  1.00  0.00           C  
ATOM   3032  O   ALA B1883      -2.289  44.872  52.232  1.00  0.00           O  
ATOM   3033  CB  ALA B1883      -4.734  44.353  49.955  1.00  0.00           C  
ATOM   3034  N   TYR B1884      -4.312  45.847  52.546  1.00  0.00           N  
ATOM   3035  CA  TYR B1884      -3.777  46.966  53.318  1.00  0.00           C  
ATOM   3036  C   TYR B1884      -2.918  46.446  54.465  1.00  0.00           C  
ATOM   3037  O   TYR B1884      -1.779  46.880  54.646  1.00  0.00           O  
ATOM   3038  CB  TYR B1884      -4.912  47.866  53.816  1.00  0.00           C  
ATOM   3039  CG  TYR B1884      -5.508  48.788  52.752  1.00  0.00           C  
ATOM   3040  CD1 TYR B1884      -4.763  49.197  51.645  1.00  0.00           C  
ATOM   3041  CD2 TYR B1884      -6.798  49.313  52.895  1.00  0.00           C  
ATOM   3042  CE1 TYR B1884      -5.286  50.119  50.708  1.00  0.00           C  
ATOM   3043  CE2 TYR B1884      -7.333  50.237  51.967  1.00  0.00           C  
ATOM   3044  CZ  TYR B1884      -6.576  50.646  50.878  1.00  0.00           C  
ATOM   3045  OH  TYR B1884      -7.083  51.615  50.005  1.00  0.00           O  
ATOM   3046  N   ARG B1885      -3.414  45.418  55.143  1.00  0.00           N  
ATOM   3047  CA  ARG B1885      -2.687  44.817  56.249  1.00  0.00           C  
ATOM   3048  C   ARG B1885      -1.337  44.242  55.794  1.00  0.00           C  
ATOM   3049  O   ARG B1885      -0.279  44.605  56.326  1.00  0.00           O  
ATOM   3050  CB  ARG B1885      -3.564  43.744  56.934  1.00  0.00           C  
ATOM   3051  CG  ARG B1885      -2.981  43.078  58.218  1.00  0.00           C  
ATOM   3052  CD  ARG B1885      -2.198  44.055  59.157  1.00  0.00           C  
ATOM   3053  NE  ARG B1885      -2.824  45.384  59.242  1.00  0.00           N  
ATOM   3054  CZ  ARG B1885      -2.165  46.546  59.186  1.00  0.00           C  
ATOM   3055  NH1 ARG B1885      -0.833  46.554  59.123  1.00  0.00           N  
ATOM   3056  NH2 ARG B1885      -2.842  47.702  59.248  1.00  0.00           N  
ATOM   3057  N   ARG B1886      -1.387  43.381  54.783  1.00  0.00           N  
ATOM   3058  CA  ARG B1886      -0.207  42.728  54.228  1.00  0.00           C  
ATOM   3059  C   ARG B1886       0.876  43.735  53.878  1.00  0.00           C  
ATOM   3060  O   ARG B1886       2.075  43.529  54.146  1.00  0.00           O  
ATOM   3061  CB  ARG B1886      -0.592  41.949  52.969  1.00  0.00           C  
ATOM   3062  CG  ARG B1886       0.544  41.127  52.401  1.00  0.00           C  
ATOM   3063  CD  ARG B1886       0.625  41.183  50.876  1.00  0.00           C  
ATOM   3064  NE  ARG B1886       1.809  40.460  50.386  1.00  0.00           N  
ATOM   3065  CZ  ARG B1886       2.024  40.089  49.121  1.00  0.00           C  
ATOM   3066  NH1 ARG B1886       1.140  40.367  48.167  1.00  0.00           N  
ATOM   3067  NH2 ARG B1886       3.138  39.434  48.812  1.00  0.00           N  
ATOM   3068  N   HIS B1887       0.435  44.853  53.320  1.00  0.00           N  
ATOM   3069  CA  HIS B1887       1.360  45.877  52.907  1.00  0.00           C  
ATOM   3070  C   HIS B1887       2.024  46.697  53.978  1.00  0.00           C  
ATOM   3071  O   HIS B1887       3.246  46.936  53.903  1.00  0.00           O  
ATOM   3072  CB  HIS B1887       0.771  46.718  51.793  1.00  0.00           C  
ATOM   3073  CG  HIS B1887       0.865  46.044  50.456  1.00  0.00           C  
ATOM   3074  ND1 HIS B1887       2.069  45.837  49.811  1.00  0.00           N  
ATOM   3075  CD2 HIS B1887      -0.073  45.419  49.703  1.00  0.00           C  
ATOM   3076  CE1 HIS B1887       1.870  45.107  48.727  1.00  0.00           C  
ATOM   3077  NE2 HIS B1887       0.579  44.841  48.638  1.00  0.00           N  
ATOM   3078  N   ASP B1888       1.267  47.087  54.996  1.00  0.00           N  
ATOM   3079  CA  ASP B1888       1.868  47.841  56.079  1.00  0.00           C  
ATOM   3080  C   ASP B1888       2.891  46.941  56.740  1.00  0.00           C  
ATOM   3081  O   ASP B1888       3.943  47.410  57.179  1.00  0.00           O  
ATOM   3082  CB  ASP B1888       0.830  48.236  57.104  1.00  0.00           C  
ATOM   3083  CG  ASP B1888      -0.159  49.256  56.584  1.00  0.00           C  
ATOM   3084  OD1 ASP B1888       0.113  49.910  55.552  1.00  0.00           O  
ATOM   3085  OD2 ASP B1888      -1.224  49.429  57.234  1.00  0.00           O  
ATOM   3086  N   GLU B1889       2.590  45.646  56.807  1.00  0.00           N  
ATOM   3087  CA  GLU B1889       3.510  44.714  57.425  1.00  0.00           C  
ATOM   3088  C   GLU B1889       4.838  44.602  56.695  1.00  0.00           C  
ATOM   3089  O   GLU B1889       5.872  44.386  57.332  1.00  0.00           O  
ATOM   3090  CB  GLU B1889       2.883  43.341  57.558  1.00  0.00           C  
ATOM   3091  CG  GLU B1889       1.815  43.264  58.594  1.00  0.00           C  
ATOM   3092  CD  GLU B1889       1.828  41.918  59.242  1.00  0.00           C  
ATOM   3093  OE1 GLU B1889       1.558  40.914  58.557  1.00  0.00           O  
ATOM   3094  OE2 GLU B1889       2.166  41.826  60.432  1.00  0.00           O  
ATOM   3095  N   VAL B1890       4.814  44.721  55.365  1.00  0.00           N  
ATOM   3096  CA  VAL B1890       6.046  44.624  54.568  1.00  0.00           C  
ATOM   3097  C   VAL B1890       6.598  45.988  54.219  1.00  0.00           C  
ATOM   3098  O   VAL B1890       7.387  46.135  53.286  1.00  0.00           O  
ATOM   3099  CB  VAL B1890       5.851  43.839  53.276  1.00  0.00           C  
ATOM   3100  CG1 VAL B1890       5.559  42.389  53.593  1.00  0.00           C  
ATOM   3101  CG2 VAL B1890       4.749  44.473  52.447  1.00  0.00           C  
ATOM   3102  N   GLY B1891       6.039  46.988  54.877  1.00  0.00           N  
ATOM   3103  CA  GLY B1891       6.481  48.351  54.731  1.00  0.00           C  
ATOM   3104  C   GLY B1891       6.348  49.095  53.427  1.00  0.00           C  
ATOM   3105  O   GLY B1891       7.103  50.045  53.224  1.00  0.00           O  
ATOM   3106  N   THR B1892       5.395  48.756  52.559  1.00  0.00           N  
ATOM   3107  CA  THR B1892       5.305  49.503  51.288  1.00  0.00           C  
ATOM   3108  C   THR B1892       4.558  50.853  51.520  1.00  0.00           C  
ATOM   3109  O   THR B1892       3.463  50.882  52.087  1.00  0.00           O  
ATOM   3110  CB  THR B1892       4.809  48.578  50.095  1.00  0.00           C  
ATOM   3111  OG1 THR B1892       3.382  48.543  50.034  1.00  0.00           O  
ATOM   3112  CG2 THR B1892       5.340  47.117  50.306  1.00  0.00           C  
ATOM   3113  N   PRO B1893       5.221  51.999  51.207  1.00  0.00           N  
ATOM   3114  CA  PRO B1893       4.745  53.378  51.353  1.00  0.00           C  
ATOM   3115  C   PRO B1893       3.394  53.828  50.804  1.00  0.00           C  
ATOM   3116  O   PRO B1893       2.726  54.665  51.436  1.00  0.00           O  
ATOM   3117  CB  PRO B1893       5.886  54.216  50.760  1.00  0.00           C  
ATOM   3118  CG  PRO B1893       6.537  53.320  49.808  1.00  0.00           C  
ATOM   3119  CD  PRO B1893       6.537  51.988  50.530  1.00  0.00           C  
ATOM   3120  N   PHE B1894       3.008  53.342  49.626  1.00  0.00           N  
ATOM   3121  CA  PHE B1894       1.744  53.752  49.041  1.00  0.00           C  
ATOM   3122  C   PHE B1894       0.947  52.657  48.411  1.00  0.00           C  
ATOM   3123  O   PHE B1894       1.496  51.675  47.923  1.00  0.00           O  
ATOM   3124  CB  PHE B1894       1.995  54.812  48.011  1.00  0.00           C  
ATOM   3125  CG  PHE B1894       2.674  56.014  48.568  1.00  0.00           C  
ATOM   3126  CD1 PHE B1894       1.941  56.976  49.268  1.00  0.00           C  
ATOM   3127  CD2 PHE B1894       4.060  56.185  48.423  1.00  0.00           C  
ATOM   3128  CE1 PHE B1894       2.579  58.106  49.821  1.00  0.00           C  
ATOM   3129  CE2 PHE B1894       4.714  57.307  48.969  1.00  0.00           C  
ATOM   3130  CZ  PHE B1894       3.970  58.273  49.670  1.00  0.00           C  
ATOM   3131  N   ALA B1895      -0.361  52.830  48.439  1.00  0.00           N  
ATOM   3132  CA  ALA B1895      -1.282  51.866  47.867  1.00  0.00           C  
ATOM   3133  C   ALA B1895      -2.340  52.605  47.070  1.00  0.00           C  
ATOM   3134  O   ALA B1895      -3.082  53.458  47.582  1.00  0.00           O  
ATOM   3135  CB  ALA B1895      -1.925  51.042  48.947  1.00  0.00           C  
ATOM   3136  N   VAL B1896      -2.344  52.339  45.783  1.00  0.00           N  
ATOM   3137  CA  VAL B1896      -3.301  52.967  44.922  1.00  0.00           C  
ATOM   3138  C   VAL B1896      -4.367  51.936  44.678  1.00  0.00           C  
ATOM   3139  O   VAL B1896      -4.070  50.750  44.478  1.00  0.00           O  
ATOM   3140  CB  VAL B1896      -2.667  53.357  43.629  1.00  0.00           C  
ATOM   3141  CG1 VAL B1896      -3.593  54.284  42.893  1.00  0.00           C  
ATOM   3142  CG2 VAL B1896      -1.333  54.012  43.901  1.00  0.00           C  
ATOM   3143  N   THR B1898      -5.611  52.369  44.694  1.00  0.00           N  
ATOM   3144  CA  THR B1898      -6.670  51.425  44.495  1.00  0.00           C  
ATOM   3145  C   THR B1898      -7.612  51.899  43.386  1.00  0.00           C  
ATOM   3146  O   THR B1898      -7.849  53.109  43.227  1.00  0.00           O  
ATOM   3147  CB  THR B1898      -7.320  51.088  45.850  1.00  0.00           C  
ATOM   3148  OG1 THR B1898      -8.733  51.017  45.701  1.00  0.00           O  
ATOM   3149  CG2 THR B1898      -6.936  52.124  46.942  1.00  0.00           C  
ATOM   3150  N   VAL B1899      -8.017  50.946  42.541  1.00  0.00           N  
ATOM   3151  CA  VAL B1899      -8.875  51.193  41.381  1.00  0.00           C  
ATOM   3152  C   VAL B1899     -10.255  50.587  41.566  1.00  0.00           C  
ATOM   3153  O   VAL B1899     -10.381  49.405  41.895  1.00  0.00           O  
ATOM   3154  CB  VAL B1899      -8.248  50.575  40.076  1.00  0.00           C  
ATOM   3155  CG1 VAL B1899      -9.166  50.777  38.881  1.00  0.00           C  
ATOM   3156  CG2 VAL B1899      -6.905  51.199  39.779  1.00  0.00           C  
ATOM   3157  N   ASP B1900     -11.283  51.376  41.292  1.00  0.00           N  
ATOM   3158  CA  ASP B1900     -12.654  50.912  41.429  1.00  0.00           C  
ATOM   3159  C   ASP B1900     -13.509  51.308  40.236  1.00  0.00           C  
ATOM   3160  O   ASP B1900     -12.999  51.880  39.272  1.00  0.00           O  
ATOM   3161  CB  ASP B1900     -13.275  51.469  42.706  1.00  0.00           C  
ATOM   3162  CG  ASP B1900     -13.133  52.985  42.819  1.00  0.00           C  
ATOM   3163  OD1 ASP B1900     -13.269  53.703  41.786  1.00  0.00           O  
ATOM   3164  OD2 ASP B1900     -12.866  53.461  43.955  1.00  0.00           O  
ATOM   3165  N   TYR B1901     -14.820  51.062  40.355  1.00  0.00           N  
ATOM   3166  CA  TYR B1901     -15.825  51.353  39.320  1.00  0.00           C  
ATOM   3167  C   TYR B1901     -15.849  52.806  38.915  1.00  0.00           C  
ATOM   3168  O   TYR B1901     -16.237  53.125  37.799  1.00  0.00           O  
ATOM   3169  CB  TYR B1901     -17.232  50.987  39.781  1.00  0.00           C  
ATOM   3170  CG  TYR B1901     -17.506  49.504  39.838  1.00  0.00           C  
ATOM   3171  CD1 TYR B1901     -17.822  48.785  38.684  1.00  0.00           C  
ATOM   3172  CD2 TYR B1901     -17.476  48.815  41.063  1.00  0.00           C  
ATOM   3173  CE1 TYR B1901     -18.107  47.414  38.752  1.00  0.00           C  
ATOM   3174  CE2 TYR B1901     -17.756  47.447  41.145  1.00  0.00           C  
ATOM   3175  CZ  TYR B1901     -18.072  46.753  39.992  1.00  0.00           C  
ATOM   3176  OH  TYR B1901     -18.375  45.405  40.091  1.00  0.00           O  
ATOM   3177  N   ASP B1902     -15.511  53.693  39.842  1.00  0.00           N  
ATOM   3178  CA  ASP B1902     -15.484  55.113  39.544  1.00  0.00           C  
ATOM   3179  C   ASP B1902     -14.322  55.367  38.633  1.00  0.00           C  
ATOM   3180  O   ASP B1902     -14.471  56.077  37.639  1.00  0.00           O  
ATOM   3181  CB  ASP B1902     -15.350  55.942  40.819  1.00  0.00           C  
ATOM   3182  CG  ASP B1902     -16.602  55.872  41.686  1.00  0.00           C  
ATOM   3183  OD1 ASP B1902     -17.584  56.607  41.396  1.00  0.00           O  
ATOM   3184  OD2 ASP B1902     -16.614  55.053  42.643  1.00  0.00           O  
ATOM   3185  N   THR B1903     -13.185  54.736  38.945  1.00  0.00           N  
ATOM   3186  CA  THR B1903     -11.969  54.871  38.138  1.00  0.00           C  
ATOM   3187  C   THR B1903     -12.314  54.581  36.668  1.00  0.00           C  
ATOM   3188  O   THR B1903     -12.064  55.417  35.800  1.00  0.00           O  
ATOM   3189  CB  THR B1903     -10.861  53.907  38.603  1.00  0.00           C  
ATOM   3190  OG1 THR B1903     -10.802  53.912  40.032  1.00  0.00           O  
ATOM   3191  CG2 THR B1903      -9.521  54.340  38.051  1.00  0.00           C  
ATOM   3192  N   ILE B1904     -12.923  53.418  36.412  1.00  0.00           N  
ATOM   3193  CA  ILE B1904     -13.341  53.018  35.069  1.00  0.00           C  
ATOM   3194  C   ILE B1904     -14.273  54.099  34.514  1.00  0.00           C  
ATOM   3195  O   ILE B1904     -14.000  54.694  33.473  1.00  0.00           O  
ATOM   3196  CB  ILE B1904     -14.234  51.779  35.086  1.00  0.00           C  
ATOM   3197  CG1 ILE B1904     -13.607  50.626  35.820  1.00  0.00           C  
ATOM   3198  CG2 ILE B1904     -14.612  51.371  33.667  1.00  0.00           C  
ATOM   3199  CD1 ILE B1904     -14.625  49.520  35.957  1.00  0.00           C  
ATOM   3200  N   GLY B1905     -15.409  54.279  35.187  1.00  0.00           N  
ATOM   3201  CA  GLY B1905     -16.417  55.244  34.782  1.00  0.00           C  
ATOM   3202  C   GLY B1905     -17.835  54.743  35.052  1.00  0.00           C  
ATOM   3203  O   GLY B1905     -18.793  55.391  34.646  1.00  0.00           O  
ATOM   3204  N   GLN B1906     -17.977  53.607  35.741  1.00  0.00           N  
ATOM   3205  CA  GLN B1906     -19.285  53.031  36.070  1.00  0.00           C  
ATOM   3206  C   GLN B1906     -19.826  53.397  37.476  1.00  0.00           C  
ATOM   3207  O   GLN B1906     -20.276  52.520  38.239  1.00  0.00           O  
ATOM   3208  CB  GLN B1906     -19.238  51.517  35.890  1.00  0.00           C  
ATOM   3209  CG  GLN B1906     -19.106  51.086  34.431  1.00  0.00           C  
ATOM   3210  CD  GLN B1906     -19.108  49.568  34.252  1.00  0.00           C  
ATOM   3211  OE1 GLN B1906     -19.925  48.847  34.844  1.00  0.00           O  
ATOM   3212  NE2 GLN B1906     -18.196  49.077  33.422  1.00  0.00           N  
ATOM   3213  N   SER B1907     -19.797  54.698  37.786  1.00  0.00           N  
ATOM   3214  CA  SER B1907     -20.270  55.267  39.053  1.00  0.00           C  
ATOM   3215  C   SER B1907     -21.769  54.994  39.146  1.00  0.00           C  
ATOM   3216  O   SER B1907     -22.510  55.343  38.226  1.00  0.00           O  
ATOM   3217  CB  SER B1907     -20.055  56.790  39.051  1.00  0.00           C  
ATOM   3218  OG  SER B1907     -18.762  57.155  38.591  1.00  0.00           O  
ATOM   3219  N   LYS B1909     -22.226  54.385  40.239  1.00  0.00           N  
ATOM   3220  CA  LYS B1909     -23.659  54.086  40.397  1.00  0.00           C  
ATOM   3221  C   LYS B1909     -24.590  55.329  40.423  1.00  0.00           C  
ATOM   3222  O   LYS B1909     -25.805  55.212  40.232  1.00  0.00           O  
ATOM   3223  CB  LYS B1909     -23.905  53.177  41.617  1.00  0.00           C  
ATOM   3224  CG  LYS B1909     -23.537  53.798  42.969  1.00  0.00           C  
ATOM   3225  CD  LYS B1909     -22.021  53.955  43.136  1.00  0.00           C  
ATOM   3226  CE  LYS B1909     -21.659  54.695  44.420  1.00  0.00           C  
ATOM   3227  NZ  LYS B1909     -22.142  53.996  45.659  1.00  0.00           N  
ATOM   3228  N   ASP B1910     -24.023  56.514  40.640  1.00  0.00           N  
ATOM   3229  CA  ASP B1910     -24.820  57.739  40.651  1.00  0.00           C  
ATOM   3230  C   ASP B1910     -25.006  58.310  39.221  1.00  0.00           C  
ATOM   3231  O   ASP B1910     -25.810  59.225  38.991  1.00  0.00           O  
ATOM   3232  CB  ASP B1910     -24.167  58.782  41.566  1.00  0.00           C  
ATOM   3233  CG  ASP B1910     -22.945  59.417  40.944  1.00  0.00           C  
ATOM   3234  OD1 ASP B1910     -21.950  58.692  40.756  1.00  0.00           O  
ATOM   3235  OD2 ASP B1910     -22.986  60.626  40.628  1.00  0.00           O  
ATOM   3236  N   GLY B1913     -24.243  57.788  38.268  1.00  0.00           N  
ATOM   3237  CA  GLY B1913     -24.372  58.249  36.904  1.00  0.00           C  
ATOM   3238  C   GLY B1913     -23.404  59.320  36.468  1.00  0.00           C  
ATOM   3239  O   GLY B1913     -23.366  59.646  35.290  1.00  0.00           O  
ATOM   3240  N   THR B1914     -22.643  59.911  37.372  1.00  0.00           N  
ATOM   3241  CA  THR B1914     -21.722  60.924  36.901  1.00  0.00           C  
ATOM   3242  C   THR B1914     -20.416  60.308  36.443  1.00  0.00           C  
ATOM   3243  O   THR B1914     -20.132  59.145  36.694  1.00  0.00           O  
ATOM   3244  CB  THR B1914     -21.452  62.056  37.934  1.00  0.00           C  
ATOM   3245  OG1 THR B1914     -20.783  61.539  39.093  1.00  0.00           O  
ATOM   3246  CG2 THR B1914     -22.757  62.743  38.339  1.00  0.00           C  
ATOM   3247  N   THR B1915     -19.633  61.106  35.748  1.00  0.00           N  
ATOM   3248  CA  THR B1915     -18.357  60.660  35.259  1.00  0.00           C  
ATOM   3249  C   THR B1915     -17.296  61.595  35.786  1.00  0.00           C  
ATOM   3250  O   THR B1915     -16.183  61.625  35.273  1.00  0.00           O  
ATOM   3251  CB  THR B1915     -18.319  60.711  33.738  1.00  0.00           C  
ATOM   3252  OG1 THR B1915     -18.892  61.952  33.292  1.00  0.00           O  
ATOM   3253  CG2 THR B1915     -19.069  59.541  33.155  1.00  0.00           C  
ATOM   3254  N   ARG B1916     -17.637  62.403  36.780  1.00  0.00           N  
ATOM   3255  CA  ARG B1916     -16.646  63.319  37.320  1.00  0.00           C  
ATOM   3256  C   ARG B1916     -15.493  62.527  37.924  1.00  0.00           C  
ATOM   3257  O   ARG B1916     -14.367  62.999  37.937  1.00  0.00           O  
ATOM   3258  CB  ARG B1916     -17.268  64.250  38.362  1.00  0.00           C  
ATOM   3259  CG  ARG B1916     -16.284  65.169  39.120  1.00  0.00           C  
ATOM   3260  CD  ARG B1916     -16.509  65.050  40.641  1.00  0.00           C  
ATOM   3261  NE  ARG B1916     -17.937  65.143  40.978  1.00  0.00           N  
ATOM   3262  CZ  ARG B1916     -18.731  64.107  41.272  1.00  0.00           C  
ATOM   3263  NH1 ARG B1916     -18.245  62.871  41.319  1.00  0.00           N  
ATOM   3264  NH2 ARG B1916     -20.018  64.312  41.544  1.00  0.00           N  
ATOM   3265  N   LEU B1917     -15.757  61.299  38.357  1.00  0.00           N  
ATOM   3266  CA  LEU B1917     -14.701  60.494  38.960  1.00  0.00           C  
ATOM   3267  C   LEU B1917     -13.930  59.498  38.067  1.00  0.00           C  
ATOM   3268  O   LEU B1917     -13.271  58.592  38.579  1.00  0.00           O  
ATOM   3269  CB  LEU B1917     -15.233  59.774  40.196  1.00  0.00           C  
ATOM   3270  CG  LEU B1917     -15.330  60.572  41.493  1.00  0.00           C  
ATOM   3271  CD1 LEU B1917     -15.522  59.583  42.617  1.00  0.00           C  
ATOM   3272  CD2 LEU B1917     -14.075  61.388  41.738  1.00  0.00           C  
ATOM   3273  N   LYS B1918     -13.982  59.672  36.752  1.00  0.00           N  
ATOM   3274  CA  LYS B1918     -13.281  58.782  35.825  1.00  0.00           C  
ATOM   3275  C   LYS B1918     -11.753  59.055  35.893  1.00  0.00           C  
ATOM   3276  O   LYS B1918     -11.348  60.183  36.180  1.00  0.00           O  
ATOM   3277  CB  LYS B1918     -13.815  59.058  34.416  1.00  0.00           C  
ATOM   3278  CG  LYS B1918     -13.976  57.864  33.515  1.00  0.00           C  
ATOM   3279  CD  LYS B1918     -14.304  58.291  32.080  1.00  0.00           C  
ATOM   3280  CE  LYS B1918     -14.110  57.118  31.104  1.00  0.00           C  
ATOM   3281  NZ  LYS B1918     -12.752  56.448  31.235  1.00  0.00           N  
ATOM   3282  N   ASP B1919     -10.930  58.014  35.711  1.00  0.00           N  
ATOM   3283  CA  ASP B1919      -9.443  58.091  35.687  1.00  0.00           C  
ATOM   3284  C   ASP B1919      -8.699  58.597  36.926  1.00  0.00           C  
ATOM   3285  O   ASP B1919      -7.551  59.078  36.849  1.00  0.00           O  
ATOM   3286  CB  ASP B1919      -8.950  58.921  34.487  1.00  0.00           C  
ATOM   3287  CG  ASP B1919      -9.303  58.306  33.130  1.00  0.00           C  
ATOM   3288  OD1 ASP B1919      -8.832  57.186  32.828  1.00  0.00           O  
ATOM   3289  OD2 ASP B1919     -10.021  58.972  32.336  1.00  0.00           O  
ATOM   3290  N   THR B1920      -9.321  58.440  38.077  1.00  0.00           N  
ATOM   3291  CA  THR B1920      -8.764  58.893  39.353  1.00  0.00           C  
ATOM   3292  C   THR B1920      -8.733  57.685  40.270  1.00  0.00           C  
ATOM   3293  O   THR B1920      -9.605  56.793  40.193  1.00  0.00           O  
ATOM   3294  CB  THR B1920      -9.676  59.943  40.000  1.00  0.00           C  
ATOM   3295  OG1 THR B1920     -10.976  59.374  40.207  1.00  0.00           O  
ATOM   3296  CG2 THR B1920      -9.812  61.142  39.092  1.00  0.00           C  
ATOM   3297  N   VAL B1921      -7.785  57.675  41.183  1.00  0.00           N  
ATOM   3298  CA  VAL B1921      -7.681  56.538  42.060  1.00  0.00           C  
ATOM   3299  C   VAL B1921      -7.419  57.023  43.455  1.00  0.00           C  
ATOM   3300  O   VAL B1921      -7.055  58.175  43.645  1.00  0.00           O  
ATOM   3301  CB  VAL B1921      -6.528  55.640  41.619  1.00  0.00           C  
ATOM   3302  CG1 VAL B1921      -7.014  54.598  40.598  1.00  0.00           C  
ATOM   3303  CG2 VAL B1921      -5.425  56.511  41.023  1.00  0.00           C  
ATOM   3304  N   THR B1922      -7.670  56.168  44.434  1.00  0.00           N  
ATOM   3305  CA  THR B1922      -7.422  56.526  45.821  1.00  0.00           C  
ATOM   3306  C   THR B1922      -6.057  55.992  46.210  1.00  0.00           C  
ATOM   3307  O   THR B1922      -5.700  54.850  45.907  1.00  0.00           O  
ATOM   3308  CB  THR B1922      -8.479  55.936  46.751  1.00  0.00           C  
ATOM   3309  OG1 THR B1922      -8.635  54.547  46.447  1.00  0.00           O  
ATOM   3310  CG2 THR B1922      -9.812  56.632  46.548  1.00  0.00           C  
ATOM   3311  N   VAL B1923      -5.281  56.832  46.861  1.00  0.00           N  
ATOM   3312  CA  VAL B1923      -3.955  56.443  47.296  1.00  0.00           C  
ATOM   3313  C   VAL B1923      -3.843  56.583  48.819  1.00  0.00           C  
ATOM   3314  O   VAL B1923      -4.021  57.675  49.377  1.00  0.00           O  
ATOM   3315  CB  VAL B1923      -2.880  57.259  46.561  1.00  0.00           C  
ATOM   3316  CG1 VAL B1923      -3.430  58.601  46.146  1.00  0.00           C  
ATOM   3317  CG2 VAL B1923      -1.642  57.437  47.425  1.00  0.00           C  
ATOM   3318  N   ARG B1924      -3.571  55.466  49.485  1.00  0.00           N  
ATOM   3319  CA  ARG B1924      -3.464  55.428  50.936  1.00  0.00           C  
ATOM   3320  C   ARG B1924      -2.030  55.451  51.469  1.00  0.00           C  
ATOM   3321  O   ARG B1924      -1.245  54.496  51.284  1.00  0.00           O  
ATOM   3322  CB  ARG B1924      -4.187  54.188  51.455  1.00  0.00           C  
ATOM   3323  CG  ARG B1924      -3.923  53.845  52.922  1.00  0.00           C  
ATOM   3324  CD  ARG B1924      -4.745  52.611  53.314  1.00  0.00           C  
ATOM   3325  NE  ARG B1924      -4.379  51.984  54.588  1.00  0.00           N  
ATOM   3326  CZ  ARG B1924      -3.155  51.564  54.911  1.00  0.00           C  
ATOM   3327  NH1 ARG B1924      -2.102  51.797  54.119  1.00  0.00           N  
ATOM   3328  NH2 ARG B1924      -2.969  50.989  56.081  1.00  0.00           N  
ATOM   3329  N   ASP B1925      -1.721  56.514  52.198  1.00  0.00           N  
ATOM   3330  CA  ASP B1925      -0.406  56.689  52.803  1.00  0.00           C  
ATOM   3331  C   ASP B1925      -0.171  55.615  53.876  1.00  0.00           C  
ATOM   3332  O   ASP B1925      -1.036  55.387  54.720  1.00  0.00           O  
ATOM   3333  CB  ASP B1925      -0.346  58.069  53.436  1.00  0.00           C  
ATOM   3334  CG  ASP B1925       1.036  58.444  53.865  1.00  0.00           C  
ATOM   3335  OD1 ASP B1925       1.713  57.623  54.524  1.00  0.00           O  
ATOM   3336  OD2 ASP B1925       1.446  59.573  53.538  1.00  0.00           O  
ATOM   3337  N   ARG B1926       1.000  54.981  53.869  1.00  0.00           N  
ATOM   3338  CA  ARG B1926       1.292  53.930  54.844  1.00  0.00           C  
ATOM   3339  C   ARG B1926       1.237  54.463  56.264  1.00  0.00           C  
ATOM   3340  O   ARG B1926       0.482  53.967  57.118  1.00  0.00           O  
ATOM   3341  CB  ARG B1926       2.676  53.338  54.615  1.00  0.00           C  
ATOM   3342  CG  ARG B1926       2.982  52.170  55.538  1.00  0.00           C  
ATOM   3343  CD  ARG B1926       4.446  51.853  55.556  1.00  0.00           C  
ATOM   3344  NE  ARG B1926       5.215  53.025  55.945  1.00  0.00           N  
ATOM   3345  CZ  ARG B1926       6.509  53.196  55.684  1.00  0.00           C  
ATOM   3346  NH1 ARG B1926       7.189  52.284  55.018  1.00  0.00           N  
ATOM   3347  NH2 ARG B1926       7.130  54.293  56.080  1.00  0.00           N  
ATOM   3348  N   ASP B1927       2.051  55.479  56.508  1.00  0.00           N  
ATOM   3349  CA  ASP B1927       2.142  56.120  57.811  1.00  0.00           C  
ATOM   3350  C   ASP B1927       0.833  56.785  58.300  1.00  0.00           C  
ATOM   3351  O   ASP B1927       0.152  56.247  59.179  1.00  0.00           O  
ATOM   3352  CB  ASP B1927       3.285  57.142  57.782  1.00  0.00           C  
ATOM   3353  CG  ASP B1927       4.663  56.492  57.618  1.00  0.00           C  
ATOM   3354  OD1 ASP B1927       4.781  55.259  57.838  1.00  0.00           O  
ATOM   3355  OD2 ASP B1927       5.635  57.223  57.293  1.00  0.00           O  
ATOM   3356  N   THR B1928       0.460  57.919  57.701  1.00  0.00           N  
ATOM   3357  CA  THR B1928      -0.749  58.644  58.105  1.00  0.00           C  
ATOM   3358  C   THR B1928      -2.055  57.880  57.888  1.00  0.00           C  
ATOM   3359  O   THR B1928      -3.050  58.191  58.502  1.00  0.00           O  
ATOM   3360  CB  THR B1928      -0.912  60.029  57.385  1.00  0.00           C  
ATOM   3361  OG1 THR B1928      -1.681  59.868  56.185  1.00  0.00           O  
ATOM   3362  CG2 THR B1928       0.440  60.656  57.053  1.00  0.00           C  
ATOM   3363  N   MET B1929      -2.067  56.897  57.002  1.00  0.00           N  
ATOM   3364  CA  MET B1929      -3.291  56.154  56.704  1.00  0.00           C  
ATOM   3365  C   MET B1929      -4.309  57.020  55.954  1.00  0.00           C  
ATOM   3366  O   MET B1929      -5.403  56.562  55.601  1.00  0.00           O  
ATOM   3367  CB  MET B1929      -3.895  55.543  57.961  1.00  0.00           C  
ATOM   3368  CG  MET B1929      -2.999  54.507  58.563  1.00  0.00           C  
ATOM   3369  SD  MET B1929      -3.862  53.572  59.806  1.00  0.00           S  
ATOM   3370  CE  MET B1929      -5.189  52.809  58.828  1.00  0.00           C  
ATOM   3371  N   GLU B1930      -3.904  58.237  55.622  1.00  0.00           N  
ATOM   3372  CA  GLU B1930      -4.776  59.130  54.901  1.00  0.00           C  
ATOM   3373  C   GLU B1930      -4.971  58.673  53.452  1.00  0.00           C  
ATOM   3374  O   GLU B1930      -4.031  58.242  52.781  1.00  0.00           O  
ATOM   3375  CB  GLU B1930      -4.201  60.537  54.919  1.00  0.00           C  
ATOM   3376  CG  GLU B1930      -4.998  61.552  54.082  1.00  0.00           C  
ATOM   3377  CD  GLU B1930      -4.307  62.920  53.957  1.00  0.00           C  
ATOM   3378  OE1 GLU B1930      -3.119  63.047  54.372  1.00  0.00           O  
ATOM   3379  OE2 GLU B1930      -4.958  63.863  53.432  1.00  0.00           O  
ATOM   3380  N   GLN B1931      -6.205  58.759  52.978  1.00  0.00           N  
ATOM   3381  CA  GLN B1931      -6.523  58.383  51.615  1.00  0.00           C  
ATOM   3382  C   GLN B1931      -7.025  59.599  50.918  1.00  0.00           C  
ATOM   3383  O   GLN B1931      -7.909  60.275  51.418  1.00  0.00           O  
ATOM   3384  CB  GLN B1931      -7.655  57.390  51.572  1.00  0.00           C  
ATOM   3385  CG  GLN B1931      -7.400  56.137  52.321  1.00  0.00           C  
ATOM   3386  CD  GLN B1931      -8.533  55.162  52.116  1.00  0.00           C  
ATOM   3387  OE1 GLN B1931      -9.660  55.576  51.824  1.00  0.00           O  
ATOM   3388  NE2 GLN B1931      -8.246  53.863  52.228  1.00  0.00           N  
ATOM   3389  N   ILE B1932      -6.490  59.867  49.747  1.00  0.00           N  
ATOM   3390  CA  ILE B1932      -6.938  60.999  48.961  1.00  0.00           C  
ATOM   3391  C   ILE B1932      -7.175  60.433  47.578  1.00  0.00           C  
ATOM   3392  O   ILE B1932      -6.570  59.422  47.218  1.00  0.00           O  
ATOM   3393  CB  ILE B1932      -5.866  62.082  48.905  1.00  0.00           C  
ATOM   3394  CG1 ILE B1932      -4.554  61.505  48.369  1.00  0.00           C  
ATOM   3395  CG2 ILE B1932      -5.647  62.634  50.291  1.00  0.00           C  
ATOM   3396  CD1 ILE B1932      -3.412  62.501  48.302  1.00  0.00           C  
ATOM   3397  N   ARG B1933      -8.132  60.978  46.844  1.00  0.00           N  
ATOM   3398  CA  ARG B1933      -8.360  60.466  45.501  1.00  0.00           C  
ATOM   3399  C   ARG B1933      -7.872  61.513  44.524  1.00  0.00           C  
ATOM   3400  O   ARG B1933      -8.289  62.671  44.581  1.00  0.00           O  
ATOM   3401  CB  ARG B1933      -9.834  60.127  45.229  1.00  0.00           C  
ATOM   3402  CG  ARG B1933     -10.036  59.604  43.815  1.00  0.00           C  
ATOM   3403  CD  ARG B1933     -11.465  59.211  43.516  1.00  0.00           C  
ATOM   3404  NE  ARG B1933     -11.764  57.808  43.808  1.00  0.00           N  
ATOM   3405  CZ  ARG B1933     -12.114  56.902  42.894  1.00  0.00           C  
ATOM   3406  NH1 ARG B1933     -12.217  57.212  41.609  1.00  0.00           N  
ATOM   3407  NH2 ARG B1933     -12.377  55.680  43.269  1.00  0.00           N  
ATOM   3408  N   LEU B1934      -6.930  61.132  43.675  1.00  0.00           N  
ATOM   3409  CA  LEU B1934      -6.420  62.063  42.695  1.00  0.00           C  
ATOM   3410  C   LEU B1934      -6.362  61.447  41.313  1.00  0.00           C  
ATOM   3411  O   LEU B1934      -6.575  60.237  41.098  1.00  0.00           O  
ATOM   3412  CB  LEU B1934      -5.078  62.663  43.127  1.00  0.00           C  
ATOM   3413  CG  LEU B1934      -4.209  61.722  43.934  1.00  0.00           C  
ATOM   3414  CD1 LEU B1934      -3.697  60.649  43.017  1.00  0.00           C  
ATOM   3415  CD2 LEU B1934      -3.072  62.468  44.540  1.00  0.00           C  
ATOM   3416  N   HIS B1941      -6.227  62.340  40.357  1.00  0.00           N  
ATOM   3417  CA  HIS B1941      -6.161  61.936  38.985  1.00  0.00           C  
ATOM   3418  C   HIS B1941      -4.792  61.374  38.771  1.00  0.00           C  
ATOM   3419  O   HIS B1941      -3.798  61.842  39.339  1.00  0.00           O  
ATOM   3420  CB  HIS B1941      -6.374  63.123  38.053  1.00  0.00           C  
ATOM   3421  CG  HIS B1941      -6.473  62.736  36.611  1.00  0.00           C  
ATOM   3422  ND1 HIS B1941      -5.398  62.809  35.747  1.00  0.00           N  
ATOM   3423  CD2 HIS B1941      -7.509  62.241  35.892  1.00  0.00           C  
ATOM   3424  CE1 HIS B1941      -5.771  62.368  34.560  1.00  0.00           C  
ATOM   3425  NE2 HIS B1941      -7.044  62.019  34.622  1.00  0.00           N  
ATOM   3426  N   VAL B1942      -4.750  60.413  37.875  1.00  0.00           N  
ATOM   3427  CA  VAL B1942      -3.528  59.749  37.553  1.00  0.00           C  
ATOM   3428  C   VAL B1942      -2.325  60.634  37.188  1.00  0.00           C  
ATOM   3429  O   VAL B1942      -1.233  60.416  37.710  1.00  0.00           O  
ATOM   3430  CB  VAL B1942      -3.797  58.754  36.471  1.00  0.00           C  
ATOM   3431  CG1 VAL B1942      -2.545  57.991  36.173  1.00  0.00           C  
ATOM   3432  CG2 VAL B1942      -4.915  57.831  36.908  1.00  0.00           C  
ATOM   3433  N   ASP B1943      -2.507  61.638  36.333  1.00  0.00           N  
ATOM   3434  CA  ASP B1943      -1.381  62.495  35.931  1.00  0.00           C  
ATOM   3435  C   ASP B1943      -0.670  63.219  37.070  1.00  0.00           C  
ATOM   3436  O   ASP B1943       0.531  63.517  36.982  1.00  0.00           O  
ATOM   3437  CB  ASP B1943      -1.833  63.510  34.892  1.00  0.00           C  
ATOM   3438  CG  ASP B1943      -2.608  62.874  33.747  1.00  0.00           C  
ATOM   3439  OD1 ASP B1943      -2.429  61.662  33.471  1.00  0.00           O  
ATOM   3440  OD2 ASP B1943      -3.434  63.582  33.138  1.00  0.00           O  
ATOM   3441  N   GLU B1945      -1.429  63.526  38.122  1.00  0.00           N  
ATOM   3442  CA  GLU B1945      -0.907  64.217  39.310  1.00  0.00           C  
ATOM   3443  C   GLU B1945      -0.137  63.214  40.150  1.00  0.00           C  
ATOM   3444  O   GLU B1945       0.876  63.525  40.793  1.00  0.00           O  
ATOM   3445  CB  GLU B1945      -2.061  64.761  40.155  1.00  0.00           C  
ATOM   3446  CG  GLU B1945      -2.970  65.746  39.445  1.00  0.00           C  
ATOM   3447  CD  GLU B1945      -4.082  66.246  40.359  1.00  0.00           C  
ATOM   3448  OE1 GLU B1945      -3.857  67.261  41.068  1.00  0.00           O  
ATOM   3449  OE2 GLU B1945      -5.169  65.612  40.380  1.00  0.00           O  
ATOM   3450  N   LEU B1946      -0.684  62.009  40.162  1.00  0.00           N  
ATOM   3451  CA  LEU B1946      -0.133  60.880  40.873  1.00  0.00           C  
ATOM   3452  C   LEU B1946       1.380  60.729  40.619  1.00  0.00           C  
ATOM   3453  O   LEU B1946       2.155  60.463  41.544  1.00  0.00           O  
ATOM   3454  CB  LEU B1946      -0.909  59.648  40.429  1.00  0.00           C  
ATOM   3455  CG  LEU B1946      -0.581  58.305  41.010  1.00  0.00           C  
ATOM   3456  CD1 LEU B1946      -0.359  58.421  42.517  1.00  0.00           C  
ATOM   3457  CD2 LEU B1946      -1.752  57.416  40.686  1.00  0.00           C  
ATOM   3458  N   GLU B1947       1.805  60.978  39.385  1.00  0.00           N  
ATOM   3459  CA  GLU B1947       3.217  60.864  39.025  1.00  0.00           C  
ATOM   3460  C   GLU B1947       4.063  61.824  39.823  1.00  0.00           C  
ATOM   3461  O   GLU B1947       5.016  61.423  40.492  1.00  0.00           O  
ATOM   3462  CB  GLU B1947       3.430  61.137  37.532  1.00  0.00           C  
ATOM   3463  CG  GLU B1947       2.731  60.131  36.570  1.00  0.00           C  
ATOM   3464  CD  GLU B1947       3.063  60.374  35.081  1.00  0.00           C  
ATOM   3465  OE1 GLU B1947       3.820  61.338  34.790  1.00  0.00           O  
ATOM   3466  OE2 GLU B1947       2.576  59.598  34.208  1.00  0.00           O  
ATOM   3467  N   GLY B1950       3.693  63.099  39.740  1.00  0.00           N  
ATOM   3468  CA  GLY B1950       4.400  64.153  40.449  1.00  0.00           C  
ATOM   3469  C   GLY B1950       4.375  63.952  41.951  1.00  0.00           C  
ATOM   3470  O   GLY B1950       5.335  64.290  42.653  1.00  0.00           O  
ATOM   3471  N   PHE B1951       3.265  63.402  42.437  1.00  0.00           N  
ATOM   3472  CA  PHE B1951       3.084  63.104  43.847  1.00  0.00           C  
ATOM   3473  C   PHE B1951       4.175  62.132  44.278  1.00  0.00           C  
ATOM   3474  O   PHE B1951       4.862  62.328  45.297  1.00  0.00           O  
ATOM   3475  CB  PHE B1951       1.727  62.444  44.029  1.00  0.00           C  
ATOM   3476  CG  PHE B1951       1.417  62.059  45.444  1.00  0.00           C  
ATOM   3477  CD1 PHE B1951       2.065  60.995  46.054  1.00  0.00           C  
ATOM   3478  CD2 PHE B1951       0.428  62.729  46.158  1.00  0.00           C  
ATOM   3479  CE1 PHE B1951       1.730  60.599  47.364  1.00  0.00           C  
ATOM   3480  CE2 PHE B1951       0.084  62.341  47.463  1.00  0.00           C  
ATOM   3481  CZ  PHE B1951       0.736  61.273  48.065  1.00  0.00           C  
ATOM   3482  N   LEU B1952       4.306  61.069  43.497  1.00  0.00           N  
ATOM   3483  CA  LEU B1952       5.279  60.036  43.764  1.00  0.00           C  
ATOM   3484  C   LEU B1952       6.731  60.474  43.620  1.00  0.00           C  
ATOM   3485  O   LEU B1952       7.574  60.073  44.424  1.00  0.00           O  
ATOM   3486  CB  LEU B1952       4.993  58.836  42.872  1.00  0.00           C  
ATOM   3487  CG  LEU B1952       3.626  58.183  43.077  1.00  0.00           C  
ATOM   3488  CD1 LEU B1952       3.303  57.312  41.895  1.00  0.00           C  
ATOM   3489  CD2 LEU B1952       3.609  57.374  44.352  1.00  0.00           C  
ATOM   3490  N   ARG B1953       7.039  61.256  42.588  1.00  0.00           N  
ATOM   3491  CA  ARG B1953       8.413  61.709  42.402  1.00  0.00           C  
ATOM   3492  C   ARG B1953       8.824  62.425  43.659  1.00  0.00           C  
ATOM   3493  O   ARG B1953       9.853  62.122  44.248  1.00  0.00           O  
ATOM   3494  CB  ARG B1953       8.540  62.662  41.214  1.00  0.00           C  
ATOM   3495  CG  ARG B1953       8.216  62.014  39.893  1.00  0.00           C  
ATOM   3496  CD  ARG B1953       8.589  62.874  38.689  1.00  0.00           C  
ATOM   3497  NE  ARG B1953       8.324  62.144  37.443  1.00  0.00           N  
ATOM   3498  CZ  ARG B1953       9.098  61.165  36.966  1.00  0.00           C  
ATOM   3499  NH1 ARG B1953      10.204  60.801  37.622  1.00  0.00           N  
ATOM   3500  NH2 ARG B1953       8.770  60.551  35.829  1.00  0.00           N  
ATOM   3501  N   GLU B1954       7.959  63.332  44.091  1.00  0.00           N  
ATOM   3502  CA  GLU B1954       8.163  64.136  45.287  1.00  0.00           C  
ATOM   3503  C   GLU B1954       8.577  63.335  46.499  1.00  0.00           C  
ATOM   3504  O   GLU B1954       9.592  63.606  47.148  1.00  0.00           O  
ATOM   3505  CB  GLU B1954       6.867  64.870  45.624  1.00  0.00           C  
ATOM   3506  CG  GLU B1954       6.742  66.219  44.962  1.00  0.00           C  
ATOM   3507  CD  GLU B1954       7.888  67.131  45.360  1.00  0.00           C  
ATOM   3508  OE1 GLU B1954       7.781  67.812  46.409  1.00  0.00           O  
ATOM   3509  OE2 GLU B1954       8.918  67.136  44.642  1.00  0.00           O  
ATOM   3510  N   ARG B1955       7.778  62.320  46.772  1.00  0.00           N  
ATOM   3511  CA  ARG B1955       7.988  61.471  47.915  1.00  0.00           C  
ATOM   3512  C   ARG B1955       8.988  60.324  47.801  1.00  0.00           C  
ATOM   3513  O   ARG B1955       9.573  59.927  48.804  1.00  0.00           O  
ATOM   3514  CB  ARG B1955       6.640  60.912  48.327  1.00  0.00           C  
ATOM   3515  CG  ARG B1955       6.115  61.505  49.585  1.00  0.00           C  
ATOM   3516  CD  ARG B1955       4.654  61.753  49.459  1.00  0.00           C  
ATOM   3517  NE  ARG B1955       4.410  62.802  48.483  1.00  0.00           N  
ATOM   3518  CZ  ARG B1955       3.507  63.767  48.642  1.00  0.00           C  
ATOM   3519  NH1 ARG B1955       2.747  63.790  49.741  1.00  0.00           N  
ATOM   3520  NH2 ARG B1955       3.355  64.696  47.698  1.00  0.00           N  
ATOM   3521  N   LEU B1956       9.200  59.802  46.594  1.00  0.00           N  
ATOM   3522  CA  LEU B1956      10.070  58.648  46.407  1.00  0.00           C  
ATOM   3523  C   LEU B1956      11.451  58.872  45.886  1.00  0.00           C  
ATOM   3524  O   LEU B1956      12.267  57.948  45.935  1.00  0.00           O  
ATOM   3525  CB  LEU B1956       9.382  57.625  45.516  1.00  0.00           C  
ATOM   3526  CG  LEU B1956       8.089  57.098  46.126  1.00  0.00           C  
ATOM   3527  CD1 LEU B1956       7.235  56.461  45.077  1.00  0.00           C  
ATOM   3528  CD2 LEU B1956       8.399  56.124  47.238  1.00  0.00           C  
ATOM   3529  N   ARG B1957      11.735  60.057  45.361  1.00  0.00           N  
ATOM   3530  CA  ARG B1957      13.075  60.277  44.826  1.00  0.00           C  
ATOM   3531  C   ARG B1957      14.097  60.367  45.949  1.00  0.00           C  
ATOM   3532  O   ARG B1957      13.746  60.683  47.093  1.00  0.00           O  
ATOM   3533  CB  ARG B1957      13.149  61.515  43.941  1.00  0.00           C  
ATOM   3534  CG  ARG B1957      13.035  62.779  44.713  1.00  0.00           C  
ATOM   3535  CD  ARG B1957      13.661  63.934  43.975  1.00  0.00           C  
ATOM   3536  NE  ARG B1957      13.260  65.167  44.639  1.00  0.00           N  
ATOM   3537  CZ  ARG B1957      12.285  65.962  44.204  1.00  0.00           C  
ATOM   3538  NH1 ARG B1957      11.673  65.689  43.050  1.00  0.00           N  
ATOM   3539  NH2 ARG B1957      11.964  67.061  44.887  1.00  0.00           N  
ATOM   3540  N   TRP B1958      15.348  60.067  45.597  1.00  0.00           N  
ATOM   3541  CA  TRP B1958      16.476  60.073  46.521  1.00  0.00           C  
ATOM   3542  C   TRP B1958      16.964  61.450  46.895  1.00  0.00           C  
ATOM   3543  O   TRP B1958      16.993  62.322  45.993  1.00  0.00           O  
ATOM   3544  CB  TRP B1958      17.638  59.302  45.919  1.00  0.00           C  
ATOM   3545  CG  TRP B1958      17.609  57.880  46.289  1.00  0.00           C  
ATOM   3546  CD1 TRP B1958      17.309  56.825  45.468  1.00  0.00           C  
ATOM   3547  CD2 TRP B1958      17.897  57.323  47.585  1.00  0.00           C  
ATOM   3548  NE1 TRP B1958      17.397  55.646  46.181  1.00  0.00           N  
ATOM   3549  CE2 TRP B1958      17.760  55.919  47.478  1.00  0.00           C  
ATOM   3550  CE3 TRP B1958      18.266  57.875  48.829  1.00  0.00           C  
ATOM   3551  CZ2 TRP B1958      17.974  55.055  48.572  1.00  0.00           C  
ATOM   3552  CZ3 TRP B1958      18.476  57.011  49.916  1.00  0.00           C  
ATOM   3553  CH2 TRP B1958      18.333  55.621  49.774  1.00  0.00           C  
ATOM   3554  OXT TRP B1958      17.360  61.604  48.070  1.00  0.00           O  
TER
END
