# Supplementary material for: Backbone Brackets and Arginine Tweezers delineate Class I and Class II aminoacyl tRNA synthetases
Source: PLoS Comput Biol. 2018 Apr 16;14(4):e1006101. doi: 10.1371/journal.pcbi.1006101 (PMC5919687; doi:10.1371/journal.pcbi.1006101)
Supplement: S12 File — All structures of Class II aaRS with residues renumbered according to the MSA. (GZ) [file pcbi.1006101.s024.tar.gz › 1b7y_A_renum.pdb]

ATOM      1  N   VAL A 312       3.637  16.472 -19.833  1.00  0.00           N  
ATOM      2  CA  VAL A 312       3.139  16.839 -18.464  1.00  0.00           C  
ATOM      3  C   VAL A 312       2.514  18.241 -18.386  1.00  0.00           C  
ATOM      4  O   VAL A 312       2.730  19.074 -19.274  1.00  0.00           O  
ATOM      5  CB  VAL A 312       4.285  16.745 -17.403  1.00  0.00           C  
ATOM      6  CG1 VAL A 312       5.520  16.110 -18.028  1.00  0.00           C  
ATOM      7  CG2 VAL A 312       4.617  18.129 -16.847  1.00  0.00           C  
ATOM      8  N   ASP A 313       1.727  18.497 -17.337  1.00  0.00           N  
ATOM      9  CA  ASP A 313       1.128  19.818 -17.187  1.00  0.00           C  
ATOM     10  C   ASP A 313       2.168  20.682 -16.515  1.00  0.00           C  
ATOM     11  O   ASP A 313       2.376  20.585 -15.308  1.00  0.00           O  
ATOM     12  CB  ASP A 313      -0.132  19.810 -16.318  1.00  0.00           C  
ATOM     13  CG  ASP A 313      -0.877  21.150 -16.375  1.00  0.00           C  
ATOM     14  OD1 ASP A 313      -0.423  22.048 -17.116  1.00  0.00           O  
ATOM     15  OD2 ASP A 313      -1.910  21.317 -15.698  1.00  0.00           O  
ATOM     16  N   VAL A 314       2.829  21.524 -17.298  1.00  0.00           N  
ATOM     17  CA  VAL A 314       3.864  22.386 -16.762  1.00  0.00           C  
ATOM     18  C   VAL A 314       3.308  23.623 -16.058  1.00  0.00           C  
ATOM     19  O   VAL A 314       3.981  24.195 -15.214  1.00  0.00           O  
ATOM     20  CB  VAL A 314       4.862  22.816 -17.880  1.00  0.00           C  
ATOM     21  CG1 VAL A 314       5.682  21.603 -18.339  1.00  0.00           C  
ATOM     22  CG2 VAL A 314       4.114  23.445 -19.054  1.00  0.00           C  
ATOM     23  N   SER A 315       2.081  24.021 -16.380  1.00  0.00           N  
ATOM     24  CA  SER A 315       1.494  25.206 -15.759  1.00  0.00           C  
ATOM     25  C   SER A 315       1.157  24.993 -14.289  1.00  0.00           C  
ATOM     26  O   SER A 315       0.777  25.937 -13.595  1.00  0.00           O  
ATOM     27  CB  SER A 315       0.233  25.650 -16.513  1.00  0.00           C  
ATOM     28  OG  SER A 315      -0.772  24.650 -16.491  1.00  0.00           O  
ATOM     29  N   LEU A 316       1.314  23.760 -13.816  1.00  0.00           N  
ATOM     30  CA  LEU A 316       1.020  23.416 -12.425  1.00  0.00           C  
ATOM     31  C   LEU A 316       1.968  24.071 -11.420  1.00  0.00           C  
ATOM     32  O   LEU A 316       3.089  24.452 -11.769  1.00  0.00           O  
ATOM     33  CB  LEU A 316       1.106  21.907 -12.234  1.00  0.00           C  
ATOM     34  CG  LEU A 316      -0.091  21.024 -12.539  1.00  0.00           C  
ATOM     35  CD1 LEU A 316       0.247  19.600 -12.154  1.00  0.00           C  
ATOM     36  CD2 LEU A 316      -1.290  21.511 -11.770  1.00  0.00           C  
ATOM     37  N   PRO A 317       1.535  24.198 -10.149  1.00  0.00           N  
ATOM     38  CA  PRO A 317       2.400  24.813  -9.131  1.00  0.00           C  
ATOM     39  C   PRO A 317       3.543  23.860  -8.748  1.00  0.00           C  
ATOM     40  O   PRO A 317       3.356  22.641  -8.733  1.00  0.00           O  
ATOM     41  CB  PRO A 317       1.459  25.085  -7.950  1.00  0.00           C  
ATOM     42  CG  PRO A 317       0.103  24.577  -8.350  1.00  0.00           C  
ATOM     43  CD  PRO A 317       0.236  23.770  -9.601  1.00  0.00           C  
ATOM     44  N   GLY A 318       4.718  24.416  -8.450  1.00  0.00           N  
ATOM     45  CA  GLY A 318       5.866  23.598  -8.077  1.00  0.00           C  
ATOM     46  C   GLY A 318       5.858  23.244  -6.601  1.00  0.00           C  
ATOM     47  O   GLY A 318       4.840  23.408  -5.935  1.00  0.00           O  
ATOM     48  N   ALA A 319       6.977  22.765  -6.072  1.00  0.00           N  
ATOM     49  CA  ALA A 319       7.044  22.406  -4.659  1.00  0.00           C  
ATOM     50  C   ALA A 319       6.984  23.642  -3.756  1.00  0.00           C  
ATOM     51  O   ALA A 319       7.848  24.521  -3.845  1.00  0.00           O  
ATOM     52  CB  ALA A 319       8.318  21.638  -4.392  1.00  0.00           C  
ATOM     53  N   SER A 320       5.972  23.709  -2.887  1.00  0.00           N  
ATOM     54  CA  SER A 320       5.839  24.847  -1.984  1.00  0.00           C  
ATOM     55  C   SER A 320       7.162  25.081  -1.263  1.00  0.00           C  
ATOM     56  O   SER A 320       7.488  24.384  -0.314  1.00  0.00           O  
ATOM     57  CB  SER A 320       4.708  24.620  -0.960  1.00  0.00           C  
ATOM     58  OG  SER A 320       4.602  23.268  -0.527  1.00  0.00           O  
ATOM     59  N   LEU A 321       7.941  26.044  -1.738  1.00  0.00           N  
ATOM     60  CA  LEU A 321       9.211  26.346  -1.103  1.00  0.00           C  
ATOM     61  C   LEU A 321       9.079  27.709  -0.466  1.00  0.00           C  
ATOM     62  O   LEU A 321       8.463  28.622  -1.035  1.00  0.00           O  
ATOM     63  CB  LEU A 321      10.339  26.329  -2.127  1.00  0.00           C  
ATOM     64  CG  LEU A 321      11.247  25.116  -1.955  1.00  0.00           C  
ATOM     65  CD1 LEU A 321      10.390  23.939  -1.603  1.00  0.00           C  
ATOM     66  CD2 LEU A 321      12.015  24.823  -3.223  1.00  0.00           C  
ATOM     67  N   PHE A 322       9.651  27.841   0.722  1.00  0.00           N  
ATOM     68  CA  PHE A 322       9.555  29.085   1.453  1.00  0.00           C  
ATOM     69  C   PHE A 322      10.304  30.258   0.844  1.00  0.00           C  
ATOM     70  O   PHE A 322      11.489  30.165   0.549  1.00  0.00           O  
ATOM     71  CB  PHE A 322      10.017  28.852   2.886  1.00  0.00           C  
ATOM     72  CG  PHE A 322       8.979  28.214   3.745  1.00  0.00           C  
ATOM     73  CD1 PHE A 322       7.807  28.906   4.062  1.00  0.00           C  
ATOM     74  CD2 PHE A 322       9.143  26.910   4.203  1.00  0.00           C  
ATOM     75  CE1 PHE A 322       6.809  28.309   4.818  1.00  0.00           C  
ATOM     76  CE2 PHE A 322       8.148  26.297   4.963  1.00  0.00           C  
ATOM     77  CZ  PHE A 322       6.977  26.997   5.270  1.00  0.00           C  
ATOM     78  N   SER A 323       9.598  31.364   0.650  1.00  0.00           N  
ATOM     79  CA  SER A 323      10.211  32.561   0.104  1.00  0.00           C  
ATOM     80  C   SER A 323      10.369  33.545   1.258  1.00  0.00           C  
ATOM     81  O   SER A 323       9.379  33.975   1.867  1.00  0.00           O  
ATOM     82  CB  SER A 323       9.332  33.155  -0.997  1.00  0.00           C  
ATOM     83  OG  SER A 323       7.993  33.280  -0.560  1.00  0.00           O  
ATOM     84  N   GLY A 324      11.618  33.888   1.563  1.00  0.00           N  
ATOM     85  CA  GLY A 324      11.894  34.798   2.661  1.00  0.00           C  
ATOM     86  C   GLY A 324      11.708  36.254   2.316  1.00  0.00           C  
ATOM     87  O   GLY A 324      11.455  36.598   1.169  1.00  0.00           O  
ATOM     88  N   GLY A 325      11.819  37.107   3.322  1.00  0.00           N  
ATOM     89  CA  GLY A 325      11.671  38.530   3.106  1.00  0.00           C  
ATOM     90  C   GLY A 325      12.464  39.264   4.162  1.00  0.00           C  
ATOM     91  O   GLY A 325      13.067  38.648   5.042  1.00  0.00           O  
ATOM     92  N   LEU A 332      12.482  40.583   4.082  1.00  0.00           N  
ATOM     93  CA  LEU A 332      13.212  41.352   5.068  1.00  0.00           C  
ATOM     94  C   LEU A 332      12.314  42.455   5.573  1.00  0.00           C  
ATOM     95  O   LEU A 332      11.469  42.980   4.835  1.00  0.00           O  
ATOM     96  CB  LEU A 332      14.485  41.957   4.469  1.00  0.00           C  
ATOM     97  CG  LEU A 332      15.684  41.018   4.268  1.00  0.00           C  
ATOM     98  CD1 LEU A 332      16.722  41.717   3.416  1.00  0.00           C  
ATOM     99  CD2 LEU A 332      16.287  40.599   5.607  1.00  0.00           C  
ATOM    100  N   HIS A 333      12.488  42.781   6.844  1.00  0.00           N  
ATOM    101  CA  HIS A 333      11.716  43.825   7.479  1.00  0.00           C  
ATOM    102  C   HIS A 333      12.082  45.167   6.865  1.00  0.00           C  
ATOM    103  O   HIS A 333      13.258  45.452   6.623  1.00  0.00           O  
ATOM    104  CB  HIS A 333      12.012  43.851   8.969  1.00  0.00           C  
ATOM    105  CG  HIS A 333      11.125  44.773   9.730  1.00  0.00           C  
ATOM    106  ND1 HIS A 333      10.056  44.325  10.473  1.00  0.00           N  
ATOM    107  CD2 HIS A 333      11.107  46.124   9.815  1.00  0.00           C  
ATOM    108  CE1 HIS A 333       9.414  45.362  10.982  1.00  0.00           C  
ATOM    109  NE2 HIS A 333      10.031  46.466  10.597  1.00  0.00           N  
ATOM    110  N   PRO A 334      11.071  46.011   6.610  1.00  0.00           N  
ATOM    111  CA  PRO A 334      11.217  47.345   6.016  1.00  0.00           C  
ATOM    112  C   PRO A 334      12.229  48.234   6.712  1.00  0.00           C  
ATOM    113  O   PRO A 334      12.925  49.025   6.060  1.00  0.00           O  
ATOM    114  CB  PRO A 334       9.805  47.932   6.073  1.00  0.00           C  
ATOM    115  CG  PRO A 334       9.063  47.067   7.022  1.00  0.00           C  
ATOM    116  CD  PRO A 334       9.662  45.703   6.885  1.00  0.00           C  
ATOM    117  N   ILE A 335      12.306  48.109   8.035  1.00  0.00           N  
ATOM    118  CA  ILE A 335      13.249  48.906   8.811  1.00  0.00           C  
ATOM    119  C   ILE A 335      14.658  48.461   8.428  1.00  0.00           C  
ATOM    120  O   ILE A 335      15.544  49.294   8.215  1.00  0.00           O  
ATOM    121  CB  ILE A 335      13.009  48.731  10.340  1.00  0.00           C  
ATOM    122  CG1 ILE A 335      11.893  49.671  10.798  1.00  0.00           C  
ATOM    123  CG2 ILE A 335      14.259  49.080  11.119  1.00  0.00           C  
ATOM    124  CD1 ILE A 335      12.300  51.137  10.784  1.00  0.00           C  
ATOM    125  N   THR A 336      14.858  47.148   8.332  1.00  0.00           N  
ATOM    126  CA  THR A 336      16.159  46.611   7.946  1.00  0.00           C  
ATOM    127  C   THR A 336      16.477  47.143   6.544  1.00  0.00           C  
ATOM    128  O   THR A 336      17.610  47.574   6.243  1.00  0.00           O  
ATOM    129  CB  THR A 336      16.126  45.085   7.894  1.00  0.00           C  
ATOM    130  OG1 THR A 336      15.765  44.571   9.178  1.00  0.00           O  
ATOM    131  CG2 THR A 336      17.477  44.542   7.509  1.00  0.00           C  
ATOM    132  N   LEU A 337      15.458  47.121   5.693  1.00  0.00           N  
ATOM    133  CA  LEU A 337      15.620  47.592   4.343  1.00  0.00           C  
ATOM    134  C   LEU A 337      16.033  49.040   4.326  1.00  0.00           C  
ATOM    135  O   LEU A 337      17.024  49.409   3.679  1.00  0.00           O  
ATOM    136  CB  LEU A 337      14.322  47.411   3.579  1.00  0.00           C  
ATOM    137  CG  LEU A 337      14.190  45.973   3.079  1.00  0.00           C  
ATOM    138  CD1 LEU A 337      12.725  45.619   2.894  1.00  0.00           C  
ATOM    139  CD2 LEU A 337      14.969  45.819   1.778  1.00  0.00           C  
ATOM    140  N   MET A 338      15.278  49.867   5.037  1.00  0.00           N  
ATOM    141  CA  MET A 338      15.591  51.286   5.065  1.00  0.00           C  
ATOM    142  C   MET A 338      16.943  51.519   5.713  1.00  0.00           C  
ATOM    143  O   MET A 338      17.715  52.376   5.276  1.00  0.00           O  
ATOM    144  CB  MET A 338      14.534  52.064   5.831  1.00  0.00           C  
ATOM    145  CG  MET A 338      14.799  53.554   5.834  1.00  0.00           C  
ATOM    146  SD  MET A 338      14.149  54.267   4.332  1.00  0.00           S  
ATOM    147  CE  MET A 338      15.694  54.576   3.424  1.00  0.00           C  
ATOM    148  N   GLU A 339      17.222  50.758   6.764  1.00  0.00           N  
ATOM    149  CA  GLU A 339      18.488  50.884   7.459  1.00  0.00           C  
ATOM    150  C   GLU A 339      19.570  50.696   6.399  1.00  0.00           C  
ATOM    151  O   GLU A 339      20.386  51.598   6.144  1.00  0.00           O  
ATOM    152  CB  GLU A 339      18.598  49.799   8.542  1.00  0.00           C  
ATOM    153  CG  GLU A 339      20.006  49.585   9.116  1.00  0.00           C  
ATOM    154  CD  GLU A 339      20.012  48.980  10.532  1.00  0.00           C  
ATOM    155  OE1 GLU A 339      19.400  49.587  11.445  1.00  0.00           O  
ATOM    156  OE2 GLU A 339      20.630  47.900  10.734  1.00  0.00           O  
ATOM    157  N   ARG A 340      19.537  49.523   5.765  1.00  0.00           N  
ATOM    158  CA  ARG A 340      20.497  49.152   4.735  1.00  0.00           C  
ATOM    159  C   ARG A 340      20.700  50.227   3.666  1.00  0.00           C  
ATOM    160  O   ARG A 340      21.835  50.522   3.255  1.00  0.00           O  
ATOM    161  CB  ARG A 340      20.057  47.849   4.069  1.00  0.00           C  
ATOM    162  CG  ARG A 340      20.988  47.393   2.951  1.00  0.00           C  
ATOM    163  CD  ARG A 340      20.653  45.994   2.429  1.00  0.00           C  
ATOM    164  NE  ARG A 340      19.538  46.017   1.482  1.00  0.00           N  
ATOM    165  CZ  ARG A 340      18.960  44.928   0.974  1.00  0.00           C  
ATOM    166  NH1 ARG A 340      19.387  43.715   1.316  1.00  0.00           N  
ATOM    167  NH2 ARG A 340      17.944  45.051   0.126  1.00  0.00           N  
ATOM    168  N   GLU A 341      19.601  50.807   3.200  1.00  0.00           N  
ATOM    169  CA  GLU A 341      19.707  51.832   2.181  1.00  0.00           C  
ATOM    170  C   GLU A 341      20.446  53.053   2.718  1.00  0.00           C  
ATOM    171  O   GLU A 341      21.370  53.558   2.077  1.00  0.00           O  
ATOM    172  CB  GLU A 341      18.320  52.238   1.698  1.00  0.00           C  
ATOM    173  CG  GLU A 341      18.327  53.480   0.833  1.00  0.00           C  
ATOM    174  CD  GLU A 341      17.093  53.586  -0.038  1.00  0.00           C  
ATOM    175  OE1 GLU A 341      16.069  52.928   0.278  1.00  0.00           O  
ATOM    176  OE2 GLU A 341      17.149  54.330  -1.044  1.00  0.00           O  
ATOM    177  N   LEU A 342      20.033  53.517   3.898  1.00  0.00           N  
ATOM    178  CA  LEU A 342      20.641  54.688   4.530  1.00  0.00           C  
ATOM    179  C   LEU A 342      22.127  54.456   4.724  1.00  0.00           C  
ATOM    180  O   LEU A 342      22.960  55.339   4.469  1.00  0.00           O  
ATOM    181  CB  LEU A 342      19.977  54.965   5.870  1.00  0.00           C  
ATOM    182  CG  LEU A 342      18.756  55.873   5.760  1.00  0.00           C  
ATOM    183  CD1 LEU A 342      17.811  55.589   6.896  1.00  0.00           C  
ATOM    184  CD2 LEU A 342      19.187  57.320   5.799  1.00  0.00           C  
ATOM    185  N   VAL A 343      22.450  53.249   5.165  1.00  0.00           N  
ATOM    186  CA  VAL A 343      23.826  52.862   5.377  1.00  0.00           C  
ATOM    187  C   VAL A 343      24.627  52.848   4.061  1.00  0.00           C  
ATOM    188  O   VAL A 343      25.676  53.507   3.956  1.00  0.00           O  
ATOM    189  CB  VAL A 343      23.856  51.492   6.035  1.00  0.00           C  
ATOM    190  CG1 VAL A 343      25.278  50.995   6.164  1.00  0.00           C  
ATOM    191  CG2 VAL A 343      23.168  51.581   7.395  1.00  0.00           C  
ATOM    192  N   GLU A 344      24.151  52.096   3.064  1.00  0.00           N  
ATOM    193  CA  GLU A 344      24.847  52.055   1.789  1.00  0.00           C  
ATOM    194  C   GLU A 344      25.138  53.512   1.381  1.00  0.00           C  
ATOM    195  O   GLU A 344      26.270  53.849   1.024  1.00  0.00           O  
ATOM    196  CB  GLU A 344      24.003  51.332   0.732  1.00  0.00           C  
ATOM    197  CG  GLU A 344      24.417  49.871   0.517  1.00  0.00           C  
ATOM    198  CD  GLU A 344      25.929  49.697   0.294  1.00  0.00           C  
ATOM    199  OE1 GLU A 344      26.592  50.690  -0.094  1.00  0.00           O  
ATOM    200  OE2 GLU A 344      26.458  48.571   0.497  1.00  0.00           O  
ATOM    201  N   ILE A 345      24.140  54.388   1.479  1.00  0.00           N  
ATOM    202  CA  ILE A 345      24.348  55.789   1.121  1.00  0.00           C  
ATOM    203  C   ILE A 345      25.576  56.423   1.780  1.00  0.00           C  
ATOM    204  O   ILE A 345      26.474  56.919   1.094  1.00  0.00           O  
ATOM    205  CB  ILE A 345      23.147  56.671   1.509  1.00  0.00           C  
ATOM    206  CG1 ILE A 345      21.939  56.330   0.639  1.00  0.00           C  
ATOM    207  CG2 ILE A 345      23.526  58.157   1.371  1.00  0.00           C  
ATOM    208  CD1 ILE A 345      20.927  57.464   0.540  1.00  0.00           C  
ATOM    209  N   PHE A 347      25.606  56.422   3.113  1.00  0.00           N  
ATOM    210  CA  PHE A 347      26.709  57.041   3.851  1.00  0.00           C  
ATOM    211  C   PHE A 347      28.020  56.310   3.696  1.00  0.00           C  
ATOM    212  O   PHE A 347      29.101  56.915   3.748  1.00  0.00           O  
ATOM    213  CB  PHE A 347      26.333  57.174   5.316  1.00  0.00           C  
ATOM    214  CG  PHE A 347      25.386  58.306   5.571  1.00  0.00           C  
ATOM    215  CD1 PHE A 347      25.834  59.633   5.508  1.00  0.00           C  
ATOM    216  CD2 PHE A 347      24.039  58.062   5.836  1.00  0.00           C  
ATOM    217  CE1 PHE A 347      24.949  60.711   5.704  1.00  0.00           C  
ATOM    218  CE2 PHE A 347      23.142  59.128   6.036  1.00  0.00           C  
ATOM    219  CZ  PHE A 347      23.602  60.456   5.968  1.00  0.00           C  
ATOM    220  N   ARG A 348      27.920  55.003   3.500  1.00  0.00           N  
ATOM    221  CA  ARG A 348      29.098  54.200   3.278  1.00  0.00           C  
ATOM    222  C   ARG A 348      29.876  54.861   2.116  1.00  0.00           C  
ATOM    223  O   ARG A 348      31.108  54.981   2.166  1.00  0.00           O  
ATOM    224  CB  ARG A 348      28.657  52.793   2.898  1.00  0.00           C  
ATOM    225  CG  ARG A 348      29.471  51.694   3.506  1.00  0.00           C  
ATOM    226  CD  ARG A 348      28.796  50.356   3.284  1.00  0.00           C  
ATOM    227  NE  ARG A 348      28.906  49.508   4.469  1.00  0.00           N  
ATOM    228  CZ  ARG A 348      27.959  48.674   4.890  1.00  0.00           C  
ATOM    229  NH1 ARG A 348      26.816  48.569   4.217  1.00  0.00           N  
ATOM    230  NH2 ARG A 348      28.159  47.946   5.984  1.00  0.00           N  
ATOM    231  N   ALA A 349      29.140  55.322   1.096  1.00  0.00           N  
ATOM    232  CA  ALA A 349      29.726  55.948  -0.098  1.00  0.00           C  
ATOM    233  C   ALA A 349      30.425  57.267   0.147  1.00  0.00           C  
ATOM    234  O   ALA A 349      31.143  57.776  -0.720  1.00  0.00           O  
ATOM    235  CB  ALA A 349      28.670  56.131  -1.165  1.00  0.00           C  
ATOM    236  N   LEU A 352      30.208  57.839   1.318  1.00  0.00           N  
ATOM    237  CA  LEU A 352      30.882  59.081   1.621  1.00  0.00           C  
ATOM    238  C   LEU A 352      32.004  58.753   2.589  1.00  0.00           C  
ATOM    239  O   LEU A 352      32.624  59.643   3.162  1.00  0.00           O  
ATOM    240  CB  LEU A 352      29.916  60.083   2.232  1.00  0.00           C  
ATOM    241  CG  LEU A 352      28.764  60.429   1.296  1.00  0.00           C  
ATOM    242  CD1 LEU A 352      27.614  59.452   1.549  1.00  0.00           C  
ATOM    243  CD2 LEU A 352      28.321  61.858   1.516  1.00  0.00           C  
ATOM    244  N   GLY A 361      32.245  57.458   2.769  1.00  0.00           N  
ATOM    245  CA  GLY A 361      33.310  57.010   3.646  1.00  0.00           C  
ATOM    246  C   GLY A 361      32.950  56.867   5.112  1.00  0.00           C  
ATOM    247  O   GLY A 361      33.826  56.950   5.979  1.00  0.00           O  
ATOM    248  N   TYR A 362      31.671  56.672   5.406  1.00  0.00           N  
ATOM    249  CA  TYR A 362      31.257  56.514   6.790  1.00  0.00           C  
ATOM    250  C   TYR A 362      31.255  55.017   7.063  1.00  0.00           C  
ATOM    251  O   TYR A 362      31.049  54.199   6.148  1.00  0.00           O  
ATOM    252  CB  TYR A 362      29.839  57.052   7.022  1.00  0.00           C  
ATOM    253  CG  TYR A 362      29.698  58.554   7.034  1.00  0.00           C  
ATOM    254  CD1 TYR A 362      29.875  59.288   5.873  1.00  0.00           C  
ATOM    255  CD2 TYR A 362      29.335  59.238   8.197  1.00  0.00           C  
ATOM    256  CE1 TYR A 362      29.696  60.672   5.857  1.00  0.00           C  
ATOM    257  CE2 TYR A 362      29.154  60.622   8.192  1.00  0.00           C  
ATOM    258  CZ  TYR A 362      29.340  61.338   7.012  1.00  0.00           C  
ATOM    259  OH  TYR A 362      29.212  62.721   6.978  1.00  0.00           O  
ATOM    260  N   GLN A 363      31.486  54.666   8.324  1.00  0.00           N  
ATOM    261  CA  GLN A 363      31.494  53.274   8.753  1.00  0.00           C  
ATOM    262  C   GLN A 363      30.392  53.036   9.770  1.00  0.00           C  
ATOM    263  O   GLN A 363      30.166  53.855  10.682  1.00  0.00           O  
ATOM    264  CB  GLN A 363      32.835  52.917   9.364  1.00  0.00           C  
ATOM    265  CG  GLN A 363      33.937  52.944   8.360  1.00  0.00           C  
ATOM    266  CD  GLN A 363      35.030  51.976   8.699  1.00  0.00           C  
ATOM    267  OE1 GLN A 363      36.131  52.382   9.055  1.00  0.00           O  
ATOM    268  NE2 GLN A 363      34.736  50.680   8.598  1.00  0.00           N  
ATOM    269  N   ALA A 364      29.717  51.904   9.612  1.00  0.00           N  
ATOM    270  CA  ALA A 364      28.613  51.551  10.480  1.00  0.00           C  
ATOM    271  C   ALA A 364      29.036  50.733  11.688  1.00  0.00           C  
ATOM    272  O   ALA A 364      29.696  49.691  11.557  1.00  0.00           O  
ATOM    273  CB  ALA A 364      27.558  50.804   9.681  1.00  0.00           C  
ATOM    274  N   VAL A 365      28.629  51.227  12.859  1.00  0.00           N  
ATOM    275  CA  VAL A 365      28.909  50.596  14.151  1.00  0.00           C  
ATOM    276  C   VAL A 365      27.691  50.689  15.065  1.00  0.00           C  
ATOM    277  O   VAL A 365      26.903  51.632  14.966  1.00  0.00           O  
ATOM    278  CB  VAL A 365      30.078  51.266  14.874  1.00  0.00           C  
ATOM    279  CG1 VAL A 365      31.328  50.515  14.583  1.00  0.00           C  
ATOM    280  CG2 VAL A 365      30.214  52.706  14.438  1.00  0.00           C  
ATOM    281  N   GLU A 366      27.561  49.718  15.967  1.00  0.00           N  
ATOM    282  CA  GLU A 366      26.431  49.663  16.883  1.00  0.00           C  
ATOM    283  C   GLU A 366      26.743  49.787  18.370  1.00  0.00           C  
ATOM    284  O   GLU A 366      27.833  49.453  18.831  1.00  0.00           O  
ATOM    285  CB  GLU A 366      25.675  48.368  16.666  1.00  0.00           C  
ATOM    286  CG  GLU A 366      25.068  48.245  15.306  1.00  0.00           C  
ATOM    287  CD  GLU A 366      23.994  47.184  15.277  1.00  0.00           C  
ATOM    288  OE1 GLU A 366      24.352  45.976  15.238  1.00  0.00           O  
ATOM    289  OE2 GLU A 366      22.797  47.565  15.301  1.00  0.00           O  
ATOM    290  N   GLY A 368      25.744  50.250  19.113  1.00  0.00           N  
ATOM    291  CA  GLY A 368      25.880  50.399  20.546  1.00  0.00           C  
ATOM    292  C   GLY A 368      24.901  49.503  21.297  1.00  0.00           C  
ATOM    293  O   GLY A 368      24.181  48.699  20.701  1.00  0.00           O  
ATOM    294  N   PRO A 370      24.855  49.622  22.626  1.00  0.00           N  
ATOM    295  CA  PRO A 370      23.950  48.806  23.428  1.00  0.00           C  
ATOM    296  C   PRO A 370      22.620  49.528  23.654  1.00  0.00           C  
ATOM    297  O   PRO A 370      22.589  50.756  23.767  1.00  0.00           O  
ATOM    298  CB  PRO A 370      24.718  48.640  24.713  1.00  0.00           C  
ATOM    299  CG  PRO A 370      25.429  49.990  24.859  1.00  0.00           C  
ATOM    300  CD  PRO A 370      25.656  50.531  23.469  1.00  0.00           C  
ATOM    301  N   GLU A 371      21.530  48.765  23.721  1.00  0.00           N  
ATOM    302  CA  GLU A 371      20.207  49.331  23.961  1.00  0.00           C  
ATOM    303  C   GLU A 371      20.078  49.738  25.448  1.00  0.00           C  
ATOM    304  O   GLU A 371      19.435  50.752  25.759  1.00  0.00           O  
ATOM    305  CB  GLU A 371      19.119  48.321  23.560  1.00  0.00           C  
ATOM    306  CG  GLU A 371      19.472  47.510  22.316  1.00  0.00           C  
ATOM    307  CD  GLU A 371      18.263  47.032  21.528  1.00  0.00           C  
ATOM    308  OE1 GLU A 371      17.385  46.352  22.113  1.00  0.00           O  
ATOM    309  OE2 GLU A 371      18.201  47.331  20.311  1.00  0.00           O  
ATOM    310  N   VAL A 372      20.680  48.959  26.357  1.00  0.00           N  
ATOM    311  CA  VAL A 372      20.660  49.302  27.787  1.00  0.00           C  
ATOM    312  C   VAL A 372      21.944  50.092  28.072  1.00  0.00           C  
ATOM    313  O   VAL A 372      23.062  49.568  27.970  1.00  0.00           O  
ATOM    314  CB  VAL A 372      20.609  48.053  28.710  1.00  0.00           C  
ATOM    315  CG1 VAL A 372      20.863  48.464  30.166  1.00  0.00           C  
ATOM    316  CG2 VAL A 372      19.249  47.382  28.607  1.00  0.00           C  
ATOM    317  N   GLU A 373      21.755  51.359  28.428  1.00  0.00           N  
ATOM    318  CA  GLU A 373      22.842  52.294  28.695  1.00  0.00           C  
ATOM    319  C   GLU A 373      22.901  52.788  30.156  1.00  0.00           C  
ATOM    320  O   GLU A 373      22.054  52.454  30.982  1.00  0.00           O  
ATOM    321  CB  GLU A 373      22.681  53.493  27.745  1.00  0.00           C  
ATOM    322  CG  GLU A 373      23.921  54.368  27.529  1.00  0.00           C  
ATOM    323  CD  GLU A 373      25.115  53.597  26.989  1.00  0.00           C  
ATOM    324  OE1 GLU A 373      25.205  53.408  25.749  1.00  0.00           O  
ATOM    325  OE2 GLU A 373      25.967  53.183  27.808  1.00  0.00           O  
ATOM    326  N   SER A 374      23.925  53.583  30.455  1.00  0.00           N  
ATOM    327  CA  SER A 374      24.124  54.167  31.771  1.00  0.00           C  
ATOM    328  C   SER A 374      23.709  55.627  31.656  1.00  0.00           C  
ATOM    329  O   SER A 374      23.893  56.259  30.617  1.00  0.00           O  
ATOM    330  CB  SER A 374      25.599  54.075  32.176  1.00  0.00           C  
ATOM    331  OG  SER A 374      26.011  55.220  32.912  1.00  0.00           O  
ATOM    332  N   GLU A 375      23.135  56.162  32.722  1.00  0.00           N  
ATOM    333  CA  GLU A 375      22.707  57.552  32.725  1.00  0.00           C  
ATOM    334  C   GLU A 375      23.873  58.445  32.291  1.00  0.00           C  
ATOM    335  O   GLU A 375      23.686  59.548  31.755  1.00  0.00           O  
ATOM    336  CB  GLU A 375      22.253  57.927  34.137  1.00  0.00           C  
ATOM    337  CG  GLU A 375      21.795  59.360  34.301  1.00  0.00           C  
ATOM    338  CD  GLU A 375      21.409  59.663  35.728  1.00  0.00           C  
ATOM    339  OE1 GLU A 375      21.726  58.830  36.611  1.00  0.00           O  
ATOM    340  OE2 GLU A 375      20.792  60.725  35.959  1.00  0.00           O  
ATOM    341  N   PHE A 376      25.084  57.950  32.518  1.00  0.00           N  
ATOM    342  CA  PHE A 376      26.288  58.693  32.191  1.00  0.00           C  
ATOM    343  C   PHE A 376      26.494  58.953  30.700  1.00  0.00           C  
ATOM    344  O   PHE A 376      26.774  60.079  30.286  1.00  0.00           O  
ATOM    345  CB  PHE A 376      27.498  57.957  32.739  1.00  0.00           C  
ATOM    346  CG  PHE A 376      28.780  58.552  32.305  1.00  0.00           C  
ATOM    347  CD1 PHE A 376      29.042  59.896  32.555  1.00  0.00           C  
ATOM    348  CD2 PHE A 376      29.710  57.797  31.600  1.00  0.00           C  
ATOM    349  CE1 PHE A 376      30.216  60.486  32.102  1.00  0.00           C  
ATOM    350  CE2 PHE A 376      30.889  58.378  31.141  1.00  0.00           C  
ATOM    351  CZ  PHE A 376      31.143  59.726  31.391  1.00  0.00           C  
ATOM    352  N   PHE A 377      26.369  57.895  29.902  1.00  0.00           N  
ATOM    353  CA  PHE A 377      26.543  57.980  28.450  1.00  0.00           C  
ATOM    354  C   PHE A 377      25.339  58.572  27.747  1.00  0.00           C  
ATOM    355  O   PHE A 377      25.485  59.238  26.733  1.00  0.00           O  
ATOM    356  CB  PHE A 377      26.810  56.595  27.850  1.00  0.00           C  
ATOM    357  CG  PHE A 377      28.192  56.081  28.110  1.00  0.00           C  
ATOM    358  CD1 PHE A 377      29.305  56.846  27.770  1.00  0.00           C  
ATOM    359  CD2 PHE A 377      28.383  54.855  28.743  1.00  0.00           C  
ATOM    360  CE1 PHE A 377      30.589  56.403  28.063  1.00  0.00           C  
ATOM    361  CE2 PHE A 377      29.659  54.401  29.041  1.00  0.00           C  
ATOM    362  CZ  PHE A 377      30.769  55.176  28.703  1.00  0.00           C  
ATOM    363  N   ASN A 378      24.148  58.324  28.278  1.00  0.00           N  
ATOM    364  CA  ASN A 378      22.940  58.829  27.652  1.00  0.00           C  
ATOM    365  C   ASN A 378      22.692  60.316  27.905  1.00  0.00           C  
ATOM    366  O   ASN A 378      22.234  61.048  27.007  1.00  0.00           O  
ATOM    367  CB  ASN A 378      21.746  58.000  28.123  1.00  0.00           C  
ATOM    368  CG  ASN A 378      20.629  57.964  27.108  1.00  0.00           C  
ATOM    369  OD1 ASN A 378      20.536  57.043  26.296  1.00  0.00           O  
ATOM    370  ND2 ASN A 378      19.765  58.971  27.153  1.00  0.00           N  
ATOM    371  N   PHE A 388      23.006  60.765  29.120  1.00  0.00           N  
ATOM    372  CA  PHE A 388      22.773  62.159  29.480  1.00  0.00           C  
ATOM    373  C   PHE A 388      24.026  62.909  29.896  1.00  0.00           C  
ATOM    374  O   PHE A 388      24.396  63.870  29.262  1.00  0.00           O  
ATOM    375  CB  PHE A 388      21.720  62.279  30.610  1.00  0.00           C  
ATOM    376  CG  PHE A 388      20.359  61.678  30.273  1.00  0.00           C  
ATOM    377  CD1 PHE A 388      19.531  62.254  29.307  1.00  0.00           C  
ATOM    378  CD2 PHE A 388      19.908  60.534  30.931  1.00  0.00           C  
ATOM    379  CE1 PHE A 388      18.277  61.696  29.005  1.00  0.00           C  
ATOM    380  CE2 PHE A 388      18.656  59.973  30.634  1.00  0.00           C  
ATOM    381  CZ  PHE A 388      17.846  60.558  29.671  1.00  0.00           C  
ATOM    382  N   ASP A 389      24.681  62.472  30.959  1.00  0.00           N  
ATOM    383  CA  ASP A 389      25.863  63.173  31.454  1.00  0.00           C  
ATOM    384  C   ASP A 389      26.941  63.506  30.430  1.00  0.00           C  
ATOM    385  O   ASP A 389      27.301  64.668  30.288  1.00  0.00           O  
ATOM    386  CB  ASP A 389      26.461  62.386  32.614  1.00  0.00           C  
ATOM    387  CG  ASP A 389      25.477  62.204  33.758  1.00  0.00           C  
ATOM    388  OD1 ASP A 389      24.432  62.894  33.777  1.00  0.00           O  
ATOM    389  OD2 ASP A 389      25.757  61.366  34.641  1.00  0.00           O  
ATOM    390  N   ALA A 396      27.461  62.492  29.737  1.00  0.00           N  
ATOM    391  CA  ALA A 396      28.495  62.676  28.704  1.00  0.00           C  
ATOM    392  C   ALA A 396      28.135  63.816  27.737  1.00  0.00           C  
ATOM    393  O   ALA A 396      28.950  64.706  27.466  1.00  0.00           O  
ATOM    394  CB  ALA A 396      28.683  61.372  27.934  1.00  0.00           C  
ATOM    395  N   LEU A 397      26.916  63.759  27.201  1.00  0.00           N  
ATOM    396  CA  LEU A 397      26.375  64.790  26.316  1.00  0.00           C  
ATOM    397  C   LEU A 397      25.983  65.878  27.314  1.00  0.00           C  
ATOM    398  O   LEU A 397      25.481  65.578  28.376  1.00  0.00           O  
ATOM    399  CB  LEU A 397      25.162  64.220  25.571  1.00  0.00           C  
ATOM    400  CG  LEU A 397      25.476  62.794  25.043  1.00  0.00           C  
ATOM    401  CD1 LEU A 397      24.221  62.033  24.625  1.00  0.00           C  
ATOM    402  CD2 LEU A 397      26.410  62.900  23.847  1.00  0.00           C  
ATOM    403  N   ASN A 398      26.241  67.132  27.010  1.00  0.00           N  
ATOM    404  CA  ASN A 398      25.949  68.221  27.947  1.00  0.00           C  
ATOM    405  C   ASN A 398      24.524  68.304  28.574  1.00  0.00           C  
ATOM    406  O   ASN A 398      23.995  69.400  28.778  1.00  0.00           O  
ATOM    407  CB  ASN A 398      26.294  69.521  27.222  1.00  0.00           C  
ATOM    408  CG  ASN A 398      26.568  70.667  28.151  1.00  0.00           C  
ATOM    409  OD1 ASN A 398      26.207  71.813  27.848  1.00  0.00           O  
ATOM    410  ND2 ASN A 398      27.215  70.386  29.282  1.00  0.00           N  
ATOM    411  N   ILE A 399      23.912  67.168  28.909  1.00  0.00           N  
ATOM    412  CA  ILE A 399      22.550  67.153  29.475  1.00  0.00           C  
ATOM    413  C   ILE A 399      22.450  67.150  31.012  1.00  0.00           C  
ATOM    414  O   ILE A 399      22.814  66.174  31.678  1.00  0.00           O  
ATOM    415  CB  ILE A 399      21.750  65.968  28.922  1.00  0.00           C  
ATOM    416  CG1 ILE A 399      21.633  66.093  27.398  1.00  0.00           C  
ATOM    417  CG2 ILE A 399      20.383  65.937  29.563  1.00  0.00           C  
ATOM    418  CD1 ILE A 399      21.429  64.772  26.673  1.00  0.00           C  
ATOM    419  N   PRO A 400      21.861  68.214  31.586  1.00  0.00           N  
ATOM    420  CA  PRO A 400      21.718  68.349  33.041  1.00  0.00           C  
ATOM    421  C   PRO A 400      20.667  67.489  33.729  1.00  0.00           C  
ATOM    422  O   PRO A 400      19.693  67.047  33.110  1.00  0.00           O  
ATOM    423  CB  PRO A 400      21.436  69.837  33.235  1.00  0.00           C  
ATOM    424  CG  PRO A 400      20.767  70.267  31.957  1.00  0.00           C  
ATOM    425  CD  PRO A 400      21.229  69.334  30.860  1.00  0.00           C  
ATOM    426  N   GLU A 401      20.873  67.280  35.028  1.00  0.00           N  
ATOM    427  CA  GLU A 401      19.965  66.485  35.840  1.00  0.00           C  
ATOM    428  C   GLU A 401      18.650  67.239  36.070  1.00  0.00           C  
ATOM    429  O   GLU A 401      17.625  66.931  35.442  1.00  0.00           O  
ATOM    430  CB  GLU A 401      20.650  66.134  37.177  1.00  0.00           C  
ATOM    431  CG  GLU A 401      19.744  65.629  38.319  1.00  0.00           C  
ATOM    432  CD  GLU A 401      18.831  64.454  37.944  1.00  0.00           C  
ATOM    433  OE1 GLU A 401      19.325  63.436  37.409  1.00  0.00           O  
ATOM    434  OE2 GLU A 401      17.608  64.554  38.200  1.00  0.00           O  
ATOM    435  N   HIS A 402      18.692  68.249  36.937  1.00  0.00           N  
ATOM    436  CA  HIS A 402      17.496  69.015  37.276  1.00  0.00           C  
ATOM    437  C   HIS A 402      17.092  70.175  36.368  1.00  0.00           C  
ATOM    438  O   HIS A 402      16.245  70.978  36.771  1.00  0.00           O  
ATOM    439  CB  HIS A 402      17.605  69.569  38.704  1.00  0.00           C  
ATOM    440  CG  HIS A 402      17.784  68.523  39.762  1.00  0.00           C  
ATOM    441  ND1 HIS A 402      18.653  68.684  40.821  1.00  0.00           N  
ATOM    442  CD2 HIS A 402      17.197  67.315  39.938  1.00  0.00           C  
ATOM    443  CE1 HIS A 402      18.594  67.620  41.603  1.00  0.00           C  
ATOM    444  NE2 HIS A 402      17.718  66.774  41.089  1.00  0.00           N  
ATOM    445  N   HIS A 483      17.655  70.289  35.166  1.00  0.00           N  
ATOM    446  CA  HIS A 483      17.261  71.410  34.308  1.00  0.00           C  
ATOM    447  C   HIS A 483      16.355  71.020  33.132  1.00  0.00           C  
ATOM    448  O   HIS A 483      16.197  69.830  32.847  1.00  0.00           O  
ATOM    449  CB  HIS A 483      18.503  72.183  33.839  1.00  0.00           C  
ATOM    450  CG  HIS A 483      18.631  73.542  34.463  1.00  0.00           C  
ATOM    451  ND1 HIS A 483      17.976  74.654  33.971  1.00  0.00           N  
ATOM    452  CD2 HIS A 483      19.308  73.960  35.560  1.00  0.00           C  
ATOM    453  CE1 HIS A 483      18.248  75.697  34.736  1.00  0.00           C  
ATOM    454  NE2 HIS A 483      19.053  75.304  35.707  1.00  0.00           N  
ATOM    455  N   PRO A 484      15.738  72.020  32.444  1.00  0.00           N  
ATOM    456  CA  PRO A 484      14.839  71.746  31.307  1.00  0.00           C  
ATOM    457  C   PRO A 484      15.298  70.754  30.221  1.00  0.00           C  
ATOM    458  O   PRO A 484      14.460  70.157  29.536  1.00  0.00           O  
ATOM    459  CB  PRO A 484      14.526  73.144  30.730  1.00  0.00           C  
ATOM    460  CG  PRO A 484      15.485  74.098  31.399  1.00  0.00           C  
ATOM    461  CD  PRO A 484      15.852  73.472  32.705  1.00  0.00           C  
ATOM    462  N   ALA A 485      16.610  70.574  30.067  1.00  0.00           N  
ATOM    463  CA  ALA A 485      17.138  69.655  29.061  1.00  0.00           C  
ATOM    464  C   ALA A 485      16.793  68.196  29.376  1.00  0.00           C  
ATOM    465  O   ALA A 485      16.238  67.489  28.531  1.00  0.00           O  
ATOM    466  CB  ALA A 485      18.649  69.827  28.932  1.00  0.00           C  
ATOM    467  N   ARG A 486      17.120  67.746  30.586  1.00  0.00           N  
ATOM    468  CA  ARG A 486      16.827  66.369  30.992  1.00  0.00           C  
ATOM    469  C   ARG A 486      15.345  66.068  30.765  1.00  0.00           C  
ATOM    470  O   ARG A 486      14.931  64.904  30.695  1.00  0.00           O  
ATOM    471  CB  ARG A 486      17.178  66.178  32.475  1.00  0.00           C  
ATOM    472  CG  ARG A 486      16.765  64.832  33.076  1.00  0.00           C  
ATOM    473  CD  ARG A 486      17.814  63.739  32.867  1.00  0.00           C  
ATOM    474  NE  ARG A 486      19.189  64.235  32.963  1.00  0.00           N  
ATOM    475  CZ  ARG A 486      20.193  63.571  33.536  1.00  0.00           C  
ATOM    476  NH1 ARG A 486      19.982  62.375  34.070  1.00  0.00           N  
ATOM    477  NH2 ARG A 486      21.414  64.096  33.566  1.00  0.00           N  
ATOM    478  N   ASP A 487      14.570  67.145  30.625  1.00  0.00           N  
ATOM    479  CA  ASP A 487      13.117  67.092  30.449  1.00  0.00           C  
ATOM    480  C   ASP A 487      12.562  67.099  29.008  1.00  0.00           C  
ATOM    481  O   ASP A 487      11.372  67.363  28.813  1.00  0.00           O  
ATOM    482  CB  ASP A 487      12.464  68.239  31.251  1.00  0.00           C  
ATOM    483  CG  ASP A 487      13.065  68.411  32.660  1.00  0.00           C  
ATOM    484  OD1 ASP A 487      14.298  68.257  32.834  1.00  0.00           O  
ATOM    485  OD2 ASP A 487      12.297  68.711  33.601  1.00  0.00           O  
ATOM    486  N   MET A 488      13.406  66.834  28.009  1.00  0.00           N  
ATOM    487  CA  MET A 488      12.944  66.768  26.610  1.00  0.00           C  
ATOM    488  C   MET A 488      12.738  65.285  26.226  1.00  0.00           C  
ATOM    489  O   MET A 488      11.970  64.971  25.302  1.00  0.00           O  
ATOM    490  CB  MET A 488      13.964  67.390  25.625  1.00  0.00           C  
ATOM    491  CG  MET A 488      14.668  68.684  26.063  1.00  0.00           C  
ATOM    492  SD  MET A 488      16.062  69.192  24.929  1.00  0.00           S  
ATOM    493  CE  MET A 488      16.275  70.962  25.365  1.00  0.00           C  
ATOM    494  N   TRP A 495      13.433  64.393  26.950  1.00  0.00           N  
ATOM    495  CA  TRP A 495      13.396  62.926  26.745  1.00  0.00           C  
ATOM    496  C   TRP A 495      12.705  62.199  27.941  1.00  0.00           C  
ATOM    497  O   TRP A 495      13.220  62.235  29.076  1.00  0.00           O  
ATOM    498  CB  TRP A 495      14.848  62.388  26.568  1.00  0.00           C  
ATOM    499  CG  TRP A 495      15.531  62.683  25.205  1.00  0.00           C  
ATOM    500  CD1 TRP A 495      15.484  61.901  24.077  1.00  0.00           C  
ATOM    501  CD2 TRP A 495      16.320  63.837  24.848  1.00  0.00           C  
ATOM    502  NE1 TRP A 495      16.185  62.491  23.053  1.00  0.00           N  
ATOM    503  CE2 TRP A 495      16.708  63.681  23.494  1.00  0.00           C  
ATOM    504  CE3 TRP A 495      16.737  64.990  25.538  1.00  0.00           C  
ATOM    505  CZ2 TRP A 495      17.486  64.627  22.817  1.00  0.00           C  
ATOM    506  CZ3 TRP A 495      17.513  65.933  24.859  1.00  0.00           C  
ATOM    507  CH2 TRP A 495      17.876  65.742  23.513  1.00  0.00           C  
ATOM    508  N   ASP A 496      11.546  61.567  27.693  1.00  0.00           N  
ATOM    509  CA  ASP A 496      10.790  60.831  28.734  1.00  0.00           C  
ATOM    510  C   ASP A 496      11.397  59.434  28.802  1.00  0.00           C  
ATOM    511  O   ASP A 496      11.071  58.564  27.997  1.00  0.00           O  
ATOM    512  CB  ASP A 496       9.306  60.728  28.362  1.00  0.00           C  
ATOM    513  CG  ASP A 496       8.770  62.012  27.735  1.00  0.00           C  
ATOM    514  OD1 ASP A 496       8.999  62.243  26.525  1.00  0.00           O  
ATOM    515  OD2 ASP A 496       8.123  62.792  28.462  1.00  0.00           O  
ATOM    516  N   THR A 497      12.255  59.224  29.793  1.00  0.00           N  
ATOM    517  CA  THR A 497      12.999  57.979  29.911  1.00  0.00           C  
ATOM    518  C   THR A 497      12.410  56.759  30.593  1.00  0.00           C  
ATOM    519  O   THR A 497      11.508  56.853  31.409  1.00  0.00           O  
ATOM    520  CB  THR A 497      14.367  58.270  30.551  1.00  0.00           C  
ATOM    521  OG1 THR A 497      14.253  58.151  31.968  1.00  0.00           O  
ATOM    522  CG2 THR A 497      14.817  59.684  30.229  1.00  0.00           C  
ATOM    523  N   PHE A 498      12.967  55.608  30.241  1.00  0.00           N  
ATOM    524  CA  PHE A 498      12.568  54.330  30.805  1.00  0.00           C  
ATOM    525  C   PHE A 498      13.672  53.903  31.750  1.00  0.00           C  
ATOM    526  O   PHE A 498      14.746  53.509  31.305  1.00  0.00           O  
ATOM    527  CB  PHE A 498      12.461  53.271  29.722  1.00  0.00           C  
ATOM    528  CG  PHE A 498      11.125  53.201  29.075  1.00  0.00           C  
ATOM    529  CD1 PHE A 498      10.060  52.603  29.727  1.00  0.00           C  
ATOM    530  CD2 PHE A 498      10.930  53.723  27.806  1.00  0.00           C  
ATOM    531  CE1 PHE A 498       8.814  52.529  29.115  1.00  0.00           C  
ATOM    532  CE2 PHE A 498       9.691  53.654  27.190  1.00  0.00           C  
ATOM    533  CZ  PHE A 498       8.632  53.058  27.842  1.00  0.00           C  
ATOM    534  N   TRP A 499      13.425  53.968  33.047  1.00  0.00           N  
ATOM    535  CA  TRP A 499      14.449  53.560  33.988  1.00  0.00           C  
ATOM    536  C   TRP A 499      14.362  52.081  34.299  1.00  0.00           C  
ATOM    537  O   TRP A 499      13.278  51.498  34.304  1.00  0.00           O  
ATOM    538  CB  TRP A 499      14.319  54.378  35.237  1.00  0.00           C  
ATOM    539  CG  TRP A 499      14.506  55.803  34.935  1.00  0.00           C  
ATOM    540  CD1 TRP A 499      13.532  56.738  34.766  1.00  0.00           C  
ATOM    541  CD2 TRP A 499      15.752  56.491  34.808  1.00  0.00           C  
ATOM    542  NE1 TRP A 499      14.092  57.976  34.549  1.00  0.00           N  
ATOM    543  CE2 TRP A 499      15.459  57.851  34.571  1.00  0.00           C  
ATOM    544  CE3 TRP A 499      17.095  56.090  34.874  1.00  0.00           C  
ATOM    545  CZ2 TRP A 499      16.454  58.814  34.399  1.00  0.00           C  
ATOM    546  CZ3 TRP A 499      18.088  57.048  34.705  1.00  0.00           C  
ATOM    547  CH2 TRP A 499      17.761  58.394  34.471  1.00  0.00           C  
ATOM    548  N   LEU A 500      15.511  51.470  34.552  1.00  0.00           N  
ATOM    549  CA  LEU A 500      15.554  50.039  34.823  1.00  0.00           C  
ATOM    550  C   LEU A 500      16.007  49.716  36.239  1.00  0.00           C  
ATOM    551  O   LEU A 500      16.531  50.579  36.956  1.00  0.00           O  
ATOM    552  CB  LEU A 500      16.522  49.346  33.859  1.00  0.00           C  
ATOM    553  CG  LEU A 500      16.134  48.974  32.434  1.00  0.00           C  
ATOM    554  CD1 LEU A 500      14.790  49.579  32.065  1.00  0.00           C  
ATOM    555  CD2 LEU A 500      17.234  49.462  31.506  1.00  0.00           C  
ATOM    556  N   THR A 501      15.784  48.456  36.620  1.00  0.00           N  
ATOM    557  CA  THR A 501      16.202  47.908  37.913  1.00  0.00           C  
ATOM    558  C   THR A 501      16.473  46.424  37.740  1.00  0.00           C  
ATOM    559  O   THR A 501      15.927  45.764  36.845  1.00  0.00           O  
ATOM    560  CB  THR A 501      15.148  48.040  39.042  1.00  0.00           C  
ATOM    561  OG1 THR A 501      13.839  47.796  38.518  1.00  0.00           O  
ATOM    562  CG2 THR A 501      15.225  49.415  39.688  1.00  0.00           C  
ATOM    563  N   GLY A 502      17.313  45.904  38.621  1.00  0.00           N  
ATOM    564  CA  GLY A 502      17.675  44.506  38.560  1.00  0.00           C  
ATOM    565  C   GLY A 502      19.151  44.418  38.877  1.00  0.00           C  
ATOM    566  O   GLY A 502      19.914  45.352  38.598  1.00  0.00           O  
ATOM    567  N   GLU A 546      19.563  43.302  39.464  1.00  0.00           N  
ATOM    568  CA  GLU A 546      20.958  43.141  39.827  1.00  0.00           C  
ATOM    569  C   GLU A 546      21.669  42.040  39.066  1.00  0.00           C  
ATOM    570  O   GLU A 546      21.043  41.183  38.425  1.00  0.00           O  
ATOM    571  CB  GLU A 546      21.083  42.876  41.327  1.00  0.00           C  
ATOM    572  CG  GLU A 546      22.139  43.732  42.010  1.00  0.00           C  
ATOM    573  CD  GLU A 546      21.599  45.082  42.442  1.00  0.00           C  
ATOM    574  OE1 GLU A 546      20.716  45.114  43.330  1.00  0.00           O  
ATOM    575  OE2 GLU A 546      22.057  46.110  41.894  1.00  0.00           O  
ATOM    576  N   GLY A 571      22.995  42.079  39.151  1.00  0.00           N  
ATOM    577  CA  GLY A 571      23.805  41.085  38.489  1.00  0.00           C  
ATOM    578  C   GLY A 571      23.888  41.357  37.010  1.00  0.00           C  
ATOM    579  O   GLY A 571      24.438  40.548  36.271  1.00  0.00           O  
ATOM    580  N   PHE A 572      23.325  42.474  36.562  1.00  0.00           N  
ATOM    581  CA  PHE A 572      23.398  42.802  35.150  1.00  0.00           C  
ATOM    582  C   PHE A 572      24.704  43.558  34.942  1.00  0.00           C  
ATOM    583  O   PHE A 572      24.970  44.553  35.611  1.00  0.00           O  
ATOM    584  CB  PHE A 572      22.209  43.663  34.713  1.00  0.00           C  
ATOM    585  CG  PHE A 572      22.270  44.079  33.268  1.00  0.00           C  
ATOM    586  CD1 PHE A 572      22.985  45.216  32.886  1.00  0.00           C  
ATOM    587  CD2 PHE A 572      21.667  43.305  32.283  1.00  0.00           C  
ATOM    588  CE1 PHE A 572      23.102  45.571  31.547  1.00  0.00           C  
ATOM    589  CE2 PHE A 572      21.777  43.649  30.932  1.00  0.00           C  
ATOM    590  CZ  PHE A 572      22.498  44.784  30.565  1.00  0.00           C  
ATOM    591  N   ARG A 573      25.523  43.074  34.018  1.00  0.00           N  
ATOM    592  CA  ARG A 573      26.804  43.699  33.737  1.00  0.00           C  
ATOM    593  C   ARG A 573      26.791  44.607  32.504  1.00  0.00           C  
ATOM    594  O   ARG A 573      26.589  44.159  31.366  1.00  0.00           O  
ATOM    595  CB  ARG A 573      27.871  42.619  33.573  1.00  0.00           C  
ATOM    596  CG  ARG A 573      28.655  42.336  34.844  1.00  0.00           C  
ATOM    597  CD  ARG A 573      29.222  40.923  34.850  1.00  0.00           C  
ATOM    598  NE  ARG A 573      28.315  39.988  35.499  1.00  0.00           N  
ATOM    599  CZ  ARG A 573      27.810  38.906  34.916  1.00  0.00           C  
ATOM    600  NH1 ARG A 573      28.126  38.614  33.658  1.00  0.00           N  
ATOM    601  NH2 ARG A 573      26.970  38.130  35.591  1.00  0.00           N  
ATOM    602  N   LEU A 574      27.007  45.893  32.736  1.00  0.00           N  
ATOM    603  CA  LEU A 574      27.038  46.842  31.646  1.00  0.00           C  
ATOM    604  C   LEU A 574      28.489  47.097  31.308  1.00  0.00           C  
ATOM    605  O   LEU A 574      29.286  47.433  32.187  1.00  0.00           O  
ATOM    606  CB  LEU A 574      26.364  48.149  32.046  1.00  0.00           C  
ATOM    607  CG  LEU A 574      26.371  49.205  30.937  1.00  0.00           C  
ATOM    608  CD1 LEU A 574      25.439  48.770  29.807  1.00  0.00           C  
ATOM    609  CD2 LEU A 574      25.948  50.544  31.497  1.00  0.00           C  
ATOM    610  N   GLU A 575      28.822  46.939  30.030  1.00  0.00           N  
ATOM    611  CA  GLU A 575      30.187  47.139  29.541  1.00  0.00           C  
ATOM    612  C   GLU A 575      30.477  48.546  28.987  1.00  0.00           C  
ATOM    613  O   GLU A 575      29.652  49.136  28.288  1.00  0.00           O  
ATOM    614  CB  GLU A 575      30.492  46.105  28.459  1.00  0.00           C  
ATOM    615  CG  GLU A 575      31.965  45.786  28.311  1.00  0.00           C  
ATOM    616  CD  GLU A 575      32.216  44.298  28.155  1.00  0.00           C  
ATOM    617  OE1 GLU A 575      31.229  43.553  27.938  1.00  0.00           O  
ATOM    618  OE2 GLU A 575      33.395  43.875  28.250  1.00  0.00           O  
ATOM    619  N   GLY A 576      31.663  49.065  29.294  1.00  0.00           N  
ATOM    620  CA  GLY A 576      32.057  50.383  28.827  1.00  0.00           C  
ATOM    621  C   GLY A 576      32.775  50.313  27.492  1.00  0.00           C  
ATOM    622  O   GLY A 576      33.056  49.213  27.018  1.00  0.00           O  
ATOM    623  N   PRO A 577      33.114  51.459  26.870  1.00  0.00           N  
ATOM    624  CA  PRO A 577      33.802  51.414  25.573  1.00  0.00           C  
ATOM    625  C   PRO A 577      34.990  50.458  25.515  1.00  0.00           C  
ATOM    626  O   PRO A 577      35.280  49.884  24.469  1.00  0.00           O  
ATOM    627  CB  PRO A 577      34.242  52.862  25.316  1.00  0.00           C  
ATOM    628  CG  PRO A 577      33.742  53.670  26.442  1.00  0.00           C  
ATOM    629  CD  PRO A 577      32.894  52.834  27.348  1.00  0.00           C  
ATOM    630  N   LEU A 578      35.666  50.274  26.641  1.00  0.00           N  
ATOM    631  CA  LEU A 578      36.835  49.411  26.673  1.00  0.00           C  
ATOM    632  C   LEU A 578      36.658  48.057  27.336  1.00  0.00           C  
ATOM    633  O   LEU A 578      37.647  47.388  27.632  1.00  0.00           O  
ATOM    634  CB  LEU A 578      37.983  50.150  27.344  1.00  0.00           C  
ATOM    635  CG  LEU A 578      38.367  51.364  26.517  1.00  0.00           C  
ATOM    636  CD1 LEU A 578      39.476  52.125  27.196  1.00  0.00           C  
ATOM    637  CD2 LEU A 578      38.794  50.895  25.144  1.00  0.00           C  
ATOM    638  N   GLY A 648      35.412  47.645  27.559  1.00  0.00           N  
ATOM    639  CA  GLY A 648      35.172  46.362  28.198  1.00  0.00           C  
ATOM    640  C   GLY A 648      35.325  46.438  29.701  1.00  0.00           C  
ATOM    641  O   GLY A 648      35.592  45.441  30.366  1.00  0.00           O  
ATOM    642  N   GLU A 649      35.169  47.641  30.233  1.00  0.00           N  
ATOM    643  CA  GLU A 649      35.280  47.874  31.665  1.00  0.00           C  
ATOM    644  C   GLU A 649      33.863  47.984  32.195  1.00  0.00           C  
ATOM    645  O   GLU A 649      32.934  48.209  31.423  1.00  0.00           O  
ATOM    646  CB  GLU A 649      36.043  49.179  31.939  1.00  0.00           C  
ATOM    647  CG  GLU A 649      35.212  50.452  31.787  1.00  0.00           C  
ATOM    648  CD  GLU A 649      35.247  51.011  30.374  1.00  0.00           C  
ATOM    649  OE1 GLU A 649      35.704  50.294  29.461  1.00  0.00           O  
ATOM    650  OE2 GLU A 649      34.818  52.166  30.175  1.00  0.00           O  
ATOM    651  N   GLU A 650      33.678  47.808  33.496  1.00  0.00           N  
ATOM    652  CA  GLU A 650      32.340  47.936  34.026  1.00  0.00           C  
ATOM    653  C   GLU A 650      32.144  49.391  34.356  1.00  0.00           C  
ATOM    654  O   GLU A 650      33.048  50.047  34.874  1.00  0.00           O  
ATOM    655  CB  GLU A 650      32.151  47.079  35.269  1.00  0.00           C  
ATOM    656  CG  GLU A 650      30.980  46.126  35.127  1.00  0.00           C  
ATOM    657  CD  GLU A 650      31.365  44.833  34.421  1.00  0.00           C  
ATOM    658  OE1 GLU A 650      31.973  44.886  33.322  1.00  0.00           O  
ATOM    659  OE2 GLU A 650      31.058  43.760  34.979  1.00  0.00           O  
ATOM    660  N   VAL A 651      30.974  49.905  34.013  1.00  0.00           N  
ATOM    661  CA  VAL A 651      30.670  51.289  34.292  1.00  0.00           C  
ATOM    662  C   VAL A 651      29.476  51.328  35.236  1.00  0.00           C  
ATOM    663  O   VAL A 651      28.743  50.338  35.386  1.00  0.00           O  
ATOM    664  CB  VAL A 651      30.385  52.086  32.979  1.00  0.00           C  
ATOM    665  CG1 VAL A 651      29.494  51.265  32.063  1.00  0.00           C  
ATOM    666  CG2 VAL A 651      29.766  53.467  33.303  1.00  0.00           C  
ATOM    667  N   GLU A 652      29.317  52.474  35.887  1.00  0.00           N  
ATOM    668  CA  GLU A 652      28.241  52.689  36.831  1.00  0.00           C  
ATOM    669  C   GLU A 652      27.368  53.865  36.404  1.00  0.00           C  
ATOM    670  O   GLU A 652      27.790  54.736  35.626  1.00  0.00           O  
ATOM    671  CB  GLU A 652      28.817  52.956  38.220  1.00  0.00           C  
ATOM    672  CG  GLU A 652      30.178  52.319  38.452  1.00  0.00           C  
ATOM    673  CD  GLU A 652      30.072  50.962  39.125  1.00  0.00           C  
ATOM    674  OE1 GLU A 652      29.156  50.769  39.956  1.00  0.00           O  
ATOM    675  OE2 GLU A 652      30.908  50.085  38.826  1.00  0.00           O  
ATOM    676  N   GLY A 653      26.147  53.868  36.936  1.00  0.00           N  
ATOM    677  CA  GLY A 653      25.166  54.899  36.645  1.00  0.00           C  
ATOM    678  C   GLY A 653      23.805  54.239  36.726  1.00  0.00           C  
ATOM    679  O   GLY A 653      23.713  53.010  36.668  1.00  0.00           O  
ATOM    680  N   ARG A 654      22.747  55.024  36.887  1.00  0.00           N  
ATOM    681  CA  ARG A 654      21.412  54.436  36.953  1.00  0.00           C  
ATOM    682  C   ARG A 654      21.166  53.834  35.572  1.00  0.00           C  
ATOM    683  O   ARG A 654      21.396  54.499  34.562  1.00  0.00           O  
ATOM    684  CB  ARG A 654      20.355  55.511  37.240  1.00  0.00           C  
ATOM    685  CG  ARG A 654      20.239  55.948  38.695  1.00  0.00           C  
ATOM    686  CD  ARG A 654      18.842  56.493  39.009  1.00  0.00           C  
ATOM    687  NE  ARG A 654      18.680  57.892  38.614  1.00  0.00           N  
ATOM    688  CZ  ARG A 654      17.504  58.480  38.393  1.00  0.00           C  
ATOM    689  NH1 ARG A 654      16.367  57.794  38.528  1.00  0.00           N  
ATOM    690  NH2 ARG A 654      17.464  59.760  38.029  1.00  0.00           N  
ATOM    691  N   LEU A 655      20.715  52.584  35.514  1.00  0.00           N  
ATOM    692  CA  LEU A 655      20.455  51.966  34.214  1.00  0.00           C  
ATOM    693  C   LEU A 655      19.165  52.490  33.581  1.00  0.00           C  
ATOM    694  O   LEU A 655      18.218  52.908  34.275  1.00  0.00           O  
ATOM    695  CB  LEU A 655      20.367  50.436  34.315  1.00  0.00           C  
ATOM    696  CG  LEU A 655      21.665  49.650  34.533  1.00  0.00           C  
ATOM    697  CD1 LEU A 655      21.539  48.258  33.940  1.00  0.00           C  
ATOM    698  CD2 LEU A 655      22.836  50.389  33.908  1.00  0.00           C  
ATOM    699  N   LEU A 656      19.152  52.467  32.249  1.00  0.00           N  
ATOM    700  CA  LEU A 656      18.012  52.908  31.457  1.00  0.00           C  
ATOM    701  C   LEU A 656      18.067  52.344  30.039  1.00  0.00           C  
ATOM    702  O   LEU A 656      18.954  51.566  29.691  1.00  0.00           O  
ATOM    703  CB  LEU A 656      17.965  54.438  31.408  1.00  0.00           C  
ATOM    704  CG  LEU A 656      18.880  55.256  30.494  1.00  0.00           C  
ATOM    705  CD1 LEU A 656      18.935  56.671  31.036  1.00  0.00           C  
ATOM    706  CD2 LEU A 656      20.275  54.675  30.426  1.00  0.00           C  
ATOM    707  N   LEU A 657      17.089  52.717  29.233  1.00  0.00           N  
ATOM    708  CA  LEU A 657      17.042  52.281  27.852  1.00  0.00           C  
ATOM    709  C   LEU A 657      17.463  53.511  27.058  1.00  0.00           C  
ATOM    710  O   LEU A 657      16.837  54.570  27.187  1.00  0.00           O  
ATOM    711  CB  LEU A 657      15.623  51.868  27.488  1.00  0.00           C  
ATOM    712  CG  LEU A 657      15.247  50.552  28.159  1.00  0.00           C  
ATOM    713  CD1 LEU A 657      13.812  50.188  27.835  1.00  0.00           C  
ATOM    714  CD2 LEU A 657      16.194  49.473  27.692  1.00  0.00           C  
ATOM    715  N   ARG A 658      18.523  53.385  26.255  1.00  0.00           N  
ATOM    716  CA  ARG A 658      19.014  54.525  25.493  1.00  0.00           C  
ATOM    717  C   ARG A 658      17.869  55.289  24.861  1.00  0.00           C  
ATOM    718  O   ARG A 658      17.044  54.747  24.130  1.00  0.00           O  
ATOM    719  CB  ARG A 658      20.032  54.095  24.441  1.00  0.00           C  
ATOM    720  CG  ARG A 658      19.488  53.185  23.384  1.00  0.00           C  
ATOM    721  CD  ARG A 658      20.333  53.241  22.137  1.00  0.00           C  
ATOM    722  NE  ARG A 658      20.021  52.108  21.285  1.00  0.00           N  
ATOM    723  CZ  ARG A 658      20.915  51.477  20.541  1.00  0.00           C  
ATOM    724  NH1 ARG A 658      22.173  51.887  20.557  1.00  0.00           N  
ATOM    725  NH2 ARG A 658      20.549  50.435  19.795  1.00  0.00           N  
ATOM    726  N   THR A 659      17.842  56.568  25.184  1.00  0.00           N  
ATOM    727  CA  THR A 659      16.817  57.485  24.745  1.00  0.00           C  
ATOM    728  C   THR A 659      16.992  57.966  23.288  1.00  0.00           C  
ATOM    729  O   THR A 659      16.041  58.437  22.647  1.00  0.00           O  
ATOM    730  CB  THR A 659      16.809  58.663  25.739  1.00  0.00           C  
ATOM    731  OG1 THR A 659      15.470  58.914  26.168  1.00  0.00           O  
ATOM    732  CG2 THR A 659      17.430  59.908  25.132  1.00  0.00           C  
ATOM    733  N   HIS A 660      18.220  57.856  22.787  1.00  0.00           N  
ATOM    734  CA  HIS A 660      18.566  58.240  21.421  1.00  0.00           C  
ATOM    735  C   HIS A 660      19.848  57.481  21.193  1.00  0.00           C  
ATOM    736  O   HIS A 660      20.330  56.818  22.100  1.00  0.00           O  
ATOM    737  CB  HIS A 660      18.824  59.741  21.313  1.00  0.00           C  
ATOM    738  CG  HIS A 660      19.692  60.283  22.402  1.00  0.00           C  
ATOM    739  ND1 HIS A 660      19.887  61.634  22.591  1.00  0.00           N  
ATOM    740  CD2 HIS A 660      20.397  59.663  23.377  1.00  0.00           C  
ATOM    741  CE1 HIS A 660      20.674  61.824  23.638  1.00  0.00           C  
ATOM    742  NE2 HIS A 660      20.997  60.643  24.133  1.00  0.00           N  
ATOM    743  N   THR A 661      20.417  57.574  20.003  1.00  0.00           N  
ATOM    744  CA  THR A 661      21.643  56.833  19.732  1.00  0.00           C  
ATOM    745  C   THR A 661      22.905  57.601  20.117  1.00  0.00           C  
ATOM    746  O   THR A 661      23.982  57.009  20.267  1.00  0.00           O  
ATOM    747  CB  THR A 661      21.726  56.408  18.232  1.00  0.00           C  
ATOM    748  OG1 THR A 661      21.232  57.468  17.400  1.00  0.00           O  
ATOM    749  CG2 THR A 661      20.902  55.129  17.983  1.00  0.00           C  
ATOM    750  N   SER A 662      22.771  58.913  20.302  1.00  0.00           N  
ATOM    751  CA  SER A 662      23.905  59.768  20.671  1.00  0.00           C  
ATOM    752  C   SER A 662      24.949  59.153  21.624  1.00  0.00           C  
ATOM    753  O   SER A 662      26.140  59.326  21.415  1.00  0.00           O  
ATOM    754  CB  SER A 662      23.399  61.097  21.243  1.00  0.00           C  
ATOM    755  OG  SER A 662      22.519  61.733  20.324  1.00  0.00           O  
ATOM    756  N   PRO A 663      24.525  58.455  22.696  1.00  0.00           N  
ATOM    757  CA  PRO A 663      25.537  57.868  23.583  1.00  0.00           C  
ATOM    758  C   PRO A 663      26.712  57.206  22.844  1.00  0.00           C  
ATOM    759  O   PRO A 663      27.871  57.290  23.282  1.00  0.00           O  
ATOM    760  CB  PRO A 663      24.746  56.838  24.403  1.00  0.00           C  
ATOM    761  CG  PRO A 663      23.350  56.837  23.835  1.00  0.00           C  
ATOM    762  CD  PRO A 663      23.171  58.174  23.197  1.00  0.00           C  
ATOM    763  N   MET A 664      26.408  56.551  21.725  1.00  0.00           N  
ATOM    764  CA  MET A 664      27.435  55.871  20.946  1.00  0.00           C  
ATOM    765  C   MET A 664      28.512  56.834  20.447  1.00  0.00           C  
ATOM    766  O   MET A 664      29.638  56.419  20.171  1.00  0.00           O  
ATOM    767  CB  MET A 664      26.792  55.138  19.779  1.00  0.00           C  
ATOM    768  CG  MET A 664      27.633  54.027  19.185  1.00  0.00           C  
ATOM    769  SD  MET A 664      28.446  53.058  20.417  1.00  0.00           S  
ATOM    770  CE  MET A 664      29.258  51.862  19.428  1.00  0.00           C  
ATOM    771  N   GLN A 665      28.151  58.111  20.325  1.00  0.00           N  
ATOM    772  CA  GLN A 665      29.084  59.168  19.903  1.00  0.00           C  
ATOM    773  C   GLN A 665      30.256  59.103  20.885  1.00  0.00           C  
ATOM    774  O   GLN A 665      31.431  59.137  20.501  1.00  0.00           O  
ATOM    775  CB  GLN A 665      28.415  60.562  20.026  1.00  0.00           C  
ATOM    776  CG  GLN A 665      28.269  61.394  18.743  1.00  0.00           C  
ATOM    777  CD  GLN A 665      27.167  62.472  18.834  1.00  0.00           C  
ATOM    778  OE1 GLN A 665      27.416  63.607  19.252  1.00  0.00           O  
ATOM    779  NE2 GLN A 665      25.949  62.114  18.428  1.00  0.00           N  
ATOM    780  N   VAL A 666      29.904  58.997  22.160  1.00  0.00           N  
ATOM    781  CA  VAL A 666      30.872  58.952  23.223  1.00  0.00           C  
ATOM    782  C   VAL A 666      31.606  57.625  23.328  1.00  0.00           C  
ATOM    783  O   VAL A 666      32.844  57.601  23.344  1.00  0.00           O  
ATOM    784  CB  VAL A 666      30.190  59.297  24.543  1.00  0.00           C  
ATOM    785  CG1 VAL A 666      31.207  59.433  25.652  1.00  0.00           C  
ATOM    786  CG2 VAL A 666      29.439  60.602  24.377  1.00  0.00           C  
ATOM    787  N   ARG A 667      30.887  56.514  23.396  1.00  0.00           N  
ATOM    788  CA  ARG A 667      31.606  55.247  23.491  1.00  0.00           C  
ATOM    789  C   ARG A 667      32.665  55.145  22.381  1.00  0.00           C  
ATOM    790  O   ARG A 667      33.785  54.677  22.614  1.00  0.00           O  
ATOM    791  CB  ARG A 667      30.648  54.063  23.395  1.00  0.00           C  
ATOM    792  CG  ARG A 667      29.397  54.211  24.214  1.00  0.00           C  
ATOM    793  CD  ARG A 667      28.512  53.003  23.994  1.00  0.00           C  
ATOM    794  NE  ARG A 667      27.944  52.484  25.234  1.00  0.00           N  
ATOM    795  CZ  ARG A 667      28.600  51.706  26.090  1.00  0.00           C  
ATOM    796  NH1 ARG A 667      29.855  51.358  25.838  1.00  0.00           N  
ATOM    797  NH2 ARG A 667      27.998  51.263  27.188  1.00  0.00           N  
ATOM    798  N   TYR A 668      32.318  55.605  21.181  1.00  0.00           N  
ATOM    799  CA  TYR A 668      33.245  55.533  20.058  1.00  0.00           C  
ATOM    800  C   TYR A 668      34.448  56.441  20.205  1.00  0.00           C  
ATOM    801  O   TYR A 668      35.595  56.016  20.023  1.00  0.00           O  
ATOM    802  CB  TYR A 668      32.550  55.871  18.736  1.00  0.00           C  
ATOM    803  CG  TYR A 668      33.384  55.474  17.528  1.00  0.00           C  
ATOM    804  CD1 TYR A 668      34.334  56.354  16.981  1.00  0.00           C  
ATOM    805  CD2 TYR A 668      33.284  54.191  16.976  1.00  0.00           C  
ATOM    806  CE1 TYR A 668      35.171  55.960  15.916  1.00  0.00           C  
ATOM    807  CE2 TYR A 668      34.113  53.784  15.912  1.00  0.00           C  
ATOM    808  CZ  TYR A 668      35.056  54.673  15.391  1.00  0.00           C  
ATOM    809  OH  TYR A 668      35.887  54.278  14.363  1.00  0.00           O  
ATOM    810  N   MET A 669      34.186  57.703  20.507  1.00  0.00           N  
ATOM    811  CA  MET A 669      35.258  58.661  20.650  1.00  0.00           C  
ATOM    812  C   MET A 669      36.243  58.287  21.755  1.00  0.00           C  
ATOM    813  O   MET A 669      37.429  58.603  21.666  1.00  0.00           O  
ATOM    814  CB  MET A 669      34.668  60.032  20.904  1.00  0.00           C  
ATOM    815  CG  MET A 669      34.290  60.746  19.638  1.00  0.00           C  
ATOM    816  SD  MET A 669      33.894  62.467  19.967  1.00  0.00           S  
ATOM    817  CE  MET A 669      32.172  62.187  20.484  1.00  0.00           C  
ATOM    818  N   VAL A 670      35.751  57.608  22.790  1.00  0.00           N  
ATOM    819  CA  VAL A 670      36.595  57.185  23.907  1.00  0.00           C  
ATOM    820  C   VAL A 670      37.549  56.076  23.456  1.00  0.00           C  
ATOM    821  O   VAL A 670      38.739  56.068  23.804  1.00  0.00           O  
ATOM    822  CB  VAL A 670      35.709  56.675  25.065  1.00  0.00           C  
ATOM    823  CG1 VAL A 670      36.469  55.702  25.935  1.00  0.00           C  
ATOM    824  CG2 VAL A 670      35.226  57.853  25.876  1.00  0.00           C  
ATOM    825  N   ALA A 671      37.004  55.164  22.653  1.00  0.00           N  
ATOM    826  CA  ALA A 671      37.731  54.011  22.125  1.00  0.00           C  
ATOM    827  C   ALA A 671      38.564  54.251  20.871  1.00  0.00           C  
ATOM    828  O   ALA A 671      39.354  53.383  20.480  1.00  0.00           O  
ATOM    829  CB  ALA A 671      36.751  52.869  21.852  1.00  0.00           C  
ATOM    830  N   HIS A 672      38.414  55.409  20.235  1.00  0.00           N  
ATOM    831  CA  HIS A 672      39.167  55.642  19.013  1.00  0.00           C  
ATOM    832  C   HIS A 672      39.881  56.969  18.890  1.00  0.00           C  
ATOM    833  O   HIS A 672      39.805  57.815  19.786  1.00  0.00           O  
ATOM    834  CB  HIS A 672      38.257  55.454  17.816  1.00  0.00           C  
ATOM    835  CG  HIS A 672      37.690  54.075  17.699  1.00  0.00           C  
ATOM    836  ND1 HIS A 672      36.523  53.696  18.327  1.00  0.00           N  
ATOM    837  CD2 HIS A 672      38.110  52.995  16.999  1.00  0.00           C  
ATOM    838  CE1 HIS A 672      36.248  52.441  18.016  1.00  0.00           C  
ATOM    839  NE2 HIS A 672      37.193  51.992  17.212  1.00  0.00           N  
ATOM    840  N   THR A 684      40.568  57.143  17.759  1.00  0.00           N  
ATOM    841  CA  THR A 684      41.350  58.344  17.474  1.00  0.00           C  
ATOM    842  C   THR A 684      40.885  58.984  16.196  1.00  0.00           C  
ATOM    843  O   THR A 684      40.682  58.305  15.194  1.00  0.00           O  
ATOM    844  CB  THR A 684      42.824  58.023  17.283  1.00  0.00           C  
ATOM    845  OG1 THR A 684      43.174  56.924  18.128  1.00  0.00           O  
ATOM    846  CG2 THR A 684      43.683  59.236  17.626  1.00  0.00           C  
ATOM    847  N   PRO A 685      40.740  60.310  16.200  1.00  0.00           N  
ATOM    848  CA  PRO A 685      40.286  61.005  14.991  1.00  0.00           C  
ATOM    849  C   PRO A 685      41.471  61.065  14.024  1.00  0.00           C  
ATOM    850  O   PRO A 685      42.615  60.853  14.448  1.00  0.00           O  
ATOM    851  CB  PRO A 685      39.861  62.378  15.512  1.00  0.00           C  
ATOM    852  CG  PRO A 685      40.758  62.609  16.678  1.00  0.00           C  
ATOM    853  CD  PRO A 685      41.037  61.242  17.298  1.00  0.00           C  
ATOM    854  N   PRO A 686      41.225  61.370  12.728  1.00  0.00           N  
ATOM    855  CA  PRO A 686      39.925  61.665  12.118  1.00  0.00           C  
ATOM    856  C   PRO A 686      39.150  60.412  11.748  1.00  0.00           C  
ATOM    857  O   PRO A 686      39.743  59.356  11.494  1.00  0.00           O  
ATOM    858  CB  PRO A 686      40.299  62.472  10.891  1.00  0.00           C  
ATOM    859  CG  PRO A 686      41.606  61.878  10.462  1.00  0.00           C  
ATOM    860  CD  PRO A 686      42.302  61.398  11.718  1.00  0.00           C  
ATOM    861  N   PHE A 687      37.824  60.539  11.714  1.00  0.00           N  
ATOM    862  CA  PHE A 687      36.938  59.421  11.372  1.00  0.00           C  
ATOM    863  C   PHE A 687      35.508  59.837  10.991  1.00  0.00           C  
ATOM    864  O   PHE A 687      35.071  60.980  11.212  1.00  0.00           O  
ATOM    865  CB  PHE A 687      36.878  58.410  12.536  1.00  0.00           C  
ATOM    866  CG  PHE A 687      36.225  58.948  13.796  1.00  0.00           C  
ATOM    867  CD1 PHE A 687      34.838  58.973  13.929  1.00  0.00           C  
ATOM    868  CD2 PHE A 687      37.003  59.435  14.843  1.00  0.00           C  
ATOM    869  CE1 PHE A 687      34.241  59.475  15.080  1.00  0.00           C  
ATOM    870  CE2 PHE A 687      36.412  59.939  15.995  1.00  0.00           C  
ATOM    871  CZ  PHE A 687      35.028  59.958  16.112  1.00  0.00           C  
ATOM    872  N   ARG A 688      34.792  58.880  10.415  1.00  0.00           N  
ATOM    873  CA  ARG A 688      33.412  59.072   9.996  1.00  0.00           C  
ATOM    874  C   ARG A 688      32.631  57.847  10.405  1.00  0.00           C  
ATOM    875  O   ARG A 688      32.959  56.736   9.979  1.00  0.00           O  
ATOM    876  CB  ARG A 688      33.300  59.152   8.483  1.00  0.00           C  
ATOM    877  CG  ARG A 688      33.804  60.408   7.858  1.00  0.00           C  
ATOM    878  CD  ARG A 688      33.472  60.362   6.366  1.00  0.00           C  
ATOM    879  NE  ARG A 688      34.402  61.156   5.567  1.00  0.00           N  
ATOM    880  CZ  ARG A 688      35.652  60.789   5.303  1.00  0.00           C  
ATOM    881  NH1 ARG A 688      36.124  59.632   5.773  1.00  0.00           N  
ATOM    882  NH2 ARG A 688      36.436  61.590   4.587  1.00  0.00           N  
ATOM    883  N   ILE A 689      31.606  58.020  11.223  1.00  0.00           N  
ATOM    884  CA  ILE A 689      30.808  56.869  11.577  1.00  0.00           C  
ATOM    885  C   ILE A 689      29.353  57.207  11.490  1.00  0.00           C  
ATOM    886  O   ILE A 689      28.949  58.376  11.534  1.00  0.00           O  
ATOM    887  CB  ILE A 689      31.067  56.369  12.989  1.00  0.00           C  
ATOM    888  CG1 ILE A 689      31.015  57.544  13.962  1.00  0.00           C  
ATOM    889  CG2 ILE A 689      32.376  55.602  13.031  1.00  0.00           C  
ATOM    890  CD1 ILE A 689      30.474  57.167  15.319  1.00  0.00           C  
ATOM    891  N   VAL A 690      28.574  56.151  11.372  1.00  0.00           N  
ATOM    892  CA  VAL A 690      27.145  56.260  11.286  1.00  0.00           C  
ATOM    893  C   VAL A 690      26.671  55.156  12.224  1.00  0.00           C  
ATOM    894  O   VAL A 690      27.265  54.059  12.263  1.00  0.00           O  
ATOM    895  CB  VAL A 690      26.684  56.031   9.829  1.00  0.00           C  
ATOM    896  CG1 VAL A 690      26.633  54.540   9.504  1.00  0.00           C  
ATOM    897  CG2 VAL A 690      25.350  56.675   9.618  1.00  0.00           C  
ATOM    898  N   VAL A 691      25.624  55.440  12.998  1.00  0.00           N  
ATOM    899  CA  VAL A 691      25.151  54.464  13.972  1.00  0.00           C  
ATOM    900  C   VAL A 691      23.667  54.185  13.988  1.00  0.00           C  
ATOM    901  O   VAL A 691      22.858  54.984  14.461  1.00  0.00           O  
ATOM    902  CB  VAL A 691      25.569  54.861  15.425  1.00  0.00           C  
ATOM    903  CG1 VAL A 691      25.143  53.784  16.414  1.00  0.00           C  
ATOM    904  CG2 VAL A 691      27.066  55.054  15.504  1.00  0.00           C  
ATOM    905  N   PRO A 692      23.283  53.047  13.433  1.00  0.00           N  
ATOM    906  CA  PRO A 692      21.871  52.686  13.427  1.00  0.00           C  
ATOM    907  C   PRO A 692      21.557  52.135  14.818  1.00  0.00           C  
ATOM    908  O   PRO A 692      22.440  51.611  15.498  1.00  0.00           O  
ATOM    909  CB  PRO A 692      21.794  51.599  12.367  1.00  0.00           C  
ATOM    910  CG  PRO A 692      23.152  50.963  12.395  1.00  0.00           C  
ATOM    911  CD  PRO A 692      24.119  52.069  12.719  1.00  0.00           C  
ATOM    912  N   GLY A 693      20.313  52.247  15.255  1.00  0.00           N  
ATOM    913  CA  GLY A 693      19.994  51.698  16.554  1.00  0.00           C  
ATOM    914  C   GLY A 693      18.566  51.847  17.024  1.00  0.00           C  
ATOM    915  O   GLY A 693      17.914  52.870  16.791  1.00  0.00           O  
ATOM    916  N   ARG A 695      18.076  50.811  17.693  1.00  0.00           N  
ATOM    917  CA  ARG A 695      16.725  50.838  18.240  1.00  0.00           C  
ATOM    918  C   ARG A 695      16.773  51.702  19.507  1.00  0.00           C  
ATOM    919  O   ARG A 695      17.572  51.427  20.406  1.00  0.00           O  
ATOM    920  CB  ARG A 695      16.293  49.408  18.583  1.00  0.00           C  
ATOM    921  CG  ARG A 695      15.087  49.307  19.501  1.00  0.00           C  
ATOM    922  CD  ARG A 695      14.070  48.298  18.977  1.00  0.00           C  
ATOM    923  NE  ARG A 695      14.358  46.925  19.381  1.00  0.00           N  
ATOM    924  CZ  ARG A 695      13.930  45.850  18.726  1.00  0.00           C  
ATOM    925  NH1 ARG A 695      13.195  45.987  17.636  1.00  0.00           N  
ATOM    926  NH2 ARG A 695      14.231  44.633  19.160  1.00  0.00           N  
ATOM    927  N   VAL A 696      15.974  52.768  19.569  1.00  0.00           N  
ATOM    928  CA  VAL A 696      15.959  53.598  20.776  1.00  0.00           C  
ATOM    929  C   VAL A 696      14.603  53.484  21.475  1.00  0.00           C  
ATOM    930  O   VAL A 696      13.638  52.974  20.895  1.00  0.00           O  
ATOM    931  CB  VAL A 696      16.254  55.105  20.508  1.00  0.00           C  
ATOM    932  CG1 VAL A 696      17.598  55.268  19.803  1.00  0.00           C  
ATOM    933  CG2 VAL A 696      15.106  55.738  19.739  1.00  0.00           C  
ATOM    934  N   PHE A 697      14.536  53.960  22.720  1.00  0.00           N  
ATOM    935  CA  PHE A 697      13.311  53.881  23.511  1.00  0.00           C  
ATOM    936  C   PHE A 697      12.895  55.186  24.193  1.00  0.00           C  
ATOM    937  O   PHE A 697      13.715  55.862  24.821  1.00  0.00           O  
ATOM    938  CB  PHE A 697      13.466  52.790  24.565  1.00  0.00           C  
ATOM    939  CG  PHE A 697      14.075  51.523  24.035  1.00  0.00           C  
ATOM    940  CD1 PHE A 697      13.277  50.542  23.447  1.00  0.00           C  
ATOM    941  CD2 PHE A 697      15.446  51.304  24.121  1.00  0.00           C  
ATOM    942  CE1 PHE A 697      13.837  49.354  22.949  1.00  0.00           C  
ATOM    943  CE2 PHE A 697      16.013  50.119  23.627  1.00  0.00           C  
ATOM    944  CZ  PHE A 697      15.203  49.144  23.040  1.00  0.00           C  
ATOM    945  N   ARG A 698      11.610  55.518  24.071  1.00  0.00           N  
ATOM    946  CA  ARG A 698      11.035  56.724  24.670  1.00  0.00           C  
ATOM    947  C   ARG A 698       9.642  56.417  25.261  1.00  0.00           C  
ATOM    948  O   ARG A 698       8.907  55.581  24.732  1.00  0.00           O  
ATOM    949  CB  ARG A 698      10.936  57.835  23.620  1.00  0.00           C  
ATOM    950  CG  ARG A 698      11.755  59.056  23.978  1.00  0.00           C  
ATOM    951  CD  ARG A 698      11.904  59.996  22.812  1.00  0.00           C  
ATOM    952  NE  ARG A 698      13.288  60.068  22.353  1.00  0.00           N  
ATOM    953  CZ  ARG A 698      13.704  60.868  21.373  1.00  0.00           C  
ATOM    954  NH1 ARG A 698      12.833  61.664  20.752  1.00  0.00           N  
ATOM    955  NH2 ARG A 698      14.985  60.872  21.010  1.00  0.00           N  
ATOM    956  N   PHE A 699       9.281  57.093  26.352  1.00  0.00           N  
ATOM    957  CA  PHE A 699       7.999  56.861  27.022  1.00  0.00           C  
ATOM    958  C   PHE A 699       6.738  57.565  26.458  1.00  0.00           C  
ATOM    959  O   PHE A 699       5.737  57.613  27.141  1.00  0.00           O  
ATOM    960  CB  PHE A 699       8.140  57.185  28.537  1.00  0.00           C  
ATOM    961  CG  PHE A 699       7.110  56.483  29.431  1.00  0.00           C  
ATOM    962  CD1 PHE A 699       5.808  56.973  29.552  1.00  0.00           C  
ATOM    963  CD2 PHE A 699       7.430  55.324  30.123  1.00  0.00           C  
ATOM    964  CE1 PHE A 699       4.847  56.321  30.332  1.00  0.00           C  
ATOM    965  CE2 PHE A 699       6.463  54.666  30.912  1.00  0.00           C  
ATOM    966  CZ  PHE A 699       5.175  55.169  31.008  1.00  0.00           C  
ATOM    967  N   GLU A 700       6.728  58.088  25.233  1.00  0.00           N  
ATOM    968  CA  GLU A 700       5.486  58.749  24.767  1.00  0.00           C  
ATOM    969  C   GLU A 700       4.341  57.791  24.360  1.00  0.00           C  
ATOM    970  O   GLU A 700       4.541  56.577  24.242  1.00  0.00           O  
ATOM    971  CB  GLU A 700       5.774  59.733  23.618  1.00  0.00           C  
ATOM    972  CG  GLU A 700       6.844  59.314  22.612  1.00  0.00           C  
ATOM    973  CD  GLU A 700       7.463  60.505  21.883  1.00  0.00           C  
ATOM    974  OE1 GLU A 700       6.722  61.443  21.508  1.00  0.00           O  
ATOM    975  OE2 GLU A 700       8.698  60.501  21.683  1.00  0.00           O  
ATOM    976  N   GLN A 703       3.136  58.335  24.168  1.00  0.00           N  
ATOM    977  CA  GLN A 703       1.968  57.518  23.788  1.00  0.00           C  
ATOM    978  C   GLN A 703       2.013  57.240  22.295  1.00  0.00           C  
ATOM    979  O   GLN A 703       2.196  58.159  21.494  1.00  0.00           O  
ATOM    980  CB  GLN A 703       0.657  58.236  24.127  1.00  0.00           C  
ATOM    981  CG  GLN A 703       0.356  58.329  25.625  1.00  0.00           C  
ATOM    982  CD  GLN A 703      -0.894  59.151  25.939  1.00  0.00           C  
ATOM    983  OE1 GLN A 703      -1.051  60.288  25.474  1.00  0.00           O  
ATOM    984  NE2 GLN A 703      -1.788  58.575  26.736  1.00  0.00           N  
ATOM    985  N   THR A 713       1.827  55.976  21.921  1.00  0.00           N  
ATOM    986  CA  THR A 713       1.889  55.570  20.515  1.00  0.00           C  
ATOM    987  C   THR A 713       0.729  55.948  19.595  1.00  0.00           C  
ATOM    988  O   THR A 713      -0.370  55.400  19.707  1.00  0.00           O  
ATOM    989  CB  THR A 713       2.077  54.040  20.371  1.00  0.00           C  
ATOM    990  OG1 THR A 713       1.116  53.362  21.182  1.00  0.00           O  
ATOM    991  CG2 THR A 713       3.472  53.619  20.792  1.00  0.00           C  
ATOM    992  N   ASP A 714       0.995  56.871  18.672  1.00  0.00           N  
ATOM    993  CA  ASP A 714       0.009  57.291  17.683  1.00  0.00           C  
ATOM    994  C   ASP A 714       0.498  56.779  16.314  1.00  0.00           C  
ATOM    995  O   ASP A 714       1.303  55.853  16.269  1.00  0.00           O  
ATOM    996  CB  ASP A 714      -0.182  58.823  17.707  1.00  0.00           C  
ATOM    997  CG  ASP A 714       0.991  59.591  17.117  1.00  0.00           C  
ATOM    998  OD1 ASP A 714       1.071  59.702  15.878  1.00  0.00           O  
ATOM    999  OD2 ASP A 714       1.824  60.104  17.894  1.00  0.00           O  
ATOM   1000  N   ALA A 715       0.036  57.354  15.207  1.00  0.00           N  
ATOM   1001  CA  ALA A 715       0.453  56.874  13.883  1.00  0.00           C  
ATOM   1002  C   ALA A 715       1.747  57.467  13.333  1.00  0.00           C  
ATOM   1003  O   ALA A 715       2.280  56.971  12.342  1.00  0.00           O  
ATOM   1004  CB  ALA A 715      -0.665  57.090  12.884  1.00  0.00           C  
ATOM   1005  N   THR A 716       2.247  58.522  13.971  1.00  0.00           N  
ATOM   1006  CA  THR A 716       3.482  59.187  13.547  1.00  0.00           C  
ATOM   1007  C   THR A 716       4.522  59.199  14.686  1.00  0.00           C  
ATOM   1008  O   THR A 716       5.666  59.650  14.519  1.00  0.00           O  
ATOM   1009  CB  THR A 716       3.176  60.647  13.051  1.00  0.00           C  
ATOM   1010  OG1 THR A 716       3.629  61.611  14.011  1.00  0.00           O  
ATOM   1011  CG2 THR A 716       1.683  60.829  12.849  1.00  0.00           C  
ATOM   1012  N   HIS A 718       4.113  58.673  15.837  1.00  0.00           N  
ATOM   1013  CA  HIS A 718       4.975  58.609  17.015  1.00  0.00           C  
ATOM   1014  C   HIS A 718       4.926  57.247  17.703  1.00  0.00           C  
ATOM   1015  O   HIS A 718       3.863  56.646  17.823  1.00  0.00           O  
ATOM   1016  CB  HIS A 718       4.565  59.674  18.043  1.00  0.00           C  
ATOM   1017  CG  HIS A 718       4.768  61.082  17.580  1.00  0.00           C  
ATOM   1018  ND1 HIS A 718       3.738  61.862  17.101  1.00  0.00           N  
ATOM   1019  CD2 HIS A 718       5.880  61.853  17.527  1.00  0.00           C  
ATOM   1020  CE1 HIS A 718       4.208  63.054  16.772  1.00  0.00           C  
ATOM   1021  NE2 HIS A 718       5.504  63.076  17.020  1.00  0.00           N  
ATOM   1022  N   GLU A 723       6.073  56.747  18.144  1.00  0.00           N  
ATOM   1023  CA  GLU A 723       6.064  55.495  18.879  1.00  0.00           C  
ATOM   1024  C   GLU A 723       6.964  55.569  20.124  1.00  0.00           C  
ATOM   1025  O   GLU A 723       7.562  56.613  20.422  1.00  0.00           O  
ATOM   1026  CB  GLU A 723       6.469  54.298  18.007  1.00  0.00           C  
ATOM   1027  CG  GLU A 723       6.598  53.052  18.882  1.00  0.00           C  
ATOM   1028  CD  GLU A 723       6.239  51.749  18.233  1.00  0.00           C  
ATOM   1029  OE1 GLU A 723       5.725  51.735  17.098  1.00  0.00           O  
ATOM   1030  OE2 GLU A 723       6.485  50.721  18.892  1.00  0.00           O  
ATOM   1031  N   ALA A 724       7.012  54.461  20.862  1.00  0.00           N  
ATOM   1032  CA  ALA A 724       7.819  54.323  22.066  1.00  0.00           C  
ATOM   1033  C   ALA A 724       9.080  53.522  21.713  1.00  0.00           C  
ATOM   1034  O   ALA A 724      10.132  53.670  22.344  1.00  0.00           O  
ATOM   1035  CB  ALA A 724       7.016  53.609  23.150  1.00  0.00           C  
ATOM   1036  N   VAL A 725       8.969  52.665  20.707  1.00  0.00           N  
ATOM   1037  CA  VAL A 725      10.123  51.900  20.291  1.00  0.00           C  
ATOM   1038  C   VAL A 725      10.359  52.180  18.839  1.00  0.00           C  
ATOM   1039  O   VAL A 725       9.609  51.740  17.979  1.00  0.00           O  
ATOM   1040  CB  VAL A 725       9.922  50.416  20.476  1.00  0.00           C  
ATOM   1041  CG1 VAL A 725      11.251  49.713  20.309  1.00  0.00           C  
ATOM   1042  CG2 VAL A 725       9.343  50.156  21.848  1.00  0.00           C  
ATOM   1043  N   PHE A 726      11.402  52.938  18.564  1.00  0.00           N  
ATOM   1044  CA  PHE A 726      11.712  53.273  17.195  1.00  0.00           C  
ATOM   1045  C   PHE A 726      13.218  53.238  16.957  1.00  0.00           C  
ATOM   1046  O   PHE A 726      13.995  53.009  17.882  1.00  0.00           O  
ATOM   1047  CB  PHE A 726      11.112  54.654  16.855  1.00  0.00           C  
ATOM   1048  CG  PHE A 726      11.539  55.777  17.782  1.00  0.00           C  
ATOM   1049  CD1 PHE A 726      10.980  55.922  19.048  1.00  0.00           C  
ATOM   1050  CD2 PHE A 726      12.465  56.724  17.354  1.00  0.00           C  
ATOM   1051  CE1 PHE A 726      11.337  57.005  19.874  1.00  0.00           C  
ATOM   1052  CE2 PHE A 726      12.828  57.801  18.169  1.00  0.00           C  
ATOM   1053  CZ  PHE A 726      12.262  57.941  19.429  1.00  0.00           C  
ATOM   1054  N   HIS A 728      13.635  53.435  15.715  1.00  0.00           N  
ATOM   1055  CA  HIS A 728      15.050  53.427  15.422  1.00  0.00           C  
ATOM   1056  C   HIS A 728      15.497  54.778  14.907  1.00  0.00           C  
ATOM   1057  O   HIS A 728      14.723  55.523  14.316  1.00  0.00           O  
ATOM   1058  CB  HIS A 728      15.376  52.370  14.380  1.00  0.00           C  
ATOM   1059  CG  HIS A 728      14.890  51.002  14.729  1.00  0.00           C  
ATOM   1060  ND1 HIS A 728      13.555  50.658  14.711  1.00  0.00           N  
ATOM   1061  CD2 HIS A 728      15.565  49.876  15.062  1.00  0.00           C  
ATOM   1062  CE1 HIS A 728      13.430  49.377  15.014  1.00  0.00           C  
ATOM   1063  NE2 HIS A 728      14.633  48.878  15.231  1.00  0.00           N  
ATOM   1064  N   GLN A 730      16.765  55.084  15.138  1.00  0.00           N  
ATOM   1065  CA  GLN A 730      17.364  56.296  14.677  1.00  0.00           C  
ATOM   1066  C   GLN A 730      18.685  55.948  14.008  1.00  0.00           C  
ATOM   1067  O   GLN A 730      19.170  54.838  14.160  1.00  0.00           O  
ATOM   1068  CB  GLN A 730      17.685  57.247  15.824  1.00  0.00           C  
ATOM   1069  CG  GLN A 730      16.547  58.046  16.420  1.00  0.00           C  
ATOM   1070  CD  GLN A 730      16.975  58.950  17.572  1.00  0.00           C  
ATOM   1071  OE1 GLN A 730      18.100  58.864  18.077  1.00  0.00           O  
ATOM   1072  NE2 GLN A 730      16.226  59.883  18.132  1.00  0.00           N  
ATOM   1073  N   LEU A 731      19.265  56.896  13.290  1.00  0.00           N  
ATOM   1074  CA  LEU A 731      20.556  56.651  12.695  1.00  0.00           C  
ATOM   1075  C   LEU A 731      21.402  57.858  13.066  1.00  0.00           C  
ATOM   1076  O   LEU A 731      21.058  59.002  12.750  1.00  0.00           O  
ATOM   1077  CB  LEU A 731      20.467  56.501  11.183  1.00  0.00           C  
ATOM   1078  CG  LEU A 731      21.871  56.423  10.575  1.00  0.00           C  
ATOM   1079  CD1 LEU A 731      22.303  54.974  10.543  1.00  0.00           C  
ATOM   1080  CD2 LEU A 731      21.889  57.035   9.179  1.00  0.00           C  
ATOM   1081  N   GLU A 732      22.497  57.602  13.765  1.00  0.00           N  
ATOM   1082  CA  GLU A 732      23.355  58.679  14.186  1.00  0.00           C  
ATOM   1083  C   GLU A 732      24.557  58.752  13.296  1.00  0.00           C  
ATOM   1084  O   GLU A 732      25.019  57.734  12.779  1.00  0.00           O  
ATOM   1085  CB  GLU A 732      23.815  58.472  15.624  1.00  0.00           C  
ATOM   1086  CG  GLU A 732      24.299  59.748  16.286  1.00  0.00           C  
ATOM   1087  CD  GLU A 732      23.211  60.446  17.103  1.00  0.00           C  
ATOM   1088  OE1 GLU A 732      22.062  59.940  17.176  1.00  0.00           O  
ATOM   1089  OE2 GLU A 732      23.511  61.516  17.678  1.00  0.00           O  
ATOM   1090  N   GLY A 733      25.053  59.973  13.118  1.00  0.00           N  
ATOM   1091  CA  GLY A 733      26.231  60.190  12.303  1.00  0.00           C  
ATOM   1092  C   GLY A 733      27.211  61.109  13.003  1.00  0.00           C  
ATOM   1093  O   GLY A 733      26.830  62.117  13.620  1.00  0.00           O  
ATOM   1094  N   LEU A 734      28.487  60.760  12.917  1.00  0.00           N  
ATOM   1095  CA  LEU A 734      29.505  61.585  13.536  1.00  0.00           C  
ATOM   1096  C   LEU A 734      30.784  61.613  12.697  1.00  0.00           C  
ATOM   1097  O   LEU A 734      31.310  60.567  12.253  1.00  0.00           O  
ATOM   1098  CB  LEU A 734      29.815  61.076  14.953  1.00  0.00           C  
ATOM   1099  CG  LEU A 734      31.031  61.714  15.642  1.00  0.00           C  
ATOM   1100  CD1 LEU A 734      30.735  63.162  16.046  1.00  0.00           C  
ATOM   1101  CD2 LEU A 734      31.392  60.877  16.848  1.00  0.00           C  
ATOM   1102  N   VAL A 735      31.267  62.825  12.462  1.00  0.00           N  
ATOM   1103  CA  VAL A 735      32.495  63.003  11.718  1.00  0.00           C  
ATOM   1104  C   VAL A 735      33.373  63.953  12.519  1.00  0.00           C  
ATOM   1105  O   VAL A 735      33.008  65.124  12.769  1.00  0.00           O  
ATOM   1106  CB  VAL A 735      32.233  63.570  10.311  1.00  0.00           C  
ATOM   1107  CG1 VAL A 735      33.570  63.802   9.589  1.00  0.00           C  
ATOM   1108  CG2 VAL A 735      31.373  62.595   9.523  1.00  0.00           C  
ATOM   1109  N   VAL A 736      34.518  63.436  12.959  1.00  0.00           N  
ATOM   1110  CA  VAL A 736      35.449  64.246  13.742  1.00  0.00           C  
ATOM   1111  C   VAL A 736      36.810  64.297  13.071  1.00  0.00           C  
ATOM   1112  O   VAL A 736      37.332  63.290  12.557  1.00  0.00           O  
ATOM   1113  CB  VAL A 736      35.623  63.719  15.215  1.00  0.00           C  
ATOM   1114  CG1 VAL A 736      36.682  64.546  15.957  1.00  0.00           C  
ATOM   1115  CG2 VAL A 736      34.299  63.823  15.972  1.00  0.00           C  
ATOM   1116  N   GLY A 737      37.364  65.498  13.071  1.00  0.00           N  
ATOM   1117  CA  GLY A 737      38.649  65.708  12.471  1.00  0.00           C  
ATOM   1118  C   GLY A 737      38.972  67.176  12.532  1.00  0.00           C  
ATOM   1119  O   GLY A 737      38.096  68.030  12.712  1.00  0.00           O  
ATOM   1120  N   GLU A 738      40.252  67.465  12.377  1.00  0.00           N  
ATOM   1121  CA  GLU A 738      40.736  68.823  12.394  1.00  0.00           C  
ATOM   1122  C   GLU A 738      40.239  69.511  11.128  1.00  0.00           C  
ATOM   1123  O   GLU A 738      40.270  68.935  10.054  1.00  0.00           O  
ATOM   1124  CB  GLU A 738      42.258  68.769  12.461  1.00  0.00           C  
ATOM   1125  CG  GLU A 738      43.004  69.978  11.992  1.00  0.00           C  
ATOM   1126  CD  GLU A 738      44.500  69.753  12.070  1.00  0.00           C  
ATOM   1127  OE1 GLU A 738      44.906  68.698  12.600  1.00  0.00           O  
ATOM   1128  OE2 GLU A 738      45.273  70.616  11.606  1.00  0.00           O  
ATOM   1129  N   GLY A 739      39.735  70.725  11.256  1.00  0.00           N  
ATOM   1130  CA  GLY A 739      39.269  71.408  10.073  1.00  0.00           C  
ATOM   1131  C   GLY A 739      37.798  71.211   9.765  1.00  0.00           C  
ATOM   1132  O   GLY A 739      37.253  71.966   8.954  1.00  0.00           O  
ATOM   1133  N   ILE A 788      37.148  70.218  10.379  1.00  0.00           N  
ATOM   1134  CA  ILE A 788      35.726  70.010  10.124  1.00  0.00           C  
ATOM   1135  C   ILE A 788      34.968  71.301  10.415  1.00  0.00           C  
ATOM   1136  O   ILE A 788      35.251  72.003  11.395  1.00  0.00           O  
ATOM   1137  CB  ILE A 788      35.145  68.901  10.991  1.00  0.00           C  
ATOM   1138  CG1 ILE A 788      35.947  67.627  10.774  1.00  0.00           C  
ATOM   1139  CG2 ILE A 788      33.678  68.664  10.620  1.00  0.00           C  
ATOM   1140  CD1 ILE A 788      35.772  67.022   9.399  1.00  0.00           C  
ATOM   1141  N   ALA A 789      34.023  71.617   9.536  1.00  0.00           N  
ATOM   1142  CA  ALA A 789      33.222  72.820   9.655  1.00  0.00           C  
ATOM   1143  C   ALA A 789      31.777  72.459   9.389  1.00  0.00           C  
ATOM   1144  O   ALA A 789      31.471  71.311   9.047  1.00  0.00           O  
ATOM   1145  CB  ALA A 789      33.699  73.877   8.662  1.00  0.00           C  
ATOM   1146  N   MET A 790      30.891  73.433   9.550  1.00  0.00           N  
ATOM   1147  CA  MET A 790      29.479  73.191   9.341  1.00  0.00           C  
ATOM   1148  C   MET A 790      29.113  72.930   7.890  1.00  0.00           C  
ATOM   1149  O   MET A 790      28.229  72.115   7.596  1.00  0.00           O  
ATOM   1150  CB  MET A 790      28.690  74.367   9.867  1.00  0.00           C  
ATOM   1151  CG  MET A 790      27.924  74.013  11.095  1.00  0.00           C  
ATOM   1152  SD  MET A 790      26.460  75.005  11.220  1.00  0.00           S  
ATOM   1153  CE  MET A 790      25.208  73.732  11.609  1.00  0.00           C  
ATOM   1154  N   ALA A 791      29.803  73.620   6.986  1.00  0.00           N  
ATOM   1155  CA  ALA A 791      29.557  73.461   5.566  1.00  0.00           C  
ATOM   1156  C   ALA A 791      29.670  71.964   5.209  1.00  0.00           C  
ATOM   1157  O   ALA A 791      28.987  71.464   4.289  1.00  0.00           O  
ATOM   1158  CB  ALA A 791      30.554  74.280   4.795  1.00  0.00           C  
ATOM   1159  N   HIS A 792      30.513  71.247   5.955  1.00  0.00           N  
ATOM   1160  CA  HIS A 792      30.697  69.816   5.731  1.00  0.00           C  
ATOM   1161  C   HIS A 792      29.468  69.051   6.160  1.00  0.00           C  
ATOM   1162  O   HIS A 792      29.095  68.044   5.538  1.00  0.00           O  
ATOM   1163  CB  HIS A 792      31.904  69.299   6.517  1.00  0.00           C  
ATOM   1164  CG  HIS A 792      33.208  69.861   6.046  1.00  0.00           C  
ATOM   1165  ND1 HIS A 792      33.568  69.893   4.715  1.00  0.00           N  
ATOM   1166  CD2 HIS A 792      34.227  70.439   6.722  1.00  0.00           C  
ATOM   1167  CE1 HIS A 792      34.753  70.468   4.589  1.00  0.00           C  
ATOM   1168  NE2 HIS A 792      35.174  70.809   5.794  1.00  0.00           N  
ATOM   1169  N   LEU A 793      28.859  69.515   7.250  1.00  0.00           N  
ATOM   1170  CA  LEU A 793      27.657  68.873   7.775  1.00  0.00           C  
ATOM   1171  C   LEU A 793      26.564  69.145   6.757  1.00  0.00           C  
ATOM   1172  O   LEU A 793      25.774  68.252   6.444  1.00  0.00           O  
ATOM   1173  CB  LEU A 793      27.268  69.448   9.150  1.00  0.00           C  
ATOM   1174  CG  LEU A 793      25.771  69.433   9.501  1.00  0.00           C  
ATOM   1175  CD1 LEU A 793      25.283  67.991   9.605  1.00  0.00           C  
ATOM   1176  CD2 LEU A 793      25.526  70.179  10.821  1.00  0.00           C  
ATOM   1177  N   LYS A 794      26.542  70.377   6.242  1.00  0.00           N  
ATOM   1178  CA  LYS A 794      25.575  70.798   5.224  1.00  0.00           C  
ATOM   1179  C   LYS A 794      25.757  69.970   3.943  1.00  0.00           C  
ATOM   1180  O   LYS A 794      24.771  69.492   3.357  1.00  0.00           O  
ATOM   1181  CB  LYS A 794      25.767  72.280   4.905  1.00  0.00           C  
ATOM   1182  CG  LYS A 794      24.725  73.171   5.537  1.00  0.00           C  
ATOM   1183  CD  LYS A 794      24.781  74.603   4.997  1.00  0.00           C  
ATOM   1184  CE  LYS A 794      23.421  75.027   4.446  1.00  0.00           C  
ATOM   1185  NZ  LYS A 794      23.388  76.489   4.158  1.00  0.00           N  
ATOM   1186  N   GLY A 795      27.018  69.811   3.521  1.00  0.00           N  
ATOM   1187  CA  GLY A 795      27.313  69.028   2.332  1.00  0.00           C  
ATOM   1188  C   GLY A 795      26.810  67.614   2.542  1.00  0.00           C  
ATOM   1189  O   GLY A 795      26.053  67.072   1.730  1.00  0.00           O  
ATOM   1190  N   ALA A 796      27.229  67.026   3.658  1.00  0.00           N  
ATOM   1191  CA  ALA A 796      26.846  65.672   4.019  1.00  0.00           C  
ATOM   1192  C   ALA A 796      25.363  65.457   3.835  1.00  0.00           C  
ATOM   1193  O   ALA A 796      24.921  64.568   3.106  1.00  0.00           O  
ATOM   1194  CB  ALA A 796      27.220  65.401   5.465  1.00  0.00           C  
ATOM   1195  N   ILE A 797      24.585  66.288   4.505  1.00  0.00           N  
ATOM   1196  CA  ILE A 797      23.140  66.166   4.439  1.00  0.00           C  
ATOM   1197  C   ILE A 797      22.633  66.321   3.022  1.00  0.00           C  
ATOM   1198  O   ILE A 797      21.762  65.557   2.601  1.00  0.00           O  
ATOM   1199  CB  ILE A 797      22.453  67.182   5.378  1.00  0.00           C  
ATOM   1200  CG1 ILE A 797      22.563  66.689   6.820  1.00  0.00           C  
ATOM   1201  CG2 ILE A 797      20.994  67.334   5.029  1.00  0.00           C  
ATOM   1202  CD1 ILE A 797      22.604  65.173   6.958  1.00  0.00           C  
ATOM   1203  N   TYR A 798      23.179  67.289   2.287  1.00  0.00           N  
ATOM   1204  CA  TYR A 798      22.771  67.493   0.894  1.00  0.00           C  
ATOM   1205  C   TYR A 798      22.993  66.219   0.060  1.00  0.00           C  
ATOM   1206  O   TYR A 798      22.127  65.817  -0.733  1.00  0.00           O  
ATOM   1207  CB  TYR A 798      23.565  68.641   0.265  1.00  0.00           C  
ATOM   1208  CG  TYR A 798      23.454  68.752  -1.252  1.00  0.00           C  
ATOM   1209  CD1 TYR A 798      24.292  68.013  -2.101  1.00  0.00           C  
ATOM   1210  CD2 TYR A 798      22.571  69.657  -1.837  1.00  0.00           C  
ATOM   1211  CE1 TYR A 798      24.257  68.184  -3.496  1.00  0.00           C  
ATOM   1212  CE2 TYR A 798      22.529  69.834  -3.224  1.00  0.00           C  
ATOM   1213  CZ  TYR A 798      23.374  69.102  -4.044  1.00  0.00           C  
ATOM   1214  OH  TYR A 798      23.337  69.332  -5.401  1.00  0.00           O  
ATOM   1215  N   GLU A 799      24.151  65.586   0.232  1.00  0.00           N  
ATOM   1216  CA  GLU A 799      24.428  64.390  -0.540  1.00  0.00           C  
ATOM   1217  C   GLU A 799      23.399  63.333  -0.206  1.00  0.00           C  
ATOM   1218  O   GLU A 799      23.069  62.491  -1.049  1.00  0.00           O  
ATOM   1219  CB  GLU A 799      25.842  63.865  -0.271  1.00  0.00           C  
ATOM   1220  CG  GLU A 799      26.885  64.423  -1.235  1.00  0.00           C  
ATOM   1221  CD  GLU A 799      26.545  64.158  -2.702  1.00  0.00           C  
ATOM   1222  OE1 GLU A 799      26.210  62.997  -3.041  1.00  0.00           O  
ATOM   1223  OE2 GLU A 799      26.616  65.112  -3.512  1.00  0.00           O  
ATOM   1224  N   LEU A 800      22.879  63.389   1.018  1.00  0.00           N  
ATOM   1225  CA  LEU A 800      21.876  62.422   1.456  1.00  0.00           C  
ATOM   1226  C   LEU A 800      20.556  62.630   0.734  1.00  0.00           C  
ATOM   1227  O   LEU A 800      19.917  61.666   0.308  1.00  0.00           O  
ATOM   1228  CB  LEU A 800      21.635  62.530   2.968  1.00  0.00           C  
ATOM   1229  CG  LEU A 800      20.381  61.796   3.495  1.00  0.00           C  
ATOM   1230  CD1 LEU A 800      20.372  60.312   3.105  1.00  0.00           C  
ATOM   1231  CD2 LEU A 800      20.347  61.927   4.999  1.00  0.00           C  
ATOM   1232  N   ALA A 801      20.135  63.888   0.626  1.00  0.00           N  
ATOM   1233  CA  ALA A 801      18.887  64.209  -0.056  1.00  0.00           C  
ATOM   1234  C   ALA A 801      19.040  63.741  -1.511  1.00  0.00           C  
ATOM   1235  O   ALA A 801      18.281  62.889  -1.963  1.00  0.00           O  
ATOM   1236  CB  ALA A 801      18.632  65.701   0.004  1.00  0.00           C  
ATOM   1237  N   GLN A 802      20.034  64.274  -2.226  1.00  0.00           N  
ATOM   1238  CA  GLN A 802      20.273  63.875  -3.606  1.00  0.00           C  
ATOM   1239  C   GLN A 802      20.128  62.363  -3.706  1.00  0.00           C  
ATOM   1240  O   GLN A 802      19.361  61.840  -4.509  1.00  0.00           O  
ATOM   1241  CB  GLN A 802      21.689  64.252  -4.030  1.00  0.00           C  
ATOM   1242  CG  GLN A 802      21.925  65.742  -4.130  1.00  0.00           C  
ATOM   1243  CD  GLN A 802      21.235  66.331  -5.328  1.00  0.00           C  
ATOM   1244  OE1 GLN A 802      21.391  65.839  -6.444  1.00  0.00           O  
ATOM   1245  NE2 GLN A 802      20.463  67.387  -5.109  1.00  0.00           N  
ATOM   1246  N   ALA A 803      20.858  61.657  -2.864  1.00  0.00           N  
ATOM   1247  CA  ALA A 803      20.822  60.208  -2.895  1.00  0.00           C  
ATOM   1248  C   ALA A 803      19.443  59.596  -2.677  1.00  0.00           C  
ATOM   1249  O   ALA A 803      19.172  58.519  -3.191  1.00  0.00           O  
ATOM   1250  CB  ALA A 803      21.804  59.657  -1.883  1.00  0.00           C  
ATOM   1251  N   LEU A 807      18.570  60.278  -1.942  1.00  0.00           N  
ATOM   1252  CA  LEU A 807      17.222  59.762  -1.648  1.00  0.00           C  
ATOM   1253  C   LEU A 807      16.119  60.182  -2.621  1.00  0.00           C  
ATOM   1254  O   LEU A 807      15.208  59.411  -2.910  1.00  0.00           O  
ATOM   1255  CB  LEU A 807      16.808  60.190  -0.247  1.00  0.00           C  
ATOM   1256  CG  LEU A 807      17.311  59.313   0.893  1.00  0.00           C  
ATOM   1257  CD1 LEU A 807      16.701  59.809   2.167  1.00  0.00           C  
ATOM   1258  CD2 LEU A 807      16.942  57.862   0.672  1.00  0.00           C  
ATOM   1259  N   PHE A 808      16.194  61.433  -3.064  1.00  0.00           N  
ATOM   1260  CA  PHE A 808      15.270  62.043  -4.028  1.00  0.00           C  
ATOM   1261  C   PHE A 808      16.205  62.976  -4.799  1.00  0.00           C  
ATOM   1262  O   PHE A 808      17.373  63.089  -4.443  1.00  0.00           O  
ATOM   1263  CB  PHE A 808      14.195  62.895  -3.325  1.00  0.00           C  
ATOM   1264  CG  PHE A 808      13.847  62.445  -1.920  1.00  0.00           C  
ATOM   1265  CD1 PHE A 808      12.883  61.464  -1.707  1.00  0.00           C  
ATOM   1266  CD2 PHE A 808      14.425  63.058  -0.810  1.00  0.00           C  
ATOM   1267  CE1 PHE A 808      12.496  61.106  -0.415  1.00  0.00           C  
ATOM   1268  CE2 PHE A 808      14.040  62.701   0.493  1.00  0.00           C  
ATOM   1269  CZ  PHE A 808      13.076  61.727   0.683  1.00  0.00           C  
ATOM   1270  N   GLY A1141      15.742  63.660  -5.832  1.00  0.00           N  
ATOM   1271  CA  GLY A1141      16.666  64.564  -6.500  1.00  0.00           C  
ATOM   1272  C   GLY A1141      17.273  63.947  -7.731  1.00  0.00           C  
ATOM   1273  O   GLY A1141      16.823  62.881  -8.130  1.00  0.00           O  
ATOM   1274  N   PRO A1142      18.298  64.564  -8.346  1.00  0.00           N  
ATOM   1275  CA  PRO A1142      18.941  65.820  -7.941  1.00  0.00           C  
ATOM   1276  C   PRO A1142      18.049  67.053  -7.900  1.00  0.00           C  
ATOM   1277  O   PRO A1142      18.539  68.157  -7.661  1.00  0.00           O  
ATOM   1278  CB  PRO A1142      20.097  66.005  -8.936  1.00  0.00           C  
ATOM   1279  CG  PRO A1142      19.933  64.974  -9.986  1.00  0.00           C  
ATOM   1280  CD  PRO A1142      18.874  64.000  -9.584  1.00  0.00           C  
ATOM   1281  N   ASP A1143      16.753  66.884  -8.127  1.00  0.00           N  
ATOM   1282  CA  ASP A1143      15.856  68.025  -8.090  1.00  0.00           C  
ATOM   1283  C   ASP A1143      15.406  68.260  -6.652  1.00  0.00           C  
ATOM   1284  O   ASP A1143      14.431  68.971  -6.393  1.00  0.00           O  
ATOM   1285  CB  ASP A1143      14.654  67.790  -9.011  1.00  0.00           C  
ATOM   1286  CG  ASP A1143      14.921  68.234 -10.451  1.00  0.00           C  
ATOM   1287  OD1 ASP A1143      15.253  69.423 -10.664  1.00  0.00           O  
ATOM   1288  OD2 ASP A1143      14.807  67.392 -11.369  1.00  0.00           O  
ATOM   1289  N   SER A1153      16.133  67.659  -5.716  1.00  0.00           N  
ATOM   1290  CA  SER A1153      15.822  67.819  -4.303  1.00  0.00           C  
ATOM   1291  C   SER A1153      16.898  68.675  -3.626  1.00  0.00           C  
ATOM   1292  O   SER A1153      18.040  68.714  -4.082  1.00  0.00           O  
ATOM   1293  CB  SER A1153      15.739  66.458  -3.629  1.00  0.00           C  
ATOM   1294  OG  SER A1153      16.920  66.188  -2.916  1.00  0.00           O  
ATOM   1295  N   LYS A1154      16.535  69.349  -2.533  1.00  0.00           N  
ATOM   1296  CA  LYS A1154      17.463  70.224  -1.809  1.00  0.00           C  
ATOM   1297  C   LYS A1154      17.312  70.147  -0.269  1.00  0.00           C  
ATOM   1298  O   LYS A1154      16.361  69.554   0.237  1.00  0.00           O  
ATOM   1299  CB  LYS A1154      17.247  71.658  -2.285  1.00  0.00           C  
ATOM   1300  CG  LYS A1154      15.835  71.918  -2.793  1.00  0.00           C  
ATOM   1301  CD  LYS A1154      15.681  73.340  -3.336  1.00  0.00           C  
ATOM   1302  CE  LYS A1154      14.898  73.354  -4.648  1.00  0.00           C  
ATOM   1303  NZ  LYS A1154      14.930  74.676  -5.344  1.00  0.00           N  
ATOM   1304  N   VAL A1155      18.238  70.764   0.471  1.00  0.00           N  
ATOM   1305  CA  VAL A1155      18.220  70.721   1.944  1.00  0.00           C  
ATOM   1306  C   VAL A1155      17.946  72.016   2.704  1.00  0.00           C  
ATOM   1307  O   VAL A1155      18.446  73.088   2.341  1.00  0.00           O  
ATOM   1308  CB  VAL A1155      19.541  70.178   2.500  1.00  0.00           C  
ATOM   1309  CG1 VAL A1155      19.868  68.862   1.821  1.00  0.00           C  
ATOM   1310  CG2 VAL A1155      20.672  71.231   2.326  1.00  0.00           C  
ATOM   1311  N   ARG A1156      17.200  71.864   3.804  1.00  0.00           N  
ATOM   1312  CA  ARG A1156      16.765  72.945   4.708  1.00  0.00           C  
ATOM   1313  C   ARG A1156      17.348  72.872   6.125  1.00  0.00           C  
ATOM   1314  O   ARG A1156      17.027  71.948   6.875  1.00  0.00           O  
ATOM   1315  CB  ARG A1156      15.244  72.898   4.843  1.00  0.00           C  
ATOM   1316  CG  ARG A1156      14.548  74.226   4.728  1.00  0.00           C  
ATOM   1317  CD  ARG A1156      13.553  74.482   5.878  1.00  0.00           C  
ATOM   1318  NE  ARG A1156      12.654  73.365   6.194  1.00  0.00           N  
ATOM   1319  CZ  ARG A1156      11.340  73.491   6.390  1.00  0.00           C  
ATOM   1320  NH1 ARG A1156      10.755  74.679   6.302  1.00  0.00           N  
ATOM   1321  NH2 ARG A1156      10.604  72.429   6.695  1.00  0.00           N  
ATOM   1322  N   PHE A1157      18.163  73.855   6.505  1.00  0.00           N  
ATOM   1323  CA  PHE A1157      18.761  73.866   7.842  1.00  0.00           C  
ATOM   1324  C   PHE A1157      18.288  75.055   8.680  1.00  0.00           C  
ATOM   1325  O   PHE A1157      18.556  76.218   8.356  1.00  0.00           O  
ATOM   1326  CB  PHE A1157      20.288  73.904   7.750  1.00  0.00           C  
ATOM   1327  CG  PHE A1157      20.923  72.568   7.488  1.00  0.00           C  
ATOM   1328  CD1 PHE A1157      21.131  72.127   6.178  1.00  0.00           C  
ATOM   1329  CD2 PHE A1157      21.354  71.769   8.542  1.00  0.00           C  
ATOM   1330  CE1 PHE A1157      21.767  70.903   5.921  1.00  0.00           C  
ATOM   1331  CE2 PHE A1157      21.989  70.547   8.307  1.00  0.00           C  
ATOM   1332  CZ  PHE A1157      22.198  70.112   6.993  1.00  0.00           C  
ATOM   1333  N   GLN A1158      17.587  74.755   9.765  1.00  0.00           N  
ATOM   1334  CA  GLN A1158      17.081  75.795  10.650  1.00  0.00           C  
ATOM   1335  C   GLN A1158      17.751  75.652  12.005  1.00  0.00           C  
ATOM   1336  O   GLN A1158      17.979  74.537  12.486  1.00  0.00           O  
ATOM   1337  CB  GLN A1158      15.586  75.628  10.852  1.00  0.00           C  
ATOM   1338  CG  GLN A1158      14.699  76.538  10.050  1.00  0.00           C  
ATOM   1339  CD  GLN A1158      13.251  76.107  10.182  1.00  0.00           C  
ATOM   1340  OE1 GLN A1158      12.722  75.406   9.314  1.00  0.00           O  
ATOM   1341  NE2 GLN A1158      12.603  76.504  11.288  1.00  0.00           N  
ATOM   1342  N   PRO A1159      18.061  76.776  12.653  1.00  0.00           N  
ATOM   1343  CA  PRO A1159      18.701  76.657  13.966  1.00  0.00           C  
ATOM   1344  C   PRO A1159      17.733  76.054  14.983  1.00  0.00           C  
ATOM   1345  O   PRO A1159      16.537  76.336  14.958  1.00  0.00           O  
ATOM   1346  CB  PRO A1159      19.082  78.094  14.341  1.00  0.00           C  
ATOM   1347  CG  PRO A1159      18.612  78.966  13.258  1.00  0.00           C  
ATOM   1348  CD  PRO A1159      17.842  78.170  12.238  1.00  0.00           C  
ATOM   1349  N   VAL A1160      18.250  75.205  15.860  1.00  0.00           N  
ATOM   1350  CA  VAL A1160      17.446  74.588  16.908  1.00  0.00           C  
ATOM   1351  C   VAL A1160      18.406  74.343  18.069  1.00  0.00           C  
ATOM   1352  O   VAL A1160      19.625  74.516  17.915  1.00  0.00           O  
ATOM   1353  CB  VAL A1160      16.795  73.257  16.434  1.00  0.00           C  
ATOM   1354  CG1 VAL A1160      17.803  72.145  16.455  1.00  0.00           C  
ATOM   1355  CG2 VAL A1160      15.658  72.898  17.331  1.00  0.00           C  
ATOM   1356  N   TYR A1437      17.889  73.954  19.228  1.00  0.00           N  
ATOM   1357  CA  TYR A1437      18.789  73.739  20.353  1.00  0.00           C  
ATOM   1358  C   TYR A1437      18.947  72.296  20.832  1.00  0.00           C  
ATOM   1359  O   TYR A1437      17.968  71.556  20.966  1.00  0.00           O  
ATOM   1360  CB  TYR A1437      18.364  74.619  21.533  1.00  0.00           C  
ATOM   1361  CG  TYR A1437      18.940  74.187  22.859  1.00  0.00           C  
ATOM   1362  CD1 TYR A1437      20.267  74.479  23.198  1.00  0.00           C  
ATOM   1363  CD2 TYR A1437      18.191  73.429  23.752  1.00  0.00           C  
ATOM   1364  CE1 TYR A1437      20.834  74.020  24.383  1.00  0.00           C  
ATOM   1365  CE2 TYR A1437      18.745  72.963  24.941  1.00  0.00           C  
ATOM   1366  CZ  TYR A1437      20.068  73.259  25.249  1.00  0.00           C  
ATOM   1367  OH  TYR A1437      20.642  72.771  26.401  1.00  0.00           O  
ATOM   1368  N   PHE A1438      20.197  71.904  21.074  1.00  0.00           N  
ATOM   1369  CA  PHE A1438      20.533  70.573  21.595  1.00  0.00           C  
ATOM   1370  C   PHE A1438      21.700  70.840  22.518  1.00  0.00           C  
ATOM   1371  O   PHE A1438      22.612  71.602  22.177  1.00  0.00           O  
ATOM   1372  CB  PHE A1438      21.007  69.622  20.506  1.00  0.00           C  
ATOM   1373  CG  PHE A1438      19.908  69.093  19.624  1.00  0.00           C  
ATOM   1374  CD1 PHE A1438      19.214  67.938  19.964  1.00  0.00           C  
ATOM   1375  CD2 PHE A1438      19.620  69.708  18.410  1.00  0.00           C  
ATOM   1376  CE1 PHE A1438      18.255  67.402  19.097  1.00  0.00           C  
ATOM   1377  CE2 PHE A1438      18.665  69.180  17.540  1.00  0.00           C  
ATOM   1378  CZ  PHE A1438      17.986  68.029  17.881  1.00  0.00           C  
ATOM   1379  N   PRO A1443      21.699  70.216  23.697  1.00  0.00           N  
ATOM   1380  CA  PRO A1443      22.785  70.423  24.654  1.00  0.00           C  
ATOM   1381  C   PRO A1443      24.160  69.997  24.144  1.00  0.00           C  
ATOM   1382  O   PRO A1443      25.173  70.607  24.514  1.00  0.00           O  
ATOM   1383  CB  PRO A1443      22.353  69.596  25.869  1.00  0.00           C  
ATOM   1384  CG  PRO A1443      20.896  69.360  25.694  1.00  0.00           C  
ATOM   1385  CD  PRO A1443      20.687  69.283  24.213  1.00  0.00           C  
ATOM   1386  N   PHE A1444      24.194  68.972  23.285  1.00  0.00           N  
ATOM   1387  CA  PHE A1444      25.493  68.433  22.807  1.00  0.00           C  
ATOM   1388  C   PHE A1444      26.103  69.042  21.528  1.00  0.00           C  
ATOM   1389  O   PHE A1444      27.230  68.681  21.173  1.00  0.00           O  
ATOM   1390  CB  PHE A1444      25.386  66.938  22.634  1.00  0.00           C  
ATOM   1391  CG  PHE A1444      24.032  66.397  22.249  1.00  0.00           C  
ATOM   1392  CD1 PHE A1444      22.971  66.438  23.146  1.00  0.00           C  
ATOM   1393  CD2 PHE A1444      23.825  65.826  20.998  1.00  0.00           C  
ATOM   1394  CE1 PHE A1444      21.727  65.912  22.802  1.00  0.00           C  
ATOM   1395  CE2 PHE A1444      22.586  65.297  20.645  1.00  0.00           C  
ATOM   1396  CZ  PHE A1444      21.536  65.337  21.548  1.00  0.00           C  
ATOM   1397  N   VAL A1446      25.399  69.965  20.878  1.00  0.00           N  
ATOM   1398  CA  VAL A1446      25.971  70.604  19.714  1.00  0.00           C  
ATOM   1399  C   VAL A1446      25.657  72.134  19.748  1.00  0.00           C  
ATOM   1400  O   VAL A1446      24.512  72.528  19.943  1.00  0.00           O  
ATOM   1401  CB  VAL A1446      25.445  69.936  18.423  1.00  0.00           C  
ATOM   1402  CG1 VAL A1446      25.831  68.454  18.391  1.00  0.00           C  
ATOM   1403  CG2 VAL A1446      23.937  70.103  18.313  1.00  0.00           C  
ATOM   1404  N   GLU A1456      26.671  72.971  19.583  1.00  0.00           N  
ATOM   1405  CA  GLU A1456      26.424  74.419  19.361  1.00  0.00           C  
ATOM   1406  C   GLU A1456      27.335  74.669  18.205  1.00  0.00           C  
ATOM   1407  O   GLU A1456      28.517  74.381  18.366  1.00  0.00           O  
ATOM   1408  CB  GLU A1456      26.812  75.338  20.544  1.00  0.00           C  
ATOM   1409  CG  GLU A1456      25.661  75.810  21.465  1.00  0.00           C  
ATOM   1410  CD  GLU A1456      24.925  77.084  21.026  1.00  0.00           C  
ATOM   1411  OE1 GLU A1456      25.569  78.105  20.733  1.00  0.00           O  
ATOM   1412  OE2 GLU A1456      23.694  77.015  20.982  1.00  0.00           O  
ATOM   1413  N   PRO A1457      26.963  75.164  17.024  1.00  0.00           N  
ATOM   1414  CA  PRO A1457      25.553  75.482  16.554  1.00  0.00           C  
ATOM   1415  C   PRO A1457      24.602  74.294  16.442  1.00  0.00           C  
ATOM   1416  O   PRO A1457      25.029  73.247  15.965  1.00  0.00           O  
ATOM   1417  CB  PRO A1457      25.816  76.253  15.280  1.00  0.00           C  
ATOM   1418  CG  PRO A1457      27.021  77.059  15.626  1.00  0.00           C  
ATOM   1419  CD  PRO A1457      27.752  76.354  16.708  1.00  0.00           C  
ATOM   1420  N   GLY A1458      23.349  74.396  16.863  1.00  0.00           N  
ATOM   1421  CA  GLY A1458      22.440  73.282  16.676  1.00  0.00           C  
ATOM   1422  C   GLY A1458      21.567  73.557  15.451  1.00  0.00           C  
ATOM   1423  O   GLY A1458      21.467  74.680  14.988  1.00  0.00           O  
ATOM   1424  N   ALA A1459      20.928  72.520  14.931  1.00  0.00           N  
ATOM   1425  CA  ALA A1459      20.080  72.723  13.780  1.00  0.00           C  
ATOM   1426  C   ALA A1459      19.147  71.547  13.556  1.00  0.00           C  
ATOM   1427  O   ALA A1459      19.445  70.406  13.931  1.00  0.00           O  
ATOM   1428  CB  ALA A1459      20.947  72.971  12.534  1.00  0.00           C  
ATOM   1429  N   GLN A1460      17.976  71.845  13.006  1.00  0.00           N  
ATOM   1430  CA  GLN A1460      17.009  70.817  12.649  1.00  0.00           C  
ATOM   1431  C   GLN A1460      17.043  70.921  11.133  1.00  0.00           C  
ATOM   1432  O   GLN A1460      17.261  72.021  10.577  1.00  0.00           O  
ATOM   1433  CB  GLN A1460      15.625  71.147  13.205  1.00  0.00           C  
ATOM   1434  CG  GLN A1460      14.592  71.539  12.170  1.00  0.00           C  
ATOM   1435  CD  GLN A1460      13.516  72.426  12.764  1.00  0.00           C  
ATOM   1436  OE1 GLN A1460      13.257  72.364  13.963  1.00  0.00           O  
ATOM   1437  NE2 GLN A1460      12.885  73.257  11.933  1.00  0.00           N  
ATOM   1438  N   PHE A1461      16.864  69.798  10.451  1.00  0.00           N  
ATOM   1439  CA  PHE A1461      16.922  69.842   8.996  1.00  0.00           C  
ATOM   1440  C   PHE A1461      15.808  69.116   8.260  1.00  0.00           C  
ATOM   1441  O   PHE A1461      15.346  68.041   8.669  1.00  0.00           O  
ATOM   1442  CB  PHE A1461      18.290  69.335   8.502  1.00  0.00           C  
ATOM   1443  CG  PHE A1461      18.600  67.912   8.896  1.00  0.00           C  
ATOM   1444  CD1 PHE A1461      18.037  66.844   8.200  1.00  0.00           C  
ATOM   1445  CD2 PHE A1461      19.442  67.637   9.976  1.00  0.00           C  
ATOM   1446  CE1 PHE A1461      18.302  65.525   8.570  1.00  0.00           C  
ATOM   1447  CE2 PHE A1461      19.714  66.320  10.356  1.00  0.00           C  
ATOM   1448  CZ  PHE A1461      19.141  65.257   9.649  1.00  0.00           C  
ATOM   1449  N   ALA A1462      15.389  69.725   7.155  1.00  0.00           N  
ATOM   1450  CA  ALA A1462      14.340  69.169   6.316  1.00  0.00           C  
ATOM   1451  C   ALA A1462      14.861  68.921   4.902  1.00  0.00           C  
ATOM   1452  O   ALA A1462      15.809  69.577   4.445  1.00  0.00           O  
ATOM   1453  CB  ALA A1462      13.156  70.111   6.277  1.00  0.00           C  
ATOM   1454  N   VAL A1463      14.240  67.962   4.219  1.00  0.00           N  
ATOM   1455  CA  VAL A1463      14.621  67.615   2.851  1.00  0.00           C  
ATOM   1456  C   VAL A1463      13.519  67.908   1.823  1.00  0.00           C  
ATOM   1457  O   VAL A1463      12.319  67.807   2.107  1.00  0.00           O  
ATOM   1458  CB  VAL A1463      15.016  66.123   2.731  1.00  0.00           C  
ATOM   1459  CG1 VAL A1463      13.779  65.252   2.610  1.00  0.00           C  
ATOM   1460  CG2 VAL A1463      15.891  65.930   1.516  1.00  0.00           C  
ATOM   1461  N   TRP A1464      13.941  68.276   0.622  1.00  0.00           N  
ATOM   1462  CA  TRP A1464      12.991  68.573  -0.426  1.00  0.00           C  
ATOM   1463  C   TRP A1464      12.599  67.330  -1.189  1.00  0.00           C  
ATOM   1464  O   TRP A1464      13.419  66.711  -1.868  1.00  0.00           O  
ATOM   1465  CB  TRP A1464      13.549  69.582  -1.413  1.00  0.00           C  
ATOM   1466  CG  TRP A1464      12.502  69.982  -2.366  1.00  0.00           C  
ATOM   1467  CD1 TRP A1464      12.594  70.012  -3.726  1.00  0.00           C  
ATOM   1468  CD2 TRP A1464      11.159  70.370  -2.039  1.00  0.00           C  
ATOM   1469  NE1 TRP A1464      11.386  70.394  -4.271  1.00  0.00           N  
ATOM   1470  CE2 TRP A1464      10.489  70.621  -3.256  1.00  0.00           C  
ATOM   1471  CE3 TRP A1464      10.456  70.529  -0.834  1.00  0.00           C  
ATOM   1472  CZ2 TRP A1464       9.145  71.025  -3.305  1.00  0.00           C  
ATOM   1473  CZ3 TRP A1464       9.120  70.932  -0.882  1.00  0.00           C  
ATOM   1474  CH2 TRP A1464       8.481  71.175  -2.112  1.00  0.00           C  
ATOM   1475  N   TRP A1465      11.326  66.979  -1.079  1.00  0.00           N  
ATOM   1476  CA  TRP A1465      10.774  65.817  -1.754  1.00  0.00           C  
ATOM   1477  C   TRP A1465      10.094  66.360  -3.012  1.00  0.00           C  
ATOM   1478  O   TRP A1465       8.938  66.779  -2.960  1.00  0.00           O  
ATOM   1479  CB  TRP A1465       9.775  65.171  -0.814  1.00  0.00           C  
ATOM   1480  CG  TRP A1465       9.104  64.007  -1.351  1.00  0.00           C  
ATOM   1481  CD1 TRP A1465       9.603  63.110  -2.251  1.00  0.00           C  
ATOM   1482  CD2 TRP A1465       7.786  63.568  -1.025  1.00  0.00           C  
ATOM   1483  NE1 TRP A1465       8.672  62.131  -2.508  1.00  0.00           N  
ATOM   1484  CE2 TRP A1465       7.541  62.389  -1.765  1.00  0.00           C  
ATOM   1485  CE3 TRP A1465       6.775  64.057  -0.174  1.00  0.00           C  
ATOM   1486  CZ2 TRP A1465       6.328  61.685  -1.684  1.00  0.00           C  
ATOM   1487  CZ3 TRP A1465       5.570  63.358  -0.093  1.00  0.00           C  
ATOM   1488  CH2 TRP A1465       5.359  62.187  -0.843  1.00  0.00           C  
ATOM   1489  N   PRO A1475      10.792  66.335  -4.167  1.00  0.00           N  
ATOM   1490  CA  PRO A1475      10.195  66.864  -5.406  1.00  0.00           C  
ATOM   1491  C   PRO A1475       8.878  66.204  -5.808  1.00  0.00           C  
ATOM   1492  O   PRO A1475       7.965  66.864  -6.316  1.00  0.00           O  
ATOM   1493  CB  PRO A1475      11.285  66.681  -6.473  1.00  0.00           C  
ATOM   1494  CG  PRO A1475      12.443  66.045  -5.807  1.00  0.00           C  
ATOM   1495  CD  PRO A1475      12.125  65.741  -4.379  1.00  0.00           C  
ATOM   1496  N   GLU A1688       8.792  64.900  -5.563  1.00  0.00           N  
ATOM   1497  CA  GLU A1688       7.606  64.107  -5.870  1.00  0.00           C  
ATOM   1498  C   GLU A1688       6.355  64.586  -5.136  1.00  0.00           C  
ATOM   1499  O   GLU A1688       5.489  65.235  -5.715  1.00  0.00           O  
ATOM   1500  CB  GLU A1688       7.877  62.657  -5.502  1.00  0.00           C  
ATOM   1501  CG  GLU A1688       9.157  62.144  -6.083  1.00  0.00           C  
ATOM   1502  CD  GLU A1688       8.894  61.317  -7.309  1.00  0.00           C  
ATOM   1503  OE1 GLU A1688       8.059  60.392  -7.210  1.00  0.00           O  
ATOM   1504  OE2 GLU A1688       9.503  61.594  -8.365  1.00  0.00           O  
ATOM   1505  N   GLY A1689       6.266  64.244  -3.856  1.00  0.00           N  
ATOM   1506  CA  GLY A1689       5.128  64.648  -3.053  1.00  0.00           C  
ATOM   1507  C   GLY A1689       5.009  66.151  -2.897  1.00  0.00           C  
ATOM   1508  O   GLY A1689       3.975  66.649  -2.461  1.00  0.00           O  
ATOM   1509  N   GLY A1690       6.080  66.869  -3.225  1.00  0.00           N  
ATOM   1510  CA  GLY A1690       6.068  68.320  -3.139  1.00  0.00           C  
ATOM   1511  C   GLY A1690       6.011  68.993  -1.777  1.00  0.00           C  
ATOM   1512  O   GLY A1690       5.454  70.089  -1.655  1.00  0.00           O  
ATOM   1513  N   LYS A1692       6.575  68.362  -0.750  1.00  0.00           N  
ATOM   1514  CA  LYS A1692       6.577  68.966   0.579  1.00  0.00           C  
ATOM   1515  C   LYS A1692       7.918  68.807   1.280  1.00  0.00           C  
ATOM   1516  O   LYS A1692       8.750  67.984   0.891  1.00  0.00           O  
ATOM   1517  CB  LYS A1692       5.448  68.392   1.455  1.00  0.00           C  
ATOM   1518  CG  LYS A1692       5.482  66.887   1.685  1.00  0.00           C  
ATOM   1519  CD  LYS A1692       4.294  66.448   2.546  1.00  0.00           C  
ATOM   1520  CE  LYS A1692       3.625  65.196   1.991  1.00  0.00           C  
ATOM   1521  NZ  LYS A1692       2.325  65.481   1.319  1.00  0.00           N  
ATOM   1522  N   TRP A1693       8.118  69.630   2.304  1.00  0.00           N  
ATOM   1523  CA  TRP A1693       9.337  69.625   3.107  1.00  0.00           C  
ATOM   1524  C   TRP A1693       9.206  68.581   4.212  1.00  0.00           C  
ATOM   1525  O   TRP A1693       8.171  68.491   4.870  1.00  0.00           O  
ATOM   1526  CB  TRP A1693       9.540  70.995   3.754  1.00  0.00           C  
ATOM   1527  CG  TRP A1693      10.318  71.967   2.936  1.00  0.00           C  
ATOM   1528  CD1 TRP A1693       9.894  73.189   2.510  1.00  0.00           C  
ATOM   1529  CD2 TRP A1693      11.682  71.838   2.500  1.00  0.00           C  
ATOM   1530  NE1 TRP A1693      10.905  73.834   1.840  1.00  0.00           N  
ATOM   1531  CE2 TRP A1693      12.015  73.028   1.819  1.00  0.00           C  
ATOM   1532  CE3 TRP A1693      12.655  70.834   2.621  1.00  0.00           C  
ATOM   1533  CZ2 TRP A1693      13.286  73.245   1.257  1.00  0.00           C  
ATOM   1534  CZ3 TRP A1693      13.920  71.052   2.061  1.00  0.00           C  
ATOM   1535  CH2 TRP A1693      14.219  72.248   1.389  1.00  0.00           C  
ATOM   1536  N   LEU A1700      10.255  67.802   4.433  1.00  0.00           N  
ATOM   1537  CA  LEU A1700      10.198  66.787   5.466  1.00  0.00           C  
ATOM   1538  C   LEU A1700      11.252  67.007   6.526  1.00  0.00           C  
ATOM   1539  O   LEU A1700      12.446  67.031   6.228  1.00  0.00           O  
ATOM   1540  CB  LEU A1700      10.359  65.418   4.832  1.00  0.00           C  
ATOM   1541  CG  LEU A1700       9.749  65.469   3.430  1.00  0.00           C  
ATOM   1542  CD1 LEU A1700      10.088  64.201   2.671  1.00  0.00           C  
ATOM   1543  CD2 LEU A1700       8.231  65.673   3.529  1.00  0.00           C  
ATOM   1544  N   GLU A1701      10.797  67.188   7.765  1.00  0.00           N  
ATOM   1545  CA  GLU A1701      11.694  67.397   8.897  1.00  0.00           C  
ATOM   1546  C   GLU A1701      12.276  66.033   9.248  1.00  0.00           C  
ATOM   1547  O   GLU A1701      11.571  65.161   9.774  1.00  0.00           O  
ATOM   1548  CB  GLU A1701      10.921  67.990  10.072  1.00  0.00           C  
ATOM   1549  CG  GLU A1701      10.394  69.391   9.778  1.00  0.00           C  
ATOM   1550  CD  GLU A1701      11.511  70.424   9.617  1.00  0.00           C  
ATOM   1551  OE1 GLU A1701      12.700  70.062   9.810  1.00  0.00           O  
ATOM   1552  OE2 GLU A1701      11.192  71.600   9.301  1.00  0.00           O  
ATOM   1553  N   LEU A1702      13.567  65.869   8.956  1.00  0.00           N  
ATOM   1554  CA  LEU A1702      14.258  64.605   9.146  1.00  0.00           C  
ATOM   1555  C   LEU A1702      14.996  64.287  10.438  1.00  0.00           C  
ATOM   1556  O   LEU A1702      14.937  63.157  10.933  1.00  0.00           O  
ATOM   1557  CB  LEU A1702      15.219  64.408   7.991  1.00  0.00           C  
ATOM   1558  CG  LEU A1702      14.794  63.354   6.972  1.00  0.00           C  
ATOM   1559  CD1 LEU A1702      13.331  62.986   7.170  1.00  0.00           C  
ATOM   1560  CD2 LEU A1702      15.022  63.895   5.576  1.00  0.00           C  
ATOM   1561  N   GLY A1703      15.718  65.252  10.978  1.00  0.00           N  
ATOM   1562  CA  GLY A1703      16.439  64.974  12.196  1.00  0.00           C  
ATOM   1563  C   GLY A1703      17.104  66.228  12.685  1.00  0.00           C  
ATOM   1564  O   GLY A1703      16.726  67.348  12.304  1.00  0.00           O  
ATOM   1565  N   GLY A1704      18.090  66.045  13.551  1.00  0.00           N  
ATOM   1566  CA  GLY A1704      18.814  67.177  14.083  1.00  0.00           C  
ATOM   1567  C   GLY A1704      20.293  66.944  13.877  1.00  0.00           C  
ATOM   1568  O   GLY A1704      20.731  65.814  13.652  1.00  0.00           O  
ATOM   1569  N   ALA A1705      21.074  68.008  13.951  1.00  0.00           N  
ATOM   1570  CA  ALA A1705      22.507  67.902  13.777  1.00  0.00           C  
ATOM   1571  C   ALA A1705      23.111  69.185  14.295  1.00  0.00           C  
ATOM   1572  O   ALA A1705      22.397  70.118  14.682  1.00  0.00           O  
ATOM   1573  CB  ALA A1705      22.848  67.738  12.301  1.00  0.00           C  
ATOM   1574  N   GLY A1706      24.432  69.238  14.292  1.00  0.00           N  
ATOM   1575  CA  GLY A1706      25.123  70.423  14.742  1.00  0.00           C  
ATOM   1576  C   GLY A1706      26.601  70.118  14.855  1.00  0.00           C  
ATOM   1577  O   GLY A1706      27.081  69.020  14.505  1.00  0.00           O  
ATOM   1578  N   MET A1707      27.328  71.109  15.346  1.00  0.00           N  
ATOM   1579  CA  MET A1707      28.759  70.976  15.556  1.00  0.00           C  
ATOM   1580  C   MET A1707      28.936  70.464  16.988  1.00  0.00           C  
ATOM   1581  O   MET A1707      28.451  71.092  17.942  1.00  0.00           O  
ATOM   1582  CB  MET A1707      29.432  72.344  15.388  1.00  0.00           C  
ATOM   1583  CG  MET A1707      29.385  72.855  13.957  1.00  0.00           C  
ATOM   1584  SD  MET A1707      29.790  71.551  12.761  1.00  0.00           S  
ATOM   1585  CE  MET A1707      31.582  71.795  12.593  1.00  0.00           C  
ATOM   1586  N   VAL A1708      29.610  69.327  17.141  1.00  0.00           N  
ATOM   1587  CA  VAL A1708      29.826  68.757  18.469  1.00  0.00           C  
ATOM   1588  C   VAL A1708      30.193  69.814  19.535  1.00  0.00           C  
ATOM   1589  O   VAL A1708      31.072  70.662  19.321  1.00  0.00           O  
ATOM   1590  CB  VAL A1708      30.937  67.704  18.434  1.00  0.00           C  
ATOM   1591  CG1 VAL A1708      31.253  67.257  19.862  1.00  0.00           C  
ATOM   1592  CG2 VAL A1708      30.513  66.531  17.551  1.00  0.00           C  
ATOM   1593  N   HIS A1709      29.526  69.752  20.687  1.00  0.00           N  
ATOM   1594  CA  HIS A1709      29.770  70.702  21.771  1.00  0.00           C  
ATOM   1595  C   HIS A1709      31.098  70.477  22.485  1.00  0.00           C  
ATOM   1596  O   HIS A1709      31.498  69.336  22.765  1.00  0.00           O  
ATOM   1597  CB  HIS A1709      28.626  70.630  22.792  1.00  0.00           C  
ATOM   1598  CG  HIS A1709      28.589  71.784  23.748  1.00  0.00           C  
ATOM   1599  ND1 HIS A1709      27.527  72.664  23.812  1.00  0.00           N  
ATOM   1600  CD2 HIS A1709      29.477  72.201  24.682  1.00  0.00           C  
ATOM   1601  CE1 HIS A1709      27.764  73.572  24.744  1.00  0.00           C  
ATOM   1602  NE2 HIS A1709      28.941  73.314  25.287  1.00  0.00           N  
ATOM   1603  N   PRO A1710      31.814  71.568  22.774  1.00  0.00           N  
ATOM   1604  CA  PRO A1710      33.107  71.498  23.469  1.00  0.00           C  
ATOM   1605  C   PRO A1710      33.046  70.619  24.722  1.00  0.00           C  
ATOM   1606  O   PRO A1710      33.942  69.800  24.960  1.00  0.00           O  
ATOM   1607  CB  PRO A1710      33.410  72.949  23.816  1.00  0.00           C  
ATOM   1608  CG  PRO A1710      32.700  73.738  22.767  1.00  0.00           C  
ATOM   1609  CD  PRO A1710      31.461  72.945  22.399  1.00  0.00           C  
ATOM   1610  N   LYS A1711      31.981  70.782  25.507  1.00  0.00           N  
ATOM   1611  CA  LYS A1711      31.808  70.015  26.729  1.00  0.00           C  
ATOM   1612  C   LYS A1711      31.767  68.510  26.476  1.00  0.00           C  
ATOM   1613  O   LYS A1711      32.084  67.714  27.369  1.00  0.00           O  
ATOM   1614  CB  LYS A1711      30.539  70.473  27.465  1.00  0.00           C  
ATOM   1615  CG  LYS A1711      30.623  71.903  28.007  1.00  0.00           C  
ATOM   1616  CD  LYS A1711      30.690  71.935  29.533  1.00  0.00           C  
ATOM   1617  CE  LYS A1711      29.317  72.193  30.172  1.00  0.00           C  
ATOM   1618  NZ  LYS A1711      28.719  73.523  29.809  1.00  0.00           N  
ATOM   1619  N   VAL A1742      31.384  68.109  25.268  1.00  0.00           N  
ATOM   1620  CA  VAL A1742      31.328  66.681  24.957  1.00  0.00           C  
ATOM   1621  C   VAL A1742      32.724  66.158  24.672  1.00  0.00           C  
ATOM   1622  O   VAL A1742      33.089  65.038  25.046  1.00  0.00           O  
ATOM   1623  CB  VAL A1742      30.471  66.392  23.732  1.00  0.00           C  
ATOM   1624  CG1 VAL A1742      30.446  64.897  23.474  1.00  0.00           C  
ATOM   1625  CG2 VAL A1742      29.073  66.910  23.954  1.00  0.00           C  
ATOM   1626  N   PHE A1743      33.506  66.970  23.983  1.00  0.00           N  
ATOM   1627  CA  PHE A1743      34.865  66.576  23.685  1.00  0.00           C  
ATOM   1628  C   PHE A1743      35.582  66.470  25.028  1.00  0.00           C  
ATOM   1629  O   PHE A1743      36.310  65.505  25.287  1.00  0.00           O  
ATOM   1630  CB  PHE A1743      35.515  67.625  22.779  1.00  0.00           C  
ATOM   1631  CG  PHE A1743      35.210  67.421  21.314  1.00  0.00           C  
ATOM   1632  CD1 PHE A1743      35.257  66.142  20.751  1.00  0.00           C  
ATOM   1633  CD2 PHE A1743      34.875  68.494  20.493  1.00  0.00           C  
ATOM   1634  CE1 PHE A1743      34.973  65.932  19.380  1.00  0.00           C  
ATOM   1635  CE2 PHE A1743      34.591  68.296  19.121  1.00  0.00           C  
ATOM   1636  CZ  PHE A1743      34.641  67.017  18.570  1.00  0.00           C  
ATOM   1637  N   GLN A1744      35.339  67.462  25.884  1.00  0.00           N  
ATOM   1638  CA  GLN A1744      35.931  67.512  27.212  1.00  0.00           C  
ATOM   1639  C   GLN A1744      35.630  66.232  27.957  1.00  0.00           C  
ATOM   1640  O   GLN A1744      36.533  65.572  28.477  1.00  0.00           O  
ATOM   1641  CB  GLN A1744      35.341  68.654  28.013  1.00  0.00           C  
ATOM   1642  CG  GLN A1744      36.249  69.820  28.174  1.00  0.00           C  
ATOM   1643  CD  GLN A1744      35.691  71.052  27.518  1.00  0.00           C  
ATOM   1644  OE1 GLN A1744      36.142  71.451  26.442  1.00  0.00           O  
ATOM   1645  NE2 GLN A1744      34.696  71.664  28.154  1.00  0.00           N  
ATOM   1646  N   ALA A1748      34.346  65.894  28.017  1.00  0.00           N  
ATOM   1647  CA  ALA A1748      33.915  64.694  28.717  1.00  0.00           C  
ATOM   1648  C   ALA A1748      34.688  63.491  28.221  1.00  0.00           C  
ATOM   1649  O   ALA A1748      35.188  62.694  29.015  1.00  0.00           O  
ATOM   1650  CB  ALA A1748      32.432  64.474  28.507  1.00  0.00           C  
ATOM   1651  N   VAL A1749      34.796  63.378  26.899  1.00  0.00           N  
ATOM   1652  CA  VAL A1749      35.484  62.256  26.268  1.00  0.00           C  
ATOM   1653  C   VAL A1749      36.918  62.097  26.758  1.00  0.00           C  
ATOM   1654  O   VAL A1749      37.301  61.034  27.252  1.00  0.00           O  
ATOM   1655  CB  VAL A1749      35.480  62.396  24.716  1.00  0.00           C  
ATOM   1656  CG1 VAL A1749      36.236  61.215  24.072  1.00  0.00           C  
ATOM   1657  CG2 VAL A1749      34.047  62.440  24.207  1.00  0.00           C  
ATOM   1658  N   ASP A1750      37.712  63.149  26.628  1.00  0.00           N  
ATOM   1659  CA  ASP A1750      39.095  63.078  27.065  1.00  0.00           C  
ATOM   1660  C   ASP A1750      39.192  62.776  28.556  1.00  0.00           C  
ATOM   1661  O   ASP A1750      39.978  61.927  28.983  1.00  0.00           O  
ATOM   1662  CB  ASP A1750      39.801  64.385  26.735  1.00  0.00           C  
ATOM   1663  CG  ASP A1750      40.188  64.470  25.271  1.00  0.00           C  
ATOM   1664  OD1 ASP A1750      40.379  63.386  24.663  1.00  0.00           O  
ATOM   1665  OD2 ASP A1750      40.291  65.607  24.738  1.00  0.00           O  
ATOM   1666  N   ALA A1751      38.373  63.466  29.339  1.00  0.00           N  
ATOM   1667  CA  ALA A1751      38.341  63.286  30.784  1.00  0.00           C  
ATOM   1668  C   ALA A1751      38.139  61.826  31.171  1.00  0.00           C  
ATOM   1669  O   ALA A1751      38.787  61.319  32.086  1.00  0.00           O  
ATOM   1670  CB  ALA A1751      37.234  64.126  31.368  1.00  0.00           C  
ATOM   1671  N   TYR A1752      37.232  61.152  30.477  1.00  0.00           N  
ATOM   1672  CA  TYR A1752      36.963  59.749  30.756  1.00  0.00           C  
ATOM   1673  C   TYR A1752      38.087  58.889  30.232  1.00  0.00           C  
ATOM   1674  O   TYR A1752      38.350  57.797  30.753  1.00  0.00           O  
ATOM   1675  CB  TYR A1752      35.675  59.318  30.079  1.00  0.00           C  
ATOM   1676  CG  TYR A1752      35.236  57.915  30.416  1.00  0.00           C  
ATOM   1677  CD1 TYR A1752      34.555  57.646  31.601  1.00  0.00           C  
ATOM   1678  CD2 TYR A1752      35.452  56.866  29.530  1.00  0.00           C  
ATOM   1679  CE1 TYR A1752      34.095  56.368  31.894  1.00  0.00           C  
ATOM   1680  CE2 TYR A1752      34.993  55.583  29.812  1.00  0.00           C  
ATOM   1681  CZ  TYR A1752      34.315  55.345  30.995  1.00  0.00           C  
ATOM   1682  OH  TYR A1752      33.847  54.088  31.279  1.00  0.00           O  
ATOM   1683  N   ARG A1753      38.737  59.381  29.183  1.00  0.00           N  
ATOM   1684  CA  ARG A1753      39.829  58.642  28.560  1.00  0.00           C  
ATOM   1685  C   ARG A1753      41.016  58.598  29.500  1.00  0.00           C  
ATOM   1686  O   ARG A1753      41.643  57.556  29.688  1.00  0.00           O  
ATOM   1687  CB  ARG A1753      40.247  59.303  27.239  1.00  0.00           C  
ATOM   1688  CG  ARG A1753      39.471  58.845  26.020  1.00  0.00           C  
ATOM   1689  CD  ARG A1753      39.803  59.740  24.857  1.00  0.00           C  
ATOM   1690  NE  ARG A1753      41.166  59.490  24.391  1.00  0.00           N  
ATOM   1691  CZ  ARG A1753      41.481  58.682  23.377  1.00  0.00           C  
ATOM   1692  NH1 ARG A1753      40.527  58.035  22.710  1.00  0.00           N  
ATOM   1693  NH2 ARG A1753      42.755  58.515  23.031  1.00  0.00           N  
ATOM   1694  N   GLU A1757      41.329  59.742  30.085  1.00  0.00           N  
ATOM   1695  CA  GLU A1757      42.442  59.794  30.999  1.00  0.00           C  
ATOM   1696  C   GLU A1757      42.076  58.968  32.236  1.00  0.00           C  
ATOM   1697  O   GLU A1757      42.914  58.272  32.806  1.00  0.00           O  
ATOM   1698  CB  GLU A1757      42.736  61.247  31.332  1.00  0.00           C  
ATOM   1699  CG  GLU A1757      42.153  61.706  32.616  1.00  0.00           C  
ATOM   1700  CD  GLU A1757      43.228  62.196  33.542  1.00  0.00           C  
ATOM   1701  OE1 GLU A1757      43.743  63.313  33.296  1.00  0.00           O  
ATOM   1702  OE2 GLU A1757      43.562  61.464  34.503  1.00  0.00           O  
ATOM   1703  N   ARG A1758      40.812  59.017  32.631  1.00  0.00           N  
ATOM   1704  CA  ARG A1758      40.373  58.238  33.776  1.00  0.00           C  
ATOM   1705  C   ARG A1758      40.722  56.766  33.500  1.00  0.00           C  
ATOM   1706  O   ARG A1758      41.050  56.005  34.407  1.00  0.00           O  
ATOM   1707  CB  ARG A1758      38.867  58.402  33.969  1.00  0.00           C  
ATOM   1708  CG  ARG A1758      38.262  57.355  34.858  1.00  0.00           C  
ATOM   1709  CD  ARG A1758      37.608  58.009  36.048  1.00  0.00           C  
ATOM   1710  NE  ARG A1758      36.221  58.339  35.747  1.00  0.00           N  
ATOM   1711  CZ  ARG A1758      35.173  57.711  36.272  1.00  0.00           C  
ATOM   1712  NH1 ARG A1758      35.359  56.714  37.131  1.00  0.00           N  
ATOM   1713  NH2 ARG A1758      33.938  58.069  35.925  1.00  0.00           N  
ATOM   1714  N   LEU A1759      40.655  56.383  32.231  1.00  0.00           N  
ATOM   1715  CA  LEU A1759      40.969  55.020  31.807  1.00  0.00           C  
ATOM   1716  C   LEU A1759      42.440  54.845  31.436  1.00  0.00           C  
ATOM   1717  O   LEU A1759      42.847  53.758  31.000  1.00  0.00           O  
ATOM   1718  CB  LEU A1759      40.137  54.630  30.594  1.00  0.00           C  
ATOM   1719  CG  LEU A1759      38.689  54.295  30.889  1.00  0.00           C  
ATOM   1720  CD1 LEU A1759      38.066  53.763  29.614  1.00  0.00           C  
ATOM   1721  CD2 LEU A1759      38.600  53.280  32.020  1.00  0.00           C  
ATOM   1722  N   GLY A1760      43.223  55.913  31.584  1.00  0.00           N  
ATOM   1723  CA  GLY A1760      44.637  55.838  31.267  1.00  0.00           C  
ATOM   1724  C   GLY A1760      45.053  56.230  29.856  1.00  0.00           C  
ATOM   1725  O   GLY A1760      46.255  56.306  29.573  1.00  0.00           O  
ATOM   1726  N   LEU A1764      44.087  56.473  28.968  1.00  0.00           N  
ATOM   1727  CA  LEU A1764      44.395  56.862  27.586  1.00  0.00           C  
ATOM   1728  C   LEU A1764      44.729  58.349  27.504  1.00  0.00           C  
ATOM   1729  O   LEU A1764      44.278  59.151  28.338  1.00  0.00           O  
ATOM   1730  CB  LEU A1764      43.204  56.618  26.656  1.00  0.00           C  
ATOM   1731  CG  LEU A1764      42.733  55.233  26.222  1.00  0.00           C  
ATOM   1732  CD1 LEU A1764      43.790  54.166  26.460  1.00  0.00           C  
ATOM   1733  CD2 LEU A1764      41.475  54.927  26.999  1.00  0.00           C  
ATOM   1734  N   PRO A1765      45.545  58.734  26.509  1.00  0.00           N  
ATOM   1735  CA  PRO A1765      45.925  60.140  26.323  1.00  0.00           C  
ATOM   1736  C   PRO A1765      44.770  60.901  25.681  1.00  0.00           C  
ATOM   1737  O   PRO A1765      43.900  60.312  25.046  1.00  0.00           O  
ATOM   1738  CB  PRO A1765      47.140  60.076  25.414  1.00  0.00           C  
ATOM   1739  CG  PRO A1765      46.998  58.791  24.676  1.00  0.00           C  
ATOM   1740  CD  PRO A1765      46.193  57.845  25.525  1.00  0.00           C  
ATOM   1741  N   PRO A1767      44.741  62.221  25.840  1.00  0.00           N  
ATOM   1742  CA  PRO A1767      43.647  62.986  25.234  1.00  0.00           C  
ATOM   1743  C   PRO A1767      43.813  63.005  23.718  1.00  0.00           C  
ATOM   1744  O   PRO A1767      44.930  63.162  23.206  1.00  0.00           O  
ATOM   1745  CB  PRO A1767      43.788  64.363  25.864  1.00  0.00           C  
ATOM   1746  CG  PRO A1767      45.247  64.476  26.139  1.00  0.00           C  
ATOM   1747  CD  PRO A1767      45.700  63.086  26.535  1.00  0.00           C  
ATOM   1748  N   ALA A1768      42.696  62.854  23.013  1.00  0.00           N  
ATOM   1749  CA  ALA A1768      42.715  62.787  21.561  1.00  0.00           C  
ATOM   1750  C   ALA A1768      41.849  63.831  20.877  1.00  0.00           C  
ATOM   1751  O   ALA A1768      42.015  64.085  19.676  1.00  0.00           O  
ATOM   1752  CB  ALA A1768      42.271  61.388  21.117  1.00  0.00           C  
ATOM   1753  N   TYR A1770      40.954  64.465  21.629  1.00  0.00           N  
ATOM   1754  CA  TYR A1770      40.048  65.419  21.015  1.00  0.00           C  
ATOM   1755  C   TYR A1770      40.269  66.879  21.280  1.00  0.00           C  
ATOM   1756  O   TYR A1770      39.373  67.692  21.073  1.00  0.00           O  
ATOM   1757  CB  TYR A1770      38.619  65.013  21.346  1.00  0.00           C  
ATOM   1758  CG  TYR A1770      38.336  63.623  20.837  1.00  0.00           C  
ATOM   1759  CD1 TYR A1770      38.779  62.499  21.535  1.00  0.00           C  
ATOM   1760  CD2 TYR A1770      37.722  63.418  19.599  1.00  0.00           C  
ATOM   1761  CE1 TYR A1770      38.630  61.223  21.020  1.00  0.00           C  
ATOM   1762  CE2 TYR A1770      37.568  62.135  19.075  1.00  0.00           C  
ATOM   1763  CZ  TYR A1770      38.027  61.047  19.790  1.00  0.00           C  
ATOM   1764  OH  TYR A1770      37.900  59.782  19.259  1.00  0.00           O  
ATOM   1765  N   ARG A1771      41.473  67.209  21.726  1.00  0.00           N  
ATOM   1766  CA  ARG A1771      41.867  68.592  21.975  1.00  0.00           C  
ATOM   1767  C   ARG A1771      42.176  69.137  20.584  1.00  0.00           C  
ATOM   1768  O   ARG A1771      42.828  68.450  19.793  1.00  0.00           O  
ATOM   1769  CB  ARG A1771      43.154  68.594  22.792  1.00  0.00           C  
ATOM   1770  CG  ARG A1771      43.346  69.732  23.758  1.00  0.00           C  
ATOM   1771  CD  ARG A1771      43.850  69.153  25.071  1.00  0.00           C  
ATOM   1772  NE  ARG A1771      42.879  68.212  25.632  1.00  0.00           N  
ATOM   1773  CZ  ARG A1771      42.911  67.745  26.879  1.00  0.00           C  
ATOM   1774  NH1 ARG A1771      43.875  68.121  27.717  1.00  0.00           N  
ATOM   1775  NH2 ARG A1771      41.960  66.915  27.297  1.00  0.00           N  
ATOM   1776  N   GLY A1772      41.717  70.332  20.245  1.00  0.00           N  
ATOM   1777  CA  GLY A1772      42.058  70.841  18.921  1.00  0.00           C  
ATOM   1778  C   GLY A1772      41.525  70.197  17.629  1.00  0.00           C  
ATOM   1779  O   GLY A1772      42.053  70.464  16.543  1.00  0.00           O  
ATOM   1780  N   VAL A1773      40.519  69.328  17.725  1.00  0.00           N  
ATOM   1781  CA  VAL A1773      39.895  68.745  16.531  1.00  0.00           C  
ATOM   1782  C   VAL A1773      38.478  69.292  16.597  1.00  0.00           C  
ATOM   1783  O   VAL A1773      38.059  69.775  17.649  1.00  0.00           O  
ATOM   1784  CB  VAL A1773      39.792  67.212  16.554  1.00  0.00           C  
ATOM   1785  CG1 VAL A1773      41.142  66.614  16.794  1.00  0.00           C  
ATOM   1786  CG2 VAL A1773      38.792  66.765  17.610  1.00  0.00           C  
ATOM   1787  N   THR A1774      37.746  69.219  15.488  1.00  0.00           N  
ATOM   1788  CA  THR A1774      36.366  69.717  15.408  1.00  0.00           C  
ATOM   1789  C   THR A1774      35.472  68.571  14.956  1.00  0.00           C  
ATOM   1790  O   THR A1774      35.963  67.460  14.735  1.00  0.00           O  
ATOM   1791  CB  THR A1774      36.252  70.836  14.387  1.00  0.00           C  
ATOM   1792  OG1 THR A1774      37.043  71.935  14.822  1.00  0.00           O  
ATOM   1793  CG2 THR A1774      34.824  71.298  14.261  1.00  0.00           C  
ATOM   1794  N   GLY A1775      34.169  68.818  14.835  1.00  0.00           N  
ATOM   1795  CA  GLY A1775      33.280  67.759  14.382  1.00  0.00           C  
ATOM   1796  C   GLY A1775      31.793  68.058  14.347  1.00  0.00           C  
ATOM   1797  O   GLY A1775      31.298  68.966  15.019  1.00  0.00           O  
ATOM   1798  N   PHE A1776      31.071  67.300  13.539  1.00  0.00           N  
ATOM   1799  CA  PHE A1776      29.639  67.493  13.472  1.00  0.00           C  
ATOM   1800  C   PHE A1776      29.012  66.134  13.602  1.00  0.00           C  
ATOM   1801  O   PHE A1776      29.636  65.104  13.316  1.00  0.00           O  
ATOM   1802  CB  PHE A1776      29.196  68.179  12.163  1.00  0.00           C  
ATOM   1803  CG  PHE A1776      29.391  67.341  10.906  1.00  0.00           C  
ATOM   1804  CD1 PHE A1776      28.561  66.254  10.622  1.00  0.00           C  
ATOM   1805  CD2 PHE A1776      30.393  67.667   9.986  1.00  0.00           C  
ATOM   1806  CE1 PHE A1776      28.730  65.509   9.447  1.00  0.00           C  
ATOM   1807  CE2 PHE A1776      30.568  66.930   8.812  1.00  0.00           C  
ATOM   1808  CZ  PHE A1776      29.737  65.850   8.544  1.00  0.00           C  
ATOM   1809  N   ALA A1777      27.774  66.140  14.064  1.00  0.00           N  
ATOM   1810  CA  ALA A1777      27.033  64.916  14.255  1.00  0.00           C  
ATOM   1811  C   ALA A1777      25.633  65.297  13.918  1.00  0.00           C  
ATOM   1812  O   ALA A1777      25.308  66.495  13.877  1.00  0.00           O  
ATOM   1813  CB  ALA A1777      27.111  64.455  15.706  1.00  0.00           C  
ATOM   1814  N   PHE A1778      24.824  64.269  13.664  1.00  0.00           N  
ATOM   1815  CA  PHE A1778      23.412  64.411  13.320  1.00  0.00           C  
ATOM   1816  C   PHE A1778      22.763  63.087  13.662  1.00  0.00           C  
ATOM   1817  O   PHE A1778      23.462  62.088  13.904  1.00  0.00           O  
ATOM   1818  CB  PHE A1778      23.220  64.674  11.820  1.00  0.00           C  
ATOM   1819  CG  PHE A1778      23.706  63.554  10.940  1.00  0.00           C  
ATOM   1820  CD1 PHE A1778      23.023  62.346  10.880  1.00  0.00           C  
ATOM   1821  CD2 PHE A1778      24.882  63.692  10.210  1.00  0.00           C  
ATOM   1822  CE1 PHE A1778      23.507  61.288  10.114  1.00  0.00           C  
ATOM   1823  CE2 PHE A1778      25.369  62.641   9.444  1.00  0.00           C  
ATOM   1824  CZ  PHE A1778      24.679  61.435   9.400  1.00  0.00           C  
ATOM   1825  N   GLY A1779      21.433  63.079  13.650  1.00  0.00           N  
ATOM   1826  CA  GLY A1779      20.698  61.868  13.955  1.00  0.00           C  
ATOM   1827  C   GLY A1779      19.315  61.986  13.361  1.00  0.00           C  
ATOM   1828  O   GLY A1779      18.686  63.056  13.451  1.00  0.00           O  
ATOM   1829  N   LEU A1782      18.825  60.907  12.754  1.00  0.00           N  
ATOM   1830  CA  LEU A1782      17.504  60.977  12.156  1.00  0.00           C  
ATOM   1831  C   LEU A1782      16.579  59.791  12.451  1.00  0.00           C  
ATOM   1832  O   LEU A1782      17.035  58.699  12.816  1.00  0.00           O  
ATOM   1833  CB  LEU A1782      17.640  61.229  10.638  1.00  0.00           C  
ATOM   1834  CG  LEU A1782      18.165  60.218   9.603  1.00  0.00           C  
ATOM   1835  CD1 LEU A1782      19.472  60.708   8.995  1.00  0.00           C  
ATOM   1836  CD2 LEU A1782      18.353  58.878  10.239  1.00  0.00           C  
ATOM   1837  N   GLY A1783      15.275  60.044  12.322  1.00  0.00           N  
ATOM   1838  CA  GLY A1783      14.269  59.027  12.568  1.00  0.00           C  
ATOM   1839  C   GLY A1783      14.167  58.103  11.375  1.00  0.00           C  
ATOM   1840  O   GLY A1783      13.906  58.544  10.260  1.00  0.00           O  
ATOM   1841  N   VAL A1784      14.378  56.815  11.594  1.00  0.00           N  
ATOM   1842  CA  VAL A1784      14.315  55.862  10.503  1.00  0.00           C  
ATOM   1843  C   VAL A1784      12.890  55.507  10.095  1.00  0.00           C  
ATOM   1844  O   VAL A1784      12.588  55.448   8.911  1.00  0.00           O  
ATOM   1845  CB  VAL A1784      15.091  54.581  10.859  1.00  0.00           C  
ATOM   1846  CG1 VAL A1784      14.879  53.519   9.792  1.00  0.00           C  
ATOM   1847  CG2 VAL A1784      16.573  54.912  10.989  1.00  0.00           C  
ATOM   1848  N   GLU A1785      12.010  55.271  11.058  1.00  0.00           N  
ATOM   1849  CA  GLU A1785      10.637  54.927  10.713  1.00  0.00           C  
ATOM   1850  C   GLU A1785      10.005  56.086   9.975  1.00  0.00           C  
ATOM   1851  O   GLU A1785       9.351  55.886   8.961  1.00  0.00           O  
ATOM   1852  CB  GLU A1785       9.815  54.623  11.960  1.00  0.00           C  
ATOM   1853  CG  GLU A1785      10.012  53.223  12.492  1.00  0.00           C  
ATOM   1854  CD  GLU A1785      11.037  53.163  13.608  1.00  0.00           C  
ATOM   1855  OE1 GLU A1785      11.847  54.111  13.730  1.00  0.00           O  
ATOM   1856  OE2 GLU A1785      11.028  52.166  14.360  1.00  0.00           O  
ATOM   1857  N   ARG A1786      10.211  57.297  10.491  1.00  0.00           N  
ATOM   1858  CA  ARG A1786       9.655  58.505   9.879  1.00  0.00           C  
ATOM   1859  C   ARG A1786      10.017  58.525   8.394  1.00  0.00           C  
ATOM   1860  O   ARG A1786       9.235  58.954   7.551  1.00  0.00           O  
ATOM   1861  CB  ARG A1786      10.210  59.781  10.558  1.00  0.00           C  
ATOM   1862  CG  ARG A1786       9.780  60.010  12.004  1.00  0.00           C  
ATOM   1863  CD  ARG A1786       8.326  60.451  12.131  1.00  0.00           C  
ATOM   1864  NE  ARG A1786       8.041  60.929  13.482  1.00  0.00           N  
ATOM   1865  CZ  ARG A1786       8.542  62.054  13.992  1.00  0.00           C  
ATOM   1866  NH1 ARG A1786       9.353  62.820  13.259  1.00  0.00           N  
ATOM   1867  NH2 ARG A1786       8.240  62.413  15.237  1.00  0.00           N  
ATOM   1868  N   LEU A1787      11.209  58.042   8.078  1.00  0.00           N  
ATOM   1869  CA  LEU A1787      11.689  58.032   6.701  1.00  0.00           C  
ATOM   1870  C   LEU A1787      11.253  56.804   5.901  1.00  0.00           C  
ATOM   1871  O   LEU A1787      10.889  56.908   4.734  1.00  0.00           O  
ATOM   1872  CB  LEU A1787      13.212  58.135   6.704  1.00  0.00           C  
ATOM   1873  CG  LEU A1787      13.893  58.107   5.343  1.00  0.00           C  
ATOM   1874  CD1 LEU A1787      13.659  59.425   4.623  1.00  0.00           C  
ATOM   1875  CD2 LEU A1787      15.381  57.847   5.537  1.00  0.00           C  
ATOM   1876  N   ALA A1788      11.308  55.639   6.528  1.00  0.00           N  
ATOM   1877  CA  ALA A1788      10.911  54.422   5.858  1.00  0.00           C  
ATOM   1878  C   ALA A1788       9.468  54.616   5.394  1.00  0.00           C  
ATOM   1879  O   ALA A1788       9.105  54.279   4.262  1.00  0.00           O  
ATOM   1880  CB  ALA A1788      11.010  53.254   6.823  1.00  0.00           C  
ATOM   1881  N   MET A1789       8.658  55.184   6.284  1.00  0.00           N  
ATOM   1882  CA  MET A1789       7.247  55.431   6.020  1.00  0.00           C  
ATOM   1883  C   MET A1789       7.059  56.269   4.778  1.00  0.00           C  
ATOM   1884  O   MET A1789       6.277  55.925   3.898  1.00  0.00           O  
ATOM   1885  CB  MET A1789       6.601  56.140   7.210  1.00  0.00           C  
ATOM   1886  CG  MET A1789       6.398  55.253   8.430  1.00  0.00           C  
ATOM   1887  SD  MET A1789       5.337  56.023   9.662  1.00  0.00           S  
ATOM   1888  CE  MET A1789       6.279  57.537  10.049  1.00  0.00           C  
ATOM   1889  N   LEU A1790       7.776  57.377   4.707  1.00  0.00           N  
ATOM   1890  CA  LEU A1790       7.661  58.243   3.555  1.00  0.00           C  
ATOM   1891  C   LEU A1790       8.154  57.555   2.281  1.00  0.00           C  
ATOM   1892  O   LEU A1790       7.544  57.672   1.218  1.00  0.00           O  
ATOM   1893  CB  LEU A1790       8.460  59.515   3.798  1.00  0.00           C  
ATOM   1894  CG  LEU A1790       8.039  60.687   2.913  1.00  0.00           C  
ATOM   1895  CD1 LEU A1790       8.117  61.975   3.723  1.00  0.00           C  
ATOM   1896  CD2 LEU A1790       8.922  60.746   1.663  1.00  0.00           C  
ATOM   1897  N   ARG A1791       9.256  56.824   2.402  1.00  0.00           N  
ATOM   1898  CA  ARG A1791       9.846  56.137   1.265  1.00  0.00           C  
ATOM   1899  C   ARG A1791       8.993  54.990   0.754  1.00  0.00           C  
ATOM   1900  O   ARG A1791       8.479  55.059  -0.355  1.00  0.00           O  
ATOM   1901  CB  ARG A1791      11.244  55.618   1.623  1.00  0.00           C  
ATOM   1902  CG  ARG A1791      11.923  54.840   0.500  1.00  0.00           C  
ATOM   1903  CD  ARG A1791      13.419  55.129   0.433  1.00  0.00           C  
ATOM   1904  NE  ARG A1791      13.845  55.750  -0.826  1.00  0.00           N  
ATOM   1905  CZ  ARG A1791      13.323  56.864  -1.342  1.00  0.00           C  
ATOM   1906  NH1 ARG A1791      12.341  57.505  -0.718  1.00  0.00           N  
ATOM   1907  NH2 ARG A1791      13.796  57.354  -2.481  1.00  0.00           N  
ATOM   1908  N   TYR A1792       8.844  53.941   1.562  1.00  0.00           N  
ATOM   1909  CA  TYR A1792       8.069  52.753   1.182  1.00  0.00           C  
ATOM   1910  C   TYR A1792       6.549  52.954   1.231  1.00  0.00           C  
ATOM   1911  O   TYR A1792       5.785  51.989   1.129  1.00  0.00           O  
ATOM   1912  CB  TYR A1792       8.476  51.569   2.070  1.00  0.00           C  
ATOM   1913  CG  TYR A1792       9.972  51.329   2.105  1.00  0.00           C  
ATOM   1914  CD1 TYR A1792      10.770  51.607   0.992  1.00  0.00           C  
ATOM   1915  CD2 TYR A1792      10.594  50.814   3.240  1.00  0.00           C  
ATOM   1916  CE1 TYR A1792      12.154  51.375   1.005  1.00  0.00           C  
ATOM   1917  CE2 TYR A1792      11.983  50.576   3.267  1.00  0.00           C  
ATOM   1918  CZ  TYR A1792      12.751  50.858   2.142  1.00  0.00           C  
ATOM   1919  OH  TYR A1792      14.106  50.608   2.143  1.00  0.00           O  
ATOM   1920  N   GLY A1793       6.128  54.212   1.387  1.00  0.00           N  
ATOM   1921  CA  GLY A1793       4.715  54.560   1.434  1.00  0.00           C  
ATOM   1922  C   GLY A1793       3.848  53.905   2.498  1.00  0.00           C  
ATOM   1923  O   GLY A1793       2.740  53.469   2.195  1.00  0.00           O  
ATOM   1924  N   ILE A1794       4.334  53.835   3.738  1.00  0.00           N  
ATOM   1925  CA  ILE A1794       3.578  53.238   4.840  1.00  0.00           C  
ATOM   1926  C   ILE A1794       2.838  54.361   5.551  1.00  0.00           C  
ATOM   1927  O   ILE A1794       3.353  55.470   5.643  1.00  0.00           O  
ATOM   1928  CB  ILE A1794       4.508  52.543   5.840  1.00  0.00           C  
ATOM   1929  CG1 ILE A1794       5.257  51.406   5.143  1.00  0.00           C  
ATOM   1930  CG2 ILE A1794       3.700  52.006   7.012  1.00  0.00           C  
ATOM   1931  CD1 ILE A1794       6.770  51.578   5.124  1.00  0.00           C  
ATOM   1932  N   PRO A1795       1.619  54.097   6.057  1.00  0.00           N  
ATOM   1933  CA  PRO A1795       0.865  55.149   6.741  1.00  0.00           C  
ATOM   1934  C   PRO A1795       0.909  55.139   8.279  1.00  0.00           C  
ATOM   1935  O   PRO A1795       0.950  56.192   8.907  1.00  0.00           O  
ATOM   1936  CB  PRO A1795      -0.546  54.935   6.215  1.00  0.00           C  
ATOM   1937  CG  PRO A1795      -0.616  53.406   5.953  1.00  0.00           C  
ATOM   1938  CD  PRO A1795       0.815  52.865   5.990  1.00  0.00           C  
ATOM   1939  N   ASP A1796       0.899  53.956   8.883  1.00  0.00           N  
ATOM   1940  CA  ASP A1796       0.901  53.852  10.338  1.00  0.00           C  
ATOM   1941  C   ASP A1796       2.217  53.343  10.902  1.00  0.00           C  
ATOM   1942  O   ASP A1796       2.599  52.193  10.668  1.00  0.00           O  
ATOM   1943  CB  ASP A1796      -0.223  52.923  10.778  1.00  0.00           C  
ATOM   1944  CG  ASP A1796      -0.603  53.119  12.214  1.00  0.00           C  
ATOM   1945  OD1 ASP A1796      -0.137  54.122  12.804  1.00  0.00           O  
ATOM   1946  OD2 ASP A1796      -1.365  52.273  12.742  1.00  0.00           O  
ATOM   1947  N   ILE A1797       2.897  54.199  11.663  1.00  0.00           N  
ATOM   1948  CA  ILE A1797       4.185  53.853  12.265  1.00  0.00           C  
ATOM   1949  C   ILE A1797       4.062  52.644  13.177  1.00  0.00           C  
ATOM   1950  O   ILE A1797       5.033  51.927  13.439  1.00  0.00           O  
ATOM   1951  CB  ILE A1797       4.739  55.024  13.091  1.00  0.00           C  
ATOM   1952  CG1 ILE A1797       6.170  54.730  13.527  1.00  0.00           C  
ATOM   1953  CG2 ILE A1797       3.868  55.254  14.306  1.00  0.00           C  
ATOM   1954  CD1 ILE A1797       6.938  55.974  13.880  1.00  0.00           C  
ATOM   1955  N   ARG A1798       2.850  52.420  13.655  1.00  0.00           N  
ATOM   1956  CA  ARG A1798       2.591  51.306  14.548  1.00  0.00           C  
ATOM   1957  C   ARG A1798       2.676  49.977  13.812  1.00  0.00           C  
ATOM   1958  O   ARG A1798       2.859  48.916  14.413  1.00  0.00           O  
ATOM   1959  CB  ARG A1798       1.211  51.486  15.174  1.00  0.00           C  
ATOM   1960  CG  ARG A1798       1.107  52.736  16.044  1.00  0.00           C  
ATOM   1961  CD  ARG A1798      -0.003  53.644  15.589  1.00  0.00           C  
ATOM   1962  NE  ARG A1798      -1.154  53.551  16.468  1.00  0.00           N  
ATOM   1963  CZ  ARG A1798      -2.352  54.025  16.160  1.00  0.00           C  
ATOM   1964  NH1 ARG A1798      -2.543  54.623  14.992  1.00  0.00           N  
ATOM   1965  NH2 ARG A1798      -3.356  53.900  17.016  1.00  0.00           N  
ATOM   1966  N   TYR A1799       2.560  50.064  12.497  1.00  0.00           N  
ATOM   1967  CA  TYR A1799       2.588  48.906  11.629  1.00  0.00           C  
ATOM   1968  C   TYR A1799       3.880  48.081  11.720  1.00  0.00           C  
ATOM   1969  O   TYR A1799       3.841  46.842  11.584  1.00  0.00           O  
ATOM   1970  CB  TYR A1799       2.353  49.376  10.184  1.00  0.00           C  
ATOM   1971  CG  TYR A1799       0.923  49.217   9.680  1.00  0.00           C  
ATOM   1972  CD1 TYR A1799       0.286  47.969   9.712  1.00  0.00           C  
ATOM   1973  CD2 TYR A1799       0.223  50.299   9.131  1.00  0.00           C  
ATOM   1974  CE1 TYR A1799      -1.004  47.798   9.207  1.00  0.00           C  
ATOM   1975  CE2 TYR A1799      -1.075  50.140   8.622  1.00  0.00           C  
ATOM   1976  CZ  TYR A1799      -1.678  48.884   8.661  1.00  0.00           C  
ATOM   1977  OH  TYR A1799      -2.937  48.692   8.132  1.00  0.00           O  
ATOM   1978  N   PHE A1800       5.004  48.767  11.967  1.00  0.00           N  
ATOM   1979  CA  PHE A1800       6.336  48.149  12.036  1.00  0.00           C  
ATOM   1980  C   PHE A1800       6.485  47.058  13.076  1.00  0.00           C  
ATOM   1981  O   PHE A1800       6.976  45.960  12.782  1.00  0.00           O  
ATOM   1982  CB  PHE A1800       7.404  49.215  12.285  1.00  0.00           C  
ATOM   1983  CG  PHE A1800       7.630  50.145  11.111  1.00  0.00           C  
ATOM   1984  CD1 PHE A1800       8.174  49.671   9.919  1.00  0.00           C  
ATOM   1985  CD2 PHE A1800       7.273  51.496  11.190  1.00  0.00           C  
ATOM   1986  CE1 PHE A1800       8.353  50.524   8.826  1.00  0.00           C  
ATOM   1987  CE2 PHE A1800       7.450  52.356  10.101  1.00  0.00           C  
ATOM   1988  CZ  PHE A1800       7.989  51.865   8.920  1.00  0.00           C  
ATOM   1989  N   PHE A1801       6.064  47.359  14.299  1.00  0.00           N  
ATOM   1990  CA  PHE A1801       6.172  46.377  15.369  1.00  0.00           C  
ATOM   1991  C   PHE A1801       4.981  45.433  15.464  1.00  0.00           C  
ATOM   1992  O   PHE A1801       4.910  44.607  16.374  1.00  0.00           O  
ATOM   1993  CB  PHE A1801       6.440  47.080  16.703  1.00  0.00           C  
ATOM   1994  CG  PHE A1801       7.913  47.302  16.971  1.00  0.00           C  
ATOM   1995  CD1 PHE A1801       8.789  46.215  17.060  1.00  0.00           C  
ATOM   1996  CD2 PHE A1801       8.437  48.593  17.072  1.00  0.00           C  
ATOM   1997  CE1 PHE A1801      10.167  46.413  17.237  1.00  0.00           C  
ATOM   1998  CE2 PHE A1801       9.815  48.800  17.251  1.00  0.00           C  
ATOM   1999  CZ  PHE A1801      10.678  47.709  17.331  1.00  0.00           C  
ATOM   2000  N   GLY A1802       4.058  45.557  14.510  1.00  0.00           N  
ATOM   2001  CA  GLY A1802       2.898  44.679  14.462  1.00  0.00           C  
ATOM   2002  C   GLY A1802       3.267  43.527  13.544  1.00  0.00           C  
ATOM   2003  O   GLY A1802       3.119  43.625  12.317  1.00  0.00           O  
ATOM   2004  N   GLY A1803       3.753  42.446  14.154  1.00  0.00           N  
ATOM   2005  CA  GLY A1803       4.211  41.277  13.423  1.00  0.00           C  
ATOM   2006  C   GLY A1803       3.276  40.598  12.449  1.00  0.00           C  
ATOM   2007  O   GLY A1803       3.283  39.374  12.348  1.00  0.00           O  
ATOM   2008  N   ARG A1804       2.486  41.379  11.723  1.00  0.00           N  
ATOM   2009  CA  ARG A1804       1.557  40.825  10.748  1.00  0.00           C  
ATOM   2010  C   ARG A1804       2.276  40.499   9.445  1.00  0.00           C  
ATOM   2011  O   ARG A1804       2.914  41.370   8.846  1.00  0.00           O  
ATOM   2012  CB  ARG A1804       0.434  41.815  10.471  1.00  0.00           C  
ATOM   2013  CG  ARG A1804      -0.263  41.551   9.163  1.00  0.00           C  
ATOM   2014  CD  ARG A1804      -1.717  41.205   9.375  1.00  0.00           C  
ATOM   2015  NE  ARG A1804      -2.575  42.087   8.593  1.00  0.00           N  
ATOM   2016  CZ  ARG A1804      -3.883  41.916   8.449  1.00  0.00           C  
ATOM   2017  NH1 ARG A1804      -4.492  40.891   9.034  1.00  0.00           N  
ATOM   2018  NH2 ARG A1804      -4.582  42.772   7.718  1.00  0.00           N  
ATOM   2019  N   LEU A1805       2.149  39.249   9.003  1.00  0.00           N  
ATOM   2020  CA  LEU A1805       2.802  38.790   7.784  1.00  0.00           C  
ATOM   2021  C   LEU A1805       2.322  39.515   6.529  1.00  0.00           C  
ATOM   2022  O   LEU A1805       3.131  39.977   5.722  1.00  0.00           O  
ATOM   2023  CB  LEU A1805       2.595  37.284   7.629  1.00  0.00           C  
ATOM   2024  CG  LEU A1805       3.580  36.367   8.371  1.00  0.00           C  
ATOM   2025  CD1 LEU A1805       4.694  35.923   7.423  1.00  0.00           C  
ATOM   2026  CD2 LEU A1805       4.170  37.091   9.568  1.00  0.00           C  
ATOM   2027  N   LYS A1806       1.007  39.616   6.377  1.00  0.00           N  
ATOM   2028  CA  LYS A1806       0.411  40.282   5.223  1.00  0.00           C  
ATOM   2029  C   LYS A1806       1.057  41.642   4.973  1.00  0.00           C  
ATOM   2030  O   LYS A1806       1.090  42.137   3.839  1.00  0.00           O  
ATOM   2031  CB  LYS A1806      -1.096  40.444   5.444  1.00  0.00           C  
ATOM   2032  CG  LYS A1806      -1.925  39.192   5.129  1.00  0.00           C  
ATOM   2033  CD  LYS A1806      -1.098  37.897   5.155  1.00  0.00           C  
ATOM   2034  CE  LYS A1806      -1.008  37.313   6.565  1.00  0.00           C  
ATOM   2035  NZ  LYS A1806      -0.547  35.897   6.563  1.00  0.00           N  
ATOM   2036  N   PHE A1807       1.571  42.240   6.040  1.00  0.00           N  
ATOM   2037  CA  PHE A1807       2.224  43.528   5.943  1.00  0.00           C  
ATOM   2038  C   PHE A1807       3.685  43.294   5.590  1.00  0.00           C  
ATOM   2039  O   PHE A1807       4.189  43.818   4.598  1.00  0.00           O  
ATOM   2040  CB  PHE A1807       2.123  44.261   7.272  1.00  0.00           C  
ATOM   2041  CG  PHE A1807       3.033  45.448   7.375  1.00  0.00           C  
ATOM   2042  CD1 PHE A1807       2.701  46.657   6.761  1.00  0.00           C  
ATOM   2043  CD2 PHE A1807       4.229  45.361   8.083  1.00  0.00           C  
ATOM   2044  CE1 PHE A1807       3.551  47.766   6.851  1.00  0.00           C  
ATOM   2045  CE2 PHE A1807       5.084  46.457   8.180  1.00  0.00           C  
ATOM   2046  CZ  PHE A1807       4.744  47.665   7.561  1.00  0.00           C  
ATOM   2047  N   LEU A1808       4.349  42.488   6.411  1.00  0.00           N  
ATOM   2048  CA  LEU A1808       5.759  42.165   6.226  1.00  0.00           C  
ATOM   2049  C   LEU A1808       6.111  41.710   4.818  1.00  0.00           C  
ATOM   2050  O   LEU A1808       7.061  42.213   4.207  1.00  0.00           O  
ATOM   2051  CB  LEU A1808       6.182  41.078   7.222  1.00  0.00           C  
ATOM   2052  CG  LEU A1808       6.395  41.548   8.667  1.00  0.00           C  
ATOM   2053  CD1 LEU A1808       7.022  40.437   9.502  1.00  0.00           C  
ATOM   2054  CD2 LEU A1808       7.281  42.788   8.668  1.00  0.00           C  
ATOM   2055  N   GLU A1809       5.347  40.756   4.306  1.00  0.00           N  
ATOM   2056  CA  GLU A1809       5.606  40.229   2.981  1.00  0.00           C  
ATOM   2057  C   GLU A1809       5.525  41.289   1.897  1.00  0.00           C  
ATOM   2058  O   GLU A1809       6.144  41.146   0.846  1.00  0.00           O  
ATOM   2059  CB  GLU A1809       4.631  39.101   2.670  1.00  0.00           C  
ATOM   2060  CG  GLU A1809       4.916  37.827   3.444  1.00  0.00           C  
ATOM   2061  CD  GLU A1809       3.644  37.080   3.813  1.00  0.00           C  
ATOM   2062  OE1 GLU A1809       2.538  37.599   3.523  1.00  0.00           O  
ATOM   2063  OE2 GLU A1809       3.756  35.975   4.392  1.00  0.00           O  
ATOM   2064  N   GLN A1810       4.787  42.363   2.153  1.00  0.00           N  
ATOM   2065  CA  GLN A1810       4.650  43.411   1.146  1.00  0.00           C  
ATOM   2066  C   GLN A1810       5.997  44.013   0.695  1.00  0.00           C  
ATOM   2067  O   GLN A1810       6.061  44.699  -0.327  1.00  0.00           O  
ATOM   2068  CB  GLN A1810       3.709  44.519   1.660  1.00  0.00           C  
ATOM   2069  CG  GLN A1810       2.227  44.315   1.283  1.00  0.00           C  
ATOM   2070  CD  GLN A1810       1.600  45.536   0.607  1.00  0.00           C  
ATOM   2071  OE1 GLN A1810       1.903  45.862  -0.551  1.00  0.00           O  
ATOM   2072  NE2 GLN A1810       0.717  46.212   1.330  1.00  0.00           N  
ATOM   2073  N   PHE A1811       7.072  43.733   1.432  1.00  0.00           N  
ATOM   2074  CA  PHE A1811       8.391  44.276   1.098  1.00  0.00           C  
ATOM   2075  C   PHE A1811       9.372  43.216   0.669  1.00  0.00           C  
ATOM   2076  O   PHE A1811      10.586  43.464   0.599  1.00  0.00           O  
ATOM   2077  CB  PHE A1811       8.959  45.018   2.296  1.00  0.00           C  
ATOM   2078  CG  PHE A1811       8.022  46.030   2.850  1.00  0.00           C  
ATOM   2079  CD1 PHE A1811       6.948  45.633   3.646  1.00  0.00           C  
ATOM   2080  CD2 PHE A1811       8.177  47.378   2.545  1.00  0.00           C  
ATOM   2081  CE1 PHE A1811       6.040  46.562   4.126  1.00  0.00           C  
ATOM   2082  CE2 PHE A1811       7.268  48.324   3.025  1.00  0.00           C  
ATOM   2083  CZ  PHE A1811       6.199  47.913   3.814  1.00  0.00           C  
ATOM   2084  N   LYS A1812       8.842  42.032   0.386  1.00  0.00           N  
ATOM   2085  CA  LYS A1812       9.663  40.921  -0.034  1.00  0.00           C  
ATOM   2086  C   LYS A1812      10.684  41.363  -1.065  1.00  0.00           C  
ATOM   2087  O   LYS A1812      11.888  41.378  -0.792  1.00  0.00           O  
ATOM   2088  CB  LYS A1812       8.798  39.817  -0.610  1.00  0.00           C  
ATOM   2089  CG  LYS A1812       9.144  38.464  -0.053  1.00  0.00           C  
ATOM   2090  CD  LYS A1812       8.288  38.142   1.157  1.00  0.00           C  
ATOM   2091  CE  LYS A1812       7.804  36.690   1.123  1.00  0.00           C  
ATOM   2092  NZ  LYS A1812       8.417  35.938  -0.008  1.00  0.00           N  
ATOM   2093  N   GLY A1813      10.215  41.752  -2.241  1.00  0.00           N  
ATOM   2094  CA  GLY A1813      11.155  42.163  -3.264  1.00  0.00           C  
ATOM   2095  C   GLY A1813      11.651  43.599  -3.279  1.00  0.00           C  
ATOM   2096  O   GLY A1813      11.990  44.114  -4.351  1.00  0.00           O  
ATOM   2097  N   VAL A1814      11.734  44.259  -2.127  1.00  0.00           N  
ATOM   2098  CA  VAL A1814      12.194  45.640  -2.162  1.00  0.00           C  
ATOM   2099  C   VAL A1814      13.589  45.773  -2.764  1.00  0.00           C  
ATOM   2100  O   VAL A1814      14.008  46.884  -3.086  1.00  0.00           O  
ATOM   2101  CB  VAL A1814      12.130  46.305  -0.772  1.00  0.00           C  
ATOM   2102  CG1 VAL A1814      13.220  47.355  -0.625  1.00  0.00           C  
ATOM   2103  CG2 VAL A1814      10.765  46.959  -0.597  1.00  0.00           C  
ATOM   2104  N   LEU A1815      14.281  44.642  -2.957  1.00  0.00           N  
ATOM   2105  CA  LEU A1815      15.631  44.645  -3.556  1.00  0.00           C  
ATOM   2106  C   LEU A1815      16.266  43.264  -3.899  1.00  0.00           C  
ATOM   2107  O   LEU A1815      16.861  42.636  -2.983  1.00  0.00           O  
ATOM   2108  CB  LEU A1815      16.583  45.437  -2.645  1.00  0.00           C  
ATOM   2109  CG  LEU A1815      16.859  46.928  -2.925  1.00  0.00           C  
ATOM   2110  CD1 LEU A1815      16.372  47.303  -4.326  1.00  0.00           C  
ATOM   2111  CD2 LEU A1815      16.201  47.796  -1.842  1.00  0.00           C  
ATOM   2112  OXT LEU A1815      16.185  42.836  -5.084  1.00  0.00           O  
HETATM 2113  C   FYA A1002      17.711  63.515  18.987  1.00  0.00           C  
HETATM 2114  CA  FYA A1002      19.200  63.363  18.588  1.00  0.00           C  
HETATM 2115  N   FYA A1002      19.673  61.946  18.683  1.00  0.00           N  
HETATM 2116  CB  FYA A1002      19.454  63.879  17.169  1.00  0.00           C  
HETATM 2117  CG  FYA A1002      20.728  64.671  17.037  1.00  0.00           C  
HETATM 2118  CD1 FYA A1002      20.703  66.064  17.025  1.00  0.00           C  
HETATM 2119  CD2 FYA A1002      21.958  64.028  16.936  1.00  0.00           C  
HETATM 2120  CE1 FYA A1002      21.886  66.811  16.915  1.00  0.00           C  
HETATM 2121  CE2 FYA A1002      23.143  64.763  16.826  1.00  0.00           C  
HETATM 2122  CZ  FYA A1002      23.104  66.163  16.816  1.00  0.00           C  
HETATM 2123  P   FYA A1002      15.246  63.863  18.380  1.00  0.00           P  
HETATM 2124  O1P FYA A1002      14.935  63.775  19.823  1.00  0.00           O  
HETATM 2125  O2P FYA A1002      14.558  64.865  17.547  1.00  0.00           O  
HETATM 2126  O3P FYA A1002      16.878  64.067  18.200  1.00  0.00           O  
HETATM 2127  O5' FYA A1002      14.984  62.412  17.710  1.00  0.00           O  
HETATM 2128  C5' FYA A1002      15.685  62.037  16.517  1.00  0.00           C  
HETATM 2129  C4' FYA A1002      14.743  61.730  15.335  1.00  0.00           C  
HETATM 2130  O4' FYA A1002      13.916  60.580  15.625  1.00  0.00           O  
HETATM 2131  C3' FYA A1002      13.820  62.894  15.060  1.00  0.00           C  
HETATM 2132  O3' FYA A1002      14.339  63.744  14.037  1.00  0.00           O  
HETATM 2133  C2' FYA A1002      12.502  62.271  14.668  1.00  0.00           C  
HETATM 2134  O2' FYA A1002      12.342  62.259  13.240  1.00  0.00           O  
HETATM 2135  C1' FYA A1002      12.559  60.842  15.210  1.00  0.00           C  
HETATM 2136  N9  FYA A1002      11.660  60.680  16.371  1.00  0.00           N  
HETATM 2137  C8  FYA A1002      11.610  61.413  17.536  1.00  0.00           C  
HETATM 2138  N7  FYA A1002      10.715  60.990  18.386  1.00  0.00           N  
HETATM 2139  C5  FYA A1002      10.107  59.918  17.733  1.00  0.00           C  
HETATM 2140  C6  FYA A1002       9.084  59.034  18.109  1.00  0.00           C  
HETATM 2141  N6  FYA A1002       8.444  59.112  19.274  1.00  0.00           N  
HETATM 2142  N1  FYA A1002       8.734  58.079  17.218  1.00  0.00           N  
HETATM 2143  C2  FYA A1002       9.388  58.002  16.062  1.00  0.00           C  
HETATM 2144  N3  FYA A1002      10.361  58.770  15.596  1.00  0.00           N  
HETATM 2145  C4  FYA A1002      10.691  59.710  16.511  1.00  0.00           C  
TER
END
