# Supplementary material for: Backbone Brackets and Arginine Tweezers delineate Class I and Class II aminoacyl tRNA synthetases
Source: PLoS Comput Biol. 2018 Apr 16;14(4):e1006101. doi: 10.1371/journal.pcbi.1006101 (PMC5919687; doi:10.1371/journal.pcbi.1006101)
Supplement: S12 File — All structures of Class II aaRS with residues renumbered according to the MSA. (GZ) [file pcbi.1006101.s024.tar.gz › 1b8a_A_renum.pdb]

ATOM      1  N   MET A 164      26.781  21.045   2.751  1.00  0.00           N  
ATOM      2  CA  MET A 164      27.742  20.164   3.428  1.00  0.00           C  
ATOM      3  C   MET A 164      28.416  19.276   2.391  1.00  0.00           C  
ATOM      4  O   MET A 164      27.809  18.941   1.360  1.00  0.00           O  
ATOM      5  CB  MET A 164      27.038  19.262   4.431  1.00  0.00           C  
ATOM      6  CG  MET A 164      26.226  19.978   5.492  1.00  0.00           C  
ATOM      7  SD  MET A 164      27.244  20.964   6.629  1.00  0.00           S  
ATOM      8  CE  MET A 164      28.161  19.582   7.576  1.00  0.00           C  
ATOM      9  N   TYR A 165      29.659  18.881   2.656  1.00  0.00           N  
ATOM     10  CA  TYR A 165      30.369  18.007   1.746  1.00  0.00           C  
ATOM     11  C   TYR A 165      29.966  16.544   1.850  1.00  0.00           C  
ATOM     12  O   TYR A 165      30.370  15.745   1.009  1.00  0.00           O  
ATOM     13  CB  TYR A 165      31.882  18.127   1.912  1.00  0.00           C  
ATOM     14  CG  TYR A 165      32.420  19.408   1.341  1.00  0.00           C  
ATOM     15  CD1 TYR A 165      32.679  19.522  -0.036  1.00  0.00           C  
ATOM     16  CD2 TYR A 165      32.647  20.523   2.156  1.00  0.00           C  
ATOM     17  CE1 TYR A 165      33.158  20.712  -0.582  1.00  0.00           C  
ATOM     18  CE2 TYR A 165      33.132  21.725   1.614  1.00  0.00           C  
ATOM     19  CZ  TYR A 165      33.390  21.804   0.252  1.00  0.00           C  
ATOM     20  OH  TYR A 165      33.963  22.942  -0.269  1.00  0.00           O  
ATOM     21  N   ARG A 166      29.199  16.165   2.868  1.00  0.00           N  
ATOM     22  CA  ARG A 166      28.764  14.780   2.921  1.00  0.00           C  
ATOM     23  C   ARG A 166      27.281  14.691   3.242  1.00  0.00           C  
ATOM     24  O   ARG A 166      26.711  15.590   3.870  1.00  0.00           O  
ATOM     25  CB  ARG A 166      29.571  13.941   3.941  1.00  0.00           C  
ATOM     26  CG  ARG A 166      29.149  14.011   5.366  1.00  0.00           C  
ATOM     27  CD  ARG A 166      29.496  12.696   6.165  1.00  0.00           C  
ATOM     28  NE  ARG A 166      30.938  12.466   6.336  1.00  0.00           N  
ATOM     29  CZ  ARG A 166      31.712  13.179   7.148  1.00  0.00           C  
ATOM     30  NH1 ARG A 166      31.177  14.172   7.861  1.00  0.00           N  
ATOM     31  NH2 ARG A 166      33.015  12.902   7.247  1.00  0.00           N  
ATOM     32  N   THR A 167      26.647  13.620   2.781  1.00  0.00           N  
ATOM     33  CA  THR A 167      25.242  13.410   3.085  1.00  0.00           C  
ATOM     34  C   THR A 167      25.132  12.199   4.005  1.00  0.00           C  
ATOM     35  O   THR A 167      24.231  12.105   4.841  1.00  0.00           O  
ATOM     36  CB  THR A 167      24.416  13.137   1.818  1.00  0.00           C  
ATOM     37  OG1 THR A 167      24.959  12.010   1.122  1.00  0.00           O  
ATOM     38  CG2 THR A 167      24.408  14.362   0.913  1.00  0.00           C  
ATOM     39  N   HIS A 168      26.087  11.287   3.876  1.00  0.00           N  
ATOM     40  CA  HIS A 168      26.049  10.063   4.652  1.00  0.00           C  
ATOM     41  C   HIS A 168      27.387   9.633   5.225  1.00  0.00           C  
ATOM     42  O   HIS A 168      28.394   9.726   4.536  1.00  0.00           O  
ATOM     43  CB  HIS A 168      25.579   8.894   3.779  1.00  0.00           C  
ATOM     44  CG  HIS A 168      24.171   9.017   3.272  1.00  0.00           C  
ATOM     45  ND1 HIS A 168      23.794   9.942   2.325  1.00  0.00           N  
ATOM     46  CD2 HIS A 168      23.045   8.338   3.603  1.00  0.00           C  
ATOM     47  CE1 HIS A 168      22.495   9.829   2.091  1.00  0.00           C  
ATOM     48  NE2 HIS A 168      22.017   8.862   2.854  1.00  0.00           N  
ATOM     49  N   TYR A 169      27.377   9.141   6.473  1.00  0.00           N  
ATOM     50  CA  TYR A 169      28.570   8.562   7.060  1.00  0.00           C  
ATOM     51  C   TYR A 169      28.580   7.141   6.537  1.00  0.00           C  
ATOM     52  O   TYR A 169      27.547   6.645   6.052  1.00  0.00           O  
ATOM     53  CB  TYR A 169      28.508   8.529   8.588  1.00  0.00           C  
ATOM     54  CG  TYR A 169      28.933   9.839   9.193  1.00  0.00           C  
ATOM     55  CD1 TYR A 169      30.279  10.134   9.327  1.00  0.00           C  
ATOM     56  CD2 TYR A 169      28.004  10.779   9.626  1.00  0.00           C  
ATOM     57  CE1 TYR A 169      30.698  11.328   9.879  1.00  0.00           C  
ATOM     58  CE2 TYR A 169      28.421  11.990  10.187  1.00  0.00           C  
ATOM     59  CZ  TYR A 169      29.769  12.250  10.305  1.00  0.00           C  
ATOM     60  OH  TYR A 169      30.215  13.433  10.870  1.00  0.00           O  
ATOM     61  N   SER A 170      29.734   6.493   6.628  1.00  0.00           N  
ATOM     62  CA  SER A 170      29.899   5.118   6.165  1.00  0.00           C  
ATOM     63  C   SER A 170      28.852   4.174   6.746  1.00  0.00           C  
ATOM     64  O   SER A 170      28.436   3.234   6.085  1.00  0.00           O  
ATOM     65  CB  SER A 170      31.279   4.604   6.554  1.00  0.00           C  
ATOM     66  OG  SER A 170      31.502   4.722   7.960  1.00  0.00           O  
ATOM     67  N   SER A 171      28.445   4.430   7.985  1.00  0.00           N  
ATOM     68  CA  SER A 171      27.467   3.588   8.683  1.00  0.00           C  
ATOM     69  C   SER A 171      26.018   3.848   8.294  1.00  0.00           C  
ATOM     70  O   SER A 171      25.124   3.109   8.690  1.00  0.00           O  
ATOM     71  CB  SER A 171      27.586   3.820  10.181  1.00  0.00           C  
ATOM     72  OG  SER A 171      27.315   5.181  10.478  1.00  0.00           O  
ATOM     73  N   GLU A 172      25.777   4.890   7.518  1.00  0.00           N  
ATOM     74  CA  GLU A 172      24.419   5.247   7.160  1.00  0.00           C  
ATOM     75  C   GLU A 172      24.003   4.779   5.791  1.00  0.00           C  
ATOM     76  O   GLU A 172      22.906   5.099   5.326  1.00  0.00           O  
ATOM     77  CB  GLU A 172      24.264   6.763   7.262  1.00  0.00           C  
ATOM     78  CG  GLU A 172      24.646   7.264   8.658  1.00  0.00           C  
ATOM     79  CD  GLU A 172      24.547   8.762   8.807  1.00  0.00           C  
ATOM     80  OE1 GLU A 172      25.101   9.500   7.961  1.00  0.00           O  
ATOM     81  OE2 GLU A 172      23.934   9.206   9.797  1.00  0.00           O  
ATOM     82  N   ILE A 173      24.880   4.028   5.134  1.00  0.00           N  
ATOM     83  CA  ILE A 173      24.568   3.542   3.802  1.00  0.00           C  
ATOM     84  C   ILE A 173      24.056   2.100   3.851  1.00  0.00           C  
ATOM     85  O   ILE A 173      24.773   1.174   4.218  1.00  0.00           O  
ATOM     86  CB  ILE A 173      25.803   3.684   2.879  1.00  0.00           C  
ATOM     87  CG1 ILE A 173      26.173   5.174   2.773  1.00  0.00           C  
ATOM     88  CG2 ILE A 173      25.503   3.116   1.489  1.00  0.00           C  
ATOM     89  CD1 ILE A 173      27.441   5.453   2.010  1.00  0.00           C  
ATOM     90  N   THR A 174      22.788   1.939   3.498  1.00  0.00           N  
ATOM     91  CA  THR A 174      22.141   0.630   3.499  1.00  0.00           C  
ATOM     92  C   THR A 174      21.569   0.224   2.132  1.00  0.00           C  
ATOM     93  O   THR A 174      21.525   1.026   1.197  1.00  0.00           O  
ATOM     94  CB  THR A 174      20.978   0.612   4.511  1.00  0.00           C  
ATOM     95  OG1 THR A 174      20.060   1.665   4.186  1.00  0.00           O  
ATOM     96  CG2 THR A 174      21.488   0.813   5.912  1.00  0.00           C  
ATOM     97  N   GLU A 175      21.124  -1.033   2.049  1.00  0.00           N  
ATOM     98  CA  GLU A 175      20.525  -1.612   0.840  1.00  0.00           C  
ATOM     99  C   GLU A 175      19.519  -0.649   0.227  1.00  0.00           C  
ATOM    100  O   GLU A 175      19.426  -0.509  -0.991  1.00  0.00           O  
ATOM    101  CB  GLU A 175      19.774  -2.909   1.186  1.00  0.00           C  
ATOM    102  CG  GLU A 175      20.603  -4.150   1.476  1.00  0.00           C  
ATOM    103  CD  GLU A 175      21.171  -4.782   0.210  1.00  0.00           C  
ATOM    104  OE1 GLU A 175      20.470  -4.781  -0.837  1.00  0.00           O  
ATOM    105  OE2 GLU A 175      22.305  -5.311   0.268  1.00  0.00           O  
ATOM    106  N   GLU A 176      18.740  -0.019   1.096  1.00  0.00           N  
ATOM    107  CA  GLU A 176      17.725   0.939   0.690  1.00  0.00           C  
ATOM    108  C   GLU A 176      18.254   1.977  -0.290  1.00  0.00           C  
ATOM    109  O   GLU A 176      17.535   2.430  -1.185  1.00  0.00           O  
ATOM    110  CB  GLU A 176      17.176   1.644   1.933  1.00  0.00           C  
ATOM    111  CG  GLU A 176      15.839   1.127   2.392  1.00  0.00           C  
ATOM    112  CD  GLU A 176      14.688   1.839   1.692  1.00  0.00           C  
ATOM    113  OE1 GLU A 176      14.721   1.944   0.440  1.00  0.00           O  
ATOM    114  OE2 GLU A 176      13.750   2.295   2.397  1.00  0.00           O  
ATOM    115  N   LEU A 177      19.516   2.351  -0.134  1.00  0.00           N  
ATOM    116  CA  LEU A 177      20.077   3.370  -1.000  1.00  0.00           C  
ATOM    117  C   LEU A 177      20.782   2.844  -2.242  1.00  0.00           C  
ATOM    118  O   LEU A 177      21.377   3.617  -2.987  1.00  0.00           O  
ATOM    119  CB  LEU A 177      21.030   4.248  -0.187  1.00  0.00           C  
ATOM    120  CG  LEU A 177      20.393   4.893   1.052  1.00  0.00           C  
ATOM    121  CD1 LEU A 177      21.441   5.670   1.853  1.00  0.00           C  
ATOM    122  CD2 LEU A 177      19.270   5.831   0.599  1.00  0.00           C  
ATOM    123  N   ASN A 178      20.697   1.542  -2.495  1.00  0.00           N  
ATOM    124  CA  ASN A 178      21.389   1.005  -3.661  1.00  0.00           C  
ATOM    125  C   ASN A 178      20.968   1.771  -4.901  1.00  0.00           C  
ATOM    126  O   ASN A 178      19.780   2.016  -5.109  1.00  0.00           O  
ATOM    127  CB  ASN A 178      21.083  -0.481  -3.865  1.00  0.00           C  
ATOM    128  CG  ASN A 178      22.075  -1.151  -4.800  1.00  0.00           C  
ATOM    129  OD1 ASN A 178      21.747  -2.114  -5.483  1.00  0.00           O  
ATOM    130  ND2 ASN A 178      23.304  -0.659  -4.813  1.00  0.00           N  
ATOM    131  N   GLY A 179      21.946   2.159  -5.717  1.00  0.00           N  
ATOM    132  CA  GLY A 179      21.664   2.883  -6.940  1.00  0.00           C  
ATOM    133  C   GLY A 179      21.452   4.386  -6.802  1.00  0.00           C  
ATOM    134  O   GLY A 179      21.326   5.086  -7.803  1.00  0.00           O  
ATOM    135  N   GLN A 180      21.417   4.892  -5.574  1.00  0.00           N  
ATOM    136  CA  GLN A 180      21.196   6.312  -5.361  1.00  0.00           C  
ATOM    137  C   GLN A 180      22.496   7.086  -5.198  1.00  0.00           C  
ATOM    138  O   GLN A 180      23.537   6.506  -4.878  1.00  0.00           O  
ATOM    139  CB  GLN A 180      20.285   6.503  -4.146  1.00  0.00           C  
ATOM    140  CG  GLN A 180      18.838   6.052  -4.428  1.00  0.00           C  
ATOM    141  CD  GLN A 180      17.906   6.236  -3.237  1.00  0.00           C  
ATOM    142  OE1 GLN A 180      17.848   7.310  -2.635  1.00  0.00           O  
ATOM    143  NE2 GLN A 180      17.160   5.194  -2.906  1.00  0.00           N  
ATOM    144  N   LYS A 181      22.437   8.394  -5.439  1.00  0.00           N  
ATOM    145  CA  LYS A 181      23.617   9.222  -5.318  1.00  0.00           C  
ATOM    146  C   LYS A 181      23.750   9.755  -3.890  1.00  0.00           C  
ATOM    147  O   LYS A 181      22.758  10.143  -3.269  1.00  0.00           O  
ATOM    148  CB  LYS A 181      23.568  10.374  -6.328  1.00  0.00           C  
ATOM    149  CG  LYS A 181      24.738  11.344  -6.188  1.00  0.00           C  
ATOM    150  CD  LYS A 181      25.010  12.175  -7.450  1.00  0.00           C  
ATOM    151  CE  LYS A 181      23.807  13.000  -7.909  1.00  0.00           C  
ATOM    152  NZ  LYS A 181      22.690  12.150  -8.438  1.00  0.00           N  
ATOM    153  N   VAL A 182      24.976   9.723  -3.365  1.00  0.00           N  
ATOM    154  CA  VAL A 182      25.249  10.215  -2.015  1.00  0.00           C  
ATOM    155  C   VAL A 182      26.598  10.938  -2.034  1.00  0.00           C  
ATOM    156  O   VAL A 182      27.306  10.923  -3.041  1.00  0.00           O  
ATOM    157  CB  VAL A 182      25.347   9.062  -0.955  1.00  0.00           C  
ATOM    158  CG1 VAL A 182      24.020   8.294  -0.858  1.00  0.00           C  
ATOM    159  CG2 VAL A 182      26.513   8.109  -1.299  1.00  0.00           C  
ATOM    160  N   LYS A 183      26.914  11.611  -0.933  1.00  0.00           N  
ATOM    161  CA  LYS A 183      28.205  12.271  -0.779  1.00  0.00           C  
ATOM    162  C   LYS A 183      28.852  11.733   0.499  1.00  0.00           C  
ATOM    163  O   LYS A 183      28.264  11.799   1.576  1.00  0.00           O  
ATOM    164  CB  LYS A 183      28.063  13.795  -0.678  1.00  0.00           C  
ATOM    165  CG  LYS A 183      27.513  14.417  -1.966  1.00  0.00           C  
ATOM    166  CD  LYS A 183      27.653  15.940  -2.040  1.00  0.00           C  
ATOM    167  CE  LYS A 183      26.719  16.682  -1.130  1.00  0.00           C  
ATOM    168  NZ  LYS A 183      26.640  18.124  -1.558  1.00  0.00           N  
ATOM    169  N   VAL A 184      30.043  11.160   0.373  1.00  0.00           N  
ATOM    170  CA  VAL A 184      30.738  10.674   1.551  1.00  0.00           C  
ATOM    171  C   VAL A 184      31.969  11.550   1.662  1.00  0.00           C  
ATOM    172  O   VAL A 184      32.367  12.202   0.704  1.00  0.00           O  
ATOM    173  CB  VAL A 184      31.167   9.188   1.441  1.00  0.00           C  
ATOM    174  CG1 VAL A 184      29.933   8.264   1.467  1.00  0.00           C  
ATOM    175  CG2 VAL A 184      31.980   8.970   0.154  1.00  0.00           C  
ATOM    176  N   ALA A 185      32.564  11.592   2.839  1.00  0.00           N  
ATOM    177  CA  ALA A 185      33.753  12.408   3.012  1.00  0.00           C  
ATOM    178  C   ALA A 185      34.546  11.924   4.208  1.00  0.00           C  
ATOM    179  O   ALA A 185      33.992  11.340   5.149  1.00  0.00           O  
ATOM    180  CB  ALA A 185      33.364  13.890   3.188  1.00  0.00           C  
ATOM    181  N   GLY A 186      35.850  12.170   4.172  1.00  0.00           N  
ATOM    182  CA  GLY A 186      36.680  11.759   5.283  1.00  0.00           C  
ATOM    183  C   GLY A 186      38.157  11.853   4.953  1.00  0.00           C  
ATOM    184  O   GLY A 186      38.562  12.686   4.134  1.00  0.00           O  
ATOM    185  N   TRP A 195      38.941  10.983   5.582  1.00  0.00           N  
ATOM    186  CA  TRP A 195      40.397  10.939   5.435  1.00  0.00           C  
ATOM    187  C   TRP A 195      40.844   9.779   4.543  1.00  0.00           C  
ATOM    188  O   TRP A 195      40.336   8.663   4.674  1.00  0.00           O  
ATOM    189  CB  TRP A 195      41.051  10.790   6.829  1.00  0.00           C  
ATOM    190  CG  TRP A 195      40.980  12.061   7.681  1.00  0.00           C  
ATOM    191  CD1 TRP A 195      41.997  12.953   7.924  1.00  0.00           C  
ATOM    192  CD2 TRP A 195      39.811  12.602   8.326  1.00  0.00           C  
ATOM    193  NE1 TRP A 195      41.531  14.020   8.680  1.00  0.00           N  
ATOM    194  CE2 TRP A 195      40.195  13.831   8.935  1.00  0.00           C  
ATOM    195  CE3 TRP A 195      38.477  12.172   8.447  1.00  0.00           C  
ATOM    196  CZ2 TRP A 195      39.289  14.644   9.655  1.00  0.00           C  
ATOM    197  CZ3 TRP A 195      37.575  12.981   9.169  1.00  0.00           C  
ATOM    198  CH2 TRP A 195      37.998  14.213   9.764  1.00  0.00           C  
ATOM    199  N   VAL A 196      41.797  10.040   3.651  1.00  0.00           N  
ATOM    200  CA  VAL A 196      42.300   8.998   2.748  1.00  0.00           C  
ATOM    201  C   VAL A 196      42.950   7.903   3.575  1.00  0.00           C  
ATOM    202  O   VAL A 196      43.887   8.145   4.355  1.00  0.00           O  
ATOM    203  CB  VAL A 196      43.311   9.580   1.734  1.00  0.00           C  
ATOM    204  CG1 VAL A 196      43.921   8.435   0.850  1.00  0.00           C  
ATOM    205  CG2 VAL A 196      42.581  10.608   0.850  1.00  0.00           C  
ATOM    206  N   TRP A 197      42.428   6.697   3.423  1.00  0.00           N  
ATOM    207  CA  TRP A 197      42.931   5.542   4.168  1.00  0.00           C  
ATOM    208  C   TRP A 197      43.826   4.652   3.319  1.00  0.00           C  
ATOM    209  O   TRP A 197      44.887   4.205   3.772  1.00  0.00           O  
ATOM    210  CB  TRP A 197      41.741   4.761   4.705  1.00  0.00           C  
ATOM    211  CG  TRP A 197      42.043   3.456   5.350  1.00  0.00           C  
ATOM    212  CD1 TRP A 197      41.731   2.221   4.859  1.00  0.00           C  
ATOM    213  CD2 TRP A 197      42.624   3.239   6.646  1.00  0.00           C  
ATOM    214  NE1 TRP A 197      42.071   1.244   5.772  1.00  0.00           N  
ATOM    215  CE2 TRP A 197      42.620   1.843   6.877  1.00  0.00           C  
ATOM    216  CE3 TRP A 197      43.144   4.089   7.636  1.00  0.00           C  
ATOM    217  CZ2 TRP A 197      43.116   1.274   8.059  1.00  0.00           C  
ATOM    218  CZ3 TRP A 197      43.639   3.526   8.810  1.00  0.00           C  
ATOM    219  CH2 TRP A 197      43.621   2.132   9.011  1.00  0.00           C  
ATOM    220  N   GLU A 198      43.401   4.382   2.091  1.00  0.00           N  
ATOM    221  CA  GLU A 198      44.212   3.554   1.197  1.00  0.00           C  
ATOM    222  C   GLU A 198      43.896   3.850  -0.269  1.00  0.00           C  
ATOM    223  O   GLU A 198      42.772   4.194  -0.618  1.00  0.00           O  
ATOM    224  CB  GLU A 198      44.010   2.045   1.485  1.00  0.00           C  
ATOM    225  CG  GLU A 198      44.810   1.138   0.512  1.00  0.00           C  
ATOM    226  CD  GLU A 198      44.804  -0.337   0.890  1.00  0.00           C  
ATOM    227  OE1 GLU A 198      44.371  -0.685   2.003  1.00  0.00           O  
ATOM    228  OE2 GLU A 198      45.247  -1.161   0.064  1.00  0.00           O  
ATOM    229  N   VAL A 199      44.914   3.764  -1.112  1.00  0.00           N  
ATOM    230  CA  VAL A 199      44.732   3.985  -2.542  1.00  0.00           C  
ATOM    231  C   VAL A 199      45.406   2.835  -3.245  1.00  0.00           C  
ATOM    232  O   VAL A 199      46.505   2.436  -2.864  1.00  0.00           O  
ATOM    233  CB  VAL A 199      45.392   5.303  -3.035  1.00  0.00           C  
ATOM    234  CG1 VAL A 199      45.382   5.364  -4.593  1.00  0.00           C  
ATOM    235  CG2 VAL A 199      44.620   6.474  -2.516  1.00  0.00           C  
ATOM    236  N   LYS A 200      44.728   2.290  -4.253  1.00  0.00           N  
ATOM    237  CA  LYS A 200      45.294   1.193  -5.036  1.00  0.00           C  
ATOM    238  C   LYS A 200      45.327   1.787  -6.448  1.00  0.00           C  
ATOM    239  O   LYS A 200      44.293   2.050  -7.049  1.00  0.00           O  
ATOM    240  CB  LYS A 200      44.386  -0.036  -4.907  1.00  0.00           C  
ATOM    241  CG  LYS A 200      45.066  -1.348  -5.232  1.00  0.00           C  
ATOM    242  CD  LYS A 200      44.247  -2.594  -4.802  1.00  0.00           C  
ATOM    243  CE  LYS A 200      44.313  -2.851  -3.299  1.00  0.00           C  
ATOM    244  NZ  LYS A 200      43.601  -4.116  -2.915  1.00  0.00           N  
ATOM    245  N   ASP A 201      46.529   2.055  -6.944  1.00  0.00           N  
ATOM    246  CA  ASP A 201      46.705   2.698  -8.247  1.00  0.00           C  
ATOM    247  C   ASP A 201      47.042   1.669  -9.322  1.00  0.00           C  
ATOM    248  O   ASP A 201      48.198   1.288  -9.451  1.00  0.00           O  
ATOM    249  CB  ASP A 201      47.822   3.751  -8.128  1.00  0.00           C  
ATOM    250  CG  ASP A 201      48.180   4.401  -9.457  1.00  0.00           C  
ATOM    251  OD1 ASP A 201      47.420   4.266 -10.460  1.00  0.00           O  
ATOM    252  OD2 ASP A 201      49.221   5.084  -9.481  1.00  0.00           O  
ATOM    253  N   LEU A 202      46.035   1.239 -10.085  1.00  0.00           N  
ATOM    254  CA  LEU A 202      46.246   0.225 -11.119  1.00  0.00           C  
ATOM    255  C   LEU A 202      45.975   0.765 -12.522  1.00  0.00           C  
ATOM    256  O   LEU A 202      45.288   1.764 -12.697  1.00  0.00           O  
ATOM    257  CB  LEU A 202      45.360  -0.999 -10.829  1.00  0.00           C  
ATOM    258  CG  LEU A 202      45.530  -1.522  -9.399  1.00  0.00           C  
ATOM    259  CD1 LEU A 202      44.506  -2.590  -9.056  1.00  0.00           C  
ATOM    260  CD2 LEU A 202      46.953  -2.059  -9.240  1.00  0.00           C  
ATOM    261  N   GLY A 203      46.516   0.089 -13.531  1.00  0.00           N  
ATOM    262  CA  GLY A 203      46.344   0.556 -14.895  1.00  0.00           C  
ATOM    263  C   GLY A 203      44.914   0.725 -15.381  1.00  0.00           C  
ATOM    264  O   GLY A 203      44.592   1.704 -16.050  1.00  0.00           O  
ATOM    265  N   GLY A 205      44.038  -0.217 -15.051  1.00  0.00           N  
ATOM    266  CA  GLY A 205      42.680  -0.094 -15.549  1.00  0.00           C  
ATOM    267  C   GLY A 205      41.639   0.262 -14.524  1.00  0.00           C  
ATOM    268  O   GLY A 205      40.448   0.295 -14.828  1.00  0.00           O  
ATOM    269  N   ILE A 206      42.081   0.601 -13.321  1.00  0.00           N  
ATOM    270  CA  ILE A 206      41.125   0.905 -12.264  1.00  0.00           C  
ATOM    271  C   ILE A 206      41.840   1.457 -11.046  1.00  0.00           C  
ATOM    272  O   ILE A 206      42.999   1.136 -10.791  1.00  0.00           O  
ATOM    273  CB  ILE A 206      40.391  -0.392 -11.858  1.00  0.00           C  
ATOM    274  CG1 ILE A 206      39.362  -0.140 -10.752  1.00  0.00           C  
ATOM    275  CG2 ILE A 206      41.413  -1.432 -11.351  1.00  0.00           C  
ATOM    276  CD1 ILE A 206      38.402  -1.344 -10.584  1.00  0.00           C  
ATOM    277  N   LYS A 207      41.152   2.307 -10.301  1.00  0.00           N  
ATOM    278  CA  LYS A 207      41.733   2.823  -9.075  1.00  0.00           C  
ATOM    279  C   LYS A 207      40.684   2.574  -7.994  1.00  0.00           C  
ATOM    280  O   LYS A 207      39.475   2.564  -8.276  1.00  0.00           O  
ATOM    281  CB  LYS A 207      42.105   4.299  -9.270  1.00  0.00           C  
ATOM    282  CG  LYS A 207      43.196   4.347 -10.388  1.00  0.00           C  
ATOM    283  CD  LYS A 207      43.676   5.666 -10.776  1.00  0.00           C  
ATOM    284  CE  LYS A 207      44.370   5.588 -12.136  1.00  0.00           C  
ATOM    285  NZ  LYS A 207      45.489   4.611 -12.222  1.00  0.00           N  
ATOM    286  N   PHE A 208      41.168   2.252  -6.796  1.00  0.00           N  
ATOM    287  CA  PHE A 208      40.305   2.027  -5.640  1.00  0.00           C  
ATOM    288  C   PHE A 208      40.790   3.017  -4.611  1.00  0.00           C  
ATOM    289  O   PHE A 208      42.002   3.218  -4.450  1.00  0.00           O  
ATOM    290  CB  PHE A 208      40.468   0.629  -5.026  1.00  0.00           C  
ATOM    291  CG  PHE A 208      40.028  -0.492  -5.914  1.00  0.00           C  
ATOM    292  CD1 PHE A 208      38.697  -0.877  -5.959  1.00  0.00           C  
ATOM    293  CD2 PHE A 208      40.950  -1.180  -6.683  1.00  0.00           C  
ATOM    294  CE1 PHE A 208      38.298  -1.945  -6.759  1.00  0.00           C  
ATOM    295  CE2 PHE A 208      40.554  -2.251  -7.487  1.00  0.00           C  
ATOM    296  CZ  PHE A 208      39.237  -2.628  -7.518  1.00  0.00           C  
ATOM    297  N   LEU A 209      39.852   3.629  -3.910  1.00  0.00           N  
ATOM    298  CA  LEU A 209      40.196   4.604  -2.884  1.00  0.00           C  
ATOM    299  C   LEU A 209      39.325   4.271  -1.680  1.00  0.00           C  
ATOM    300  O   LEU A 209      38.108   4.066  -1.827  1.00  0.00           O  
ATOM    301  CB  LEU A 209      39.861   6.011  -3.374  1.00  0.00           C  
ATOM    302  CG  LEU A 209      39.748   7.132  -2.311  1.00  0.00           C  
ATOM    303  CD1 LEU A 209      41.125   7.391  -1.631  1.00  0.00           C  
ATOM    304  CD2 LEU A 209      39.257   8.394  -3.001  1.00  0.00           C  
ATOM    305  N   TRP A 210      39.936   4.173  -0.508  1.00  0.00           N  
ATOM    306  CA  TRP A 210      39.174   3.921   0.702  1.00  0.00           C  
ATOM    307  C   TRP A 210      39.304   5.174   1.550  1.00  0.00           C  
ATOM    308  O   TRP A 210      40.407   5.718   1.679  1.00  0.00           O  
ATOM    309  CB  TRP A 210      39.760   2.738   1.464  1.00  0.00           C  
ATOM    310  CG  TRP A 210      39.426   1.418   0.838  1.00  0.00           C  
ATOM    311  CD1 TRP A 210      38.349   0.627   1.111  1.00  0.00           C  
ATOM    312  CD2 TRP A 210      40.178   0.745  -0.167  1.00  0.00           C  
ATOM    313  NE1 TRP A 210      38.384  -0.504   0.338  1.00  0.00           N  
ATOM    314  CE2 TRP A 210      39.500  -0.459  -0.458  1.00  0.00           C  
ATOM    315  CE3 TRP A 210      41.358   1.038  -0.848  1.00  0.00           C  
ATOM    316  CZ2 TRP A 210      39.964  -1.373  -1.405  1.00  0.00           C  
ATOM    317  CZ3 TRP A 210      41.830   0.116  -1.799  1.00  0.00           C  
ATOM    318  CH2 TRP A 210      41.126  -1.074  -2.063  1.00  0.00           C  
ATOM    319  N   ILE A 211      38.193   5.651   2.104  1.00  0.00           N  
ATOM    320  CA  ILE A 211      38.270   6.821   2.963  1.00  0.00           C  
ATOM    321  C   ILE A 211      37.698   6.424   4.317  1.00  0.00           C  
ATOM    322  O   ILE A 211      36.854   5.529   4.419  1.00  0.00           O  
ATOM    323  CB  ILE A 211      37.493   8.023   2.397  1.00  0.00           C  
ATOM    324  CG1 ILE A 211      36.011   7.714   2.376  1.00  0.00           C  
ATOM    325  CG2 ILE A 211      37.944   8.316   0.930  1.00  0.00           C  
ATOM    326  CD1 ILE A 211      35.142   8.891   1.872  1.00  0.00           C  
ATOM    327  N   ARG A 212      38.150   7.110   5.348  1.00  0.00           N  
ATOM    328  CA  ARG A 212      37.737   6.787   6.718  1.00  0.00           C  
ATOM    329  C   ARG A 212      36.998   7.949   7.333  1.00  0.00           C  
ATOM    330  O   ARG A 212      37.454   9.083   7.234  1.00  0.00           O  
ATOM    331  CB  ARG A 212      38.981   6.508   7.575  1.00  0.00           C  
ATOM    332  CG  ARG A 212      38.711   6.043   9.052  1.00  0.00           C  
ATOM    333  CD  ARG A 212      40.014   6.103   9.894  1.00  0.00           C  
ATOM    334  NE  ARG A 212      40.422   7.505  10.002  1.00  0.00           N  
ATOM    335  CZ  ARG A 212      41.640   7.971   9.729  1.00  0.00           C  
ATOM    336  NH1 ARG A 212      42.615   7.149   9.338  1.00  0.00           N  
ATOM    337  NH2 ARG A 212      41.836   9.277   9.694  1.00  0.00           N  
ATOM    338  N   ASP A 213      35.840   7.672   7.925  1.00  0.00           N  
ATOM    339  CA  ASP A 213      35.122   8.703   8.650  1.00  0.00           C  
ATOM    340  C   ASP A 213      34.981   8.194  10.088  1.00  0.00           C  
ATOM    341  O   ASP A 213      35.539   7.149  10.435  1.00  0.00           O  
ATOM    342  CB  ASP A 213      33.779   9.066   8.015  1.00  0.00           C  
ATOM    343  CG  ASP A 213      32.838   7.897   7.864  1.00  0.00           C  
ATOM    344  OD1 ASP A 213      32.877   6.942   8.688  1.00  0.00           O  
ATOM    345  OD2 ASP A 213      32.013   7.969   6.925  1.00  0.00           O  
ATOM    346  N   ARG A 214      34.270   8.913  10.939  1.00  0.00           N  
ATOM    347  CA  ARG A 214      34.218   8.508  12.335  1.00  0.00           C  
ATOM    348  C   ARG A 214      33.627   7.146  12.604  1.00  0.00           C  
ATOM    349  O   ARG A 214      33.848   6.608  13.672  1.00  0.00           O  
ATOM    350  CB  ARG A 214      33.476   9.554  13.182  1.00  0.00           C  
ATOM    351  CG  ARG A 214      32.013   9.703  12.863  1.00  0.00           C  
ATOM    352  CD  ARG A 214      31.411  10.830  13.698  1.00  0.00           C  
ATOM    353  NE  ARG A 214      29.964  10.857  13.521  1.00  0.00           N  
ATOM    354  CZ  ARG A 214      29.148  11.741  14.082  1.00  0.00           C  
ATOM    355  NH1 ARG A 214      29.634  12.702  14.869  1.00  0.00           N  
ATOM    356  NH2 ARG A 214      27.840  11.622  13.893  1.00  0.00           N  
ATOM    357  N   ASP A 215      32.883   6.583  11.652  1.00  0.00           N  
ATOM    358  CA  ASP A 215      32.278   5.273  11.873  1.00  0.00           C  
ATOM    359  C   ASP A 215      32.949   4.123  11.146  1.00  0.00           C  
ATOM    360  O   ASP A 215      32.677   2.969  11.440  1.00  0.00           O  
ATOM    361  CB  ASP A 215      30.789   5.284  11.495  1.00  0.00           C  
ATOM    362  CG  ASP A 215      29.997   6.311  12.299  1.00  0.00           C  
ATOM    363  OD1 ASP A 215      30.483   6.711  13.382  1.00  0.00           O  
ATOM    364  OD2 ASP A 215      28.887   6.693  11.854  1.00  0.00           O  
ATOM    365  N   GLY A 216      33.816   4.415  10.193  1.00  0.00           N  
ATOM    366  CA  GLY A 216      34.448   3.316   9.503  1.00  0.00           C  
ATOM    367  C   GLY A 216      35.017   3.717   8.162  1.00  0.00           C  
ATOM    368  O   GLY A 216      35.260   4.897   7.899  1.00  0.00           O  
ATOM    369  N   ILE A 217      35.214   2.714   7.316  1.00  0.00           N  
ATOM    370  CA  ILE A 217      35.794   2.895   5.978  1.00  0.00           C  
ATOM    371  C   ILE A 217      34.743   2.750   4.881  1.00  0.00           C  
ATOM    372  O   ILE A 217      33.776   1.986   5.037  1.00  0.00           O  
ATOM    373  CB  ILE A 217      36.886   1.798   5.713  1.00  0.00           C  
ATOM    374  CG1 ILE A 217      38.006   1.925   6.741  1.00  0.00           C  
ATOM    375  CG2 ILE A 217      37.422   1.893   4.284  1.00  0.00           C  
ATOM    376  CD1 ILE A 217      38.607   3.259   6.792  1.00  0.00           C  
ATOM    377  N   VAL A 218      34.937   3.487   3.784  1.00  0.00           N  
ATOM    378  CA  VAL A 218      34.065   3.395   2.615  1.00  0.00           C  
ATOM    379  C   VAL A 218      34.941   3.167   1.389  1.00  0.00           C  
ATOM    380  O   VAL A 218      35.916   3.881   1.181  1.00  0.00           O  
ATOM    381  CB  VAL A 218      33.286   4.681   2.339  1.00  0.00           C  
ATOM    382  CG1 VAL A 218      32.307   4.435   1.176  1.00  0.00           C  
ATOM    383  CG2 VAL A 218      32.541   5.088   3.565  1.00  0.00           C  
ATOM    384  N   GLN A 219      34.573   2.190   0.571  1.00  0.00           N  
ATOM    385  CA  GLN A 219      35.330   1.885  -0.640  1.00  0.00           C  
ATOM    386  C   GLN A 219      34.797   2.694  -1.820  1.00  0.00           C  
ATOM    387  O   GLN A 219      33.584   2.733  -2.062  1.00  0.00           O  
ATOM    388  CB  GLN A 219      35.207   0.386  -0.976  1.00  0.00           C  
ATOM    389  CG  GLN A 219      35.992  -0.021  -2.202  1.00  0.00           C  
ATOM    390  CD  GLN A 219      35.843  -1.496  -2.513  1.00  0.00           C  
ATOM    391  OE1 GLN A 219      35.694  -2.315  -1.602  1.00  0.00           O  
ATOM    392  NE2 GLN A 219      35.900  -1.846  -3.801  1.00  0.00           N  
ATOM    393  N   ILE A 220      35.712   3.331  -2.549  1.00  0.00           N  
ATOM    394  CA  ILE A 220      35.369   4.114  -3.739  1.00  0.00           C  
ATOM    395  C   ILE A 220      36.034   3.316  -4.865  1.00  0.00           C  
ATOM    396  O   ILE A 220      37.261   3.096  -4.830  1.00  0.00           O  
ATOM    397  CB  ILE A 220      36.002   5.530  -3.727  1.00  0.00           C  
ATOM    398  CG1 ILE A 220      35.637   6.268  -2.424  1.00  0.00           C  
ATOM    399  CG2 ILE A 220      35.618   6.272  -4.999  1.00  0.00           C  
ATOM    400  CD1 ILE A 220      34.188   6.299  -2.098  1.00  0.00           C  
ATOM    401  N   THR A 221      35.226   2.905  -5.846  1.00  0.00           N  
ATOM    402  CA  THR A 221      35.698   2.073  -6.967  1.00  0.00           C  
ATOM    403  C   THR A 221      35.609   2.838  -8.279  1.00  0.00           C  
ATOM    404  O   THR A 221      34.518   3.246  -8.693  1.00  0.00           O  
ATOM    405  CB  THR A 221      34.852   0.788  -7.057  1.00  0.00           C  
ATOM    406  OG1 THR A 221      34.977   0.056  -5.826  1.00  0.00           O  
ATOM    407  CG2 THR A 221      35.339  -0.105  -8.211  1.00  0.00           C  
ATOM    408  N   ALA A 222      36.760   3.004  -8.932  1.00  0.00           N  
ATOM    409  CA  ALA A 222      36.851   3.785 -10.155  1.00  0.00           C  
ATOM    410  C   ALA A 222      37.437   3.097 -11.397  1.00  0.00           C  
ATOM    411  O   ALA A 222      38.587   3.325 -11.731  1.00  0.00           O  
ATOM    412  CB  ALA A 222      37.662   5.052  -9.865  1.00  0.00           C  
ATOM    413  N   PRO A 223      36.636   2.283 -12.101  1.00  0.00           N  
ATOM    414  CA  PRO A 223      37.126   1.601 -13.305  1.00  0.00           C  
ATOM    415  C   PRO A 223      37.408   2.670 -14.352  1.00  0.00           C  
ATOM    416  O   PRO A 223      36.643   3.629 -14.474  1.00  0.00           O  
ATOM    417  CB  PRO A 223      35.932   0.714 -13.715  1.00  0.00           C  
ATOM    418  CG  PRO A 223      35.195   0.498 -12.392  1.00  0.00           C  
ATOM    419  CD  PRO A 223      35.224   1.931 -11.865  1.00  0.00           C  
ATOM    420  N   LYS A 224      38.494   2.505 -15.102  1.00  0.00           N  
ATOM    421  CA  LYS A 224      38.841   3.464 -16.145  1.00  0.00           C  
ATOM    422  C   LYS A 224      37.703   3.657 -17.154  1.00  0.00           C  
ATOM    423  O   LYS A 224      37.431   4.774 -17.569  1.00  0.00           O  
ATOM    424  CB  LYS A 224      40.111   3.024 -16.891  1.00  0.00           C  
ATOM    425  CG  LYS A 224      40.719   4.127 -17.773  1.00  0.00           C  
ATOM    426  CD  LYS A 224      41.993   3.658 -18.484  1.00  0.00           C  
ATOM    427  CE  LYS A 224      42.706   4.829 -19.202  1.00  0.00           C  
ATOM    428  NZ  LYS A 224      41.865   5.433 -20.266  1.00  0.00           N  
ATOM    429  N   LYS A 225      37.036   2.573 -17.531  1.00  0.00           N  
ATOM    430  CA  LYS A 225      35.943   2.639 -18.513  1.00  0.00           C  
ATOM    431  C   LYS A 225      34.728   3.417 -18.013  1.00  0.00           C  
ATOM    432  O   LYS A 225      33.937   3.925 -18.807  1.00  0.00           O  
ATOM    433  CB  LYS A 225      35.495   1.211 -18.876  1.00  0.00           C  
ATOM    434  CG  LYS A 225      36.645   0.328 -19.363  1.00  0.00           C  
ATOM    435  CD  LYS A 225      36.246  -1.139 -19.529  1.00  0.00           C  
ATOM    436  CE  LYS A 225      37.471  -1.952 -19.970  1.00  0.00           C  
ATOM    437  NZ  LYS A 225      37.260  -3.441 -19.925  1.00  0.00           N  
ATOM    438  N   LYS A 226      34.607   3.526 -16.691  1.00  0.00           N  
ATOM    439  CA  LYS A 226      33.465   4.149 -16.050  1.00  0.00           C  
ATOM    440  C   LYS A 226      33.571   5.564 -15.505  1.00  0.00           C  
ATOM    441  O   LYS A 226      32.567   6.247 -15.393  1.00  0.00           O  
ATOM    442  CB  LYS A 226      33.000   3.243 -14.912  1.00  0.00           C  
ATOM    443  CG  LYS A 226      32.486   1.876 -15.354  1.00  0.00           C  
ATOM    444  CD  LYS A 226      31.140   2.018 -16.081  1.00  0.00           C  
ATOM    445  CE  LYS A 226      30.504   0.678 -16.423  1.00  0.00           C  
ATOM    446  NZ  LYS A 226      29.088   0.896 -16.919  1.00  0.00           N  
ATOM    447  N   VAL A 227      34.754   6.017 -15.123  1.00  0.00           N  
ATOM    448  CA  VAL A 227      34.829   7.357 -14.567  1.00  0.00           C  
ATOM    449  C   VAL A 227      35.435   8.410 -15.459  1.00  0.00           C  
ATOM    450  O   VAL A 227      36.092   8.132 -16.467  1.00  0.00           O  
ATOM    451  CB  VAL A 227      35.614   7.381 -13.232  1.00  0.00           C  
ATOM    452  CG1 VAL A 227      34.952   6.447 -12.233  1.00  0.00           C  
ATOM    453  CG2 VAL A 227      37.063   7.008 -13.476  1.00  0.00           C  
ATOM    454  N   ASP A 228      35.176   9.639 -15.054  1.00  0.00           N  
ATOM    455  CA  ASP A 228      35.694  10.816 -15.709  1.00  0.00           C  
ATOM    456  C   ASP A 228      37.218  10.670 -15.652  1.00  0.00           C  
ATOM    457  O   ASP A 228      37.775  10.298 -14.619  1.00  0.00           O  
ATOM    458  CB  ASP A 228      35.162  12.031 -14.934  1.00  0.00           C  
ATOM    459  CG  ASP A 228      35.959  13.290 -15.161  1.00  0.00           C  
ATOM    460  OD1 ASP A 228      36.634  13.415 -16.193  1.00  0.00           O  
ATOM    461  OD2 ASP A 228      35.882  14.181 -14.289  1.00  0.00           O  
ATOM    462  N   PRO A 229      37.910  10.925 -16.776  1.00  0.00           N  
ATOM    463  CA  PRO A 229      39.375  10.829 -16.895  1.00  0.00           C  
ATOM    464  C   PRO A 229      40.151  11.653 -15.875  1.00  0.00           C  
ATOM    465  O   PRO A 229      41.239  11.261 -15.423  1.00  0.00           O  
ATOM    466  CB  PRO A 229      39.625  11.308 -18.330  1.00  0.00           C  
ATOM    467  CG  PRO A 229      38.371  10.820 -19.036  1.00  0.00           C  
ATOM    468  CD  PRO A 229      37.329  11.335 -18.068  1.00  0.00           C  
ATOM    469  N   GLU A 230      39.599  12.806 -15.514  1.00  0.00           N  
ATOM    470  CA  GLU A 230      40.264  13.666 -14.549  1.00  0.00           C  
ATOM    471  C   GLU A 230      40.199  13.028 -13.164  1.00  0.00           C  
ATOM    472  O   GLU A 230      41.137  13.118 -12.389  1.00  0.00           O  
ATOM    473  CB  GLU A 230      39.598  15.041 -14.523  1.00  0.00           C  
ATOM    474  CG  GLU A 230      39.571  15.691 -15.892  1.00  0.00           C  
ATOM    475  CD  GLU A 230      40.954  15.715 -16.501  1.00  0.00           C  
ATOM    476  OE1 GLU A 230      41.854  16.303 -15.862  1.00  0.00           O  
ATOM    477  OE2 GLU A 230      41.140  15.136 -17.601  1.00  0.00           O  
ATOM    478  N   LEU A 231      39.100  12.346 -12.881  1.00  0.00           N  
ATOM    479  CA  LEU A 231      38.926  11.707 -11.574  1.00  0.00           C  
ATOM    480  C   LEU A 231      39.864  10.508 -11.475  1.00  0.00           C  
ATOM    481  O   LEU A 231      40.478  10.247 -10.439  1.00  0.00           O  
ATOM    482  CB  LEU A 231      37.450  11.316 -11.404  1.00  0.00           C  
ATOM    483  CG  LEU A 231      36.973  10.743 -10.082  1.00  0.00           C  
ATOM    484  CD1 LEU A 231      35.471  10.903  -9.967  1.00  0.00           C  
ATOM    485  CD2 LEU A 231      37.394   9.261 -10.007  1.00  0.00           C  
ATOM    486  N   PHE A 232      39.991   9.788 -12.582  1.00  0.00           N  
ATOM    487  CA  PHE A 232      40.872   8.625 -12.667  1.00  0.00           C  
ATOM    488  C   PHE A 232      42.326   9.042 -12.380  1.00  0.00           C  
ATOM    489  O   PHE A 232      43.059   8.349 -11.674  1.00  0.00           O  
ATOM    490  CB  PHE A 232      40.772   8.039 -14.089  1.00  0.00           C  
ATOM    491  CG  PHE A 232      41.430   6.692 -14.250  1.00  0.00           C  
ATOM    492  CD1 PHE A 232      40.882   5.555 -13.657  1.00  0.00           C  
ATOM    493  CD2 PHE A 232      42.565   6.555 -15.024  1.00  0.00           C  
ATOM    494  CE1 PHE A 232      41.460   4.294 -13.841  1.00  0.00           C  
ATOM    495  CE2 PHE A 232      43.154   5.298 -15.219  1.00  0.00           C  
ATOM    496  CZ  PHE A 232      42.602   4.173 -14.630  1.00  0.00           C  
ATOM    497  N   LYS A 233      42.737  10.190 -12.912  1.00  0.00           N  
ATOM    498  CA  LYS A 233      44.108  10.655 -12.715  1.00  0.00           C  
ATOM    499  C   LYS A 233      44.320  11.297 -11.350  1.00  0.00           C  
ATOM    500  O   LYS A 233      45.449  11.372 -10.832  1.00  0.00           O  
ATOM    501  CB  LYS A 233      44.479  11.678 -13.788  1.00  0.00           C  
ATOM    502  CG  LYS A 233      44.511  11.154 -15.205  1.00  0.00           C  
ATOM    503  CD  LYS A 233      44.869  12.299 -16.143  1.00  0.00           C  
ATOM    504  CE  LYS A 233      44.952  11.846 -17.575  1.00  0.00           C  
ATOM    505  NZ  LYS A 233      45.384  12.977 -18.451  1.00  0.00           N  
ATOM    506  N   LEU A 234      43.231  11.760 -10.758  1.00  0.00           N  
ATOM    507  CA  LEU A 234      43.322  12.402  -9.459  1.00  0.00           C  
ATOM    508  C   LEU A 234      43.632  11.430  -8.338  1.00  0.00           C  
ATOM    509  O   LEU A 234      44.476  11.687  -7.487  1.00  0.00           O  
ATOM    510  CB  LEU A 234      42.006  13.118  -9.145  1.00  0.00           C  
ATOM    511  CG  LEU A 234      41.814  13.762  -7.762  1.00  0.00           C  
ATOM    512  CD1 LEU A 234      43.004  14.625  -7.397  1.00  0.00           C  
ATOM    513  CD2 LEU A 234      40.531  14.615  -7.807  1.00  0.00           C  
ATOM    514  N   ILE A 235      42.944  10.299  -8.329  1.00  0.00           N  
ATOM    515  CA  ILE A 235      43.139   9.352  -7.232  1.00  0.00           C  
ATOM    516  C   ILE A 235      44.564   8.967  -6.856  1.00  0.00           C  
ATOM    517  O   ILE A 235      44.900   8.968  -5.681  1.00  0.00           O  
ATOM    518  CB  ILE A 235      42.234   8.106  -7.442  1.00  0.00           C  
ATOM    519  CG1 ILE A 235      40.768   8.567  -7.398  1.00  0.00           C  
ATOM    520  CG2 ILE A 235      42.492   7.072  -6.347  1.00  0.00           C  
ATOM    521  CD1 ILE A 235      39.741   7.501  -7.721  1.00  0.00           C  
ATOM    522  N   PRO A 236      45.432   8.647  -7.834  1.00  0.00           N  
ATOM    523  CA  PRO A 236      46.814   8.281  -7.499  1.00  0.00           C  
ATOM    524  C   PRO A 236      47.588   9.405  -6.788  1.00  0.00           C  
ATOM    525  O   PRO A 236      48.575   9.149  -6.118  1.00  0.00           O  
ATOM    526  CB  PRO A 236      47.429   7.961  -8.870  1.00  0.00           C  
ATOM    527  CG  PRO A 236      46.228   7.460  -9.671  1.00  0.00           C  
ATOM    528  CD  PRO A 236      45.214   8.546  -9.290  1.00  0.00           C  
ATOM    529  N   LYS A 237      47.133  10.641  -6.954  1.00  0.00           N  
ATOM    530  CA  LYS A 237      47.796  11.788  -6.332  1.00  0.00           C  
ATOM    531  C   LYS A 237      47.380  11.967  -4.868  1.00  0.00           C  
ATOM    532  O   LYS A 237      47.976  12.781  -4.130  1.00  0.00           O  
ATOM    533  CB  LYS A 237      47.446  13.059  -7.100  1.00  0.00           C  
ATOM    534  CG  LYS A 237      47.913  13.061  -8.559  1.00  0.00           C  
ATOM    535  CD  LYS A 237      47.433  14.336  -9.256  1.00  0.00           C  
ATOM    536  CE  LYS A 237      47.853  14.349 -10.735  1.00  0.00           C  
ATOM    537  NZ  LYS A 237      47.213  15.507 -11.432  1.00  0.00           N  
ATOM    538  N   LEU A 238      46.347  11.240  -4.442  1.00  0.00           N  
ATOM    539  CA  LEU A 238      45.900  11.383  -3.043  1.00  0.00           C  
ATOM    540  C   LEU A 238      46.898  10.704  -2.117  1.00  0.00           C  
ATOM    541  O   LEU A 238      47.532   9.715  -2.508  1.00  0.00           O  
ATOM    542  CB  LEU A 238      44.520  10.763  -2.861  1.00  0.00           C  
ATOM    543  CG  LEU A 238      43.437  11.395  -3.742  1.00  0.00           C  
ATOM    544  CD1 LEU A 238      42.071  10.667  -3.562  1.00  0.00           C  
ATOM    545  CD2 LEU A 238      43.301  12.862  -3.374  1.00  0.00           C  
ATOM    546  N   ARG A 239      47.029  11.207  -0.887  1.00  0.00           N  
ATOM    547  CA  ARG A 239      47.964  10.639   0.083  1.00  0.00           C  
ATOM    548  C   ARG A 239      47.256  10.381   1.403  1.00  0.00           C  
ATOM    549  O   ARG A 239      46.224  11.004   1.688  1.00  0.00           O  
ATOM    550  CB  ARG A 239      49.136  11.611   0.312  1.00  0.00           C  
ATOM    551  CG  ARG A 239      49.985  11.854  -0.930  1.00  0.00           C  
ATOM    552  CD  ARG A 239      50.865  10.641  -1.221  1.00  0.00           C  
ATOM    553  NE  ARG A 239      51.657  10.801  -2.448  1.00  0.00           N  
ATOM    554  CZ  ARG A 239      51.229  10.566  -3.693  1.00  0.00           C  
ATOM    555  NH1 ARG A 239      49.986  10.143  -3.940  1.00  0.00           N  
ATOM    556  NH2 ARG A 239      52.058  10.775  -4.712  1.00  0.00           N  
ATOM    557  N   SER A 240      47.813   9.474   2.202  1.00  0.00           N  
ATOM    558  CA  SER A 240      47.244   9.117   3.489  1.00  0.00           C  
ATOM    559  C   SER A 240      46.902  10.346   4.338  1.00  0.00           C  
ATOM    560  O   SER A 240      47.706  11.274   4.486  1.00  0.00           O  
ATOM    561  CB  SER A 240      48.202   8.213   4.260  1.00  0.00           C  
ATOM    562  OG  SER A 240      48.281   6.919   3.658  1.00  0.00           O  
ATOM    563  N   GLU A 241      45.704  10.313   4.911  1.00  0.00           N  
ATOM    564  CA  GLU A 241      45.173  11.379   5.759  1.00  0.00           C  
ATOM    565  C   GLU A 241      44.768  12.683   5.081  1.00  0.00           C  
ATOM    566  O   GLU A 241      44.362  13.638   5.762  1.00  0.00           O  
ATOM    567  CB  GLU A 241      46.101  11.655   6.944  1.00  0.00           C  
ATOM    568  CG  GLU A 241      46.356  10.432   7.832  1.00  0.00           C  
ATOM    569  CD  GLU A 241      45.072   9.757   8.336  1.00  0.00           C  
ATOM    570  OE1 GLU A 241      44.194  10.454   8.884  1.00  0.00           O  
ATOM    571  OE2 GLU A 241      44.944   8.518   8.193  1.00  0.00           O  
ATOM    572  N   ASP A 242      44.860  12.745   3.755  1.00  0.00           N  
ATOM    573  CA  ASP A 242      44.348  13.918   3.033  1.00  0.00           C  
ATOM    574  C   ASP A 242      42.829  13.883   3.324  1.00  0.00           C  
ATOM    575  O   ASP A 242      42.268  12.786   3.520  1.00  0.00           O  
ATOM    576  CB  ASP A 242      44.502  13.763   1.515  1.00  0.00           C  
ATOM    577  CG  ASP A 242      45.933  14.030   1.029  1.00  0.00           C  
ATOM    578  OD1 ASP A 242      46.741  14.598   1.809  1.00  0.00           O  
ATOM    579  OD2 ASP A 242      46.215  13.691  -0.144  1.00  0.00           O  
ATOM    580  N   VAL A 243      42.177  15.049   3.355  1.00  0.00           N  
ATOM    581  CA  VAL A 243      40.721  15.114   3.574  1.00  0.00           C  
ATOM    582  C   VAL A 243      40.065  15.337   2.222  1.00  0.00           C  
ATOM    583  O   VAL A 243      40.387  16.313   1.535  1.00  0.00           O  
ATOM    584  CB  VAL A 243      40.324  16.266   4.512  1.00  0.00           C  
ATOM    585  CG1 VAL A 243      38.805  16.274   4.734  1.00  0.00           C  
ATOM    586  CG2 VAL A 243      41.051  16.096   5.848  1.00  0.00           C  
ATOM    587  N   VAL A 244      39.155  14.433   1.846  1.00  0.00           N  
ATOM    588  CA  VAL A 244      38.464  14.484   0.563  1.00  0.00           C  
ATOM    589  C   VAL A 244      36.965  14.276   0.709  1.00  0.00           C  
ATOM    590  O   VAL A 244      36.504  13.763   1.732  1.00  0.00           O  
ATOM    591  CB  VAL A 244      38.976  13.365  -0.392  1.00  0.00           C  
ATOM    592  CG1 VAL A 244      40.481  13.506  -0.604  1.00  0.00           C  
ATOM    593  CG2 VAL A 244      38.650  11.984   0.195  1.00  0.00           C  
ATOM    594  N   ALA A 245      36.204  14.678  -0.314  1.00  0.00           N  
ATOM    595  CA  ALA A 245      34.738  14.490  -0.311  1.00  0.00           C  
ATOM    596  C   ALA A 245      34.438  13.848  -1.643  1.00  0.00           C  
ATOM    597  O   ALA A 245      35.028  14.215  -2.648  1.00  0.00           O  
ATOM    598  CB  ALA A 245      33.997  15.814  -0.212  1.00  0.00           C  
ATOM    599  N   VAL A 246      33.498  12.917  -1.653  1.00  0.00           N  
ATOM    600  CA  VAL A 246      33.197  12.195  -2.871  1.00  0.00           C  
ATOM    601  C   VAL A 246      31.693  12.121  -3.122  1.00  0.00           C  
ATOM    602  O   VAL A 246      30.915  11.775  -2.218  1.00  0.00           O  
ATOM    603  CB  VAL A 246      33.719  10.744  -2.765  1.00  0.00           C  
ATOM    604  CG1 VAL A 246      33.378   9.960  -4.050  1.00  0.00           C  
ATOM    605  CG2 VAL A 246      35.237  10.739  -2.524  1.00  0.00           C  
ATOM    606  N   GLU A 247      31.281  12.483  -4.326  1.00  0.00           N  
ATOM    607  CA  GLU A 247      29.876  12.329  -4.661  1.00  0.00           C  
ATOM    608  C   GLU A 247      29.852  11.174  -5.666  1.00  0.00           C  
ATOM    609  O   GLU A 247      30.641  11.139  -6.620  1.00  0.00           O  
ATOM    610  CB  GLU A 247      29.295  13.598  -5.275  1.00  0.00           C  
ATOM    611  CG  GLU A 247      27.858  13.353  -5.751  1.00  0.00           C  
ATOM    612  CD  GLU A 247      27.135  14.624  -6.118  1.00  0.00           C  
ATOM    613  OE1 GLU A 247      27.735  15.437  -6.850  1.00  0.00           O  
ATOM    614  OE2 GLU A 247      25.964  14.801  -5.678  1.00  0.00           O  
ATOM    615  N   GLY A 248      28.973  10.208  -5.449  1.00  0.00           N  
ATOM    616  CA  GLY A 248      28.933   9.085  -6.361  1.00  0.00           C  
ATOM    617  C   GLY A 248      27.698   8.258  -6.135  1.00  0.00           C  
ATOM    618  O   GLY A 248      26.842   8.628  -5.330  1.00  0.00           O  
ATOM    619  N   VAL A 249      27.628   7.117  -6.819  1.00  0.00           N  
ATOM    620  CA  VAL A 249      26.478   6.235  -6.724  1.00  0.00           C  
ATOM    621  C   VAL A 249      26.744   5.014  -5.854  1.00  0.00           C  
ATOM    622  O   VAL A 249      27.772   4.354  -5.985  1.00  0.00           O  
ATOM    623  CB  VAL A 249      26.081   5.751  -8.136  1.00  0.00           C  
ATOM    624  CG1 VAL A 249      24.945   4.735  -8.052  1.00  0.00           C  
ATOM    625  CG2 VAL A 249      25.676   6.946  -8.994  1.00  0.00           C  
ATOM    626  N   VAL A 250      25.811   4.719  -4.961  1.00  0.00           N  
ATOM    627  CA  VAL A 250      25.915   3.551  -4.108  1.00  0.00           C  
ATOM    628  C   VAL A 250      25.709   2.277  -4.939  1.00  0.00           C  
ATOM    629  O   VAL A 250      24.730   2.169  -5.694  1.00  0.00           O  
ATOM    630  CB  VAL A 250      24.842   3.586  -3.018  1.00  0.00           C  
ATOM    631  CG1 VAL A 250      24.879   2.283  -2.228  1.00  0.00           C  
ATOM    632  CG2 VAL A 250      25.087   4.808  -2.084  1.00  0.00           C  
ATOM    633  N   ASN A 251      26.606   1.311  -4.783  1.00  0.00           N  
ATOM    634  CA  ASN A 251      26.505   0.053  -5.527  1.00  0.00           C  
ATOM    635  C   ASN A 251      26.795  -1.134  -4.607  1.00  0.00           C  
ATOM    636  O   ASN A 251      27.940  -1.369  -4.233  1.00  0.00           O  
ATOM    637  CB  ASN A 251      27.518   0.024  -6.684  1.00  0.00           C  
ATOM    638  CG  ASN A 251      27.370  -1.220  -7.564  1.00  0.00           C  
ATOM    639  OD1 ASN A 251      28.356  -1.927  -7.854  1.00  0.00           O  
ATOM    640  ND2 ASN A 251      26.137  -1.490  -8.001  1.00  0.00           N  
ATOM    641  N   PHE A 252      25.764  -1.885  -4.245  1.00  0.00           N  
ATOM    642  CA  PHE A 252      25.963  -3.055  -3.404  1.00  0.00           C  
ATOM    643  C   PHE A 252      26.460  -4.191  -4.263  1.00  0.00           C  
ATOM    644  O   PHE A 252      26.009  -4.366  -5.398  1.00  0.00           O  
ATOM    645  CB  PHE A 252      24.662  -3.433  -2.704  1.00  0.00           C  
ATOM    646  CG  PHE A 252      24.459  -2.698  -1.412  1.00  0.00           C  
ATOM    647  CD1 PHE A 252      24.052  -1.376  -1.413  1.00  0.00           C  
ATOM    648  CD2 PHE A 252      24.759  -3.313  -0.194  1.00  0.00           C  
ATOM    649  CE1 PHE A 252      23.949  -0.662  -0.216  1.00  0.00           C  
ATOM    650  CE2 PHE A 252      24.660  -2.617   1.017  1.00  0.00           C  
ATOM    651  CZ  PHE A 252      24.257  -1.288   1.007  1.00  0.00           C  
ATOM    652  N   THR A 253      27.396  -4.955  -3.713  1.00  0.00           N  
ATOM    653  CA  THR A 253      27.993  -6.058  -4.437  1.00  0.00           C  
ATOM    654  C   THR A 253      28.807  -6.899  -3.496  1.00  0.00           C  
ATOM    655  O   THR A 253      29.516  -6.375  -2.635  1.00  0.00           O  
ATOM    656  CB  THR A 253      28.958  -5.559  -5.538  1.00  0.00           C  
ATOM    657  OG1 THR A 253      29.746  -6.664  -6.018  1.00  0.00           O  
ATOM    658  CG2 THR A 253      29.891  -4.480  -4.976  1.00  0.00           C  
ATOM    659  N   PRO A 254      28.723  -8.230  -3.648  1.00  0.00           N  
ATOM    660  CA  PRO A 254      29.496  -9.111  -2.776  1.00  0.00           C  
ATOM    661  C   PRO A 254      30.996  -8.954  -3.013  1.00  0.00           C  
ATOM    662  O   PRO A 254      31.804  -9.410  -2.209  1.00  0.00           O  
ATOM    663  CB  PRO A 254      28.964 -10.494  -3.133  1.00  0.00           C  
ATOM    664  CG  PRO A 254      28.622 -10.336  -4.578  1.00  0.00           C  
ATOM    665  CD  PRO A 254      27.878  -9.017  -4.561  1.00  0.00           C  
ATOM    666  N   LYS A 255      31.383  -8.294  -4.105  1.00  0.00           N  
ATOM    667  CA  LYS A 255      32.814  -8.101  -4.359  1.00  0.00           C  
ATOM    668  C   LYS A 255      33.457  -7.032  -3.462  1.00  0.00           C  
ATOM    669  O   LYS A 255      34.693  -6.931  -3.391  1.00  0.00           O  
ATOM    670  CB  LYS A 255      33.066  -7.780  -5.840  1.00  0.00           C  
ATOM    671  CG  LYS A 255      32.567  -8.910  -6.764  1.00  0.00           C  
ATOM    672  CD  LYS A 255      33.079  -8.773  -8.202  1.00  0.00           C  
ATOM    673  CE  LYS A 255      32.724  -7.445  -8.849  1.00  0.00           C  
ATOM    674  NZ  LYS A 255      33.406  -7.322 -10.192  1.00  0.00           N  
ATOM    675  N   ALA A 256      32.627  -6.247  -2.783  1.00  0.00           N  
ATOM    676  CA  ALA A 256      33.131  -5.211  -1.873  1.00  0.00           C  
ATOM    677  C   ALA A 256      33.047  -5.827  -0.490  1.00  0.00           C  
ATOM    678  O   ALA A 256      31.963  -6.166  -0.029  1.00  0.00           O  
ATOM    679  CB  ALA A 256      32.260  -3.936  -1.932  1.00  0.00           C  
ATOM    680  N   LYS A 257      34.190  -5.962   0.166  1.00  0.00           N  
ATOM    681  CA  LYS A 257      34.225  -6.565   1.491  1.00  0.00           C  
ATOM    682  C   LYS A 257      33.246  -5.973   2.488  1.00  0.00           C  
ATOM    683  O   LYS A 257      32.771  -6.686   3.369  1.00  0.00           O  
ATOM    684  CB  LYS A 257      35.633  -6.498   2.047  1.00  0.00           C  
ATOM    685  CG  LYS A 257      36.587  -7.315   1.218  1.00  0.00           C  
ATOM    686  CD  LYS A 257      38.009  -7.158   1.694  1.00  0.00           C  
ATOM    687  CE  LYS A 257      38.958  -7.928   0.794  1.00  0.00           C  
ATOM    688  NZ  LYS A 257      40.375  -7.693   1.191  1.00  0.00           N  
ATOM    689  N   LEU A 258      32.925  -4.688   2.355  1.00  0.00           N  
ATOM    690  CA  LEU A 258      31.987  -4.067   3.284  1.00  0.00           C  
ATOM    691  C   LEU A 258      30.564  -4.080   2.761  1.00  0.00           C  
ATOM    692  O   LEU A 258      29.658  -3.488   3.361  1.00  0.00           O  
ATOM    693  CB  LEU A 258      32.436  -2.639   3.623  1.00  0.00           C  
ATOM    694  CG  LEU A 258      33.739  -2.631   4.427  1.00  0.00           C  
ATOM    695  CD1 LEU A 258      34.250  -1.215   4.660  1.00  0.00           C  
ATOM    696  CD2 LEU A 258      33.489  -3.328   5.769  1.00  0.00           C  
ATOM    697  N   GLY A 259      30.354  -4.745   1.631  1.00  0.00           N  
ATOM    698  CA  GLY A 259      29.002  -4.851   1.121  1.00  0.00           C  
ATOM    699  C   GLY A 259      28.621  -3.945  -0.028  1.00  0.00           C  
ATOM    700  O   GLY A 259      27.781  -4.311  -0.845  1.00  0.00           O  
ATOM    701  N   PHE A 261      29.232  -2.767  -0.098  1.00  0.00           N  
ATOM    702  CA  PHE A 261      28.917  -1.832  -1.165  1.00  0.00           C  
ATOM    703  C   PHE A 261      30.149  -0.977  -1.448  1.00  0.00           C  
ATOM    704  O   PHE A 261      31.128  -0.992  -0.691  1.00  0.00           O  
ATOM    705  CB  PHE A 261      27.747  -0.941  -0.750  1.00  0.00           C  
ATOM    706  CG  PHE A 261      28.101   0.091   0.296  1.00  0.00           C  
ATOM    707  CD1 PHE A 261      28.613   1.335  -0.074  1.00  0.00           C  
ATOM    708  CD2 PHE A 261      27.982  -0.206   1.656  1.00  0.00           C  
ATOM    709  CE1 PHE A 261      29.007   2.269   0.901  1.00  0.00           C  
ATOM    710  CE2 PHE A 261      28.378   0.730   2.638  1.00  0.00           C  
ATOM    711  CZ  PHE A 261      28.886   1.958   2.256  1.00  0.00           C  
ATOM    712  N   GLU A 262      30.081  -0.249  -2.550  1.00  0.00           N  
ATOM    713  CA  GLU A 262      31.150   0.641  -2.962  1.00  0.00           C  
ATOM    714  C   GLU A 262      30.435   1.864  -3.517  1.00  0.00           C  
ATOM    715  O   GLU A 262      29.239   1.815  -3.822  1.00  0.00           O  
ATOM    716  CB  GLU A 262      31.984  -0.024  -4.069  1.00  0.00           C  
ATOM    717  CG  GLU A 262      31.139  -0.341  -5.306  1.00  0.00           C  
ATOM    718  CD  GLU A 262      31.801  -1.315  -6.277  1.00  0.00           C  
ATOM    719  OE1 GLU A 262      32.975  -1.689  -6.070  1.00  0.00           O  
ATOM    720  OE2 GLU A 262      31.114  -1.700  -7.251  1.00  0.00           O  
ATOM    721  N   ILE A 263      31.166   2.957  -3.640  1.00  0.00           N  
ATOM    722  CA  ILE A 263      30.628   4.178  -4.223  1.00  0.00           C  
ATOM    723  C   ILE A 263      31.327   4.306  -5.583  1.00  0.00           C  
ATOM    724  O   ILE A 263      32.565   4.213  -5.650  1.00  0.00           O  
ATOM    725  CB  ILE A 263      31.006   5.432  -3.397  1.00  0.00           C  
ATOM    726  CG1 ILE A 263      30.416   5.334  -1.973  1.00  0.00           C  
ATOM    727  CG2 ILE A 263      30.540   6.705  -4.141  1.00  0.00           C  
ATOM    728  CD1 ILE A 263      28.918   5.170  -1.965  1.00  0.00           C  
ATOM    729  N   LEU A 264      30.539   4.481  -6.652  1.00  0.00           N  
ATOM    730  CA  LEU A 264      31.058   4.677  -8.014  1.00  0.00           C  
ATOM    731  C   LEU A 264      31.056   6.204  -8.061  1.00  0.00           C  
ATOM    732  O   LEU A 264      30.010   6.840  -8.202  1.00  0.00           O  
ATOM    733  CB  LEU A 264      30.081   4.062  -9.026  1.00  0.00           C  
ATOM    734  CG  LEU A 264      29.748   2.625  -8.611  1.00  0.00           C  
ATOM    735  CD1 LEU A 264      28.717   2.011  -9.591  1.00  0.00           C  
ATOM    736  CD2 LEU A 264      31.048   1.797  -8.557  1.00  0.00           C  
ATOM    737  N   PRO A 266      32.243   6.808  -7.992  1.00  0.00           N  
ATOM    738  CA  PRO A 266      32.426   8.256  -7.974  1.00  0.00           C  
ATOM    739  C   PRO A 266      32.160   9.048  -9.231  1.00  0.00           C  
ATOM    740  O   PRO A 266      32.508   8.620 -10.333  1.00  0.00           O  
ATOM    741  CB  PRO A 266      33.864   8.386  -7.525  1.00  0.00           C  
ATOM    742  CG  PRO A 266      34.501   7.296  -8.357  1.00  0.00           C  
ATOM    743  CD  PRO A 266      33.553   6.135  -8.036  1.00  0.00           C  
ATOM    744  N   GLU A 267      31.535  10.203  -9.042  1.00  0.00           N  
ATOM    745  CA  GLU A 267      31.238  11.137 -10.128  1.00  0.00           C  
ATOM    746  C   GLU A 267      32.146  12.346  -9.960  1.00  0.00           C  
ATOM    747  O   GLU A 267      32.617  12.926 -10.935  1.00  0.00           O  
ATOM    748  CB  GLU A 267      29.778  11.594 -10.063  1.00  0.00           C  
ATOM    749  CG  GLU A 267      28.775  10.544 -10.507  1.00  0.00           C  
ATOM    750  CD  GLU A 267      27.338  10.963 -10.229  1.00  0.00           C  
ATOM    751  OE1 GLU A 267      26.983  12.136 -10.509  1.00  0.00           O  
ATOM    752  OE2 GLU A 267      26.563  10.113  -9.729  1.00  0.00           O  
ATOM    753  N   LYS A 268      32.398  12.725  -8.709  1.00  0.00           N  
ATOM    754  CA  LYS A 268      33.236  13.882  -8.440  1.00  0.00           C  
ATOM    755  C   LYS A 268      34.008  13.695  -7.151  1.00  0.00           C  
ATOM    756  O   LYS A 268      33.493  13.128  -6.173  1.00  0.00           O  
ATOM    757  CB  LYS A 268      32.356  15.133  -8.363  1.00  0.00           C  
ATOM    758  CG  LYS A 268      33.084  16.419  -8.006  1.00  0.00           C  
ATOM    759  CD  LYS A 268      32.089  17.598  -8.013  1.00  0.00           C  
ATOM    760  CE  LYS A 268      32.756  18.891  -7.526  1.00  0.00           C  
ATOM    761  NZ  LYS A 268      33.996  19.166  -8.317  1.00  0.00           N  
ATOM    762  N   ILE A 269      35.260  14.129  -7.156  1.00  0.00           N  
ATOM    763  CA  ILE A 269      36.085  14.022  -5.967  1.00  0.00           C  
ATOM    764  C   ILE A 269      36.728  15.386  -5.724  1.00  0.00           C  
ATOM    765  O   ILE A 269      37.300  15.978  -6.641  1.00  0.00           O  
ATOM    766  CB  ILE A 269      37.207  12.960  -6.139  1.00  0.00           C  
ATOM    767  CG1 ILE A 269      36.573  11.572  -6.383  1.00  0.00           C  
ATOM    768  CG2 ILE A 269      38.102  12.945  -4.905  1.00  0.00           C  
ATOM    769  CD1 ILE A 269      37.570  10.422  -6.414  1.00  0.00           C  
ATOM    770  N   VAL A 270      36.623  15.889  -4.499  1.00  0.00           N  
ATOM    771  CA  VAL A 270      37.243  17.164  -4.166  1.00  0.00           C  
ATOM    772  C   VAL A 270      38.229  16.954  -3.014  1.00  0.00           C  
ATOM    773  O   VAL A 270      37.937  16.220  -2.053  1.00  0.00           O  
ATOM    774  CB  VAL A 270      36.176  18.222  -3.780  1.00  0.00           C  
ATOM    775  CG1 VAL A 270      35.164  18.398  -4.924  1.00  0.00           C  
ATOM    776  CG2 VAL A 270      35.468  17.806  -2.524  1.00  0.00           C  
ATOM    777  N   VAL A 271      39.416  17.547  -3.130  1.00  0.00           N  
ATOM    778  CA  VAL A 271      40.419  17.451  -2.084  1.00  0.00           C  
ATOM    779  C   VAL A 271      40.216  18.682  -1.206  1.00  0.00           C  
ATOM    780  O   VAL A 271      40.414  19.806  -1.643  1.00  0.00           O  
ATOM    781  CB  VAL A 271      41.856  17.465  -2.642  1.00  0.00           C  
ATOM    782  CG1 VAL A 271      42.852  17.533  -1.503  1.00  0.00           C  
ATOM    783  CG2 VAL A 271      42.112  16.197  -3.466  1.00  0.00           C  
ATOM    784  N   LEU A 272      39.800  18.464   0.028  1.00  0.00           N  
ATOM    785  CA  LEU A 272      39.537  19.572   0.938  1.00  0.00           C  
ATOM    786  C   LEU A 272      40.802  20.049   1.657  1.00  0.00           C  
ATOM    787  O   LEU A 272      40.954  21.243   1.915  1.00  0.00           O  
ATOM    788  CB  LEU A 272      38.457  19.140   1.944  1.00  0.00           C  
ATOM    789  CG  LEU A 272      37.109  18.839   1.275  1.00  0.00           C  
ATOM    790  CD1 LEU A 272      36.075  18.336   2.317  1.00  0.00           C  
ATOM    791  CD2 LEU A 272      36.586  20.123   0.607  1.00  0.00           C  
ATOM    792  N   ASN A 273      41.712  19.141   2.001  1.00  0.00           N  
ATOM    793  CA  ASN A 273      42.936  19.599   2.658  1.00  0.00           C  
ATOM    794  C   ASN A 273      43.935  18.477   2.582  1.00  0.00           C  
ATOM    795  O   ASN A 273      43.559  17.311   2.611  1.00  0.00           O  
ATOM    796  CB  ASN A 273      42.651  19.999   4.115  1.00  0.00           C  
ATOM    797  CG  ASN A 273      43.582  21.106   4.616  1.00  0.00           C  
ATOM    798  OD1 ASN A 273      43.364  21.663   5.676  1.00  0.00           O  
ATOM    799  ND2 ASN A 273      44.602  21.429   3.851  1.00  0.00           N  
ATOM    800  N   ARG A 274      45.205  18.824   2.459  1.00  0.00           N  
ATOM    801  CA  ARG A 274      46.266  17.830   2.325  1.00  0.00           C  
ATOM    802  C   ARG A 274      47.041  17.616   3.622  1.00  0.00           C  
ATOM    803  O   ARG A 274      47.281  18.559   4.367  1.00  0.00           O  
ATOM    804  CB  ARG A 274      47.193  18.272   1.181  1.00  0.00           C  
ATOM    805  CG  ARG A 274      46.419  18.383  -0.134  1.00  0.00           C  
ATOM    806  CD  ARG A 274      47.255  18.879  -1.312  1.00  0.00           C  
ATOM    807  NE  ARG A 274      46.503  18.812  -2.570  1.00  0.00           N  
ATOM    808  CZ  ARG A 274      45.434  19.544  -2.889  1.00  0.00           C  
ATOM    809  NH1 ARG A 274      44.929  20.451  -2.053  1.00  0.00           N  
ATOM    810  NH2 ARG A 274      44.846  19.349  -4.057  1.00  0.00           N  
ATOM    811  N   ALA A 275      47.429  16.377   3.901  1.00  0.00           N  
ATOM    812  CA  ALA A 275      48.154  16.102   5.140  1.00  0.00           C  
ATOM    813  C   ALA A 275      49.660  16.113   4.962  1.00  0.00           C  
ATOM    814  O   ALA A 275      50.168  15.657   3.936  1.00  0.00           O  
ATOM    815  CB  ALA A 275      47.730  14.745   5.708  1.00  0.00           C  
ATOM    816  N   GLU A 276      50.374  16.628   5.962  1.00  0.00           N  
ATOM    817  CA  GLU A 276      51.833  16.625   5.909  1.00  0.00           C  
ATOM    818  C   GLU A 276      52.277  15.239   6.386  1.00  0.00           C  
ATOM    819  O   GLU A 276      51.463  14.440   6.893  1.00  0.00           O  
ATOM    820  CB  GLU A 276      52.417  17.702   6.830  1.00  0.00           C  
ATOM    821  CG  GLU A 276      52.321  19.118   6.287  1.00  0.00           C  
ATOM    822  CD  GLU A 276      52.847  20.154   7.280  1.00  0.00           C  
ATOM    823  OE1 GLU A 276      53.851  19.881   7.979  1.00  0.00           O  
ATOM    824  OE2 GLU A 276      52.272  21.254   7.345  1.00  0.00           O  
ATOM    825  N   THR A 277      53.557  14.944   6.177  1.00  0.00           N  
ATOM    826  CA  THR A 277      54.140  13.696   6.607  1.00  0.00           C  
ATOM    827  C   THR A 277      55.500  14.081   7.198  1.00  0.00           C  
ATOM    828  O   THR A 277      56.112  15.053   6.768  1.00  0.00           O  
ATOM    829  CB  THR A 277      54.316  12.715   5.411  1.00  0.00           C  
ATOM    830  OG1 THR A 277      54.835  11.469   5.891  1.00  0.00           O  
ATOM    831  CG2 THR A 277      55.261  13.298   4.372  1.00  0.00           C  
ATOM    832  N   PRO A 278      55.969  13.359   8.221  1.00  0.00           N  
ATOM    833  CA  PRO A 278      55.348  12.209   8.889  1.00  0.00           C  
ATOM    834  C   PRO A 278      54.204  12.632   9.821  1.00  0.00           C  
ATOM    835  O   PRO A 278      54.174  13.759  10.296  1.00  0.00           O  
ATOM    836  CB  PRO A 278      56.509  11.633   9.682  1.00  0.00           C  
ATOM    837  CG  PRO A 278      57.203  12.917  10.144  1.00  0.00           C  
ATOM    838  CD  PRO A 278      57.299  13.626   8.803  1.00  0.00           C  
ATOM    839  N   LEU A 279      53.288  11.709  10.086  1.00  0.00           N  
ATOM    840  CA  LEU A 279      52.157  11.960  10.992  1.00  0.00           C  
ATOM    841  C   LEU A 279      52.667  11.863  12.426  1.00  0.00           C  
ATOM    842  O   LEU A 279      53.601  11.104  12.703  1.00  0.00           O  
ATOM    843  CB  LEU A 279      51.094  10.889  10.776  1.00  0.00           C  
ATOM    844  CG  LEU A 279      50.478  10.868   9.375  1.00  0.00           C  
ATOM    845  CD1 LEU A 279      49.759   9.552   9.145  1.00  0.00           C  
ATOM    846  CD2 LEU A 279      49.548  12.073   9.213  1.00  0.00           C  
ATOM    847  N   PRO A 281      52.075  12.636  13.364  1.00  0.00           N  
ATOM    848  CA  PRO A 281      52.484  12.609  14.775  1.00  0.00           C  
ATOM    849  C   PRO A 281      52.284  11.234  15.396  1.00  0.00           C  
ATOM    850  O   PRO A 281      53.009  10.831  16.298  1.00  0.00           O  
ATOM    851  CB  PRO A 281      51.549  13.633  15.422  1.00  0.00           C  
ATOM    852  CG  PRO A 281      51.303  14.616  14.291  1.00  0.00           C  
ATOM    853  CD  PRO A 281      50.998  13.625  13.177  1.00  0.00           C  
ATOM    854  N   LEU A 282      51.252  10.538  14.941  1.00  0.00           N  
ATOM    855  CA  LEU A 282      50.940   9.195  15.427  1.00  0.00           C  
ATOM    856  C   LEU A 282      50.541   8.374  14.218  1.00  0.00           C  
ATOM    857  O   LEU A 282      50.205   8.932  13.172  1.00  0.00           O  
ATOM    858  CB  LEU A 282      49.764   9.218  16.412  1.00  0.00           C  
ATOM    859  CG  LEU A 282      49.877  10.006  17.713  1.00  0.00           C  
ATOM    860  CD1 LEU A 282      48.547   9.874  18.428  1.00  0.00           C  
ATOM    861  CD2 LEU A 282      51.007   9.470  18.598  1.00  0.00           C  
ATOM    862  N   ASP A 283      50.561   7.056  14.368  1.00  0.00           N  
ATOM    863  CA  ASP A 283      50.218   6.143  13.284  1.00  0.00           C  
ATOM    864  C   ASP A 283      48.765   5.703  13.395  1.00  0.00           C  
ATOM    865  O   ASP A 283      48.418   4.876  14.229  1.00  0.00           O  
ATOM    866  CB  ASP A 283      51.156   4.925  13.326  1.00  0.00           C  
ATOM    867  CG  ASP A 283      50.772   3.861  12.317  1.00  0.00           C  
ATOM    868  OD1 ASP A 283      49.974   4.154  11.397  1.00  0.00           O  
ATOM    869  OD2 ASP A 283      51.293   2.734  12.439  1.00  0.00           O  
ATOM    870  N   PRO A 291      47.901   6.231  12.523  1.00  0.00           N  
ATOM    871  CA  PRO A 291      46.476   5.895  12.539  1.00  0.00           C  
ATOM    872  C   PRO A 291      46.149   4.477  12.100  1.00  0.00           C  
ATOM    873  O   PRO A 291      45.007   4.038  12.260  1.00  0.00           O  
ATOM    874  CB  PRO A 291      45.868   6.921  11.571  1.00  0.00           C  
ATOM    875  CG  PRO A 291      46.952   7.998  11.459  1.00  0.00           C  
ATOM    876  CD  PRO A 291      48.182   7.163  11.421  1.00  0.00           C  
ATOM    877  N   THR A 292      47.127   3.778  11.517  1.00  0.00           N  
ATOM    878  CA  THR A 292      46.882   2.418  11.050  1.00  0.00           C  
ATOM    879  C   THR A 292      46.982   1.482  12.219  1.00  0.00           C  
ATOM    880  O   THR A 292      46.533   0.346  12.139  1.00  0.00           O  
ATOM    881  CB  THR A 292      47.906   1.942   9.984  1.00  0.00           C  
ATOM    882  OG1 THR A 292      49.188   1.768  10.599  1.00  0.00           O  
ATOM    883  CG2 THR A 292      48.017   2.957   8.842  1.00  0.00           C  
ATOM    884  N   GLY A 293      47.575   1.963  13.309  1.00  0.00           N  
ATOM    885  CA  GLY A 293      47.725   1.139  14.494  1.00  0.00           C  
ATOM    886  C   GLY A 293      48.923   0.191  14.492  1.00  0.00           C  
ATOM    887  O   GLY A 293      49.167  -0.488  15.485  1.00  0.00           O  
ATOM    888  N   LYS A 296      49.680   0.143  13.400  1.00  0.00           N  
ATOM    889  CA  LYS A 296      50.839  -0.754  13.329  1.00  0.00           C  
ATOM    890  C   LYS A 296      51.953  -0.336  14.279  1.00  0.00           C  
ATOM    891  O   LYS A 296      52.521  -1.172  14.982  1.00  0.00           O  
ATOM    892  CB  LYS A 296      51.384  -0.812  11.900  1.00  0.00           C  
ATOM    893  CG  LYS A 296      50.383  -1.329  10.880  1.00  0.00           C  
ATOM    894  CD  LYS A 296      50.944  -1.162   9.475  1.00  0.00           C  
ATOM    895  CE  LYS A 296      49.913  -1.480   8.418  1.00  0.00           C  
ATOM    896  NZ  LYS A 296      50.509  -1.271   7.071  1.00  0.00           N  
ATOM    897  N   VAL A 297      52.268   0.957  14.291  1.00  0.00           N  
ATOM    898  CA  VAL A 297      53.308   1.481  15.168  1.00  0.00           C  
ATOM    899  C   VAL A 297      52.667   2.040  16.436  1.00  0.00           C  
ATOM    900  O   VAL A 297      51.908   3.016  16.382  1.00  0.00           O  
ATOM    901  CB  VAL A 297      54.100   2.619  14.486  1.00  0.00           C  
ATOM    902  CG1 VAL A 297      55.165   3.131  15.435  1.00  0.00           C  
ATOM    903  CG2 VAL A 297      54.734   2.132  13.187  1.00  0.00           C  
ATOM    904  N   LYS A 298      52.982   1.430  17.575  1.00  0.00           N  
ATOM    905  CA  LYS A 298      52.428   1.872  18.850  1.00  0.00           C  
ATOM    906  C   LYS A 298      53.148   3.096  19.412  1.00  0.00           C  
ATOM    907  O   LYS A 298      54.323   3.323  19.141  1.00  0.00           O  
ATOM    908  CB  LYS A 298      52.475   0.738  19.874  1.00  0.00           C  
ATOM    909  CG  LYS A 298      51.723  -0.516  19.436  1.00  0.00           C  
ATOM    910  CD  LYS A 298      50.274  -0.190  19.048  1.00  0.00           C  
ATOM    911  CE  LYS A 298      49.539  -1.422  18.548  1.00  0.00           C  
ATOM    912  NZ  LYS A 298      48.211  -1.056  17.973  1.00  0.00           N  
ATOM    913  N   ALA A 303      52.425   3.901  20.186  1.00  0.00           N  
ATOM    914  CA  ALA A 303      53.013   5.091  20.789  1.00  0.00           C  
ATOM    915  C   ALA A 303      52.654   5.085  22.268  1.00  0.00           C  
ATOM    916  O   ALA A 303      51.625   4.518  22.646  1.00  0.00           O  
ATOM    917  CB  ALA A 303      52.453   6.348  20.117  1.00  0.00           C  
ATOM    918  N   GLU A 305      53.485   5.707  23.099  1.00  0.00           N  
ATOM    919  CA  GLU A 305      53.203   5.761  24.529  1.00  0.00           C  
ATOM    920  C   GLU A 305      52.041   6.732  24.796  1.00  0.00           C  
ATOM    921  O   GLU A 305      51.728   7.584  23.966  1.00  0.00           O  
ATOM    922  CB  GLU A 305      54.438   6.213  25.312  1.00  0.00           C  
ATOM    923  CG  GLU A 305      55.597   5.200  25.286  1.00  0.00           C  
ATOM    924  CD  GLU A 305      55.199   3.856  25.868  1.00  0.00           C  
ATOM    925  OE1 GLU A 305      54.757   3.811  27.030  1.00  0.00           O  
ATOM    926  OE2 GLU A 305      55.319   2.834  25.170  1.00  0.00           O  
ATOM    927  N   LEU A 306      51.432   6.600  25.967  1.00  0.00           N  
ATOM    928  CA  LEU A 306      50.298   7.440  26.332  1.00  0.00           C  
ATOM    929  C   LEU A 306      50.619   8.920  26.234  1.00  0.00           C  
ATOM    930  O   LEU A 306      49.854   9.679  25.665  1.00  0.00           O  
ATOM    931  CB  LEU A 306      49.820   7.080  27.745  1.00  0.00           C  
ATOM    932  CG  LEU A 306      48.623   7.860  28.310  1.00  0.00           C  
ATOM    933  CD1 LEU A 306      47.411   7.698  27.405  1.00  0.00           C  
ATOM    934  CD2 LEU A 306      48.302   7.344  29.736  1.00  0.00           C  
ATOM    935  N   ASP A 307      51.762   9.347  26.765  1.00  0.00           N  
ATOM    936  CA  ASP A 307      52.098  10.781  26.709  1.00  0.00           C  
ATOM    937  C   ASP A 307      52.083  11.345  25.299  1.00  0.00           C  
ATOM    938  O   ASP A 307      51.591  12.449  25.068  1.00  0.00           O  
ATOM    939  CB  ASP A 307      53.464  11.046  27.339  1.00  0.00           C  
ATOM    940  CG  ASP A 307      53.414  11.121  28.853  1.00  0.00           C  
ATOM    941  OD1 ASP A 307      52.312  11.321  29.446  1.00  0.00           O  
ATOM    942  OD2 ASP A 307      54.513  11.009  29.452  1.00  0.00           O  
ATOM    943  N   THR A 308      52.621  10.584  24.349  1.00  0.00           N  
ATOM    944  CA  THR A 308      52.664  11.035  22.974  1.00  0.00           C  
ATOM    945  C   THR A 308      51.256  11.101  22.384  1.00  0.00           C  
ATOM    946  O   THR A 308      50.938  11.995  21.601  1.00  0.00           O  
ATOM    947  CB  THR A 308      53.523  10.090  22.117  1.00  0.00           C  
ATOM    948  OG1 THR A 308      54.765   9.849  22.791  1.00  0.00           O  
ATOM    949  CG2 THR A 308      53.796  10.721  20.751  1.00  0.00           C  
ATOM    950  N   ARG A 309      50.416  10.147  22.762  1.00  0.00           N  
ATOM    951  CA  ARG A 309      49.047  10.132  22.262  1.00  0.00           C  
ATOM    952  C   ARG A 309      48.288  11.323  22.850  1.00  0.00           C  
ATOM    953  O   ARG A 309      47.578  12.020  22.141  1.00  0.00           O  
ATOM    954  CB  ARG A 309      48.371   8.814  22.618  1.00  0.00           C  
ATOM    955  CG  ARG A 309      48.963   7.594  21.869  1.00  0.00           C  
ATOM    956  CD  ARG A 309      48.466   6.323  22.502  1.00  0.00           C  
ATOM    957  NE  ARG A 309      47.022   6.464  22.660  1.00  0.00           N  
ATOM    958  CZ  ARG A 309      46.300   5.919  23.627  1.00  0.00           C  
ATOM    959  NH1 ARG A 309      46.865   5.153  24.575  1.00  0.00           N  
ATOM    960  NH2 ARG A 309      45.006   6.193  23.671  1.00  0.00           N  
ATOM    961  N   LEU A 310      48.443  11.566  24.145  1.00  0.00           N  
ATOM    962  CA  LEU A 310      47.774  12.715  24.753  1.00  0.00           C  
ATOM    963  C   LEU A 310      48.257  14.030  24.108  1.00  0.00           C  
ATOM    964  O   LEU A 310      47.496  14.996  23.991  1.00  0.00           O  
ATOM    965  CB  LEU A 310      48.029  12.727  26.256  1.00  0.00           C  
ATOM    966  CG  LEU A 310      47.423  11.539  27.029  1.00  0.00           C  
ATOM    967  CD1 LEU A 310      47.782  11.618  28.519  1.00  0.00           C  
ATOM    968  CD2 LEU A 310      45.888  11.535  26.852  1.00  0.00           C  
ATOM    969  N   ASN A 311      49.516  14.084  23.674  1.00  0.00           N  
ATOM    970  CA  ASN A 311      50.013  15.309  23.027  1.00  0.00           C  
ATOM    971  C   ASN A 311      49.458  15.524  21.614  1.00  0.00           C  
ATOM    972  O   ASN A 311      49.541  16.638  21.069  1.00  0.00           O  
ATOM    973  CB  ASN A 311      51.542  15.310  22.927  1.00  0.00           C  
ATOM    974  CG  ASN A 311      52.219  15.418  24.279  1.00  0.00           C  
ATOM    975  OD1 ASN A 311      51.619  15.881  25.241  1.00  0.00           O  
ATOM    976  ND2 ASN A 311      53.486  15.030  24.345  1.00  0.00           N  
ATOM    977  N   ASN A 312      48.890  14.470  21.032  1.00  0.00           N  
ATOM    978  CA  ASN A 312      48.368  14.524  19.674  1.00  0.00           C  
ATOM    979  C   ASN A 312      46.992  13.855  19.648  1.00  0.00           C  
ATOM    980  O   ASN A 312      46.720  12.961  18.843  1.00  0.00           O  
ATOM    981  CB  ASN A 312      49.356  13.793  18.760  1.00  0.00           C  
ATOM    982  CG  ASN A 312      50.685  14.517  18.666  1.00  0.00           C  
ATOM    983  OD1 ASN A 312      50.792  15.526  17.959  1.00  0.00           O  
ATOM    984  ND2 ASN A 312      51.689  14.039  19.403  1.00  0.00           N  
ATOM    985  N   ARG A 313      46.115  14.336  20.517  1.00  0.00           N  
ATOM    986  CA  ARG A 313      44.792  13.760  20.656  1.00  0.00           C  
ATOM    987  C   ARG A 313      43.990  13.756  19.354  1.00  0.00           C  
ATOM    988  O   ARG A 313      43.264  12.791  19.096  1.00  0.00           O  
ATOM    989  CB  ARG A 313      44.088  14.503  21.800  1.00  0.00           C  
ATOM    990  CG  ARG A 313      43.152  13.708  22.631  1.00  0.00           C  
ATOM    991  CD  ARG A 313      43.698  12.360  23.080  1.00  0.00           C  
ATOM    992  NE  ARG A 313      43.225  12.047  24.426  1.00  0.00           N  
ATOM    993  CZ  ARG A 313      43.086  10.822  24.931  1.00  0.00           C  
ATOM    994  NH1 ARG A 313      43.383   9.743  24.200  1.00  0.00           N  
ATOM    995  NH2 ARG A 313      42.648  10.688  26.178  1.00  0.00           N  
ATOM    996  N   PHE A 314      44.123  14.788  18.506  1.00  0.00           N  
ATOM    997  CA  PHE A 314      43.385  14.807  17.230  1.00  0.00           C  
ATOM    998  C   PHE A 314      43.799  13.621  16.346  1.00  0.00           C  
ATOM    999  O   PHE A 314      43.009  13.114  15.552  1.00  0.00           O  
ATOM   1000  CB  PHE A 314      43.582  16.143  16.477  1.00  0.00           C  
ATOM   1001  CG  PHE A 314      44.977  16.369  15.971  1.00  0.00           C  
ATOM   1002  CD1 PHE A 314      45.928  16.964  16.790  1.00  0.00           C  
ATOM   1003  CD2 PHE A 314      45.352  15.925  14.720  1.00  0.00           C  
ATOM   1004  CE1 PHE A 314      47.253  17.105  16.360  1.00  0.00           C  
ATOM   1005  CE2 PHE A 314      46.670  16.058  14.271  1.00  0.00           C  
ATOM   1006  CZ  PHE A 314      47.621  16.645  15.089  1.00  0.00           C  
ATOM   1007  N   MET A 315      45.043  13.182  16.460  1.00  0.00           N  
ATOM   1008  CA  MET A 315      45.465  12.006  15.692  1.00  0.00           C  
ATOM   1009  C   MET A 315      44.973  10.725  16.375  1.00  0.00           C  
ATOM   1010  O   MET A 315      44.550   9.768  15.718  1.00  0.00           O  
ATOM   1011  CB  MET A 315      47.001  11.892  15.603  1.00  0.00           C  
ATOM   1012  CG  MET A 315      47.706  12.828  14.655  1.00  0.00           C  
ATOM   1013  SD  MET A 315      47.047  12.758  12.995  1.00  0.00           S  
ATOM   1014  CE  MET A 315      47.278  11.080  12.609  1.00  0.00           C  
ATOM   1015  N   ASP A 316      45.074  10.702  17.702  1.00  0.00           N  
ATOM   1016  CA  ASP A 316      44.723   9.535  18.500  1.00  0.00           C  
ATOM   1017  C   ASP A 316      43.294   9.069  18.271  1.00  0.00           C  
ATOM   1018  O   ASP A 316      43.054   7.870  18.127  1.00  0.00           O  
ATOM   1019  CB  ASP A 316      45.006   9.840  19.981  1.00  0.00           C  
ATOM   1020  CG  ASP A 316      45.174   8.578  20.826  1.00  0.00           C  
ATOM   1021  OD1 ASP A 316      45.759   7.581  20.333  1.00  0.00           O  
ATOM   1022  OD2 ASP A 316      44.736   8.588  21.988  1.00  0.00           O  
ATOM   1023  N   LEU A 317      42.335   9.996  18.177  1.00  0.00           N  
ATOM   1024  CA  LEU A 317      40.956   9.557  17.953  1.00  0.00           C  
ATOM   1025  C   LEU A 317      40.664   9.016  16.543  1.00  0.00           C  
ATOM   1026  O   LEU A 317      39.567   8.531  16.278  1.00  0.00           O  
ATOM   1027  CB  LEU A 317      39.951  10.671  18.289  1.00  0.00           C  
ATOM   1028  CG  LEU A 317      39.493  10.734  19.762  1.00  0.00           C  
ATOM   1029  CD1 LEU A 317      40.632  11.227  20.694  1.00  0.00           C  
ATOM   1030  CD2 LEU A 317      38.333  11.727  19.850  1.00  0.00           C  
ATOM   1031  N   ARG A 318      41.624   9.100  15.631  1.00  0.00           N  
ATOM   1032  CA  ARG A 318      41.375   8.529  14.308  1.00  0.00           C  
ATOM   1033  C   ARG A 318      41.434   7.012  14.358  1.00  0.00           C  
ATOM   1034  O   ARG A 318      41.052   6.337  13.406  1.00  0.00           O  
ATOM   1035  CB  ARG A 318      42.369   9.076  13.282  1.00  0.00           C  
ATOM   1036  CG  ARG A 318      42.219  10.567  13.117  1.00  0.00           C  
ATOM   1037  CD  ARG A 318      43.263  11.122  12.139  1.00  0.00           C  
ATOM   1038  NE  ARG A 318      43.222  12.583  12.059  1.00  0.00           N  
ATOM   1039  CZ  ARG A 318      43.952  13.301  11.217  1.00  0.00           C  
ATOM   1040  NH1 ARG A 318      44.785  12.676  10.374  1.00  0.00           N  
ATOM   1041  NH2 ARG A 318      43.886  14.636  11.233  1.00  0.00           N  
ATOM   1042  N   ARG A 319      41.941   6.470  15.461  1.00  0.00           N  
ATOM   1043  CA  ARG A 319      41.973   5.013  15.640  1.00  0.00           C  
ATOM   1044  C   ARG A 319      40.638   4.608  16.266  1.00  0.00           C  
ATOM   1045  O   ARG A 319      40.207   5.198  17.247  1.00  0.00           O  
ATOM   1046  CB  ARG A 319      43.156   4.598  16.531  1.00  0.00           C  
ATOM   1047  CG  ARG A 319      44.487   4.877  15.818  1.00  0.00           C  
ATOM   1048  CD  ARG A 319      45.713   4.271  16.485  1.00  0.00           C  
ATOM   1049  NE  ARG A 319      45.882   4.688  17.873  1.00  0.00           N  
ATOM   1050  CZ  ARG A 319      45.523   3.960  18.928  1.00  0.00           C  
ATOM   1051  NH1 ARG A 319      44.972   2.771  18.760  1.00  0.00           N  
ATOM   1052  NH2 ARG A 319      45.716   4.433  20.159  1.00  0.00           N  
ATOM   1053  N   PRO A 320      39.960   3.598  15.687  1.00  0.00           N  
ATOM   1054  CA  PRO A 320      38.669   3.118  16.182  1.00  0.00           C  
ATOM   1055  C   PRO A 320      38.593   2.824  17.673  1.00  0.00           C  
ATOM   1056  O   PRO A 320      37.581   3.125  18.300  1.00  0.00           O  
ATOM   1057  CB  PRO A 320      38.422   1.867  15.333  1.00  0.00           C  
ATOM   1058  CG  PRO A 320      39.019   2.277  14.019  1.00  0.00           C  
ATOM   1059  CD  PRO A 320      40.365   2.802  14.517  1.00  0.00           C  
ATOM   1060  N   GLU A 321      39.647   2.255  18.252  1.00  0.00           N  
ATOM   1061  CA  GLU A 321      39.566   1.912  19.669  1.00  0.00           C  
ATOM   1062  C   GLU A 321      39.574   3.150  20.587  1.00  0.00           C  
ATOM   1063  O   GLU A 321      39.067   3.086  21.707  1.00  0.00           O  
ATOM   1064  CB  GLU A 321      40.685   0.922  20.066  1.00  0.00           C  
ATOM   1065  CG  GLU A 321      42.075   1.494  20.116  1.00  0.00           C  
ATOM   1066  CD  GLU A 321      43.145   0.455  20.449  1.00  0.00           C  
ATOM   1067  OE1 GLU A 321      42.826  -0.763  20.488  1.00  0.00           O  
ATOM   1068  OE2 GLU A 321      44.312   0.866  20.655  1.00  0.00           O  
ATOM   1069  N   VAL A 322      40.101   4.277  20.102  1.00  0.00           N  
ATOM   1070  CA  VAL A 322      40.133   5.486  20.920  1.00  0.00           C  
ATOM   1071  C   VAL A 322      38.818   6.243  20.679  1.00  0.00           C  
ATOM   1072  O   VAL A 322      38.161   6.696  21.632  1.00  0.00           O  
ATOM   1073  CB  VAL A 322      41.338   6.382  20.572  1.00  0.00           C  
ATOM   1074  CG1 VAL A 322      41.326   7.655  21.485  1.00  0.00           C  
ATOM   1075  CG2 VAL A 322      42.655   5.584  20.760  1.00  0.00           C  
ATOM   1076  N   MET A 323      38.437   6.379  19.412  1.00  0.00           N  
ATOM   1077  CA  MET A 323      37.171   7.027  19.093  1.00  0.00           C  
ATOM   1078  C   MET A 323      36.069   6.292  19.897  1.00  0.00           C  
ATOM   1079  O   MET A 323      35.138   6.914  20.432  1.00  0.00           O  
ATOM   1080  CB  MET A 323      36.891   6.916  17.584  1.00  0.00           C  
ATOM   1081  CG  MET A 323      35.492   7.381  17.197  1.00  0.00           C  
ATOM   1082  SD  MET A 323      35.249   9.152  17.515  1.00  0.00           S  
ATOM   1083  CE  MET A 323      36.243   9.873  16.133  1.00  0.00           C  
ATOM   1084  N   ALA A 324      36.201   4.966  20.003  1.00  0.00           N  
ATOM   1085  CA  ALA A 324      35.187   4.178  20.718  1.00  0.00           C  
ATOM   1086  C   ALA A 324      35.004   4.677  22.154  1.00  0.00           C  
ATOM   1087  O   ALA A 324      33.886   4.784  22.647  1.00  0.00           O  
ATOM   1088  CB  ALA A 324      35.568   2.699  20.720  1.00  0.00           C  
ATOM   1089  N   ILE A 325      36.108   4.965  22.824  1.00  0.00           N  
ATOM   1090  CA  ILE A 325      36.015   5.445  24.194  1.00  0.00           C  
ATOM   1091  C   ILE A 325      35.274   6.773  24.261  1.00  0.00           C  
ATOM   1092  O   ILE A 325      34.416   6.953  25.115  1.00  0.00           O  
ATOM   1093  CB  ILE A 325      37.405   5.619  24.813  1.00  0.00           C  
ATOM   1094  CG1 ILE A 325      38.063   4.229  24.966  1.00  0.00           C  
ATOM   1095  CG2 ILE A 325      37.287   6.287  26.186  1.00  0.00           C  
ATOM   1096  CD1 ILE A 325      39.539   4.287  25.439  1.00  0.00           C  
ATOM   1097  N   PHE A 332      35.591   7.702  23.365  1.00  0.00           N  
ATOM   1098  CA  PHE A 332      34.895   8.968  23.464  1.00  0.00           C  
ATOM   1099  C   PHE A 332      33.464   8.957  23.027  1.00  0.00           C  
ATOM   1100  O   PHE A 332      32.663   9.768  23.496  1.00  0.00           O  
ATOM   1101  CB  PHE A 332      35.748  10.070  22.856  1.00  0.00           C  
ATOM   1102  CG  PHE A 332      36.979  10.313  23.674  1.00  0.00           C  
ATOM   1103  CD1 PHE A 332      36.895  11.064  24.850  1.00  0.00           C  
ATOM   1104  CD2 PHE A 332      38.171   9.638  23.392  1.00  0.00           C  
ATOM   1105  CE1 PHE A 332      37.983  11.130  25.749  1.00  0.00           C  
ATOM   1106  CE2 PHE A 332      39.257   9.702  24.277  1.00  0.00           C  
ATOM   1107  CZ  PHE A 332      39.152  10.453  25.461  1.00  0.00           C  
ATOM   1108  N   LYS A 333      33.105   8.021  22.153  1.00  0.00           N  
ATOM   1109  CA  LYS A 333      31.697   7.890  21.794  1.00  0.00           C  
ATOM   1110  C   LYS A 333      30.960   7.350  23.039  1.00  0.00           C  
ATOM   1111  O   LYS A 333      29.854   7.765  23.363  1.00  0.00           O  
ATOM   1112  CB  LYS A 333      31.523   6.879  20.644  1.00  0.00           C  
ATOM   1113  CG  LYS A 333      31.904   7.428  19.268  1.00  0.00           C  
ATOM   1114  CD  LYS A 333      31.694   6.341  18.169  1.00  0.00           C  
ATOM   1115  CE  LYS A 333      31.873   6.950  16.780  1.00  0.00           C  
ATOM   1116  NZ  LYS A 333      31.628   5.954  15.689  1.00  0.00           N  
ATOM   1117  N   ILE A 334      31.571   6.399  23.731  1.00  0.00           N  
ATOM   1118  CA  ILE A 334      30.937   5.820  24.923  1.00  0.00           C  
ATOM   1119  C   ILE A 334      30.834   6.869  26.026  1.00  0.00           C  
ATOM   1120  O   ILE A 334      29.829   6.930  26.724  1.00  0.00           O  
ATOM   1121  CB  ILE A 334      31.710   4.575  25.371  1.00  0.00           C  
ATOM   1122  CG1 ILE A 334      31.333   3.420  24.415  1.00  0.00           C  
ATOM   1123  CG2 ILE A 334      31.397   4.202  26.823  1.00  0.00           C  
ATOM   1124  CD1 ILE A 334      32.189   2.167  24.594  1.00  0.00           C  
ATOM   1125  N   ARG A 335      31.859   7.704  26.176  1.00  0.00           N  
ATOM   1126  CA  ARG A 335      31.784   8.771  27.179  1.00  0.00           C  
ATOM   1127  C   ARG A 335      30.549   9.638  26.917  1.00  0.00           C  
ATOM   1128  O   ARG A 335      29.734   9.900  27.825  1.00  0.00           O  
ATOM   1129  CB  ARG A 335      33.064   9.635  27.144  1.00  0.00           C  
ATOM   1130  CG  ARG A 335      32.952  10.908  27.956  1.00  0.00           C  
ATOM   1131  CD  ARG A 335      34.334  11.583  28.191  1.00  0.00           C  
ATOM   1132  NE  ARG A 335      34.126  12.786  28.988  1.00  0.00           N  
ATOM   1133  CZ  ARG A 335      34.728  13.072  30.140  1.00  0.00           C  
ATOM   1134  NH1 ARG A 335      35.623  12.227  30.678  1.00  0.00           N  
ATOM   1135  NH2 ARG A 335      34.393  14.194  30.784  1.00  0.00           N  
ATOM   1136  N   SER A 336      30.388  10.086  25.680  1.00  0.00           N  
ATOM   1137  CA  SER A 336      29.219  10.900  25.351  1.00  0.00           C  
ATOM   1138  C   SER A 336      27.927  10.120  25.645  1.00  0.00           C  
ATOM   1139  O   SER A 336      26.945  10.691  26.176  1.00  0.00           O  
ATOM   1140  CB  SER A 336      29.299  11.359  23.892  1.00  0.00           C  
ATOM   1141  OG  SER A 336      28.152  12.110  23.515  1.00  0.00           O  
ATOM   1142  N   SER A 337      27.903   8.819  25.328  1.00  0.00           N  
ATOM   1143  CA  SER A 337      26.699   8.027  25.637  1.00  0.00           C  
ATOM   1144  C   SER A 337      26.371   7.965  27.131  1.00  0.00           C  
ATOM   1145  O   SER A 337      25.192   8.042  27.519  1.00  0.00           O  
ATOM   1146  CB  SER A 337      26.826   6.584  25.146  1.00  0.00           C  
ATOM   1147  OG  SER A 337      26.788   6.560  23.748  1.00  0.00           O  
ATOM   1148  N   VAL A 338      27.397   7.756  27.953  1.00  0.00           N  
ATOM   1149  CA  VAL A 338      27.207   7.677  29.396  1.00  0.00           C  
ATOM   1150  C   VAL A 338      26.639   8.989  29.930  1.00  0.00           C  
ATOM   1151  O   VAL A 338      25.731   8.972  30.755  1.00  0.00           O  
ATOM   1152  CB  VAL A 338      28.545   7.357  30.123  1.00  0.00           C  
ATOM   1153  CG1 VAL A 338      28.402   7.581  31.650  1.00  0.00           C  
ATOM   1154  CG2 VAL A 338      28.907   5.881  29.845  1.00  0.00           C  
ATOM   1155  N   PHE A 339      27.160  10.121  29.452  1.00  0.00           N  
ATOM   1156  CA  PHE A 339      26.636  11.398  29.928  1.00  0.00           C  
ATOM   1157  C   PHE A 339      25.161  11.521  29.565  1.00  0.00           C  
ATOM   1158  O   PHE A 339      24.326  11.960  30.380  1.00  0.00           O  
ATOM   1159  CB  PHE A 339      27.418  12.584  29.311  1.00  0.00           C  
ATOM   1160  CG  PHE A 339      28.683  12.949  30.066  1.00  0.00           C  
ATOM   1161  CD1 PHE A 339      29.788  12.080  30.098  1.00  0.00           C  
ATOM   1162  CD2 PHE A 339      28.763  14.166  30.766  1.00  0.00           C  
ATOM   1163  CE1 PHE A 339      30.931  12.402  30.805  1.00  0.00           C  
ATOM   1164  CE2 PHE A 339      29.921  14.510  31.489  1.00  0.00           C  
ATOM   1165  CZ  PHE A 339      31.013  13.617  31.512  1.00  0.00           C  
ATOM   1166  N   LYS A 340      24.819  11.160  28.332  1.00  0.00           N  
ATOM   1167  CA  LYS A 340      23.419  11.282  27.915  1.00  0.00           C  
ATOM   1168  C   LYS A 340      22.523  10.360  28.753  1.00  0.00           C  
ATOM   1169  O   LYS A 340      21.472  10.780  29.233  1.00  0.00           O  
ATOM   1170  CB  LYS A 340      23.254  10.958  26.421  1.00  0.00           C  
ATOM   1171  CG  LYS A 340      21.764  10.767  25.986  1.00  0.00           C  
ATOM   1172  CD  LYS A 340      21.627  10.456  24.481  1.00  0.00           C  
ATOM   1173  CE  LYS A 340      20.193   9.960  24.137  1.00  0.00           C  
ATOM   1174  NZ  LYS A 340      19.156  10.899  24.658  1.00  0.00           N  
ATOM   1175  N   ALA A 341      22.931   9.111  28.936  1.00  0.00           N  
ATOM   1176  CA  ALA A 341      22.112   8.163  29.706  1.00  0.00           C  
ATOM   1177  C   ALA A 341      21.854   8.659  31.143  1.00  0.00           C  
ATOM   1178  O   ALA A 341      20.742   8.575  31.658  1.00  0.00           O  
ATOM   1179  CB  ALA A 341      22.814   6.774  29.750  1.00  0.00           C  
ATOM   1180  N   VAL A 342      22.907   9.144  31.782  1.00  0.00           N  
ATOM   1181  CA  VAL A 342      22.804   9.667  33.138  1.00  0.00           C  
ATOM   1182  C   VAL A 342      21.812  10.812  33.193  1.00  0.00           C  
ATOM   1183  O   VAL A 342      20.901  10.806  34.046  1.00  0.00           O  
ATOM   1184  CB  VAL A 342      24.205  10.074  33.635  1.00  0.00           C  
ATOM   1185  CG1 VAL A 342      24.123  11.025  34.810  1.00  0.00           C  
ATOM   1186  CG2 VAL A 342      24.959   8.788  34.044  1.00  0.00           C  
ATOM   1187  N   ARG A 343      21.938  11.777  32.284  1.00  0.00           N  
ATOM   1188  CA  ARG A 343      20.982  12.895  32.288  1.00  0.00           C  
ATOM   1189  C   ARG A 343      19.549  12.464  32.015  1.00  0.00           C  
ATOM   1190  O   ARG A 343      18.596  12.994  32.633  1.00  0.00           O  
ATOM   1191  CB  ARG A 343      21.380  13.946  31.257  1.00  0.00           C  
ATOM   1192  CG  ARG A 343      22.699  14.612  31.551  1.00  0.00           C  
ATOM   1193  CD  ARG A 343      22.772  15.892  30.695  1.00  0.00           C  
ATOM   1194  NE  ARG A 343      24.097  16.480  30.828  1.00  0.00           N  
ATOM   1195  CZ  ARG A 343      25.105  16.222  29.996  1.00  0.00           C  
ATOM   1196  NH1 ARG A 343      24.915  15.387  28.973  1.00  0.00           N  
ATOM   1197  NH2 ARG A 343      26.294  16.809  30.206  1.00  0.00           N  
ATOM   1198  N   ASP A 344      19.383  11.517  31.091  1.00  0.00           N  
ATOM   1199  CA  ASP A 344      18.047  11.014  30.762  1.00  0.00           C  
ATOM   1200  C   ASP A 344      17.409  10.346  31.988  1.00  0.00           C  
ATOM   1201  O   ASP A 344      16.217  10.502  32.249  1.00  0.00           O  
ATOM   1202  CB  ASP A 344      18.104  10.004  29.613  1.00  0.00           C  
ATOM   1203  CG  ASP A 344      18.373  10.655  28.265  1.00  0.00           C  
ATOM   1204  OD1 ASP A 344      18.249  11.892  28.142  1.00  0.00           O  
ATOM   1205  OD2 ASP A 344      18.681   9.920  27.316  1.00  0.00           O  
ATOM   1206  N   PHE A 345      18.207   9.594  32.728  1.00  0.00           N  
ATOM   1207  CA  PHE A 345      17.696   8.922  33.905  1.00  0.00           C  
ATOM   1208  C   PHE A 345      17.283   9.960  34.948  1.00  0.00           C  
ATOM   1209  O   PHE A 345      16.207   9.834  35.590  1.00  0.00           O  
ATOM   1210  CB  PHE A 345      18.758   7.993  34.493  1.00  0.00           C  
ATOM   1211  CG  PHE A 345      18.230   7.120  35.577  1.00  0.00           C  
ATOM   1212  CD1 PHE A 345      17.507   5.962  35.259  1.00  0.00           C  
ATOM   1213  CD2 PHE A 345      18.415   7.461  36.915  1.00  0.00           C  
ATOM   1214  CE1 PHE A 345      16.977   5.148  36.276  1.00  0.00           C  
ATOM   1215  CE2 PHE A 345      17.898   6.663  37.930  1.00  0.00           C  
ATOM   1216  CZ  PHE A 345      17.175   5.498  37.599  1.00  0.00           C  
ATOM   1217  N   PHE A 347      18.121  10.981  35.147  1.00  0.00           N  
ATOM   1218  CA  PHE A 347      17.755  12.007  36.120  1.00  0.00           C  
ATOM   1219  C   PHE A 347      16.429  12.651  35.714  1.00  0.00           C  
ATOM   1220  O   PHE A 347      15.509  12.826  36.534  1.00  0.00           O  
ATOM   1221  CB  PHE A 347      18.839  13.102  36.225  1.00  0.00           C  
ATOM   1222  CG  PHE A 347      19.994  12.753  37.136  1.00  0.00           C  
ATOM   1223  CD1 PHE A 347      19.780  12.462  38.487  1.00  0.00           C  
ATOM   1224  CD2 PHE A 347      21.295  12.748  36.649  1.00  0.00           C  
ATOM   1225  CE1 PHE A 347      20.847  12.174  39.333  1.00  0.00           C  
ATOM   1226  CE2 PHE A 347      22.386  12.454  37.477  1.00  0.00           C  
ATOM   1227  CZ  PHE A 347      22.173  12.165  38.822  1.00  0.00           C  
ATOM   1228  N   HIS A 348      16.306  12.981  34.438  1.00  0.00           N  
ATOM   1229  CA  HIS A 348      15.078  13.634  33.985  1.00  0.00           C  
ATOM   1230  C   HIS A 348      13.847  12.748  34.163  1.00  0.00           C  
ATOM   1231  O   HIS A 348      12.792  13.221  34.593  1.00  0.00           O  
ATOM   1232  CB  HIS A 348      15.186  14.067  32.517  1.00  0.00           C  
ATOM   1233  CG  HIS A 348      13.988  14.840  32.043  1.00  0.00           C  
ATOM   1234  ND1 HIS A 348      13.034  14.311  31.198  1.00  0.00           N  
ATOM   1235  CD2 HIS A 348      13.534  16.064  32.398  1.00  0.00           C  
ATOM   1236  CE1 HIS A 348      12.045  15.175  31.052  1.00  0.00           C  
ATOM   1237  NE2 HIS A 348      12.324  16.247  31.769  1.00  0.00           N  
ATOM   1238  N   GLU A 349      13.983  11.469  33.843  1.00  0.00           N  
ATOM   1239  CA  GLU A 349      12.850  10.558  33.971  1.00  0.00           C  
ATOM   1240  C   GLU A 349      12.422  10.341  35.402  1.00  0.00           C  
ATOM   1241  O   GLU A 349      11.283   9.916  35.654  1.00  0.00           O  
ATOM   1242  CB  GLU A 349      13.149   9.225  33.295  1.00  0.00           C  
ATOM   1243  CG  GLU A 349      13.307   9.392  31.771  1.00  0.00           C  
ATOM   1244  CD  GLU A 349      12.055   9.964  31.068  1.00  0.00           C  
ATOM   1245  OE1 GLU A 349      10.924   9.869  31.617  1.00  0.00           O  
ATOM   1246  OE2 GLU A 349      12.200  10.504  29.943  1.00  0.00           O  
ATOM   1247  N   ASN A 352      13.319  10.646  36.338  1.00  0.00           N  
ATOM   1248  CA  ASN A 352      13.024  10.502  37.748  1.00  0.00           C  
ATOM   1249  C   ASN A 352      12.729  11.822  38.466  1.00  0.00           C  
ATOM   1250  O   ASN A 352      12.756  11.904  39.681  1.00  0.00           O  
ATOM   1251  CB  ASN A 352      14.138   9.711  38.430  1.00  0.00           C  
ATOM   1252  CG  ASN A 352      14.125   8.263  38.012  1.00  0.00           C  
ATOM   1253  OD1 ASN A 352      14.753   7.859  37.022  1.00  0.00           O  
ATOM   1254  ND2 ASN A 352      13.347   7.476  38.735  1.00  0.00           N  
ATOM   1255  N   GLY A 361      12.457  12.858  37.685  1.00  0.00           N  
ATOM   1256  CA  GLY A 361      12.036  14.125  38.259  1.00  0.00           C  
ATOM   1257  C   GLY A 361      13.097  15.042  38.788  1.00  0.00           C  
ATOM   1258  O   GLY A 361      12.790  15.947  39.559  1.00  0.00           O  
ATOM   1259  N   PHE A 362      14.344  14.811  38.391  1.00  0.00           N  
ATOM   1260  CA  PHE A 362      15.397  15.688  38.843  1.00  0.00           C  
ATOM   1261  C   PHE A 362      15.526  16.884  37.916  1.00  0.00           C  
ATOM   1262  O   PHE A 362      15.309  16.766  36.706  1.00  0.00           O  
ATOM   1263  CB  PHE A 362      16.718  14.952  38.927  1.00  0.00           C  
ATOM   1264  CG  PHE A 362      16.800  14.026  40.095  1.00  0.00           C  
ATOM   1265  CD1 PHE A 362      15.944  12.922  40.186  1.00  0.00           C  
ATOM   1266  CD2 PHE A 362      17.674  14.295  41.141  1.00  0.00           C  
ATOM   1267  CE1 PHE A 362      15.959  12.104  41.329  1.00  0.00           C  
ATOM   1268  CE2 PHE A 362      17.698  13.482  42.290  1.00  0.00           C  
ATOM   1269  CZ  PHE A 362      16.838  12.392  42.381  1.00  0.00           C  
ATOM   1270  N   ILE A 363      15.874  18.030  38.512  1.00  0.00           N  
ATOM   1271  CA  ILE A 363      16.067  19.271  37.794  1.00  0.00           C  
ATOM   1272  C   ILE A 363      17.581  19.549  37.769  1.00  0.00           C  
ATOM   1273  O   ILE A 363      18.279  19.356  38.767  1.00  0.00           O  
ATOM   1274  CB  ILE A 363      15.336  20.424  38.514  1.00  0.00           C  
ATOM   1275  CG1 ILE A 363      13.821  20.197  38.452  1.00  0.00           C  
ATOM   1276  CG2 ILE A 363      15.707  21.741  37.902  1.00  0.00           C  
ATOM   1277  CD1 ILE A 363      12.977  21.281  39.243  1.00  0.00           C  
ATOM   1278  N   GLU A 364      18.089  19.966  36.616  1.00  0.00           N  
ATOM   1279  CA  GLU A 364      19.513  20.234  36.516  1.00  0.00           C  
ATOM   1280  C   GLU A 364      19.825  21.607  37.098  1.00  0.00           C  
ATOM   1281  O   GLU A 364      19.103  22.589  36.838  1.00  0.00           O  
ATOM   1282  CB  GLU A 364      19.972  20.172  35.045  1.00  0.00           C  
ATOM   1283  CG  GLU A 364      21.476  20.398  34.904  1.00  0.00           C  
ATOM   1284  CD  GLU A 364      21.956  20.434  33.447  1.00  0.00           C  
ATOM   1285  OE1 GLU A 364      21.115  20.371  32.519  1.00  0.00           O  
ATOM   1286  OE2 GLU A 364      23.182  20.534  33.255  1.00  0.00           O  
ATOM   1287  N   ILE A 365      20.884  21.676  37.901  1.00  0.00           N  
ATOM   1288  CA  ILE A 365      21.324  22.939  38.455  1.00  0.00           C  
ATOM   1289  C   ILE A 365      22.783  23.143  38.096  1.00  0.00           C  
ATOM   1290  O   ILE A 365      23.453  22.231  37.578  1.00  0.00           O  
ATOM   1291  CB  ILE A 365      21.148  23.015  40.002  1.00  0.00           C  
ATOM   1292  CG1 ILE A 365      22.024  21.963  40.710  1.00  0.00           C  
ATOM   1293  CG2 ILE A 365      19.640  22.812  40.351  1.00  0.00           C  
ATOM   1294  CD1 ILE A 365      21.934  22.063  42.274  1.00  0.00           C  
ATOM   1295  N   HIS A 366      23.265  24.359  38.341  1.00  0.00           N  
ATOM   1296  CA  HIS A 366      24.639  24.724  38.009  1.00  0.00           C  
ATOM   1297  C   HIS A 366      25.101  25.612  39.137  1.00  0.00           C  
ATOM   1298  O   HIS A 366      24.445  26.620  39.442  1.00  0.00           O  
ATOM   1299  CB  HIS A 366      24.672  25.492  36.678  1.00  0.00           C  
ATOM   1300  CG  HIS A 366      23.978  24.774  35.564  1.00  0.00           C  
ATOM   1301  ND1 HIS A 366      22.605  24.809  35.400  1.00  0.00           N  
ATOM   1302  CD2 HIS A 366      24.439  23.878  34.658  1.00  0.00           C  
ATOM   1303  CE1 HIS A 366      22.255  23.971  34.445  1.00  0.00           C  
ATOM   1304  NE2 HIS A 366      23.348  23.389  33.979  1.00  0.00           N  
ATOM   1305  N   THR A 368      26.235  25.247  39.736  1.00  0.00           N  
ATOM   1306  CA  THR A 368      26.740  25.972  40.890  1.00  0.00           C  
ATOM   1307  C   THR A 368      28.182  26.439  40.664  1.00  0.00           C  
ATOM   1308  O   THR A 368      28.884  25.919  39.792  1.00  0.00           O  
ATOM   1309  CB  THR A 368      26.532  25.128  42.183  1.00  0.00           C  
ATOM   1310  OG1 THR A 368      27.294  23.933  42.124  1.00  0.00           O  
ATOM   1311  CG2 THR A 368      25.003  24.747  42.334  1.00  0.00           C  
ATOM   1312  N   PRO A 370      28.655  27.396  41.476  1.00  0.00           N  
ATOM   1313  CA  PRO A 370      30.007  27.949  41.305  1.00  0.00           C  
ATOM   1314  C   PRO A 370      31.224  27.066  41.390  1.00  0.00           C  
ATOM   1315  O   PRO A 370      31.320  26.205  42.276  1.00  0.00           O  
ATOM   1316  CB  PRO A 370      30.079  29.053  42.380  1.00  0.00           C  
ATOM   1317  CG  PRO A 370      28.627  29.379  42.691  1.00  0.00           C  
ATOM   1318  CD  PRO A 370      28.044  27.944  42.703  1.00  0.00           C  
ATOM   1319  N   LYS A 371      32.175  27.324  40.492  1.00  0.00           N  
ATOM   1320  CA  LYS A 371      33.435  26.603  40.527  1.00  0.00           C  
ATOM   1321  C   LYS A 371      34.502  27.540  41.134  1.00  0.00           C  
ATOM   1322  O   LYS A 371      35.633  27.116  41.418  1.00  0.00           O  
ATOM   1323  CB  LYS A 371      33.854  26.154  39.138  1.00  0.00           C  
ATOM   1324  CG  LYS A 371      32.731  25.418  38.400  1.00  0.00           C  
ATOM   1325  CD  LYS A 371      32.068  24.342  39.282  1.00  0.00           C  
ATOM   1326  CE  LYS A 371      30.775  23.831  38.624  1.00  0.00           C  
ATOM   1327  NZ  LYS A 371      29.929  23.062  39.638  1.00  0.00           N  
ATOM   1328  N   ILE A 372      34.157  28.816  41.288  1.00  0.00           N  
ATOM   1329  CA  ILE A 372      35.072  29.788  41.931  1.00  0.00           C  
ATOM   1330  C   ILE A 372      34.420  30.050  43.304  1.00  0.00           C  
ATOM   1331  O   ILE A 372      33.313  30.582  43.366  1.00  0.00           O  
ATOM   1332  CB  ILE A 372      35.159  31.114  41.128  1.00  0.00           C  
ATOM   1333  CG1 ILE A 372      35.916  30.870  39.810  1.00  0.00           C  
ATOM   1334  CG2 ILE A 372      35.850  32.204  41.984  1.00  0.00           C  
ATOM   1335  CD1 ILE A 372      36.012  32.086  38.876  1.00  0.00           C  
ATOM   1336  N   ILE A 373      35.100  29.665  44.386  1.00  0.00           N  
ATOM   1337  CA  ILE A 373      34.545  29.796  45.729  1.00  0.00           C  
ATOM   1338  C   ILE A 373      35.480  30.558  46.687  1.00  0.00           C  
ATOM   1339  O   ILE A 373      36.712  30.445  46.597  1.00  0.00           O  
ATOM   1340  CB  ILE A 373      34.224  28.385  46.304  1.00  0.00           C  
ATOM   1341  CG1 ILE A 373      35.506  27.537  46.315  1.00  0.00           C  
ATOM   1342  CG2 ILE A 373      33.174  27.666  45.410  1.00  0.00           C  
ATOM   1343  CD1 ILE A 373      35.325  26.126  46.899  1.00  0.00           C  
ATOM   1344  N   ALA A 374      34.877  31.319  47.598  1.00  0.00           N  
ATOM   1345  CA  ALA A 374      35.604  32.170  48.544  1.00  0.00           C  
ATOM   1346  C   ALA A 374      36.424  31.334  49.470  1.00  0.00           C  
ATOM   1347  O   ALA A 374      37.566  31.652  49.829  1.00  0.00           O  
ATOM   1348  CB  ALA A 374      34.616  32.994  49.355  1.00  0.00           C  
ATOM   1349  N   THR A 375      35.765  30.272  49.877  1.00  0.00           N  
ATOM   1350  CA  THR A 375      36.265  29.269  50.769  1.00  0.00           C  
ATOM   1351  C   THR A 375      35.004  28.458  51.000  1.00  0.00           C  
ATOM   1352  O   THR A 375      33.935  28.732  50.432  1.00  0.00           O  
ATOM   1353  CB  THR A 375      36.823  29.839  52.151  1.00  0.00           C  
ATOM   1354  OG1 THR A 375      35.959  30.866  52.660  1.00  0.00           O  
ATOM   1355  CG2 THR A 375      38.248  30.369  52.003  1.00  0.00           C  
ATOM   1356  N   ALA A 376      35.162  27.464  51.848  1.00  0.00           N  
ATOM   1357  CA  ALA A 376      34.145  26.516  52.230  1.00  0.00           C  
ATOM   1358  C   ALA A 376      35.141  25.737  53.053  1.00  0.00           C  
ATOM   1359  O   ALA A 376      34.926  25.416  54.220  1.00  0.00           O  
ATOM   1360  CB  ALA A 376      33.711  25.710  51.017  1.00  0.00           C  
ATOM   1361  N   THR A 377      36.276  25.495  52.406  1.00  0.00           N  
ATOM   1362  CA  THR A 377      37.396  24.803  53.003  1.00  0.00           C  
ATOM   1363  C   THR A 377      36.905  23.641  53.874  1.00  0.00           C  
ATOM   1364  O   THR A 377      37.364  23.463  55.009  1.00  0.00           O  
ATOM   1365  CB  THR A 377      38.228  25.804  53.845  1.00  0.00           C  
ATOM   1366  OG1 THR A 377      38.238  27.079  53.187  1.00  0.00           O  
ATOM   1367  CG2 THR A 377      39.671  25.331  53.983  1.00  0.00           C  
ATOM   1368  N   GLU A 378      35.964  22.856  53.346  1.00  0.00           N  
ATOM   1369  CA  GLU A 378      35.449  21.706  54.085  1.00  0.00           C  
ATOM   1370  C   GLU A 378      36.593  20.699  54.173  1.00  0.00           C  
ATOM   1371  O   GLU A 378      36.381  19.517  54.458  1.00  0.00           O  
ATOM   1372  CB  GLU A 378      34.235  21.082  53.371  1.00  0.00           C  
ATOM   1373  CG  GLU A 378      34.514  20.543  51.978  1.00  0.00           C  
ATOM   1374  CD  GLU A 378      33.700  21.245  50.911  1.00  0.00           C  
ATOM   1375  OE1 GLU A 378      33.779  22.488  50.832  1.00  0.00           O  
ATOM   1376  OE2 GLU A 378      32.990  20.556  50.149  1.00  0.00           O  
ATOM   1377  N   GLY A 487      37.804  21.203  53.927  1.00  0.00           N  
ATOM   1378  CA  GLY A 487      39.017  20.405  53.957  1.00  0.00           C  
ATOM   1379  C   GLY A 487      40.257  21.290  53.959  1.00  0.00           C  
ATOM   1380  O   GLY A 487      40.148  22.518  53.951  1.00  0.00           O  
ATOM   1381  N   GLY A 488      41.439  20.679  53.951  1.00  0.00           N  
ATOM   1382  CA  GLY A 488      42.659  21.465  53.981  1.00  0.00           C  
ATOM   1383  C   GLY A 488      43.442  21.584  52.688  1.00  0.00           C  
ATOM   1384  O   GLY A 488      43.415  22.628  52.032  1.00  0.00           O  
ATOM   1385  N   THR A 495      44.153  20.516  52.335  1.00  0.00           N  
ATOM   1386  CA  THR A 495      44.967  20.496  51.127  1.00  0.00           C  
ATOM   1387  C   THR A 495      44.143  20.063  49.907  1.00  0.00           C  
ATOM   1388  O   THR A 495      42.906  19.896  49.969  1.00  0.00           O  
ATOM   1389  CB  THR A 495      46.169  19.509  51.268  1.00  0.00           C  
ATOM   1390  OG1 THR A 495      46.906  19.804  52.460  1.00  0.00           O  
ATOM   1391  CG2 THR A 495      47.127  19.635  50.064  1.00  0.00           C  
ATOM   1392  N   GLU A 496      44.853  19.888  48.800  1.00  0.00           N  
ATOM   1393  CA  GLU A 496      44.267  19.451  47.550  1.00  0.00           C  
ATOM   1394  C   GLU A 496      43.386  20.487  46.883  1.00  0.00           C  
ATOM   1395  O   GLU A 496      42.592  20.164  46.019  1.00  0.00           O  
ATOM   1396  CB  GLU A 496      43.500  18.154  47.772  1.00  0.00           C  
ATOM   1397  CG  GLU A 496      44.414  16.964  47.952  1.00  0.00           C  
ATOM   1398  CD  GLU A 496      43.655  15.680  48.185  1.00  0.00           C  
ATOM   1399  OE1 GLU A 496      42.517  15.556  47.671  1.00  0.00           O  
ATOM   1400  OE2 GLU A 496      44.209  14.785  48.857  1.00  0.00           O  
ATOM   1401  N   LEU A 497      43.538  21.739  47.292  1.00  0.00           N  
ATOM   1402  CA  LEU A 497      42.764  22.813  46.702  1.00  0.00           C  
ATOM   1403  C   LEU A 497      43.635  23.678  45.805  1.00  0.00           C  
ATOM   1404  O   LEU A 497      44.824  23.852  46.064  1.00  0.00           O  
ATOM   1405  CB  LEU A 497      42.177  23.698  47.800  1.00  0.00           C  
ATOM   1406  CG  LEU A 497      40.975  23.225  48.608  1.00  0.00           C  
ATOM   1407  CD1 LEU A 497      40.899  24.005  49.925  1.00  0.00           C  
ATOM   1408  CD2 LEU A 497      39.726  23.416  47.771  1.00  0.00           C  
ATOM   1409  N   PHE A 498      43.054  24.194  44.732  1.00  0.00           N  
ATOM   1410  CA  PHE A 498      43.779  25.095  43.867  1.00  0.00           C  
ATOM   1411  C   PHE A 498      43.424  26.503  44.286  1.00  0.00           C  
ATOM   1412  O   PHE A 498      42.313  26.975  44.023  1.00  0.00           O  
ATOM   1413  CB  PHE A 498      43.400  24.931  42.391  1.00  0.00           C  
ATOM   1414  CG  PHE A 498      44.035  23.757  41.734  1.00  0.00           C  
ATOM   1415  CD1 PHE A 498      45.396  23.763  41.458  1.00  0.00           C  
ATOM   1416  CD2 PHE A 498      43.281  22.642  41.401  1.00  0.00           C  
ATOM   1417  CE1 PHE A 498      46.013  22.660  40.851  1.00  0.00           C  
ATOM   1418  CE2 PHE A 498      43.878  21.525  40.784  1.00  0.00           C  
ATOM   1419  CZ  PHE A 498      45.245  21.535  40.511  1.00  0.00           C  
ATOM   1420  N   PRO A 499      44.337  27.179  45.003  1.00  0.00           N  
ATOM   1421  CA  PRO A 499      44.016  28.551  45.400  1.00  0.00           C  
ATOM   1422  C   PRO A 499      44.032  29.436  44.167  1.00  0.00           C  
ATOM   1423  O   PRO A 499      44.752  29.177  43.210  1.00  0.00           O  
ATOM   1424  CB  PRO A 499      45.151  28.896  46.358  1.00  0.00           C  
ATOM   1425  CG  PRO A 499      46.330  28.146  45.719  1.00  0.00           C  
ATOM   1426  CD  PRO A 499      45.642  26.782  45.572  1.00  0.00           C  
ATOM   1427  N   MET A 500      43.218  30.479  44.179  1.00  0.00           N  
ATOM   1428  CA  MET A 500      43.204  31.390  43.064  1.00  0.00           C  
ATOM   1429  C   MET A 500      42.761  32.755  43.551  1.00  0.00           C  
ATOM   1430  O   MET A 500      41.919  32.870  44.438  1.00  0.00           O  
ATOM   1431  CB  MET A 500      42.248  30.934  41.978  1.00  0.00           C  
ATOM   1432  CG  MET A 500      42.251  31.921  40.844  1.00  0.00           C  
ATOM   1433  SD  MET A 500      41.055  31.551  39.592  1.00  0.00           S  
ATOM   1434  CE  MET A 500      39.507  31.412  40.630  1.00  0.00           C  
ATOM   1435  N   LYS A 501      43.328  33.781  42.953  1.00  0.00           N  
ATOM   1436  CA  LYS A 501      42.990  35.138  43.312  1.00  0.00           C  
ATOM   1437  C   LYS A 501      41.720  35.513  42.519  1.00  0.00           C  
ATOM   1438  O   LYS A 501      41.627  35.197  41.346  1.00  0.00           O  
ATOM   1439  CB  LYS A 501      44.177  36.032  42.916  1.00  0.00           C  
ATOM   1440  CG  LYS A 501      44.327  37.299  43.704  1.00  0.00           C  
ATOM   1441  CD  LYS A 501      44.563  37.000  45.166  1.00  0.00           C  
ATOM   1442  CE  LYS A 501      44.556  38.284  45.963  1.00  0.00           C  
ATOM   1443  NZ  LYS A 501      44.529  38.026  47.434  1.00  0.00           N  
ATOM   1444  N   TYR A 502      40.741  36.149  43.170  1.00  0.00           N  
ATOM   1445  CA  TYR A 502      39.504  36.615  42.516  1.00  0.00           C  
ATOM   1446  C   TYR A 502      39.567  38.125  42.771  1.00  0.00           C  
ATOM   1447  O   TYR A 502      39.100  38.604  43.803  1.00  0.00           O  
ATOM   1448  CB  TYR A 502      38.258  36.041  43.203  1.00  0.00           C  
ATOM   1449  CG  TYR A 502      36.979  36.357  42.456  1.00  0.00           C  
ATOM   1450  CD1 TYR A 502      36.645  35.672  41.270  1.00  0.00           C  
ATOM   1451  CD2 TYR A 502      36.123  37.366  42.902  1.00  0.00           C  
ATOM   1452  CE1 TYR A 502      35.486  35.990  40.550  1.00  0.00           C  
ATOM   1453  CE2 TYR A 502      34.963  37.691  42.197  1.00  0.00           C  
ATOM   1454  CZ  TYR A 502      34.646  37.001  41.024  1.00  0.00           C  
ATOM   1455  OH  TYR A 502      33.464  37.293  40.359  1.00  0.00           O  
ATOM   1456  N   PHE A 651      40.172  38.848  41.836  1.00  0.00           N  
ATOM   1457  CA  PHE A 651      40.415  40.269  41.974  1.00  0.00           C  
ATOM   1458  C   PHE A 651      41.192  40.442  43.287  1.00  0.00           C  
ATOM   1459  O   PHE A 651      42.263  39.823  43.461  1.00  0.00           O  
ATOM   1460  CB  PHE A 651      39.107  41.075  41.923  1.00  0.00           C  
ATOM   1461  CG  PHE A 651      38.356  40.893  40.626  1.00  0.00           C  
ATOM   1462  CD1 PHE A 651      38.687  41.637  39.506  1.00  0.00           C  
ATOM   1463  CD2 PHE A 651      37.365  39.913  40.509  1.00  0.00           C  
ATOM   1464  CE1 PHE A 651      38.049  41.410  38.281  1.00  0.00           C  
ATOM   1465  CE2 PHE A 651      36.717  39.681  39.284  1.00  0.00           C  
ATOM   1466  CZ  PHE A 651      37.061  40.427  38.171  1.00  0.00           C  
ATOM   1467  N   GLU A 652      40.693  41.240  44.223  1.00  0.00           N  
ATOM   1468  CA  GLU A 652      41.439  41.417  45.466  1.00  0.00           C  
ATOM   1469  C   GLU A 652      41.332  40.235  46.435  1.00  0.00           C  
ATOM   1470  O   GLU A 652      42.171  40.080  47.314  1.00  0.00           O  
ATOM   1471  CB  GLU A 652      40.960  42.668  46.211  1.00  0.00           C  
ATOM   1472  CG  GLU A 652      40.958  43.980  45.434  1.00  0.00           C  
ATOM   1473  CD  GLU A 652      39.919  44.031  44.311  1.00  0.00           C  
ATOM   1474  OE1 GLU A 652      38.863  43.351  44.424  1.00  0.00           O  
ATOM   1475  OE2 GLU A 652      40.154  44.780  43.330  1.00  0.00           O  
ATOM   1476  N   GLU A 653      40.303  39.402  46.278  1.00  0.00           N  
ATOM   1477  CA  GLU A 653      40.079  38.293  47.206  1.00  0.00           C  
ATOM   1478  C   GLU A 653      40.826  37.003  46.923  1.00  0.00           C  
ATOM   1479  O   GLU A 653      41.283  36.761  45.805  1.00  0.00           O  
ATOM   1480  CB  GLU A 653      38.583  37.956  47.274  1.00  0.00           C  
ATOM   1481  CG  GLU A 653      37.702  39.163  47.481  1.00  0.00           C  
ATOM   1482  CD  GLU A 653      37.968  39.869  48.806  1.00  0.00           C  
ATOM   1483  OE1 GLU A 653      38.408  39.200  49.777  1.00  0.00           O  
ATOM   1484  OE2 GLU A 653      37.712  41.092  48.872  1.00  0.00           O  
ATOM   1485  N   ASP A 654      40.928  36.182  47.971  1.00  0.00           N  
ATOM   1486  CA  ASP A 654      41.541  34.869  47.895  1.00  0.00           C  
ATOM   1487  C   ASP A 654      40.366  33.959  47.619  1.00  0.00           C  
ATOM   1488  O   ASP A 654      39.329  34.059  48.270  1.00  0.00           O  
ATOM   1489  CB  ASP A 654      42.143  34.464  49.230  1.00  0.00           C  
ATOM   1490  CG  ASP A 654      43.448  35.161  49.518  1.00  0.00           C  
ATOM   1491  OD1 ASP A 654      44.109  35.621  48.573  1.00  0.00           O  
ATOM   1492  OD2 ASP A 654      43.822  35.212  50.704  1.00  0.00           O  
ATOM   1493  N   ALA A 655      40.514  33.074  46.654  1.00  0.00           N  
ATOM   1494  CA  ALA A 655      39.432  32.154  46.341  1.00  0.00           C  
ATOM   1495  C   ALA A 655      40.063  30.814  45.983  1.00  0.00           C  
ATOM   1496  O   ALA A 655      41.296  30.672  46.010  1.00  0.00           O  
ATOM   1497  CB  ALA A 655      38.620  32.698  45.181  1.00  0.00           C  
ATOM   1498  N   PHE A 656      39.226  29.829  45.668  1.00  0.00           N  
ATOM   1499  CA  PHE A 656      39.718  28.505  45.284  1.00  0.00           C  
ATOM   1500  C   PHE A 656      38.841  27.934  44.178  1.00  0.00           C  
ATOM   1501  O   PHE A 656      37.732  28.416  43.958  1.00  0.00           O  
ATOM   1502  CB  PHE A 656      39.634  27.503  46.434  1.00  0.00           C  
ATOM   1503  CG  PHE A 656      40.454  27.860  47.634  1.00  0.00           C  
ATOM   1504  CD1 PHE A 656      41.779  27.437  47.734  1.00  0.00           C  
ATOM   1505  CD2 PHE A 656      39.902  28.587  48.678  1.00  0.00           C  
ATOM   1506  CE1 PHE A 656      42.548  27.736  48.876  1.00  0.00           C  
ATOM   1507  CE2 PHE A 656      40.656  28.888  49.822  1.00  0.00           C  
ATOM   1508  CZ  PHE A 656      41.977  28.458  49.916  1.00  0.00           C  
ATOM   1509  N   LEU A 657      39.350  26.912  43.489  1.00  0.00           N  
ATOM   1510  CA  LEU A 657      38.538  26.227  42.474  1.00  0.00           C  
ATOM   1511  C   LEU A 657      37.770  25.176  43.278  1.00  0.00           C  
ATOM   1512  O   LEU A 657      38.340  24.542  44.168  1.00  0.00           O  
ATOM   1513  CB  LEU A 657      39.418  25.551  41.425  1.00  0.00           C  
ATOM   1514  CG  LEU A 657      40.146  26.548  40.530  1.00  0.00           C  
ATOM   1515  CD1 LEU A 657      40.902  25.797  39.436  1.00  0.00           C  
ATOM   1516  CD2 LEU A 657      39.097  27.524  39.916  1.00  0.00           C  
ATOM   1517  N   ALA A 658      36.479  25.005  42.984  1.00  0.00           N  
ATOM   1518  CA  ALA A 658      35.651  24.043  43.712  1.00  0.00           C  
ATOM   1519  C   ALA A 658      36.081  22.591  43.488  1.00  0.00           C  
ATOM   1520  O   ALA A 658      36.419  22.203  42.375  1.00  0.00           O  
ATOM   1521  CB  ALA A 658      34.171  24.199  43.286  1.00  0.00           C  
ATOM   1522  N   GLU A 659      36.050  21.784  44.554  1.00  0.00           N  
ATOM   1523  CA  GLU A 659      36.400  20.368  44.453  1.00  0.00           C  
ATOM   1524  C   GLU A 659      35.111  19.570  44.364  1.00  0.00           C  
ATOM   1525  O   GLU A 659      35.129  18.397  44.008  1.00  0.00           O  
ATOM   1526  CB  GLU A 659      37.132  19.883  45.715  1.00  0.00           C  
ATOM   1527  CG  GLU A 659      38.372  20.662  46.083  1.00  0.00           C  
ATOM   1528  CD  GLU A 659      38.926  20.213  47.450  1.00  0.00           C  
ATOM   1529  OE1 GLU A 659      38.151  20.246  48.443  1.00  0.00           O  
ATOM   1530  OE2 GLU A 659      40.125  19.829  47.515  1.00  0.00           O  
ATOM   1531  N   SER A 660      33.997  20.220  44.704  1.00  0.00           N  
ATOM   1532  CA  SER A 660      32.689  19.557  44.743  1.00  0.00           C  
ATOM   1533  C   SER A 660      31.599  20.599  44.922  1.00  0.00           C  
ATOM   1534  O   SER A 660      31.845  21.653  45.525  1.00  0.00           O  
ATOM   1535  CB  SER A 660      32.640  18.636  45.972  1.00  0.00           C  
ATOM   1536  OG  SER A 660      31.310  18.174  46.263  1.00  0.00           O  
ATOM   1537  N   PRO A 661      30.407  20.368  44.336  1.00  0.00           N  
ATOM   1538  CA  PRO A 661      29.315  21.331  44.512  1.00  0.00           C  
ATOM   1539  C   PRO A 661      28.549  21.036  45.824  1.00  0.00           C  
ATOM   1540  O   PRO A 661      27.465  21.586  46.061  1.00  0.00           O  
ATOM   1541  CB  PRO A 661      28.431  21.065  43.289  1.00  0.00           C  
ATOM   1542  CG  PRO A 661      28.501  19.550  43.202  1.00  0.00           C  
ATOM   1543  CD  PRO A 661      30.045  19.358  43.315  1.00  0.00           C  
ATOM   1544  N   GLN A 662      29.106  20.164  46.667  1.00  0.00           N  
ATOM   1545  CA  GLN A 662      28.463  19.737  47.921  1.00  0.00           C  
ATOM   1546  C   GLN A 662      27.676  20.796  48.707  1.00  0.00           C  
ATOM   1547  O   GLN A 662      26.484  20.644  48.962  1.00  0.00           O  
ATOM   1548  CB  GLN A 662      29.525  19.124  48.858  1.00  0.00           C  
ATOM   1549  CG  GLN A 662      28.976  18.553  50.179  1.00  0.00           C  
ATOM   1550  CD  GLN A 662      27.988  17.419  49.950  1.00  0.00           C  
ATOM   1551  OE1 GLN A 662      28.201  16.579  49.079  1.00  0.00           O  
ATOM   1552  NE2 GLN A 662      26.919  17.376  50.740  1.00  0.00           N  
ATOM   1553  N   LEU A 663      28.343  21.872  49.088  1.00  0.00           N  
ATOM   1554  CA  LEU A 663      27.672  22.891  49.891  1.00  0.00           C  
ATOM   1555  C   LEU A 663      26.491  23.509  49.170  1.00  0.00           C  
ATOM   1556  O   LEU A 663      25.454  23.777  49.793  1.00  0.00           O  
ATOM   1557  CB  LEU A 663      28.659  23.989  50.309  1.00  0.00           C  
ATOM   1558  CG  LEU A 663      29.904  23.511  51.072  1.00  0.00           C  
ATOM   1559  CD1 LEU A 663      30.685  24.740  51.526  1.00  0.00           C  
ATOM   1560  CD2 LEU A 663      29.509  22.683  52.272  1.00  0.00           C  
ATOM   1561  N   TYR A 664      26.639  23.729  47.861  1.00  0.00           N  
ATOM   1562  CA  TYR A 664      25.561  24.345  47.102  1.00  0.00           C  
ATOM   1563  C   TYR A 664      24.359  23.439  46.864  1.00  0.00           C  
ATOM   1564  O   TYR A 664      23.230  23.870  47.034  1.00  0.00           O  
ATOM   1565  CB  TYR A 664      26.067  24.910  45.757  1.00  0.00           C  
ATOM   1566  CG  TYR A 664      27.129  25.980  45.950  1.00  0.00           C  
ATOM   1567  CD1 TYR A 664      26.772  27.302  46.295  1.00  0.00           C  
ATOM   1568  CD2 TYR A 664      28.481  25.664  45.855  1.00  0.00           C  
ATOM   1569  CE1 TYR A 664      27.744  28.282  46.537  1.00  0.00           C  
ATOM   1570  CE2 TYR A 664      29.468  26.641  46.094  1.00  0.00           C  
ATOM   1571  CZ  TYR A 664      29.088  27.943  46.433  1.00  0.00           C  
ATOM   1572  OH  TYR A 664      30.066  28.885  46.672  1.00  0.00           O  
ATOM   1573  N   LYS A 665      24.596  22.186  46.491  1.00  0.00           N  
ATOM   1574  CA  LYS A 665      23.464  21.305  46.237  1.00  0.00           C  
ATOM   1575  C   LYS A 665      22.687  21.095  47.535  1.00  0.00           C  
ATOM   1576  O   LYS A 665      21.481  20.925  47.485  1.00  0.00           O  
ATOM   1577  CB  LYS A 665      23.913  19.986  45.599  1.00  0.00           C  
ATOM   1578  CG  LYS A 665      24.879  19.114  46.425  1.00  0.00           C  
ATOM   1579  CD  LYS A 665      25.263  17.841  45.590  1.00  0.00           C  
ATOM   1580  CE  LYS A 665      26.148  16.901  46.394  1.00  0.00           C  
ATOM   1581  NZ  LYS A 665      26.332  15.604  45.677  1.00  0.00           N  
ATOM   1582  N   GLU A 666      23.366  21.146  48.684  1.00  0.00           N  
ATOM   1583  CA  GLU A 666      22.683  21.053  49.984  1.00  0.00           C  
ATOM   1584  C   GLU A 666      21.860  22.331  50.257  1.00  0.00           C  
ATOM   1585  O   GLU A 666      20.723  22.260  50.720  1.00  0.00           O  
ATOM   1586  CB  GLU A 666      23.690  20.864  51.120  1.00  0.00           C  
ATOM   1587  CG  GLU A 666      24.162  19.439  51.260  1.00  0.00           C  
ATOM   1588  CD  GLU A 666      24.767  19.189  52.613  1.00  0.00           C  
ATOM   1589  OE1 GLU A 666      23.979  18.897  53.548  1.00  0.00           O  
ATOM   1590  OE2 GLU A 666      26.004  19.298  52.750  1.00  0.00           O  
ATOM   1591  N   ILE A 667      22.447  23.500  49.991  1.00  0.00           N  
ATOM   1592  CA  ILE A 667      21.716  24.741  50.190  1.00  0.00           C  
ATOM   1593  C   ILE A 667      20.419  24.674  49.389  1.00  0.00           C  
ATOM   1594  O   ILE A 667      19.387  25.147  49.862  1.00  0.00           O  
ATOM   1595  CB  ILE A 667      22.540  25.963  49.733  1.00  0.00           C  
ATOM   1596  CG1 ILE A 667      23.617  26.267  50.767  1.00  0.00           C  
ATOM   1597  CG2 ILE A 667      21.628  27.177  49.506  1.00  0.00           C  
ATOM   1598  CD1 ILE A 667      24.740  27.133  50.235  1.00  0.00           C  
ATOM   1599  N   MET A 668      20.468  24.074  48.192  1.00  0.00           N  
ATOM   1600  CA  MET A 668      19.268  23.998  47.368  1.00  0.00           C  
ATOM   1601  C   MET A 668      18.228  23.016  47.881  1.00  0.00           C  
ATOM   1602  O   MET A 668      17.097  23.035  47.398  1.00  0.00           O  
ATOM   1603  CB  MET A 668      19.605  23.674  45.904  1.00  0.00           C  
ATOM   1604  CG  MET A 668      20.508  24.739  45.216  1.00  0.00           C  
ATOM   1605  SD  MET A 668      20.050  26.442  45.609  1.00  0.00           S  
ATOM   1606  CE  MET A 668      18.530  26.517  44.849  1.00  0.00           C  
ATOM   1607  N   MET A 669      18.590  22.141  48.827  1.00  0.00           N  
ATOM   1608  CA  MET A 669      17.579  21.233  49.382  1.00  0.00           C  
ATOM   1609  C   MET A 669      16.591  22.020  50.257  1.00  0.00           C  
ATOM   1610  O   MET A 669      15.531  21.505  50.618  1.00  0.00           O  
ATOM   1611  CB  MET A 669      18.204  20.120  50.215  1.00  0.00           C  
ATOM   1612  CG  MET A 669      19.030  19.128  49.380  1.00  0.00           C  
ATOM   1613  SD  MET A 669      18.035  18.245  48.180  1.00  0.00           S  
ATOM   1614  CE  MET A 669      18.017  19.336  46.728  1.00  0.00           C  
ATOM   1615  N   ALA A 670      16.943  23.252  50.597  1.00  0.00           N  
ATOM   1616  CA  ALA A 670      16.033  24.096  51.384  1.00  0.00           C  
ATOM   1617  C   ALA A 670      15.201  24.995  50.447  1.00  0.00           C  
ATOM   1618  O   ALA A 670      14.405  25.804  50.923  1.00  0.00           O  
ATOM   1619  CB  ALA A 670      16.827  24.971  52.343  1.00  0.00           C  
ATOM   1620  N   SER A 671      15.370  24.840  49.131  1.00  0.00           N  
ATOM   1621  CA  SER A 671      14.666  25.697  48.165  1.00  0.00           C  
ATOM   1622  C   SER A 671      13.357  25.162  47.616  1.00  0.00           C  
ATOM   1623  O   SER A 671      12.598  25.914  47.021  1.00  0.00           O  
ATOM   1624  CB  SER A 671      15.551  25.970  46.950  1.00  0.00           C  
ATOM   1625  OG  SER A 671      15.601  24.805  46.131  1.00  0.00           O  
ATOM   1626  N   GLY A 685      13.104  23.864  47.772  1.00  0.00           N  
ATOM   1627  CA  GLY A 685      11.905  23.292  47.186  1.00  0.00           C  
ATOM   1628  C   GLY A 685      12.260  22.482  45.929  1.00  0.00           C  
ATOM   1629  O   GLY A 685      11.491  21.637  45.478  1.00  0.00           O  
ATOM   1630  N   LEU A 686      13.431  22.735  45.355  1.00  0.00           N  
ATOM   1631  CA  LEU A 686      13.836  21.980  44.153  1.00  0.00           C  
ATOM   1632  C   LEU A 686      13.788  20.469  44.431  1.00  0.00           C  
ATOM   1633  O   LEU A 686      13.448  19.679  43.533  1.00  0.00           O  
ATOM   1634  CB  LEU A 686      15.249  22.390  43.702  1.00  0.00           C  
ATOM   1635  CG  LEU A 686      15.366  23.725  42.957  1.00  0.00           C  
ATOM   1636  CD1 LEU A 686      16.825  24.027  42.674  1.00  0.00           C  
ATOM   1637  CD2 LEU A 686      14.616  23.631  41.629  1.00  0.00           C  
ATOM   1638  N   ASP A 687      14.142  20.098  45.665  1.00  0.00           N  
ATOM   1639  CA  ASP A 687      14.124  18.700  46.154  1.00  0.00           C  
ATOM   1640  C   ASP A 687      15.000  17.639  45.508  1.00  0.00           C  
ATOM   1641  O   ASP A 687      15.553  16.788  46.215  1.00  0.00           O  
ATOM   1642  CB  ASP A 687      12.709  18.099  46.090  1.00  0.00           C  
ATOM   1643  CG  ASP A 687      11.746  18.678  47.123  1.00  0.00           C  
ATOM   1644  OD1 ASP A 687      12.179  19.500  47.959  1.00  0.00           O  
ATOM   1645  OD2 ASP A 687      10.546  18.278  47.075  1.00  0.00           O  
ATOM   1646  N   ARG A 688      15.050  17.637  44.177  1.00  0.00           N  
ATOM   1647  CA  ARG A 688      15.769  16.598  43.415  1.00  0.00           C  
ATOM   1648  C   ARG A 688      16.586  17.304  42.358  1.00  0.00           C  
ATOM   1649  O   ARG A 688      16.056  17.750  41.339  1.00  0.00           O  
ATOM   1650  CB  ARG A 688      14.732  15.678  42.759  1.00  0.00           C  
ATOM   1651  CG  ARG A 688      13.700  15.149  43.776  1.00  0.00           C  
ATOM   1652  CD  ARG A 688      12.488  14.515  43.079  1.00  0.00           C  
ATOM   1653  NE  ARG A 688      12.742  13.198  42.491  1.00  0.00           N  
ATOM   1654  CZ  ARG A 688      12.877  12.062  43.188  1.00  0.00           C  
ATOM   1655  NH1 ARG A 688      12.792  12.068  44.516  1.00  0.00           N  
ATOM   1656  NH2 ARG A 688      13.023  10.902  42.553  1.00  0.00           N  
ATOM   1657  N   VAL A 689      17.875  17.428  42.610  1.00  0.00           N  
ATOM   1658  CA  VAL A 689      18.724  18.156  41.700  1.00  0.00           C  
ATOM   1659  C   VAL A 689      19.913  17.326  41.257  1.00  0.00           C  
ATOM   1660  O   VAL A 689      20.301  16.392  41.956  1.00  0.00           O  
ATOM   1661  CB  VAL A 689      19.301  19.442  42.383  1.00  0.00           C  
ATOM   1662  CG1 VAL A 689      18.163  20.344  42.895  1.00  0.00           C  
ATOM   1663  CG2 VAL A 689      20.228  19.056  43.559  1.00  0.00           C  
ATOM   1664  N   TYR A 690      20.482  17.672  40.100  1.00  0.00           N  
ATOM   1665  CA  TYR A 690      21.703  17.020  39.669  1.00  0.00           C  
ATOM   1666  C   TYR A 690      22.504  18.072  38.956  1.00  0.00           C  
ATOM   1667  O   TYR A 690      21.957  19.069  38.467  1.00  0.00           O  
ATOM   1668  CB  TYR A 690      21.466  15.821  38.735  1.00  0.00           C  
ATOM   1669  CG  TYR A 690      21.135  16.159  37.311  1.00  0.00           C  
ATOM   1670  CD1 TYR A 690      19.821  16.465  36.917  1.00  0.00           C  
ATOM   1671  CD2 TYR A 690      22.120  16.142  36.343  1.00  0.00           C  
ATOM   1672  CE1 TYR A 690      19.508  16.736  35.563  1.00  0.00           C  
ATOM   1673  CE2 TYR A 690      21.825  16.412  34.991  1.00  0.00           C  
ATOM   1674  CZ  TYR A 690      20.519  16.700  34.608  1.00  0.00           C  
ATOM   1675  OH  TYR A 690      20.244  16.902  33.279  1.00  0.00           O  
ATOM   1676  N   GLU A 691      23.812  17.868  38.926  1.00  0.00           N  
ATOM   1677  CA  GLU A 691      24.708  18.818  38.253  1.00  0.00           C  
ATOM   1678  C   GLU A 691      25.812  17.973  37.649  1.00  0.00           C  
ATOM   1679  O   GLU A 691      26.274  17.033  38.282  1.00  0.00           O  
ATOM   1680  CB  GLU A 691      25.328  19.800  39.239  1.00  0.00           C  
ATOM   1681  CG  GLU A 691      26.412  20.687  38.598  1.00  0.00           C  
ATOM   1682  CD  GLU A 691      26.721  21.929  39.433  1.00  0.00           C  
ATOM   1683  OE1 GLU A 691      26.302  21.977  40.607  1.00  0.00           O  
ATOM   1684  OE2 GLU A 691      27.395  22.847  38.914  1.00  0.00           O  
ATOM   1685  N   ILE A 692      26.176  18.270  36.421  1.00  0.00           N  
ATOM   1686  CA  ILE A 692      27.281  17.530  35.788  1.00  0.00           C  
ATOM   1687  C   ILE A 692      28.257  18.609  35.391  1.00  0.00           C  
ATOM   1688  O   ILE A 692      28.004  19.393  34.476  1.00  0.00           O  
ATOM   1689  CB  ILE A 692      26.796  16.709  34.601  1.00  0.00           C  
ATOM   1690  CG1 ILE A 692      25.805  15.634  35.125  1.00  0.00           C  
ATOM   1691  CG2 ILE A 692      28.005  16.023  33.942  1.00  0.00           C  
ATOM   1692  CD1 ILE A 692      25.307  14.639  34.094  1.00  0.00           C  
ATOM   1693  N   ALA A 693      29.393  18.644  36.079  1.00  0.00           N  
ATOM   1694  CA  ALA A 693      30.291  19.751  35.863  1.00  0.00           C  
ATOM   1695  C   ALA A 693      31.703  19.430  36.298  1.00  0.00           C  
ATOM   1696  O   ALA A 693      31.942  18.443  37.007  1.00  0.00           O  
ATOM   1697  CB  ALA A 693      29.759  20.984  36.689  1.00  0.00           C  
ATOM   1698  N   PRO A 695      32.653  20.280  35.908  1.00  0.00           N  
ATOM   1699  CA  PRO A 695      34.050  20.050  36.295  1.00  0.00           C  
ATOM   1700  C   PRO A 695      34.262  20.206  37.790  1.00  0.00           C  
ATOM   1701  O   PRO A 695      33.536  20.951  38.444  1.00  0.00           O  
ATOM   1702  CB  PRO A 695      34.800  21.169  35.582  1.00  0.00           C  
ATOM   1703  CG  PRO A 695      33.924  21.515  34.447  1.00  0.00           C  
ATOM   1704  CD  PRO A 695      32.551  21.488  35.065  1.00  0.00           C  
ATOM   1705  N   ILE A 696      35.260  19.502  38.326  1.00  0.00           N  
ATOM   1706  CA  ILE A 696      35.662  19.662  39.716  1.00  0.00           C  
ATOM   1707  C   ILE A 696      37.177  19.739  39.606  1.00  0.00           C  
ATOM   1708  O   ILE A 696      37.751  19.219  38.650  1.00  0.00           O  
ATOM   1709  CB  ILE A 696      35.253  18.504  40.635  1.00  0.00           C  
ATOM   1710  CG1 ILE A 696      35.713  17.170  40.067  1.00  0.00           C  
ATOM   1711  CG2 ILE A 696      33.728  18.569  40.876  1.00  0.00           C  
ATOM   1712  CD1 ILE A 696      35.628  16.031  41.109  1.00  0.00           C  
ATOM   1713  N   PHE A 697      37.814  20.362  40.581  1.00  0.00           N  
ATOM   1714  CA  PHE A 697      39.245  20.571  40.524  1.00  0.00           C  
ATOM   1715  C   PHE A 697      39.899  20.198  41.847  1.00  0.00           C  
ATOM   1716  O   PHE A 697      39.464  20.639  42.907  1.00  0.00           O  
ATOM   1717  CB  PHE A 697      39.502  22.044  40.199  1.00  0.00           C  
ATOM   1718  CG  PHE A 697      38.738  22.535  38.980  1.00  0.00           C  
ATOM   1719  CD1 PHE A 697      39.279  22.393  37.693  1.00  0.00           C  
ATOM   1720  CD2 PHE A 697      37.481  23.135  39.124  1.00  0.00           C  
ATOM   1721  CE1 PHE A 697      38.571  22.855  36.564  1.00  0.00           C  
ATOM   1722  CE2 PHE A 697      36.758  23.608  38.018  1.00  0.00           C  
ATOM   1723  CZ  PHE A 697      37.301  23.471  36.730  1.00  0.00           C  
ATOM   1724  N   ARG A 698      40.940  19.383  41.781  1.00  0.00           N  
ATOM   1725  CA  ARG A 698      41.607  18.968  43.003  1.00  0.00           C  
ATOM   1726  C   ARG A 698      43.100  18.888  42.748  1.00  0.00           C  
ATOM   1727  O   ARG A 698      43.523  18.284  41.785  1.00  0.00           O  
ATOM   1728  CB  ARG A 698      41.063  17.610  43.436  1.00  0.00           C  
ATOM   1729  CG  ARG A 698      39.534  17.609  43.628  1.00  0.00           C  
ATOM   1730  CD  ARG A 698      39.031  16.387  44.369  1.00  0.00           C  
ATOM   1731  NE  ARG A 698      37.575  16.382  44.506  1.00  0.00           N  
ATOM   1732  CZ  ARG A 698      36.929  15.630  45.385  1.00  0.00           C  
ATOM   1733  NH1 ARG A 698      37.618  14.831  46.202  1.00  0.00           N  
ATOM   1734  NH2 ARG A 698      35.609  15.667  45.446  1.00  0.00           N  
ATOM   1735  N   ALA A 699      43.896  19.510  43.609  1.00  0.00           N  
ATOM   1736  CA  ALA A 699      45.334  19.492  43.424  1.00  0.00           C  
ATOM   1737  C   ALA A 699      45.820  18.251  44.157  1.00  0.00           C  
ATOM   1738  O   ALA A 699      46.249  18.321  45.311  1.00  0.00           O  
ATOM   1739  CB  ALA A 699      45.950  20.769  43.998  1.00  0.00           C  
ATOM   1740  N   GLU A 700      45.715  17.107  43.485  1.00  0.00           N  
ATOM   1741  CA  GLU A 700      46.096  15.837  44.078  1.00  0.00           C  
ATOM   1742  C   GLU A 700      47.578  15.825  44.400  1.00  0.00           C  
ATOM   1743  O   GLU A 700      48.406  16.286  43.613  1.00  0.00           O  
ATOM   1744  CB  GLU A 700      45.741  14.658  43.154  1.00  0.00           C  
ATOM   1745  CG  GLU A 700      44.224  14.457  42.871  1.00  0.00           C  
ATOM   1746  CD  GLU A 700      43.430  14.003  44.098  1.00  0.00           C  
ATOM   1747  OE1 GLU A 700      44.039  13.389  45.002  1.00  0.00           O  
ATOM   1748  OE2 GLU A 700      42.199  14.219  44.153  1.00  0.00           O  
ATOM   1749  N   GLU A 703      47.891  15.296  45.573  1.00  0.00           N  
ATOM   1750  CA  GLU A 703      49.258  15.220  46.051  1.00  0.00           C  
ATOM   1751  C   GLU A 703      50.050  14.203  45.232  1.00  0.00           C  
ATOM   1752  O   GLU A 703      51.191  14.468  44.839  1.00  0.00           O  
ATOM   1753  CB  GLU A 703      49.246  14.834  47.540  1.00  0.00           C  
ATOM   1754  CG  GLU A 703      48.618  15.905  48.461  1.00  0.00           C  
ATOM   1755  CD  GLU A 703      48.263  15.380  49.862  1.00  0.00           C  
ATOM   1756  OE1 GLU A 703      49.093  14.653  50.462  1.00  0.00           O  
ATOM   1757  OE2 GLU A 703      47.159  15.712  50.368  1.00  0.00           O  
ATOM   1758  N   HIS A 704      49.426  13.057  44.956  1.00  0.00           N  
ATOM   1759  CA  HIS A 704      50.086  11.990  44.214  1.00  0.00           C  
ATOM   1760  C   HIS A 704      49.493  11.667  42.851  1.00  0.00           C  
ATOM   1761  O   HIS A 704      48.275  11.696  42.655  1.00  0.00           O  
ATOM   1762  CB  HIS A 704      50.121  10.710  45.060  1.00  0.00           C  
ATOM   1763  CG  HIS A 704      50.634  10.928  46.447  1.00  0.00           C  
ATOM   1764  ND1 HIS A 704      49.800  11.019  47.540  1.00  0.00           N  
ATOM   1765  CD2 HIS A 704      51.883  11.190  46.904  1.00  0.00           C  
ATOM   1766  CE1 HIS A 704      50.512  11.327  48.613  1.00  0.00           C  
ATOM   1767  NE2 HIS A 704      51.778  11.438  48.252  1.00  0.00           N  
ATOM   1768  N   ASN A 713      50.382  11.333  41.926  1.00  0.00           N  
ATOM   1769  CA  ASN A 713      50.021  10.977  40.571  1.00  0.00           C  
ATOM   1770  C   ASN A 713      49.659   9.483  40.502  1.00  0.00           C  
ATOM   1771  O   ASN A 713      50.509   8.621  40.738  1.00  0.00           O  
ATOM   1772  CB  ASN A 713      51.207  11.277  39.667  1.00  0.00           C  
ATOM   1773  CG  ASN A 713      50.820  11.359  38.233  1.00  0.00           C  
ATOM   1774  OD1 ASN A 713      49.954  12.158  37.864  1.00  0.00           O  
ATOM   1775  ND2 ASN A 713      51.450  10.542  37.398  1.00  0.00           N  
ATOM   1776  N   THR A 714      48.404   9.172  40.177  1.00  0.00           N  
ATOM   1777  CA  THR A 714      47.960   7.782  40.098  1.00  0.00           C  
ATOM   1778  C   THR A 714      47.227   7.479  38.788  1.00  0.00           C  
ATOM   1779  O   THR A 714      46.905   8.381  38.020  1.00  0.00           O  
ATOM   1780  CB  THR A 714      46.964   7.446  41.228  1.00  0.00           C  
ATOM   1781  OG1 THR A 714      45.668   7.950  40.878  1.00  0.00           O  
ATOM   1782  CG2 THR A 714      47.406   8.090  42.558  1.00  0.00           C  
ATOM   1783  N   THR A 715      46.943   6.205  38.546  1.00  0.00           N  
ATOM   1784  CA  THR A 715      46.215   5.815  37.335  1.00  0.00           C  
ATOM   1785  C   THR A 715      44.706   6.042  37.540  1.00  0.00           C  
ATOM   1786  O   THR A 715      43.903   5.817  36.625  1.00  0.00           O  
ATOM   1787  CB  THR A 715      46.398   4.311  37.015  1.00  0.00           C  
ATOM   1788  OG1 THR A 715      45.911   3.536  38.117  1.00  0.00           O  
ATOM   1789  CG2 THR A 715      47.867   3.978  36.766  1.00  0.00           C  
ATOM   1790  N   ARG A 716      44.311   6.472  38.737  1.00  0.00           N  
ATOM   1791  CA  ARG A 716      42.883   6.654  38.988  1.00  0.00           C  
ATOM   1792  C   ARG A 716      42.449   8.060  39.392  1.00  0.00           C  
ATOM   1793  O   ARG A 716      41.262   8.273  39.682  1.00  0.00           O  
ATOM   1794  CB  ARG A 716      42.385   5.664  40.054  1.00  0.00           C  
ATOM   1795  CG  ARG A 716      42.806   6.060  41.451  1.00  0.00           C  
ATOM   1796  CD  ARG A 716      41.769   5.747  42.555  1.00  0.00           C  
ATOM   1797  NE  ARG A 716      41.709   4.353  42.980  1.00  0.00           N  
ATOM   1798  CZ  ARG A 716      40.955   3.907  43.997  1.00  0.00           C  
ATOM   1799  NH1 ARG A 716      40.187   4.739  44.708  1.00  0.00           N  
ATOM   1800  NH2 ARG A 716      40.978   2.624  44.315  1.00  0.00           N  
ATOM   1801  N   HIS A 718      43.386   9.007  39.431  1.00  0.00           N  
ATOM   1802  CA  HIS A 718      43.055  10.399  39.778  1.00  0.00           C  
ATOM   1803  C   HIS A 718      43.524  11.399  38.726  1.00  0.00           C  
ATOM   1804  O   HIS A 718      44.533  11.183  38.052  1.00  0.00           O  
ATOM   1805  CB  HIS A 718      43.725  10.835  41.086  1.00  0.00           C  
ATOM   1806  CG  HIS A 718      43.231  10.134  42.305  1.00  0.00           C  
ATOM   1807  ND1 HIS A 718      43.626   8.857  42.639  1.00  0.00           N  
ATOM   1808  CD2 HIS A 718      42.434  10.563  43.317  1.00  0.00           C  
ATOM   1809  CE1 HIS A 718      43.103   8.530  43.810  1.00  0.00           C  
ATOM   1810  NE2 HIS A 718      42.373   9.549  44.243  1.00  0.00           N  
ATOM   1811  N   LEU A 723      42.784  12.499  38.595  1.00  0.00           N  
ATOM   1812  CA  LEU A 723      43.159  13.599  37.694  1.00  0.00           C  
ATOM   1813  C   LEU A 723      43.031  14.863  38.542  1.00  0.00           C  
ATOM   1814  O   LEU A 723      42.398  14.824  39.587  1.00  0.00           O  
ATOM   1815  CB  LEU A 723      42.175  13.712  36.534  1.00  0.00           C  
ATOM   1816  CG  LEU A 723      42.166  12.511  35.600  1.00  0.00           C  
ATOM   1817  CD1 LEU A 723      40.848  12.481  34.786  1.00  0.00           C  
ATOM   1818  CD2 LEU A 723      43.367  12.574  34.717  1.00  0.00           C  
ATOM   1819  N   ASN A 724      43.617  15.969  38.098  1.00  0.00           N  
ATOM   1820  CA  ASN A 724      43.475  17.205  38.849  1.00  0.00           C  
ATOM   1821  C   ASN A 724      42.261  17.996  38.366  1.00  0.00           C  
ATOM   1822  O   ASN A 724      41.878  18.988  38.976  1.00  0.00           O  
ATOM   1823  CB  ASN A 724      44.757  18.045  38.784  1.00  0.00           C  
ATOM   1824  CG  ASN A 724      45.916  17.356  39.501  1.00  0.00           C  
ATOM   1825  OD1 ASN A 724      45.691  16.528  40.392  1.00  0.00           O  
ATOM   1826  ND2 ASN A 724      47.149  17.717  39.147  1.00  0.00           N  
ATOM   1827  N   GLU A 725      41.660  17.539  37.270  1.00  0.00           N  
ATOM   1828  CA  GLU A 725      40.453  18.162  36.732  1.00  0.00           C  
ATOM   1829  C   GLU A 725      39.595  16.985  36.323  1.00  0.00           C  
ATOM   1830  O   GLU A 725      40.078  16.079  35.663  1.00  0.00           O  
ATOM   1831  CB  GLU A 725      40.737  19.036  35.513  1.00  0.00           C  
ATOM   1832  CG  GLU A 725      39.483  19.580  34.871  1.00  0.00           C  
ATOM   1833  CD  GLU A 725      39.753  20.624  33.788  1.00  0.00           C  
ATOM   1834  OE1 GLU A 725      40.918  20.847  33.435  1.00  0.00           O  
ATOM   1835  OE2 GLU A 725      38.784  21.222  33.284  1.00  0.00           O  
ATOM   1836  N   ALA A 726      38.338  16.963  36.738  1.00  0.00           N  
ATOM   1837  CA  ALA A 726      37.485  15.838  36.373  1.00  0.00           C  
ATOM   1838  C   ALA A 726      36.073  16.333  36.231  1.00  0.00           C  
ATOM   1839  O   ALA A 726      35.793  17.495  36.526  1.00  0.00           O  
ATOM   1840  CB  ALA A 726      37.531  14.738  37.470  1.00  0.00           C  
ATOM   1841  N   TRP A 729      35.191  15.446  35.788  1.00  0.00           N  
ATOM   1842  CA  TRP A 729      33.782  15.798  35.662  1.00  0.00           C  
ATOM   1843  C   TRP A 729      33.014  14.972  36.689  1.00  0.00           C  
ATOM   1844  O   TRP A 729      33.115  13.743  36.724  1.00  0.00           O  
ATOM   1845  CB  TRP A 729      33.294  15.541  34.237  1.00  0.00           C  
ATOM   1846  CG  TRP A 729      33.660  16.674  33.325  1.00  0.00           C  
ATOM   1847  CD1 TRP A 729      34.907  17.012  32.891  1.00  0.00           C  
ATOM   1848  CD2 TRP A 729      32.762  17.670  32.807  1.00  0.00           C  
ATOM   1849  NE1 TRP A 729      34.849  18.163  32.133  1.00  0.00           N  
ATOM   1850  CE2 TRP A 729      33.545  18.590  32.068  1.00  0.00           C  
ATOM   1851  CE3 TRP A 729      31.368  17.873  32.903  1.00  0.00           C  
ATOM   1852  CZ2 TRP A 729      32.989  19.700  31.425  1.00  0.00           C  
ATOM   1853  CZ3 TRP A 729      30.799  18.980  32.262  1.00  0.00           C  
ATOM   1854  CH2 TRP A 729      31.620  19.887  31.525  1.00  0.00           C  
ATOM   1855  N   SER A 730      32.265  15.660  37.541  1.00  0.00           N  
ATOM   1856  CA  SER A 730      31.510  14.991  38.579  1.00  0.00           C  
ATOM   1857  C   SER A 730      30.020  15.063  38.301  1.00  0.00           C  
ATOM   1858  O   SER A 730      29.500  16.106  37.876  1.00  0.00           O  
ATOM   1859  CB  SER A 730      31.819  15.624  39.947  1.00  0.00           C  
ATOM   1860  OG  SER A 730      31.040  15.010  40.958  1.00  0.00           O  
ATOM   1861  N   ILE A 731      29.356  13.924  38.494  1.00  0.00           N  
ATOM   1862  CA  ILE A 731      27.915  13.786  38.335  1.00  0.00           C  
ATOM   1863  C   ILE A 731      27.419  13.843  39.784  1.00  0.00           C  
ATOM   1864  O   ILE A 731      27.577  12.884  40.559  1.00  0.00           O  
ATOM   1865  CB  ILE A 731      27.566  12.402  37.690  1.00  0.00           C  
ATOM   1866  CG1 ILE A 731      28.142  12.355  36.268  1.00  0.00           C  
ATOM   1867  CG2 ILE A 731      26.026  12.175  37.686  1.00  0.00           C  
ATOM   1868  CD1 ILE A 731      28.241  10.920  35.683  1.00  0.00           C  
ATOM   1869  N   ASP A 732      26.819  14.975  40.152  1.00  0.00           N  
ATOM   1870  CA  ASP A 732      26.351  15.197  41.511  1.00  0.00           C  
ATOM   1871  C   ASP A 732      24.841  15.241  41.580  1.00  0.00           C  
ATOM   1872  O   ASP A 732      24.173  15.684  40.650  1.00  0.00           O  
ATOM   1873  CB  ASP A 732      26.904  16.534  42.051  1.00  0.00           C  
ATOM   1874  CG  ASP A 732      28.309  16.407  42.610  1.00  0.00           C  
ATOM   1875  OD1 ASP A 732      28.435  16.043  43.811  1.00  0.00           O  
ATOM   1876  OD2 ASP A 732      29.276  16.668  41.854  1.00  0.00           O  
ATOM   1877  N   SER A 733      24.319  14.763  42.697  1.00  0.00           N  
ATOM   1878  CA  SER A 733      22.888  14.788  42.906  1.00  0.00           C  
ATOM   1879  C   SER A 733      22.628  14.910  44.392  1.00  0.00           C  
ATOM   1880  O   SER A 733      23.439  14.506  45.221  1.00  0.00           O  
ATOM   1881  CB  SER A 733      22.241  13.499  42.416  1.00  0.00           C  
ATOM   1882  OG  SER A 733      20.840  13.599  42.465  1.00  0.00           O  
ATOM   1883  N   GLU A 734      21.465  15.456  44.718  1.00  0.00           N  
ATOM   1884  CA  GLU A 734      21.080  15.582  46.110  1.00  0.00           C  
ATOM   1885  C   GLU A 734      19.556  15.491  46.021  1.00  0.00           C  
ATOM   1886  O   GLU A 734      18.941  16.039  45.098  1.00  0.00           O  
ATOM   1887  CB  GLU A 734      21.547  16.933  46.687  1.00  0.00           C  
ATOM   1888  CG  GLU A 734      21.532  16.980  48.211  1.00  0.00           C  
ATOM   1889  CD  GLU A 734      22.698  16.174  48.837  1.00  0.00           C  
ATOM   1890  OE1 GLU A 734      23.710  15.905  48.122  1.00  0.00           O  
ATOM   1891  OE2 GLU A 734      22.621  15.835  50.045  1.00  0.00           O  
ATOM   1892  N   MET A 735      18.956  14.776  46.963  1.00  0.00           N  
ATOM   1893  CA  MET A 735      17.524  14.572  46.937  1.00  0.00           C  
ATOM   1894  C   MET A 735      16.957  14.687  48.347  1.00  0.00           C  
ATOM   1895  O   MET A 735      17.541  14.167  49.314  1.00  0.00           O  
ATOM   1896  CB  MET A 735      17.230  13.197  46.323  1.00  0.00           C  
ATOM   1897  CG  MET A 735      17.864  12.028  47.076  1.00  0.00           C  
ATOM   1898  SD  MET A 735      18.072  10.568  46.003  1.00  0.00           S  
ATOM   1899  CE  MET A 735      19.502  11.132  44.906  1.00  0.00           C  
ATOM   1900  N   ALA A 736      15.809  15.360  48.447  1.00  0.00           N  
ATOM   1901  CA  ALA A 736      15.166  15.635  49.731  1.00  0.00           C  
ATOM   1902  C   ALA A 736      14.012  14.702  50.073  1.00  0.00           C  
ATOM   1903  O   ALA A 736      13.495  13.978  49.232  1.00  0.00           O  
ATOM   1904  CB  ALA A 736      14.657  17.104  49.759  1.00  0.00           C  
ATOM   1905  N   PHE A 737      13.612  14.780  51.335  1.00  0.00           N  
ATOM   1906  CA  PHE A 737      12.540  13.979  51.883  1.00  0.00           C  
ATOM   1907  C   PHE A 737      12.806  12.475  51.928  1.00  0.00           C  
ATOM   1908  O   PHE A 737      11.865  11.670  51.915  1.00  0.00           O  
ATOM   1909  CB  PHE A 737      11.234  14.305  51.166  1.00  0.00           C  
ATOM   1910  CG  PHE A 737      10.787  15.726  51.381  1.00  0.00           C  
ATOM   1911  CD1 PHE A 737      10.093  16.083  52.535  1.00  0.00           C  
ATOM   1912  CD2 PHE A 737      11.125  16.727  50.477  1.00  0.00           C  
ATOM   1913  CE1 PHE A 737       9.741  17.429  52.786  1.00  0.00           C  
ATOM   1914  CE2 PHE A 737      10.777  18.067  50.724  1.00  0.00           C  
ATOM   1915  CZ  PHE A 737      10.081  18.415  51.886  1.00  0.00           C  
ATOM   1916  N   ILE A 738      14.083  12.094  52.004  1.00  0.00           N  
ATOM   1917  CA  ILE A 738      14.441  10.672  52.126  1.00  0.00           C  
ATOM   1918  C   ILE A 738      14.360  10.285  53.603  1.00  0.00           C  
ATOM   1919  O   ILE A 738      14.459  11.148  54.474  1.00  0.00           O  
ATOM   1920  CB  ILE A 738      15.904  10.378  51.650  1.00  0.00           C  
ATOM   1921  CG1 ILE A 738      16.917  11.167  52.512  1.00  0.00           C  
ATOM   1922  CG2 ILE A 738      16.043  10.748  50.181  1.00  0.00           C  
ATOM   1923  CD1 ILE A 738      18.420  10.774  52.278  1.00  0.00           C  
ATOM   1924  N   GLU A 739      14.205   8.997  53.883  1.00  0.00           N  
ATOM   1925  CA  GLU A 739      14.133   8.526  55.264  1.00  0.00           C  
ATOM   1926  C   GLU A 739      15.450   7.884  55.736  1.00  0.00           C  
ATOM   1927  O   GLU A 739      15.655   7.703  56.944  1.00  0.00           O  
ATOM   1928  CB  GLU A 739      12.971   7.532  55.411  1.00  0.00           C  
ATOM   1929  CG  GLU A 739      11.614   8.139  55.065  1.00  0.00           C  
ATOM   1930  CD  GLU A 739      10.485   7.135  55.212  1.00  0.00           C  
ATOM   1931  OE1 GLU A 739      10.208   6.722  56.361  1.00  0.00           O  
ATOM   1932  OE2 GLU A 739       9.899   6.737  54.186  1.00  0.00           O  
ATOM   1933  N   ASP A 789      16.329   7.539  54.793  1.00  0.00           N  
ATOM   1934  CA  ASP A 789      17.636   6.953  55.114  1.00  0.00           C  
ATOM   1935  C   ASP A 789      18.546   6.900  53.878  1.00  0.00           C  
ATOM   1936  O   ASP A 789      18.079   7.145  52.767  1.00  0.00           O  
ATOM   1937  CB  ASP A 789      17.474   5.563  55.743  1.00  0.00           C  
ATOM   1938  CG  ASP A 789      16.841   4.558  54.821  1.00  0.00           C  
ATOM   1939  OD1 ASP A 789      17.043   4.576  53.579  1.00  0.00           O  
ATOM   1940  OD2 ASP A 789      16.142   3.697  55.378  1.00  0.00           O  
ATOM   1941  N   GLU A 790      19.822   6.581  54.068  1.00  0.00           N  
ATOM   1942  CA  GLU A 790      20.749   6.604  52.941  1.00  0.00           C  
ATOM   1943  C   GLU A 790      20.512   5.490  51.929  1.00  0.00           C  
ATOM   1944  O   GLU A 790      21.000   5.552  50.786  1.00  0.00           O  
ATOM   1945  CB  GLU A 790      22.208   6.594  53.420  1.00  0.00           C  
ATOM   1946  CG  GLU A 790      22.714   5.251  54.014  1.00  0.00           C  
ATOM   1947  CD  GLU A 790      22.419   5.060  55.497  1.00  0.00           C  
ATOM   1948  OE1 GLU A 790      21.371   5.535  55.988  1.00  0.00           O  
ATOM   1949  OE2 GLU A 790      23.254   4.402  56.166  1.00  0.00           O  
ATOM   1950  N   GLU A 791      19.763   4.470  52.331  1.00  0.00           N  
ATOM   1951  CA  GLU A 791      19.477   3.392  51.400  1.00  0.00           C  
ATOM   1952  C   GLU A 791      18.636   3.900  50.219  1.00  0.00           C  
ATOM   1953  O   GLU A 791      18.745   3.378  49.107  1.00  0.00           O  
ATOM   1954  CB  GLU A 791      18.789   2.230  52.130  1.00  0.00           C  
ATOM   1955  CG  GLU A 791      18.105   1.236  51.215  1.00  0.00           C  
ATOM   1956  CD  GLU A 791      19.051   0.492  50.284  1.00  0.00           C  
ATOM   1957  OE1 GLU A 791      20.268   0.411  50.568  1.00  0.00           O  
ATOM   1958  OE2 GLU A 791      18.534  -0.035  49.263  1.00  0.00           O  
ATOM   1959  N   GLU A 792      17.815   4.926  50.436  1.00  0.00           N  
ATOM   1960  CA  GLU A 792      17.020   5.455  49.327  1.00  0.00           C  
ATOM   1961  C   GLU A 792      17.950   6.130  48.300  1.00  0.00           C  
ATOM   1962  O   GLU A 792      17.671   6.129  47.100  1.00  0.00           O  
ATOM   1963  CB  GLU A 792      15.944   6.440  49.838  1.00  0.00           C  
ATOM   1964  CG  GLU A 792      15.056   5.808  50.898  1.00  0.00           C  
ATOM   1965  CD  GLU A 792      13.737   6.532  51.131  1.00  0.00           C  
ATOM   1966  OE1 GLU A 792      12.765   6.310  50.370  1.00  0.00           O  
ATOM   1967  OE2 GLU A 792      13.672   7.322  52.072  1.00  0.00           O  
ATOM   1968  N   VAL A 793      19.061   6.681  48.771  1.00  0.00           N  
ATOM   1969  CA  VAL A 793      20.021   7.319  47.857  1.00  0.00           C  
ATOM   1970  C   VAL A 793      20.824   6.219  47.124  1.00  0.00           C  
ATOM   1971  O   VAL A 793      21.064   6.311  45.912  1.00  0.00           O  
ATOM   1972  CB  VAL A 793      20.971   8.243  48.634  1.00  0.00           C  
ATOM   1973  CG1 VAL A 793      21.948   8.922  47.692  1.00  0.00           C  
ATOM   1974  CG2 VAL A 793      20.156   9.291  49.397  1.00  0.00           C  
ATOM   1975  N   MET A 794      21.229   5.178  47.852  1.00  0.00           N  
ATOM   1976  CA  MET A 794      21.958   4.077  47.220  1.00  0.00           C  
ATOM   1977  C   MET A 794      21.074   3.395  46.179  1.00  0.00           C  
ATOM   1978  O   MET A 794      21.537   3.044  45.104  1.00  0.00           O  
ATOM   1979  CB  MET A 794      22.428   3.047  48.278  1.00  0.00           C  
ATOM   1980  CG  MET A 794      23.569   3.554  49.145  1.00  0.00           C  
ATOM   1981  SD  MET A 794      24.056   2.336  50.447  1.00  0.00           S  
ATOM   1982  CE  MET A 794      22.944   2.733  51.390  1.00  0.00           C  
ATOM   1983  N   SER A 795      19.794   3.214  46.487  1.00  0.00           N  
ATOM   1984  CA  SER A 795      18.883   2.592  45.527  1.00  0.00           C  
ATOM   1985  C   SER A 795      18.796   3.401  44.234  1.00  0.00           C  
ATOM   1986  O   SER A 795      18.783   2.841  43.134  1.00  0.00           O  
ATOM   1987  CB  SER A 795      17.478   2.434  46.149  1.00  0.00           C  
ATOM   1988  OG  SER A 795      16.530   2.030  45.164  1.00  0.00           O  
ATOM   1989  N   PHE A 796      18.755   4.724  44.369  1.00  0.00           N  
ATOM   1990  CA  PHE A 796      18.662   5.594  43.196  1.00  0.00           C  
ATOM   1991  C   PHE A 796      19.952   5.532  42.401  1.00  0.00           C  
ATOM   1992  O   PHE A 796      19.934   5.410  41.167  1.00  0.00           O  
ATOM   1993  CB  PHE A 796      18.424   7.049  43.602  1.00  0.00           C  
ATOM   1994  CG  PHE A 796      18.303   7.967  42.437  1.00  0.00           C  
ATOM   1995  CD1 PHE A 796      17.092   8.086  41.747  1.00  0.00           C  
ATOM   1996  CD2 PHE A 796      19.428   8.619  41.947  1.00  0.00           C  
ATOM   1997  CE1 PHE A 796      17.018   8.843  40.575  1.00  0.00           C  
ATOM   1998  CE2 PHE A 796      19.363   9.364  40.788  1.00  0.00           C  
ATOM   1999  CZ  PHE A 796      18.159   9.478  40.099  1.00  0.00           C  
ATOM   2000  N   LEU A 797      21.063   5.639  43.119  1.00  0.00           N  
ATOM   2001  CA  LEU A 797      22.369   5.592  42.488  1.00  0.00           C  
ATOM   2002  C   LEU A 797      22.594   4.288  41.731  1.00  0.00           C  
ATOM   2003  O   LEU A 797      23.081   4.317  40.602  1.00  0.00           O  
ATOM   2004  CB  LEU A 797      23.493   5.769  43.524  1.00  0.00           C  
ATOM   2005  CG  LEU A 797      24.905   5.657  42.935  1.00  0.00           C  
ATOM   2006  CD1 LEU A 797      25.089   6.689  41.795  1.00  0.00           C  
ATOM   2007  CD2 LEU A 797      25.951   5.935  44.053  1.00  0.00           C  
ATOM   2008  N   GLU A 798      22.289   3.134  42.325  1.00  0.00           N  
ATOM   2009  CA  GLU A 798      22.530   1.899  41.565  1.00  0.00           C  
ATOM   2010  C   GLU A 798      21.661   1.862  40.323  1.00  0.00           C  
ATOM   2011  O   GLU A 798      22.103   1.407  39.271  1.00  0.00           O  
ATOM   2012  CB  GLU A 798      22.298   0.627  42.408  1.00  0.00           C  
ATOM   2013  CG  GLU A 798      20.883   0.433  42.926  1.00  0.00           C  
ATOM   2014  CD  GLU A 798      20.783  -0.731  43.919  1.00  0.00           C  
ATOM   2015  OE1 GLU A 798      21.730  -1.544  44.032  1.00  0.00           O  
ATOM   2016  OE2 GLU A 798      19.742  -0.831  44.592  1.00  0.00           O  
ATOM   2017  N   ARG A 799      20.420   2.339  40.415  1.00  0.00           N  
ATOM   2018  CA  ARG A 799      19.582   2.346  39.215  1.00  0.00           C  
ATOM   2019  C   ARG A 799      20.153   3.268  38.130  1.00  0.00           C  
ATOM   2020  O   ARG A 799      20.129   2.937  36.949  1.00  0.00           O  
ATOM   2021  CB  ARG A 799      18.147   2.752  39.558  1.00  0.00           C  
ATOM   2022  CG  ARG A 799      17.431   1.646  40.372  1.00  0.00           C  
ATOM   2023  CD  ARG A 799      15.936   1.890  40.448  1.00  0.00           C  
ATOM   2024  NE  ARG A 799      15.576   3.064  41.221  1.00  0.00           N  
ATOM   2025  CZ  ARG A 799      14.849   4.094  40.765  1.00  0.00           C  
ATOM   2026  NH1 ARG A 799      14.386   4.130  39.522  1.00  0.00           N  
ATOM   2027  NH2 ARG A 799      14.558   5.093  41.585  1.00  0.00           N  
ATOM   2028  N   LEU A 800      20.724   4.392  38.551  1.00  0.00           N  
ATOM   2029  CA  LEU A 800      21.321   5.366  37.620  1.00  0.00           C  
ATOM   2030  C   LEU A 800      22.491   4.718  36.894  1.00  0.00           C  
ATOM   2031  O   LEU A 800      22.582   4.774  35.672  1.00  0.00           O  
ATOM   2032  CB  LEU A 800      21.830   6.593  38.390  1.00  0.00           C  
ATOM   2033  CG  LEU A 800      22.657   7.640  37.622  1.00  0.00           C  
ATOM   2034  CD1 LEU A 800      21.821   8.238  36.532  1.00  0.00           C  
ATOM   2035  CD2 LEU A 800      23.133   8.749  38.579  1.00  0.00           C  
ATOM   2036  N   VAL A 801      23.374   4.080  37.659  1.00  0.00           N  
ATOM   2037  CA  VAL A 801      24.548   3.437  37.074  1.00  0.00           C  
ATOM   2038  C   VAL A 801      24.135   2.255  36.176  1.00  0.00           C  
ATOM   2039  O   VAL A 801      24.672   2.094  35.065  1.00  0.00           O  
ATOM   2040  CB  VAL A 801      25.530   3.024  38.205  1.00  0.00           C  
ATOM   2041  CG1 VAL A 801      26.711   2.186  37.647  1.00  0.00           C  
ATOM   2042  CG2 VAL A 801      26.067   4.311  38.871  1.00  0.00           C  
ATOM   2043  N   ALA A 802      23.177   1.447  36.633  1.00  0.00           N  
ATOM   2044  CA  ALA A 802      22.684   0.340  35.812  1.00  0.00           C  
ATOM   2045  C   ALA A 802      22.128   0.896  34.483  1.00  0.00           C  
ATOM   2046  O   ALA A 802      22.334   0.333  33.399  1.00  0.00           O  
ATOM   2047  CB  ALA A 802      21.556  -0.432  36.562  1.00  0.00           C  
ATOM   2048  N   HIS A 803      21.426   2.016  34.568  1.00  0.00           N  
ATOM   2049  CA  HIS A 803      20.853   2.587  33.364  1.00  0.00           C  
ATOM   2050  C   HIS A 803      21.961   3.005  32.389  1.00  0.00           C  
ATOM   2051  O   HIS A 803      21.842   2.783  31.176  1.00  0.00           O  
ATOM   2052  CB  HIS A 803      20.019   3.791  33.700  1.00  0.00           C  
ATOM   2053  CG  HIS A 803      19.390   4.430  32.506  1.00  0.00           C  
ATOM   2054  ND1 HIS A 803      18.246   3.938  31.920  1.00  0.00           N  
ATOM   2055  CD2 HIS A 803      19.755   5.515  31.776  1.00  0.00           C  
ATOM   2056  CE1 HIS A 803      17.928   4.695  30.881  1.00  0.00           C  
ATOM   2057  NE2 HIS A 803      18.828   5.657  30.771  1.00  0.00           N  
ATOM   2058  N   ALA A 804      23.029   3.600  32.918  1.00  0.00           N  
ATOM   2059  CA  ALA A 804      24.141   4.043  32.069  1.00  0.00           C  
ATOM   2060  C   ALA A 804      24.808   2.831  31.417  1.00  0.00           C  
ATOM   2061  O   ALA A 804      25.101   2.837  30.220  1.00  0.00           O  
ATOM   2062  CB  ALA A 804      25.188   4.840  32.894  1.00  0.00           C  
ATOM   2063  N   ILE A 808      25.050   1.793  32.208  1.00  0.00           N  
ATOM   2064  CA  ILE A 808      25.675   0.594  31.671  1.00  0.00           C  
ATOM   2065  C   ILE A 808      24.822  -0.021  30.557  1.00  0.00           C  
ATOM   2066  O   ILE A 808      25.326  -0.353  29.477  1.00  0.00           O  
ATOM   2067  CB  ILE A 808      25.912  -0.445  32.814  1.00  0.00           C  
ATOM   2068  CG1 ILE A 808      26.999   0.081  33.760  1.00  0.00           C  
ATOM   2069  CG2 ILE A 808      26.307  -1.807  32.224  1.00  0.00           C  
ATOM   2070  CD1 ILE A 808      27.122  -0.671  35.100  1.00  0.00           C  
ATOM   2071  N   ASN A 809      23.526  -0.166  30.809  1.00  0.00           N  
ATOM   2072  CA  ASN A 809      22.631  -0.774  29.816  1.00  0.00           C  
ATOM   2073  C   ASN A 809      22.497   0.093  28.578  1.00  0.00           C  
ATOM   2074  O   ASN A 809      22.284  -0.418  27.477  1.00  0.00           O  
ATOM   2075  CB  ASN A 809      21.253  -1.055  30.432  1.00  0.00           C  
ATOM   2076  CG  ASN A 809      21.263  -2.299  31.313  1.00  0.00           C  
ATOM   2077  OD1 ASN A 809      20.559  -2.367  32.316  1.00  0.00           O  
ATOM   2078  ND2 ASN A 809      22.051  -3.295  30.924  1.00  0.00           N  
ATOM   2079  N   TYR A 810      22.627   1.400  28.744  1.00  0.00           N  
ATOM   2080  CA  TYR A 810      22.541   2.272  27.571  1.00  0.00           C  
ATOM   2081  C   TYR A 810      23.759   1.958  26.713  1.00  0.00           C  
ATOM   2082  O   TYR A 810      23.653   1.846  25.485  1.00  0.00           O  
ATOM   2083  CB  TYR A 810      22.574   3.749  27.975  1.00  0.00           C  
ATOM   2084  CG  TYR A 810      22.421   4.719  26.811  1.00  0.00           C  
ATOM   2085  CD1 TYR A 810      21.168   5.077  26.328  1.00  0.00           C  
ATOM   2086  CD2 TYR A 810      23.527   5.228  26.168  1.00  0.00           C  
ATOM   2087  CE1 TYR A 810      21.035   5.931  25.211  1.00  0.00           C  
ATOM   2088  CE2 TYR A 810      23.411   6.078  25.058  1.00  0.00           C  
ATOM   2089  CZ  TYR A 810      22.168   6.425  24.583  1.00  0.00           C  
ATOM   2090  OH  TYR A 810      22.066   7.269  23.480  1.00  0.00           O  
ATOM   2091  N   VAL A 811      24.932   1.829  27.334  1.00  0.00           N  
ATOM   2092  CA  VAL A 811      26.129   1.542  26.547  1.00  0.00           C  
ATOM   2093  C   VAL A 811      26.034   0.163  25.852  1.00  0.00           C  
ATOM   2094  O   VAL A 811      26.397  -0.002  24.693  1.00  0.00           O  
ATOM   2095  CB  VAL A 811      27.401   1.641  27.436  1.00  0.00           C  
ATOM   2096  CG1 VAL A 811      28.623   1.175  26.670  1.00  0.00           C  
ATOM   2097  CG2 VAL A 811      27.619   3.115  27.877  1.00  0.00           C  
ATOM   2098  N   ARG A 812      25.537  -0.836  26.570  1.00  0.00           N  
ATOM   2099  CA  ARG A 812      25.412  -2.177  26.012  1.00  0.00           C  
ATOM   2100  C   ARG A 812      24.474  -2.172  24.805  1.00  0.00           C  
ATOM   2101  O   ARG A 812      24.708  -2.843  23.789  1.00  0.00           O  
ATOM   2102  CB  ARG A 812      24.865  -3.115  27.092  1.00  0.00           C  
ATOM   2103  CG  ARG A 812      25.819  -3.335  28.237  1.00  0.00           C  
ATOM   2104  CD  ARG A 812      25.184  -4.188  29.341  1.00  0.00           C  
ATOM   2105  NE  ARG A 812      24.943  -5.552  28.884  1.00  0.00           N  
ATOM   2106  CZ  ARG A 812      23.743  -6.091  28.723  1.00  0.00           C  
ATOM   2107  NH1 ARG A 812      22.655  -5.379  28.989  1.00  0.00           N  
ATOM   2108  NH2 ARG A 812      23.639  -7.334  28.271  1.00  0.00           N  
ATOM   2109  N   GLU A 813      23.434  -1.367  24.907  1.00  0.00           N  
ATOM   2110  CA  GLU A 813      22.419  -1.303  23.861  1.00  0.00           C  
ATOM   2111  C   GLU A 813      22.734  -0.393  22.672  1.00  0.00           C  
ATOM   2112  O   GLU A 813      22.404  -0.713  21.524  1.00  0.00           O  
ATOM   2113  CB  GLU A 813      21.085  -0.898  24.510  1.00  0.00           C  
ATOM   2114  CG  GLU A 813      20.075  -0.289  23.565  1.00  0.00           C  
ATOM   2115  CD  GLU A 813      18.775   0.109  24.266  1.00  0.00           C  
ATOM   2116  OE1 GLU A 813      18.821   0.449  25.486  1.00  0.00           O  
ATOM   2117  OE2 GLU A 813      17.719   0.113  23.586  1.00  0.00           O  
ATOM   2118  N   HIS A 814      23.387   0.727  22.928  1.00  0.00           N  
ATOM   2119  CA  HIS A 814      23.658   1.670  21.850  1.00  0.00           C  
ATOM   2120  C   HIS A 814      25.099   1.732  21.357  1.00  0.00           C  
ATOM   2121  O   HIS A 814      25.367   2.330  20.310  1.00  0.00           O  
ATOM   2122  CB  HIS A 814      23.189   3.077  22.264  1.00  0.00           C  
ATOM   2123  CG  HIS A 814      21.715   3.162  22.542  1.00  0.00           C  
ATOM   2124  ND1 HIS A 814      21.181   3.024  23.806  1.00  0.00           N  
ATOM   2125  CD2 HIS A 814      20.656   3.320  21.706  1.00  0.00           C  
ATOM   2126  CE1 HIS A 814      19.861   3.096  23.742  1.00  0.00           C  
ATOM   2127  NE2 HIS A 814      19.517   3.275  22.480  1.00  0.00           N  
ATOM   2128  N   ASN A 815      26.022   1.111  22.082  1.00  0.00           N  
ATOM   2129  CA  ASN A 815      27.430   1.130  21.681  1.00  0.00           C  
ATOM   2130  C   ASN A 815      28.032  -0.258  21.539  1.00  0.00           C  
ATOM   2131  O   ASN A 815      29.220  -0.472  21.772  1.00  0.00           O  
ATOM   2132  CB  ASN A 815      28.241   1.978  22.658  1.00  0.00           C  
ATOM   2133  CG  ASN A 815      27.952   3.457  22.491  1.00  0.00           C  
ATOM   2134  OD1 ASN A 815      28.407   4.084  21.526  1.00  0.00           O  
ATOM   2135  ND2 ASN A 815      27.167   4.006  23.384  1.00  0.00           N  
ATOM   2136  N   ALA A 818      27.189  -1.201  21.133  1.00  0.00           N  
ATOM   2137  CA  ALA A 818      27.627  -2.578  20.927  1.00  0.00           C  
ATOM   2138  C   ALA A 818      28.822  -2.586  19.965  1.00  0.00           C  
ATOM   2139  O   ALA A 818      29.793  -3.326  20.151  1.00  0.00           O  
ATOM   2140  CB  ALA A 818      26.483  -3.387  20.348  1.00  0.00           C  
ATOM   2141  N   LYS A 819      28.738  -1.778  18.911  1.00  0.00           N  
ATOM   2142  CA  LYS A 819      29.826  -1.710  17.942  1.00  0.00           C  
ATOM   2143  C   LYS A 819      31.158  -1.251  18.579  1.00  0.00           C  
ATOM   2144  O   LYS A 819      32.249  -1.771  18.266  1.00  0.00           O  
ATOM   2145  CB  LYS A 819      29.433  -0.758  16.815  1.00  0.00           C  
ATOM   2146  CG  LYS A 819      30.528  -0.637  15.787  1.00  0.00           C  
ATOM   2147  CD  LYS A 819      30.265   0.504  14.814  1.00  0.00           C  
ATOM   2148  CE  LYS A 819      31.502   0.760  13.932  1.00  0.00           C  
ATOM   2149  NZ  LYS A 819      31.296   1.971  13.082  1.00  0.00           N  
ATOM   2150  N   GLU A 820      31.078  -0.266  19.470  1.00  0.00           N  
ATOM   2151  CA  GLU A 820      32.275   0.233  20.155  1.00  0.00           C  
ATOM   2152  C   GLU A 820      32.834  -0.799  21.132  1.00  0.00           C  
ATOM   2153  O   GLU A 820      34.036  -0.970  21.248  1.00  0.00           O  
ATOM   2154  CB  GLU A 820      31.959   1.543  20.896  1.00  0.00           C  
ATOM   2155  CG  GLU A 820      31.734   2.770  19.974  1.00  0.00           C  
ATOM   2156  CD  GLU A 820      30.536   2.625  19.027  1.00  0.00           C  
ATOM   2157  OE1 GLU A 820      29.424   2.339  19.488  1.00  0.00           O  
ATOM   2158  OE2 GLU A 820      30.707   2.817  17.816  1.00  0.00           O  
ATOM   2159  N   LEU A 821      31.938  -1.485  21.839  1.00  0.00           N  
ATOM   2160  CA  LEU A 821      32.337  -2.522  22.789  1.00  0.00           C  
ATOM   2161  C   LEU A 821      33.066  -3.617  21.995  1.00  0.00           C  
ATOM   2162  O   LEU A 821      34.093  -4.149  22.436  1.00  0.00           O  
ATOM   2163  CB  LEU A 821      31.081  -3.065  23.478  1.00  0.00           C  
ATOM   2164  CG  LEU A 821      30.722  -2.669  24.926  1.00  0.00           C  
ATOM   2165  CD1 LEU A 821      31.448  -1.439  25.424  1.00  0.00           C  
ATOM   2166  CD2 LEU A 821      29.211  -2.594  25.037  1.00  0.00           C  
ATOM   2167  N   ASP A 822      32.546  -3.955  20.821  1.00  0.00           N  
ATOM   2168  CA  ASP A 822      33.240  -4.958  19.986  1.00  0.00           C  
ATOM   2169  C   ASP A 822      34.640  -4.488  19.545  1.00  0.00           C  
ATOM   2170  O   ASP A 822      35.604  -5.256  19.589  1.00  0.00           O  
ATOM   2171  CB  ASP A 822      32.439  -5.285  18.727  1.00  0.00           C  
ATOM   2172  CG  ASP A 822      31.147  -5.979  19.035  1.00  0.00           C  
ATOM   2173  OD1 ASP A 822      31.130  -6.751  20.028  1.00  0.00           O  
ATOM   2174  OD2 ASP A 822      30.161  -5.785  18.276  1.00  0.00           O  
ATOM   2175  N   ILE A 823      34.750  -3.245  19.089  1.00  0.00           N  
ATOM   2176  CA  ILE A 823      36.050  -2.695  18.671  1.00  0.00           C  
ATOM   2177  C   ILE A 823      37.011  -2.803  19.853  1.00  0.00           C  
ATOM   2178  O   ILE A 823      38.206  -3.048  19.688  1.00  0.00           O  
ATOM   2179  CB  ILE A 823      35.906  -1.209  18.252  1.00  0.00           C  
ATOM   2180  CG1 ILE A 823      35.160  -1.123  16.918  1.00  0.00           C  
ATOM   2181  CG2 ILE A 823      37.269  -0.528  18.180  1.00  0.00           C  
ATOM   2182  CD1 ILE A 823      34.828   0.320  16.496  1.00  0.00           C  
ATOM   2183  N   LEU A 824      36.474  -2.618  21.059  1.00  0.00           N  
ATOM   2184  CA  LEU A 824      37.295  -2.676  22.261  1.00  0.00           C  
ATOM   2185  C   LEU A 824      37.485  -4.105  22.770  1.00  0.00           C  
ATOM   2186  O   LEU A 824      38.152  -4.320  23.795  1.00  0.00           O  
ATOM   2187  CB  LEU A 824      36.667  -1.807  23.370  1.00  0.00           C  
ATOM   2188  CG  LEU A 824      36.658  -0.285  23.159  1.00  0.00           C  
ATOM   2189  CD1 LEU A 824      35.755   0.399  24.210  1.00  0.00           C  
ATOM   2190  CD2 LEU A 824      38.069   0.271  23.222  1.00  0.00           C  
ATOM   2191  N   ASN A 895      36.921  -5.071  22.043  1.00  0.00           N  
ATOM   2192  CA  ASN A 895      36.988  -6.488  22.423  1.00  0.00           C  
ATOM   2193  C   ASN A 895      36.603  -6.640  23.880  1.00  0.00           C  
ATOM   2194  O   ASN A 895      37.230  -7.380  24.620  1.00  0.00           O  
ATOM   2195  CB  ASN A 895      38.396  -7.045  22.233  1.00  0.00           C  
ATOM   2196  CG  ASN A 895      38.791  -7.119  20.787  1.00  0.00           C  
ATOM   2197  OD1 ASN A 895      38.119  -7.786  19.975  1.00  0.00           O  
ATOM   2198  ND2 ASN A 895      39.893  -6.445  20.438  1.00  0.00           N  
ATOM   2199  N   PHE A 898      35.538  -5.957  24.273  1.00  0.00           N  
ATOM   2200  CA  PHE A 898      35.124  -5.968  25.661  1.00  0.00           C  
ATOM   2201  C   PHE A 898      33.690  -6.438  25.800  1.00  0.00           C  
ATOM   2202  O   PHE A 898      32.838  -6.013  25.036  1.00  0.00           O  
ATOM   2203  CB  PHE A 898      35.247  -4.541  26.209  1.00  0.00           C  
ATOM   2204  CG  PHE A 898      35.112  -4.453  27.690  1.00  0.00           C  
ATOM   2205  CD1 PHE A 898      36.146  -4.892  28.511  1.00  0.00           C  
ATOM   2206  CD2 PHE A 898      33.929  -3.997  28.271  1.00  0.00           C  
ATOM   2207  CE1 PHE A 898      36.009  -4.890  29.893  1.00  0.00           C  
ATOM   2208  CE2 PHE A 898      33.774  -3.985  29.663  1.00  0.00           C  
ATOM   2209  CZ  PHE A 898      34.812  -4.434  30.476  1.00  0.00           C  
ATOM   2210  N   GLU A 899      33.429  -7.299  26.782  1.00  0.00           N  
ATOM   2211  CA  GLU A 899      32.075  -7.775  27.041  1.00  0.00           C  
ATOM   2212  C   GLU A 899      31.602  -7.009  28.292  1.00  0.00           C  
ATOM   2213  O   GLU A 899      32.136  -7.221  29.386  1.00  0.00           O  
ATOM   2214  CB  GLU A 899      32.075  -9.281  27.347  1.00  0.00           C  
ATOM   2215  CG  GLU A 899      30.658  -9.862  27.467  1.00  0.00           C  
ATOM   2216  CD  GLU A 899      30.565 -11.004  28.470  1.00  0.00           C  
ATOM   2217  OE1 GLU A 899      31.312 -12.005  28.306  1.00  0.00           O  
ATOM   2218  OE2 GLU A 899      29.742 -10.891  29.424  1.00  0.00           O  
ATOM   2219  N   LEU A 900      30.622  -6.128  28.136  1.00  0.00           N  
ATOM   2220  CA  LEU A 900      30.112  -5.331  29.265  1.00  0.00           C  
ATOM   2221  C   LEU A 900      28.903  -6.047  29.825  1.00  0.00           C  
ATOM   2222  O   LEU A 900      27.903  -6.223  29.131  1.00  0.00           O  
ATOM   2223  CB  LEU A 900      29.732  -3.926  28.788  1.00  0.00           C  
ATOM   2224  CG  LEU A 900      29.161  -2.939  29.802  1.00  0.00           C  
ATOM   2225  CD1 LEU A 900      30.116  -2.820  31.005  1.00  0.00           C  
ATOM   2226  CD2 LEU A 900      28.967  -1.584  29.111  1.00  0.00           C  
ATOM   2227  N   GLU A 901      29.005  -6.461  31.083  1.00  0.00           N  
ATOM   2228  CA  GLU A 901      27.947  -7.238  31.738  1.00  0.00           C  
ATOM   2229  C   GLU A 901      26.628  -6.551  31.982  1.00  0.00           C  
ATOM   2230  O   GLU A 901      26.570  -5.345  32.211  1.00  0.00           O  
ATOM   2231  CB  GLU A 901      28.420  -7.743  33.094  1.00  0.00           C  
ATOM   2232  CG  GLU A 901      29.791  -8.323  33.131  1.00  0.00           C  
ATOM   2233  CD  GLU A 901      30.890  -7.275  33.350  1.00  0.00           C  
ATOM   2234  OE1 GLU A 901      30.711  -6.072  33.017  1.00  0.00           O  
ATOM   2235  OE2 GLU A 901      31.953  -7.677  33.859  1.00  0.00           O  
ATOM   2236  N   GLU A 902      25.562  -7.347  31.958  1.00  0.00           N  
ATOM   2237  CA  GLU A 902      24.241  -6.832  32.266  1.00  0.00           C  
ATOM   2238  C   GLU A 902      24.206  -6.605  33.782  1.00  0.00           C  
ATOM   2239  O   GLU A 902      24.585  -7.480  34.548  1.00  0.00           O  
ATOM   2240  CB  GLU A 902      23.150  -7.844  31.889  1.00  0.00           C  
ATOM   2241  CG  GLU A 902      21.740  -7.342  32.198  1.00  0.00           C  
ATOM   2242  CD  GLU A 902      20.650  -8.286  31.717  1.00  0.00           C  
ATOM   2243  OE1 GLU A 902      20.968  -9.423  31.304  1.00  0.00           O  
ATOM   2244  OE2 GLU A 902      19.470  -7.883  31.761  1.00  0.00           O  
ATOM   2245  N   PRO A 903      23.797  -5.400  34.226  1.00  0.00           N  
ATOM   2246  CA  PRO A 903      23.716  -5.088  35.654  1.00  0.00           C  
ATOM   2247  C   PRO A 903      22.694  -5.989  36.353  1.00  0.00           C  
ATOM   2248  O   PRO A 903      21.636  -6.300  35.793  1.00  0.00           O  
ATOM   2249  CB  PRO A 903      23.216  -3.635  35.659  1.00  0.00           C  
ATOM   2250  CG  PRO A 903      23.771  -3.076  34.362  1.00  0.00           C  
ATOM   2251  CD  PRO A 903      23.385  -4.227  33.431  1.00  0.00           C  
ATOM   2252  N   LYS A 904      23.014  -6.396  37.569  1.00  0.00           N  
ATOM   2253  CA  LYS A 904      22.103  -7.208  38.378  1.00  0.00           C  
ATOM   2254  C   LYS A 904      21.774  -6.421  39.645  1.00  0.00           C  
ATOM   2255  O   LYS A 904      22.627  -6.231  40.511  1.00  0.00           O  
ATOM   2256  CB  LYS A 904      22.752  -8.558  38.736  1.00  0.00           C  
ATOM   2257  CG  LYS A 904      22.759  -9.581  37.593  1.00  0.00           C  
ATOM   2258  CD  LYS A 904      23.681  -9.191  36.435  1.00  0.00           C  
ATOM   2259  CE  LYS A 904      23.654 -10.247  35.282  1.00  0.00           C  
ATOM   2260  NZ  LYS A 904      24.765 -10.073  34.287  1.00  0.00           N  
ATOM   2261  N   LEU A 905      20.538  -5.946  39.741  1.00  0.00           N  
ATOM   2262  CA  LEU A 905      20.121  -5.165  40.882  1.00  0.00           C  
ATOM   2263  C   LEU A 905      19.313  -6.021  41.853  1.00  0.00           C  
ATOM   2264  O   LEU A 905      18.579  -6.928  41.438  1.00  0.00           O  
ATOM   2265  CB  LEU A 905      19.260  -3.980  40.418  1.00  0.00           C  
ATOM   2266  CG  LEU A 905      19.920  -2.940  39.509  1.00  0.00           C  
ATOM   2267  CD1 LEU A 905      18.865  -1.925  39.040  1.00  0.00           C  
ATOM   2268  CD2 LEU A 905      21.038  -2.255  40.259  1.00  0.00           C  
ATOM   2269  N   PRO A 906      19.423  -5.731  43.155  1.00  0.00           N  
ATOM   2270  CA  PRO A 906      20.245  -4.676  43.751  1.00  0.00           C  
ATOM   2271  C   PRO A 906      21.690  -5.140  43.864  1.00  0.00           C  
ATOM   2272  O   PRO A 906      21.961  -6.343  43.938  1.00  0.00           O  
ATOM   2273  CB  PRO A 906      19.623  -4.513  45.138  1.00  0.00           C  
ATOM   2274  CG  PRO A 906      19.361  -5.972  45.486  1.00  0.00           C  
ATOM   2275  CD  PRO A 906      18.605  -6.377  44.202  1.00  0.00           C  
ATOM   2276  N   PHE A 907      22.622  -4.192  43.871  1.00  0.00           N  
ATOM   2277  CA  PHE A 907      24.032  -4.539  44.056  1.00  0.00           C  
ATOM   2278  C   PHE A 907      24.193  -4.952  45.513  1.00  0.00           C  
ATOM   2279  O   PHE A 907      23.415  -4.548  46.367  1.00  0.00           O  
ATOM   2280  CB  PHE A 907      24.931  -3.319  43.874  1.00  0.00           C  
ATOM   2281  CG  PHE A 907      24.873  -2.704  42.503  1.00  0.00           C  
ATOM   2282  CD1 PHE A 907      24.500  -3.460  41.386  1.00  0.00           C  
ATOM   2283  CD2 PHE A 907      25.246  -1.370  42.327  1.00  0.00           C  
ATOM   2284  CE1 PHE A 907      24.499  -2.886  40.097  1.00  0.00           C  
ATOM   2285  CE2 PHE A 907      25.244  -0.791  41.055  1.00  0.00           C  
ATOM   2286  CZ  PHE A 907      24.871  -1.549  39.941  1.00  0.00           C  
ATOM   2287  N   PRO A 908      25.210  -5.760  45.818  1.00  0.00           N  
ATOM   2288  CA  PRO A 908      25.432  -6.174  47.210  1.00  0.00           C  
ATOM   2289  C   PRO A 908      25.766  -4.944  48.074  1.00  0.00           C  
ATOM   2290  O   PRO A 908      26.408  -3.999  47.606  1.00  0.00           O  
ATOM   2291  CB  PRO A 908      26.633  -7.122  47.096  1.00  0.00           C  
ATOM   2292  CG  PRO A 908      26.449  -7.725  45.706  1.00  0.00           C  
ATOM   2293  CD  PRO A 908      26.171  -6.425  44.923  1.00  0.00           C  
ATOM   2294  N   ARG A 909      25.290  -4.949  49.318  1.00  0.00           N  
ATOM   2295  CA  ARG A 909      25.573  -3.882  50.287  1.00  0.00           C  
ATOM   2296  C   ARG A 909      26.512  -4.535  51.309  1.00  0.00           C  
ATOM   2297  O   ARG A 909      26.125  -5.527  51.923  1.00  0.00           O  
ATOM   2298  CB  ARG A 909      24.291  -3.484  51.018  1.00  0.00           C  
ATOM   2299  CG  ARG A 909      23.042  -3.236  50.111  1.00  0.00           C  
ATOM   2300  CD  ARG A 909      23.213  -1.944  49.434  1.00  0.00           C  
ATOM   2301  NE  ARG A 909      22.005  -1.282  48.931  1.00  0.00           N  
ATOM   2302  CZ  ARG A 909      21.548  -1.363  47.684  1.00  0.00           C  
ATOM   2303  NH1 ARG A 909      22.167  -2.104  46.770  1.00  0.00           N  
ATOM   2304  NH2 ARG A 909      20.591  -0.535  47.287  1.00  0.00           N  
ATOM   2305  N   VAL A 910      27.725  -4.012  51.499  1.00  0.00           N  
ATOM   2306  CA  VAL A 910      28.662  -4.600  52.462  1.00  0.00           C  
ATOM   2307  C   VAL A 910      29.022  -3.531  53.484  1.00  0.00           C  
ATOM   2308  O   VAL A 910      29.553  -2.476  53.127  1.00  0.00           O  
ATOM   2309  CB  VAL A 910      29.990  -5.081  51.763  1.00  0.00           C  
ATOM   2310  CG1 VAL A 910      30.986  -5.618  52.798  1.00  0.00           C  
ATOM   2311  CG2 VAL A 910      29.672  -6.154  50.711  1.00  0.00           C  
ATOM   2312  N   SER A 911      28.735  -3.773  54.755  1.00  0.00           N  
ATOM   2313  CA  SER A 911      29.090  -2.766  55.757  1.00  0.00           C  
ATOM   2314  C   SER A 911      30.596  -2.699  55.935  1.00  0.00           C  
ATOM   2315  O   SER A 911      31.320  -3.668  55.679  1.00  0.00           O  
ATOM   2316  CB  SER A 911      28.466  -3.081  57.127  1.00  0.00           C  
ATOM   2317  OG  SER A 911      29.125  -4.176  57.743  1.00  0.00           O  
ATOM   2318  N   TYR A 912      31.075  -1.548  56.381  1.00  0.00           N  
ATOM   2319  CA  TYR A 912      32.495  -1.379  56.625  1.00  0.00           C  
ATOM   2320  C   TYR A 912      33.011  -2.477  57.594  1.00  0.00           C  
ATOM   2321  O   TYR A 912      34.103  -3.030  57.408  1.00  0.00           O  
ATOM   2322  CB  TYR A 912      32.708   0.010  57.214  1.00  0.00           C  
ATOM   2323  CG  TYR A 912      34.089   0.290  57.692  1.00  0.00           C  
ATOM   2324  CD1 TYR A 912      35.060   0.843  56.849  1.00  0.00           C  
ATOM   2325  CD2 TYR A 912      34.420   0.066  59.033  1.00  0.00           C  
ATOM   2326  CE1 TYR A 912      36.323   1.177  57.343  1.00  0.00           C  
ATOM   2327  CE2 TYR A 912      35.665   0.391  59.528  1.00  0.00           C  
ATOM   2328  CZ  TYR A 912      36.613   0.947  58.692  1.00  0.00           C  
ATOM   2329  OH  TYR A 912      37.825   1.260  59.243  1.00  0.00           O  
ATOM   2330  N   ASP A 913      32.237  -2.780  58.632  1.00  0.00           N  
ATOM   2331  CA  ASP A 913      32.631  -3.838  59.586  1.00  0.00           C  
ATOM   2332  C   ASP A 913      32.814  -5.190  58.884  1.00  0.00           C  
ATOM   2333  O   ASP A 913      33.808  -5.904  59.106  1.00  0.00           O  
ATOM   2334  CB  ASP A 913      31.564  -3.985  60.647  1.00  0.00           C  
ATOM   2335  CG  ASP A 913      31.686  -2.948  61.746  1.00  0.00           C  
ATOM   2336  OD1 ASP A 913      32.109  -1.807  61.474  1.00  0.00           O  
ATOM   2337  OD2 ASP A 913      31.332  -3.281  62.898  1.00  0.00           O  
ATOM   2338  N   LYS A 914      31.849  -5.531  58.038  1.00  0.00           N  
ATOM   2339  CA  LYS A 914      31.897  -6.784  57.294  1.00  0.00           C  
ATOM   2340  C   LYS A 914      33.083  -6.776  56.319  1.00  0.00           C  
ATOM   2341  O   LYS A 914      33.752  -7.799  56.130  1.00  0.00           O  
ATOM   2342  CB  LYS A 914      30.574  -6.971  56.533  1.00  0.00           C  
ATOM   2343  CG  LYS A 914      30.490  -8.215  55.660  1.00  0.00           C  
ATOM   2344  CD  LYS A 914      30.332  -9.448  56.536  1.00  0.00           C  
ATOM   2345  CE  LYS A 914      29.975 -10.700  55.741  1.00  0.00           C  
ATOM   2346  NZ  LYS A 914      29.709 -11.806  56.738  1.00  0.00           N  
ATOM   2347  N   ALA A 915      33.351  -5.628  55.688  1.00  0.00           N  
ATOM   2348  CA  ALA A 915      34.475  -5.546  54.755  1.00  0.00           C  
ATOM   2349  C   ALA A 915      35.776  -5.813  55.504  1.00  0.00           C  
ATOM   2350  O   ALA A 915      36.658  -6.509  54.991  1.00  0.00           O  
ATOM   2351  CB  ALA A 915      34.529  -4.156  54.073  1.00  0.00           C  
ATOM   2352  N   LEU A 916      35.905  -5.250  56.709  1.00  0.00           N  
ATOM   2353  CA  LEU A 916      37.110  -5.481  57.510  1.00  0.00           C  
ATOM   2354  C   LEU A 916      37.225  -6.959  57.912  1.00  0.00           C  
ATOM   2355  O   LEU A 916      38.321  -7.488  58.022  1.00  0.00           O  
ATOM   2356  CB  LEU A 916      37.121  -4.581  58.761  1.00  0.00           C  
ATOM   2357  CG  LEU A 916      37.894  -3.251  58.655  1.00  0.00           C  
ATOM   2358  CD1 LEU A 916      37.432  -2.467  57.457  1.00  0.00           C  
ATOM   2359  CD2 LEU A 916      37.736  -2.438  59.940  1.00  0.00           C  
ATOM   2360  N   GLU A 917      36.096  -7.618  58.118  1.00  0.00           N  
ATOM   2361  CA  GLU A 917      36.095  -9.041  58.465  1.00  0.00           C  
ATOM   2362  C   GLU A 917      36.565  -9.885  57.254  1.00  0.00           C  
ATOM   2363  O   GLU A 917      37.390 -10.814  57.381  1.00  0.00           O  
ATOM   2364  CB  GLU A 917      34.675  -9.448  58.908  1.00  0.00           C  
ATOM   2365  CG  GLU A 917      34.447 -10.962  59.014  1.00  0.00           C  
ATOM   2366  CD  GLU A 917      33.025 -11.343  59.456  1.00  0.00           C  
ATOM   2367  OE1 GLU A 917      32.088 -10.511  59.321  1.00  0.00           O  
ATOM   2368  OE2 GLU A 917      32.841 -12.504  59.916  1.00  0.00           O  
ATOM   2369  N   ILE A 918      36.041  -9.556  56.074  1.00  0.00           N  
ATOM   2370  CA  ILE A 918      36.408 -10.262  54.856  1.00  0.00           C  
ATOM   2371  C   ILE A 918      37.890 -10.058  54.633  1.00  0.00           C  
ATOM   2372  O   ILE A 918      38.631 -11.002  54.319  1.00  0.00           O  
ATOM   2373  CB  ILE A 918      35.646  -9.689  53.638  1.00  0.00           C  
ATOM   2374  CG1 ILE A 918      34.148  -9.957  53.791  1.00  0.00           C  
ATOM   2375  CG2 ILE A 918      36.228 -10.273  52.333  1.00  0.00           C  
ATOM   2376  CD1 ILE A 918      33.263  -9.234  52.744  1.00  0.00           C  
ATOM   2377  N   LEU A 919      38.334  -8.816  54.781  1.00  0.00           N  
ATOM   2378  CA  LEU A 919      39.745  -8.522  54.586  1.00  0.00           C  
ATOM   2379  C   LEU A 919      40.608  -9.212  55.638  1.00  0.00           C  
ATOM   2380  O   LEU A 919      41.685  -9.749  55.323  1.00  0.00           O  
ATOM   2381  CB  LEU A 919      39.994  -7.015  54.616  1.00  0.00           C  
ATOM   2382  CG  LEU A 919      39.540  -6.298  53.338  1.00  0.00           C  
ATOM   2383  CD1 LEU A 919      39.866  -4.804  53.461  1.00  0.00           C  
ATOM   2384  CD2 LEU A 919      40.280  -6.904  52.125  1.00  0.00           C  
ATOM   2385  N   GLY A 920      40.152  -9.195  56.890  1.00  0.00           N  
ATOM   2386  CA  GLY A 920      40.925  -9.856  57.940  1.00  0.00           C  
ATOM   2387  C   GLY A 920      41.040 -11.357  57.681  1.00  0.00           C  
ATOM   2388  O   GLY A 920      42.115 -11.971  57.904  1.00  0.00           O  
ATOM   2389  N   ASP A1108      39.955 -11.953  57.189  1.00  0.00           N  
ATOM   2390  CA  ASP A1108      39.919 -13.389  56.898  1.00  0.00           C  
ATOM   2391  C   ASP A1108      40.956 -13.695  55.828  1.00  0.00           C  
ATOM   2392  O   ASP A1108      41.479 -14.801  55.769  1.00  0.00           O  
ATOM   2393  CB  ASP A1108      38.502 -13.829  56.450  1.00  0.00           C  
ATOM   2394  CG  ASP A1108      38.458 -15.270  55.901  1.00  0.00           C  
ATOM   2395  OD1 ASP A1108      38.783 -16.216  56.641  1.00  0.00           O  
ATOM   2396  OD2 ASP A1108      38.090 -15.470  54.722  1.00  0.00           O  
ATOM   2397  N   LEU A1110      41.254 -12.699  55.001  1.00  0.00           N  
ATOM   2398  CA  LEU A1110      42.228 -12.799  53.923  1.00  0.00           C  
ATOM   2399  C   LEU A1110      43.631 -12.361  54.346  1.00  0.00           C  
ATOM   2400  O   LEU A1110      44.544 -12.341  53.521  1.00  0.00           O  
ATOM   2401  CB  LEU A1110      41.797 -11.923  52.729  1.00  0.00           C  
ATOM   2402  CG  LEU A1110      40.662 -12.422  51.849  1.00  0.00           C  
ATOM   2403  CD1 LEU A1110      40.085 -11.300  51.014  1.00  0.00           C  
ATOM   2404  CD2 LEU A1110      41.205 -13.539  50.972  1.00  0.00           C  
ATOM   2405  N   GLY A1112      43.803 -11.969  55.601  1.00  0.00           N  
ATOM   2406  CA  GLY A1112      45.125 -11.543  56.043  1.00  0.00           C  
ATOM   2407  C   GLY A1112      45.423 -10.061  55.844  1.00  0.00           C  
ATOM   2408  O   GLY A1112      46.560  -9.611  56.014  1.00  0.00           O  
ATOM   2409  N   LYS A1113      44.409  -9.291  55.472  1.00  0.00           N  
ATOM   2410  CA  LYS A1113      44.599  -7.860  55.262  1.00  0.00           C  
ATOM   2411  C   LYS A1113      43.984  -7.189  56.482  1.00  0.00           C  
ATOM   2412  O   LYS A1113      42.769  -7.214  56.659  1.00  0.00           O  
ATOM   2413  CB  LYS A1113      43.881  -7.427  53.977  1.00  0.00           C  
ATOM   2414  CG  LYS A1113      43.865  -5.924  53.706  1.00  0.00           C  
ATOM   2415  CD  LYS A1113      45.244  -5.298  53.645  1.00  0.00           C  
ATOM   2416  CE  LYS A1113      45.124  -3.843  53.234  1.00  0.00           C  
ATOM   2417  NZ  LYS A1113      46.406  -3.083  53.271  1.00  0.00           N  
ATOM   2418  N   GLU A1114      44.827  -6.613  57.332  1.00  0.00           N  
ATOM   2419  CA  GLU A1114      44.359  -5.973  58.557  1.00  0.00           C  
ATOM   2420  C   GLU A1114      44.173  -4.475  58.424  1.00  0.00           C  
ATOM   2421  O   GLU A1114      45.107  -3.753  58.074  1.00  0.00           O  
ATOM   2422  CB  GLU A1114      45.346  -6.204  59.700  1.00  0.00           C  
ATOM   2423  CG  GLU A1114      45.735  -7.650  59.982  1.00  0.00           C  
ATOM   2424  CD  GLU A1114      44.561  -8.536  60.360  1.00  0.00           C  
ATOM   2425  OE1 GLU A1114      43.753  -8.123  61.224  1.00  0.00           O  
ATOM   2426  OE2 GLU A1114      44.459  -9.659  59.808  1.00  0.00           O  
ATOM   2427  N   ILE A1115      42.962  -4.005  58.691  1.00  0.00           N  
ATOM   2428  CA  ILE A1115      42.695  -2.577  58.661  1.00  0.00           C  
ATOM   2429  C   ILE A1115      42.165  -2.168  60.035  1.00  0.00           C  
ATOM   2430  O   ILE A1115      41.102  -2.619  60.463  1.00  0.00           O  
ATOM   2431  CB  ILE A1115      41.685  -2.208  57.587  1.00  0.00           C  
ATOM   2432  CG1 ILE A1115      42.331  -2.396  56.214  1.00  0.00           C  
ATOM   2433  CG2 ILE A1115      41.232  -0.776  57.764  1.00  0.00           C  
ATOM   2434  CD1 ILE A1115      41.536  -1.810  55.094  1.00  0.00           C  
ATOM   2435  N   PRO A1116      42.921  -1.330  60.759  1.00  0.00           N  
ATOM   2436  CA  PRO A1116      42.494  -0.882  62.089  1.00  0.00           C  
ATOM   2437  C   PRO A1116      41.156  -0.173  61.961  1.00  0.00           C  
ATOM   2438  O   PRO A1116      41.022   0.732  61.137  1.00  0.00           O  
ATOM   2439  CB  PRO A1116      43.626   0.060  62.505  1.00  0.00           C  
ATOM   2440  CG  PRO A1116      44.837  -0.571  61.781  1.00  0.00           C  
ATOM   2441  CD  PRO A1116      44.219  -0.717  60.414  1.00  0.00           C  
ATOM   2442  N   TRP A1117      40.176  -0.593  62.758  1.00  0.00           N  
ATOM   2443  CA  TRP A1117      38.843  -0.004  62.685  1.00  0.00           C  
ATOM   2444  C   TRP A1117      38.942   1.510  62.802  1.00  0.00           C  
ATOM   2445  O   TRP A1117      39.619   2.027  63.687  1.00  0.00           O  
ATOM   2446  CB  TRP A1117      37.930  -0.527  63.796  1.00  0.00           C  
ATOM   2447  CG  TRP A1117      36.470  -0.298  63.498  1.00  0.00           C  
ATOM   2448  CD1 TRP A1117      35.618  -1.170  62.889  1.00  0.00           C  
ATOM   2449  CD2 TRP A1117      35.711   0.905  63.726  1.00  0.00           C  
ATOM   2450  NE1 TRP A1117      34.383  -0.600  62.721  1.00  0.00           N  
ATOM   2451  CE2 TRP A1117      34.412   0.678  63.225  1.00  0.00           C  
ATOM   2452  CE3 TRP A1117      36.006   2.146  64.302  1.00  0.00           C  
ATOM   2453  CZ2 TRP A1117      33.396   1.649  63.279  1.00  0.00           C  
ATOM   2454  CZ3 TRP A1117      34.982   3.123  64.360  1.00  0.00           C  
ATOM   2455  CH2 TRP A1117      33.702   2.857  63.849  1.00  0.00           C  
ATOM   2456  N   GLY A1118      38.272   2.216  61.898  1.00  0.00           N  
ATOM   2457  CA  GLY A1118      38.320   3.668  61.926  1.00  0.00           C  
ATOM   2458  C   GLY A1118      39.130   4.221  60.761  1.00  0.00           C  
ATOM   2459  O   GLY A1118      38.924   5.355  60.337  1.00  0.00           O  
ATOM   2460  N   GLU A1124      40.054   3.428  60.242  1.00  0.00           N  
ATOM   2461  CA  GLU A1124      40.846   3.870  59.099  1.00  0.00           C  
ATOM   2462  C   GLU A1124      40.114   3.517  57.822  1.00  0.00           C  
ATOM   2463  O   GLU A1124      39.312   2.589  57.811  1.00  0.00           O  
ATOM   2464  CB  GLU A1124      42.208   3.191  59.096  1.00  0.00           C  
ATOM   2465  CG  GLU A1124      43.138   3.687  60.175  1.00  0.00           C  
ATOM   2466  CD  GLU A1124      44.493   3.047  60.061  1.00  0.00           C  
ATOM   2467  OE1 GLU A1124      45.019   2.987  58.924  1.00  0.00           O  
ATOM   2468  OE2 GLU A1124      45.035   2.613  61.099  1.00  0.00           O  
ATOM   2469  N   ASP A1125      40.366   4.260  56.745  1.00  0.00           N  
ATOM   2470  CA  ASP A1125      39.694   3.935  55.493  1.00  0.00           C  
ATOM   2471  C   ASP A1125      40.322   2.685  54.901  1.00  0.00           C  
ATOM   2472  O   ASP A1125      41.438   2.308  55.244  1.00  0.00           O  
ATOM   2473  CB  ASP A1125      39.802   5.063  54.461  1.00  0.00           C  
ATOM   2474  CG  ASP A1125      39.158   6.339  54.933  1.00  0.00           C  
ATOM   2475  OD1 ASP A1125      39.734   6.968  55.854  1.00  0.00           O  
ATOM   2476  OD2 ASP A1125      38.074   6.699  54.393  1.00  0.00           O  
ATOM   2477  N   ILE A1126      39.577   2.042  54.020  1.00  0.00           N  
ATOM   2478  CA  ILE A1126      40.059   0.851  53.353  1.00  0.00           C  
ATOM   2479  C   ILE A1126      41.012   1.389  52.287  1.00  0.00           C  
ATOM   2480  O   ILE A1126      40.638   2.279  51.518  1.00  0.00           O  
ATOM   2481  CB  ILE A1126      38.870   0.117  52.735  1.00  0.00           C  
ATOM   2482  CG1 ILE A1126      37.930  -0.330  53.865  1.00  0.00           C  
ATOM   2483  CG2 ILE A1126      39.342  -1.034  51.876  1.00  0.00           C  
ATOM   2484  CD1 ILE A1126      36.569  -0.776  53.391  1.00  0.00           C  
ATOM   2485  N   ASP A1127      42.247   0.892  52.255  1.00  0.00           N  
ATOM   2486  CA  ASP A1127      43.199   1.393  51.268  1.00  0.00           C  
ATOM   2487  C   ASP A1127      43.004   0.765  49.881  1.00  0.00           C  
ATOM   2488  O   ASP A1127      42.120  -0.062  49.675  1.00  0.00           O  
ATOM   2489  CB  ASP A1127      44.650   1.205  51.742  1.00  0.00           C  
ATOM   2490  CG  ASP A1127      45.001  -0.240  52.025  1.00  0.00           C  
ATOM   2491  OD1 ASP A1127      44.247  -1.158  51.617  1.00  0.00           O  
ATOM   2492  OD2 ASP A1127      46.057  -0.458  52.648  1.00  0.00           O  
ATOM   2493  N   THR A1128      43.834   1.168  48.931  1.00  0.00           N  
ATOM   2494  CA  THR A1128      43.723   0.664  47.570  1.00  0.00           C  
ATOM   2495  C   THR A1128      43.788  -0.855  47.436  1.00  0.00           C  
ATOM   2496  O   THR A1128      43.018  -1.455  46.659  1.00  0.00           O  
ATOM   2497  CB  THR A1128      44.780   1.341  46.680  1.00  0.00           C  
ATOM   2498  OG1 THR A1128      44.401   2.714  46.510  1.00  0.00           O  
ATOM   2499  CG2 THR A1128      44.857   0.687  45.341  1.00  0.00           C  
ATOM   2500  N   GLU A1129      44.698  -1.481  48.178  1.00  0.00           N  
ATOM   2501  CA  GLU A1129      44.809  -2.936  48.136  1.00  0.00           C  
ATOM   2502  C   GLU A1129      43.562  -3.550  48.785  1.00  0.00           C  
ATOM   2503  O   GLU A1129      43.034  -4.541  48.298  1.00  0.00           O  
ATOM   2504  CB  GLU A1129      46.079  -3.402  48.868  1.00  0.00           C  
ATOM   2505  CG  GLU A1129      46.293  -4.918  48.925  1.00  0.00           C  
ATOM   2506  CD  GLU A1129      46.420  -5.608  47.556  1.00  0.00           C  
ATOM   2507  OE1 GLU A1129      46.643  -4.932  46.521  1.00  0.00           O  
ATOM   2508  OE2 GLU A1129      46.325  -6.856  47.522  1.00  0.00           O  
ATOM   2509  N   GLY A1130      43.106  -2.971  49.893  1.00  0.00           N  
ATOM   2510  CA  GLY A1130      41.897  -3.477  50.528  1.00  0.00           C  
ATOM   2511  C   GLY A1130      40.762  -3.444  49.521  1.00  0.00           C  
ATOM   2512  O   GLY A1130      40.003  -4.412  49.398  1.00  0.00           O  
ATOM   2513  N   GLU A1131      40.640  -2.335  48.782  1.00  0.00           N  
ATOM   2514  CA  GLU A1131      39.592  -2.227  47.761  1.00  0.00           C  
ATOM   2515  C   GLU A1131      39.758  -3.288  46.674  1.00  0.00           C  
ATOM   2516  O   GLU A1131      38.787  -3.886  46.210  1.00  0.00           O  
ATOM   2517  CB  GLU A1131      39.609  -0.860  47.064  1.00  0.00           C  
ATOM   2518  CG  GLU A1131      38.983   0.275  47.850  1.00  0.00           C  
ATOM   2519  CD  GLU A1131      38.908   1.530  46.998  1.00  0.00           C  
ATOM   2520  OE1 GLU A1131      37.944   1.704  46.219  1.00  0.00           O  
ATOM   2521  OE2 GLU A1131      39.860   2.318  47.081  1.00  0.00           O  
ATOM   2522  N   ARG A1132      40.995  -3.522  46.264  1.00  0.00           N  
ATOM   2523  CA  ARG A1132      41.231  -4.502  45.209  1.00  0.00           C  
ATOM   2524  C   ARG A1132      40.807  -5.879  45.688  1.00  0.00           C  
ATOM   2525  O   ARG A1132      40.091  -6.601  44.983  1.00  0.00           O  
ATOM   2526  CB  ARG A1132      42.717  -4.530  44.821  1.00  0.00           C  
ATOM   2527  CG  ARG A1132      43.013  -5.399  43.581  1.00  0.00           C  
ATOM   2528  CD  ARG A1132      44.504  -5.495  43.331  1.00  0.00           C  
ATOM   2529  NE  ARG A1132      45.148  -6.306  44.362  1.00  0.00           N  
ATOM   2530  CZ  ARG A1132      45.008  -7.629  44.477  1.00  0.00           C  
ATOM   2531  NH1 ARG A1132      44.250  -8.309  43.623  1.00  0.00           N  
ATOM   2532  NH2 ARG A1132      45.602  -8.272  45.477  1.00  0.00           N  
ATOM   2533  N   LEU A1133      41.240  -6.246  46.892  1.00  0.00           N  
ATOM   2534  CA  LEU A1133      40.901  -7.560  47.445  1.00  0.00           C  
ATOM   2535  C   LEU A1133      39.419  -7.709  47.599  1.00  0.00           C  
ATOM   2536  O   LEU A1133      38.863  -8.769  47.300  1.00  0.00           O  
ATOM   2537  CB  LEU A1133      41.570  -7.775  48.795  1.00  0.00           C  
ATOM   2538  CG  LEU A1133      43.085  -7.882  48.678  1.00  0.00           C  
ATOM   2539  CD1 LEU A1133      43.717  -7.806  50.062  1.00  0.00           C  
ATOM   2540  CD2 LEU A1133      43.444  -9.211  48.008  1.00  0.00           C  
ATOM   2541  N   LEU A1134      38.761  -6.664  48.084  1.00  0.00           N  
ATOM   2542  CA  LEU A1134      37.309  -6.750  48.222  1.00  0.00           C  
ATOM   2543  C   LEU A1134      36.615  -6.886  46.882  1.00  0.00           C  
ATOM   2544  O   LEU A1134      35.643  -7.640  46.754  1.00  0.00           O  
ATOM   2545  CB  LEU A1134      36.764  -5.525  48.941  1.00  0.00           C  
ATOM   2546  CG  LEU A1134      37.007  -5.494  50.443  1.00  0.00           C  
ATOM   2547  CD1 LEU A1134      36.803  -4.045  50.964  1.00  0.00           C  
ATOM   2548  CD2 LEU A1134      36.032  -6.500  51.106  1.00  0.00           C  
ATOM   2549  N   GLY A1135      37.081  -6.139  45.882  1.00  0.00           N  
ATOM   2550  CA  GLY A1135      36.449  -6.232  44.574  1.00  0.00           C  
ATOM   2551  C   GLY A1135      36.542  -7.644  43.999  1.00  0.00           C  
ATOM   2552  O   GLY A1135      35.583  -8.179  43.408  1.00  0.00           O  
ATOM   2553  N   LYS A1136      37.709  -8.252  44.178  1.00  0.00           N  
ATOM   2554  CA  LYS A1136      37.963  -9.609  43.700  1.00  0.00           C  
ATOM   2555  C   LYS A1136      37.044 -10.550  44.483  1.00  0.00           C  
ATOM   2556  O   LYS A1136      36.345 -11.379  43.905  1.00  0.00           O  
ATOM   2557  CB  LYS A1136      39.435  -9.941  43.937  1.00  0.00           C  
ATOM   2558  CG  LYS A1136      39.862 -11.318  43.456  1.00  0.00           C  
ATOM   2559  CD  LYS A1136      41.387 -11.483  43.529  1.00  0.00           C  
ATOM   2560  CE  LYS A1136      41.777 -12.909  43.135  1.00  0.00           C  
ATOM   2561  NZ  LYS A1136      43.256 -13.089  43.008  1.00  0.00           N  
ATOM   2562  N   TYR A1137      37.015 -10.395  45.806  1.00  0.00           N  
ATOM   2563  CA  TYR A1137      36.140 -11.228  46.626  1.00  0.00           C  
ATOM   2564  C   TYR A1137      34.683 -11.081  46.165  1.00  0.00           C  
ATOM   2565  O   TYR A1137      33.970 -12.079  46.044  1.00  0.00           O  
ATOM   2566  CB  TYR A1137      36.224 -10.819  48.108  1.00  0.00           C  
ATOM   2567  CG  TYR A1137      35.270 -11.571  49.007  1.00  0.00           C  
ATOM   2568  CD1 TYR A1137      35.622 -12.806  49.564  1.00  0.00           C  
ATOM   2569  CD2 TYR A1137      33.988 -11.074  49.264  1.00  0.00           C  
ATOM   2570  CE1 TYR A1137      34.696 -13.531  50.365  1.00  0.00           C  
ATOM   2571  CE2 TYR A1137      33.073 -11.771  50.035  1.00  0.00           C  
ATOM   2572  CZ  TYR A1137      33.423 -13.004  50.585  1.00  0.00           C  
ATOM   2573  OH  TYR A1137      32.483 -13.713  51.318  1.00  0.00           O  
ATOM   2574  N   MET A1138      34.225  -9.856  45.899  1.00  0.00           N  
ATOM   2575  CA  MET A1138      32.821  -9.695  45.495  1.00  0.00           C  
ATOM   2576  C   MET A1138      32.511 -10.376  44.154  1.00  0.00           C  
ATOM   2577  O   MET A1138      31.402 -10.851  43.937  1.00  0.00           O  
ATOM   2578  CB  MET A1138      32.426  -8.215  45.495  1.00  0.00           C  
ATOM   2579  CG  MET A1138      32.469  -7.601  46.917  1.00  0.00           C  
ATOM   2580  SD  MET A1138      31.435  -8.499  48.161  1.00  0.00           S  
ATOM   2581  CE  MET A1138      29.791  -8.123  47.569  1.00  0.00           C  
ATOM   2582  N   MET A1139      33.488 -10.440  43.261  1.00  0.00           N  
ATOM   2583  CA  MET A1139      33.265 -11.153  41.990  1.00  0.00           C  
ATOM   2584  C   MET A1139      33.187 -12.658  42.288  1.00  0.00           C  
ATOM   2585  O   MET A1139      32.222 -13.332  41.896  1.00  0.00           O  
ATOM   2586  CB  MET A1139      34.400 -10.879  41.019  1.00  0.00           C  
ATOM   2587  CG  MET A1139      34.317  -9.542  40.296  1.00  0.00           C  
ATOM   2588  SD  MET A1139      32.826  -9.398  39.232  1.00  0.00           S  
ATOM   2589  CE  MET A1139      32.778 -11.028  38.475  1.00  0.00           C  
ATOM   2590  N   GLU A1140      34.176 -13.179  43.019  1.00  0.00           N  
ATOM   2591  CA  GLU A1140      34.193 -14.608  43.361  1.00  0.00           C  
ATOM   2592  C   GLU A1140      32.956 -15.071  44.107  1.00  0.00           C  
ATOM   2593  O   GLU A1140      32.343 -16.077  43.737  1.00  0.00           O  
ATOM   2594  CB  GLU A1140      35.402 -14.959  44.231  1.00  0.00           C  
ATOM   2595  CG  GLU A1140      36.740 -14.551  43.675  1.00  0.00           C  
ATOM   2596  CD  GLU A1140      37.865 -14.870  44.645  1.00  0.00           C  
ATOM   2597  OE1 GLU A1140      37.602 -14.905  45.864  1.00  0.00           O  
ATOM   2598  OE2 GLU A1140      39.013 -15.055  44.192  1.00  0.00           O  
ATOM   2599  N   ASN A1141      32.583 -14.347  45.158  1.00  0.00           N  
ATOM   2600  CA  ASN A1141      31.438 -14.723  45.981  1.00  0.00           C  
ATOM   2601  C   ASN A1141      30.075 -14.473  45.383  1.00  0.00           C  
ATOM   2602  O   ASN A1141      29.188 -15.316  45.524  1.00  0.00           O  
ATOM   2603  CB  ASN A1141      31.498 -14.008  47.338  1.00  0.00           C  
ATOM   2604  CG  ASN A1141      30.458 -14.530  48.328  1.00  0.00           C  
ATOM   2605  OD1 ASN A1141      30.564 -15.664  48.806  1.00  0.00           O  
ATOM   2606  ND2 ASN A1141      29.441 -13.698  48.642  1.00  0.00           N  
ATOM   2607  N   GLU A1142      29.888 -13.331  44.715  1.00  0.00           N  
ATOM   2608  CA  GLU A1142      28.570 -13.005  44.159  1.00  0.00           C  
ATOM   2609  C   GLU A1142      28.477 -12.540  42.714  1.00  0.00           C  
ATOM   2610  O   GLU A1142      27.418 -12.066  42.283  1.00  0.00           O  
ATOM   2611  CB  GLU A1142      27.910 -11.964  45.048  1.00  0.00           C  
ATOM   2612  CG  GLU A1142      27.681 -12.488  46.441  1.00  0.00           C  
ATOM   2613  CD  GLU A1142      27.484 -11.382  47.435  1.00  0.00           C  
ATOM   2614  OE1 GLU A1142      26.507 -10.609  47.278  1.00  0.00           O  
ATOM   2615  OE2 GLU A1142      28.319 -11.289  48.367  1.00  0.00           O  
ATOM   2616  N   ASN A1143      29.560 -12.688  41.965  1.00  0.00           N  
ATOM   2617  CA  ASN A1143      29.580 -12.280  40.564  1.00  0.00           C  
ATOM   2618  C   ASN A1143      29.070 -10.843  40.506  1.00  0.00           C  
ATOM   2619  O   ASN A1143      28.245 -10.483  39.647  1.00  0.00           O  
ATOM   2620  CB  ASN A1143      28.693 -13.234  39.713  1.00  0.00           C  
ATOM   2621  CG  ASN A1143      28.981 -13.130  38.211  1.00  0.00           C  
ATOM   2622  OD1 ASN A1143      30.132 -12.946  37.797  1.00  0.00           O  
ATOM   2623  ND2 ASN A1143      27.943 -13.286  37.390  1.00  0.00           N  
ATOM   2624  N   ALA A1153      29.576 -10.028  41.433  1.00  0.00           N  
ATOM   2625  CA  ALA A1153      29.189  -8.625  41.523  1.00  0.00           C  
ATOM   2626  C   ALA A1153      30.313  -7.650  41.196  1.00  0.00           C  
ATOM   2627  O   ALA A1153      31.193  -7.401  42.024  1.00  0.00           O  
ATOM   2628  CB  ALA A1153      28.643  -8.330  42.924  1.00  0.00           C  
ATOM   2629  N   PRO A1154      30.346  -7.130  39.956  1.00  0.00           N  
ATOM   2630  CA  PRO A1154      31.413  -6.177  39.635  1.00  0.00           C  
ATOM   2631  C   PRO A1154      31.156  -4.820  40.335  1.00  0.00           C  
ATOM   2632  O   PRO A1154      32.044  -3.996  40.432  1.00  0.00           O  
ATOM   2633  CB  PRO A1154      31.325  -6.067  38.103  1.00  0.00           C  
ATOM   2634  CG  PRO A1154      29.850  -6.248  37.856  1.00  0.00           C  
ATOM   2635  CD  PRO A1154      29.534  -7.436  38.763  1.00  0.00           C  
ATOM   2636  N   LEU A1155      29.919  -4.618  40.796  1.00  0.00           N  
ATOM   2637  CA  LEU A1155      29.511  -3.387  41.491  1.00  0.00           C  
ATOM   2638  C   LEU A1155      28.932  -3.668  42.868  1.00  0.00           C  
ATOM   2639  O   LEU A1155      28.074  -4.518  43.008  1.00  0.00           O  
ATOM   2640  CB  LEU A1155      28.447  -2.652  40.674  1.00  0.00           C  
ATOM   2641  CG  LEU A1155      28.963  -1.978  39.392  1.00  0.00           C  
ATOM   2642  CD1 LEU A1155      28.005  -2.263  38.263  1.00  0.00           C  
ATOM   2643  CD2 LEU A1155      29.132  -0.493  39.619  1.00  0.00           C  
ATOM   2644  N   TYR A1156      29.368  -2.938  43.885  1.00  0.00           N  
ATOM   2645  CA  TYR A1156      28.793  -3.169  45.203  1.00  0.00           C  
ATOM   2646  C   TYR A1156      29.049  -1.959  46.083  1.00  0.00           C  
ATOM   2647  O   TYR A1156      29.915  -1.137  45.783  1.00  0.00           O  
ATOM   2648  CB  TYR A1156      29.377  -4.445  45.838  1.00  0.00           C  
ATOM   2649  CG  TYR A1156      30.750  -4.254  46.412  1.00  0.00           C  
ATOM   2650  CD1 TYR A1156      31.883  -4.264  45.596  1.00  0.00           C  
ATOM   2651  CD2 TYR A1156      30.916  -3.989  47.776  1.00  0.00           C  
ATOM   2652  CE1 TYR A1156      33.158  -4.001  46.140  1.00  0.00           C  
ATOM   2653  CE2 TYR A1156      32.177  -3.731  48.325  1.00  0.00           C  
ATOM   2654  CZ  TYR A1156      33.289  -3.734  47.507  1.00  0.00           C  
ATOM   2655  OH  TYR A1156      34.531  -3.426  48.048  1.00  0.00           O  
ATOM   2656  N   PHE A1157      28.261  -1.843  47.143  1.00  0.00           N  
ATOM   2657  CA  PHE A1157      28.392  -0.749  48.073  1.00  0.00           C  
ATOM   2658  C   PHE A1157      29.115  -1.115  49.353  1.00  0.00           C  
ATOM   2659  O   PHE A1157      28.972  -2.232  49.864  1.00  0.00           O  
ATOM   2660  CB  PHE A1157      27.022  -0.205  48.528  1.00  0.00           C  
ATOM   2661  CG  PHE A1157      26.247   0.502  47.458  1.00  0.00           C  
ATOM   2662  CD1 PHE A1157      26.416   1.870  47.255  1.00  0.00           C  
ATOM   2663  CD2 PHE A1157      25.329  -0.184  46.684  1.00  0.00           C  
ATOM   2664  CE1 PHE A1157      25.660   2.551  46.292  1.00  0.00           C  
ATOM   2665  CE2 PHE A1157      24.559   0.493  45.709  1.00  0.00           C  
ATOM   2666  CZ  PHE A1157      24.737   1.867  45.527  1.00  0.00           C  
ATOM   2667  N   LEU A1158      29.878  -0.149  49.860  1.00  0.00           N  
ATOM   2668  CA  LEU A1158      30.522  -0.231  51.170  1.00  0.00           C  
ATOM   2669  C   LEU A1158      29.718   0.823  51.928  1.00  0.00           C  
ATOM   2670  O   LEU A1158      29.540   1.918  51.421  1.00  0.00           O  
ATOM   2671  CB  LEU A1158      31.956   0.231  51.113  1.00  0.00           C  
ATOM   2672  CG  LEU A1158      32.876  -0.818  50.493  1.00  0.00           C  
ATOM   2673  CD1 LEU A1158      34.229  -0.232  50.197  1.00  0.00           C  
ATOM   2674  CD2 LEU A1158      32.982  -1.976  51.474  1.00  0.00           C  
ATOM   2675  N   TYR A1159      29.206   0.517  53.110  1.00  0.00           N  
ATOM   2676  CA  TYR A1159      28.427   1.536  53.829  1.00  0.00           C  
ATOM   2677  C   TYR A1159      28.585   1.412  55.347  1.00  0.00           C  
ATOM   2678  O   TYR A1159      29.339   0.571  55.807  1.00  0.00           O  
ATOM   2679  CB  TYR A1159      26.951   1.466  53.415  1.00  0.00           C  
ATOM   2680  CG  TYR A1159      26.168   0.292  53.924  1.00  0.00           C  
ATOM   2681  CD1 TYR A1159      26.558  -1.023  53.653  1.00  0.00           C  
ATOM   2682  CD2 TYR A1159      25.022   0.494  54.693  1.00  0.00           C  
ATOM   2683  CE1 TYR A1159      25.828  -2.105  54.142  1.00  0.00           C  
ATOM   2684  CE2 TYR A1159      24.275  -0.579  55.197  1.00  0.00           C  
ATOM   2685  CZ  TYR A1159      24.678  -1.866  54.925  1.00  0.00           C  
ATOM   2686  OH  TYR A1159      23.951  -2.912  55.435  1.00  0.00           O  
ATOM   2687  N   GLN A1160      27.914   2.274  56.106  1.00  0.00           N  
ATOM   2688  CA  GLN A1160      28.033   2.283  57.565  1.00  0.00           C  
ATOM   2689  C   GLN A1160      29.511   2.429  57.963  1.00  0.00           C  
ATOM   2690  O   GLN A1160      30.056   1.701  58.808  1.00  0.00           O  
ATOM   2691  CB  GLN A1160      27.351   1.034  58.174  1.00  0.00           C  
ATOM   2692  CG  GLN A1160      25.830   1.072  57.936  1.00  0.00           C  
ATOM   2693  CD  GLN A1160      25.038  -0.095  58.535  1.00  0.00           C  
ATOM   2694  OE1 GLN A1160      25.601  -1.133  58.892  1.00  0.00           O  
ATOM   2695  NE2 GLN A1160      23.720   0.064  58.603  1.00  0.00           N  
ATOM   2696  N   TYR A1161      30.152   3.405  57.326  1.00  0.00           N  
ATOM   2697  CA  TYR A1161      31.552   3.755  57.582  1.00  0.00           C  
ATOM   2698  C   TYR A1161      31.663   4.394  58.960  1.00  0.00           C  
ATOM   2699  O   TYR A1161      30.664   4.810  59.532  1.00  0.00           O  
ATOM   2700  CB  TYR A1161      32.042   4.824  56.595  1.00  0.00           C  
ATOM   2701  CG  TYR A1161      32.504   4.328  55.249  1.00  0.00           C  
ATOM   2702  CD1 TYR A1161      31.612   4.151  54.180  1.00  0.00           C  
ATOM   2703  CD2 TYR A1161      33.848   4.026  55.051  1.00  0.00           C  
ATOM   2704  CE1 TYR A1161      32.065   3.688  52.946  1.00  0.00           C  
ATOM   2705  CE2 TYR A1161      34.313   3.569  53.832  1.00  0.00           C  
ATOM   2706  CZ  TYR A1161      33.425   3.401  52.782  1.00  0.00           C  
ATOM   2707  OH  TYR A1161      33.920   2.950  51.590  1.00  0.00           O  
ATOM   2708  N   PRO A1162      32.886   4.460  59.516  1.00  0.00           N  
ATOM   2709  CA  PRO A1162      33.077   5.087  60.820  1.00  0.00           C  
ATOM   2710  C   PRO A1162      32.840   6.581  60.563  1.00  0.00           C  
ATOM   2711  O   PRO A1162      33.313   7.119  59.558  1.00  0.00           O  
ATOM   2712  CB  PRO A1162      34.559   4.851  61.107  1.00  0.00           C  
ATOM   2713  CG  PRO A1162      34.857   3.568  60.311  1.00  0.00           C  
ATOM   2714  CD  PRO A1162      34.175   3.945  59.018  1.00  0.00           C  
ATOM   2715  N   SER A1163      32.162   7.250  61.489  1.00  0.00           N  
ATOM   2716  CA  SER A1163      31.899   8.686  61.354  1.00  0.00           C  
ATOM   2717  C   SER A1163      33.177   9.520  61.289  1.00  0.00           C  
ATOM   2718  O   SER A1163      33.239  10.530  60.588  1.00  0.00           O  
ATOM   2719  CB  SER A1163      31.045   9.138  62.529  1.00  0.00           C  
ATOM   2720  OG  SER A1163      29.915   8.303  62.594  1.00  0.00           O  
ATOM   2721  N   GLU A1416      34.209   9.094  62.007  1.00  0.00           N  
ATOM   2722  CA  GLU A1416      35.476   9.819  62.001  1.00  0.00           C  
ATOM   2723  C   GLU A1416      36.131   9.785  60.612  1.00  0.00           C  
ATOM   2724  O   GLU A1416      36.955  10.637  60.290  1.00  0.00           O  
ATOM   2725  CB  GLU A1416      36.442   9.184  63.005  1.00  0.00           C  
ATOM   2726  CG  GLU A1416      36.935   7.817  62.533  1.00  0.00           C  
ATOM   2727  CD  GLU A1416      37.757   7.094  63.580  1.00  0.00           C  
ATOM   2728  OE1 GLU A1416      37.160   6.460  64.483  1.00  0.00           O  
ATOM   2729  OE2 GLU A1416      39.005   7.180  63.498  1.00  0.00           O  
ATOM   2730  N   ALA A1418      35.762   8.803  59.797  1.00  0.00           N  
ATOM   2731  CA  ALA A1418      36.324   8.629  58.457  1.00  0.00           C  
ATOM   2732  C   ALA A1418      35.618   9.393  57.326  1.00  0.00           C  
ATOM   2733  O   ALA A1418      36.096   9.392  56.178  1.00  0.00           O  
ATOM   2734  CB  ALA A1418      36.339   7.136  58.115  1.00  0.00           C  
ATOM   2735  N   LYS A1419      34.511  10.060  57.646  1.00  0.00           N  
ATOM   2736  CA  LYS A1419      33.707  10.762  56.635  1.00  0.00           C  
ATOM   2737  C   LYS A1419      33.482  12.224  57.006  1.00  0.00           C  
ATOM   2738  O   LYS A1419      33.707  12.607  58.159  1.00  0.00           O  
ATOM   2739  CB  LYS A1419      32.383  10.013  56.460  1.00  0.00           C  
ATOM   2740  CG  LYS A1419      32.536   8.658  55.787  1.00  0.00           C  
ATOM   2741  CD  LYS A1419      32.926   8.783  54.307  1.00  0.00           C  
ATOM   2742  CE  LYS A1419      32.984   7.401  53.635  1.00  0.00           C  
ATOM   2743  NZ  LYS A1419      33.171   7.499  52.140  1.00  0.00           N  
ATOM   2744  N   PRO A1420      33.000  13.058  56.053  1.00  0.00           N  
ATOM   2745  CA  PRO A1420      32.762  14.502  56.277  1.00  0.00           C  
ATOM   2746  C   PRO A1420      31.792  14.944  57.370  1.00  0.00           C  
ATOM   2747  O   PRO A1420      30.907  14.188  57.780  1.00  0.00           O  
ATOM   2748  CB  PRO A1420      32.322  15.006  54.896  1.00  0.00           C  
ATOM   2749  CG  PRO A1420      32.928  13.949  53.928  1.00  0.00           C  
ATOM   2750  CD  PRO A1420      32.600  12.684  54.689  1.00  0.00           C  
ATOM   2751  N   PHE A1421      31.948  16.190  57.822  1.00  0.00           N  
ATOM   2752  CA  PHE A1421      31.082  16.712  58.885  1.00  0.00           C  
ATOM   2753  C   PHE A1421      29.618  16.766  58.461  1.00  0.00           C  
ATOM   2754  O   PHE A1421      28.731  16.810  59.294  1.00  0.00           O  
ATOM   2755  CB  PHE A1421      31.549  18.113  59.310  1.00  0.00           C  
ATOM   2756  CG  PHE A1421      31.384  19.170  58.241  1.00  0.00           C  
ATOM   2757  CD1 PHE A1421      30.125  19.697  57.950  1.00  0.00           C  
ATOM   2758  CD2 PHE A1421      32.486  19.606  57.497  1.00  0.00           C  
ATOM   2759  CE1 PHE A1421      29.948  20.638  56.936  1.00  0.00           C  
ATOM   2760  CE2 PHE A1421      32.322  20.557  56.463  1.00  0.00           C  
ATOM   2761  CZ  PHE A1421      31.050  21.070  56.187  1.00  0.00           C  
ATOM   2762  N   TYR A1422      29.358  16.753  57.158  1.00  0.00           N  
ATOM   2763  CA  TYR A1422      27.973  16.858  56.709  1.00  0.00           C  
ATOM   2764  C   TYR A1422      27.226  15.546  56.600  1.00  0.00           C  
ATOM   2765  O   TYR A1422      26.070  15.502  56.153  1.00  0.00           O  
ATOM   2766  CB  TYR A1422      27.914  17.663  55.392  1.00  0.00           C  
ATOM   2767  CG  TYR A1422      28.905  17.226  54.332  1.00  0.00           C  
ATOM   2768  CD1 TYR A1422      28.656  16.115  53.529  1.00  0.00           C  
ATOM   2769  CD2 TYR A1422      30.105  17.920  54.150  1.00  0.00           C  
ATOM   2770  CE1 TYR A1422      29.571  15.703  52.562  1.00  0.00           C  
ATOM   2771  CE2 TYR A1422      31.032  17.517  53.188  1.00  0.00           C  
ATOM   2772  CZ  TYR A1422      30.754  16.413  52.399  1.00  0.00           C  
ATOM   2773  OH  TYR A1422      31.656  16.038  51.440  1.00  0.00           O  
ATOM   2774  N   ILE A1423      27.868  14.459  57.021  1.00  0.00           N  
ATOM   2775  CA  ILE A1423      27.189  13.184  56.974  1.00  0.00           C  
ATOM   2776  C   ILE A1423      26.456  12.973  58.315  1.00  0.00           C  
ATOM   2777  O   ILE A1423      26.971  13.309  59.396  1.00  0.00           O  
ATOM   2778  CB  ILE A1423      28.173  12.005  56.761  1.00  0.00           C  
ATOM   2779  CG1 ILE A1423      28.959  12.184  55.442  1.00  0.00           C  
ATOM   2780  CG2 ILE A1423      27.389  10.696  56.755  1.00  0.00           C  
ATOM   2781  CD1 ILE A1423      28.074  12.325  54.182  1.00  0.00           C  
ATOM   2782  N   MET A1424      25.257  12.428  58.239  1.00  0.00           N  
ATOM   2783  CA  MET A1424      24.488  12.137  59.440  1.00  0.00           C  
ATOM   2784  C   MET A1424      25.018  10.843  60.083  1.00  0.00           C  
ATOM   2785  O   MET A1424      25.260   9.844  59.393  1.00  0.00           O  
ATOM   2786  CB  MET A1424      23.008  11.938  59.104  1.00  0.00           C  
ATOM   2787  CG  MET A1424      22.106  11.589  60.319  1.00  0.00           C  
ATOM   2788  SD  MET A1424      20.358  11.293  59.864  1.00  0.00           S  
ATOM   2789  CE  MET A1424      19.787  13.062  59.596  1.00  0.00           C  
ATOM   2790  N   LYS A1425      25.193  10.868  61.404  1.00  0.00           N  
ATOM   2791  CA  LYS A1425      25.644   9.679  62.135  1.00  0.00           C  
ATOM   2792  C   LYS A1425      24.410   8.838  62.470  1.00  0.00           C  
ATOM   2793  O   LYS A1425      23.278   9.325  62.400  1.00  0.00           O  
ATOM   2794  CB  LYS A1425      26.300  10.087  63.464  1.00  0.00           C  
ATOM   2795  CG  LYS A1425      27.581  10.917  63.363  1.00  0.00           C  
ATOM   2796  CD  LYS A1425      28.002  11.419  64.736  1.00  0.00           C  
ATOM   2797  CE  LYS A1425      29.254  12.262  64.665  1.00  0.00           C  
ATOM   2798  NZ  LYS A1425      29.629  12.731  66.028  1.00  0.00           N  
ATOM   2799  N   TYR A1426      24.625   7.570  62.812  1.00  0.00           N  
ATOM   2800  CA  TYR A1426      23.522   6.739  63.265  1.00  0.00           C  
ATOM   2801  C   TYR A1426      23.305   7.274  64.689  1.00  0.00           C  
ATOM   2802  O   TYR A1426      24.231   7.258  65.533  1.00  0.00           O  
ATOM   2803  CB  TYR A1426      23.908   5.256  63.287  1.00  0.00           C  
ATOM   2804  CG  TYR A1426      23.707   4.569  61.958  1.00  0.00           C  
ATOM   2805  CD1 TYR A1426      24.604   4.754  60.900  1.00  0.00           C  
ATOM   2806  CD2 TYR A1426      22.556   3.821  61.719  1.00  0.00           C  
ATOM   2807  CE1 TYR A1426      24.343   4.210  59.633  1.00  0.00           C  
ATOM   2808  CE2 TYR A1426      22.289   3.275  60.460  1.00  0.00           C  
ATOM   2809  CZ  TYR A1426      23.184   3.473  59.421  1.00  0.00           C  
ATOM   2810  OH  TYR A1426      22.903   2.913  58.169  1.00  0.00           O  
ATOM   2811  N   ASP A1427      22.121   7.822  64.944  1.00  0.00           N  
ATOM   2812  CA  ASP A1427      21.870   8.385  66.270  1.00  0.00           C  
ATOM   2813  C   ASP A1427      22.055   7.320  67.345  1.00  0.00           C  
ATOM   2814  O   ASP A1427      22.537   7.603  68.428  1.00  0.00           O  
ATOM   2815  CB  ASP A1427      20.455   8.982  66.376  1.00  0.00           C  
ATOM   2816  CG  ASP A1427      20.238  10.190  65.451  1.00  0.00           C  
ATOM   2817  OD1 ASP A1427      21.224  10.749  64.917  1.00  0.00           O  
ATOM   2818  OD2 ASP A1427      19.055  10.583  65.271  1.00  0.00           O  
ATOM   2819  N   ASN A1437      21.724   6.081  67.015  1.00  0.00           N  
ATOM   2820  CA  ASN A1437      21.816   4.973  67.974  1.00  0.00           C  
ATOM   2821  C   ASN A1437      23.190   4.305  68.068  1.00  0.00           C  
ATOM   2822  O   ASN A1437      23.404   3.458  68.927  1.00  0.00           O  
ATOM   2823  CB  ASN A1437      20.767   3.933  67.607  1.00  0.00           C  
ATOM   2824  CG  ASN A1437      21.014   3.347  66.232  1.00  0.00           C  
ATOM   2825  OD1 ASN A1437      21.779   2.390  66.091  1.00  0.00           O  
ATOM   2826  ND2 ASN A1437      20.411   3.950  65.201  1.00  0.00           N  
ATOM   2827  N   LYS A1438      24.113   4.679  67.183  1.00  0.00           N  
ATOM   2828  CA  LYS A1438      25.468   4.125  67.189  1.00  0.00           C  
ATOM   2829  C   LYS A1438      26.300   5.172  66.440  1.00  0.00           C  
ATOM   2830  O   LYS A1438      26.759   4.943  65.314  1.00  0.00           O  
ATOM   2831  CB  LYS A1438      25.490   2.783  66.454  1.00  0.00           C  
ATOM   2832  CG  LYS A1438      26.782   2.029  66.639  1.00  0.00           C  
ATOM   2833  CD  LYS A1438      26.698   0.652  66.019  1.00  0.00           C  
ATOM   2834  CE  LYS A1438      28.016  -0.074  66.180  1.00  0.00           C  
ATOM   2835  NZ  LYS A1438      27.977  -1.450  65.611  1.00  0.00           N  
ATOM   2836  N   PRO A1443      26.540   6.320  67.101  1.00  0.00           N  
ATOM   2837  CA  PRO A1443      27.266   7.497  66.636  1.00  0.00           C  
ATOM   2838  C   PRO A1443      28.620   7.304  66.008  1.00  0.00           C  
ATOM   2839  O   PRO A1443      29.044   8.149  65.208  1.00  0.00           O  
ATOM   2840  CB  PRO A1443      27.318   8.375  67.891  1.00  0.00           C  
ATOM   2841  CG  PRO A1443      26.079   7.999  68.590  1.00  0.00           C  
ATOM   2842  CD  PRO A1443      26.178   6.512  68.519  1.00  0.00           C  
ATOM   2843  N   GLU A1444      29.308   6.214  66.348  1.00  0.00           N  
ATOM   2844  CA  GLU A1444      30.636   5.989  65.778  1.00  0.00           C  
ATOM   2845  C   GLU A1444      30.548   5.559  64.305  1.00  0.00           C  
ATOM   2846  O   GLU A1444      31.560   5.529  63.611  1.00  0.00           O  
ATOM   2847  CB  GLU A1444      31.424   4.939  66.586  1.00  0.00           C  
ATOM   2848  CG  GLU A1444      30.935   3.494  66.511  1.00  0.00           C  
ATOM   2849  CD  GLU A1444      29.899   3.123  67.567  1.00  0.00           C  
ATOM   2850  OE1 GLU A1444      29.245   4.017  68.120  1.00  0.00           O  
ATOM   2851  OE2 GLU A1444      29.737   1.906  67.832  1.00  0.00           O  
ATOM   2852  N   ILE A1448      29.332   5.255  63.854  1.00  0.00           N  
ATOM   2853  CA  ILE A1448      29.049   4.849  62.479  1.00  0.00           C  
ATOM   2854  C   ILE A1448      28.135   5.897  61.843  1.00  0.00           C  
ATOM   2855  O   ILE A1448      27.269   6.478  62.515  1.00  0.00           O  
ATOM   2856  CB  ILE A1448      28.336   3.465  62.437  1.00  0.00           C  
ATOM   2857  CG1 ILE A1448      29.299   2.372  62.908  1.00  0.00           C  
ATOM   2858  CG2 ILE A1448      27.832   3.177  61.062  1.00  0.00           C  
ATOM   2859  CD1 ILE A1448      30.564   2.373  62.157  1.00  0.00           C  
ATOM   2860  N   CYS A1456      28.295   6.101  60.537  1.00  0.00           N  
ATOM   2861  CA  CYS A1456      27.519   7.125  59.848  1.00  0.00           C  
ATOM   2862  C   CYS A1456      26.845   6.652  58.559  1.00  0.00           C  
ATOM   2863  O   CYS A1456      27.148   5.584  58.032  1.00  0.00           O  
ATOM   2864  CB  CYS A1456      28.412   8.335  59.563  1.00  0.00           C  
ATOM   2865  SG  CYS A1456      29.694   8.060  58.322  1.00  0.00           S  
ATOM   2866  N   ARG A1457      25.910   7.471  58.070  1.00  0.00           N  
ATOM   2867  CA  ARG A1457      25.128   7.134  56.893  1.00  0.00           C  
ATOM   2868  C   ARG A1457      25.797   7.484  55.570  1.00  0.00           C  
ATOM   2869  O   ARG A1457      25.160   8.063  54.695  1.00  0.00           O  
ATOM   2870  CB  ARG A1457      23.752   7.805  57.010  1.00  0.00           C  
ATOM   2871  CG  ARG A1457      22.952   7.268  58.217  1.00  0.00           C  
ATOM   2872  CD  ARG A1457      21.604   7.967  58.419  1.00  0.00           C  
ATOM   2873  NE  ARG A1457      20.902   7.484  59.624  1.00  0.00           N  
ATOM   2874  CZ  ARG A1457      20.291   6.309  59.702  1.00  0.00           C  
ATOM   2875  NH1 ARG A1457      20.285   5.495  58.656  1.00  0.00           N  
ATOM   2876  NH2 ARG A1457      19.688   5.948  60.835  1.00  0.00           N  
ATOM   2877  N   ALA A1458      27.076   7.125  55.433  1.00  0.00           N  
ATOM   2878  CA  ALA A1458      27.825   7.379  54.207  1.00  0.00           C  
ATOM   2879  C   ALA A1458      28.095   6.044  53.496  1.00  0.00           C  
ATOM   2880  O   ALA A1458      28.125   4.979  54.120  1.00  0.00           O  
ATOM   2881  CB  ALA A1458      29.123   8.063  54.528  1.00  0.00           C  
ATOM   2882  N   PHE A1459      28.272   6.098  52.187  1.00  0.00           N  
ATOM   2883  CA  PHE A1459      28.554   4.893  51.419  1.00  0.00           C  
ATOM   2884  C   PHE A1459      29.475   5.216  50.248  1.00  0.00           C  
ATOM   2885  O   PHE A1459      29.629   6.385  49.877  1.00  0.00           O  
ATOM   2886  CB  PHE A1459      27.256   4.295  50.856  1.00  0.00           C  
ATOM   2887  CG  PHE A1459      26.460   5.257  50.003  1.00  0.00           C  
ATOM   2888  CD1 PHE A1459      26.824   5.494  48.677  1.00  0.00           C  
ATOM   2889  CD2 PHE A1459      25.377   5.968  50.535  1.00  0.00           C  
ATOM   2890  CE1 PHE A1459      26.122   6.432  47.891  1.00  0.00           C  
ATOM   2891  CE2 PHE A1459      24.666   6.910  49.741  1.00  0.00           C  
ATOM   2892  CZ  PHE A1459      25.048   7.132  48.431  1.00  0.00           C  
ATOM   2893  N   ASP A1460      30.067   4.166  49.673  1.00  0.00           N  
ATOM   2894  CA  ASP A1460      30.926   4.272  48.492  1.00  0.00           C  
ATOM   2895  C   ASP A1460      30.436   3.204  47.532  1.00  0.00           C  
ATOM   2896  O   ASP A1460      30.080   2.105  47.979  1.00  0.00           O  
ATOM   2897  CB  ASP A1460      32.393   3.933  48.808  1.00  0.00           C  
ATOM   2898  CG  ASP A1460      33.212   5.124  49.302  1.00  0.00           C  
ATOM   2899  OD1 ASP A1460      32.650   6.148  49.730  1.00  0.00           O  
ATOM   2900  OD2 ASP A1460      34.452   5.013  49.269  1.00  0.00           O  
ATOM   2901  N   LEU A1461      30.376   3.518  46.235  1.00  0.00           N  
ATOM   2902  CA  LEU A1461      30.002   2.510  45.243  1.00  0.00           C  
ATOM   2903  C   LEU A1461      31.325   2.101  44.588  1.00  0.00           C  
ATOM   2904  O   LEU A1461      32.053   2.968  44.077  1.00  0.00           O  
ATOM   2905  CB  LEU A1461      29.060   3.071  44.179  1.00  0.00           C  
ATOM   2906  CG  LEU A1461      28.675   2.091  43.055  1.00  0.00           C  
ATOM   2907  CD1 LEU A1461      28.029   0.762  43.591  1.00  0.00           C  
ATOM   2908  CD2 LEU A1461      27.696   2.800  42.145  1.00  0.00           C  
ATOM   2909  N   GLU A1462      31.624   0.790  44.595  1.00  0.00           N  
ATOM   2910  CA  GLU A1462      32.861   0.253  44.037  1.00  0.00           C  
ATOM   2911  C   GLU A1462      32.556  -0.436  42.704  1.00  0.00           C  
ATOM   2912  O   GLU A1462      31.631  -1.232  42.609  1.00  0.00           O  
ATOM   2913  CB  GLU A1462      33.462  -0.795  44.997  1.00  0.00           C  
ATOM   2914  CG  GLU A1462      33.765  -0.272  46.390  1.00  0.00           C  
ATOM   2915  CD  GLU A1462      34.954   0.651  46.409  1.00  0.00           C  
ATOM   2916  OE1 GLU A1462      36.074   0.161  46.113  1.00  0.00           O  
ATOM   2917  OE2 GLU A1462      34.778   1.859  46.712  1.00  0.00           O  
ATOM   2918  N   TYR A1463      33.351  -0.153  41.683  1.00  0.00           N  
ATOM   2919  CA  TYR A1463      33.129  -0.769  40.368  1.00  0.00           C  
ATOM   2920  C   TYR A1463      34.484  -1.403  40.010  1.00  0.00           C  
ATOM   2921  O   TYR A1463      35.464  -0.700  39.831  1.00  0.00           O  
ATOM   2922  CB  TYR A1463      32.745   0.332  39.352  1.00  0.00           C  
ATOM   2923  CG  TYR A1463      32.153  -0.163  38.035  1.00  0.00           C  
ATOM   2924  CD1 TYR A1463      31.991  -1.528  37.782  1.00  0.00           C  
ATOM   2925  CD2 TYR A1463      31.717   0.744  37.063  1.00  0.00           C  
ATOM   2926  CE1 TYR A1463      31.400  -1.985  36.600  1.00  0.00           C  
ATOM   2927  CE2 TYR A1463      31.126   0.305  35.876  1.00  0.00           C  
ATOM   2928  CZ  TYR A1463      30.966  -1.066  35.656  1.00  0.00           C  
ATOM   2929  OH  TYR A1463      30.359  -1.501  34.522  1.00  0.00           O  
ATOM   2930  N   ARG A1464      34.522  -2.726  39.911  1.00  0.00           N  
ATOM   2931  CA  ARG A1464      35.746  -3.461  39.617  1.00  0.00           C  
ATOM   2932  C   ARG A1464      36.836  -3.095  40.611  1.00  0.00           C  
ATOM   2933  O   ARG A1464      37.999  -2.871  40.270  1.00  0.00           O  
ATOM   2934  CB  ARG A1464      36.199  -3.251  38.153  1.00  0.00           C  
ATOM   2935  CG  ARG A1464      35.092  -3.604  37.118  1.00  0.00           C  
ATOM   2936  CD  ARG A1464      35.632  -3.665  35.676  1.00  0.00           C  
ATOM   2937  NE  ARG A1464      34.584  -3.499  34.653  1.00  0.00           N  
ATOM   2938  CZ  ARG A1464      33.669  -4.408  34.328  1.00  0.00           C  
ATOM   2939  NH1 ARG A1464      33.635  -5.599  34.932  1.00  0.00           N  
ATOM   2940  NH2 ARG A1464      32.772  -4.114  33.406  1.00  0.00           N  
ATOM   2941  N   GLY A1693      36.427  -3.032  41.875  1.00  0.00           N  
ATOM   2942  CA  GLY A1693      37.359  -2.760  42.958  1.00  0.00           C  
ATOM   2943  C   GLY A1693      37.890  -1.352  43.100  1.00  0.00           C  
ATOM   2944  O   GLY A1693      38.874  -1.137  43.814  1.00  0.00           O  
ATOM   2945  N   VAL A1700      37.251  -0.402  42.417  1.00  0.00           N  
ATOM   2946  CA  VAL A1700      37.662   0.983  42.497  1.00  0.00           C  
ATOM   2947  C   VAL A1700      36.455   1.877  42.790  1.00  0.00           C  
ATOM   2948  O   VAL A1700      35.400   1.731  42.174  1.00  0.00           O  
ATOM   2949  CB  VAL A1700      38.288   1.458  41.177  1.00  0.00           C  
ATOM   2950  CG1 VAL A1700      38.639   2.958  41.274  1.00  0.00           C  
ATOM   2951  CG2 VAL A1700      39.539   0.619  40.871  1.00  0.00           C  
ATOM   2952  N   GLU A1701      36.624   2.795  43.730  1.00  0.00           N  
ATOM   2953  CA  GLU A1701      35.540   3.702  44.052  1.00  0.00           C  
ATOM   2954  C   GLU A1701      35.144   4.536  42.839  1.00  0.00           C  
ATOM   2955  O   GLU A1701      36.015   5.105  42.158  1.00  0.00           O  
ATOM   2956  CB  GLU A1701      35.975   4.668  45.130  1.00  0.00           C  
ATOM   2957  CG  GLU A1701      34.877   5.631  45.536  1.00  0.00           C  
ATOM   2958  CD  GLU A1701      35.440   6.692  46.423  1.00  0.00           C  
ATOM   2959  OE1 GLU A1701      36.403   6.363  47.138  1.00  0.00           O  
ATOM   2960  OE2 GLU A1701      34.938   7.824  46.406  1.00  0.00           O  
ATOM   2961  N   ILE A1702      33.845   4.596  42.556  1.00  0.00           N  
ATOM   2962  CA  ILE A1702      33.376   5.433  41.466  1.00  0.00           C  
ATOM   2963  C   ILE A1702      32.457   6.530  42.040  1.00  0.00           C  
ATOM   2964  O   ILE A1702      32.217   7.552  41.393  1.00  0.00           O  
ATOM   2965  CB  ILE A1702      32.623   4.643  40.353  1.00  0.00           C  
ATOM   2966  CG1 ILE A1702      31.423   3.889  40.905  1.00  0.00           C  
ATOM   2967  CG2 ILE A1702      33.587   3.637  39.664  1.00  0.00           C  
ATOM   2968  CD1 ILE A1702      30.531   3.351  39.763  1.00  0.00           C  
ATOM   2969  N   SER A1703      31.966   6.329  43.258  1.00  0.00           N  
ATOM   2970  CA  SER A1703      31.080   7.325  43.855  1.00  0.00           C  
ATOM   2971  C   SER A1703      31.051   7.236  45.383  1.00  0.00           C  
ATOM   2972  O   SER A1703      31.294   6.176  45.930  1.00  0.00           O  
ATOM   2973  CB  SER A1703      29.636   7.125  43.321  1.00  0.00           C  
ATOM   2974  OG  SER A1703      28.742   8.103  43.856  1.00  0.00           O  
ATOM   2975  N   SER A1704      30.744   8.367  46.034  1.00  0.00           N  
ATOM   2976  CA  SER A1704      30.578   8.483  47.483  1.00  0.00           C  
ATOM   2977  C   SER A1704      29.336   9.313  47.709  1.00  0.00           C  
ATOM   2978  O   SER A1704      29.031  10.196  46.923  1.00  0.00           O  
ATOM   2979  CB  SER A1704      31.750   9.215  48.164  1.00  0.00           C  
ATOM   2980  OG  SER A1704      32.704   8.280  48.575  1.00  0.00           O  
ATOM   2981  N   GLY A1705      28.636   9.028  48.796  1.00  0.00           N  
ATOM   2982  CA  GLY A1705      27.422   9.755  49.107  1.00  0.00           C  
ATOM   2983  C   GLY A1705      26.949   9.400  50.510  1.00  0.00           C  
ATOM   2984  O   GLY A1705      27.654   8.756  51.289  1.00  0.00           O  
ATOM   2985  N   GLY A1706      25.742   9.840  50.839  1.00  0.00           N  
ATOM   2986  CA  GLY A1706      25.189   9.520  52.134  1.00  0.00           C  
ATOM   2987  C   GLY A1706      24.036  10.441  52.455  1.00  0.00           C  
ATOM   2988  O   GLY A1706      23.704  11.347  51.673  1.00  0.00           O  
ATOM   2989  N   GLN A1707      23.369  10.156  53.569  1.00  0.00           N  
ATOM   2990  CA  GLN A1707      22.316  11.042  54.033  1.00  0.00           C  
ATOM   2991  C   GLN A1707      23.049  12.124  54.810  1.00  0.00           C  
ATOM   2992  O   GLN A1707      23.977  11.823  55.582  1.00  0.00           O  
ATOM   2993  CB  GLN A1707      21.347  10.301  54.958  1.00  0.00           C  
ATOM   2994  CG  GLN A1707      20.449  11.256  55.736  1.00  0.00           C  
ATOM   2995  CD  GLN A1707      19.230  10.560  56.301  1.00  0.00           C  
ATOM   2996  OE1 GLN A1707      19.234   9.339  56.487  1.00  0.00           O  
ATOM   2997  NE2 GLN A1707      18.181  11.336  56.594  1.00  0.00           N  
ATOM   2998  N   ARG A1708      22.652  13.377  54.632  1.00  0.00           N  
ATOM   2999  CA  ARG A1708      23.328  14.453  55.338  1.00  0.00           C  
ATOM   3000  C   ARG A1708      22.691  14.759  56.679  1.00  0.00           C  
ATOM   3001  O   ARG A1708      21.554  14.348  56.964  1.00  0.00           O  
ATOM   3002  CB  ARG A1708      23.297  15.769  54.547  1.00  0.00           C  
ATOM   3003  CG  ARG A1708      23.419  15.631  53.040  1.00  0.00           C  
ATOM   3004  CD  ARG A1708      24.626  14.788  52.626  1.00  0.00           C  
ATOM   3005  NE  ARG A1708      24.710  14.747  51.167  1.00  0.00           N  
ATOM   3006  CZ  ARG A1708      25.665  14.134  50.473  1.00  0.00           C  
ATOM   3007  NH1 ARG A1708      26.654  13.485  51.108  1.00  0.00           N  
ATOM   3008  NH2 ARG A1708      25.623  14.164  49.136  1.00  0.00           N  
ATOM   3009  N   GLU A1709      23.433  15.516  57.477  1.00  0.00           N  
ATOM   3010  CA  GLU A1709      22.951  15.957  58.784  1.00  0.00           C  
ATOM   3011  C   GLU A1709      22.232  17.274  58.502  1.00  0.00           C  
ATOM   3012  O   GLU A1709      22.875  18.323  58.327  1.00  0.00           O  
ATOM   3013  CB  GLU A1709      24.121  16.170  59.756  1.00  0.00           C  
ATOM   3014  CG  GLU A1709      23.639  16.590  61.141  1.00  0.00           C  
ATOM   3015  CD  GLU A1709      22.449  15.749  61.589  1.00  0.00           C  
ATOM   3016  OE1 GLU A1709      22.644  14.614  62.091  1.00  0.00           O  
ATOM   3017  OE2 GLU A1709      21.311  16.227  61.397  1.00  0.00           O  
ATOM   3018  N   HIS A1710      20.896  17.217  58.439  1.00  0.00           N  
ATOM   3019  CA  HIS A1710      20.100  18.405  58.140  1.00  0.00           C  
ATOM   3020  C   HIS A1710      19.681  19.188  59.381  1.00  0.00           C  
ATOM   3021  O   HIS A1710      19.092  20.252  59.248  1.00  0.00           O  
ATOM   3022  CB  HIS A1710      18.834  18.013  57.377  1.00  0.00           C  
ATOM   3023  CG  HIS A1710      17.957  17.075  58.146  1.00  0.00           C  
ATOM   3024  ND1 HIS A1710      16.665  17.389  58.513  1.00  0.00           N  
ATOM   3025  CD2 HIS A1710      18.201  15.841  58.647  1.00  0.00           C  
ATOM   3026  CE1 HIS A1710      16.150  16.388  59.211  1.00  0.00           C  
ATOM   3027  NE2 HIS A1710      17.059  15.438  59.305  1.00  0.00           N  
ATOM   3028  N   ARG A1711      19.976  18.679  60.570  1.00  0.00           N  
ATOM   3029  CA  ARG A1711      19.597  19.370  61.813  1.00  0.00           C  
ATOM   3030  C   ARG A1711      20.701  20.335  62.159  1.00  0.00           C  
ATOM   3031  O   ARG A1711      21.810  19.932  62.510  1.00  0.00           O  
ATOM   3032  CB  ARG A1711      19.409  18.374  62.947  1.00  0.00           C  
ATOM   3033  CG  ARG A1711      18.420  17.269  62.658  1.00  0.00           C  
ATOM   3034  CD  ARG A1711      19.220  15.973  62.607  1.00  0.00           C  
ATOM   3035  NE  ARG A1711      18.653  15.019  63.497  1.00  0.00           N  
ATOM   3036  CZ  ARG A1711      19.200  13.871  63.866  1.00  0.00           C  
ATOM   3037  NH1 ARG A1711      20.397  13.457  63.434  1.00  0.00           N  
ATOM   3038  NH2 ARG A1711      18.509  13.136  64.695  1.00  0.00           N  
ATOM   3039  N   HIS A1712      20.386  21.619  62.056  1.00  0.00           N  
ATOM   3040  CA  HIS A1712      21.348  22.681  62.257  1.00  0.00           C  
ATOM   3041  C   HIS A1712      22.335  22.595  63.415  1.00  0.00           C  
ATOM   3042  O   HIS A1712      23.543  22.641  63.204  1.00  0.00           O  
ATOM   3043  CB  HIS A1712      20.622  24.037  62.279  1.00  0.00           C  
ATOM   3044  CG  HIS A1712      21.537  25.200  62.524  1.00  0.00           C  
ATOM   3045  ND1 HIS A1712      21.995  25.535  63.781  1.00  0.00           N  
ATOM   3046  CD2 HIS A1712      22.136  26.057  61.662  1.00  0.00           C  
ATOM   3047  CE1 HIS A1712      22.841  26.549  63.680  1.00  0.00           C  
ATOM   3048  NE2 HIS A1712      22.942  26.881  62.405  1.00  0.00           N  
ATOM   3049  N   ASP A1713      21.832  22.446  64.627  1.00  0.00           N  
ATOM   3050  CA  ASP A1713      22.705  22.410  65.783  1.00  0.00           C  
ATOM   3051  C   ASP A1713      23.655  21.242  65.797  1.00  0.00           C  
ATOM   3052  O   ASP A1713      24.809  21.392  66.170  1.00  0.00           O  
ATOM   3053  CB  ASP A1713      21.873  22.460  67.066  1.00  0.00           C  
ATOM   3054  CG  ASP A1713      21.202  23.816  67.257  1.00  0.00           C  
ATOM   3055  OD1 ASP A1713      21.494  24.750  66.471  1.00  0.00           O  
ATOM   3056  OD2 ASP A1713      20.389  23.954  68.187  1.00  0.00           O  
ATOM   3057  N   ILE A1714      23.184  20.078  65.391  1.00  0.00           N  
ATOM   3058  CA  ILE A1714      24.056  18.910  65.344  1.00  0.00           C  
ATOM   3059  C   ILE A1714      25.122  19.112  64.266  1.00  0.00           C  
ATOM   3060  O   ILE A1714      26.307  18.787  64.475  1.00  0.00           O  
ATOM   3061  CB  ILE A1714      23.256  17.662  65.033  1.00  0.00           C  
ATOM   3062  CG1 ILE A1714      22.201  17.462  66.137  1.00  0.00           C  
ATOM   3063  CG2 ILE A1714      24.201  16.478  64.885  1.00  0.00           C  
ATOM   3064  CD1 ILE A1714      21.241  16.315  65.877  1.00  0.00           C  
ATOM   3065  N   LEU A1715      24.704  19.634  63.112  1.00  0.00           N  
ATOM   3066  CA  LEU A1715      25.640  19.927  62.029  1.00  0.00           C  
ATOM   3067  C   LEU A1715      26.776  20.852  62.507  1.00  0.00           C  
ATOM   3068  O   LEU A1715      27.951  20.627  62.186  1.00  0.00           O  
ATOM   3069  CB  LEU A1715      24.889  20.572  60.856  1.00  0.00           C  
ATOM   3070  CG  LEU A1715      25.692  21.008  59.624  1.00  0.00           C  
ATOM   3071  CD1 LEU A1715      26.514  19.822  59.069  1.00  0.00           C  
ATOM   3072  CD2 LEU A1715      24.713  21.532  58.559  1.00  0.00           C  
ATOM   3073  N   VAL A1716      26.428  21.914  63.245  1.00  0.00           N  
ATOM   3074  CA  VAL A1716      27.441  22.844  63.765  1.00  0.00           C  
ATOM   3075  C   VAL A1716      28.436  22.097  64.668  1.00  0.00           C  
ATOM   3076  O   VAL A1716      29.648  22.334  64.599  1.00  0.00           O  
ATOM   3077  CB  VAL A1716      26.768  24.035  64.554  1.00  0.00           C  
ATOM   3078  CG1 VAL A1716      27.820  24.833  65.318  1.00  0.00           C  
ATOM   3079  CG2 VAL A1716      26.045  24.987  63.570  1.00  0.00           C  
ATOM   3080  N   GLU A1717      27.943  21.195  65.510  1.00  0.00           N  
ATOM   3081  CA  GLU A1717      28.852  20.449  66.382  1.00  0.00           C  
ATOM   3082  C   GLU A1717      29.783  19.533  65.587  1.00  0.00           C  
ATOM   3083  O   GLU A1717      30.928  19.307  65.976  1.00  0.00           O  
ATOM   3084  CB  GLU A1717      28.067  19.642  67.429  1.00  0.00           C  
ATOM   3085  CG  GLU A1717      27.371  20.544  68.422  1.00  0.00           C  
ATOM   3086  CD  GLU A1717      28.340  21.578  69.010  1.00  0.00           C  
ATOM   3087  OE1 GLU A1717      29.322  21.159  69.663  1.00  0.00           O  
ATOM   3088  OE2 GLU A1717      28.129  22.798  68.796  1.00  0.00           O  
ATOM   3089  N   GLN A1718      29.303  19.010  64.469  1.00  0.00           N  
ATOM   3090  CA  GLN A1718      30.151  18.144  63.662  1.00  0.00           C  
ATOM   3091  C   GLN A1718      31.212  18.945  62.938  1.00  0.00           C  
ATOM   3092  O   GLN A1718      32.323  18.462  62.739  1.00  0.00           O  
ATOM   3093  CB  GLN A1718      29.296  17.309  62.718  1.00  0.00           C  
ATOM   3094  CG  GLN A1718      28.393  16.398  63.556  1.00  0.00           C  
ATOM   3095  CD  GLN A1718      27.592  15.404  62.756  1.00  0.00           C  
ATOM   3096  OE1 GLN A1718      27.608  15.402  61.517  1.00  0.00           O  
ATOM   3097  NE2 GLN A1718      26.877  14.550  63.458  1.00  0.00           N  
ATOM   3098  N   ILE A1719      30.884  20.177  62.572  1.00  0.00           N  
ATOM   3099  CA  ILE A1719      31.858  21.036  61.931  1.00  0.00           C  
ATOM   3100  C   ILE A1719      32.979  21.230  62.962  1.00  0.00           C  
ATOM   3101  O   ILE A1719      34.173  21.100  62.639  1.00  0.00           O  
ATOM   3102  CB  ILE A1719      31.195  22.374  61.500  1.00  0.00           C  
ATOM   3103  CG1 ILE A1719      30.302  22.115  60.282  1.00  0.00           C  
ATOM   3104  CG2 ILE A1719      32.224  23.415  61.145  1.00  0.00           C  
ATOM   3105  CD1 ILE A1719      29.474  23.339  59.822  1.00  0.00           C  
ATOM   3106  N   LYS A1720      32.594  21.506  64.206  1.00  0.00           N  
ATOM   3107  CA  LYS A1720      33.590  21.670  65.272  1.00  0.00           C  
ATOM   3108  C   LYS A1720      34.426  20.402  65.462  1.00  0.00           C  
ATOM   3109  O   LYS A1720      35.649  20.485  65.530  1.00  0.00           O  
ATOM   3110  CB  LYS A1720      32.916  22.027  66.589  1.00  0.00           C  
ATOM   3111  CG  LYS A1720      32.273  23.413  66.628  1.00  0.00           C  
ATOM   3112  CD  LYS A1720      31.408  23.545  67.887  1.00  0.00           C  
ATOM   3113  CE  LYS A1720      30.765  24.913  68.012  1.00  0.00           C  
ATOM   3114  NZ  LYS A1720      29.753  24.957  69.128  1.00  0.00           N  
ATOM   3115  N   GLU A1721      33.774  19.240  65.523  1.00  0.00           N  
ATOM   3116  CA  GLU A1721      34.478  17.968  65.716  1.00  0.00           C  
ATOM   3117  C   GLU A1721      35.516  17.711  64.642  1.00  0.00           C  
ATOM   3118  O   GLU A1721      36.501  16.986  64.890  1.00  0.00           O  
ATOM   3119  CB  GLU A1721      33.506  16.785  65.753  1.00  0.00           C  
ATOM   3120  CG  GLU A1721      32.468  16.854  66.853  1.00  0.00           C  
ATOM   3121  CD  GLU A1721      31.485  15.680  66.820  1.00  0.00           C  
ATOM   3122  OE1 GLU A1721      31.420  14.990  65.777  1.00  0.00           O  
ATOM   3123  OE2 GLU A1721      30.762  15.468  67.825  1.00  0.00           O  
ATOM   3124  N   LYS A1722      35.305  18.270  63.447  1.00  0.00           N  
ATOM   3125  CA  LYS A1722      36.278  18.089  62.375  1.00  0.00           C  
ATOM   3126  C   LYS A1722      37.394  19.146  62.429  1.00  0.00           C  
ATOM   3127  O   LYS A1722      38.208  19.258  61.506  1.00  0.00           O  
ATOM   3128  CB  LYS A1722      35.602  18.130  60.992  1.00  0.00           C  
ATOM   3129  CG  LYS A1722      34.632  16.983  60.725  1.00  0.00           C  
ATOM   3130  CD  LYS A1722      35.297  15.620  60.831  1.00  0.00           C  
ATOM   3131  CE  LYS A1722      34.334  14.527  60.380  1.00  0.00           C  
ATOM   3132  NZ  LYS A1722      34.851  13.146  60.581  1.00  0.00           N  
ATOM   3133  N   GLY A1725      37.441  19.908  63.517  1.00  0.00           N  
ATOM   3134  CA  GLY A1725      38.465  20.931  63.631  1.00  0.00           C  
ATOM   3135  C   GLY A1725      38.232  22.132  62.724  1.00  0.00           C  
ATOM   3136  O   GLY A1725      39.176  22.862  62.414  1.00  0.00           O  
ATOM   3137  N   LEU A1726      36.988  22.346  62.292  1.00  0.00           N  
ATOM   3138  CA  LEU A1726      36.661  23.472  61.410  1.00  0.00           C  
ATOM   3139  C   LEU A1726      35.893  24.551  62.161  1.00  0.00           C  
ATOM   3140  O   LEU A1726      35.374  24.313  63.249  1.00  0.00           O  
ATOM   3141  CB  LEU A1726      35.814  23.000  60.219  1.00  0.00           C  
ATOM   3142  CG  LEU A1726      36.468  21.948  59.324  1.00  0.00           C  
ATOM   3143  CD1 LEU A1726      35.478  21.446  58.289  1.00  0.00           C  
ATOM   3144  CD2 LEU A1726      37.702  22.552  58.665  1.00  0.00           C  
ATOM   3145  N   ASN A1727      35.807  25.732  61.568  1.00  0.00           N  
ATOM   3146  CA  ASN A1727      35.106  26.849  62.194  1.00  0.00           C  
ATOM   3147  C   ASN A1727      33.736  27.103  61.569  1.00  0.00           C  
ATOM   3148  O   ASN A1727      33.638  27.518  60.415  1.00  0.00           O  
ATOM   3149  CB  ASN A1727      35.970  28.115  62.094  1.00  0.00           C  
ATOM   3150  CG  ASN A1727      35.327  29.319  62.771  1.00  0.00           C  
ATOM   3151  OD1 ASN A1727      34.383  29.180  63.552  1.00  0.00           O  
ATOM   3152  ND2 ASN A1727      35.855  30.506  62.490  1.00  0.00           N  
ATOM   3153  N   PRO A1728      32.658  26.816  62.310  1.00  0.00           N  
ATOM   3154  CA  PRO A1728      31.306  27.040  61.781  1.00  0.00           C  
ATOM   3155  C   PRO A1728      31.097  28.415  61.167  1.00  0.00           C  
ATOM   3156  O   PRO A1728      30.288  28.573  60.256  1.00  0.00           O  
ATOM   3157  CB  PRO A1728      30.402  26.790  62.995  1.00  0.00           C  
ATOM   3158  CG  PRO A1728      31.377  26.811  64.194  1.00  0.00           C  
ATOM   3159  CD  PRO A1728      32.592  26.178  63.634  1.00  0.00           C  
ATOM   3160  N   GLU A1729      31.832  29.419  61.637  1.00  0.00           N  
ATOM   3161  CA  GLU A1729      31.646  30.755  61.080  1.00  0.00           C  
ATOM   3162  C   GLU A1729      32.116  30.849  59.639  1.00  0.00           C  
ATOM   3163  O   GLU A1729      31.734  31.771  58.920  1.00  0.00           O  
ATOM   3164  CB  GLU A1729      32.343  31.804  61.945  1.00  0.00           C  
ATOM   3165  CG  GLU A1729      31.861  31.734  63.386  1.00  0.00           C  
ATOM   3166  CD  GLU A1729      32.355  32.878  64.227  1.00  0.00           C  
ATOM   3167  OE1 GLU A1729      33.591  33.116  64.251  1.00  0.00           O  
ATOM   3168  OE2 GLU A1729      31.497  33.525  64.869  1.00  0.00           O  
ATOM   3169  N   SER A1752      32.932  29.897  59.205  1.00  0.00           N  
ATOM   3170  CA  SER A1752      33.393  29.905  57.827  1.00  0.00           C  
ATOM   3171  C   SER A1752      32.288  29.386  56.923  1.00  0.00           C  
ATOM   3172  O   SER A1752      32.404  29.484  55.709  1.00  0.00           O  
ATOM   3173  CB  SER A1752      34.614  29.005  57.654  1.00  0.00           C  
ATOM   3174  OG  SER A1752      35.626  29.375  58.564  1.00  0.00           O  
ATOM   3175  N   PHE A1753      31.214  28.854  57.509  1.00  0.00           N  
ATOM   3176  CA  PHE A1753      30.112  28.282  56.720  1.00  0.00           C  
ATOM   3177  C   PHE A1753      28.775  29.003  56.857  1.00  0.00           C  
ATOM   3178  O   PHE A1753      27.726  28.420  56.602  1.00  0.00           O  
ATOM   3179  CB  PHE A1753      29.902  26.805  57.109  1.00  0.00           C  
ATOM   3180  CG  PHE A1753      31.111  25.937  56.883  1.00  0.00           C  
ATOM   3181  CD1 PHE A1753      32.150  25.899  57.813  1.00  0.00           C  
ATOM   3182  CD2 PHE A1753      31.233  25.192  55.715  1.00  0.00           C  
ATOM   3183  CE1 PHE A1753      33.308  25.126  57.580  1.00  0.00           C  
ATOM   3184  CE2 PHE A1753      32.378  24.418  55.466  1.00  0.00           C  
ATOM   3185  CZ  PHE A1753      33.417  24.387  56.401  1.00  0.00           C  
ATOM   3186  N   GLU A1757      28.792  30.275  57.225  1.00  0.00           N  
ATOM   3187  CA  GLU A1757      27.534  30.976  57.418  1.00  0.00           C  
ATOM   3188  C   GLU A1757      26.519  30.931  56.265  1.00  0.00           C  
ATOM   3189  O   GLU A1757      25.338  30.692  56.520  1.00  0.00           O  
ATOM   3190  CB  GLU A1757      27.803  32.424  57.847  1.00  0.00           C  
ATOM   3191  CG  GLU A1757      26.587  33.153  58.427  1.00  0.00           C  
ATOM   3192  CD  GLU A1757      25.818  32.328  59.468  1.00  0.00           C  
ATOM   3193  OE1 GLU A1757      26.459  31.649  60.316  1.00  0.00           O  
ATOM   3194  OE2 GLU A1757      24.560  32.374  59.443  1.00  0.00           O  
ATOM   3195  N   PHE A1758      26.930  31.136  55.015  1.00  0.00           N  
ATOM   3196  CA  PHE A1758      25.938  31.084  53.927  1.00  0.00           C  
ATOM   3197  C   PHE A1758      25.311  29.695  53.797  1.00  0.00           C  
ATOM   3198  O   PHE A1758      24.143  29.541  53.438  1.00  0.00           O  
ATOM   3199  CB  PHE A1758      26.540  31.477  52.576  1.00  0.00           C  
ATOM   3200  CG  PHE A1758      26.926  32.927  52.478  1.00  0.00           C  
ATOM   3201  CD1 PHE A1758      25.942  33.915  52.313  1.00  0.00           C  
ATOM   3202  CD2 PHE A1758      28.267  33.319  52.598  1.00  0.00           C  
ATOM   3203  CE1 PHE A1758      26.296  35.275  52.274  1.00  0.00           C  
ATOM   3204  CE2 PHE A1758      28.621  34.655  52.560  1.00  0.00           C  
ATOM   3205  CZ  PHE A1758      27.630  35.637  52.397  1.00  0.00           C  
ATOM   3206  N   TYR A1759      26.111  28.679  54.055  1.00  0.00           N  
ATOM   3207  CA  TYR A1759      25.640  27.297  54.002  1.00  0.00           C  
ATOM   3208  C   TYR A1759      24.734  26.985  55.217  1.00  0.00           C  
ATOM   3209  O   TYR A1759      23.602  26.494  55.058  1.00  0.00           O  
ATOM   3210  CB  TYR A1759      26.876  26.381  53.993  1.00  0.00           C  
ATOM   3211  CG  TYR A1759      26.667  24.905  54.273  1.00  0.00           C  
ATOM   3212  CD1 TYR A1759      26.178  24.035  53.290  1.00  0.00           C  
ATOM   3213  CD2 TYR A1759      27.044  24.364  55.511  1.00  0.00           C  
ATOM   3214  CE1 TYR A1759      26.086  22.639  53.535  1.00  0.00           C  
ATOM   3215  CE2 TYR A1759      26.956  22.985  55.771  1.00  0.00           C  
ATOM   3216  CZ  TYR A1759      26.485  22.126  54.770  1.00  0.00           C  
ATOM   3217  OH  TYR A1759      26.502  20.759  54.996  1.00  0.00           O  
ATOM   3218  N   LEU A1760      25.222  27.270  56.427  1.00  0.00           N  
ATOM   3219  CA  LEU A1760      24.448  26.979  57.641  1.00  0.00           C  
ATOM   3220  C   LEU A1760      23.122  27.700  57.655  1.00  0.00           C  
ATOM   3221  O   LEU A1760      22.138  27.181  58.179  1.00  0.00           O  
ATOM   3222  CB  LEU A1760      25.234  27.335  58.913  1.00  0.00           C  
ATOM   3223  CG  LEU A1760      26.401  26.380  59.167  1.00  0.00           C  
ATOM   3224  CD1 LEU A1760      27.278  26.873  60.310  1.00  0.00           C  
ATOM   3225  CD2 LEU A1760      25.822  24.982  59.459  1.00  0.00           C  
ATOM   3226  N   LYS A1764      23.089  28.886  57.061  1.00  0.00           N  
ATOM   3227  CA  LYS A1764      21.858  29.672  57.024  1.00  0.00           C  
ATOM   3228  C   LYS A1764      20.698  28.868  56.403  1.00  0.00           C  
ATOM   3229  O   LYS A1764      19.552  28.958  56.860  1.00  0.00           O  
ATOM   3230  CB  LYS A1764      22.114  30.955  56.225  1.00  0.00           C  
ATOM   3231  CG  LYS A1764      21.041  32.023  56.354  1.00  0.00           C  
ATOM   3232  CD  LYS A1764      21.548  33.345  55.784  1.00  0.00           C  
ATOM   3233  CE  LYS A1764      20.495  34.472  55.901  1.00  0.00           C  
ATOM   3234  NZ  LYS A1764      20.040  34.634  57.295  1.00  0.00           N  
ATOM   3235  N   ALA A1765      21.003  28.073  55.371  1.00  0.00           N  
ATOM   3236  CA  ALA A1765      19.979  27.282  54.696  1.00  0.00           C  
ATOM   3237  C   ALA A1765      19.337  26.196  55.563  1.00  0.00           C  
ATOM   3238  O   ALA A1765      18.323  25.621  55.183  1.00  0.00           O  
ATOM   3239  CB  ALA A1765      20.581  26.637  53.405  1.00  0.00           C  
ATOM   3240  N   PHE A1767      19.935  25.891  56.700  1.00  0.00           N  
ATOM   3241  CA  PHE A1767      19.377  24.859  57.573  1.00  0.00           C  
ATOM   3242  C   PHE A1767      18.499  25.439  58.685  1.00  0.00           C  
ATOM   3243  O   PHE A1767      18.026  24.711  59.539  1.00  0.00           O  
ATOM   3244  CB  PHE A1767      20.502  24.044  58.219  1.00  0.00           C  
ATOM   3245  CG  PHE A1767      21.351  23.277  57.218  1.00  0.00           C  
ATOM   3246  CD1 PHE A1767      22.224  23.944  56.366  1.00  0.00           C  
ATOM   3247  CD2 PHE A1767      21.264  21.888  57.141  1.00  0.00           C  
ATOM   3248  CE1 PHE A1767      23.014  23.236  55.438  1.00  0.00           C  
ATOM   3249  CE2 PHE A1767      22.040  21.157  56.227  1.00  0.00           C  
ATOM   3250  CZ  PHE A1767      22.921  21.837  55.369  1.00  0.00           C  
ATOM   3251  N   ARG A1768      18.281  26.745  58.673  1.00  0.00           N  
ATOM   3252  CA  ARG A1768      17.514  27.346  59.756  1.00  0.00           C  
ATOM   3253  C   ARG A1768      16.064  27.712  59.449  1.00  0.00           C  
ATOM   3254  O   ARG A1768      15.320  28.085  60.354  1.00  0.00           O  
ATOM   3255  CB  ARG A1768      18.252  28.604  60.219  1.00  0.00           C  
ATOM   3256  CG  ARG A1768      19.657  28.364  60.783  1.00  0.00           C  
ATOM   3257  CD  ARG A1768      20.390  29.696  60.940  1.00  0.00           C  
ATOM   3258  NE  ARG A1768      19.728  30.564  61.913  1.00  0.00           N  
ATOM   3259  CZ  ARG A1768      19.857  31.892  61.961  1.00  0.00           C  
ATOM   3260  NH1 ARG A1768      20.627  32.532  61.077  1.00  0.00           N  
ATOM   3261  NH2 ARG A1768      19.246  32.585  62.921  1.00  0.00           N  
ATOM   3262  N   TYR A1770      15.657  27.623  58.189  1.00  0.00           N  
ATOM   3263  CA  TYR A1770      14.318  28.073  57.827  1.00  0.00           C  
ATOM   3264  C   TYR A1770      13.474  27.027  57.132  1.00  0.00           C  
ATOM   3265  O   TYR A1770      12.774  27.306  56.154  1.00  0.00           O  
ATOM   3266  CB  TYR A1770      14.433  29.352  56.967  1.00  0.00           C  
ATOM   3267  CG  TYR A1770      15.252  30.453  57.655  1.00  0.00           C  
ATOM   3268  CD1 TYR A1770      14.699  31.230  58.691  1.00  0.00           C  
ATOM   3269  CD2 TYR A1770      16.593  30.657  57.338  1.00  0.00           C  
ATOM   3270  CE1 TYR A1770      15.475  32.171  59.379  1.00  0.00           C  
ATOM   3271  CE2 TYR A1770      17.373  31.593  58.016  1.00  0.00           C  
ATOM   3272  CZ  TYR A1770      16.810  32.347  59.032  1.00  0.00           C  
ATOM   3273  OH  TYR A1770      17.578  33.304  59.679  1.00  0.00           O  
ATOM   3274  N   GLY A1771      13.526  25.819  57.663  1.00  0.00           N  
ATOM   3275  CA  GLY A1771      12.768  24.735  57.078  1.00  0.00           C  
ATOM   3276  C   GLY A1771      13.634  23.983  56.080  1.00  0.00           C  
ATOM   3277  O   GLY A1771      13.636  24.284  54.892  1.00  0.00           O  
ATOM   3278  N   MET A1772      14.370  23.002  56.587  1.00  0.00           N  
ATOM   3279  CA  MET A1772      15.242  22.168  55.765  1.00  0.00           C  
ATOM   3280  C   MET A1772      14.820  20.715  55.931  1.00  0.00           C  
ATOM   3281  O   MET A1772      14.860  20.173  57.037  1.00  0.00           O  
ATOM   3282  CB  MET A1772      16.694  22.302  56.228  1.00  0.00           C  
ATOM   3283  CG  MET A1772      17.630  21.286  55.552  1.00  0.00           C  
ATOM   3284  SD  MET A1772      17.864  21.642  53.749  1.00  0.00           S  
ATOM   3285  CE  MET A1772      19.393  22.778  53.853  1.00  0.00           C  
ATOM   3286  N   PRO A1773      14.411  20.057  54.835  1.00  0.00           N  
ATOM   3287  CA  PRO A1773      14.007  18.654  54.939  1.00  0.00           C  
ATOM   3288  C   PRO A1773      15.224  17.736  55.015  1.00  0.00           C  
ATOM   3289  O   PRO A1773      16.358  18.168  54.762  1.00  0.00           O  
ATOM   3290  CB  PRO A1773      13.253  18.412  53.635  1.00  0.00           C  
ATOM   3291  CG  PRO A1773      14.102  19.278  52.642  1.00  0.00           C  
ATOM   3292  CD  PRO A1773      14.233  20.564  53.456  1.00  0.00           C  
ATOM   3293  N   PRO A1774      15.017  16.472  55.422  1.00  0.00           N  
ATOM   3294  CA  PRO A1774      16.163  15.557  55.468  1.00  0.00           C  
ATOM   3295  C   PRO A1774      16.552  15.371  53.997  1.00  0.00           C  
ATOM   3296  O   PRO A1774      15.689  15.464  53.116  1.00  0.00           O  
ATOM   3297  CB  PRO A1774      15.559  14.288  56.078  1.00  0.00           C  
ATOM   3298  CG  PRO A1774      14.108  14.366  55.652  1.00  0.00           C  
ATOM   3299  CD  PRO A1774      13.816  15.813  55.966  1.00  0.00           C  
ATOM   3300  N   HIS A1775      17.834  15.139  53.730  1.00  0.00           N  
ATOM   3301  CA  HIS A1775      18.273  14.959  52.356  1.00  0.00           C  
ATOM   3302  C   HIS A1775      19.583  14.161  52.304  1.00  0.00           C  
ATOM   3303  O   HIS A1775      20.249  13.932  53.340  1.00  0.00           O  
ATOM   3304  CB  HIS A1775      18.415  16.345  51.688  1.00  0.00           C  
ATOM   3305  CG  HIS A1775      19.285  17.296  52.453  1.00  0.00           C  
ATOM   3306  ND1 HIS A1775      20.641  17.441  52.208  1.00  0.00           N  
ATOM   3307  CD2 HIS A1775      19.003  18.122  53.489  1.00  0.00           C  
ATOM   3308  CE1 HIS A1775      21.150  18.319  53.052  1.00  0.00           C  
ATOM   3309  NE2 HIS A1775      20.178  18.745  53.844  1.00  0.00           N  
ATOM   3310  N   GLY A1776      19.921  13.714  51.100  1.00  0.00           N  
ATOM   3311  CA  GLY A1776      21.133  12.931  50.897  1.00  0.00           C  
ATOM   3312  C   GLY A1776      21.502  12.991  49.422  1.00  0.00           C  
ATOM   3313  O   GLY A1776      20.698  13.417  48.589  1.00  0.00           O  
ATOM   3314  N   GLY A1777      22.695  12.518  49.075  1.00  0.00           N  
ATOM   3315  CA  GLY A1777      23.108  12.607  47.687  1.00  0.00           C  
ATOM   3316  C   GLY A1777      24.416  11.875  47.476  1.00  0.00           C  
ATOM   3317  O   GLY A1777      24.856  11.096  48.337  1.00  0.00           O  
ATOM   3318  N   PHE A1778      25.038  12.137  46.336  1.00  0.00           N  
ATOM   3319  CA  PHE A1778      26.287  11.476  46.001  1.00  0.00           C  
ATOM   3320  C   PHE A1778      27.038  12.256  44.953  1.00  0.00           C  
ATOM   3321  O   PHE A1778      26.465  13.086  44.258  1.00  0.00           O  
ATOM   3322  CB  PHE A1778      26.023  10.074  45.413  1.00  0.00           C  
ATOM   3323  CG  PHE A1778      25.126  10.073  44.182  1.00  0.00           C  
ATOM   3324  CD1 PHE A1778      25.642  10.364  42.910  1.00  0.00           C  
ATOM   3325  CD2 PHE A1778      23.764   9.818  44.305  1.00  0.00           C  
ATOM   3326  CE1 PHE A1778      24.796  10.400  41.780  1.00  0.00           C  
ATOM   3327  CE2 PHE A1778      22.924   9.850  43.194  1.00  0.00           C  
ATOM   3328  CZ  PHE A1778      23.445  10.144  41.926  1.00  0.00           C  
ATOM   3329  N   GLY A1779      28.331  11.957  44.858  1.00  0.00           N  
ATOM   3330  CA  GLY A1779      29.176  12.515  43.830  1.00  0.00           C  
ATOM   3331  C   GLY A1779      29.655  11.271  43.066  1.00  0.00           C  
ATOM   3332  O   GLY A1779      30.246  10.387  43.667  1.00  0.00           O  
ATOM   3333  N   LEU A1782      29.377  11.193  41.766  1.00  0.00           N  
ATOM   3334  CA  LEU A1782      29.757  10.063  40.907  1.00  0.00           C  
ATOM   3335  C   LEU A1782      30.762  10.579  39.850  1.00  0.00           C  
ATOM   3336  O   LEU A1782      30.408  11.429  39.038  1.00  0.00           O  
ATOM   3337  CB  LEU A1782      28.482   9.518  40.234  1.00  0.00           C  
ATOM   3338  CG  LEU A1782      28.597   8.577  39.028  1.00  0.00           C  
ATOM   3339  CD1 LEU A1782      29.335   7.318  39.441  1.00  0.00           C  
ATOM   3340  CD2 LEU A1782      27.211   8.261  38.453  1.00  0.00           C  
ATOM   3341  N   GLY A1783      32.007  10.093  39.886  1.00  0.00           N  
ATOM   3342  CA  GLY A1783      33.017  10.548  38.945  1.00  0.00           C  
ATOM   3343  C   GLY A1783      32.746  10.016  37.549  1.00  0.00           C  
ATOM   3344  O   GLY A1783      32.651   8.809  37.352  1.00  0.00           O  
ATOM   3345  N   ALA A1784      32.612  10.920  36.581  1.00  0.00           N  
ATOM   3346  CA  ALA A1784      32.322  10.514  35.217  1.00  0.00           C  
ATOM   3347  C   ALA A1784      33.499   9.707  34.662  1.00  0.00           C  
ATOM   3348  O   ALA A1784      33.319   8.644  34.077  1.00  0.00           O  
ATOM   3349  CB  ALA A1784      32.066  11.771  34.329  1.00  0.00           C  
ATOM   3350  N   GLU A1785      34.704  10.220  34.838  1.00  0.00           N  
ATOM   3351  CA  GLU A1785      35.876   9.484  34.352  1.00  0.00           C  
ATOM   3352  C   GLU A1785      36.005   8.170  35.104  1.00  0.00           C  
ATOM   3353  O   GLU A1785      36.310   7.155  34.526  1.00  0.00           O  
ATOM   3354  CB  GLU A1785      37.150  10.277  34.537  1.00  0.00           C  
ATOM   3355  CG  GLU A1785      37.276  11.501  33.627  1.00  0.00           C  
ATOM   3356  CD  GLU A1785      36.313  12.618  34.006  1.00  0.00           C  
ATOM   3357  OE1 GLU A1785      36.040  12.770  35.211  1.00  0.00           O  
ATOM   3358  OE2 GLU A1785      35.876  13.363  33.098  1.00  0.00           O  
ATOM   3359  N   ARG A1786      35.755   8.194  36.407  1.00  0.00           N  
ATOM   3360  CA  ARG A1786      35.856   6.952  37.173  1.00  0.00           C  
ATOM   3361  C   ARG A1786      34.879   5.920  36.653  1.00  0.00           C  
ATOM   3362  O   ARG A1786      35.226   4.754  36.491  1.00  0.00           O  
ATOM   3363  CB  ARG A1786      35.585   7.207  38.650  1.00  0.00           C  
ATOM   3364  CG  ARG A1786      36.738   7.800  39.398  1.00  0.00           C  
ATOM   3365  CD  ARG A1786      37.766   6.711  39.806  1.00  0.00           C  
ATOM   3366  NE  ARG A1786      38.858   7.372  40.499  1.00  0.00           N  
ATOM   3367  CZ  ARG A1786      38.888   7.642  41.800  1.00  0.00           C  
ATOM   3368  NH1 ARG A1786      37.886   7.294  42.593  1.00  0.00           N  
ATOM   3369  NH2 ARG A1786      39.875   8.383  42.281  1.00  0.00           N  
ATOM   3370  N   LEU A1787      33.643   6.349  36.413  1.00  0.00           N  
ATOM   3371  CA  LEU A1787      32.614   5.451  35.912  1.00  0.00           C  
ATOM   3372  C   LEU A1787      33.003   4.824  34.584  1.00  0.00           C  
ATOM   3373  O   LEU A1787      32.946   3.613  34.412  1.00  0.00           O  
ATOM   3374  CB  LEU A1787      31.283   6.208  35.753  1.00  0.00           C  
ATOM   3375  CG  LEU A1787      30.088   5.447  35.151  1.00  0.00           C  
ATOM   3376  CD1 LEU A1787      29.847   4.158  35.943  1.00  0.00           C  
ATOM   3377  CD2 LEU A1787      28.844   6.338  35.156  1.00  0.00           C  
ATOM   3378  N   ILE A1788      33.449   5.656  33.652  1.00  0.00           N  
ATOM   3379  CA  ILE A1788      33.805   5.168  32.331  1.00  0.00           C  
ATOM   3380  C   ILE A1788      35.054   4.291  32.352  1.00  0.00           C  
ATOM   3381  O   ILE A1788      35.088   3.240  31.718  1.00  0.00           O  
ATOM   3382  CB  ILE A1788      33.987   6.370  31.390  1.00  0.00           C  
ATOM   3383  CG1 ILE A1788      32.653   7.147  31.356  1.00  0.00           C  
ATOM   3384  CG2 ILE A1788      34.427   5.906  29.985  1.00  0.00           C  
ATOM   3385  CD1 ILE A1788      32.771   8.515  30.707  1.00  0.00           C  
ATOM   3386  N   LYS A1789      36.072   4.721  33.086  1.00  0.00           N  
ATOM   3387  CA  LYS A1789      37.295   3.936  33.189  1.00  0.00           C  
ATOM   3388  C   LYS A1789      36.969   2.544  33.745  1.00  0.00           C  
ATOM   3389  O   LYS A1789      37.401   1.525  33.181  1.00  0.00           O  
ATOM   3390  CB  LYS A1789      38.280   4.617  34.133  1.00  0.00           C  
ATOM   3391  CG  LYS A1789      39.532   3.784  34.398  1.00  0.00           C  
ATOM   3392  CD  LYS A1789      40.223   4.340  35.635  1.00  0.00           C  
ATOM   3393  CE  LYS A1789      41.494   3.562  35.955  1.00  0.00           C  
ATOM   3394  NZ  LYS A1789      41.238   2.118  36.196  1.00  0.00           N  
ATOM   3395  N   GLN A1790      36.192   2.492  34.836  1.00  0.00           N  
ATOM   3396  CA  GLN A1790      35.867   1.219  35.429  1.00  0.00           C  
ATOM   3397  C   GLN A1790      34.933   0.393  34.577  1.00  0.00           C  
ATOM   3398  O   GLN A1790      35.119  -0.810  34.456  1.00  0.00           O  
ATOM   3399  CB  GLN A1790      35.312   1.386  36.865  1.00  0.00           C  
ATOM   3400  CG  GLN A1790      36.372   1.979  37.826  1.00  0.00           C  
ATOM   3401  CD  GLN A1790      37.732   1.287  37.720  1.00  0.00           C  
ATOM   3402  OE1 GLN A1790      37.886   0.091  38.065  1.00  0.00           O  
ATOM   3403  NE2 GLN A1790      38.728   2.024  37.270  1.00  0.00           N  
ATOM   3404  N   MET A1791      33.930   1.030  33.985  1.00  0.00           N  
ATOM   3405  CA  MET A1791      32.993   0.322  33.121  1.00  0.00           C  
ATOM   3406  C   MET A1791      33.721  -0.459  32.026  1.00  0.00           C  
ATOM   3407  O   MET A1791      33.409  -1.623  31.750  1.00  0.00           O  
ATOM   3408  CB  MET A1791      32.030   1.325  32.464  1.00  0.00           C  
ATOM   3409  CG  MET A1791      30.916   0.677  31.675  1.00  0.00           C  
ATOM   3410  SD  MET A1791      29.881   1.888  30.810  1.00  0.00           S  
ATOM   3411  CE  MET A1791      29.307   2.890  32.262  1.00  0.00           C  
ATOM   3412  N   LEU A1792      34.699   0.184  31.404  1.00  0.00           N  
ATOM   3413  CA  LEU A1792      35.453  -0.433  30.306  1.00  0.00           C  
ATOM   3414  C   LEU A1792      36.727  -1.153  30.754  1.00  0.00           C  
ATOM   3415  O   LEU A1792      37.523  -1.608  29.920  1.00  0.00           O  
ATOM   3416  CB  LEU A1792      35.799   0.633  29.240  1.00  0.00           C  
ATOM   3417  CG  LEU A1792      34.578   1.371  28.662  1.00  0.00           C  
ATOM   3418  CD1 LEU A1792      35.027   2.431  27.655  1.00  0.00           C  
ATOM   3419  CD2 LEU A1792      33.615   0.356  28.003  1.00  0.00           C  
ATOM   3420  N   ASP A1793      36.905  -1.244  32.067  1.00  0.00           N  
ATOM   3421  CA  ASP A1793      38.057  -1.893  32.699  1.00  0.00           C  
ATOM   3422  C   ASP A1793      39.379  -1.396  32.107  1.00  0.00           C  
ATOM   3423  O   ASP A1793      40.271  -2.182  31.786  1.00  0.00           O  
ATOM   3424  CB  ASP A1793      37.947  -3.408  32.543  1.00  0.00           C  
ATOM   3425  CG  ASP A1793      38.792  -4.164  33.554  1.00  0.00           C  
ATOM   3426  OD1 ASP A1793      39.244  -3.578  34.552  1.00  0.00           O  
ATOM   3427  OD2 ASP A1793      38.987  -5.369  33.352  1.00  0.00           O  
ATOM   3428  N   LEU A1794      39.503  -0.085  31.985  1.00  0.00           N  
ATOM   3429  CA  LEU A1794      40.700   0.528  31.421  1.00  0.00           C  
ATOM   3430  C   LEU A1794      41.719   0.743  32.532  1.00  0.00           C  
ATOM   3431  O   LEU A1794      41.380   1.163  33.620  1.00  0.00           O  
ATOM   3432  CB  LEU A1794      40.338   1.856  30.745  1.00  0.00           C  
ATOM   3433  CG  LEU A1794      39.529   1.732  29.446  1.00  0.00           C  
ATOM   3434  CD1 LEU A1794      38.997   3.090  28.993  1.00  0.00           C  
ATOM   3435  CD2 LEU A1794      40.427   1.178  28.352  1.00  0.00           C  
ATOM   3436  N   PRO A1795      42.998   0.463  32.255  1.00  0.00           N  
ATOM   3437  CA  PRO A1795      44.072   0.613  33.232  1.00  0.00           C  
ATOM   3438  C   PRO A1795      44.381   2.039  33.679  1.00  0.00           C  
ATOM   3439  O   PRO A1795      44.870   2.247  34.795  1.00  0.00           O  
ATOM   3440  CB  PRO A1795      45.281  -0.009  32.506  1.00  0.00           C  
ATOM   3441  CG  PRO A1795      44.639  -0.928  31.472  1.00  0.00           C  
ATOM   3442  CD  PRO A1795      43.550  -0.014  30.979  1.00  0.00           C  
ATOM   3443  N   ASN A1796      44.096   3.026  32.836  1.00  0.00           N  
ATOM   3444  CA  ASN A1796      44.441   4.400  33.193  1.00  0.00           C  
ATOM   3445  C   ASN A1796      43.313   5.390  32.907  1.00  0.00           C  
ATOM   3446  O   ASN A1796      42.776   5.448  31.795  1.00  0.00           O  
ATOM   3447  CB  ASN A1796      45.678   4.822  32.409  1.00  0.00           C  
ATOM   3448  CG  ASN A1796      46.382   5.999  33.024  1.00  0.00           C  
ATOM   3449  OD1 ASN A1796      45.780   7.038  33.302  1.00  0.00           O  
ATOM   3450  ND2 ASN A1796      47.689   5.844  33.245  1.00  0.00           N  
ATOM   3451  N   ILE A1797      43.008   6.202  33.909  1.00  0.00           N  
ATOM   3452  CA  ILE A1797      41.933   7.168  33.807  1.00  0.00           C  
ATOM   3453  C   ILE A1797      42.196   8.224  32.704  1.00  0.00           C  
ATOM   3454  O   ILE A1797      41.262   8.830  32.170  1.00  0.00           O  
ATOM   3455  CB  ILE A1797      41.694   7.818  35.202  1.00  0.00           C  
ATOM   3456  CG1 ILE A1797      40.323   8.513  35.221  1.00  0.00           C  
ATOM   3457  CG2 ILE A1797      42.833   8.765  35.542  1.00  0.00           C  
ATOM   3458  CD1 ILE A1797      39.910   8.958  36.632  1.00  0.00           C  
ATOM   3459  N   ARG A1798      43.461   8.403  32.325  1.00  0.00           N  
ATOM   3460  CA  ARG A1798      43.786   9.364  31.272  1.00  0.00           C  
ATOM   3461  C   ARG A1798      43.244   8.938  29.918  1.00  0.00           C  
ATOM   3462  O   ARG A1798      43.206   9.742  28.998  1.00  0.00           O  
ATOM   3463  CB  ARG A1798      45.302   9.551  31.184  1.00  0.00           C  
ATOM   3464  CG  ARG A1798      45.821  10.200  32.459  1.00  0.00           C  
ATOM   3465  CD  ARG A1798      47.337  10.062  32.603  1.00  0.00           C  
ATOM   3466  NE  ARG A1798      47.790  10.588  33.902  1.00  0.00           N  
ATOM   3467  CZ  ARG A1798      47.532  10.036  35.087  1.00  0.00           C  
ATOM   3468  NH1 ARG A1798      46.819   8.920  35.188  1.00  0.00           N  
ATOM   3469  NH2 ARG A1798      47.991  10.611  36.192  1.00  0.00           N  
ATOM   3470  N   GLU A1799      42.848   7.674  29.781  1.00  0.00           N  
ATOM   3471  CA  GLU A1799      42.290   7.200  28.522  1.00  0.00           C  
ATOM   3472  C   GLU A1799      40.858   7.716  28.324  1.00  0.00           C  
ATOM   3473  O   GLU A1799      40.328   7.686  27.211  1.00  0.00           O  
ATOM   3474  CB  GLU A1799      42.223   5.658  28.492  1.00  0.00           C  
ATOM   3475  CG  GLU A1799      43.569   4.922  28.439  1.00  0.00           C  
ATOM   3476  CD  GLU A1799      44.263   5.048  27.084  1.00  0.00           C  
ATOM   3477  OE1 GLU A1799      43.558   5.216  26.053  1.00  0.00           O  
ATOM   3478  OE2 GLU A1799      45.510   4.939  27.037  1.00  0.00           O  
ATOM   3479  N   VAL A1800      40.224   8.187  29.390  1.00  0.00           N  
ATOM   3480  CA  VAL A1800      38.817   8.580  29.248  1.00  0.00           C  
ATOM   3481  C   VAL A1800      38.456  10.061  29.270  1.00  0.00           C  
ATOM   3482  O   VAL A1800      37.284  10.388  29.366  1.00  0.00           O  
ATOM   3483  CB  VAL A1800      37.904   7.822  30.283  1.00  0.00           C  
ATOM   3484  CG1 VAL A1800      38.158   6.288  30.188  1.00  0.00           C  
ATOM   3485  CG2 VAL A1800      38.112   8.360  31.673  1.00  0.00           C  
ATOM   3486  N   ILE A1801      39.451  10.943  29.184  1.00  0.00           N  
ATOM   3487  CA  ILE A1801      39.204  12.377  29.127  1.00  0.00           C  
ATOM   3488  C   ILE A1801      40.179  12.867  28.065  1.00  0.00           C  
ATOM   3489  O   ILE A1801      41.322  12.407  27.988  1.00  0.00           O  
ATOM   3490  CB  ILE A1801      39.392  13.065  30.526  1.00  0.00           C  
ATOM   3491  CG1 ILE A1801      38.850  14.494  30.473  1.00  0.00           C  
ATOM   3492  CG2 ILE A1801      40.867  13.035  30.976  1.00  0.00           C  
ATOM   3493  CD1 ILE A1801      38.746  15.142  31.854  1.00  0.00           C  
ATOM   3494  N   LEU A1802      39.715  13.762  27.194  1.00  0.00           N  
ATOM   3495  CA  LEU A1802      40.552  14.205  26.100  1.00  0.00           C  
ATOM   3496  C   LEU A1802      41.887  14.862  26.464  1.00  0.00           C  
ATOM   3497  O   LEU A1802      42.914  14.507  25.896  1.00  0.00           O  
ATOM   3498  CB  LEU A1802      39.765  15.152  25.187  1.00  0.00           C  
ATOM   3499  CG  LEU A1802      38.627  14.545  24.375  1.00  0.00           C  
ATOM   3500  CD1 LEU A1802      37.850  15.695  23.716  1.00  0.00           C  
ATOM   3501  CD2 LEU A1802      39.148  13.574  23.300  1.00  0.00           C  
ATOM   3502  N   PHE A1803      41.864  15.819  27.390  1.00  0.00           N  
ATOM   3503  CA  PHE A1803      43.071  16.556  27.761  1.00  0.00           C  
ATOM   3504  C   PHE A1803      43.247  16.484  29.268  1.00  0.00           C  
ATOM   3505  O   PHE A1803      42.853  17.400  30.005  1.00  0.00           O  
ATOM   3506  CB  PHE A1803      42.939  18.014  27.290  1.00  0.00           C  
ATOM   3507  CG  PHE A1803      42.727  18.129  25.800  1.00  0.00           C  
ATOM   3508  CD1 PHE A1803      43.810  18.073  24.926  1.00  0.00           C  
ATOM   3509  CD2 PHE A1803      41.447  18.212  25.266  1.00  0.00           C  
ATOM   3510  CE1 PHE A1803      43.621  18.096  23.529  1.00  0.00           C  
ATOM   3511  CE2 PHE A1803      41.254  18.239  23.877  1.00  0.00           C  
ATOM   3512  CZ  PHE A1803      42.344  18.180  23.016  1.00  0.00           C  
ATOM   3513  N   PRO A1804      43.862  15.397  29.740  1.00  0.00           N  
ATOM   3514  CA  PRO A1804      44.091  15.173  31.163  1.00  0.00           C  
ATOM   3515  C   PRO A1804      44.932  16.235  31.852  1.00  0.00           C  
ATOM   3516  O   PRO A1804      45.804  16.870  31.252  1.00  0.00           O  
ATOM   3517  CB  PRO A1804      44.796  13.819  31.191  1.00  0.00           C  
ATOM   3518  CG  PRO A1804      44.341  13.144  29.902  1.00  0.00           C  
ATOM   3519  CD  PRO A1804      44.443  14.302  28.945  1.00  0.00           C  
ATOM   3520  N   ARG A1805      44.664  16.411  33.138  1.00  0.00           N  
ATOM   3521  CA  ARG A1805      45.450  17.335  33.941  1.00  0.00           C  
ATOM   3522  C   ARG A1805      46.002  16.538  35.125  1.00  0.00           C  
ATOM   3523  O   ARG A1805      45.235  15.978  35.910  1.00  0.00           O  
ATOM   3524  CB  ARG A1805      44.574  18.501  34.451  1.00  0.00           C  
ATOM   3525  CG  ARG A1805      44.164  19.477  33.342  1.00  0.00           C  
ATOM   3526  CD  ARG A1805      45.397  20.309  32.855  1.00  0.00           C  
ATOM   3527  NE  ARG A1805      45.096  21.164  31.697  1.00  0.00           N  
ATOM   3528  CZ  ARG A1805      45.241  20.807  30.429  1.00  0.00           C  
ATOM   3529  NH1 ARG A1805      45.692  19.598  30.110  1.00  0.00           N  
ATOM   3530  NH2 ARG A1805      44.934  21.669  29.463  1.00  0.00           N  
ATOM   3531  N   ASP A1806      47.320  16.429  35.241  1.00  0.00           N  
ATOM   3532  CA  ASP A1806      47.863  15.737  36.403  1.00  0.00           C  
ATOM   3533  C   ASP A1806      49.093  16.491  36.913  1.00  0.00           C  
ATOM   3534  O   ASP A1806      49.400  17.572  36.407  1.00  0.00           O  
ATOM   3535  CB  ASP A1806      48.178  14.245  36.132  1.00  0.00           C  
ATOM   3536  CG  ASP A1806      49.252  14.031  35.072  1.00  0.00           C  
ATOM   3537  OD1 ASP A1806      50.186  14.851  34.953  1.00  0.00           O  
ATOM   3538  OD2 ASP A1806      49.172  12.995  34.377  1.00  0.00           O  
ATOM   3539  N   ARG A1807      49.780  15.930  37.908  1.00  0.00           N  
ATOM   3540  CA  ARG A1807      50.940  16.593  38.501  1.00  0.00           C  
ATOM   3541  C   ARG A1807      51.967  17.111  37.501  1.00  0.00           C  
ATOM   3542  O   ARG A1807      52.585  18.153  37.721  1.00  0.00           O  
ATOM   3543  CB  ARG A1807      51.651  15.654  39.492  1.00  0.00           C  
ATOM   3544  CG  ARG A1807      52.762  16.362  40.296  1.00  0.00           C  
ATOM   3545  CD  ARG A1807      52.163  17.415  41.236  1.00  0.00           C  
ATOM   3546  NE  ARG A1807      53.149  18.210  41.978  1.00  0.00           N  
ATOM   3547  CZ  ARG A1807      53.990  19.076  41.422  1.00  0.00           C  
ATOM   3548  NH1 ARG A1807      53.978  19.268  40.111  1.00  0.00           N  
ATOM   3549  NH2 ARG A1807      54.829  19.769  42.181  1.00  0.00           N  
ATOM   3550  N   ARG A1808      52.150  16.390  36.403  1.00  0.00           N  
ATOM   3551  CA  ARG A1808      53.135  16.785  35.407  1.00  0.00           C  
ATOM   3552  C   ARG A1808      52.586  17.184  34.037  1.00  0.00           C  
ATOM   3553  O   ARG A1808      53.358  17.479  33.129  1.00  0.00           O  
ATOM   3554  CB  ARG A1808      54.163  15.654  35.256  1.00  0.00           C  
ATOM   3555  CG  ARG A1808      53.541  14.250  35.071  1.00  0.00           C  
ATOM   3556  CD  ARG A1808      53.022  14.030  33.650  1.00  0.00           C  
ATOM   3557  NE  ARG A1808      54.132  14.124  32.698  1.00  0.00           N  
ATOM   3558  CZ  ARG A1808      54.004  14.133  31.373  1.00  0.00           C  
ATOM   3559  NH1 ARG A1808      52.798  14.050  30.814  1.00  0.00           N  
ATOM   3560  NH2 ARG A1808      55.090  14.232  30.608  1.00  0.00           N  
ATOM   3561  N   ARG A1809      51.267  17.197  33.872  1.00  0.00           N  
ATOM   3562  CA  ARG A1809      50.705  17.556  32.578  1.00  0.00           C  
ATOM   3563  C   ARG A1809      49.745  18.718  32.725  1.00  0.00           C  
ATOM   3564  O   ARG A1809      48.705  18.584  33.398  1.00  0.00           O  
ATOM   3565  CB  ARG A1809      49.955  16.376  31.959  1.00  0.00           C  
ATOM   3566  CG  ARG A1809      49.184  16.733  30.677  1.00  0.00           C  
ATOM   3567  CD  ARG A1809      48.568  15.464  30.021  1.00  0.00           C  
ATOM   3568  NE  ARG A1809      49.611  14.593  29.476  1.00  0.00           N  
ATOM   3569  CZ  ARG A1809      50.202  14.778  28.292  1.00  0.00           C  
ATOM   3570  NH1 ARG A1809      49.858  15.795  27.509  1.00  0.00           N  
ATOM   3571  NH2 ARG A1809      51.171  13.964  27.892  1.00  0.00           N  
ATOM   3572  N   LEU A1810      50.083  19.823  32.063  1.00  0.00           N  
ATOM   3573  CA  LEU A1810      49.269  21.058  32.078  1.00  0.00           C  
ATOM   3574  C   LEU A1810      48.879  21.476  30.651  1.00  0.00           C  
ATOM   3575  O   LEU A1810      47.956  22.270  30.445  1.00  0.00           O  
ATOM   3576  CB  LEU A1810      50.077  22.195  32.685  1.00  0.00           C  
ATOM   3577  CG  LEU A1810      49.436  23.332  33.482  1.00  0.00           C  
ATOM   3578  CD1 LEU A1810      50.380  24.510  33.520  1.00  0.00           C  
ATOM   3579  CD2 LEU A1810      48.118  23.740  32.907  1.00  0.00           C  
ATOM   3580  N   THR A1811      49.592  20.938  29.667  1.00  0.00           N  
ATOM   3581  CA  THR A1811      49.381  21.290  28.252  1.00  0.00           C  
ATOM   3582  C   THR A1811      49.594  20.040  27.414  1.00  0.00           C  
ATOM   3583  O   THR A1811      50.397  19.187  27.788  1.00  0.00           O  
ATOM   3584  CB  THR A1811      50.430  22.312  27.800  1.00  0.00           C  
ATOM   3585  OG1 THR A1811      51.734  21.741  27.975  1.00  0.00           O  
ATOM   3586  CG2 THR A1811      50.352  23.574  28.623  1.00  0.00           C  
ATOM   3587  N   PRO A1812      48.906  19.918  26.264  1.00  0.00           N  
ATOM   3588  CA  PRO A1812      47.936  20.820  25.631  1.00  0.00           C  
ATOM   3589  C   PRO A1812      46.819  21.188  26.589  1.00  0.00           C  
ATOM   3590  O   PRO A1812      46.193  20.287  27.131  1.00  0.00           O  
ATOM   3591  CB  PRO A1812      47.400  19.983  24.462  1.00  0.00           C  
ATOM   3592  CG  PRO A1812      48.551  19.116  24.121  1.00  0.00           C  
ATOM   3593  CD  PRO A1812      48.980  18.661  25.502  1.00  0.00           C  
ATOM   3594  OXT PRO A1812      46.579  22.378  26.789  1.00  0.00           O  
HETATM 3595  PG  ATP A 500      39.466   8.649  46.148  1.00  0.00           P  
HETATM 3596  O1G ATP A 500      39.571   7.896  44.854  1.00  0.00           O  
HETATM 3597  O2G ATP A 500      39.488   7.888  47.436  1.00  0.00           O  
HETATM 3598  O3G ATP A 500      40.702   9.647  46.163  1.00  0.00           O  
HETATM 3599  PB  ATP A 500      37.607  10.582  47.259  1.00  0.00           P  
HETATM 3600  O1B ATP A 500      37.013   9.663  48.265  1.00  0.00           O  
HETATM 3601  O2B ATP A 500      38.564  11.626  47.709  1.00  0.00           O  
HETATM 3602  O3B ATP A 500      38.230   9.648  46.115  1.00  0.00           O  
HETATM 3603  PA  ATP A 500      35.179  12.144  46.899  1.00  0.00           P  
HETATM 3604  O1A ATP A 500      34.228  11.278  47.608  1.00  0.00           O  
HETATM 3605  O2A ATP A 500      35.696  13.354  47.551  1.00  0.00           O  
HETATM 3606  O3A ATP A 500      36.446  11.288  46.445  1.00  0.00           O  
HETATM 3607  O5' ATP A 500      34.582  12.517  45.482  1.00  0.00           O  
HETATM 3608  C5' ATP A 500      33.432  11.843  44.927  1.00  0.00           C  
HETATM 3609  C4' ATP A 500      33.823  11.102  43.657  1.00  0.00           C  
HETATM 3610  O4' ATP A 500      34.521  12.023  42.775  1.00  0.00           O  
HETATM 3611  C3' ATP A 500      34.789   9.944  43.809  1.00  0.00           C  
HETATM 3612  O3' ATP A 500      34.009   8.757  44.111  1.00  0.00           O  
HETATM 3613  C2' ATP A 500      35.379   9.831  42.403  1.00  0.00           C  
HETATM 3614  O2' ATP A 500      34.519   9.143  41.527  1.00  0.00           O  
HETATM 3615  C1' ATP A 500      35.457  11.305  41.984  1.00  0.00           C  
HETATM 3616  N9  ATP A 500      36.786  11.861  42.206  1.00  0.00           N  
HETATM 3617  C8  ATP A 500      37.331  12.351  43.373  1.00  0.00           C  
HETATM 3618  N7  ATP A 500      38.579  12.744  43.250  1.00  0.00           N  
HETATM 3619  C5  ATP A 500      38.869  12.524  41.910  1.00  0.00           C  
HETATM 3620  C6  ATP A 500      40.032  12.744  41.136  1.00  0.00           C  
HETATM 3621  N6  ATP A 500      41.145  13.318  41.612  1.00  0.00           N  
HETATM 3622  N1  ATP A 500      40.005  12.365  39.838  1.00  0.00           N  
HETATM 3623  C2  ATP A 500      38.870  11.832  39.347  1.00  0.00           C  
HETATM 3624  N3  ATP A 500      37.709  11.603  39.963  1.00  0.00           N  
HETATM 3625  C4  ATP A 500      37.775  11.971  41.256  1.00  0.00           C  
TER
END
