# Supplementary material for: Backbone Brackets and Arginine Tweezers delineate Class I and Class II aminoacyl tRNA synthetases
Source: PLoS Comput Biol. 2018 Apr 16;14(4):e1006101. doi: 10.1371/journal.pcbi.1006101 (PMC5919687; doi:10.1371/journal.pcbi.1006101)
Supplement: S12 File — All structures of Class II aaRS with residues renumbered according to the MSA. (GZ) [file pcbi.1006101.s024.tar.gz › 1b8a_B_renum.pdb]

ATOM      1  N   MET B 164      10.580   7.540  51.506  1.00  0.00           N  
ATOM      2  CA  MET B 164      10.356   8.916  51.080  1.00  0.00           C  
ATOM      3  C   MET B 164       9.137   9.436  51.826  1.00  0.00           C  
ATOM      4  O   MET B 164       8.141   8.712  51.983  1.00  0.00           O  
ATOM      5  CB  MET B 164      10.071   8.988  49.571  1.00  0.00           C  
ATOM      6  CG  MET B 164      11.194   8.483  48.672  1.00  0.00           C  
ATOM      7  SD  MET B 164      12.810   9.335  48.931  1.00  0.00           S  
ATOM      8  CE  MET B 164      12.445  11.086  48.476  1.00  0.00           C  
ATOM      9  N   TYR B 165       9.209  10.684  52.267  1.00  0.00           N  
ATOM     10  CA  TYR B 165       8.090  11.286  52.994  1.00  0.00           C  
ATOM     11  C   TYR B 165       6.911  11.682  52.135  1.00  0.00           C  
ATOM     12  O   TYR B 165       5.883  12.084  52.667  1.00  0.00           O  
ATOM     13  CB  TYR B 165       8.541  12.493  53.824  1.00  0.00           C  
ATOM     14  CG  TYR B 165       9.298  12.075  55.058  1.00  0.00           C  
ATOM     15  CD1 TYR B 165       8.607  11.645  56.197  1.00  0.00           C  
ATOM     16  CD2 TYR B 165      10.692  12.063  55.083  1.00  0.00           C  
ATOM     17  CE1 TYR B 165       9.292  11.210  57.339  1.00  0.00           C  
ATOM     18  CE2 TYR B 165      11.383  11.637  56.210  1.00  0.00           C  
ATOM     19  CZ  TYR B 165      10.675  11.209  57.335  1.00  0.00           C  
ATOM     20  OH  TYR B 165      11.339  10.772  58.444  1.00  0.00           O  
ATOM     21  N   ARG B 166       7.048  11.596  50.813  1.00  0.00           N  
ATOM     22  CA  ARG B 166       5.914  11.901  49.952  1.00  0.00           C  
ATOM     23  C   ARG B 166       5.799  10.842  48.849  1.00  0.00           C  
ATOM     24  O   ARG B 166       6.793  10.205  48.474  1.00  0.00           O  
ATOM     25  CB  ARG B 166       6.038  13.297  49.297  1.00  0.00           C  
ATOM     26  CG  ARG B 166       6.963  13.366  48.095  1.00  0.00           C  
ATOM     27  CD  ARG B 166       6.618  14.580  47.219  1.00  0.00           C  
ATOM     28  NE  ARG B 166       6.799  15.882  47.865  1.00  0.00           N  
ATOM     29  CZ  ARG B 166       7.976  16.469  48.088  1.00  0.00           C  
ATOM     30  NH1 ARG B 166       9.119  15.874  47.720  1.00  0.00           N  
ATOM     31  NH2 ARG B 166       8.012  17.690  48.621  1.00  0.00           N  
ATOM     32  N   THR B 167       4.580  10.652  48.350  1.00  0.00           N  
ATOM     33  CA  THR B 167       4.329   9.722  47.261  1.00  0.00           C  
ATOM     34  C   THR B 167       4.002  10.550  46.032  1.00  0.00           C  
ATOM     35  O   THR B 167       4.266  10.127  44.910  1.00  0.00           O  
ATOM     36  CB  THR B 167       3.133   8.773  47.528  1.00  0.00           C  
ATOM     37  OG1 THR B 167       1.948   9.533  47.812  1.00  0.00           O  
ATOM     38  CG2 THR B 167       3.440   7.846  48.671  1.00  0.00           C  
ATOM     39  N   HIS B 168       3.446  11.745  46.251  1.00  0.00           N  
ATOM     40  CA  HIS B 168       3.054  12.605  45.144  1.00  0.00           C  
ATOM     41  C   HIS B 168       3.307  14.075  45.381  1.00  0.00           C  
ATOM     42  O   HIS B 168       3.163  14.557  46.499  1.00  0.00           O  
ATOM     43  CB  HIS B 168       1.546  12.486  44.857  1.00  0.00           C  
ATOM     44  CG  HIS B 168       1.094  11.100  44.516  1.00  0.00           C  
ATOM     45  ND1 HIS B 168       1.048  10.083  45.445  1.00  0.00           N  
ATOM     46  CD2 HIS B 168       0.699  10.556  43.340  1.00  0.00           C  
ATOM     47  CE1 HIS B 168       0.640   8.972  44.857  1.00  0.00           C  
ATOM     48  NE2 HIS B 168       0.423   9.233  43.579  1.00  0.00           N  
ATOM     49  N   TYR B 169       3.677  14.782  44.317  1.00  0.00           N  
ATOM     50  CA  TYR B 169       3.828  16.224  44.396  1.00  0.00           C  
ATOM     51  C   TYR B 169       2.425  16.776  44.155  1.00  0.00           C  
ATOM     52  O   TYR B 169       1.563  16.074  43.637  1.00  0.00           O  
ATOM     53  CB  TYR B 169       4.752  16.775  43.307  1.00  0.00           C  
ATOM     54  CG  TYR B 169       6.211  16.727  43.693  1.00  0.00           C  
ATOM     55  CD1 TYR B 169       6.742  17.715  44.517  1.00  0.00           C  
ATOM     56  CD2 TYR B 169       7.059  15.714  43.237  1.00  0.00           C  
ATOM     57  CE1 TYR B 169       8.067  17.711  44.879  1.00  0.00           C  
ATOM     58  CE2 TYR B 169       8.420  15.702  43.599  1.00  0.00           C  
ATOM     59  CZ  TYR B 169       8.906  16.708  44.422  1.00  0.00           C  
ATOM     60  OH  TYR B 169      10.229  16.746  44.832  1.00  0.00           O  
ATOM     61  N   SER B 170       2.212  18.031  44.514  1.00  0.00           N  
ATOM     62  CA  SER B 170       0.923  18.675  44.343  1.00  0.00           C  
ATOM     63  C   SER B 170       0.360  18.492  42.931  1.00  0.00           C  
ATOM     64  O   SER B 170      -0.840  18.344  42.745  1.00  0.00           O  
ATOM     65  CB  SER B 170       1.058  20.165  44.661  1.00  0.00           C  
ATOM     66  OG  SER B 170       1.973  20.797  43.779  1.00  0.00           O  
ATOM     67  N   SER B 171       1.245  18.483  41.942  1.00  0.00           N  
ATOM     68  CA  SER B 171       0.871  18.356  40.541  1.00  0.00           C  
ATOM     69  C   SER B 171       0.606  16.938  40.048  1.00  0.00           C  
ATOM     70  O   SER B 171       0.145  16.768  38.922  1.00  0.00           O  
ATOM     71  CB  SER B 171       1.992  18.918  39.667  1.00  0.00           C  
ATOM     72  OG  SER B 171       3.165  18.138  39.873  1.00  0.00           O  
ATOM     73  N   GLU B 172       0.915  15.933  40.859  1.00  0.00           N  
ATOM     74  CA  GLU B 172       0.749  14.545  40.428  1.00  0.00           C  
ATOM     75  C   GLU B 172      -0.481  13.842  40.980  1.00  0.00           C  
ATOM     76  O   GLU B 172      -0.627  12.622  40.839  1.00  0.00           O  
ATOM     77  CB  GLU B 172       1.982  13.738  40.828  1.00  0.00           C  
ATOM     78  CG  GLU B 172       3.272  14.397  40.397  1.00  0.00           C  
ATOM     79  CD  GLU B 172       4.492  13.639  40.864  1.00  0.00           C  
ATOM     80  OE1 GLU B 172       4.605  13.367  42.083  1.00  0.00           O  
ATOM     81  OE2 GLU B 172       5.336  13.320  40.004  1.00  0.00           O  
ATOM     82  N   ILE B 173      -1.347  14.594  41.641  1.00  0.00           N  
ATOM     83  CA  ILE B 173      -2.556  13.999  42.183  1.00  0.00           C  
ATOM     84  C   ILE B 173      -3.688  14.306  41.202  1.00  0.00           C  
ATOM     85  O   ILE B 173      -4.058  15.458  40.988  1.00  0.00           O  
ATOM     86  CB  ILE B 173      -2.870  14.560  43.578  1.00  0.00           C  
ATOM     87  CG1 ILE B 173      -1.793  14.076  44.567  1.00  0.00           C  
ATOM     88  CG2 ILE B 173      -4.289  14.117  44.021  1.00  0.00           C  
ATOM     89  CD1 ILE B 173      -1.804  14.773  45.932  1.00  0.00           C  
ATOM     90  N   THR B 174      -4.204  13.260  40.576  1.00  0.00           N  
ATOM     91  CA  THR B 174      -5.290  13.420  39.633  1.00  0.00           C  
ATOM     92  C   THR B 174      -6.501  12.648  40.127  1.00  0.00           C  
ATOM     93  O   THR B 174      -6.437  11.902  41.105  1.00  0.00           O  
ATOM     94  CB  THR B 174      -4.895  12.913  38.262  1.00  0.00           C  
ATOM     95  OG1 THR B 174      -4.319  11.614  38.410  1.00  0.00           O  
ATOM     96  CG2 THR B 174      -3.893  13.860  37.609  1.00  0.00           C  
ATOM     97  N   GLU B 175      -7.609  12.852  39.435  1.00  0.00           N  
ATOM     98  CA  GLU B 175      -8.874  12.233  39.779  1.00  0.00           C  
ATOM     99  C   GLU B 175      -8.800  10.718  39.987  1.00  0.00           C  
ATOM    100  O   GLU B 175      -9.527  10.167  40.809  1.00  0.00           O  
ATOM    101  CB  GLU B 175      -9.880  12.577  38.688  1.00  0.00           C  
ATOM    102  CG  GLU B 175     -11.315  12.329  39.035  1.00  0.00           C  
ATOM    103  CD  GLU B 175     -12.222  12.725  37.887  1.00  0.00           C  
ATOM    104  OE1 GLU B 175     -12.082  13.875  37.399  1.00  0.00           O  
ATOM    105  OE2 GLU B 175     -13.068  11.891  37.478  1.00  0.00           O  
ATOM    106  N   GLU B 176      -7.911  10.045  39.269  1.00  0.00           N  
ATOM    107  CA  GLU B 176      -7.788   8.597  39.408  1.00  0.00           C  
ATOM    108  C   GLU B 176      -7.451   8.164  40.832  1.00  0.00           C  
ATOM    109  O   GLU B 176      -7.695   7.015  41.216  1.00  0.00           O  
ATOM    110  CB  GLU B 176      -6.713   8.049  38.460  1.00  0.00           C  
ATOM    111  CG  GLU B 176      -6.889   8.465  37.003  1.00  0.00           C  
ATOM    112  CD  GLU B 176      -6.415   9.882  36.739  1.00  0.00           C  
ATOM    113  OE1 GLU B 176      -5.195  10.120  36.882  1.00  0.00           O  
ATOM    114  OE2 GLU B 176      -7.246  10.752  36.391  1.00  0.00           O  
ATOM    115  N   LEU B 177      -6.901   9.088  41.615  1.00  0.00           N  
ATOM    116  CA  LEU B 177      -6.508   8.795  42.987  1.00  0.00           C  
ATOM    117  C   LEU B 177      -7.579   9.164  43.999  1.00  0.00           C  
ATOM    118  O   LEU B 177      -7.388   9.000  45.201  1.00  0.00           O  
ATOM    119  CB  LEU B 177      -5.218   9.543  43.315  1.00  0.00           C  
ATOM    120  CG  LEU B 177      -4.053   9.267  42.360  1.00  0.00           C  
ATOM    121  CD1 LEU B 177      -2.870  10.165  42.724  1.00  0.00           C  
ATOM    122  CD2 LEU B 177      -3.665   7.796  42.440  1.00  0.00           C  
ATOM    123  N   ASN B 178      -8.706   9.673  43.517  1.00  0.00           N  
ATOM    124  CA  ASN B 178      -9.786  10.047  44.421  1.00  0.00           C  
ATOM    125  C   ASN B 178     -10.063   8.890  45.375  1.00  0.00           C  
ATOM    126  O   ASN B 178     -10.224   7.748  44.950  1.00  0.00           O  
ATOM    127  CB  ASN B 178     -11.059  10.364  43.643  1.00  0.00           C  
ATOM    128  CG  ASN B 178     -12.082  11.088  44.492  1.00  0.00           C  
ATOM    129  OD1 ASN B 178     -13.247  11.227  44.103  1.00  0.00           O  
ATOM    130  ND2 ASN B 178     -11.650  11.578  45.643  1.00  0.00           N  
ATOM    131  N   GLY B 179     -10.098   9.190  46.666  1.00  0.00           N  
ATOM    132  CA  GLY B 179     -10.350   8.167  47.662  1.00  0.00           C  
ATOM    133  C   GLY B 179      -9.168   7.320  48.102  1.00  0.00           C  
ATOM    134  O   GLY B 179      -9.322   6.500  49.002  1.00  0.00           O  
ATOM    135  N   GLN B 180      -8.001   7.491  47.477  1.00  0.00           N  
ATOM    136  CA  GLN B 180      -6.811   6.708  47.844  1.00  0.00           C  
ATOM    137  C   GLN B 180      -5.883   7.412  48.841  1.00  0.00           C  
ATOM    138  O   GLN B 180      -5.926   8.636  48.993  1.00  0.00           O  
ATOM    139  CB  GLN B 180      -5.995   6.356  46.597  1.00  0.00           C  
ATOM    140  CG  GLN B 180      -6.661   5.378  45.640  1.00  0.00           C  
ATOM    141  CD  GLN B 180      -5.732   4.996  44.497  1.00  0.00           C  
ATOM    142  OE1 GLN B 180      -4.586   4.568  44.724  1.00  0.00           O  
ATOM    143  NE2 GLN B 180      -6.210   5.148  43.262  1.00  0.00           N  
ATOM    144  N   LYS B 181      -5.055   6.627  49.524  1.00  0.00           N  
ATOM    145  CA  LYS B 181      -4.097   7.179  50.483  1.00  0.00           C  
ATOM    146  C   LYS B 181      -2.846   7.649  49.742  1.00  0.00           C  
ATOM    147  O   LYS B 181      -2.310   6.939  48.891  1.00  0.00           O  
ATOM    148  CB  LYS B 181      -3.685   6.147  51.520  1.00  0.00           C  
ATOM    149  CG  LYS B 181      -4.624   5.992  52.704  1.00  0.00           C  
ATOM    150  CD  LYS B 181      -4.109   4.862  53.607  1.00  0.00           C  
ATOM    151  CE  LYS B 181      -4.789   4.837  54.969  1.00  0.00           C  
ATOM    152  NZ  LYS B 181      -6.271   4.854  54.874  1.00  0.00           N  
ATOM    153  N   VAL B 182      -2.399   8.851  50.076  1.00  0.00           N  
ATOM    154  CA  VAL B 182      -1.219   9.458  49.469  1.00  0.00           C  
ATOM    155  C   VAL B 182      -0.412  10.130  50.577  1.00  0.00           C  
ATOM    156  O   VAL B 182      -0.886  10.261  51.699  1.00  0.00           O  
ATOM    157  CB  VAL B 182      -1.645  10.527  48.425  1.00  0.00           C  
ATOM    158  CG1 VAL B 182      -0.449  11.298  47.931  1.00  0.00           C  
ATOM    159  CG2 VAL B 182      -2.320   9.860  47.252  1.00  0.00           C  
ATOM    160  N   LYS B 183       0.823  10.507  50.275  1.00  0.00           N  
ATOM    161  CA  LYS B 183       1.669  11.217  51.223  1.00  0.00           C  
ATOM    162  C   LYS B 183       2.177  12.439  50.470  1.00  0.00           C  
ATOM    163  O   LYS B 183       2.710  12.298  49.370  1.00  0.00           O  
ATOM    164  CB  LYS B 183       2.853  10.347  51.674  1.00  0.00           C  
ATOM    165  CG  LYS B 183       2.446   9.208  52.586  1.00  0.00           C  
ATOM    166  CD  LYS B 183       3.435   8.036  52.583  1.00  0.00           C  
ATOM    167  CE  LYS B 183       4.841   8.422  52.980  1.00  0.00           C  
ATOM    168  NZ  LYS B 183       5.748   7.215  52.991  1.00  0.00           N  
ATOM    169  N   VAL B 184       1.960  13.636  51.018  1.00  0.00           N  
ATOM    170  CA  VAL B 184       2.463  14.852  50.370  1.00  0.00           C  
ATOM    171  C   VAL B 184       3.417  15.474  51.381  1.00  0.00           C  
ATOM    172  O   VAL B 184       3.371  15.164  52.562  1.00  0.00           O  
ATOM    173  CB  VAL B 184       1.338  15.875  49.986  1.00  0.00           C  
ATOM    174  CG1 VAL B 184       0.398  15.261  48.923  1.00  0.00           C  
ATOM    175  CG2 VAL B 184       0.508  16.261  51.235  1.00  0.00           C  
ATOM    176  N   ALA B 185       4.296  16.353  50.941  1.00  0.00           N  
ATOM    177  CA  ALA B 185       5.218  16.930  51.905  1.00  0.00           C  
ATOM    178  C   ALA B 185       5.718  18.209  51.328  1.00  0.00           C  
ATOM    179  O   ALA B 185       5.720  18.371  50.118  1.00  0.00           O  
ATOM    180  CB  ALA B 185       6.401  15.970  52.164  1.00  0.00           C  
ATOM    181  N   GLY B 186       6.174  19.099  52.201  1.00  0.00           N  
ATOM    182  CA  GLY B 186       6.661  20.384  51.764  1.00  0.00           C  
ATOM    183  C   GLY B 186       6.741  21.386  52.904  1.00  0.00           C  
ATOM    184  O   GLY B 186       6.957  21.019  54.058  1.00  0.00           O  
ATOM    185  N   TRP B 195       6.539  22.653  52.574  1.00  0.00           N  
ATOM    186  CA  TRP B 195       6.642  23.724  53.559  1.00  0.00           C  
ATOM    187  C   TRP B 195       5.269  24.293  53.891  1.00  0.00           C  
ATOM    188  O   TRP B 195       4.452  24.446  53.000  1.00  0.00           O  
ATOM    189  CB  TRP B 195       7.523  24.841  52.990  1.00  0.00           C  
ATOM    190  CG  TRP B 195       9.008  24.515  52.890  1.00  0.00           C  
ATOM    191  CD1 TRP B 195       9.984  25.007  53.685  1.00  0.00           C  
ATOM    192  CD2 TRP B 195       9.655  23.608  51.967  1.00  0.00           C  
ATOM    193  NE1 TRP B 195      11.208  24.473  53.335  1.00  0.00           N  
ATOM    194  CE2 TRP B 195      11.036  23.609  52.285  1.00  0.00           C  
ATOM    195  CE3 TRP B 195       9.205  22.800  50.915  1.00  0.00           C  
ATOM    196  CZ2 TRP B 195      11.981  22.829  51.589  1.00  0.00           C  
ATOM    197  CZ3 TRP B 195      10.144  22.014  50.217  1.00  0.00           C  
ATOM    198  CH2 TRP B 195      11.521  22.038  50.566  1.00  0.00           C  
ATOM    199  N   VAL B 196       5.040  24.635  55.154  1.00  0.00           N  
ATOM    200  CA  VAL B 196       3.742  25.198  55.564  1.00  0.00           C  
ATOM    201  C   VAL B 196       3.566  26.564  54.919  1.00  0.00           C  
ATOM    202  O   VAL B 196       4.368  27.477  55.157  1.00  0.00           O  
ATOM    203  CB  VAL B 196       3.660  25.368  57.101  1.00  0.00           C  
ATOM    204  CG1 VAL B 196       2.328  26.076  57.473  1.00  0.00           C  
ATOM    205  CG2 VAL B 196       3.743  23.984  57.782  1.00  0.00           C  
ATOM    206  N   TRP B 197       2.522  26.693  54.106  1.00  0.00           N  
ATOM    207  CA  TRP B 197       2.220  27.931  53.405  1.00  0.00           C  
ATOM    208  C   TRP B 197       1.261  28.766  54.245  1.00  0.00           C  
ATOM    209  O   TRP B 197       1.489  29.957  54.489  1.00  0.00           O  
ATOM    210  CB  TRP B 197       1.601  27.600  52.054  1.00  0.00           C  
ATOM    211  CG  TRP B 197       1.069  28.764  51.331  1.00  0.00           C  
ATOM    212  CD1 TRP B 197      -0.244  29.011  51.043  1.00  0.00           C  
ATOM    213  CD2 TRP B 197       1.811  29.856  50.786  1.00  0.00           C  
ATOM    214  NE1 TRP B 197      -0.364  30.187  50.350  1.00  0.00           N  
ATOM    215  CE2 TRP B 197       0.880  30.729  50.179  1.00  0.00           C  
ATOM    216  CE3 TRP B 197       3.164  30.185  50.749  1.00  0.00           C  
ATOM    217  CZ2 TRP B 197       1.266  31.908  49.543  1.00  0.00           C  
ATOM    218  CZ3 TRP B 197       3.548  31.366  50.111  1.00  0.00           C  
ATOM    219  CH2 TRP B 197       2.604  32.206  49.520  1.00  0.00           C  
ATOM    220  N   GLU B 198       0.199  28.129  54.717  1.00  0.00           N  
ATOM    221  CA  GLU B 198      -0.760  28.860  55.528  1.00  0.00           C  
ATOM    222  C   GLU B 198      -1.550  27.928  56.401  1.00  0.00           C  
ATOM    223  O   GLU B 198      -1.749  26.786  56.041  1.00  0.00           O  
ATOM    224  CB  GLU B 198      -1.711  29.624  54.606  1.00  0.00           C  
ATOM    225  CG  GLU B 198      -2.912  30.239  55.300  1.00  0.00           C  
ATOM    226  CD  GLU B 198      -3.653  31.185  54.376  1.00  0.00           C  
ATOM    227  OE1 GLU B 198      -3.959  30.789  53.227  1.00  0.00           O  
ATOM    228  OE2 GLU B 198      -3.931  32.325  54.804  1.00  0.00           O  
ATOM    229  N   VAL B 199      -1.984  28.427  57.555  1.00  0.00           N  
ATOM    230  CA  VAL B 199      -2.827  27.643  58.440  1.00  0.00           C  
ATOM    231  C   VAL B 199      -4.022  28.519  58.807  1.00  0.00           C  
ATOM    232  O   VAL B 199      -3.847  29.701  59.154  1.00  0.00           O  
ATOM    233  CB  VAL B 199      -2.098  27.242  59.744  1.00  0.00           C  
ATOM    234  CG1 VAL B 199      -3.107  26.682  60.726  1.00  0.00           C  
ATOM    235  CG2 VAL B 199      -1.029  26.179  59.455  1.00  0.00           C  
ATOM    236  N   LYS B 200      -5.227  27.968  58.673  1.00  0.00           N  
ATOM    237  CA  LYS B 200      -6.436  28.678  59.076  1.00  0.00           C  
ATOM    238  C   LYS B 200      -7.184  27.769  60.063  1.00  0.00           C  
ATOM    239  O   LYS B 200      -7.611  26.674  59.711  1.00  0.00           O  
ATOM    240  CB  LYS B 200      -7.347  29.014  57.882  1.00  0.00           C  
ATOM    241  CG  LYS B 200      -6.835  30.119  56.953  1.00  0.00           C  
ATOM    242  CD  LYS B 200      -8.016  30.859  56.317  1.00  0.00           C  
ATOM    243  CE  LYS B 200      -7.631  31.818  55.176  1.00  0.00           C  
ATOM    244  NZ  LYS B 200      -7.390  31.116  53.861  1.00  0.00           N  
ATOM    245  N   ASP B 201      -7.299  28.221  61.305  1.00  0.00           N  
ATOM    246  CA  ASP B 201      -8.017  27.483  62.355  1.00  0.00           C  
ATOM    247  C   ASP B 201      -9.351  28.212  62.403  1.00  0.00           C  
ATOM    248  O   ASP B 201      -9.433  29.307  62.947  1.00  0.00           O  
ATOM    249  CB  ASP B 201      -7.332  27.650  63.702  1.00  0.00           C  
ATOM    250  CG  ASP B 201      -7.965  26.788  64.777  1.00  0.00           C  
ATOM    251  OD1 ASP B 201      -9.189  26.561  64.701  1.00  0.00           O  
ATOM    252  OD2 ASP B 201      -7.248  26.351  65.687  1.00  0.00           O  
ATOM    253  N   LEU B 202     -10.379  27.618  61.820  1.00  0.00           N  
ATOM    254  CA  LEU B 202     -11.671  28.281  61.765  1.00  0.00           C  
ATOM    255  C   LEU B 202     -12.708  27.637  62.679  1.00  0.00           C  
ATOM    256  O   LEU B 202     -13.886  27.489  62.305  1.00  0.00           O  
ATOM    257  CB  LEU B 202     -12.154  28.302  60.303  1.00  0.00           C  
ATOM    258  CG  LEU B 202     -11.235  29.103  59.362  1.00  0.00           C  
ATOM    259  CD1 LEU B 202     -11.649  28.873  57.913  1.00  0.00           C  
ATOM    260  CD2 LEU B 202     -11.285  30.591  59.699  1.00  0.00           C  
ATOM    261  N   GLY B 203     -12.257  27.234  63.863  1.00  0.00           N  
ATOM    262  CA  GLY B 203     -13.156  26.637  64.830  1.00  0.00           C  
ATOM    263  C   GLY B 203     -13.387  25.164  64.617  1.00  0.00           C  
ATOM    264  O   GLY B 203     -12.498  24.360  64.891  1.00  0.00           O  
ATOM    265  N   GLY B 205     -14.579  24.814  64.135  1.00  0.00           N  
ATOM    266  CA  GLY B 205     -14.934  23.412  63.912  1.00  0.00           C  
ATOM    267  C   GLY B 205     -14.222  22.770  62.730  1.00  0.00           C  
ATOM    268  O   GLY B 205     -14.352  21.561  62.482  1.00  0.00           O  
ATOM    269  N   ILE B 206     -13.481  23.568  61.978  1.00  0.00           N  
ATOM    270  CA  ILE B 206     -12.730  23.015  60.846  1.00  0.00           C  
ATOM    271  C   ILE B 206     -11.445  23.819  60.723  1.00  0.00           C  
ATOM    272  O   ILE B 206     -11.415  25.022  61.016  1.00  0.00           O  
ATOM    273  CB  ILE B 206     -13.540  23.064  59.517  1.00  0.00           C  
ATOM    274  CG1 ILE B 206     -12.812  22.296  58.405  1.00  0.00           C  
ATOM    275  CG2 ILE B 206     -13.764  24.481  59.076  1.00  0.00           C  
ATOM    276  CD1 ILE B 206     -13.662  22.027  57.163  1.00  0.00           C  
ATOM    277  N   LYS B 207     -10.380  23.143  60.315  1.00  0.00           N  
ATOM    278  CA  LYS B 207      -9.087  23.812  60.153  1.00  0.00           C  
ATOM    279  C   LYS B 207      -8.503  23.438  58.799  1.00  0.00           C  
ATOM    280  O   LYS B 207      -8.821  22.369  58.250  1.00  0.00           O  
ATOM    281  CB  LYS B 207      -8.141  23.396  61.273  1.00  0.00           C  
ATOM    282  CG  LYS B 207      -8.772  23.568  62.660  1.00  0.00           C  
ATOM    283  CD  LYS B 207      -7.794  23.360  63.807  1.00  0.00           C  
ATOM    284  CE  LYS B 207      -8.554  23.302  65.128  1.00  0.00           C  
ATOM    285  NZ  LYS B 207      -7.632  23.453  66.296  1.00  0.00           N  
ATOM    286  N   PHE B 208      -7.683  24.334  58.248  1.00  0.00           N  
ATOM    287  CA  PHE B 208      -7.054  24.077  56.962  1.00  0.00           C  
ATOM    288  C   PHE B 208      -5.549  24.294  57.075  1.00  0.00           C  
ATOM    289  O   PHE B 208      -5.083  25.176  57.811  1.00  0.00           O  
ATOM    290  CB  PHE B 208      -7.630  24.997  55.859  1.00  0.00           C  
ATOM    291  CG  PHE B 208      -9.126  24.847  55.635  1.00  0.00           C  
ATOM    292  CD1 PHE B 208      -9.621  23.865  54.762  1.00  0.00           C  
ATOM    293  CD2 PHE B 208     -10.037  25.655  56.315  1.00  0.00           C  
ATOM    294  CE1 PHE B 208     -11.002  23.679  54.559  1.00  0.00           C  
ATOM    295  CE2 PHE B 208     -11.429  25.482  56.120  1.00  0.00           C  
ATOM    296  CZ  PHE B 208     -11.906  24.492  55.241  1.00  0.00           C  
ATOM    297  N   LEU B 209      -4.795  23.453  56.373  1.00  0.00           N  
ATOM    298  CA  LEU B 209      -3.341  23.557  56.310  1.00  0.00           C  
ATOM    299  C   LEU B 209      -2.993  23.509  54.819  1.00  0.00           C  
ATOM    300  O   LEU B 209      -3.472  22.633  54.105  1.00  0.00           O  
ATOM    301  CB  LEU B 209      -2.661  22.373  57.033  1.00  0.00           C  
ATOM    302  CG  LEU B 209      -1.199  22.017  56.693  1.00  0.00           C  
ATOM    303  CD1 LEU B 209      -0.273  23.193  57.039  1.00  0.00           C  
ATOM    304  CD2 LEU B 209      -0.787  20.734  57.480  1.00  0.00           C  
ATOM    305  N   TRP B 210      -2.208  24.477  54.349  1.00  0.00           N  
ATOM    306  CA  TRP B 210      -1.781  24.479  52.954  1.00  0.00           C  
ATOM    307  C   TRP B 210      -0.281  24.242  52.994  1.00  0.00           C  
ATOM    308  O   TRP B 210       0.422  24.886  53.757  1.00  0.00           O  
ATOM    309  CB  TRP B 210      -2.083  25.820  52.282  1.00  0.00           C  
ATOM    310  CG  TRP B 210      -3.534  25.971  51.932  1.00  0.00           C  
ATOM    311  CD1 TRP B 210      -4.169  25.560  50.781  1.00  0.00           C  
ATOM    312  CD2 TRP B 210      -4.541  26.550  52.768  1.00  0.00           C  
ATOM    313  NE1 TRP B 210      -5.520  25.861  50.861  1.00  0.00           N  
ATOM    314  CE2 TRP B 210      -5.770  26.468  52.067  1.00  0.00           C  
ATOM    315  CE3 TRP B 210      -4.522  27.133  54.044  1.00  0.00           C  
ATOM    316  CZ2 TRP B 210      -6.967  26.950  52.602  1.00  0.00           C  
ATOM    317  CZ3 TRP B 210      -5.714  27.617  54.579  1.00  0.00           C  
ATOM    318  CH2 TRP B 210      -6.923  27.523  53.853  1.00  0.00           C  
ATOM    319  N   ILE B 211       0.180  23.299  52.185  1.00  0.00           N  
ATOM    320  CA  ILE B 211       1.595  22.916  52.115  1.00  0.00           C  
ATOM    321  C   ILE B 211       2.094  23.282  50.718  1.00  0.00           C  
ATOM    322  O   ILE B 211       1.399  23.030  49.726  1.00  0.00           O  
ATOM    323  CB  ILE B 211       1.736  21.389  52.318  1.00  0.00           C  
ATOM    324  CG1 ILE B 211       1.271  21.005  53.727  1.00  0.00           C  
ATOM    325  CG2 ILE B 211       3.164  20.950  52.102  1.00  0.00           C  
ATOM    326  CD1 ILE B 211       1.095  19.480  53.865  1.00  0.00           C  
ATOM    327  N   ARG B 212       3.283  23.878  50.635  1.00  0.00           N  
ATOM    328  CA  ARG B 212       3.816  24.270  49.334  1.00  0.00           C  
ATOM    329  C   ARG B 212       4.958  23.356  48.944  1.00  0.00           C  
ATOM    330  O   ARG B 212       5.813  23.066  49.778  1.00  0.00           O  
ATOM    331  CB  ARG B 212       4.384  25.703  49.378  1.00  0.00           C  
ATOM    332  CG  ARG B 212       4.911  26.247  48.011  1.00  0.00           C  
ATOM    333  CD  ARG B 212       5.758  27.553  48.187  1.00  0.00           C  
ATOM    334  NE  ARG B 212       6.872  27.214  49.056  1.00  0.00           N  
ATOM    335  CZ  ARG B 212       7.184  27.825  50.192  1.00  0.00           C  
ATOM    336  NH1 ARG B 212       6.477  28.855  50.634  1.00  0.00           N  
ATOM    337  NH2 ARG B 212       8.152  27.327  50.942  1.00  0.00           N  
ATOM    338  N   ASP B 213       4.959  22.893  47.692  1.00  0.00           N  
ATOM    339  CA  ASP B 213       6.086  22.108  47.190  1.00  0.00           C  
ATOM    340  C   ASP B 213       6.559  22.796  45.903  1.00  0.00           C  
ATOM    341  O   ASP B 213       6.058  23.886  45.556  1.00  0.00           O  
ATOM    342  CB  ASP B 213       5.758  20.605  46.954  1.00  0.00           C  
ATOM    343  CG  ASP B 213       4.613  20.365  45.991  1.00  0.00           C  
ATOM    344  OD1 ASP B 213       4.408  21.133  45.020  1.00  0.00           O  
ATOM    345  OD2 ASP B 213       3.931  19.335  46.191  1.00  0.00           O  
ATOM    346  N   ARG B 214       7.514  22.185  45.197  1.00  0.00           N  
ATOM    347  CA  ARG B 214       8.081  22.786  43.973  1.00  0.00           C  
ATOM    348  C   ARG B 214       7.012  23.132  42.926  1.00  0.00           C  
ATOM    349  O   ARG B 214       7.204  24.065  42.132  1.00  0.00           O  
ATOM    350  CB  ARG B 214       9.074  21.812  43.302  1.00  0.00           C  
ATOM    351  CG  ARG B 214       8.394  20.439  43.112  1.00  0.00           C  
ATOM    352  CD  ARG B 214       8.866  19.500  41.976  1.00  0.00           C  
ATOM    353  NE  ARG B 214      10.279  19.249  41.980  1.00  0.00           N  
ATOM    354  CZ  ARG B 214      10.895  18.258  41.323  1.00  0.00           C  
ATOM    355  NH1 ARG B 214      10.241  17.365  40.577  1.00  0.00           N  
ATOM    356  NH2 ARG B 214      12.215  18.199  41.383  1.00  0.00           N  
ATOM    357  N   ASP B 215       5.925  22.361  42.886  1.00  0.00           N  
ATOM    358  CA  ASP B 215       4.894  22.595  41.872  1.00  0.00           C  
ATOM    359  C   ASP B 215       3.665  23.367  42.263  1.00  0.00           C  
ATOM    360  O   ASP B 215       2.849  23.737  41.392  1.00  0.00           O  
ATOM    361  CB  ASP B 215       4.438  21.283  41.234  1.00  0.00           C  
ATOM    362  CG  ASP B 215       5.588  20.524  40.592  1.00  0.00           C  
ATOM    363  OD1 ASP B 215       6.633  21.163  40.301  1.00  0.00           O  
ATOM    364  OD2 ASP B 215       5.439  19.306  40.373  1.00  0.00           O  
ATOM    365  N   GLY B 216       3.502  23.616  43.546  1.00  0.00           N  
ATOM    366  CA  GLY B 216       2.322  24.349  43.959  1.00  0.00           C  
ATOM    367  C   GLY B 216       1.987  24.085  45.407  1.00  0.00           C  
ATOM    368  O   GLY B 216       2.825  23.615  46.182  1.00  0.00           O  
ATOM    369  N   ILE B 217       0.744  24.388  45.761  1.00  0.00           N  
ATOM    370  CA  ILE B 217       0.231  24.233  47.120  1.00  0.00           C  
ATOM    371  C   ILE B 217      -0.817  23.128  47.118  1.00  0.00           C  
ATOM    372  O   ILE B 217      -1.527  22.962  46.124  1.00  0.00           O  
ATOM    373  CB  ILE B 217      -0.461  25.531  47.562  1.00  0.00           C  
ATOM    374  CG1 ILE B 217       0.530  26.689  47.493  1.00  0.00           C  
ATOM    375  CG2 ILE B 217      -1.007  25.382  48.981  1.00  0.00           C  
ATOM    376  CD1 ILE B 217       1.619  26.557  48.479  1.00  0.00           C  
ATOM    377  N   VAL B 218      -0.902  22.376  48.219  1.00  0.00           N  
ATOM    378  CA  VAL B 218      -1.892  21.309  48.366  1.00  0.00           C  
ATOM    379  C   VAL B 218      -2.678  21.657  49.616  1.00  0.00           C  
ATOM    380  O   VAL B 218      -2.086  22.059  50.612  1.00  0.00           O  
ATOM    381  CB  VAL B 218      -1.281  19.937  48.662  1.00  0.00           C  
ATOM    382  CG1 VAL B 218      -2.376  18.882  48.625  1.00  0.00           C  
ATOM    383  CG2 VAL B 218      -0.213  19.611  47.679  1.00  0.00           C  
ATOM    384  N   GLN B 219      -3.993  21.465  49.558  1.00  0.00           N  
ATOM    385  CA  GLN B 219      -4.865  21.763  50.683  1.00  0.00           C  
ATOM    386  C   GLN B 219      -5.114  20.537  51.546  1.00  0.00           C  
ATOM    387  O   GLN B 219      -5.488  19.464  51.034  1.00  0.00           O  
ATOM    388  CB  GLN B 219      -6.208  22.297  50.171  1.00  0.00           C  
ATOM    389  CG  GLN B 219      -7.174  22.765  51.270  1.00  0.00           C  
ATOM    390  CD  GLN B 219      -8.515  23.271  50.702  1.00  0.00           C  
ATOM    391  OE1 GLN B 219      -8.551  23.873  49.626  1.00  0.00           O  
ATOM    392  NE2 GLN B 219      -9.612  23.054  51.447  1.00  0.00           N  
ATOM    393  N   ILE B 220      -4.874  20.695  52.844  1.00  0.00           N  
ATOM    394  CA  ILE B 220      -5.118  19.660  53.838  1.00  0.00           C  
ATOM    395  C   ILE B 220      -6.363  20.171  54.599  1.00  0.00           C  
ATOM    396  O   ILE B 220      -6.309  21.225  55.217  1.00  0.00           O  
ATOM    397  CB  ILE B 220      -3.947  19.538  54.843  1.00  0.00           C  
ATOM    398  CG1 ILE B 220      -2.636  19.210  54.117  1.00  0.00           C  
ATOM    399  CG2 ILE B 220      -4.268  18.478  55.900  1.00  0.00           C  
ATOM    400  CD1 ILE B 220      -2.714  18.094  53.133  1.00  0.00           C  
ATOM    401  N   THR B 221      -7.469  19.442  54.535  1.00  0.00           N  
ATOM    402  CA  THR B 221      -8.711  19.864  55.200  1.00  0.00           C  
ATOM    403  C   THR B 221      -8.991  19.017  56.437  1.00  0.00           C  
ATOM    404  O   THR B 221      -9.010  17.802  56.357  1.00  0.00           O  
ATOM    405  CB  THR B 221      -9.887  19.773  54.204  1.00  0.00           C  
ATOM    406  OG1 THR B 221      -9.618  20.651  53.097  1.00  0.00           O  
ATOM    407  CG2 THR B 221     -11.227  20.173  54.870  1.00  0.00           C  
ATOM    408  N   ALA B 222      -9.192  19.656  57.591  1.00  0.00           N  
ATOM    409  CA  ALA B 222      -9.439  18.906  58.813  1.00  0.00           C  
ATOM    410  C   ALA B 222     -10.777  19.185  59.519  1.00  0.00           C  
ATOM    411  O   ALA B 222     -10.830  20.004  60.433  1.00  0.00           O  
ATOM    412  CB  ALA B 222      -8.286  19.134  59.806  1.00  0.00           C  
ATOM    413  N   PRO B 223     -11.871  18.528  59.078  1.00  0.00           N  
ATOM    414  CA  PRO B 223     -13.184  18.738  59.719  1.00  0.00           C  
ATOM    415  C   PRO B 223     -13.054  18.076  61.089  1.00  0.00           C  
ATOM    416  O   PRO B 223     -12.573  16.932  61.172  1.00  0.00           O  
ATOM    417  CB  PRO B 223     -14.149  17.966  58.807  1.00  0.00           C  
ATOM    418  CG  PRO B 223     -13.387  17.885  57.458  1.00  0.00           C  
ATOM    419  CD  PRO B 223     -11.990  17.579  57.956  1.00  0.00           C  
ATOM    420  N   LYS B 224     -13.473  18.758  62.156  1.00  0.00           N  
ATOM    421  CA  LYS B 224     -13.314  18.193  63.495  1.00  0.00           C  
ATOM    422  C   LYS B 224     -13.799  16.768  63.678  1.00  0.00           C  
ATOM    423  O   LYS B 224     -13.130  15.955  64.326  1.00  0.00           O  
ATOM    424  CB  LYS B 224     -13.992  19.082  64.552  1.00  0.00           C  
ATOM    425  CG  LYS B 224     -13.706  18.665  65.995  1.00  0.00           C  
ATOM    426  CD  LYS B 224     -14.373  19.620  66.986  1.00  0.00           C  
ATOM    427  CE  LYS B 224     -13.978  19.323  68.433  1.00  0.00           C  
ATOM    428  NZ  LYS B 224     -14.287  17.908  68.855  1.00  0.00           N  
ATOM    429  N   LYS B 225     -14.969  16.462  63.132  1.00  0.00           N  
ATOM    430  CA  LYS B 225     -15.538  15.130  63.292  1.00  0.00           C  
ATOM    431  C   LYS B 225     -14.878  14.069  62.416  1.00  0.00           C  
ATOM    432  O   LYS B 225     -15.193  12.885  62.533  1.00  0.00           O  
ATOM    433  CB  LYS B 225     -17.046  15.157  62.999  1.00  0.00           C  
ATOM    434  CG  LYS B 225     -17.934  15.855  64.040  1.00  0.00           C  
ATOM    435  CD  LYS B 225     -19.420  15.767  63.581  1.00  0.00           C  
ATOM    436  CE  LYS B 225     -20.447  16.163  64.647  1.00  0.00           C  
ATOM    437  NZ  LYS B 225     -20.295  17.560  65.108  1.00  0.00           N  
ATOM    438  N   LYS B 226     -13.955  14.479  61.553  1.00  0.00           N  
ATOM    439  CA  LYS B 226     -13.317  13.522  60.663  1.00  0.00           C  
ATOM    440  C   LYS B 226     -11.829  13.297  60.850  1.00  0.00           C  
ATOM    441  O   LYS B 226     -11.219  12.544  60.091  1.00  0.00           O  
ATOM    442  CB  LYS B 226     -13.605  13.897  59.206  1.00  0.00           C  
ATOM    443  CG  LYS B 226     -15.103  13.853  58.873  1.00  0.00           C  
ATOM    444  CD  LYS B 226     -15.366  13.861  57.363  1.00  0.00           C  
ATOM    445  CE  LYS B 226     -16.868  13.785  57.060  1.00  0.00           C  
ATOM    446  NZ  LYS B 226     -17.496  12.656  57.814  1.00  0.00           N  
ATOM    447  N   VAL B 227     -11.235  13.933  61.848  1.00  0.00           N  
ATOM    448  CA  VAL B 227      -9.817  13.726  62.070  1.00  0.00           C  
ATOM    449  C   VAL B 227      -9.512  13.455  63.523  1.00  0.00           C  
ATOM    450  O   VAL B 227     -10.282  13.797  64.428  1.00  0.00           O  
ATOM    451  CB  VAL B 227      -8.954  14.952  61.630  1.00  0.00           C  
ATOM    452  CG1 VAL B 227      -9.247  15.303  60.198  1.00  0.00           C  
ATOM    453  CG2 VAL B 227      -9.198  16.145  62.560  1.00  0.00           C  
ATOM    454  N   ASP B 228      -8.363  12.827  63.723  1.00  0.00           N  
ATOM    455  CA  ASP B 228      -7.851  12.513  65.038  1.00  0.00           C  
ATOM    456  C   ASP B 228      -7.730  13.816  65.836  1.00  0.00           C  
ATOM    457  O   ASP B 228      -7.210  14.816  65.344  1.00  0.00           O  
ATOM    458  CB  ASP B 228      -6.490  11.840  64.843  1.00  0.00           C  
ATOM    459  CG  ASP B 228      -5.648  11.803  66.100  1.00  0.00           C  
ATOM    460  OD1 ASP B 228      -6.142  12.107  67.205  1.00  0.00           O  
ATOM    461  OD2 ASP B 228      -4.453  11.457  65.960  1.00  0.00           O  
ATOM    462  N   PRO B 229      -8.243  13.830  67.078  1.00  0.00           N  
ATOM    463  CA  PRO B 229      -8.177  15.019  67.931  1.00  0.00           C  
ATOM    464  C   PRO B 229      -6.755  15.584  68.073  1.00  0.00           C  
ATOM    465  O   PRO B 229      -6.571  16.788  68.137  1.00  0.00           O  
ATOM    466  CB  PRO B 229      -8.746  14.506  69.253  1.00  0.00           C  
ATOM    467  CG  PRO B 229      -9.791  13.510  68.769  1.00  0.00           C  
ATOM    468  CD  PRO B 229      -8.933  12.737  67.788  1.00  0.00           C  
ATOM    469  N   GLU B 230      -5.745  14.717  68.108  1.00  0.00           N  
ATOM    470  CA  GLU B 230      -4.370  15.196  68.244  1.00  0.00           C  
ATOM    471  C   GLU B 230      -3.926  15.977  67.016  1.00  0.00           C  
ATOM    472  O   GLU B 230      -3.160  16.941  67.103  1.00  0.00           O  
ATOM    473  CB  GLU B 230      -3.425  14.019  68.508  1.00  0.00           C  
ATOM    474  CG  GLU B 230      -3.656  13.403  69.883  1.00  0.00           C  
ATOM    475  CD  GLU B 230      -3.483  14.436  70.988  1.00  0.00           C  
ATOM    476  OE1 GLU B 230      -2.363  14.980  71.110  1.00  0.00           O  
ATOM    477  OE2 GLU B 230      -4.466  14.721  71.723  1.00  0.00           O  
ATOM    478  N   LEU B 231      -4.436  15.561  65.874  1.00  0.00           N  
ATOM    479  CA  LEU B 231      -4.129  16.215  64.626  1.00  0.00           C  
ATOM    480  C   LEU B 231      -4.823  17.586  64.589  1.00  0.00           C  
ATOM    481  O   LEU B 231      -4.254  18.589  64.136  1.00  0.00           O  
ATOM    482  CB  LEU B 231      -4.615  15.318  63.509  1.00  0.00           C  
ATOM    483  CG  LEU B 231      -4.097  15.571  62.117  1.00  0.00           C  
ATOM    484  CD1 LEU B 231      -4.191  14.269  61.315  1.00  0.00           C  
ATOM    485  CD2 LEU B 231      -4.863  16.742  61.497  1.00  0.00           C  
ATOM    486  N   PHE B 232      -6.051  17.614  65.103  1.00  0.00           N  
ATOM    487  CA  PHE B 232      -6.865  18.827  65.145  1.00  0.00           C  
ATOM    488  C   PHE B 232      -6.167  19.881  66.037  1.00  0.00           C  
ATOM    489  O   PHE B 232      -6.178  21.075  65.729  1.00  0.00           O  
ATOM    490  CB  PHE B 232      -8.267  18.445  65.683  1.00  0.00           C  
ATOM    491  CG  PHE B 232      -9.341  19.495  65.451  1.00  0.00           C  
ATOM    492  CD1 PHE B 232      -9.824  19.760  64.165  1.00  0.00           C  
ATOM    493  CD2 PHE B 232      -9.897  20.179  66.531  1.00  0.00           C  
ATOM    494  CE1 PHE B 232     -10.867  20.702  63.954  1.00  0.00           C  
ATOM    495  CE2 PHE B 232     -10.931  21.117  66.340  1.00  0.00           C  
ATOM    496  CZ  PHE B 232     -11.418  21.376  65.049  1.00  0.00           C  
ATOM    497  N   LYS B 233      -5.516  19.455  67.118  1.00  0.00           N  
ATOM    498  CA  LYS B 233      -4.840  20.434  67.976  1.00  0.00           C  
ATOM    499  C   LYS B 233      -3.449  20.794  67.460  1.00  0.00           C  
ATOM    500  O   LYS B 233      -2.930  21.870  67.743  1.00  0.00           O  
ATOM    501  CB  LYS B 233      -4.740  19.925  69.419  1.00  0.00           C  
ATOM    502  CG  LYS B 233      -3.778  18.793  69.624  1.00  0.00           C  
ATOM    503  CD  LYS B 233      -3.860  18.212  71.057  1.00  0.00           C  
ATOM    504  CE  LYS B 233      -3.436  19.210  72.136  1.00  0.00           C  
ATOM    505  NZ  LYS B 233      -3.446  18.563  73.496  1.00  0.00           N  
ATOM    506  N   LEU B 234      -2.844  19.892  66.699  1.00  0.00           N  
ATOM    507  CA  LEU B 234      -1.508  20.136  66.141  1.00  0.00           C  
ATOM    508  C   LEU B 234      -1.489  21.256  65.076  1.00  0.00           C  
ATOM    509  O   LEU B 234      -0.631  22.132  65.089  1.00  0.00           O  
ATOM    510  CB  LEU B 234      -0.977  18.846  65.504  1.00  0.00           C  
ATOM    511  CG  LEU B 234       0.308  19.018  64.686  1.00  0.00           C  
ATOM    512  CD1 LEU B 234       1.362  19.680  65.547  1.00  0.00           C  
ATOM    513  CD2 LEU B 234       0.786  17.669  64.176  1.00  0.00           C  
ATOM    514  N   ILE B 235      -2.453  21.221  64.162  1.00  0.00           N  
ATOM    515  CA  ILE B 235      -2.504  22.184  63.073  1.00  0.00           C  
ATOM    516  C   ILE B 235      -2.217  23.646  63.429  1.00  0.00           C  
ATOM    517  O   ILE B 235      -1.292  24.245  62.850  1.00  0.00           O  
ATOM    518  CB  ILE B 235      -3.837  21.985  62.267  1.00  0.00           C  
ATOM    519  CG1 ILE B 235      -3.721  20.685  61.464  1.00  0.00           C  
ATOM    520  CG2 ILE B 235      -4.128  23.193  61.359  1.00  0.00           C  
ATOM    521  CD1 ILE B 235      -5.020  20.168  60.830  1.00  0.00           C  
ATOM    522  N   PRO B 236      -2.982  24.255  64.374  1.00  0.00           N  
ATOM    523  CA  PRO B 236      -2.720  25.654  64.730  1.00  0.00           C  
ATOM    524  C   PRO B 236      -1.318  25.947  65.311  1.00  0.00           C  
ATOM    525  O   PRO B 236      -0.912  27.114  65.443  1.00  0.00           O  
ATOM    526  CB  PRO B 236      -3.863  25.977  65.713  1.00  0.00           C  
ATOM    527  CG  PRO B 236      -4.134  24.644  66.356  1.00  0.00           C  
ATOM    528  CD  PRO B 236      -4.168  23.765  65.102  1.00  0.00           C  
ATOM    529  N   LYS B 237      -0.597  24.891  65.663  1.00  0.00           N  
ATOM    530  CA  LYS B 237       0.757  25.033  66.193  1.00  0.00           C  
ATOM    531  C   LYS B 237       1.802  25.087  65.077  1.00  0.00           C  
ATOM    532  O   LYS B 237       2.964  25.445  65.323  1.00  0.00           O  
ATOM    533  CB  LYS B 237       1.088  23.871  67.117  1.00  0.00           C  
ATOM    534  CG  LYS B 237       0.196  23.794  68.367  1.00  0.00           C  
ATOM    535  CD  LYS B 237       0.569  22.561  69.189  1.00  0.00           C  
ATOM    536  CE  LYS B 237      -0.313  22.417  70.441  1.00  0.00           C  
ATOM    537  NZ  LYS B 237       0.057  21.169  71.167  1.00  0.00           N  
ATOM    538  N   LEU B 238       1.400  24.728  63.861  1.00  0.00           N  
ATOM    539  CA  LEU B 238       2.333  24.747  62.725  1.00  0.00           C  
ATOM    540  C   LEU B 238       2.649  26.203  62.343  1.00  0.00           C  
ATOM    541  O   LEU B 238       1.778  27.078  62.436  1.00  0.00           O  
ATOM    542  CB  LEU B 238       1.725  23.985  61.533  1.00  0.00           C  
ATOM    543  CG  LEU B 238       1.382  22.512  61.821  1.00  0.00           C  
ATOM    544  CD1 LEU B 238       0.705  21.890  60.601  1.00  0.00           C  
ATOM    545  CD2 LEU B 238       2.638  21.719  62.179  1.00  0.00           C  
ATOM    546  N   ARG B 239       3.882  26.466  61.907  1.00  0.00           N  
ATOM    547  CA  ARG B 239       4.280  27.823  61.538  1.00  0.00           C  
ATOM    548  C   ARG B 239       4.778  27.919  60.101  1.00  0.00           C  
ATOM    549  O   ARG B 239       5.233  26.932  59.548  1.00  0.00           O  
ATOM    550  CB  ARG B 239       5.377  28.326  62.504  1.00  0.00           C  
ATOM    551  CG  ARG B 239       4.896  28.507  63.971  1.00  0.00           C  
ATOM    552  CD  ARG B 239       3.880  29.658  64.130  1.00  0.00           C  
ATOM    553  NE  ARG B 239       3.333  29.751  65.492  1.00  0.00           N  
ATOM    554  CZ  ARG B 239       2.258  29.093  65.937  1.00  0.00           C  
ATOM    555  NH1 ARG B 239       1.578  28.279  65.136  1.00  0.00           N  
ATOM    556  NH2 ARG B 239       1.869  29.229  67.202  1.00  0.00           N  
ATOM    557  N   SER B 240       4.671  29.107  59.503  1.00  0.00           N  
ATOM    558  CA  SER B 240       5.131  29.321  58.133  1.00  0.00           C  
ATOM    559  C   SER B 240       6.532  28.763  57.889  1.00  0.00           C  
ATOM    560  O   SER B 240       7.433  28.955  58.697  1.00  0.00           O  
ATOM    561  CB  SER B 240       5.146  30.820  57.778  1.00  0.00           C  
ATOM    562  OG  SER B 240       3.817  31.334  57.784  1.00  0.00           O  
ATOM    563  N   GLU B 241       6.678  28.092  56.752  1.00  0.00           N  
ATOM    564  CA  GLU B 241       7.929  27.478  56.307  1.00  0.00           C  
ATOM    565  C   GLU B 241       8.398  26.250  57.102  1.00  0.00           C  
ATOM    566  O   GLU B 241       9.486  25.721  56.841  1.00  0.00           O  
ATOM    567  CB  GLU B 241       9.035  28.532  56.244  1.00  0.00           C  
ATOM    568  CG  GLU B 241       8.693  29.711  55.303  1.00  0.00           C  
ATOM    569  CD  GLU B 241       8.242  29.250  53.918  1.00  0.00           C  
ATOM    570  OE1 GLU B 241       8.948  28.422  53.286  1.00  0.00           O  
ATOM    571  OE2 GLU B 241       7.191  29.725  53.443  1.00  0.00           O  
ATOM    572  N   ASP B 242       7.605  25.791  58.078  1.00  0.00           N  
ATOM    573  CA  ASP B 242       7.982  24.554  58.769  1.00  0.00           C  
ATOM    574  C   ASP B 242       7.915  23.465  57.690  1.00  0.00           C  
ATOM    575  O   ASP B 242       7.057  23.504  56.809  1.00  0.00           O  
ATOM    576  CB  ASP B 242       6.966  24.160  59.866  1.00  0.00           C  
ATOM    577  CG  ASP B 242       7.123  24.963  61.152  1.00  0.00           C  
ATOM    578  OD1 ASP B 242       8.189  25.605  61.355  1.00  0.00           O  
ATOM    579  OD2 ASP B 242       6.175  24.912  61.980  1.00  0.00           O  
ATOM    580  N   VAL B 243       8.812  22.490  57.749  1.00  0.00           N  
ATOM    581  CA  VAL B 243       8.773  21.398  56.790  1.00  0.00           C  
ATOM    582  C   VAL B 243       7.948  20.285  57.418  1.00  0.00           C  
ATOM    583  O   VAL B 243       8.251  19.823  58.528  1.00  0.00           O  
ATOM    584  CB  VAL B 243      10.184  20.847  56.474  1.00  0.00           C  
ATOM    585  CG1 VAL B 243      10.052  19.602  55.549  1.00  0.00           C  
ATOM    586  CG2 VAL B 243      10.995  21.928  55.804  1.00  0.00           C  
ATOM    587  N   VAL B 244       6.924  19.853  56.700  1.00  0.00           N  
ATOM    588  CA  VAL B 244       6.030  18.836  57.210  1.00  0.00           C  
ATOM    589  C   VAL B 244       5.718  17.786  56.169  1.00  0.00           C  
ATOM    590  O   VAL B 244       5.918  18.004  54.968  1.00  0.00           O  
ATOM    591  CB  VAL B 244       4.697  19.455  57.681  1.00  0.00           C  
ATOM    592  CG1 VAL B 244       4.958  20.490  58.774  1.00  0.00           C  
ATOM    593  CG2 VAL B 244       3.952  20.091  56.480  1.00  0.00           C  
ATOM    594  N   ALA B 245       5.224  16.643  56.649  1.00  0.00           N  
ATOM    595  CA  ALA B 245       4.838  15.520  55.803  1.00  0.00           C  
ATOM    596  C   ALA B 245       3.442  15.119  56.301  1.00  0.00           C  
ATOM    597  O   ALA B 245       3.206  15.085  57.503  1.00  0.00           O  
ATOM    598  CB  ALA B 245       5.830  14.353  55.981  1.00  0.00           C  
ATOM    599  N   VAL B 246       2.534  14.843  55.371  1.00  0.00           N  
ATOM    600  CA  VAL B 246       1.167  14.476  55.694  1.00  0.00           C  
ATOM    601  C   VAL B 246       0.745  13.205  54.959  1.00  0.00           C  
ATOM    602  O   VAL B 246       1.006  13.050  53.765  1.00  0.00           O  
ATOM    603  CB  VAL B 246       0.179  15.595  55.256  1.00  0.00           C  
ATOM    604  CG1 VAL B 246      -1.264  15.139  55.502  1.00  0.00           C  
ATOM    605  CG2 VAL B 246       0.472  16.892  56.011  1.00  0.00           C  
ATOM    606  N   GLU B 247       0.102  12.286  55.667  1.00  0.00           N  
ATOM    607  CA  GLU B 247      -0.410  11.103  54.994  1.00  0.00           C  
ATOM    608  C   GLU B 247      -1.928  11.205  55.115  1.00  0.00           C  
ATOM    609  O   GLU B 247      -2.450  11.418  56.202  1.00  0.00           O  
ATOM    610  CB  GLU B 247       0.089   9.800  55.634  1.00  0.00           C  
ATOM    611  CG  GLU B 247      -0.533   8.580  54.937  1.00  0.00           C  
ATOM    612  CD  GLU B 247       0.082   7.257  55.374  1.00  0.00           C  
ATOM    613  OE1 GLU B 247       0.323   7.092  56.590  1.00  0.00           O  
ATOM    614  OE2 GLU B 247       0.302   6.385  54.500  1.00  0.00           O  
ATOM    615  N   GLY B 248      -2.637  11.077  54.008  1.00  0.00           N  
ATOM    616  CA  GLY B 248      -4.078  11.203  54.098  1.00  0.00           C  
ATOM    617  C   GLY B 248      -4.801  10.708  52.876  1.00  0.00           C  
ATOM    618  O   GLY B 248      -4.180  10.215  51.938  1.00  0.00           O  
ATOM    619  N   VAL B 249      -6.119  10.864  52.882  1.00  0.00           N  
ATOM    620  CA  VAL B 249      -6.938  10.388  51.785  1.00  0.00           C  
ATOM    621  C   VAL B 249      -7.292  11.517  50.869  1.00  0.00           C  
ATOM    622  O   VAL B 249      -7.706  12.578  51.329  1.00  0.00           O  
ATOM    623  CB  VAL B 249      -8.240   9.765  52.327  1.00  0.00           C  
ATOM    624  CG1 VAL B 249      -9.161   9.341  51.177  1.00  0.00           C  
ATOM    625  CG2 VAL B 249      -7.892   8.590  53.218  1.00  0.00           C  
ATOM    626  N   VAL B 250      -7.134  11.271  49.574  1.00  0.00           N  
ATOM    627  CA  VAL B 250      -7.448  12.239  48.534  1.00  0.00           C  
ATOM    628  C   VAL B 250      -8.961  12.383  48.375  1.00  0.00           C  
ATOM    629  O   VAL B 250      -9.690  11.389  48.256  1.00  0.00           O  
ATOM    630  CB  VAL B 250      -6.865  11.799  47.177  1.00  0.00           C  
ATOM    631  CG1 VAL B 250      -7.341  12.742  46.063  1.00  0.00           C  
ATOM    632  CG2 VAL B 250      -5.323  11.811  47.235  1.00  0.00           C  
ATOM    633  N   ASN B 251      -9.433  13.619  48.366  1.00  0.00           N  
ATOM    634  CA  ASN B 251     -10.855  13.873  48.196  1.00  0.00           C  
ATOM    635  C   ASN B 251     -11.053  14.952  47.147  1.00  0.00           C  
ATOM    636  O   ASN B 251     -10.729  16.123  47.375  1.00  0.00           O  
ATOM    637  CB  ASN B 251     -11.496  14.337  49.512  1.00  0.00           C  
ATOM    638  CG  ASN B 251     -13.002  14.559  49.378  1.00  0.00           C  
ATOM    639  OD1 ASN B 251     -13.585  15.417  50.050  1.00  0.00           O  
ATOM    640  ND2 ASN B 251     -13.637  13.769  48.523  1.00  0.00           N  
ATOM    641  N   PHE B 252     -11.553  14.569  45.979  1.00  0.00           N  
ATOM    642  CA  PHE B 252     -11.812  15.565  44.960  1.00  0.00           C  
ATOM    643  C   PHE B 252     -13.129  16.245  45.309  1.00  0.00           C  
ATOM    644  O   PHE B 252     -14.124  15.589  45.586  1.00  0.00           O  
ATOM    645  CB  PHE B 252     -11.870  14.919  43.580  1.00  0.00           C  
ATOM    646  CG  PHE B 252     -10.530  14.801  42.928  1.00  0.00           C  
ATOM    647  CD1 PHE B 252      -9.621  13.840  43.357  1.00  0.00           C  
ATOM    648  CD2 PHE B 252     -10.142  15.710  41.955  1.00  0.00           C  
ATOM    649  CE1 PHE B 252      -8.331  13.792  42.827  1.00  0.00           C  
ATOM    650  CE2 PHE B 252      -8.852  15.670  41.412  1.00  0.00           C  
ATOM    651  CZ  PHE B 252      -7.946  14.708  41.855  1.00  0.00           C  
ATOM    652  N   THR B 253     -13.132  17.566  45.315  1.00  0.00           N  
ATOM    653  CA  THR B 253     -14.349  18.275  45.668  1.00  0.00           C  
ATOM    654  C   THR B 253     -14.348  19.651  45.047  1.00  0.00           C  
ATOM    655  O   THR B 253     -13.288  20.248  44.862  1.00  0.00           O  
ATOM    656  CB  THR B 253     -14.477  18.403  47.210  1.00  0.00           C  
ATOM    657  OG1 THR B 253     -15.640  19.182  47.541  1.00  0.00           O  
ATOM    658  CG2 THR B 253     -13.227  19.050  47.794  1.00  0.00           C  
ATOM    659  N   PRO B 254     -15.541  20.171  44.697  1.00  0.00           N  
ATOM    660  CA  PRO B 254     -15.619  21.500  44.097  1.00  0.00           C  
ATOM    661  C   PRO B 254     -15.194  22.483  45.173  1.00  0.00           C  
ATOM    662  O   PRO B 254     -14.597  23.518  44.880  1.00  0.00           O  
ATOM    663  CB  PRO B 254     -17.106  21.639  43.757  1.00  0.00           C  
ATOM    664  CG  PRO B 254     -17.565  20.199  43.616  1.00  0.00           C  
ATOM    665  CD  PRO B 254     -16.895  19.615  44.841  1.00  0.00           C  
ATOM    666  N   LYS B 255     -15.500  22.137  46.426  1.00  0.00           N  
ATOM    667  CA  LYS B 255     -15.158  22.982  47.581  1.00  0.00           C  
ATOM    668  C   LYS B 255     -13.663  23.265  47.714  1.00  0.00           C  
ATOM    669  O   LYS B 255     -13.273  24.203  48.406  1.00  0.00           O  
ATOM    670  CB  LYS B 255     -15.656  22.352  48.889  1.00  0.00           C  
ATOM    671  CG  LYS B 255     -17.162  22.152  48.958  1.00  0.00           C  
ATOM    672  CD  LYS B 255     -17.586  21.632  50.320  1.00  0.00           C  
ATOM    673  CE  LYS B 255     -17.308  22.645  51.401  1.00  0.00           C  
ATOM    674  NZ  LYS B 255     -17.759  22.146  52.726  1.00  0.00           N  
ATOM    675  N   ALA B 256     -12.827  22.455  47.066  1.00  0.00           N  
ATOM    676  CA  ALA B 256     -11.375  22.659  47.124  1.00  0.00           C  
ATOM    677  C   ALA B 256     -10.953  23.497  45.931  1.00  0.00           C  
ATOM    678  O   ALA B 256     -11.191  23.128  44.782  1.00  0.00           O  
ATOM    679  CB  ALA B 256     -10.633  21.314  47.116  1.00  0.00           C  
ATOM    680  N   LYS B 257     -10.317  24.624  46.214  1.00  0.00           N  
ATOM    681  CA  LYS B 257      -9.885  25.547  45.174  1.00  0.00           C  
ATOM    682  C   LYS B 257      -9.144  24.862  44.034  1.00  0.00           C  
ATOM    683  O   LYS B 257      -9.418  25.151  42.869  1.00  0.00           O  
ATOM    684  CB  LYS B 257      -9.018  26.661  45.787  1.00  0.00           C  
ATOM    685  CG  LYS B 257      -8.786  27.845  44.866  1.00  0.00           C  
ATOM    686  CD  LYS B 257      -8.116  29.018  45.591  1.00  0.00           C  
ATOM    687  CE  LYS B 257      -8.130  30.273  44.698  1.00  0.00           C  
ATOM    688  NZ  LYS B 257      -7.565  31.495  45.343  1.00  0.00           N  
ATOM    689  N   LEU B 258      -8.237  23.938  44.355  1.00  0.00           N  
ATOM    690  CA  LEU B 258      -7.464  23.239  43.323  1.00  0.00           C  
ATOM    691  C   LEU B 258      -8.058  21.921  42.820  1.00  0.00           C  
ATOM    692  O   LEU B 258      -7.385  21.143  42.136  1.00  0.00           O  
ATOM    693  CB  LEU B 258      -6.030  23.009  43.804  1.00  0.00           C  
ATOM    694  CG  LEU B 258      -5.268  24.291  44.167  1.00  0.00           C  
ATOM    695  CD1 LEU B 258      -3.872  23.945  44.668  1.00  0.00           C  
ATOM    696  CD2 LEU B 258      -5.174  25.209  42.945  1.00  0.00           C  
ATOM    697  N   GLY B 259      -9.311  21.661  43.171  1.00  0.00           N  
ATOM    698  CA  GLY B 259      -9.961  20.449  42.704  1.00  0.00           C  
ATOM    699  C   GLY B 259      -9.980  19.269  43.653  1.00  0.00           C  
ATOM    700  O   GLY B 259     -10.805  18.369  43.501  1.00  0.00           O  
ATOM    701  N   PHE B 261      -9.091  19.264  44.642  1.00  0.00           N  
ATOM    702  CA  PHE B 261      -9.039  18.164  45.598  1.00  0.00           C  
ATOM    703  C   PHE B 261      -8.387  18.628  46.890  1.00  0.00           C  
ATOM    704  O   PHE B 261      -7.663  19.626  46.898  1.00  0.00           O  
ATOM    705  CB  PHE B 261      -8.238  16.994  45.008  1.00  0.00           C  
ATOM    706  CG  PHE B 261      -6.737  17.212  45.004  1.00  0.00           C  
ATOM    707  CD1 PHE B 261      -5.981  16.980  46.158  1.00  0.00           C  
ATOM    708  CD2 PHE B 261      -6.092  17.688  43.870  1.00  0.00           C  
ATOM    709  CE1 PHE B 261      -4.599  17.224  46.180  1.00  0.00           C  
ATOM    710  CE2 PHE B 261      -4.711  17.936  43.878  1.00  0.00           C  
ATOM    711  CZ  PHE B 261      -3.970  17.704  45.036  1.00  0.00           C  
ATOM    712  N   GLU B 262      -8.651  17.903  47.973  1.00  0.00           N  
ATOM    713  CA  GLU B 262      -8.072  18.197  49.266  1.00  0.00           C  
ATOM    714  C   GLU B 262      -7.574  16.874  49.823  1.00  0.00           C  
ATOM    715  O   GLU B 262      -7.883  15.810  49.291  1.00  0.00           O  
ATOM    716  CB  GLU B 262      -9.136  18.785  50.215  1.00  0.00           C  
ATOM    717  CG  GLU B 262     -10.282  17.823  50.493  1.00  0.00           C  
ATOM    718  CD  GLU B 262     -11.517  18.497  51.061  1.00  0.00           C  
ATOM    719  OE1 GLU B 262     -11.459  19.707  51.341  1.00  0.00           O  
ATOM    720  OE2 GLU B 262     -12.546  17.803  51.215  1.00  0.00           O  
ATOM    721  N   ILE B 263      -6.787  16.936  50.883  1.00  0.00           N  
ATOM    722  CA  ILE B 263      -6.329  15.716  51.521  1.00  0.00           C  
ATOM    723  C   ILE B 263      -6.957  15.685  52.909  1.00  0.00           C  
ATOM    724  O   ILE B 263      -6.855  16.672  53.639  1.00  0.00           O  
ATOM    725  CB  ILE B 263      -4.782  15.680  51.718  1.00  0.00           C  
ATOM    726  CG1 ILE B 263      -4.047  15.796  50.377  1.00  0.00           C  
ATOM    727  CG2 ILE B 263      -4.396  14.399  52.460  1.00  0.00           C  
ATOM    728  CD1 ILE B 263      -4.409  14.733  49.395  1.00  0.00           C  
ATOM    729  N   LEU B 264      -7.623  14.586  53.273  1.00  0.00           N  
ATOM    730  CA  LEU B 264      -8.185  14.457  54.629  1.00  0.00           C  
ATOM    731  C   LEU B 264      -7.020  13.768  55.367  1.00  0.00           C  
ATOM    732  O   LEU B 264      -6.711  12.602  55.104  1.00  0.00           O  
ATOM    733  CB  LEU B 264      -9.448  13.582  54.591  1.00  0.00           C  
ATOM    734  CG  LEU B 264     -10.504  14.050  53.567  1.00  0.00           C  
ATOM    735  CD1 LEU B 264     -11.695  13.090  53.574  1.00  0.00           C  
ATOM    736  CD2 LEU B 264     -10.972  15.465  53.885  1.00  0.00           C  
ATOM    737  N   PRO B 266      -6.356  14.476  56.297  1.00  0.00           N  
ATOM    738  CA  PRO B 266      -5.210  13.895  57.012  1.00  0.00           C  
ATOM    739  C   PRO B 266      -5.441  12.810  58.035  1.00  0.00           C  
ATOM    740  O   PRO B 266      -6.390  12.868  58.810  1.00  0.00           O  
ATOM    741  CB  PRO B 266      -4.558  15.119  57.657  1.00  0.00           C  
ATOM    742  CG  PRO B 266      -5.790  15.923  58.057  1.00  0.00           C  
ATOM    743  CD  PRO B 266      -6.592  15.862  56.757  1.00  0.00           C  
ATOM    744  N   GLU B 267      -4.542  11.831  58.029  1.00  0.00           N  
ATOM    745  CA  GLU B 267      -4.580  10.749  58.990  1.00  0.00           C  
ATOM    746  C   GLU B 267      -3.343  10.911  59.861  1.00  0.00           C  
ATOM    747  O   GLU B 267      -3.351  10.535  61.022  1.00  0.00           O  
ATOM    748  CB  GLU B 267      -4.622   9.388  58.276  1.00  0.00           C  
ATOM    749  CG  GLU B 267      -5.826   9.303  57.327  1.00  0.00           C  
ATOM    750  CD  GLU B 267      -6.165   7.902  56.849  1.00  0.00           C  
ATOM    751  OE1 GLU B 267      -5.263   7.175  56.388  1.00  0.00           O  
ATOM    752  OE2 GLU B 267      -7.362   7.538  56.914  1.00  0.00           O  
ATOM    753  N   LYS B 268      -2.288  11.520  59.316  1.00  0.00           N  
ATOM    754  CA  LYS B 268      -1.059  11.748  60.093  1.00  0.00           C  
ATOM    755  C   LYS B 268      -0.319  12.987  59.562  1.00  0.00           C  
ATOM    756  O   LYS B 268      -0.262  13.211  58.353  1.00  0.00           O  
ATOM    757  CB  LYS B 268      -0.135  10.533  59.996  1.00  0.00           C  
ATOM    758  CG  LYS B 268       1.056  10.568  60.946  1.00  0.00           C  
ATOM    759  CD  LYS B 268       1.918   9.299  60.768  1.00  0.00           C  
ATOM    760  CE  LYS B 268       3.115   9.255  61.734  1.00  0.00           C  
ATOM    761  NZ  LYS B 268       3.934   8.017  61.485  1.00  0.00           N  
ATOM    762  N   ILE B 269       0.210  13.791  60.481  1.00  0.00           N  
ATOM    763  CA  ILE B 269       0.958  15.001  60.143  1.00  0.00           C  
ATOM    764  C   ILE B 269       2.230  14.961  60.974  1.00  0.00           C  
ATOM    765  O   ILE B 269       2.188  14.889  62.216  1.00  0.00           O  
ATOM    766  CB  ILE B 269       0.188  16.277  60.491  1.00  0.00           C  
ATOM    767  CG1 ILE B 269      -1.105  16.339  59.668  1.00  0.00           C  
ATOM    768  CG2 ILE B 269       1.074  17.514  60.208  1.00  0.00           C  
ATOM    769  CD1 ILE B 269      -1.982  17.533  60.006  1.00  0.00           C  
ATOM    770  N   VAL B 270       3.360  14.992  60.275  1.00  0.00           N  
ATOM    771  CA  VAL B 270       4.674  14.921  60.906  1.00  0.00           C  
ATOM    772  C   VAL B 270       5.440  16.186  60.626  1.00  0.00           C  
ATOM    773  O   VAL B 270       5.535  16.597  59.466  1.00  0.00           O  
ATOM    774  CB  VAL B 270       5.504  13.742  60.337  1.00  0.00           C  
ATOM    775  CG1 VAL B 270       6.931  13.806  60.868  1.00  0.00           C  
ATOM    776  CG2 VAL B 270       4.868  12.416  60.726  1.00  0.00           C  
ATOM    777  N   VAL B 271       5.951  16.807  61.686  1.00  0.00           N  
ATOM    778  CA  VAL B 271       6.760  17.995  61.537  1.00  0.00           C  
ATOM    779  C   VAL B 271       8.200  17.482  61.366  1.00  0.00           C  
ATOM    780  O   VAL B 271       8.781  16.877  62.275  1.00  0.00           O  
ATOM    781  CB  VAL B 271       6.685  18.906  62.769  1.00  0.00           C  
ATOM    782  CG1 VAL B 271       7.610  20.111  62.580  1.00  0.00           C  
ATOM    783  CG2 VAL B 271       5.231  19.391  62.971  1.00  0.00           C  
ATOM    784  N   LEU B 272       8.773  17.718  60.200  1.00  0.00           N  
ATOM    785  CA  LEU B 272      10.130  17.247  59.940  1.00  0.00           C  
ATOM    786  C   LEU B 272      11.203  18.200  60.403  1.00  0.00           C  
ATOM    787  O   LEU B 272      12.259  17.783  60.912  1.00  0.00           O  
ATOM    788  CB  LEU B 272      10.296  16.976  58.449  1.00  0.00           C  
ATOM    789  CG  LEU B 272       9.393  15.847  57.942  1.00  0.00           C  
ATOM    790  CD1 LEU B 272       9.536  15.735  56.445  1.00  0.00           C  
ATOM    791  CD2 LEU B 272       9.768  14.521  58.637  1.00  0.00           C  
ATOM    792  N   ASN B 273      10.941  19.487  60.259  1.00  0.00           N  
ATOM    793  CA  ASN B 273      11.947  20.472  60.617  1.00  0.00           C  
ATOM    794  C   ASN B 273      11.278  21.827  60.795  1.00  0.00           C  
ATOM    795  O   ASN B 273      10.553  22.266  59.924  1.00  0.00           O  
ATOM    796  CB  ASN B 273      12.968  20.543  59.471  1.00  0.00           C  
ATOM    797  CG  ASN B 273      14.203  21.308  59.840  1.00  0.00           C  
ATOM    798  OD1 ASN B 273      15.043  20.822  60.598  1.00  0.00           O  
ATOM    799  ND2 ASN B 273      14.326  22.518  59.315  1.00  0.00           N  
ATOM    800  N   ARG B 274      11.532  22.501  61.908  1.00  0.00           N  
ATOM    801  CA  ARG B 274      10.902  23.802  62.152  1.00  0.00           C  
ATOM    802  C   ARG B 274      11.724  24.991  61.676  1.00  0.00           C  
ATOM    803  O   ARG B 274      12.943  25.020  61.834  1.00  0.00           O  
ATOM    804  CB  ARG B 274      10.575  23.934  63.647  1.00  0.00           C  
ATOM    805  CG  ARG B 274       9.541  22.881  64.092  1.00  0.00           C  
ATOM    806  CD  ARG B 274       9.241  22.911  65.585  1.00  0.00           C  
ATOM    807  NE  ARG B 274       8.265  21.880  65.964  1.00  0.00           N  
ATOM    808  CZ  ARG B 274       8.503  20.565  65.961  1.00  0.00           C  
ATOM    809  NH1 ARG B 274       9.693  20.087  65.600  1.00  0.00           N  
ATOM    810  NH2 ARG B 274       7.545  19.719  66.316  1.00  0.00           N  
ATOM    811  N   ALA B 275      11.051  25.980  61.098  1.00  0.00           N  
ATOM    812  CA  ALA B 275      11.732  27.172  60.587  1.00  0.00           C  
ATOM    813  C   ALA B 275      11.884  28.218  61.671  1.00  0.00           C  
ATOM    814  O   ALA B 275      11.040  28.320  62.549  1.00  0.00           O  
ATOM    815  CB  ALA B 275      10.946  27.771  59.415  1.00  0.00           C  
ATOM    816  N   GLU B 276      12.972  28.974  61.627  1.00  0.00           N  
ATOM    817  CA  GLU B 276      13.160  30.038  62.603  1.00  0.00           C  
ATOM    818  C   GLU B 276      12.449  31.251  62.030  1.00  0.00           C  
ATOM    819  O   GLU B 276      11.959  31.211  60.897  1.00  0.00           O  
ATOM    820  CB  GLU B 276      14.631  30.363  62.785  1.00  0.00           C  
ATOM    821  CG  GLU B 276      15.402  29.341  63.556  1.00  0.00           C  
ATOM    822  CD  GLU B 276      16.863  29.705  63.576  1.00  0.00           C  
ATOM    823  OE1 GLU B 276      17.161  30.921  63.499  1.00  0.00           O  
ATOM    824  OE2 GLU B 276      17.702  28.789  63.682  1.00  0.00           O  
ATOM    825  N   THR B 277      12.374  32.313  62.824  1.00  0.00           N  
ATOM    826  CA  THR B 277      11.731  33.536  62.383  1.00  0.00           C  
ATOM    827  C   THR B 277      12.567  34.688  62.938  1.00  0.00           C  
ATOM    828  O   THR B 277      13.203  34.540  63.979  1.00  0.00           O  
ATOM    829  CB  THR B 277      10.277  33.588  62.911  1.00  0.00           C  
ATOM    830  OG1 THR B 277       9.649  34.787  62.455  1.00  0.00           O  
ATOM    831  CG2 THR B 277      10.261  33.554  64.444  1.00  0.00           C  
ATOM    832  N   PRO B 278      12.621  35.837  62.239  1.00  0.00           N  
ATOM    833  CA  PRO B 278      11.972  36.171  60.971  1.00  0.00           C  
ATOM    834  C   PRO B 278      12.692  35.469  59.808  1.00  0.00           C  
ATOM    835  O   PRO B 278      13.857  35.085  59.939  1.00  0.00           O  
ATOM    836  CB  PRO B 278      12.154  37.686  60.907  1.00  0.00           C  
ATOM    837  CG  PRO B 278      13.573  37.824  61.436  1.00  0.00           C  
ATOM    838  CD  PRO B 278      13.400  37.000  62.713  1.00  0.00           C  
ATOM    839  N   LEU B 279      12.014  35.324  58.674  1.00  0.00           N  
ATOM    840  CA  LEU B 279      12.637  34.682  57.507  1.00  0.00           C  
ATOM    841  C   LEU B 279      13.520  35.727  56.822  1.00  0.00           C  
ATOM    842  O   LEU B 279      13.259  36.922  56.931  1.00  0.00           O  
ATOM    843  CB  LEU B 279      11.553  34.196  56.543  1.00  0.00           C  
ATOM    844  CG  LEU B 279      10.555  33.169  57.093  1.00  0.00           C  
ATOM    845  CD1 LEU B 279       9.301  33.101  56.188  1.00  0.00           C  
ATOM    846  CD2 LEU B 279      11.235  31.798  57.245  1.00  0.00           C  
ATOM    847  N   PRO B 281      14.581  35.295  56.110  1.00  0.00           N  
ATOM    848  CA  PRO B 281      15.502  36.207  55.413  1.00  0.00           C  
ATOM    849  C   PRO B 281      14.847  37.031  54.302  1.00  0.00           C  
ATOM    850  O   PRO B 281      15.255  38.155  54.030  1.00  0.00           O  
ATOM    851  CB  PRO B 281      16.564  35.251  54.835  1.00  0.00           C  
ATOM    852  CG  PRO B 281      16.479  34.013  55.744  1.00  0.00           C  
ATOM    853  CD  PRO B 281      14.981  33.891  55.878  1.00  0.00           C  
ATOM    854  N   LEU B 282      13.848  36.444  53.658  1.00  0.00           N  
ATOM    855  CA  LEU B 282      13.111  37.037  52.540  1.00  0.00           C  
ATOM    856  C   LEU B 282      11.663  36.622  52.767  1.00  0.00           C  
ATOM    857  O   LEU B 282      11.415  35.620  53.427  1.00  0.00           O  
ATOM    858  CB  LEU B 282      13.548  36.412  51.207  1.00  0.00           C  
ATOM    859  CG  LEU B 282      14.990  36.491  50.703  1.00  0.00           C  
ATOM    860  CD1 LEU B 282      15.126  35.680  49.431  1.00  0.00           C  
ATOM    861  CD2 LEU B 282      15.361  37.934  50.449  1.00  0.00           C  
ATOM    862  N   ASP B 283      10.725  37.367  52.199  1.00  0.00           N  
ATOM    863  CA  ASP B 283       9.301  37.063  52.337  1.00  0.00           C  
ATOM    864  C   ASP B 283       8.824  36.161  51.197  1.00  0.00           C  
ATOM    865  O   ASP B 283       8.629  36.613  50.083  1.00  0.00           O  
ATOM    866  CB  ASP B 283       8.487  38.362  52.343  1.00  0.00           C  
ATOM    867  CG  ASP B 283       6.972  38.115  52.336  1.00  0.00           C  
ATOM    868  OD1 ASP B 283       6.556  36.964  52.599  1.00  0.00           O  
ATOM    869  OD2 ASP B 283       6.205  39.080  52.087  1.00  0.00           O  
ATOM    870  N   PRO B 291       8.645  34.862  51.469  1.00  0.00           N  
ATOM    871  CA  PRO B 291       8.192  33.901  50.456  1.00  0.00           C  
ATOM    872  C   PRO B 291       6.783  34.151  49.913  1.00  0.00           C  
ATOM    873  O   PRO B 291       6.345  33.454  48.989  1.00  0.00           O  
ATOM    874  CB  PRO B 291       8.318  32.563  51.187  1.00  0.00           C  
ATOM    875  CG  PRO B 291       7.995  32.954  52.596  1.00  0.00           C  
ATOM    876  CD  PRO B 291       8.910  34.163  52.736  1.00  0.00           C  
ATOM    877  N   THR B 292       6.066  35.127  50.478  1.00  0.00           N  
ATOM    878  CA  THR B 292       4.717  35.434  49.976  1.00  0.00           C  
ATOM    879  C   THR B 292       4.831  36.459  48.859  1.00  0.00           C  
ATOM    880  O   THR B 292       3.898  36.657  48.089  1.00  0.00           O  
ATOM    881  CB  THR B 292       3.758  36.035  51.064  1.00  0.00           C  
ATOM    882  OG1 THR B 292       4.199  37.352  51.444  1.00  0.00           O  
ATOM    883  CG2 THR B 292       3.710  35.154  52.285  1.00  0.00           C  
ATOM    884  N   GLY B 293       5.976  37.119  48.781  1.00  0.00           N  
ATOM    885  CA  GLY B 293       6.170  38.120  47.755  1.00  0.00           C  
ATOM    886  C   GLY B 293       5.639  39.503  48.117  1.00  0.00           C  
ATOM    887  O   GLY B 293       5.859  40.454  47.366  1.00  0.00           O  
ATOM    888  N   LYS B 296       4.972  39.627  49.265  1.00  0.00           N  
ATOM    889  CA  LYS B 296       4.405  40.908  49.691  1.00  0.00           C  
ATOM    890  C   LYS B 296       5.486  41.940  49.961  1.00  0.00           C  
ATOM    891  O   LYS B 296       5.415  43.066  49.464  1.00  0.00           O  
ATOM    892  CB  LYS B 296       3.530  40.712  50.935  1.00  0.00           C  
ATOM    893  CG  LYS B 296       2.344  39.803  50.664  1.00  0.00           C  
ATOM    894  CD  LYS B 296       1.468  39.583  51.881  1.00  0.00           C  
ATOM    895  CE  LYS B 296       0.381  38.569  51.542  1.00  0.00           C  
ATOM    896  NZ  LYS B 296      -0.511  38.259  52.698  1.00  0.00           N  
ATOM    897  N   VAL B 297       6.479  41.572  50.761  1.00  0.00           N  
ATOM    898  CA  VAL B 297       7.575  42.485  51.030  1.00  0.00           C  
ATOM    899  C   VAL B 297       8.663  42.173  50.009  1.00  0.00           C  
ATOM    900  O   VAL B 297       9.231  41.081  50.009  1.00  0.00           O  
ATOM    901  CB  VAL B 297       8.139  42.294  52.442  1.00  0.00           C  
ATOM    902  CG1 VAL B 297       9.301  43.258  52.675  1.00  0.00           C  
ATOM    903  CG2 VAL B 297       7.035  42.523  53.473  1.00  0.00           C  
ATOM    904  N   LYS B 298       8.938  43.126  49.126  1.00  0.00           N  
ATOM    905  CA  LYS B 298       9.946  42.927  48.096  1.00  0.00           C  
ATOM    906  C   LYS B 298      11.343  43.051  48.692  1.00  0.00           C  
ATOM    907  O   LYS B 298      11.552  43.766  49.670  1.00  0.00           O  
ATOM    908  CB  LYS B 298       9.755  43.953  46.978  1.00  0.00           C  
ATOM    909  CG  LYS B 298       8.383  43.871  46.307  1.00  0.00           C  
ATOM    910  CD  LYS B 298       8.204  44.979  45.263  1.00  0.00           C  
ATOM    911  CE  LYS B 298       6.821  44.932  44.604  1.00  0.00           C  
ATOM    912  NZ  LYS B 298       6.626  46.039  43.595  1.00  0.00           N  
ATOM    913  N   ALA B 303      12.297  42.339  48.103  1.00  0.00           N  
ATOM    914  CA  ALA B 303      13.675  42.382  48.571  1.00  0.00           C  
ATOM    915  C   ALA B 303      14.551  42.763  47.394  1.00  0.00           C  
ATOM    916  O   ALA B 303      14.197  42.490  46.245  1.00  0.00           O  
ATOM    917  CB  ALA B 303      14.094  41.035  49.110  1.00  0.00           C  
ATOM    918  N   GLU B 305      15.675  43.410  47.690  1.00  0.00           N  
ATOM    919  CA  GLU B 305      16.621  43.817  46.670  1.00  0.00           C  
ATOM    920  C   GLU B 305      17.324  42.584  46.132  1.00  0.00           C  
ATOM    921  O   GLU B 305      17.408  41.559  46.810  1.00  0.00           O  
ATOM    922  CB  GLU B 305      17.652  44.792  47.243  1.00  0.00           C  
ATOM    923  CG  GLU B 305      17.066  46.164  47.551  1.00  0.00           C  
ATOM    924  CD  GLU B 305      16.309  46.722  46.361  1.00  0.00           C  
ATOM    925  OE1 GLU B 305      16.905  46.830  45.275  1.00  0.00           O  
ATOM    926  OE2 GLU B 305      15.114  47.056  46.501  1.00  0.00           O  
ATOM    927  N   LEU B 306      17.840  42.692  44.916  1.00  0.00           N  
ATOM    928  CA  LEU B 306      18.515  41.554  44.301  1.00  0.00           C  
ATOM    929  C   LEU B 306      19.615  40.959  45.173  1.00  0.00           C  
ATOM    930  O   LEU B 306      19.677  39.742  45.358  1.00  0.00           O  
ATOM    931  CB  LEU B 306      19.082  41.968  42.943  1.00  0.00           C  
ATOM    932  CG  LEU B 306      19.846  40.922  42.127  1.00  0.00           C  
ATOM    933  CD1 LEU B 306      18.991  39.680  41.929  1.00  0.00           C  
ATOM    934  CD2 LEU B 306      20.228  41.545  40.787  1.00  0.00           C  
ATOM    935  N   ASP B 307      20.478  41.802  45.743  1.00  0.00           N  
ATOM    936  CA  ASP B 307      21.577  41.261  46.534  1.00  0.00           C  
ATOM    937  C   ASP B 307      21.122  40.429  47.720  1.00  0.00           C  
ATOM    938  O   ASP B 307      21.718  39.388  48.014  1.00  0.00           O  
ATOM    939  CB  ASP B 307      22.572  42.368  46.964  1.00  0.00           C  
ATOM    940  CG  ASP B 307      23.421  42.906  45.785  1.00  0.00           C  
ATOM    941  OD1 ASP B 307      23.900  42.109  44.929  1.00  0.00           O  
ATOM    942  OD2 ASP B 307      23.650  44.141  45.719  1.00  0.00           O  
ATOM    943  N   THR B 308      20.052  40.852  48.393  1.00  0.00           N  
ATOM    944  CA  THR B 308      19.541  40.085  49.525  1.00  0.00           C  
ATOM    945  C   THR B 308      19.009  38.747  49.028  1.00  0.00           C  
ATOM    946  O   THR B 308      19.185  37.720  49.682  1.00  0.00           O  
ATOM    947  CB  THR B 308      18.382  40.824  50.247  1.00  0.00           C  
ATOM    948  OG1 THR B 308      18.774  42.172  50.535  1.00  0.00           O  
ATOM    949  CG2 THR B 308      18.062  40.131  51.553  1.00  0.00           C  
ATOM    950  N   ARG B 309      18.359  38.759  47.863  1.00  0.00           N  
ATOM    951  CA  ARG B 309      17.805  37.535  47.299  1.00  0.00           C  
ATOM    952  C   ARG B 309      18.921  36.545  46.917  1.00  0.00           C  
ATOM    953  O   ARG B 309      18.812  35.337  47.160  1.00  0.00           O  
ATOM    954  CB  ARG B 309      16.931  37.889  46.095  1.00  0.00           C  
ATOM    955  CG  ARG B 309      15.620  38.646  46.477  1.00  0.00           C  
ATOM    956  CD  ARG B 309      14.907  39.135  45.226  1.00  0.00           C  
ATOM    957  NE  ARG B 309      14.838  38.035  44.266  1.00  0.00           N  
ATOM    958  CZ  ARG B 309      14.939  38.165  42.945  1.00  0.00           C  
ATOM    959  NH1 ARG B 309      15.108  39.364  42.382  1.00  0.00           N  
ATOM    960  NH2 ARG B 309      14.944  37.071  42.191  1.00  0.00           N  
ATOM    961  N   LEU B 310      20.001  37.062  46.335  1.00  0.00           N  
ATOM    962  CA  LEU B 310      21.126  36.219  45.971  1.00  0.00           C  
ATOM    963  C   LEU B 310      21.765  35.649  47.227  1.00  0.00           C  
ATOM    964  O   LEU B 310      22.187  34.490  47.237  1.00  0.00           O  
ATOM    965  CB  LEU B 310      22.173  37.016  45.166  1.00  0.00           C  
ATOM    966  CG  LEU B 310      21.644  37.544  43.826  1.00  0.00           C  
ATOM    967  CD1 LEU B 310      22.743  38.343  43.099  1.00  0.00           C  
ATOM    968  CD2 LEU B 310      21.169  36.378  42.965  1.00  0.00           C  
ATOM    969  N   ASN B 311      21.843  36.437  48.299  1.00  0.00           N  
ATOM    970  CA  ASN B 311      22.463  35.911  49.510  1.00  0.00           C  
ATOM    971  C   ASN B 311      21.597  34.847  50.167  1.00  0.00           C  
ATOM    972  O   ASN B 311      22.057  34.127  51.055  1.00  0.00           O  
ATOM    973  CB  ASN B 311      22.734  37.013  50.553  1.00  0.00           C  
ATOM    974  CG  ASN B 311      23.804  38.002  50.118  1.00  0.00           C  
ATOM    975  OD1 ASN B 311      24.609  37.732  49.230  1.00  0.00           O  
ATOM    976  ND2 ASN B 311      23.833  39.148  50.776  1.00  0.00           N  
ATOM    977  N   ASN B 312      20.345  34.744  49.732  1.00  0.00           N  
ATOM    978  CA  ASN B 312      19.401  33.784  50.318  1.00  0.00           C  
ATOM    979  C   ASN B 312      18.627  33.043  49.238  1.00  0.00           C  
ATOM    980  O   ASN B 312      17.390  32.943  49.281  1.00  0.00           O  
ATOM    981  CB  ASN B 312      18.425  34.550  51.231  1.00  0.00           C  
ATOM    982  CG  ASN B 312      19.141  35.252  52.382  1.00  0.00           C  
ATOM    983  OD1 ASN B 312      19.490  34.621  53.386  1.00  0.00           O  
ATOM    984  ND2 ASN B 312      19.401  36.551  52.224  1.00  0.00           N  
ATOM    985  N   ARG B 313      19.357  32.510  48.265  1.00  0.00           N  
ATOM    986  CA  ARG B 313      18.730  31.804  47.170  1.00  0.00           C  
ATOM    987  C   ARG B 313      17.786  30.700  47.555  1.00  0.00           C  
ATOM    988  O   ARG B 313      16.801  30.491  46.854  1.00  0.00           O  
ATOM    989  CB  ARG B 313      19.784  31.238  46.209  1.00  0.00           C  
ATOM    990  CG  ARG B 313      20.222  32.173  45.180  1.00  0.00           C  
ATOM    991  CD  ARG B 313      19.053  32.588  44.242  1.00  0.00           C  
ATOM    992  NE  ARG B 313      19.617  33.056  42.963  1.00  0.00           N  
ATOM    993  CZ  ARG B 313      18.966  33.774  42.043  1.00  0.00           C  
ATOM    994  NH1 ARG B 313      17.692  34.147  42.231  1.00  0.00           N  
ATOM    995  NH2 ARG B 313      19.572  34.065  40.886  1.00  0.00           N  
ATOM    996  N   PHE B 314      18.070  29.980  48.648  1.00  0.00           N  
ATOM    997  CA  PHE B 314      17.175  28.897  49.066  1.00  0.00           C  
ATOM    998  C   PHE B 314      15.798  29.430  49.409  1.00  0.00           C  
ATOM    999  O   PHE B 314      14.809  28.722  49.264  1.00  0.00           O  
ATOM   1000  CB  PHE B 314      17.747  28.117  50.264  1.00  0.00           C  
ATOM   1001  CG  PHE B 314      17.952  28.949  51.484  1.00  0.00           C  
ATOM   1002  CD1 PHE B 314      19.121  29.698  51.636  1.00  0.00           C  
ATOM   1003  CD2 PHE B 314      16.967  29.021  52.469  1.00  0.00           C  
ATOM   1004  CE1 PHE B 314      19.303  30.516  52.765  1.00  0.00           C  
ATOM   1005  CE2 PHE B 314      17.136  29.820  53.584  1.00  0.00           C  
ATOM   1006  CZ  PHE B 314      18.306  30.575  53.737  1.00  0.00           C  
ATOM   1007  N   MET B 315      15.719  30.662  49.892  1.00  0.00           N  
ATOM   1008  CA  MET B 315      14.407  31.265  50.191  1.00  0.00           C  
ATOM   1009  C   MET B 315      13.831  31.823  48.898  1.00  0.00           C  
ATOM   1010  O   MET B 315      12.627  31.713  48.631  1.00  0.00           O  
ATOM   1011  CB  MET B 315      14.525  32.458  51.150  1.00  0.00           C  
ATOM   1012  CG  MET B 315      14.916  32.155  52.566  1.00  0.00           C  
ATOM   1013  SD  MET B 315      13.646  31.139  53.397  1.00  0.00           S  
ATOM   1014  CE  MET B 315      12.141  32.056  53.036  1.00  0.00           C  
ATOM   1015  N   ASP B 316      14.694  32.437  48.091  1.00  0.00           N  
ATOM   1016  CA  ASP B 316      14.240  33.061  46.857  1.00  0.00           C  
ATOM   1017  C   ASP B 316      13.470  32.097  45.953  1.00  0.00           C  
ATOM   1018  O   ASP B 316      12.399  32.450  45.450  1.00  0.00           O  
ATOM   1019  CB  ASP B 316      15.436  33.693  46.125  1.00  0.00           C  
ATOM   1020  CG  ASP B 316      15.020  34.772  45.130  1.00  0.00           C  
ATOM   1021  OD1 ASP B 316      14.119  35.601  45.440  1.00  0.00           O  
ATOM   1022  OD2 ASP B 316      15.644  34.842  44.045  1.00  0.00           O  
ATOM   1023  N   LEU B 317      13.977  30.875  45.788  1.00  0.00           N  
ATOM   1024  CA  LEU B 317      13.291  29.905  44.937  1.00  0.00           C  
ATOM   1025  C   LEU B 317      11.961  29.387  45.465  1.00  0.00           C  
ATOM   1026  O   LEU B 317      11.249  28.692  44.748  1.00  0.00           O  
ATOM   1027  CB  LEU B 317      14.188  28.701  44.573  1.00  0.00           C  
ATOM   1028  CG  LEU B 317      14.981  28.928  43.278  1.00  0.00           C  
ATOM   1029  CD1 LEU B 317      16.061  29.958  43.547  1.00  0.00           C  
ATOM   1030  CD2 LEU B 317      15.588  27.634  42.768  1.00  0.00           C  
ATOM   1031  N   ARG B 318      11.629  29.707  46.713  1.00  0.00           N  
ATOM   1032  CA  ARG B 318      10.335  29.284  47.251  1.00  0.00           C  
ATOM   1033  C   ARG B 318       9.241  30.112  46.615  1.00  0.00           C  
ATOM   1034  O   ARG B 318       8.064  29.766  46.708  1.00  0.00           O  
ATOM   1035  CB  ARG B 318      10.281  29.422  48.775  1.00  0.00           C  
ATOM   1036  CG  ARG B 318      11.293  28.531  49.454  1.00  0.00           C  
ATOM   1037  CD  ARG B 318      11.224  28.598  50.960  1.00  0.00           C  
ATOM   1038  NE  ARG B 318      12.329  27.839  51.549  1.00  0.00           N  
ATOM   1039  CZ  ARG B 318      12.555  27.743  52.849  1.00  0.00           C  
ATOM   1040  NH1 ARG B 318      11.743  28.363  53.719  1.00  0.00           N  
ATOM   1041  NH2 ARG B 318      13.604  27.050  53.284  1.00  0.00           N  
ATOM   1042  N   ARG B 319       9.622  31.211  45.973  1.00  0.00           N  
ATOM   1043  CA  ARG B 319       8.633  32.022  45.270  1.00  0.00           C  
ATOM   1044  C   ARG B 319       8.478  31.441  43.865  1.00  0.00           C  
ATOM   1045  O   ARG B 319       9.466  31.236  43.142  1.00  0.00           O  
ATOM   1046  CB  ARG B 319       9.055  33.494  45.206  1.00  0.00           C  
ATOM   1047  CG  ARG B 319       8.998  34.137  46.598  1.00  0.00           C  
ATOM   1048  CD  ARG B 319       9.212  35.625  46.577  1.00  0.00           C  
ATOM   1049  NE  ARG B 319      10.408  36.041  45.853  1.00  0.00           N  
ATOM   1050  CZ  ARG B 319      10.397  36.602  44.646  1.00  0.00           C  
ATOM   1051  NH1 ARG B 319       9.248  36.816  44.026  1.00  0.00           N  
ATOM   1052  NH2 ARG B 319      11.540  36.945  44.057  1.00  0.00           N  
ATOM   1053  N   PRO B 320       7.236  31.160  43.463  1.00  0.00           N  
ATOM   1054  CA  PRO B 320       6.932  30.593  42.149  1.00  0.00           C  
ATOM   1055  C   PRO B 320       7.607  31.258  40.938  1.00  0.00           C  
ATOM   1056  O   PRO B 320       8.064  30.563  40.040  1.00  0.00           O  
ATOM   1057  CB  PRO B 320       5.402  30.704  42.079  1.00  0.00           C  
ATOM   1058  CG  PRO B 320       5.015  30.446  43.511  1.00  0.00           C  
ATOM   1059  CD  PRO B 320       5.985  31.397  44.214  1.00  0.00           C  
ATOM   1060  N   GLU B 321       7.672  32.586  40.900  1.00  0.00           N  
ATOM   1061  CA  GLU B 321       8.279  33.235  39.743  1.00  0.00           C  
ATOM   1062  C   GLU B 321       9.791  33.011  39.638  1.00  0.00           C  
ATOM   1063  O   GLU B 321      10.347  33.118  38.544  1.00  0.00           O  
ATOM   1064  CB  GLU B 321       7.954  34.748  39.707  1.00  0.00           C  
ATOM   1065  CG  GLU B 321       8.445  35.539  40.895  1.00  0.00           C  
ATOM   1066  CD  GLU B 321       8.069  37.020  40.816  1.00  0.00           C  
ATOM   1067  OE1 GLU B 321       6.964  37.318  40.302  1.00  0.00           O  
ATOM   1068  OE2 GLU B 321       8.857  37.877  41.291  1.00  0.00           O  
ATOM   1069  N   VAL B 322      10.451  32.701  40.750  1.00  0.00           N  
ATOM   1070  CA  VAL B 322      11.886  32.434  40.716  1.00  0.00           C  
ATOM   1071  C   VAL B 322      12.093  30.953  40.383  1.00  0.00           C  
ATOM   1072  O   VAL B 322      12.936  30.608  39.541  1.00  0.00           O  
ATOM   1073  CB  VAL B 322      12.554  32.780  42.067  1.00  0.00           C  
ATOM   1074  CG1 VAL B 322      14.053  32.449  42.028  1.00  0.00           C  
ATOM   1075  CG2 VAL B 322      12.360  34.250  42.357  1.00  0.00           C  
ATOM   1076  N   MET B 323      11.341  30.072  41.042  1.00  0.00           N  
ATOM   1077  CA  MET B 323      11.441  28.645  40.735  1.00  0.00           C  
ATOM   1078  C   MET B 323      11.168  28.468  39.227  1.00  0.00           C  
ATOM   1079  O   MET B 323      11.776  27.617  38.560  1.00  0.00           O  
ATOM   1080  CB  MET B 323      10.407  27.842  41.537  1.00  0.00           C  
ATOM   1081  CG  MET B 323      10.304  26.370  41.129  1.00  0.00           C  
ATOM   1082  SD  MET B 323      11.776  25.454  41.560  1.00  0.00           S  
ATOM   1083  CE  MET B 323      11.662  25.472  43.436  1.00  0.00           C  
ATOM   1084  N   ALA B 324      10.267  29.286  38.684  1.00  0.00           N  
ATOM   1085  CA  ALA B 324       9.932  29.191  37.274  1.00  0.00           C  
ATOM   1086  C   ALA B 324      11.153  29.399  36.394  1.00  0.00           C  
ATOM   1087  O   ALA B 324      11.338  28.717  35.387  1.00  0.00           O  
ATOM   1088  CB  ALA B 324       8.849  30.219  36.899  1.00  0.00           C  
ATOM   1089  N   ILE B 325      11.972  30.362  36.758  1.00  0.00           N  
ATOM   1090  CA  ILE B 325      13.160  30.633  35.965  1.00  0.00           C  
ATOM   1091  C   ILE B 325      14.109  29.442  36.002  1.00  0.00           C  
ATOM   1092  O   ILE B 325      14.671  29.046  34.967  1.00  0.00           O  
ATOM   1093  CB  ILE B 325      13.899  31.887  36.493  1.00  0.00           C  
ATOM   1094  CG1 ILE B 325      13.013  33.125  36.289  1.00  0.00           C  
ATOM   1095  CG2 ILE B 325      15.212  32.119  35.711  1.00  0.00           C  
ATOM   1096  CD1 ILE B 325      13.600  34.411  36.975  1.00  0.00           C  
ATOM   1097  N   PHE B 332      14.294  28.848  37.180  1.00  0.00           N  
ATOM   1098  CA  PHE B 332      15.241  27.741  37.212  1.00  0.00           C  
ATOM   1099  C   PHE B 332      14.735  26.449  36.609  1.00  0.00           C  
ATOM   1100  O   PHE B 332      15.528  25.644  36.118  1.00  0.00           O  
ATOM   1101  CB  PHE B 332      15.844  27.613  38.604  1.00  0.00           C  
ATOM   1102  CG  PHE B 332      16.727  28.776  38.920  1.00  0.00           C  
ATOM   1103  CD1 PHE B 332      18.020  28.837  38.365  1.00  0.00           C  
ATOM   1104  CD2 PHE B 332      16.234  29.895  39.590  1.00  0.00           C  
ATOM   1105  CE1 PHE B 332      18.813  30.000  38.465  1.00  0.00           C  
ATOM   1106  CE2 PHE B 332      17.010  31.073  39.698  1.00  0.00           C  
ATOM   1107  CZ  PHE B 332      18.303  31.133  39.135  1.00  0.00           C  
ATOM   1108  N   LYS B 333      13.414  26.267  36.602  1.00  0.00           N  
ATOM   1109  CA  LYS B 333      12.829  25.115  35.947  1.00  0.00           C  
ATOM   1110  C   LYS B 333      13.057  25.329  34.466  1.00  0.00           C  
ATOM   1111  O   LYS B 333      13.435  24.402  33.742  1.00  0.00           O  
ATOM   1112  CB  LYS B 333      11.322  25.031  36.231  1.00  0.00           C  
ATOM   1113  CG  LYS B 333      11.012  24.441  37.613  1.00  0.00           C  
ATOM   1114  CD  LYS B 333       9.506  24.339  37.799  1.00  0.00           C  
ATOM   1115  CE  LYS B 333       9.142  23.545  39.068  1.00  0.00           C  
ATOM   1116  NZ  LYS B 333       7.632  23.342  39.150  1.00  0.00           N  
ATOM   1117  N   ILE B 334      12.834  26.560  34.005  1.00  0.00           N  
ATOM   1118  CA  ILE B 334      13.040  26.842  32.589  1.00  0.00           C  
ATOM   1119  C   ILE B 334      14.521  26.706  32.226  1.00  0.00           C  
ATOM   1120  O   ILE B 334      14.846  26.191  31.173  1.00  0.00           O  
ATOM   1121  CB  ILE B 334      12.492  28.256  32.200  1.00  0.00           C  
ATOM   1122  CG1 ILE B 334      10.949  28.214  32.242  1.00  0.00           C  
ATOM   1123  CG2 ILE B 334      12.928  28.614  30.774  1.00  0.00           C  
ATOM   1124  CD1 ILE B 334      10.234  29.570  31.911  1.00  0.00           C  
ATOM   1125  N   ARG B 335      15.411  27.132  33.105  1.00  0.00           N  
ATOM   1126  CA  ARG B 335      16.830  26.974  32.799  1.00  0.00           C  
ATOM   1127  C   ARG B 335      17.139  25.491  32.543  1.00  0.00           C  
ATOM   1128  O   ARG B 335      17.803  25.128  31.550  1.00  0.00           O  
ATOM   1129  CB  ARG B 335      17.689  27.508  33.939  1.00  0.00           C  
ATOM   1130  CG  ARG B 335      19.186  27.215  33.760  1.00  0.00           C  
ATOM   1131  CD  ARG B 335      20.092  27.952  34.760  1.00  0.00           C  
ATOM   1132  NE  ARG B 335      21.485  27.508  34.593  1.00  0.00           N  
ATOM   1133  CZ  ARG B 335      22.526  28.292  34.297  1.00  0.00           C  
ATOM   1134  NH1 ARG B 335      22.367  29.602  34.131  1.00  0.00           N  
ATOM   1135  NH2 ARG B 335      23.738  27.750  34.125  1.00  0.00           N  
ATOM   1136  N   SER B 336      16.648  24.621  33.412  1.00  0.00           N  
ATOM   1137  CA  SER B 336      16.904  23.196  33.220  1.00  0.00           C  
ATOM   1138  C   SER B 336      16.275  22.702  31.912  1.00  0.00           C  
ATOM   1139  O   SER B 336      16.874  21.909  31.184  1.00  0.00           O  
ATOM   1140  CB  SER B 336      16.378  22.408  34.437  1.00  0.00           C  
ATOM   1141  OG  SER B 336      16.589  21.021  34.280  1.00  0.00           O  
ATOM   1142  N   SER B 337      15.075  23.172  31.575  1.00  0.00           N  
ATOM   1143  CA  SER B 337      14.475  22.724  30.307  1.00  0.00           C  
ATOM   1144  C   SER B 337      15.314  23.191  29.103  1.00  0.00           C  
ATOM   1145  O   SER B 337      15.467  22.473  28.147  1.00  0.00           O  
ATOM   1146  CB  SER B 337      13.055  23.276  30.142  1.00  0.00           C  
ATOM   1147  OG  SER B 337      12.221  22.759  31.166  1.00  0.00           O  
ATOM   1148  N   VAL B 338      15.818  24.414  29.149  1.00  0.00           N  
ATOM   1149  CA  VAL B 338      16.632  24.909  28.039  1.00  0.00           C  
ATOM   1150  C   VAL B 338      17.873  24.040  27.836  1.00  0.00           C  
ATOM   1151  O   VAL B 338      18.189  23.681  26.696  1.00  0.00           O  
ATOM   1152  CB  VAL B 338      17.033  26.389  28.275  1.00  0.00           C  
ATOM   1153  CG1 VAL B 338      18.156  26.828  27.295  1.00  0.00           C  
ATOM   1154  CG2 VAL B 338      15.785  27.247  28.066  1.00  0.00           C  
ATOM   1155  N   PHE B 339      18.564  23.693  28.923  1.00  0.00           N  
ATOM   1156  CA  PHE B 339      19.752  22.845  28.787  1.00  0.00           C  
ATOM   1157  C   PHE B 339      19.372  21.499  28.149  1.00  0.00           C  
ATOM   1158  O   PHE B 339      20.075  20.985  27.264  1.00  0.00           O  
ATOM   1159  CB  PHE B 339      20.434  22.601  30.153  1.00  0.00           C  
ATOM   1160  CG  PHE B 339      21.412  23.673  30.537  1.00  0.00           C  
ATOM   1161  CD1 PHE B 339      20.973  24.953  30.878  1.00  0.00           C  
ATOM   1162  CD2 PHE B 339      22.776  23.411  30.544  1.00  0.00           C  
ATOM   1163  CE1 PHE B 339      21.882  25.961  31.225  1.00  0.00           C  
ATOM   1164  CE2 PHE B 339      23.700  24.421  30.895  1.00  0.00           C  
ATOM   1165  CZ  PHE B 339      23.242  25.705  31.237  1.00  0.00           C  
ATOM   1166  N   LYS B 340      18.266  20.917  28.601  1.00  0.00           N  
ATOM   1167  CA  LYS B 340      17.847  19.632  28.028  1.00  0.00           C  
ATOM   1168  C   LYS B 340      17.490  19.714  26.546  1.00  0.00           C  
ATOM   1169  O   LYS B 340      17.914  18.867  25.754  1.00  0.00           O  
ATOM   1170  CB  LYS B 340      16.663  19.045  28.809  1.00  0.00           C  
ATOM   1171  CG  LYS B 340      15.949  17.893  28.069  1.00  0.00           C  
ATOM   1172  CD  LYS B 340      14.971  17.118  29.004  1.00  0.00           C  
ATOM   1173  CE  LYS B 340      14.008  16.200  28.211  1.00  0.00           C  
ATOM   1174  NZ  LYS B 340      14.730  15.221  27.339  1.00  0.00           N  
ATOM   1175  N   ALA B 341      16.708  20.729  26.179  1.00  0.00           N  
ATOM   1176  CA  ALA B 341      16.301  20.893  24.791  1.00  0.00           C  
ATOM   1177  C   ALA B 341      17.539  21.039  23.891  1.00  0.00           C  
ATOM   1178  O   ALA B 341      17.615  20.477  22.793  1.00  0.00           O  
ATOM   1179  CB  ALA B 341      15.389  22.132  24.652  1.00  0.00           C  
ATOM   1180  N   VAL B 342      18.498  21.829  24.346  1.00  0.00           N  
ATOM   1181  CA  VAL B 342      19.714  22.035  23.559  1.00  0.00           C  
ATOM   1182  C   VAL B 342      20.461  20.717  23.353  1.00  0.00           C  
ATOM   1183  O   VAL B 342      20.834  20.368  22.235  1.00  0.00           O  
ATOM   1184  CB  VAL B 342      20.598  23.085  24.266  1.00  0.00           C  
ATOM   1185  CG1 VAL B 342      22.015  23.044  23.743  1.00  0.00           C  
ATOM   1186  CG2 VAL B 342      19.979  24.472  24.043  1.00  0.00           C  
ATOM   1187  N   ARG B 343      20.675  19.967  24.425  1.00  0.00           N  
ATOM   1188  CA  ARG B 343      21.387  18.697  24.266  1.00  0.00           C  
ATOM   1189  C   ARG B 343      20.587  17.722  23.404  1.00  0.00           C  
ATOM   1190  O   ARG B 343      21.174  16.990  22.615  1.00  0.00           O  
ATOM   1191  CB  ARG B 343      21.663  18.034  25.621  1.00  0.00           C  
ATOM   1192  CG  ARG B 343      22.585  18.843  26.528  1.00  0.00           C  
ATOM   1193  CD  ARG B 343      22.979  17.950  27.719  1.00  0.00           C  
ATOM   1194  NE  ARG B 343      23.811  18.656  28.676  1.00  0.00           N  
ATOM   1195  CZ  ARG B 343      23.344  19.264  29.766  1.00  0.00           C  
ATOM   1196  NH1 ARG B 343      22.037  19.242  30.034  1.00  0.00           N  
ATOM   1197  NH2 ARG B 343      24.198  19.895  30.582  1.00  0.00           N  
ATOM   1198  N   ASP B 344      19.258  17.695  23.551  1.00  0.00           N  
ATOM   1199  CA  ASP B 344      18.484  16.765  22.718  1.00  0.00           C  
ATOM   1200  C   ASP B 344      18.639  17.115  21.233  1.00  0.00           C  
ATOM   1201  O   ASP B 344      18.783  16.221  20.371  1.00  0.00           O  
ATOM   1202  CB  ASP B 344      16.990  16.795  23.089  1.00  0.00           C  
ATOM   1203  CG  ASP B 344      16.708  16.183  24.450  1.00  0.00           C  
ATOM   1204  OD1 ASP B 344      17.559  15.426  24.959  1.00  0.00           O  
ATOM   1205  OD2 ASP B 344      15.620  16.446  24.999  1.00  0.00           O  
ATOM   1206  N   PHE B 345      18.608  18.410  20.922  1.00  0.00           N  
ATOM   1207  CA  PHE B 345      18.726  18.827  19.522  1.00  0.00           C  
ATOM   1208  C   PHE B 345      20.102  18.389  18.988  1.00  0.00           C  
ATOM   1209  O   PHE B 345      20.204  17.843  17.887  1.00  0.00           O  
ATOM   1210  CB  PHE B 345      18.602  20.347  19.406  1.00  0.00           C  
ATOM   1211  CG  PHE B 345      18.467  20.829  18.000  1.00  0.00           C  
ATOM   1212  CD1 PHE B 345      17.243  20.715  17.330  1.00  0.00           C  
ATOM   1213  CD2 PHE B 345      19.557  21.355  17.324  1.00  0.00           C  
ATOM   1214  CE1 PHE B 345      17.126  21.127  15.996  1.00  0.00           C  
ATOM   1215  CE2 PHE B 345      19.449  21.764  15.993  1.00  0.00           C  
ATOM   1216  CZ  PHE B 345      18.240  21.651  15.337  1.00  0.00           C  
ATOM   1217  N   PHE B 347      21.160  18.648  19.756  1.00  0.00           N  
ATOM   1218  CA  PHE B 347      22.498  18.211  19.332  1.00  0.00           C  
ATOM   1219  C   PHE B 347      22.502  16.693  19.081  1.00  0.00           C  
ATOM   1220  O   PHE B 347      22.967  16.218  18.037  1.00  0.00           O  
ATOM   1221  CB  PHE B 347      23.562  18.539  20.401  1.00  0.00           C  
ATOM   1222  CG  PHE B 347      24.077  19.979  20.353  1.00  0.00           C  
ATOM   1223  CD1 PHE B 347      24.716  20.472  19.210  1.00  0.00           C  
ATOM   1224  CD2 PHE B 347      23.937  20.813  21.455  1.00  0.00           C  
ATOM   1225  CE1 PHE B 347      25.209  21.798  19.171  1.00  0.00           C  
ATOM   1226  CE2 PHE B 347      24.418  22.142  21.433  1.00  0.00           C  
ATOM   1227  CZ  PHE B 347      25.053  22.628  20.293  1.00  0.00           C  
ATOM   1228  N   HIS B 348      21.985  15.921  20.028  1.00  0.00           N  
ATOM   1229  CA  HIS B 348      21.995  14.468  19.837  1.00  0.00           C  
ATOM   1230  C   HIS B 348      21.233  14.042  18.574  1.00  0.00           C  
ATOM   1231  O   HIS B 348      21.689  13.175  17.811  1.00  0.00           O  
ATOM   1232  CB  HIS B 348      21.395  13.748  21.044  1.00  0.00           C  
ATOM   1233  CG  HIS B 348      21.501  12.256  20.947  1.00  0.00           C  
ATOM   1234  ND1 HIS B 348      20.406  11.436  20.764  1.00  0.00           N  
ATOM   1235  CD2 HIS B 348      22.585  11.444  20.940  1.00  0.00           C  
ATOM   1236  CE1 HIS B 348      20.808  10.184  20.652  1.00  0.00           C  
ATOM   1237  NE2 HIS B 348      22.124  10.160  20.757  1.00  0.00           N  
ATOM   1238  N   GLU B 349      20.077  14.663  18.348  1.00  0.00           N  
ATOM   1239  CA  GLU B 349      19.259  14.322  17.192  1.00  0.00           C  
ATOM   1240  C   GLU B 349      19.966  14.638  15.902  1.00  0.00           C  
ATOM   1241  O   GLU B 349      19.652  14.070  14.853  1.00  0.00           O  
ATOM   1242  CB  GLU B 349      17.936  15.091  17.238  1.00  0.00           C  
ATOM   1243  CG  GLU B 349      16.977  14.638  18.339  1.00  0.00           C  
ATOM   1244  CD  GLU B 349      15.820  15.624  18.526  1.00  0.00           C  
ATOM   1245  OE1 GLU B 349      15.375  16.201  17.501  1.00  0.00           O  
ATOM   1246  OE2 GLU B 349      15.351  15.819  19.681  1.00  0.00           O  
ATOM   1247  N   ASN B 352      20.917  15.558  15.964  1.00  0.00           N  
ATOM   1248  CA  ASN B 352      21.619  15.957  14.761  1.00  0.00           C  
ATOM   1249  C   ASN B 352      23.014  15.364  14.598  1.00  0.00           C  
ATOM   1250  O   ASN B 352      23.820  15.894  13.874  1.00  0.00           O  
ATOM   1251  CB  ASN B 352      21.612  17.490  14.648  1.00  0.00           C  
ATOM   1252  CG  ASN B 352      20.249  18.012  14.249  1.00  0.00           C  
ATOM   1253  OD1 ASN B 352      19.390  18.363  15.098  1.00  0.00           O  
ATOM   1254  ND2 ASN B 352      20.000  17.996  12.954  1.00  0.00           N  
ATOM   1255  N   GLY B 361      23.274  14.255  15.297  1.00  0.00           N  
ATOM   1256  CA  GLY B 361      24.550  13.562  15.144  1.00  0.00           C  
ATOM   1257  C   GLY B 361      25.736  14.138  15.866  1.00  0.00           C  
ATOM   1258  O   GLY B 361      26.879  13.776  15.575  1.00  0.00           O  
ATOM   1259  N   PHE B 362      25.489  15.039  16.813  1.00  0.00           N  
ATOM   1260  CA  PHE B 362      26.601  15.609  17.554  1.00  0.00           C  
ATOM   1261  C   PHE B 362      27.013  14.767  18.747  1.00  0.00           C  
ATOM   1262  O   PHE B 362      26.180  14.166  19.408  1.00  0.00           O  
ATOM   1263  CB  PHE B 362      26.274  17.028  18.028  1.00  0.00           C  
ATOM   1264  CG  PHE B 362      26.335  18.056  16.912  1.00  0.00           C  
ATOM   1265  CD1 PHE B 362      25.379  18.057  15.905  1.00  0.00           C  
ATOM   1266  CD2 PHE B 362      27.374  18.985  16.864  1.00  0.00           C  
ATOM   1267  CE1 PHE B 362      25.456  18.995  14.845  1.00  0.00           C  
ATOM   1268  CE2 PHE B 362      27.467  19.920  15.815  1.00  0.00           C  
ATOM   1269  CZ  PHE B 362      26.505  19.923  14.805  1.00  0.00           C  
ATOM   1270  N   ILE B 363      28.311  14.741  19.016  1.00  0.00           N  
ATOM   1271  CA  ILE B 363      28.857  13.992  20.133  1.00  0.00           C  
ATOM   1272  C   ILE B 363      29.288  14.997  21.209  1.00  0.00           C  
ATOM   1273  O   ILE B 363      29.876  16.026  20.895  1.00  0.00           O  
ATOM   1274  CB  ILE B 363      30.071  13.167  19.662  1.00  0.00           C  
ATOM   1275  CG1 ILE B 363      29.587  12.073  18.704  1.00  0.00           C  
ATOM   1276  CG2 ILE B 363      30.817  12.559  20.883  1.00  0.00           C  
ATOM   1277  CD1 ILE B 363      30.725  11.387  17.913  1.00  0.00           C  
ATOM   1278  N   GLU B 364      28.964  14.716  22.467  1.00  0.00           N  
ATOM   1279  CA  GLU B 364      29.341  15.640  23.531  1.00  0.00           C  
ATOM   1280  C   GLU B 364      30.815  15.455  23.873  1.00  0.00           C  
ATOM   1281  O   GLU B 364      31.290  14.315  24.003  1.00  0.00           O  
ATOM   1282  CB  GLU B 364      28.517  15.380  24.801  1.00  0.00           C  
ATOM   1283  CG  GLU B 364      28.809  16.417  25.911  1.00  0.00           C  
ATOM   1284  CD  GLU B 364      28.036  16.168  27.203  1.00  0.00           C  
ATOM   1285  OE1 GLU B 364      27.198  15.245  27.245  1.00  0.00           O  
ATOM   1286  OE2 GLU B 364      28.253  16.918  28.166  1.00  0.00           O  
ATOM   1287  N   ILE B 365      31.537  16.565  23.993  1.00  0.00           N  
ATOM   1288  CA  ILE B 365      32.932  16.480  24.396  1.00  0.00           C  
ATOM   1289  C   ILE B 365      33.159  17.358  25.617  1.00  0.00           C  
ATOM   1290  O   ILE B 365      32.275  18.134  26.014  1.00  0.00           O  
ATOM   1291  CB  ILE B 365      33.912  16.912  23.295  1.00  0.00           C  
ATOM   1292  CG1 ILE B 365      33.720  18.402  22.970  1.00  0.00           C  
ATOM   1293  CG2 ILE B 365      33.773  15.960  22.092  1.00  0.00           C  
ATOM   1294  CD1 ILE B 365      34.800  18.920  22.000  1.00  0.00           C  
ATOM   1295  N   HIS B 366      34.333  17.210  26.223  1.00  0.00           N  
ATOM   1296  CA  HIS B 366      34.676  17.954  27.431  1.00  0.00           C  
ATOM   1297  C   HIS B 366      36.128  18.372  27.287  1.00  0.00           C  
ATOM   1298  O   HIS B 366      37.009  17.514  27.123  1.00  0.00           O  
ATOM   1299  CB  HIS B 366      34.493  17.056  28.650  1.00  0.00           C  
ATOM   1300  CG  HIS B 366      33.128  16.462  28.733  1.00  0.00           C  
ATOM   1301  ND1 HIS B 366      32.789  15.293  28.089  1.00  0.00           N  
ATOM   1302  CD2 HIS B 366      31.980  16.954  29.250  1.00  0.00           C  
ATOM   1303  CE1 HIS B 366      31.490  15.090  28.206  1.00  0.00           C  
ATOM   1304  NE2 HIS B 366      30.975  16.084  28.907  1.00  0.00           N  
ATOM   1305  N   THR B 368      36.366  19.681  27.351  1.00  0.00           N  
ATOM   1306  CA  THR B 368      37.716  20.208  27.184  1.00  0.00           C  
ATOM   1307  C   THR B 368      38.185  20.870  28.490  1.00  0.00           C  
ATOM   1308  O   THR B 368      37.379  21.291  29.329  1.00  0.00           O  
ATOM   1309  CB  THR B 368      37.777  21.118  25.929  1.00  0.00           C  
ATOM   1310  OG1 THR B 368      36.950  22.265  26.105  1.00  0.00           O  
ATOM   1311  CG2 THR B 368      37.279  20.333  24.710  1.00  0.00           C  
ATOM   1312  N   PRO B 370      39.502  21.035  28.649  1.00  0.00           N  
ATOM   1313  CA  PRO B 370      40.056  21.597  29.889  1.00  0.00           C  
ATOM   1314  C   PRO B 370      39.730  23.017  30.297  1.00  0.00           C  
ATOM   1315  O   PRO B 370      39.637  23.904  29.450  1.00  0.00           O  
ATOM   1316  CB  PRO B 370      41.565  21.332  29.727  1.00  0.00           C  
ATOM   1317  CG  PRO B 370      41.751  21.582  28.258  1.00  0.00           C  
ATOM   1318  CD  PRO B 370      40.575  20.803  27.652  1.00  0.00           C  
ATOM   1319  N   LYS B 371      39.482  23.213  31.599  1.00  0.00           N  
ATOM   1320  CA  LYS B 371      39.193  24.557  32.087  1.00  0.00           C  
ATOM   1321  C   LYS B 371      40.450  25.153  32.721  1.00  0.00           C  
ATOM   1322  O   LYS B 371      40.547  26.355  32.915  1.00  0.00           O  
ATOM   1323  CB  LYS B 371      38.046  24.556  33.085  1.00  0.00           C  
ATOM   1324  CG  LYS B 371      36.807  23.862  32.546  1.00  0.00           C  
ATOM   1325  CD  LYS B 371      36.432  24.339  31.156  1.00  0.00           C  
ATOM   1326  CE  LYS B 371      35.419  23.331  30.543  1.00  0.00           C  
ATOM   1327  NZ  LYS B 371      35.165  23.594  29.078  1.00  0.00           N  
ATOM   1328  N   ILE B 372      41.409  24.295  33.060  1.00  0.00           N  
ATOM   1329  CA  ILE B 372      42.683  24.793  33.592  1.00  0.00           C  
ATOM   1330  C   ILE B 372      43.593  24.718  32.376  1.00  0.00           C  
ATOM   1331  O   ILE B 372      43.882  23.626  31.884  1.00  0.00           O  
ATOM   1332  CB  ILE B 372      43.278  23.875  34.684  1.00  0.00           C  
ATOM   1333  CG1 ILE B 372      42.409  23.918  35.940  1.00  0.00           C  
ATOM   1334  CG2 ILE B 372      44.733  24.360  35.029  1.00  0.00           C  
ATOM   1335  CD1 ILE B 372      42.893  22.989  37.074  1.00  0.00           C  
ATOM   1336  N   ILE B 373      44.049  25.856  31.888  1.00  0.00           N  
ATOM   1337  CA  ILE B 373      44.883  25.826  30.700  1.00  0.00           C  
ATOM   1338  C   ILE B 373      46.083  26.775  30.795  1.00  0.00           C  
ATOM   1339  O   ILE B 373      46.136  27.671  31.636  1.00  0.00           O  
ATOM   1340  CB  ILE B 373      44.048  26.156  29.448  1.00  0.00           C  
ATOM   1341  CG1 ILE B 373      43.489  27.563  29.548  1.00  0.00           C  
ATOM   1342  CG2 ILE B 373      42.871  25.161  29.316  1.00  0.00           C  
ATOM   1343  CD1 ILE B 373      42.792  27.996  28.260  1.00  0.00           C  
ATOM   1344  N   ALA B 374      47.055  26.571  29.925  1.00  0.00           N  
ATOM   1345  CA  ALA B 374      48.243  27.402  29.997  1.00  0.00           C  
ATOM   1346  C   ALA B 374      48.659  27.822  28.610  1.00  0.00           C  
ATOM   1347  O   ALA B 374      49.844  28.060  28.348  1.00  0.00           O  
ATOM   1348  CB  ALA B 374      49.367  26.622  30.664  1.00  0.00           C  
ATOM   1349  N   THR B 375      47.689  27.932  27.721  1.00  0.00           N  
ATOM   1350  CA  THR B 375      48.019  28.300  26.369  1.00  0.00           C  
ATOM   1351  C   THR B 375      47.643  29.743  26.022  1.00  0.00           C  
ATOM   1352  O   THR B 375      46.964  30.414  26.790  1.00  0.00           O  
ATOM   1353  CB  THR B 375      47.421  27.247  25.414  1.00  0.00           C  
ATOM   1354  OG1 THR B 375      46.038  27.014  25.746  1.00  0.00           O  
ATOM   1355  CG2 THR B 375      48.201  25.901  25.588  1.00  0.00           C  
ATOM   1356  N   ALA B 376      48.152  30.223  24.891  1.00  0.00           N  
ATOM   1357  CA  ALA B 376      47.907  31.583  24.445  1.00  0.00           C  
ATOM   1358  C   ALA B 376      46.441  31.855  24.097  1.00  0.00           C  
ATOM   1359  O   ALA B 376      45.668  30.931  23.871  1.00  0.00           O  
ATOM   1360  CB  ALA B 376      48.778  31.878  23.232  1.00  0.00           C  
ATOM   1361  N   THR B 377      46.071  33.130  24.066  1.00  0.00           N  
ATOM   1362  CA  THR B 377      44.720  33.529  23.682  1.00  0.00           C  
ATOM   1363  C   THR B 377      44.897  34.765  22.824  1.00  0.00           C  
ATOM   1364  O   THR B 377      45.921  35.446  22.912  1.00  0.00           O  
ATOM   1365  CB  THR B 377      43.816  33.913  24.885  1.00  0.00           C  
ATOM   1366  OG1 THR B 377      44.246  35.160  25.439  1.00  0.00           O  
ATOM   1367  CG2 THR B 377      43.849  32.816  25.943  1.00  0.00           C  
ATOM   1368  N   GLU B 378      43.905  35.060  21.988  1.00  0.00           N  
ATOM   1369  CA  GLU B 378      44.005  36.222  21.119  1.00  0.00           C  
ATOM   1370  C   GLU B 378      44.021  37.568  21.847  1.00  0.00           C  
ATOM   1371  O   GLU B 378      44.840  38.436  21.544  1.00  0.00           O  
ATOM   1372  CB  GLU B 378      42.862  36.241  20.088  1.00  0.00           C  
ATOM   1373  CG  GLU B 378      42.966  37.455  19.156  1.00  0.00           C  
ATOM   1374  CD  GLU B 378      41.808  37.557  18.158  1.00  0.00           C  
ATOM   1375  OE1 GLU B 378      40.647  37.694  18.620  1.00  0.00           O  
ATOM   1376  OE2 GLU B 378      42.059  37.523  16.932  1.00  0.00           O  
ATOM   1377  N   GLY B 487      43.134  37.749  22.812  1.00  0.00           N  
ATOM   1378  CA  GLY B 487      43.066  39.037  23.491  1.00  0.00           C  
ATOM   1379  C   GLY B 487      43.992  39.265  24.672  1.00  0.00           C  
ATOM   1380  O   GLY B 487      44.425  40.407  24.907  1.00  0.00           O  
ATOM   1381  N   GLY B 488      44.316  38.210  25.410  1.00  0.00           N  
ATOM   1382  CA  GLY B 488      45.183  38.375  26.565  1.00  0.00           C  
ATOM   1383  C   GLY B 488      44.580  39.290  27.630  1.00  0.00           C  
ATOM   1384  O   GLY B 488      45.298  39.997  28.325  1.00  0.00           O  
ATOM   1385  N   THR B 495      43.258  39.295  27.747  1.00  0.00           N  
ATOM   1386  CA  THR B 495      42.569  40.127  28.733  1.00  0.00           C  
ATOM   1387  C   THR B 495      41.458  39.339  29.427  1.00  0.00           C  
ATOM   1388  O   THR B 495      41.011  38.308  28.927  1.00  0.00           O  
ATOM   1389  CB  THR B 495      41.921  41.374  28.078  1.00  0.00           C  
ATOM   1390  OG1 THR B 495      40.934  40.949  27.133  1.00  0.00           O  
ATOM   1391  CG2 THR B 495      42.960  42.190  27.319  1.00  0.00           C  
ATOM   1392  N   GLU B 496      41.015  39.856  30.567  1.00  0.00           N  
ATOM   1393  CA  GLU B 496      39.970  39.231  31.365  1.00  0.00           C  
ATOM   1394  C   GLU B 496      40.338  37.841  31.839  1.00  0.00           C  
ATOM   1395  O   GLU B 496      39.471  37.017  32.070  1.00  0.00           O  
ATOM   1396  CB  GLU B 496      38.660  39.117  30.584  1.00  0.00           C  
ATOM   1397  CG  GLU B 496      37.846  40.382  30.429  1.00  0.00           C  
ATOM   1398  CD  GLU B 496      38.338  41.241  29.312  1.00  0.00           C  
ATOM   1399  OE1 GLU B 496      38.037  40.882  28.154  1.00  0.00           O  
ATOM   1400  OE2 GLU B 496      39.035  42.242  29.582  1.00  0.00           O  
ATOM   1401  N   LEU B 497      41.624  37.570  31.992  1.00  0.00           N  
ATOM   1402  CA  LEU B 497      42.048  36.249  32.412  1.00  0.00           C  
ATOM   1403  C   LEU B 497      42.059  36.082  33.922  1.00  0.00           C  
ATOM   1404  O   LEU B 497      42.294  37.046  34.660  1.00  0.00           O  
ATOM   1405  CB  LEU B 497      43.465  36.006  31.901  1.00  0.00           C  
ATOM   1406  CG  LEU B 497      43.659  36.052  30.387  1.00  0.00           C  
ATOM   1407  CD1 LEU B 497      45.122  36.334  30.049  1.00  0.00           C  
ATOM   1408  CD2 LEU B 497      43.194  34.737  29.812  1.00  0.00           C  
ATOM   1409  N   PHE B 498      41.772  34.870  34.384  1.00  0.00           N  
ATOM   1410  CA  PHE B 498      41.860  34.541  35.804  1.00  0.00           C  
ATOM   1411  C   PHE B 498      43.111  33.690  35.942  1.00  0.00           C  
ATOM   1412  O   PHE B 498      43.096  32.494  35.615  1.00  0.00           O  
ATOM   1413  CB  PHE B 498      40.678  33.688  36.302  1.00  0.00           C  
ATOM   1414  CG  PHE B 498      39.443  34.481  36.629  1.00  0.00           C  
ATOM   1415  CD1 PHE B 498      39.435  35.352  37.725  1.00  0.00           C  
ATOM   1416  CD2 PHE B 498      38.293  34.346  35.869  1.00  0.00           C  
ATOM   1417  CE1 PHE B 498      38.295  36.074  38.054  1.00  0.00           C  
ATOM   1418  CE2 PHE B 498      37.126  35.073  36.191  1.00  0.00           C  
ATOM   1419  CZ  PHE B 498      37.131  35.934  37.281  1.00  0.00           C  
ATOM   1420  N   PRO B 499      44.233  34.301  36.357  1.00  0.00           N  
ATOM   1421  CA  PRO B 499      45.490  33.553  36.540  1.00  0.00           C  
ATOM   1422  C   PRO B 499      45.370  32.622  37.759  1.00  0.00           C  
ATOM   1423  O   PRO B 499      44.633  32.907  38.707  1.00  0.00           O  
ATOM   1424  CB  PRO B 499      46.518  34.663  36.820  1.00  0.00           C  
ATOM   1425  CG  PRO B 499      45.870  35.910  36.180  1.00  0.00           C  
ATOM   1426  CD  PRO B 499      44.442  35.733  36.635  1.00  0.00           C  
ATOM   1427  N   MET B 500      46.077  31.502  37.731  1.00  0.00           N  
ATOM   1428  CA  MET B 500      46.072  30.594  38.870  1.00  0.00           C  
ATOM   1429  C   MET B 500      47.369  29.803  38.854  1.00  0.00           C  
ATOM   1430  O   MET B 500      47.862  29.468  37.804  1.00  0.00           O  
ATOM   1431  CB  MET B 500      44.920  29.599  38.794  1.00  0.00           C  
ATOM   1432  CG  MET B 500      44.969  28.742  37.550  1.00  0.00           C  
ATOM   1433  SD  MET B 500      43.881  27.319  37.613  1.00  0.00           S  
ATOM   1434  CE  MET B 500      44.593  26.406  38.963  1.00  0.00           C  
ATOM   1435  N   LYS B 501      47.903  29.488  40.023  1.00  0.00           N  
ATOM   1436  CA  LYS B 501      49.117  28.684  40.091  1.00  0.00           C  
ATOM   1437  C   LYS B 501      48.694  27.222  39.886  1.00  0.00           C  
ATOM   1438  O   LYS B 501      47.660  26.800  40.388  1.00  0.00           O  
ATOM   1439  CB  LYS B 501      49.756  28.846  41.476  1.00  0.00           C  
ATOM   1440  CG  LYS B 501      50.826  27.812  41.809  1.00  0.00           C  
ATOM   1441  CD  LYS B 501      51.280  27.886  43.291  1.00  0.00           C  
ATOM   1442  CE  LYS B 501      50.078  27.943  44.276  1.00  0.00           C  
ATOM   1443  NZ  LYS B 501      49.061  26.856  44.103  1.00  0.00           N  
ATOM   1444  N   TYR B 502      49.479  26.462  39.142  1.00  0.00           N  
ATOM   1445  CA  TYR B 502      49.196  25.045  38.940  1.00  0.00           C  
ATOM   1446  C   TYR B 502      50.514  24.414  39.410  1.00  0.00           C  
ATOM   1447  O   TYR B 502      51.425  24.218  38.615  1.00  0.00           O  
ATOM   1448  CB  TYR B 502      48.963  24.749  37.459  1.00  0.00           C  
ATOM   1449  CG  TYR B 502      48.522  23.319  37.196  1.00  0.00           C  
ATOM   1450  CD1 TYR B 502      47.218  22.902  37.506  1.00  0.00           C  
ATOM   1451  CD2 TYR B 502      49.406  22.381  36.680  1.00  0.00           C  
ATOM   1452  CE1 TYR B 502      46.804  21.577  37.312  1.00  0.00           C  
ATOM   1453  CE2 TYR B 502      49.014  21.047  36.475  1.00  0.00           C  
ATOM   1454  CZ  TYR B 502      47.705  20.650  36.796  1.00  0.00           C  
ATOM   1455  OH  TYR B 502      47.324  19.345  36.599  1.00  0.00           O  
ATOM   1456  N   PHE B 651      50.597  24.106  40.703  1.00  0.00           N  
ATOM   1457  CA  PHE B 651      51.829  23.575  41.312  1.00  0.00           C  
ATOM   1458  C   PHE B 651      52.954  24.578  41.060  1.00  0.00           C  
ATOM   1459  O   PHE B 651      52.881  25.682  41.572  1.00  0.00           O  
ATOM   1460  CB  PHE B 651      52.164  22.176  40.783  1.00  0.00           C  
ATOM   1461  CG  PHE B 651      51.098  21.168  41.100  1.00  0.00           C  
ATOM   1462  CD1 PHE B 651      51.078  20.524  42.338  1.00  0.00           C  
ATOM   1463  CD2 PHE B 651      50.033  20.962  40.223  1.00  0.00           C  
ATOM   1464  CE1 PHE B 651      50.001  19.689  42.706  1.00  0.00           C  
ATOM   1465  CE2 PHE B 651      48.965  20.133  40.582  1.00  0.00           C  
ATOM   1466  CZ  PHE B 651      48.949  19.500  41.822  1.00  0.00           C  
ATOM   1467  N   GLU B 652      53.984  24.240  40.295  1.00  0.00           N  
ATOM   1468  CA  GLU B 652      55.048  25.220  40.068  1.00  0.00           C  
ATOM   1469  C   GLU B 652      54.845  26.052  38.813  1.00  0.00           C  
ATOM   1470  O   GLU B 652      55.567  27.032  38.586  1.00  0.00           O  
ATOM   1471  CB  GLU B 652      56.430  24.549  39.977  1.00  0.00           C  
ATOM   1472  CG  GLU B 652      57.052  24.204  41.318  1.00  0.00           C  
ATOM   1473  CD  GLU B 652      56.248  23.183  42.094  1.00  0.00           C  
ATOM   1474  OE1 GLU B 652      56.132  22.026  41.606  1.00  0.00           O  
ATOM   1475  OE2 GLU B 652      55.729  23.541  43.184  1.00  0.00           O  
ATOM   1476  N   GLU B 653      53.847  25.670  38.022  1.00  0.00           N  
ATOM   1477  CA  GLU B 653      53.565  26.316  36.752  1.00  0.00           C  
ATOM   1478  C   GLU B 653      52.466  27.390  36.854  1.00  0.00           C  
ATOM   1479  O   GLU B 653      51.709  27.433  37.815  1.00  0.00           O  
ATOM   1480  CB  GLU B 653      53.153  25.221  35.761  1.00  0.00           C  
ATOM   1481  CG  GLU B 653      53.747  25.365  34.387  1.00  0.00           C  
ATOM   1482  CD  GLU B 653      55.255  25.151  34.372  1.00  0.00           C  
ATOM   1483  OE1 GLU B 653      55.812  24.649  35.373  1.00  0.00           O  
ATOM   1484  OE2 GLU B 653      55.882  25.473  33.342  1.00  0.00           O  
ATOM   1485  N   ASP B 654      52.378  28.258  35.857  1.00  0.00           N  
ATOM   1486  CA  ASP B 654      51.351  29.283  35.876  1.00  0.00           C  
ATOM   1487  C   ASP B 654      50.301  28.862  34.870  1.00  0.00           C  
ATOM   1488  O   ASP B 654      50.633  28.371  33.790  1.00  0.00           O  
ATOM   1489  CB  ASP B 654      51.944  30.642  35.515  1.00  0.00           C  
ATOM   1490  CG  ASP B 654      52.977  31.097  36.526  1.00  0.00           C  
ATOM   1491  OD1 ASP B 654      52.620  31.262  37.705  1.00  0.00           O  
ATOM   1492  OD2 ASP B 654      54.148  31.273  36.143  1.00  0.00           O  
ATOM   1493  N   ALA B 655      49.034  29.029  35.238  1.00  0.00           N  
ATOM   1494  CA  ALA B 655      47.948  28.641  34.346  1.00  0.00           C  
ATOM   1495  C   ALA B 655      46.855  29.714  34.427  1.00  0.00           C  
ATOM   1496  O   ALA B 655      47.035  30.744  35.092  1.00  0.00           O  
ATOM   1497  CB  ALA B 655      47.400  27.284  34.769  1.00  0.00           C  
ATOM   1498  N   PHE B 656      45.736  29.471  33.745  1.00  0.00           N  
ATOM   1499  CA  PHE B 656      44.611  30.412  33.748  1.00  0.00           C  
ATOM   1500  C   PHE B 656      43.350  29.587  33.602  1.00  0.00           C  
ATOM   1501  O   PHE B 656      43.408  28.454  33.157  1.00  0.00           O  
ATOM   1502  CB  PHE B 656      44.655  31.362  32.545  1.00  0.00           C  
ATOM   1503  CG  PHE B 656      45.969  32.043  32.346  1.00  0.00           C  
ATOM   1504  CD1 PHE B 656      47.011  31.391  31.693  1.00  0.00           C  
ATOM   1505  CD2 PHE B 656      46.180  33.332  32.843  1.00  0.00           C  
ATOM   1506  CE1 PHE B 656      48.271  32.014  31.529  1.00  0.00           C  
ATOM   1507  CE2 PHE B 656      47.427  33.965  32.689  1.00  0.00           C  
ATOM   1508  CZ  PHE B 656      48.471  33.301  32.030  1.00  0.00           C  
ATOM   1509  N   LEU B 657      42.214  30.165  33.962  1.00  0.00           N  
ATOM   1510  CA  LEU B 657      40.940  29.464  33.786  1.00  0.00           C  
ATOM   1511  C   LEU B 657      40.523  29.722  32.339  1.00  0.00           C  
ATOM   1512  O   LEU B 657      40.718  30.821  31.824  1.00  0.00           O  
ATOM   1513  CB  LEU B 657      39.893  30.029  34.745  1.00  0.00           C  
ATOM   1514  CG  LEU B 657      39.618  29.290  36.068  1.00  0.00           C  
ATOM   1515  CD1 LEU B 657      40.775  28.492  36.539  1.00  0.00           C  
ATOM   1516  CD2 LEU B 657      39.123  30.292  37.076  1.00  0.00           C  
ATOM   1517  N   ALA B 658      39.950  28.719  31.680  1.00  0.00           N  
ATOM   1518  CA  ALA B 658      39.549  28.892  30.278  1.00  0.00           C  
ATOM   1519  C   ALA B 658      38.386  29.878  30.077  1.00  0.00           C  
ATOM   1520  O   ALA B 658      37.437  29.905  30.856  1.00  0.00           O  
ATOM   1521  CB  ALA B 658      39.184  27.541  29.668  1.00  0.00           C  
ATOM   1522  N   GLU B 659      38.450  30.653  29.005  1.00  0.00           N  
ATOM   1523  CA  GLU B 659      37.409  31.637  28.691  1.00  0.00           C  
ATOM   1524  C   GLU B 659      36.485  31.127  27.570  1.00  0.00           C  
ATOM   1525  O   GLU B 659      35.465  31.744  27.242  1.00  0.00           O  
ATOM   1526  CB  GLU B 659      38.079  32.927  28.206  1.00  0.00           C  
ATOM   1527  CG  GLU B 659      39.115  33.442  29.171  1.00  0.00           C  
ATOM   1528  CD  GLU B 659      39.731  34.763  28.715  1.00  0.00           C  
ATOM   1529  OE1 GLU B 659      40.288  34.811  27.590  1.00  0.00           O  
ATOM   1530  OE2 GLU B 659      39.663  35.749  29.494  1.00  0.00           O  
ATOM   1531  N   SER B 660      36.887  30.015  26.965  1.00  0.00           N  
ATOM   1532  CA  SER B 660      36.150  29.445  25.853  1.00  0.00           C  
ATOM   1533  C   SER B 660      36.916  28.219  25.387  1.00  0.00           C  
ATOM   1534  O   SER B 660      38.149  28.171  25.478  1.00  0.00           O  
ATOM   1535  CB  SER B 660      36.110  30.452  24.714  1.00  0.00           C  
ATOM   1536  OG  SER B 660      35.819  29.819  23.475  1.00  0.00           O  
ATOM   1537  N   PRO B 661      36.200  27.193  24.916  1.00  0.00           N  
ATOM   1538  CA  PRO B 661      36.877  25.991  24.443  1.00  0.00           C  
ATOM   1539  C   PRO B 661      37.300  26.117  22.964  1.00  0.00           C  
ATOM   1540  O   PRO B 661      37.737  25.143  22.349  1.00  0.00           O  
ATOM   1541  CB  PRO B 661      35.815  24.903  24.682  1.00  0.00           C  
ATOM   1542  CG  PRO B 661      34.535  25.620  24.235  1.00  0.00           C  
ATOM   1543  CD  PRO B 661      34.726  27.033  24.892  1.00  0.00           C  
ATOM   1544  N   GLN B 662      37.206  27.332  22.415  1.00  0.00           N  
ATOM   1545  CA  GLN B 662      37.510  27.594  21.000  1.00  0.00           C  
ATOM   1546  C   GLN B 662      38.668  26.817  20.362  1.00  0.00           C  
ATOM   1547  O   GLN B 662      38.466  26.101  19.376  1.00  0.00           O  
ATOM   1548  CB  GLN B 662      37.736  29.099  20.764  1.00  0.00           C  
ATOM   1549  CG  GLN B 662      38.046  29.441  19.287  1.00  0.00           C  
ATOM   1550  CD  GLN B 662      36.896  29.159  18.340  1.00  0.00           C  
ATOM   1551  OE1 GLN B 662      37.108  28.674  17.203  1.00  0.00           O  
ATOM   1552  NE2 GLN B 662      35.675  29.491  18.765  1.00  0.00           N  
ATOM   1553  N   LEU B 663      39.867  26.953  20.918  1.00  0.00           N  
ATOM   1554  CA  LEU B 663      41.021  26.283  20.347  1.00  0.00           C  
ATOM   1555  C   LEU B 663      40.895  24.780  20.410  1.00  0.00           C  
ATOM   1556  O   LEU B 663      41.289  24.084  19.458  1.00  0.00           O  
ATOM   1557  CB  LEU B 663      42.300  26.738  21.057  1.00  0.00           C  
ATOM   1558  CG  LEU B 663      42.519  28.266  21.070  1.00  0.00           C  
ATOM   1559  CD1 LEU B 663      43.891  28.540  21.727  1.00  0.00           C  
ATOM   1560  CD2 LEU B 663      42.487  28.853  19.658  1.00  0.00           C  
ATOM   1561  N   TYR B 664      40.351  24.272  21.514  1.00  0.00           N  
ATOM   1562  CA  TYR B 664      40.186  22.840  21.651  1.00  0.00           C  
ATOM   1563  C   TYR B 664      39.111  22.235  20.757  1.00  0.00           C  
ATOM   1564  O   TYR B 664      39.324  21.178  20.206  1.00  0.00           O  
ATOM   1565  CB  TYR B 664      39.943  22.436  23.116  1.00  0.00           C  
ATOM   1566  CG  TYR B 664      41.136  22.756  24.008  1.00  0.00           C  
ATOM   1567  CD1 TYR B 664      41.271  24.007  24.615  1.00  0.00           C  
ATOM   1568  CD2 TYR B 664      42.151  21.827  24.197  1.00  0.00           C  
ATOM   1569  CE1 TYR B 664      42.400  24.319  25.390  1.00  0.00           C  
ATOM   1570  CE2 TYR B 664      43.288  22.127  24.969  1.00  0.00           C  
ATOM   1571  CZ  TYR B 664      43.405  23.366  25.559  1.00  0.00           C  
ATOM   1572  OH  TYR B 664      44.519  23.652  26.330  1.00  0.00           O  
ATOM   1573  N   LYS B 665      37.960  22.880  20.616  1.00  0.00           N  
ATOM   1574  CA  LYS B 665      36.954  22.279  19.744  1.00  0.00           C  
ATOM   1575  C   LYS B 665      37.437  22.281  18.279  1.00  0.00           C  
ATOM   1576  O   LYS B 665      37.137  21.348  17.513  1.00  0.00           O  
ATOM   1577  CB  LYS B 665      35.598  22.970  19.930  1.00  0.00           C  
ATOM   1578  CG  LYS B 665      35.569  24.454  19.650  1.00  0.00           C  
ATOM   1579  CD  LYS B 665      34.136  24.990  19.954  1.00  0.00           C  
ATOM   1580  CE  LYS B 665      33.964  26.431  19.439  1.00  0.00           C  
ATOM   1581  NZ  LYS B 665      32.582  26.955  19.684  1.00  0.00           N  
ATOM   1582  N   GLU B 666      38.219  23.293  17.897  1.00  0.00           N  
ATOM   1583  CA  GLU B 666      38.756  23.318  16.538  1.00  0.00           C  
ATOM   1584  C   GLU B 666      39.764  22.179  16.373  1.00  0.00           C  
ATOM   1585  O   GLU B 666      39.745  21.471  15.371  1.00  0.00           O  
ATOM   1586  CB  GLU B 666      39.444  24.654  16.217  1.00  0.00           C  
ATOM   1587  CG  GLU B 666      38.485  25.786  15.845  1.00  0.00           C  
ATOM   1588  CD  GLU B 666      39.249  26.936  15.231  1.00  0.00           C  
ATOM   1589  OE1 GLU B 666      39.510  26.887  13.996  1.00  0.00           O  
ATOM   1590  OE2 GLU B 666      39.640  27.848  15.984  1.00  0.00           O  
ATOM   1591  N   ILE B 667      40.649  22.011  17.348  1.00  0.00           N  
ATOM   1592  CA  ILE B 667      41.621  20.925  17.281  1.00  0.00           C  
ATOM   1593  C   ILE B 667      40.884  19.600  17.047  1.00  0.00           C  
ATOM   1594  O   ILE B 667      41.302  18.776  16.233  1.00  0.00           O  
ATOM   1595  CB  ILE B 667      42.428  20.853  18.579  1.00  0.00           C  
ATOM   1596  CG1 ILE B 667      43.500  21.964  18.545  1.00  0.00           C  
ATOM   1597  CG2 ILE B 667      43.022  19.431  18.797  1.00  0.00           C  
ATOM   1598  CD1 ILE B 667      44.106  22.231  19.903  1.00  0.00           C  
ATOM   1599  N   MET B 668      39.770  19.405  17.737  1.00  0.00           N  
ATOM   1600  CA  MET B 668      39.036  18.167  17.568  1.00  0.00           C  
ATOM   1601  C   MET B 668      38.379  18.022  16.185  1.00  0.00           C  
ATOM   1602  O   MET B 668      37.884  16.930  15.837  1.00  0.00           O  
ATOM   1603  CB  MET B 668      37.984  18.021  18.679  1.00  0.00           C  
ATOM   1604  CG  MET B 668      38.596  17.956  20.096  1.00  0.00           C  
ATOM   1605  SD  MET B 668      40.020  16.816  20.222  1.00  0.00           S  
ATOM   1606  CE  MET B 668      39.252  15.250  19.946  1.00  0.00           C  
ATOM   1607  N   MET B 669      38.348  19.093  15.391  1.00  0.00           N  
ATOM   1608  CA  MET B 669      37.776  18.955  14.046  1.00  0.00           C  
ATOM   1609  C   MET B 669      38.752  18.135  13.184  1.00  0.00           C  
ATOM   1610  O   MET B 669      38.394  17.632  12.119  1.00  0.00           O  
ATOM   1611  CB  MET B 669      37.505  20.321  13.427  1.00  0.00           C  
ATOM   1612  CG  MET B 669      36.369  21.068  14.117  1.00  0.00           C  
ATOM   1613  SD  MET B 669      34.761  20.226  13.858  1.00  0.00           S  
ATOM   1614  CE  MET B 669      34.562  19.164  15.368  1.00  0.00           C  
ATOM   1615  N   ALA B 670      39.980  17.969  13.665  1.00  0.00           N  
ATOM   1616  CA  ALA B 670      40.972  17.150  12.943  1.00  0.00           C  
ATOM   1617  C   ALA B 670      40.933  15.686  13.391  1.00  0.00           C  
ATOM   1618  O   ALA B 670      41.690  14.856  12.885  1.00  0.00           O  
ATOM   1619  CB  ALA B 670      42.383  17.719  13.170  1.00  0.00           C  
ATOM   1620  N   SER B 671      40.006  15.353  14.290  1.00  0.00           N  
ATOM   1621  CA  SER B 671      39.942  14.001  14.856  1.00  0.00           C  
ATOM   1622  C   SER B 671      38.968  13.009  14.188  1.00  0.00           C  
ATOM   1623  O   SER B 671      39.033  11.801  14.437  1.00  0.00           O  
ATOM   1624  CB  SER B 671      39.556  14.103  16.333  1.00  0.00           C  
ATOM   1625  OG  SER B 671      38.164  14.408  16.490  1.00  0.00           O  
ATOM   1626  N   GLY B 685      38.053  13.525  13.378  1.00  0.00           N  
ATOM   1627  CA  GLY B 685      37.041  12.664  12.801  1.00  0.00           C  
ATOM   1628  C   GLY B 685      35.746  12.825  13.599  1.00  0.00           C  
ATOM   1629  O   GLY B 685      34.673  12.467  13.105  1.00  0.00           O  
ATOM   1630  N   LEU B 686      35.805  13.353  14.831  1.00  0.00           N  
ATOM   1631  CA  LEU B 686      34.538  13.521  15.581  1.00  0.00           C  
ATOM   1632  C   LEU B 686      33.531  14.337  14.749  1.00  0.00           C  
ATOM   1633  O   LEU B 686      32.335  14.061  14.794  1.00  0.00           O  
ATOM   1634  CB  LEU B 686      34.777  14.200  16.936  1.00  0.00           C  
ATOM   1635  CG  LEU B 686      35.416  13.343  18.016  1.00  0.00           C  
ATOM   1636  CD1 LEU B 686      35.836  14.261  19.178  1.00  0.00           C  
ATOM   1637  CD2 LEU B 686      34.432  12.243  18.463  1.00  0.00           C  
ATOM   1638  N   ASP B 687      34.031  15.339  14.010  1.00  0.00           N  
ATOM   1639  CA  ASP B 687      33.217  16.170  13.091  1.00  0.00           C  
ATOM   1640  C   ASP B 687      32.118  17.068  13.629  1.00  0.00           C  
ATOM   1641  O   ASP B 687      31.957  18.199  13.155  1.00  0.00           O  
ATOM   1642  CB  ASP B 687      32.490  15.314  12.041  1.00  0.00           C  
ATOM   1643  CG  ASP B 687      33.418  14.710  10.991  1.00  0.00           C  
ATOM   1644  OD1 ASP B 687      34.616  15.042  10.974  1.00  0.00           O  
ATOM   1645  OD2 ASP B 687      32.904  13.907  10.174  1.00  0.00           O  
ATOM   1646  N   ARG B 688      31.309  16.534  14.537  1.00  0.00           N  
ATOM   1647  CA  ARG B 688      30.168  17.297  15.076  1.00  0.00           C  
ATOM   1648  C   ARG B 688      30.237  17.160  16.586  1.00  0.00           C  
ATOM   1649  O   ARG B 688      29.886  16.110  17.150  1.00  0.00           O  
ATOM   1650  CB  ARG B 688      28.855  16.687  14.522  1.00  0.00           C  
ATOM   1651  CG  ARG B 688      28.905  16.479  12.990  1.00  0.00           C  
ATOM   1652  CD  ARG B 688      27.794  15.593  12.426  1.00  0.00           C  
ATOM   1653  NE  ARG B 688      26.449  16.196  12.444  1.00  0.00           N  
ATOM   1654  CZ  ARG B 688      26.023  17.150  11.606  1.00  0.00           C  
ATOM   1655  NH1 ARG B 688      26.825  17.654  10.657  1.00  0.00           N  
ATOM   1656  NH2 ARG B 688      24.748  17.543  11.650  1.00  0.00           N  
ATOM   1657  N   VAL B 689      30.700  18.221  17.243  1.00  0.00           N  
ATOM   1658  CA  VAL B 689      30.843  18.187  18.686  1.00  0.00           C  
ATOM   1659  C   VAL B 689      30.153  19.367  19.367  1.00  0.00           C  
ATOM   1660  O   VAL B 689      29.930  20.428  18.745  1.00  0.00           O  
ATOM   1661  CB  VAL B 689      32.363  18.237  19.087  1.00  0.00           C  
ATOM   1662  CG1 VAL B 689      33.138  17.145  18.334  1.00  0.00           C  
ATOM   1663  CG2 VAL B 689      32.966  19.596  18.747  1.00  0.00           C  
ATOM   1664  N   TYR B 690      29.808  19.150  20.631  1.00  0.00           N  
ATOM   1665  CA  TYR B 690      29.283  20.215  21.464  1.00  0.00           C  
ATOM   1666  C   TYR B 690      29.774  19.993  22.878  1.00  0.00           C  
ATOM   1667  O   TYR B 690      30.135  18.869  23.278  1.00  0.00           O  
ATOM   1668  CB  TYR B 690      27.754  20.299  21.451  1.00  0.00           C  
ATOM   1669  CG  TYR B 690      27.026  19.305  22.305  1.00  0.00           C  
ATOM   1670  CD1 TYR B 690      26.808  17.983  21.871  1.00  0.00           C  
ATOM   1671  CD2 TYR B 690      26.540  19.684  23.558  1.00  0.00           C  
ATOM   1672  CE1 TYR B 690      26.108  17.067  22.687  1.00  0.00           C  
ATOM   1673  CE2 TYR B 690      25.846  18.783  24.378  1.00  0.00           C  
ATOM   1674  CZ  TYR B 690      25.629  17.486  23.938  1.00  0.00           C  
ATOM   1675  OH  TYR B 690      24.909  16.625  24.733  1.00  0.00           O  
ATOM   1676  N   GLU B 691      29.807  21.087  23.626  1.00  0.00           N  
ATOM   1677  CA  GLU B 691      30.225  21.046  25.003  1.00  0.00           C  
ATOM   1678  C   GLU B 691      29.370  22.064  25.723  1.00  0.00           C  
ATOM   1679  O   GLU B 691      29.101  23.158  25.199  1.00  0.00           O  
ATOM   1680  CB  GLU B 691      31.716  21.427  25.132  1.00  0.00           C  
ATOM   1681  CG  GLU B 691      32.183  21.489  26.568  1.00  0.00           C  
ATOM   1682  CD  GLU B 691      33.684  21.600  26.709  1.00  0.00           C  
ATOM   1683  OE1 GLU B 691      34.362  21.925  25.700  1.00  0.00           O  
ATOM   1684  OE2 GLU B 691      34.175  21.374  27.840  1.00  0.00           O  
ATOM   1685  N   ILE B 692      28.903  21.708  26.910  1.00  0.00           N  
ATOM   1686  CA  ILE B 692      28.128  22.671  27.700  1.00  0.00           C  
ATOM   1687  C   ILE B 692      28.890  22.700  29.016  1.00  0.00           C  
ATOM   1688  O   ILE B 692      28.926  21.734  29.765  1.00  0.00           O  
ATOM   1689  CB  ILE B 692      26.679  22.238  27.852  1.00  0.00           C  
ATOM   1690  CG1 ILE B 692      26.016  22.185  26.446  1.00  0.00           C  
ATOM   1691  CG2 ILE B 692      25.935  23.267  28.722  1.00  0.00           C  
ATOM   1692  CD1 ILE B 692      24.538  21.886  26.510  1.00  0.00           C  
ATOM   1693  N   ALA B 693      29.543  23.823  29.268  1.00  0.00           N  
ATOM   1694  CA  ALA B 693      30.417  23.872  30.420  1.00  0.00           C  
ATOM   1695  C   ALA B 693      30.706  25.289  30.815  1.00  0.00           C  
ATOM   1696  O   ALA B 693      30.470  26.205  30.053  1.00  0.00           O  
ATOM   1697  CB  ALA B 693      31.718  23.184  30.059  1.00  0.00           C  
ATOM   1698  N   PRO B 695      31.260  25.486  32.015  1.00  0.00           N  
ATOM   1699  CA  PRO B 695      31.554  26.857  32.422  1.00  0.00           C  
ATOM   1700  C   PRO B 695      32.714  27.547  31.704  1.00  0.00           C  
ATOM   1701  O   PRO B 695      33.591  26.884  31.148  1.00  0.00           O  
ATOM   1702  CB  PRO B 695      31.772  26.718  33.925  1.00  0.00           C  
ATOM   1703  CG  PRO B 695      32.363  25.377  34.086  1.00  0.00           C  
ATOM   1704  CD  PRO B 695      31.511  24.535  33.122  1.00  0.00           C  
ATOM   1705  N   ILE B 696      32.641  28.875  31.635  1.00  0.00           N  
ATOM   1706  CA  ILE B 696      33.716  29.686  31.075  1.00  0.00           C  
ATOM   1707  C   ILE B 696      33.953  30.720  32.169  1.00  0.00           C  
ATOM   1708  O   ILE B 696      33.033  31.086  32.898  1.00  0.00           O  
ATOM   1709  CB  ILE B 696      33.373  30.370  29.714  1.00  0.00           C  
ATOM   1710  CG1 ILE B 696      32.048  31.127  29.797  1.00  0.00           C  
ATOM   1711  CG2 ILE B 696      33.388  29.295  28.593  1.00  0.00           C  
ATOM   1712  CD1 ILE B 696      31.851  32.133  28.635  1.00  0.00           C  
ATOM   1713  N   PHE B 697      35.175  31.180  32.294  1.00  0.00           N  
ATOM   1714  CA  PHE B 697      35.533  32.118  33.353  1.00  0.00           C  
ATOM   1715  C   PHE B 697      36.210  33.345  32.745  1.00  0.00           C  
ATOM   1716  O   PHE B 697      37.241  33.223  32.071  1.00  0.00           O  
ATOM   1717  CB  PHE B 697      36.489  31.402  34.313  1.00  0.00           C  
ATOM   1718  CG  PHE B 697      35.953  30.096  34.817  1.00  0.00           C  
ATOM   1719  CD1 PHE B 697      35.166  30.061  35.981  1.00  0.00           C  
ATOM   1720  CD2 PHE B 697      36.198  28.905  34.123  1.00  0.00           C  
ATOM   1721  CE1 PHE B 697      34.635  28.869  36.448  1.00  0.00           C  
ATOM   1722  CE2 PHE B 697      35.676  27.699  34.579  1.00  0.00           C  
ATOM   1723  CZ  PHE B 697      34.889  27.679  35.751  1.00  0.00           C  
ATOM   1724  N   ARG B 698      35.633  34.517  32.975  1.00  0.00           N  
ATOM   1725  CA  ARG B 698      36.211  35.725  32.424  1.00  0.00           C  
ATOM   1726  C   ARG B 698      36.170  36.807  33.492  1.00  0.00           C  
ATOM   1727  O   ARG B 698      35.127  37.094  34.080  1.00  0.00           O  
ATOM   1728  CB  ARG B 698      35.435  36.164  31.183  1.00  0.00           C  
ATOM   1729  CG  ARG B 698      35.421  35.138  30.047  1.00  0.00           C  
ATOM   1730  CD  ARG B 698      34.747  35.669  28.807  1.00  0.00           C  
ATOM   1731  NE  ARG B 698      34.682  34.670  27.737  1.00  0.00           N  
ATOM   1732  CZ  ARG B 698      34.381  34.968  26.477  1.00  0.00           C  
ATOM   1733  NH1 ARG B 698      34.119  36.230  26.132  1.00  0.00           N  
ATOM   1734  NH2 ARG B 698      34.342  34.017  25.562  1.00  0.00           N  
ATOM   1735  N   ALA B 699      37.321  37.391  33.760  1.00  0.00           N  
ATOM   1736  CA  ALA B 699      37.429  38.428  34.772  1.00  0.00           C  
ATOM   1737  C   ALA B 699      37.029  39.757  34.141  1.00  0.00           C  
ATOM   1738  O   ALA B 699      37.876  40.604  33.896  1.00  0.00           O  
ATOM   1739  CB  ALA B 699      38.873  38.483  35.270  1.00  0.00           C  
ATOM   1740  N   GLU B 700      35.744  39.925  33.866  1.00  0.00           N  
ATOM   1741  CA  GLU B 700      35.253  41.130  33.226  1.00  0.00           C  
ATOM   1742  C   GLU B 700      35.679  42.361  34.033  1.00  0.00           C  
ATOM   1743  O   GLU B 700      35.670  42.358  35.261  1.00  0.00           O  
ATOM   1744  CB  GLU B 700      33.729  41.087  33.081  1.00  0.00           C  
ATOM   1745  CG  GLU B 700      33.134  39.955  32.201  1.00  0.00           C  
ATOM   1746  CD  GLU B 700      33.565  39.977  30.714  1.00  0.00           C  
ATOM   1747  OE1 GLU B 700      34.013  41.036  30.184  1.00  0.00           O  
ATOM   1748  OE2 GLU B 700      33.417  38.922  30.052  1.00  0.00           O  
ATOM   1749  N   GLU B 703      36.035  43.413  33.314  1.00  0.00           N  
ATOM   1750  CA  GLU B 703      36.526  44.651  33.912  1.00  0.00           C  
ATOM   1751  C   GLU B 703      35.539  45.327  34.858  1.00  0.00           C  
ATOM   1752  O   GLU B 703      35.911  45.779  35.949  1.00  0.00           O  
ATOM   1753  CB  GLU B 703      36.910  45.596  32.778  1.00  0.00           C  
ATOM   1754  CG  GLU B 703      37.979  46.587  33.120  1.00  0.00           C  
ATOM   1755  CD  GLU B 703      38.568  47.201  31.870  1.00  0.00           C  
ATOM   1756  OE1 GLU B 703      39.119  46.420  31.049  1.00  0.00           O  
ATOM   1757  OE2 GLU B 703      38.472  48.445  31.709  1.00  0.00           O  
ATOM   1758  N   HIS B 704      34.285  45.393  34.438  1.00  0.00           N  
ATOM   1759  CA  HIS B 704      33.253  46.011  35.253  1.00  0.00           C  
ATOM   1760  C   HIS B 704      31.922  45.292  35.071  1.00  0.00           C  
ATOM   1761  O   HIS B 704      31.708  44.587  34.075  1.00  0.00           O  
ATOM   1762  CB  HIS B 704      33.092  47.499  34.901  1.00  0.00           C  
ATOM   1763  CG  HIS B 704      32.783  47.756  33.461  1.00  0.00           C  
ATOM   1764  ND1 HIS B 704      33.754  47.802  32.485  1.00  0.00           N  
ATOM   1765  CD2 HIS B 704      31.601  47.946  32.821  1.00  0.00           C  
ATOM   1766  CE1 HIS B 704      33.188  48.010  31.307  1.00  0.00           C  
ATOM   1767  NE2 HIS B 704      31.880  48.100  31.484  1.00  0.00           N  
ATOM   1768  N   ASN B 713      31.030  45.498  36.031  1.00  0.00           N  
ATOM   1769  CA  ASN B 713      29.709  44.872  36.030  1.00  0.00           C  
ATOM   1770  C   ASN B 713      28.738  45.435  34.986  1.00  0.00           C  
ATOM   1771  O   ASN B 713      28.791  46.634  34.633  1.00  0.00           O  
ATOM   1772  CB  ASN B 713      29.039  45.063  37.405  1.00  0.00           C  
ATOM   1773  CG  ASN B 713      29.689  44.250  38.516  1.00  0.00           C  
ATOM   1774  OD1 ASN B 713      29.391  44.467  39.698  1.00  0.00           O  
ATOM   1775  ND2 ASN B 713      30.550  43.304  38.152  1.00  0.00           N  
ATOM   1776  N   THR B 714      27.846  44.567  34.507  1.00  0.00           N  
ATOM   1777  CA  THR B 714      26.785  44.971  33.578  1.00  0.00           C  
ATOM   1778  C   THR B 714      25.658  43.998  33.874  1.00  0.00           C  
ATOM   1779  O   THR B 714      25.866  42.996  34.549  1.00  0.00           O  
ATOM   1780  CB  THR B 714      27.146  44.801  32.082  1.00  0.00           C  
ATOM   1781  OG1 THR B 714      27.126  43.399  31.740  1.00  0.00           O  
ATOM   1782  CG2 THR B 714      28.538  45.428  31.782  1.00  0.00           C  
ATOM   1783  N   THR B 715      24.468  44.291  33.387  1.00  0.00           N  
ATOM   1784  CA  THR B 715      23.333  43.415  33.605  1.00  0.00           C  
ATOM   1785  C   THR B 715      23.377  42.239  32.623  1.00  0.00           C  
ATOM   1786  O   THR B 715      22.502  41.370  32.658  1.00  0.00           O  
ATOM   1787  CB  THR B 715      22.040  44.194  33.359  1.00  0.00           C  
ATOM   1788  OG1 THR B 715      21.989  44.590  31.979  1.00  0.00           O  
ATOM   1789  CG2 THR B 715      22.018  45.427  34.220  1.00  0.00           C  
ATOM   1790  N   ARG B 716      24.413  42.203  31.778  1.00  0.00           N  
ATOM   1791  CA  ARG B 716      24.539  41.165  30.735  1.00  0.00           C  
ATOM   1792  C   ARG B 716      25.767  40.239  30.850  1.00  0.00           C  
ATOM   1793  O   ARG B 716      25.906  39.304  30.059  1.00  0.00           O  
ATOM   1794  CB  ARG B 716      24.624  41.836  29.347  1.00  0.00           C  
ATOM   1795  CG  ARG B 716      23.664  42.992  29.087  1.00  0.00           C  
ATOM   1796  CD  ARG B 716      23.937  43.608  27.698  1.00  0.00           C  
ATOM   1797  NE  ARG B 716      25.339  43.994  27.524  1.00  0.00           N  
ATOM   1798  CZ  ARG B 716      25.891  45.087  28.052  1.00  0.00           C  
ATOM   1799  NH1 ARG B 716      25.160  45.908  28.789  1.00  0.00           N  
ATOM   1800  NH2 ARG B 716      27.173  45.366  27.846  1.00  0.00           N  
ATOM   1801  N   HIS B 718      26.668  40.520  31.791  1.00  0.00           N  
ATOM   1802  CA  HIS B 718      27.860  39.701  31.953  1.00  0.00           C  
ATOM   1803  C   HIS B 718      27.996  39.140  33.364  1.00  0.00           C  
ATOM   1804  O   HIS B 718      27.512  39.721  34.343  1.00  0.00           O  
ATOM   1805  CB  HIS B 718      29.121  40.526  31.680  1.00  0.00           C  
ATOM   1806  CG  HIS B 718      29.183  41.130  30.314  1.00  0.00           C  
ATOM   1807  ND1 HIS B 718      29.957  40.605  29.295  1.00  0.00           N  
ATOM   1808  CD2 HIS B 718      28.592  42.236  29.807  1.00  0.00           C  
ATOM   1809  CE1 HIS B 718      29.836  41.368  28.220  1.00  0.00           C  
ATOM   1810  NE2 HIS B 718      29.014  42.363  28.504  1.00  0.00           N  
ATOM   1811  N   LEU B 723      28.678  38.007  33.455  1.00  0.00           N  
ATOM   1812  CA  LEU B 723      29.000  37.394  34.733  1.00  0.00           C  
ATOM   1813  C   LEU B 723      30.455  36.970  34.549  1.00  0.00           C  
ATOM   1814  O   LEU B 723      30.913  36.810  33.413  1.00  0.00           O  
ATOM   1815  CB  LEU B 723      28.141  36.154  34.969  1.00  0.00           C  
ATOM   1816  CG  LEU B 723      26.618  36.287  35.073  1.00  0.00           C  
ATOM   1817  CD1 LEU B 723      25.941  34.935  34.772  1.00  0.00           C  
ATOM   1818  CD2 LEU B 723      26.265  36.783  36.424  1.00  0.00           C  
ATOM   1819  N   ASN B 724      31.192  36.789  35.638  1.00  0.00           N  
ATOM   1820  CA  ASN B 724      32.568  36.361  35.523  1.00  0.00           C  
ATOM   1821  C   ASN B 724      32.661  34.832  35.441  1.00  0.00           C  
ATOM   1822  O   ASN B 724      33.729  34.274  35.181  1.00  0.00           O  
ATOM   1823  CB  ASN B 724      33.395  36.899  36.689  1.00  0.00           C  
ATOM   1824  CG  ASN B 724      33.445  38.425  36.700  1.00  0.00           C  
ATOM   1825  OD1 ASN B 724      33.250  39.070  35.665  1.00  0.00           O  
ATOM   1826  ND2 ASN B 724      33.729  38.998  37.863  1.00  0.00           N  
ATOM   1827  N   GLU B 725      31.556  34.162  35.716  1.00  0.00           N  
ATOM   1828  CA  GLU B 725      31.478  32.698  35.581  1.00  0.00           C  
ATOM   1829  C   GLU B 725      30.144  32.491  34.855  1.00  0.00           C  
ATOM   1830  O   GLU B 725      29.112  32.998  35.288  1.00  0.00           O  
ATOM   1831  CB  GLU B 725      31.489  31.978  36.938  1.00  0.00           C  
ATOM   1832  CG  GLU B 725      31.265  30.435  36.807  1.00  0.00           C  
ATOM   1833  CD  GLU B 725      31.386  29.679  38.133  1.00  0.00           C  
ATOM   1834  OE1 GLU B 725      31.397  30.313  39.204  1.00  0.00           O  
ATOM   1835  OE2 GLU B 725      31.461  28.433  38.095  1.00  0.00           O  
ATOM   1836  N   ALA B 726      30.161  31.748  33.749  1.00  0.00           N  
ATOM   1837  CA  ALA B 726      28.935  31.549  32.976  1.00  0.00           C  
ATOM   1838  C   ALA B 726      28.989  30.186  32.305  1.00  0.00           C  
ATOM   1839  O   ALA B 726      30.036  29.516  32.332  1.00  0.00           O  
ATOM   1840  CB  ALA B 726      28.797  32.631  31.912  1.00  0.00           C  
ATOM   1841  N   TRP B 729      27.870  29.782  31.720  1.00  0.00           N  
ATOM   1842  CA  TRP B 729      27.824  28.481  31.072  1.00  0.00           C  
ATOM   1843  C   TRP B 729      27.703  28.721  29.608  1.00  0.00           C  
ATOM   1844  O   TRP B 729      26.781  29.423  29.149  1.00  0.00           O  
ATOM   1845  CB  TRP B 729      26.654  27.633  31.624  1.00  0.00           C  
ATOM   1846  CG  TRP B 729      27.055  26.993  32.920  1.00  0.00           C  
ATOM   1847  CD1 TRP B 729      27.291  27.622  34.123  1.00  0.00           C  
ATOM   1848  CD2 TRP B 729      27.353  25.613  33.120  1.00  0.00           C  
ATOM   1849  NE1 TRP B 729      27.718  26.701  35.062  1.00  0.00           N  
ATOM   1850  CE2 TRP B 729      27.763  25.460  34.469  1.00  0.00           C  
ATOM   1851  CE3 TRP B 729      27.317  24.480  32.285  1.00  0.00           C  
ATOM   1852  CZ2 TRP B 729      28.131  24.216  35.002  1.00  0.00           C  
ATOM   1853  CZ3 TRP B 729      27.684  23.234  32.820  1.00  0.00           C  
ATOM   1854  CH2 TRP B 729      28.081  23.118  34.163  1.00  0.00           C  
ATOM   1855  N   SER B 730      28.646  28.151  28.864  1.00  0.00           N  
ATOM   1856  CA  SER B 730      28.667  28.337  27.425  1.00  0.00           C  
ATOM   1857  C   SER B 730      28.294  27.031  26.733  1.00  0.00           C  
ATOM   1858  O   SER B 730      28.740  25.943  27.137  1.00  0.00           O  
ATOM   1859  CB  SER B 730      30.073  28.766  26.968  1.00  0.00           C  
ATOM   1860  OG  SER B 730      30.127  28.992  25.571  1.00  0.00           O  
ATOM   1861  N   ILE B 731      27.464  27.169  25.695  1.00  0.00           N  
ATOM   1862  CA  ILE B 731      27.020  26.063  24.858  1.00  0.00           C  
ATOM   1863  C   ILE B 731      27.840  26.227  23.578  1.00  0.00           C  
ATOM   1864  O   ILE B 731      27.564  27.093  22.726  1.00  0.00           O  
ATOM   1865  CB  ILE B 731      25.501  26.183  24.519  1.00  0.00           C  
ATOM   1866  CG1 ILE B 731      24.663  26.050  25.807  1.00  0.00           C  
ATOM   1867  CG2 ILE B 731      25.113  25.049  23.549  1.00  0.00           C  
ATOM   1868  CD1 ILE B 731      23.223  26.640  25.682  1.00  0.00           C  
ATOM   1869  N   ASP B 732      28.871  25.408  23.451  1.00  0.00           N  
ATOM   1870  CA  ASP B 732      29.771  25.472  22.310  1.00  0.00           C  
ATOM   1871  C   ASP B 732      29.591  24.327  21.349  1.00  0.00           C  
ATOM   1872  O   ASP B 732      29.354  23.207  21.767  1.00  0.00           O  
ATOM   1873  CB  ASP B 732      31.226  25.437  22.808  1.00  0.00           C  
ATOM   1874  CG  ASP B 732      31.712  26.796  23.224  1.00  0.00           C  
ATOM   1875  OD1 ASP B 732      32.169  27.546  22.334  1.00  0.00           O  
ATOM   1876  OD2 ASP B 732      31.598  27.129  24.416  1.00  0.00           O  
ATOM   1877  N   SER B 733      29.705  24.623  20.064  1.00  0.00           N  
ATOM   1878  CA  SER B 733      29.645  23.587  19.066  1.00  0.00           C  
ATOM   1879  C   SER B 733      30.628  23.902  17.963  1.00  0.00           C  
ATOM   1880  O   SER B 733      30.969  25.066  17.731  1.00  0.00           O  
ATOM   1881  CB  SER B 733      28.243  23.484  18.473  1.00  0.00           C  
ATOM   1882  OG  SER B 733      28.178  22.386  17.596  1.00  0.00           O  
ATOM   1883  N   GLU B 734      31.089  22.861  17.283  1.00  0.00           N  
ATOM   1884  CA  GLU B 734      31.978  23.042  16.152  1.00  0.00           C  
ATOM   1885  C   GLU B 734      31.570  21.903  15.215  1.00  0.00           C  
ATOM   1886  O   GLU B 734      31.355  20.761  15.654  1.00  0.00           O  
ATOM   1887  CB  GLU B 734      33.462  22.912  16.546  1.00  0.00           C  
ATOM   1888  CG  GLU B 734      34.383  23.554  15.489  1.00  0.00           C  
ATOM   1889  CD  GLU B 734      34.270  25.096  15.477  1.00  0.00           C  
ATOM   1890  OE1 GLU B 734      33.757  25.690  16.460  1.00  0.00           O  
ATOM   1891  OE2 GLU B 734      34.693  25.720  14.490  1.00  0.00           O  
ATOM   1892  N   MET B 735      31.469  22.211  13.928  1.00  0.00           N  
ATOM   1893  CA  MET B 735      31.048  21.198  12.984  1.00  0.00           C  
ATOM   1894  C   MET B 735      31.864  21.270  11.704  1.00  0.00           C  
ATOM   1895  O   MET B 735      32.103  22.342  11.152  1.00  0.00           O  
ATOM   1896  CB  MET B 735      29.550  21.386  12.727  1.00  0.00           C  
ATOM   1897  CG  MET B 735      29.197  22.721  12.131  1.00  0.00           C  
ATOM   1898  SD  MET B 735      27.422  23.059  12.350  1.00  0.00           S  
ATOM   1899  CE  MET B 735      27.423  23.586  14.070  1.00  0.00           C  
ATOM   1900  N   ALA B 736      32.273  20.093  11.238  1.00  0.00           N  
ATOM   1901  CA  ALA B 736      33.107  19.986  10.062  1.00  0.00           C  
ATOM   1902  C   ALA B 736      32.371  19.642   8.754  1.00  0.00           C  
ATOM   1903  O   ALA B 736      31.201  19.210   8.743  1.00  0.00           O  
ATOM   1904  CB  ALA B 736      34.199  18.940  10.330  1.00  0.00           C  
ATOM   1905  N   PHE B 737      33.103  19.832   7.663  1.00  0.00           N  
ATOM   1906  CA  PHE B 737      32.615  19.568   6.319  1.00  0.00           C  
ATOM   1907  C   PHE B 737      31.507  20.488   5.856  1.00  0.00           C  
ATOM   1908  O   PHE B 737      30.662  20.119   5.019  1.00  0.00           O  
ATOM   1909  CB  PHE B 737      32.236  18.085   6.193  1.00  0.00           C  
ATOM   1910  CG  PHE B 737      33.438  17.155   6.339  1.00  0.00           C  
ATOM   1911  CD1 PHE B 737      34.247  16.878   5.239  1.00  0.00           C  
ATOM   1912  CD2 PHE B 737      33.787  16.610   7.575  1.00  0.00           C  
ATOM   1913  CE1 PHE B 737      35.384  16.076   5.357  1.00  0.00           C  
ATOM   1914  CE2 PHE B 737      34.940  15.794   7.707  1.00  0.00           C  
ATOM   1915  CZ  PHE B 737      35.730  15.532   6.598  1.00  0.00           C  
ATOM   1916  N   ILE B 738      31.513  21.703   6.405  1.00  0.00           N  
ATOM   1917  CA  ILE B 738      30.549  22.713   5.982  1.00  0.00           C  
ATOM   1918  C   ILE B 738      31.095  23.388   4.717  1.00  0.00           C  
ATOM   1919  O   ILE B 738      32.305  23.351   4.446  1.00  0.00           O  
ATOM   1920  CB  ILE B 738      30.348  23.832   7.018  1.00  0.00           C  
ATOM   1921  CG1 ILE B 738      31.693  24.505   7.312  1.00  0.00           C  
ATOM   1922  CG2 ILE B 738      29.705  23.268   8.307  1.00  0.00           C  
ATOM   1923  CD1 ILE B 738      31.533  25.773   8.210  1.00  0.00           C  
ATOM   1924  N   GLU B 739      30.198  23.997   3.953  1.00  0.00           N  
ATOM   1925  CA  GLU B 739      30.589  24.728   2.742  1.00  0.00           C  
ATOM   1926  C   GLU B 739      30.645  26.238   2.966  1.00  0.00           C  
ATOM   1927  O   GLU B 739      31.273  26.971   2.193  1.00  0.00           O  
ATOM   1928  CB  GLU B 739      29.617  24.421   1.606  1.00  0.00           C  
ATOM   1929  CG  GLU B 739      29.659  22.996   1.111  1.00  0.00           C  
ATOM   1930  CD  GLU B 739      28.598  22.790   0.049  1.00  0.00           C  
ATOM   1931  OE1 GLU B 739      28.721  23.390  -1.040  1.00  0.00           O  
ATOM   1932  OE2 GLU B 739      27.624  22.071   0.317  1.00  0.00           O  
ATOM   1933  N   ASP B 789      29.943  26.714   3.990  1.00  0.00           N  
ATOM   1934  CA  ASP B 789      29.963  28.134   4.355  1.00  0.00           C  
ATOM   1935  C   ASP B 789      29.385  28.355   5.759  1.00  0.00           C  
ATOM   1936  O   ASP B 789      28.886  27.414   6.390  1.00  0.00           O  
ATOM   1937  CB  ASP B 789      29.225  28.981   3.329  1.00  0.00           C  
ATOM   1938  CG  ASP B 789      27.787  28.516   3.091  1.00  0.00           C  
ATOM   1939  OD1 ASP B 789      27.001  28.378   4.065  1.00  0.00           O  
ATOM   1940  OD2 ASP B 789      27.443  28.294   1.909  1.00  0.00           O  
ATOM   1941  N   GLU B 790      29.435  29.593   6.236  1.00  0.00           N  
ATOM   1942  CA  GLU B 790      28.969  29.879   7.582  1.00  0.00           C  
ATOM   1943  C   GLU B 790      27.447  29.874   7.697  1.00  0.00           C  
ATOM   1944  O   GLU B 790      26.923  29.770   8.809  1.00  0.00           O  
ATOM   1945  CB  GLU B 790      29.546  31.213   8.117  1.00  0.00           C  
ATOM   1946  CG  GLU B 790      28.882  32.512   7.575  1.00  0.00           C  
ATOM   1947  CD  GLU B 790      29.466  33.026   6.265  1.00  0.00           C  
ATOM   1948  OE1 GLU B 790      29.948  32.215   5.442  1.00  0.00           O  
ATOM   1949  OE2 GLU B 790      29.425  34.262   6.052  1.00  0.00           O  
ATOM   1950  N   GLU B 791      26.727  30.007   6.576  1.00  0.00           N  
ATOM   1951  CA  GLU B 791      25.264  29.951   6.657  1.00  0.00           C  
ATOM   1952  C   GLU B 791      24.797  28.592   7.132  1.00  0.00           C  
ATOM   1953  O   GLU B 791      23.731  28.495   7.738  1.00  0.00           O  
ATOM   1954  CB  GLU B 791      24.573  30.259   5.307  1.00  0.00           C  
ATOM   1955  CG  GLU B 791      24.286  31.720   5.110  1.00  0.00           C  
ATOM   1956  CD  GLU B 791      23.153  32.232   6.008  1.00  0.00           C  
ATOM   1957  OE1 GLU B 791      22.528  31.431   6.741  1.00  0.00           O  
ATOM   1958  OE2 GLU B 791      22.888  33.447   5.958  1.00  0.00           O  
ATOM   1959  N   GLU B 792      25.567  27.535   6.867  1.00  0.00           N  
ATOM   1960  CA  GLU B 792      25.135  26.226   7.351  1.00  0.00           C  
ATOM   1961  C   GLU B 792      25.201  26.212   8.868  1.00  0.00           C  
ATOM   1962  O   GLU B 792      24.364  25.577   9.524  1.00  0.00           O  
ATOM   1963  CB  GLU B 792      25.978  25.086   6.745  1.00  0.00           C  
ATOM   1964  CG  GLU B 792      25.835  25.049   5.212  1.00  0.00           C  
ATOM   1965  CD  GLU B 792      26.382  23.774   4.605  1.00  0.00           C  
ATOM   1966  OE1 GLU B 792      27.596  23.704   4.361  1.00  0.00           O  
ATOM   1967  OE2 GLU B 792      25.597  22.828   4.396  1.00  0.00           O  
ATOM   1968  N   VAL B 793      26.181  26.918   9.423  1.00  0.00           N  
ATOM   1969  CA  VAL B 793      26.304  27.012  10.881  1.00  0.00           C  
ATOM   1970  C   VAL B 793      25.159  27.872  11.439  1.00  0.00           C  
ATOM   1971  O   VAL B 793      24.553  27.551  12.483  1.00  0.00           O  
ATOM   1972  CB  VAL B 793      27.680  27.640  11.301  1.00  0.00           C  
ATOM   1973  CG1 VAL B 793      27.799  27.639  12.812  1.00  0.00           C  
ATOM   1974  CG2 VAL B 793      28.835  26.809  10.723  1.00  0.00           C  
ATOM   1975  N   MET B 794      24.878  28.989  10.773  1.00  0.00           N  
ATOM   1976  CA  MET B 794      23.792  29.866  11.232  1.00  0.00           C  
ATOM   1977  C   MET B 794      22.459  29.123  11.168  1.00  0.00           C  
ATOM   1978  O   MET B 794      21.623  29.252  12.057  1.00  0.00           O  
ATOM   1979  CB  MET B 794      23.730  31.122  10.351  1.00  0.00           C  
ATOM   1980  CG  MET B 794      25.051  31.903  10.412  1.00  0.00           C  
ATOM   1981  SD  MET B 794      25.254  33.165   9.118  1.00  0.00           S  
ATOM   1982  CE  MET B 794      23.897  34.291   9.549  1.00  0.00           C  
ATOM   1983  N   SER B 795      22.272  28.333  10.118  1.00  0.00           N  
ATOM   1984  CA  SER B 795      21.031  27.591   9.991  1.00  0.00           C  
ATOM   1985  C   SER B 795      20.907  26.615  11.156  1.00  0.00           C  
ATOM   1986  O   SER B 795      19.838  26.476  11.764  1.00  0.00           O  
ATOM   1987  CB  SER B 795      20.991  26.817   8.672  1.00  0.00           C  
ATOM   1988  OG  SER B 795      19.812  26.025   8.632  1.00  0.00           O  
ATOM   1989  N   PHE B 796      22.002  25.943  11.475  1.00  0.00           N  
ATOM   1990  CA  PHE B 796      21.950  25.000  12.586  1.00  0.00           C  
ATOM   1991  C   PHE B 796      21.624  25.715  13.895  1.00  0.00           C  
ATOM   1992  O   PHE B 796      20.775  25.283  14.679  1.00  0.00           O  
ATOM   1993  CB  PHE B 796      23.286  24.311  12.765  1.00  0.00           C  
ATOM   1994  CG  PHE B 796      23.252  23.264  13.824  1.00  0.00           C  
ATOM   1995  CD1 PHE B 796      22.766  21.996  13.544  1.00  0.00           C  
ATOM   1996  CD2 PHE B 796      23.649  23.558  15.119  1.00  0.00           C  
ATOM   1997  CE1 PHE B 796      22.677  21.022  14.539  1.00  0.00           C  
ATOM   1998  CE2 PHE B 796      23.560  22.577  16.127  1.00  0.00           C  
ATOM   1999  CZ  PHE B 796      23.075  21.314  15.825  1.00  0.00           C  
ATOM   2000  N   LEU B 797      22.348  26.794  14.145  1.00  0.00           N  
ATOM   2001  CA  LEU B 797      22.153  27.568  15.376  1.00  0.00           C  
ATOM   2002  C   LEU B 797      20.714  28.058  15.527  1.00  0.00           C  
ATOM   2003  O   LEU B 797      20.131  27.968  16.604  1.00  0.00           O  
ATOM   2004  CB  LEU B 797      23.037  28.809  15.360  1.00  0.00           C  
ATOM   2005  CG  LEU B 797      23.641  29.337  16.654  1.00  0.00           C  
ATOM   2006  CD1 LEU B 797      23.979  30.794  16.447  1.00  0.00           C  
ATOM   2007  CD2 LEU B 797      22.814  29.068  17.870  1.00  0.00           C  
ATOM   2008  N   GLU B 798      20.150  28.649  14.475  1.00  0.00           N  
ATOM   2009  CA  GLU B 798      18.782  29.149  14.639  1.00  0.00           C  
ATOM   2010  C   GLU B 798      17.812  28.012  14.916  1.00  0.00           C  
ATOM   2011  O   GLU B 798      16.886  28.175  15.712  1.00  0.00           O  
ATOM   2012  CB  GLU B 798      18.329  29.996  13.428  1.00  0.00           C  
ATOM   2013  CG  GLU B 798      18.346  29.288  12.098  1.00  0.00           C  
ATOM   2014  CD  GLU B 798      17.989  30.205  10.938  1.00  0.00           C  
ATOM   2015  OE1 GLU B 798      17.590  31.373  11.163  1.00  0.00           O  
ATOM   2016  OE2 GLU B 798      18.108  29.742   9.795  1.00  0.00           O  
ATOM   2017  N   ARG B 799      18.009  26.855  14.292  1.00  0.00           N  
ATOM   2018  CA  ARG B 799      17.092  25.733  14.562  1.00  0.00           C  
ATOM   2019  C   ARG B 799      17.252  25.244  15.995  1.00  0.00           C  
ATOM   2020  O   ARG B 799      16.283  24.859  16.636  1.00  0.00           O  
ATOM   2021  CB  ARG B 799      17.315  24.573  13.575  1.00  0.00           C  
ATOM   2022  CG  ARG B 799      17.017  24.987  12.126  1.00  0.00           C  
ATOM   2023  CD  ARG B 799      17.110  23.853  11.107  1.00  0.00           C  
ATOM   2024  NE  ARG B 799      18.414  23.196  11.041  1.00  0.00           N  
ATOM   2025  CZ  ARG B 799      18.636  21.925  11.383  1.00  0.00           C  
ATOM   2026  NH1 ARG B 799      17.647  21.167  11.820  1.00  0.00           N  
ATOM   2027  NH2 ARG B 799      19.851  21.401  11.274  1.00  0.00           N  
ATOM   2028  N   LEU B 800      18.483  25.260  16.497  1.00  0.00           N  
ATOM   2029  CA  LEU B 800      18.748  24.851  17.872  1.00  0.00           C  
ATOM   2030  C   LEU B 800      18.039  25.820  18.814  1.00  0.00           C  
ATOM   2031  O   LEU B 800      17.380  25.406  19.765  1.00  0.00           O  
ATOM   2032  CB  LEU B 800      20.270  24.897  18.172  1.00  0.00           C  
ATOM   2033  CG  LEU B 800      20.720  24.795  19.651  1.00  0.00           C  
ATOM   2034  CD1 LEU B 800      20.475  23.391  20.166  1.00  0.00           C  
ATOM   2035  CD2 LEU B 800      22.241  25.102  19.772  1.00  0.00           C  
ATOM   2036  N   VAL B 801      18.190  27.116  18.558  1.00  0.00           N  
ATOM   2037  CA  VAL B 801      17.583  28.099  19.433  1.00  0.00           C  
ATOM   2038  C   VAL B 801      16.055  28.013  19.364  1.00  0.00           C  
ATOM   2039  O   VAL B 801      15.375  28.059  20.397  1.00  0.00           O  
ATOM   2040  CB  VAL B 801      18.116  29.533  19.106  1.00  0.00           C  
ATOM   2041  CG1 VAL B 801      17.307  30.605  19.847  1.00  0.00           C  
ATOM   2042  CG2 VAL B 801      19.569  29.622  19.587  1.00  0.00           C  
ATOM   2043  N   ALA B 802      15.524  27.842  18.159  1.00  0.00           N  
ATOM   2044  CA  ALA B 802      14.077  27.716  18.013  1.00  0.00           C  
ATOM   2045  C   ALA B 802      13.613  26.471  18.768  1.00  0.00           C  
ATOM   2046  O   ALA B 802      12.577  26.487  19.406  1.00  0.00           O  
ATOM   2047  CB  ALA B 802      13.690  27.606  16.518  1.00  0.00           C  
ATOM   2048  N   HIS B 803      14.379  25.386  18.692  1.00  0.00           N  
ATOM   2049  CA  HIS B 803      13.991  24.158  19.401  1.00  0.00           C  
ATOM   2050  C   HIS B 803      13.903  24.406  20.914  1.00  0.00           C  
ATOM   2051  O   HIS B 803      12.958  23.952  21.585  1.00  0.00           O  
ATOM   2052  CB  HIS B 803      14.992  23.028  19.121  1.00  0.00           C  
ATOM   2053  CG  HIS B 803      14.596  21.718  19.713  1.00  0.00           C  
ATOM   2054  ND1 HIS B 803      15.108  21.245  20.902  1.00  0.00           N  
ATOM   2055  CD2 HIS B 803      13.671  20.813  19.319  1.00  0.00           C  
ATOM   2056  CE1 HIS B 803      14.515  20.107  21.219  1.00  0.00           C  
ATOM   2057  NE2 HIS B 803      13.635  19.822  20.277  1.00  0.00           N  
ATOM   2058  N   ALA B 804      14.899  25.102  21.458  1.00  0.00           N  
ATOM   2059  CA  ALA B 804      14.900  25.401  22.886  1.00  0.00           C  
ATOM   2060  C   ALA B 804      13.687  26.266  23.233  1.00  0.00           C  
ATOM   2061  O   ALA B 804      12.998  26.016  24.232  1.00  0.00           O  
ATOM   2062  CB  ALA B 804      16.216  26.135  23.275  1.00  0.00           C  
ATOM   2063  N   ILE B 808      13.427  27.292  22.423  1.00  0.00           N  
ATOM   2064  CA  ILE B 808      12.280  28.172  22.700  1.00  0.00           C  
ATOM   2065  C   ILE B 808      10.965  27.373  22.659  1.00  0.00           C  
ATOM   2066  O   ILE B 808      10.129  27.504  23.545  1.00  0.00           O  
ATOM   2067  CB  ILE B 808      12.221  29.340  21.672  1.00  0.00           C  
ATOM   2068  CG1 ILE B 808      13.428  30.258  21.900  1.00  0.00           C  
ATOM   2069  CG2 ILE B 808      10.862  30.117  21.797  1.00  0.00           C  
ATOM   2070  CD1 ILE B 808      13.677  31.293  20.790  1.00  0.00           C  
ATOM   2071  N   ASN B 809      10.794  26.544  21.639  1.00  0.00           N  
ATOM   2072  CA  ASN B 809       9.564  25.749  21.506  1.00  0.00           C  
ATOM   2073  C   ASN B 809       9.389  24.714  22.604  1.00  0.00           C  
ATOM   2074  O   ASN B 809       8.255  24.387  23.024  1.00  0.00           O  
ATOM   2075  CB  ASN B 809       9.523  25.109  20.109  1.00  0.00           C  
ATOM   2076  CG  ASN B 809       9.073  26.100  19.053  1.00  0.00           C  
ATOM   2077  OD1 ASN B 809       9.473  26.041  17.887  1.00  0.00           O  
ATOM   2078  ND2 ASN B 809       8.215  27.007  19.460  1.00  0.00           N  
ATOM   2079  N   TYR B 810      10.504  24.202  23.105  1.00  0.00           N  
ATOM   2080  CA  TYR B 810      10.419  23.236  24.183  1.00  0.00           C  
ATOM   2081  C   TYR B 810       9.903  23.963  25.430  1.00  0.00           C  
ATOM   2082  O   TYR B 810       9.050  23.446  26.152  1.00  0.00           O  
ATOM   2083  CB  TYR B 810      11.794  22.626  24.478  1.00  0.00           C  
ATOM   2084  CG  TYR B 810      11.753  21.595  25.585  1.00  0.00           C  
ATOM   2085  CD1 TYR B 810      11.187  20.337  25.380  1.00  0.00           C  
ATOM   2086  CD2 TYR B 810      12.272  21.877  26.841  1.00  0.00           C  
ATOM   2087  CE1 TYR B 810      11.148  19.370  26.416  1.00  0.00           C  
ATOM   2088  CE2 TYR B 810      12.242  20.923  27.880  1.00  0.00           C  
ATOM   2089  CZ  TYR B 810      11.685  19.676  27.660  1.00  0.00           C  
ATOM   2090  OH  TYR B 810      11.687  18.745  28.684  1.00  0.00           O  
ATOM   2091  N   VAL B 811      10.440  25.152  25.692  1.00  0.00           N  
ATOM   2092  CA  VAL B 811       9.989  25.933  26.847  1.00  0.00           C  
ATOM   2093  C   VAL B 811       8.498  26.257  26.670  1.00  0.00           C  
ATOM   2094  O   VAL B 811       7.705  26.119  27.602  1.00  0.00           O  
ATOM   2095  CB  VAL B 811      10.775  27.246  26.983  1.00  0.00           C  
ATOM   2096  CG1 VAL B 811      10.203  28.094  28.128  1.00  0.00           C  
ATOM   2097  CG2 VAL B 811      12.248  26.923  27.292  1.00  0.00           C  
ATOM   2098  N   ARG B 812       8.118  26.694  25.474  1.00  0.00           N  
ATOM   2099  CA  ARG B 812       6.708  27.000  25.211  1.00  0.00           C  
ATOM   2100  C   ARG B 812       5.813  25.766  25.428  1.00  0.00           C  
ATOM   2101  O   ARG B 812       4.699  25.879  25.939  1.00  0.00           O  
ATOM   2102  CB  ARG B 812       6.515  27.533  23.780  1.00  0.00           C  
ATOM   2103  CG  ARG B 812       7.198  28.887  23.519  1.00  0.00           C  
ATOM   2104  CD  ARG B 812       7.064  29.374  22.067  1.00  0.00           C  
ATOM   2105  NE  ARG B 812       5.668  29.607  21.681  1.00  0.00           N  
ATOM   2106  CZ  ARG B 812       4.993  28.853  20.815  1.00  0.00           C  
ATOM   2107  NH1 ARG B 812       5.579  27.819  20.235  1.00  0.00           N  
ATOM   2108  NH2 ARG B 812       3.719  29.114  20.553  1.00  0.00           N  
ATOM   2109  N   GLU B 813       6.295  24.591  25.052  1.00  0.00           N  
ATOM   2110  CA  GLU B 813       5.490  23.398  25.189  1.00  0.00           C  
ATOM   2111  C   GLU B 813       5.480  22.807  26.582  1.00  0.00           C  
ATOM   2112  O   GLU B 813       4.427  22.493  27.119  1.00  0.00           O  
ATOM   2113  CB  GLU B 813       5.964  22.308  24.227  1.00  0.00           C  
ATOM   2114  CG  GLU B 813       5.026  21.112  24.241  1.00  0.00           C  
ATOM   2115  CD  GLU B 813       5.504  19.953  23.390  1.00  0.00           C  
ATOM   2116  OE1 GLU B 813       6.121  20.199  22.321  1.00  0.00           O  
ATOM   2117  OE2 GLU B 813       5.229  18.790  23.781  1.00  0.00           O  
ATOM   2118  N   HIS B 814       6.665  22.675  27.160  1.00  0.00           N  
ATOM   2119  CA  HIS B 814       6.854  22.036  28.457  1.00  0.00           C  
ATOM   2120  C   HIS B 814       6.725  22.922  29.686  1.00  0.00           C  
ATOM   2121  O   HIS B 814       6.450  22.425  30.773  1.00  0.00           O  
ATOM   2122  CB  HIS B 814       8.242  21.369  28.453  1.00  0.00           C  
ATOM   2123  CG  HIS B 814       8.492  20.446  29.608  1.00  0.00           C  
ATOM   2124  ND1 HIS B 814       8.054  19.138  29.624  1.00  0.00           N  
ATOM   2125  CD2 HIS B 814       9.140  20.638  30.783  1.00  0.00           C  
ATOM   2126  CE1 HIS B 814       8.424  18.563  30.756  1.00  0.00           C  
ATOM   2127  NE2 HIS B 814       9.084  19.452  31.476  1.00  0.00           N  
ATOM   2128  N   ASN B 815       6.932  24.226  29.530  1.00  0.00           N  
ATOM   2129  CA  ASN B 815       6.861  25.130  30.660  1.00  0.00           C  
ATOM   2130  C   ASN B 815       5.797  26.231  30.592  1.00  0.00           C  
ATOM   2131  O   ASN B 815       5.997  27.326  31.093  1.00  0.00           O  
ATOM   2132  CB  ASN B 815       8.240  25.752  30.915  1.00  0.00           C  
ATOM   2133  CG  ASN B 815       9.249  24.721  31.390  1.00  0.00           C  
ATOM   2134  OD1 ASN B 815      10.098  24.249  30.622  1.00  0.00           O  
ATOM   2135  ND2 ASN B 815       9.135  24.337  32.659  1.00  0.00           N  
ATOM   2136  N   ALA B 818       4.661  25.918  29.986  1.00  0.00           N  
ATOM   2137  CA  ALA B 818       3.567  26.885  29.867  1.00  0.00           C  
ATOM   2138  C   ALA B 818       3.175  27.382  31.253  1.00  0.00           C  
ATOM   2139  O   ALA B 818       2.917  28.573  31.446  1.00  0.00           O  
ATOM   2140  CB  ALA B 818       2.343  26.225  29.149  1.00  0.00           C  
ATOM   2141  N   LYS B 819       3.125  26.463  32.221  1.00  0.00           N  
ATOM   2142  CA  LYS B 819       2.758  26.829  33.588  1.00  0.00           C  
ATOM   2143  C   LYS B 819       3.702  27.914  34.124  1.00  0.00           C  
ATOM   2144  O   LYS B 819       3.272  28.904  34.713  1.00  0.00           O  
ATOM   2145  CB  LYS B 819       2.800  25.578  34.481  1.00  0.00           C  
ATOM   2146  CG  LYS B 819       2.543  25.816  35.953  1.00  0.00           C  
ATOM   2147  CD  LYS B 819       2.537  24.480  36.725  1.00  0.00           C  
ATOM   2148  CE  LYS B 819       2.271  24.670  38.225  1.00  0.00           C  
ATOM   2149  NZ  LYS B 819       2.026  23.339  38.908  1.00  0.00           N  
ATOM   2150  N   GLU B 820       4.998  27.726  33.894  1.00  0.00           N  
ATOM   2151  CA  GLU B 820       5.998  28.669  34.363  1.00  0.00           C  
ATOM   2152  C   GLU B 820       5.920  30.007  33.633  1.00  0.00           C  
ATOM   2153  O   GLU B 820       6.084  31.055  34.252  1.00  0.00           O  
ATOM   2154  CB  GLU B 820       7.402  28.036  34.232  1.00  0.00           C  
ATOM   2155  CG  GLU B 820       7.676  26.894  35.248  1.00  0.00           C  
ATOM   2156  CD  GLU B 820       6.776  25.657  35.073  1.00  0.00           C  
ATOM   2157  OE1 GLU B 820       6.707  25.121  33.950  1.00  0.00           O  
ATOM   2158  OE2 GLU B 820       6.156  25.207  36.071  1.00  0.00           O  
ATOM   2159  N   LEU B 821       5.678  29.975  32.325  1.00  0.00           N  
ATOM   2160  CA  LEU B 821       5.569  31.212  31.562  1.00  0.00           C  
ATOM   2161  C   LEU B 821       4.357  32.013  32.071  1.00  0.00           C  
ATOM   2162  O   LEU B 821       4.425  33.235  32.201  1.00  0.00           O  
ATOM   2163  CB  LEU B 821       5.444  30.895  30.080  1.00  0.00           C  
ATOM   2164  CG  LEU B 821       6.684  30.231  29.440  1.00  0.00           C  
ATOM   2165  CD1 LEU B 821       6.336  29.769  28.045  1.00  0.00           C  
ATOM   2166  CD2 LEU B 821       7.843  31.187  29.397  1.00  0.00           C  
ATOM   2167  N   ASP B 822       3.272  31.315  32.397  1.00  0.00           N  
ATOM   2168  CA  ASP B 822       2.065  31.962  32.941  1.00  0.00           C  
ATOM   2169  C   ASP B 822       2.374  32.606  34.308  1.00  0.00           C  
ATOM   2170  O   ASP B 822       1.961  33.747  34.597  1.00  0.00           O  
ATOM   2171  CB  ASP B 822       0.958  30.924  33.075  1.00  0.00           C  
ATOM   2172  CG  ASP B 822      -0.309  31.505  33.676  1.00  0.00           C  
ATOM   2173  OD1 ASP B 822      -0.904  32.416  33.058  1.00  0.00           O  
ATOM   2174  OD2 ASP B 822      -0.696  31.052  34.774  1.00  0.00           O  
ATOM   2175  N   ILE B 823       3.118  31.898  35.154  1.00  0.00           N  
ATOM   2176  CA  ILE B 823       3.490  32.458  36.457  1.00  0.00           C  
ATOM   2177  C   ILE B 823       4.321  33.733  36.256  1.00  0.00           C  
ATOM   2178  O   ILE B 823       4.237  34.689  37.034  1.00  0.00           O  
ATOM   2179  CB  ILE B 823       4.285  31.417  37.295  1.00  0.00           C  
ATOM   2180  CG1 ILE B 823       3.325  30.352  37.827  1.00  0.00           C  
ATOM   2181  CG2 ILE B 823       5.026  32.095  38.423  1.00  0.00           C  
ATOM   2182  CD1 ILE B 823       4.023  29.085  38.345  1.00  0.00           C  
ATOM   2183  N   LEU B 824       5.127  33.738  35.206  1.00  0.00           N  
ATOM   2184  CA  LEU B 824       5.966  34.874  34.869  1.00  0.00           C  
ATOM   2185  C   LEU B 824       5.161  35.906  34.087  1.00  0.00           C  
ATOM   2186  O   LEU B 824       5.699  36.934  33.704  1.00  0.00           O  
ATOM   2187  CB  LEU B 824       7.157  34.416  34.019  1.00  0.00           C  
ATOM   2188  CG  LEU B 824       8.197  33.538  34.730  1.00  0.00           C  
ATOM   2189  CD1 LEU B 824       9.180  32.918  33.701  1.00  0.00           C  
ATOM   2190  CD2 LEU B 824       8.943  34.386  35.750  1.00  0.00           C  
ATOM   2191  N   ASN B 895       3.879  35.627  33.861  1.00  0.00           N  
ATOM   2192  CA  ASN B 895       3.011  36.543  33.099  1.00  0.00           C  
ATOM   2193  C   ASN B 895       3.738  36.900  31.806  1.00  0.00           C  
ATOM   2194  O   ASN B 895       3.797  38.060  31.395  1.00  0.00           O  
ATOM   2195  CB  ASN B 895       2.732  37.822  33.903  1.00  0.00           C  
ATOM   2196  CG  ASN B 895       2.017  37.543  35.226  1.00  0.00           C  
ATOM   2197  OD1 ASN B 895       1.036  36.788  35.268  1.00  0.00           O  
ATOM   2198  ND2 ASN B 895       2.495  38.170  36.317  1.00  0.00           N  
ATOM   2199  N   PHE B 898       4.283  35.887  31.150  1.00  0.00           N  
ATOM   2200  CA  PHE B 898       5.069  36.140  29.944  1.00  0.00           C  
ATOM   2201  C   PHE B 898       4.600  35.303  28.768  1.00  0.00           C  
ATOM   2202  O   PHE B 898       4.326  34.106  28.915  1.00  0.00           O  
ATOM   2203  CB  PHE B 898       6.533  35.815  30.240  1.00  0.00           C  
ATOM   2204  CG  PHE B 898       7.481  36.258  29.171  1.00  0.00           C  
ATOM   2205  CD1 PHE B 898       7.818  37.595  29.044  1.00  0.00           C  
ATOM   2206  CD2 PHE B 898       8.026  35.341  28.286  1.00  0.00           C  
ATOM   2207  CE1 PHE B 898       8.693  38.019  28.041  1.00  0.00           C  
ATOM   2208  CE2 PHE B 898       8.903  35.754  27.283  1.00  0.00           C  
ATOM   2209  CZ  PHE B 898       9.236  37.089  27.160  1.00  0.00           C  
ATOM   2210  N   GLU B 899       4.509  35.932  27.603  1.00  0.00           N  
ATOM   2211  CA  GLU B 899       4.088  35.233  26.402  1.00  0.00           C  
ATOM   2212  C   GLU B 899       5.329  35.045  25.538  1.00  0.00           C  
ATOM   2213  O   GLU B 899       5.857  35.995  24.954  1.00  0.00           O  
ATOM   2214  CB  GLU B 899       3.010  36.039  25.664  1.00  0.00           C  
ATOM   2215  CG  GLU B 899       1.875  36.429  26.599  1.00  0.00           C  
ATOM   2216  CD  GLU B 899       0.661  37.021  25.893  1.00  0.00           C  
ATOM   2217  OE1 GLU B 899       0.819  38.010  25.138  1.00  0.00           O  
ATOM   2218  OE2 GLU B 899      -0.460  36.491  26.111  1.00  0.00           O  
ATOM   2219  N   LEU B 900       5.822  33.815  25.505  1.00  0.00           N  
ATOM   2220  CA  LEU B 900       7.016  33.498  24.723  1.00  0.00           C  
ATOM   2221  C   LEU B 900       6.581  33.215  23.297  1.00  0.00           C  
ATOM   2222  O   LEU B 900       5.762  32.312  23.043  1.00  0.00           O  
ATOM   2223  CB  LEU B 900       7.743  32.296  25.353  1.00  0.00           C  
ATOM   2224  CG  LEU B 900       9.048  31.860  24.675  1.00  0.00           C  
ATOM   2225  CD1 LEU B 900       9.981  33.038  24.490  1.00  0.00           C  
ATOM   2226  CD2 LEU B 900       9.693  30.786  25.557  1.00  0.00           C  
ATOM   2227  N   GLU B 901       7.133  33.994  22.371  1.00  0.00           N  
ATOM   2228  CA  GLU B 901       6.782  33.911  20.956  1.00  0.00           C  
ATOM   2229  C   GLU B 901       7.185  32.653  20.193  1.00  0.00           C  
ATOM   2230  O   GLU B 901       8.271  32.106  20.383  1.00  0.00           O  
ATOM   2231  CB  GLU B 901       7.381  35.090  20.160  1.00  0.00           C  
ATOM   2232  CG  GLU B 901       7.184  36.503  20.736  1.00  0.00           C  
ATOM   2233  CD  GLU B 901       8.306  36.910  21.687  1.00  0.00           C  
ATOM   2234  OE1 GLU B 901       8.939  36.017  22.288  1.00  0.00           O  
ATOM   2235  OE2 GLU B 901       8.546  38.129  21.845  1.00  0.00           O  
ATOM   2236  N   GLU B 902       6.316  32.223  19.294  1.00  0.00           N  
ATOM   2237  CA  GLU B 902       6.662  31.091  18.449  1.00  0.00           C  
ATOM   2238  C   GLU B 902       7.758  31.564  17.483  1.00  0.00           C  
ATOM   2239  O   GLU B 902       7.608  32.590  16.811  1.00  0.00           O  
ATOM   2240  CB  GLU B 902       5.476  30.633  17.604  1.00  0.00           C  
ATOM   2241  CG  GLU B 902       5.831  29.463  16.716  1.00  0.00           C  
ATOM   2242  CD  GLU B 902       4.673  28.979  15.868  1.00  0.00           C  
ATOM   2243  OE1 GLU B 902       3.626  29.663  15.801  1.00  0.00           O  
ATOM   2244  OE2 GLU B 902       4.827  27.907  15.254  1.00  0.00           O  
ATOM   2245  N   PRO B 903       8.893  30.852  17.439  1.00  0.00           N  
ATOM   2246  CA  PRO B 903       9.996  31.207  16.534  1.00  0.00           C  
ATOM   2247  C   PRO B 903       9.550  31.179  15.056  1.00  0.00           C  
ATOM   2248  O   PRO B 903       8.757  30.311  14.653  1.00  0.00           O  
ATOM   2249  CB  PRO B 903      11.027  30.105  16.799  1.00  0.00           C  
ATOM   2250  CG  PRO B 903      10.791  29.805  18.308  1.00  0.00           C  
ATOM   2251  CD  PRO B 903       9.260  29.702  18.286  1.00  0.00           C  
ATOM   2252  N   LYS B 904      10.071  32.122  14.270  1.00  0.00           N  
ATOM   2253  CA  LYS B 904       9.801  32.183  12.841  1.00  0.00           C  
ATOM   2254  C   LYS B 904      11.135  32.062  12.101  1.00  0.00           C  
ATOM   2255  O   LYS B 904      11.916  33.010  12.055  1.00  0.00           O  
ATOM   2256  CB  LYS B 904       9.106  33.501  12.484  1.00  0.00           C  
ATOM   2257  CG  LYS B 904       7.689  33.605  13.068  1.00  0.00           C  
ATOM   2258  CD  LYS B 904       7.138  35.034  12.999  1.00  0.00           C  
ATOM   2259  CE  LYS B 904       8.046  35.984  13.790  1.00  0.00           C  
ATOM   2260  NZ  LYS B 904       7.598  37.393  13.684  1.00  0.00           N  
ATOM   2261  N   LEU B 905      11.391  30.880  11.550  1.00  0.00           N  
ATOM   2262  CA  LEU B 905      12.610  30.616  10.805  1.00  0.00           C  
ATOM   2263  C   LEU B 905      12.379  30.775   9.312  1.00  0.00           C  
ATOM   2264  O   LEU B 905      11.285  30.480   8.793  1.00  0.00           O  
ATOM   2265  CB  LEU B 905      13.089  29.183  11.064  1.00  0.00           C  
ATOM   2266  CG  LEU B 905      13.346  28.808  12.528  1.00  0.00           C  
ATOM   2267  CD1 LEU B 905      13.586  27.307  12.636  1.00  0.00           C  
ATOM   2268  CD2 LEU B 905      14.542  29.602  13.073  1.00  0.00           C  
ATOM   2269  N   PRO B 906      13.405  31.240   8.594  1.00  0.00           N  
ATOM   2270  CA  PRO B 906      14.719  31.615   9.126  1.00  0.00           C  
ATOM   2271  C   PRO B 906      14.668  33.019   9.744  1.00  0.00           C  
ATOM   2272  O   PRO B 906      13.848  33.844   9.352  1.00  0.00           O  
ATOM   2273  CB  PRO B 906      15.595  31.584   7.884  1.00  0.00           C  
ATOM   2274  CG  PRO B 906      14.612  32.180   6.827  1.00  0.00           C  
ATOM   2275  CD  PRO B 906      13.399  31.309   7.119  1.00  0.00           C  
ATOM   2276  N   PHE B 907      15.524  33.290  10.719  1.00  0.00           N  
ATOM   2277  CA  PHE B 907      15.579  34.623  11.316  1.00  0.00           C  
ATOM   2278  C   PHE B 907      16.163  35.569  10.256  1.00  0.00           C  
ATOM   2279  O   PHE B 907      16.885  35.135   9.356  1.00  0.00           O  
ATOM   2280  CB  PHE B 907      16.558  34.652  12.496  1.00  0.00           C  
ATOM   2281  CG  PHE B 907      16.191  33.734  13.627  1.00  0.00           C  
ATOM   2282  CD1 PHE B 907      14.852  33.406  13.883  1.00  0.00           C  
ATOM   2283  CD2 PHE B 907      17.178  33.244  14.474  1.00  0.00           C  
ATOM   2284  CE1 PHE B 907      14.504  32.608  14.961  1.00  0.00           C  
ATOM   2285  CE2 PHE B 907      16.838  32.436  15.566  1.00  0.00           C  
ATOM   2286  CZ  PHE B 907      15.496  32.121  15.807  1.00  0.00           C  
ATOM   2287  N   PRO B 908      15.857  36.873  10.350  1.00  0.00           N  
ATOM   2288  CA  PRO B 908      16.417  37.803   9.375  1.00  0.00           C  
ATOM   2289  C   PRO B 908      17.944  37.817   9.525  1.00  0.00           C  
ATOM   2290  O   PRO B 908      18.481  37.559  10.624  1.00  0.00           O  
ATOM   2291  CB  PRO B 908      15.832  39.144   9.812  1.00  0.00           C  
ATOM   2292  CG  PRO B 908      14.510  38.731  10.421  1.00  0.00           C  
ATOM   2293  CD  PRO B 908      14.988  37.596  11.291  1.00  0.00           C  
ATOM   2294  N   ARG B 909      18.627  38.094   8.419  1.00  0.00           N  
ATOM   2295  CA  ARG B 909      20.084  38.225   8.394  1.00  0.00           C  
ATOM   2296  C   ARG B 909      20.304  39.683   8.040  1.00  0.00           C  
ATOM   2297  O   ARG B 909      19.752  40.164   7.049  1.00  0.00           O  
ATOM   2298  CB  ARG B 909      20.725  37.391   7.275  1.00  0.00           C  
ATOM   2299  CG  ARG B 909      21.179  35.998   7.668  1.00  0.00           C  
ATOM   2300  CD  ARG B 909      20.054  35.077   8.028  1.00  0.00           C  
ATOM   2301  NE  ARG B 909      20.535  33.680   8.070  1.00  0.00           N  
ATOM   2302  CZ  ARG B 909      19.885  32.713   8.697  1.00  0.00           C  
ATOM   2303  NH1 ARG B 909      18.748  32.998   9.318  1.00  0.00           N  
ATOM   2304  NH2 ARG B 909      20.386  31.489   8.744  1.00  0.00           N  
ATOM   2305  N   VAL B 910      21.087  40.382   8.840  1.00  0.00           N  
ATOM   2306  CA  VAL B 910      21.377  41.776   8.558  1.00  0.00           C  
ATOM   2307  C   VAL B 910      22.890  41.875   8.412  1.00  0.00           C  
ATOM   2308  O   VAL B 910      23.635  41.519   9.321  1.00  0.00           O  
ATOM   2309  CB  VAL B 910      20.873  42.687   9.717  1.00  0.00           C  
ATOM   2310  CG1 VAL B 910      21.305  44.148   9.504  1.00  0.00           C  
ATOM   2311  CG2 VAL B 910      19.354  42.602   9.794  1.00  0.00           C  
ATOM   2312  N   SER B 911      23.361  42.343   7.266  1.00  0.00           N  
ATOM   2313  CA  SER B 911      24.803  42.456   7.095  1.00  0.00           C  
ATOM   2314  C   SER B 911      25.302  43.575   7.979  1.00  0.00           C  
ATOM   2315  O   SER B 911      24.544  44.463   8.328  1.00  0.00           O  
ATOM   2316  CB  SER B 911      25.139  42.773   5.637  1.00  0.00           C  
ATOM   2317  OG  SER B 911      24.795  44.117   5.317  1.00  0.00           O  
ATOM   2318  N   TYR B 912      26.589  43.549   8.310  1.00  0.00           N  
ATOM   2319  CA  TYR B 912      27.204  44.591   9.141  1.00  0.00           C  
ATOM   2320  C   TYR B 912      27.038  45.955   8.435  1.00  0.00           C  
ATOM   2321  O   TYR B 912      26.722  46.962   9.071  1.00  0.00           O  
ATOM   2322  CB  TYR B 912      28.689  44.259   9.312  1.00  0.00           C  
ATOM   2323  CG  TYR B 912      29.537  45.341   9.924  1.00  0.00           C  
ATOM   2324  CD1 TYR B 912      29.736  45.410  11.291  1.00  0.00           C  
ATOM   2325  CD2 TYR B 912      30.188  46.274   9.109  1.00  0.00           C  
ATOM   2326  CE1 TYR B 912      30.580  46.372  11.834  1.00  0.00           C  
ATOM   2327  CE2 TYR B 912      31.018  47.229   9.636  1.00  0.00           C  
ATOM   2328  CZ  TYR B 912      31.218  47.272  10.988  1.00  0.00           C  
ATOM   2329  OH  TYR B 912      32.102  48.183  11.506  1.00  0.00           O  
ATOM   2330  N   ASP B 913      27.248  45.977   7.120  1.00  0.00           N  
ATOM   2331  CA  ASP B 913      27.108  47.222   6.337  1.00  0.00           C  
ATOM   2332  C   ASP B 913      25.705  47.822   6.548  1.00  0.00           C  
ATOM   2333  O   ASP B 913      25.545  49.011   6.823  1.00  0.00           O  
ATOM   2334  CB  ASP B 913      27.253  46.934   4.839  1.00  0.00           C  
ATOM   2335  CG  ASP B 913      28.672  46.650   4.414  1.00  0.00           C  
ATOM   2336  OD1 ASP B 913      29.577  46.478   5.258  1.00  0.00           O  
ATOM   2337  OD2 ASP B 913      28.864  46.587   3.189  1.00  0.00           O  
ATOM   2338  N   LYS B 914      24.692  46.975   6.388  1.00  0.00           N  
ATOM   2339  CA  LYS B 914      23.307  47.390   6.553  1.00  0.00           C  
ATOM   2340  C   LYS B 914      23.072  47.833   7.993  1.00  0.00           C  
ATOM   2341  O   LYS B 914      22.384  48.841   8.225  1.00  0.00           O  
ATOM   2342  CB  LYS B 914      22.357  46.249   6.154  1.00  0.00           C  
ATOM   2343  CG  LYS B 914      20.852  46.510   6.392  1.00  0.00           C  
ATOM   2344  CD  LYS B 914      20.312  47.790   5.698  1.00  0.00           C  
ATOM   2345  CE  LYS B 914      20.357  47.702   4.192  1.00  0.00           C  
ATOM   2346  NZ  LYS B 914      19.763  48.920   3.512  1.00  0.00           N  
ATOM   2347  N   ALA B 915      23.639  47.107   8.965  1.00  0.00           N  
ATOM   2348  CA  ALA B 915      23.459  47.501  10.367  1.00  0.00           C  
ATOM   2349  C   ALA B 915      24.009  48.904  10.630  1.00  0.00           C  
ATOM   2350  O   ALA B 915      23.379  49.697  11.336  1.00  0.00           O  
ATOM   2351  CB  ALA B 915      24.138  46.495  11.302  1.00  0.00           C  
ATOM   2352  N   LEU B 916      25.195  49.202  10.095  1.00  0.00           N  
ATOM   2353  CA  LEU B 916      25.788  50.515  10.291  1.00  0.00           C  
ATOM   2354  C   LEU B 916      24.975  51.621   9.610  1.00  0.00           C  
ATOM   2355  O   LEU B 916      24.903  52.741  10.125  1.00  0.00           O  
ATOM   2356  CB  LEU B 916      27.254  50.545   9.804  1.00  0.00           C  
ATOM   2357  CG  LEU B 916      28.323  50.290  10.880  1.00  0.00           C  
ATOM   2358  CD1 LEU B 916      28.061  48.982  11.600  1.00  0.00           C  
ATOM   2359  CD2 LEU B 916      29.716  50.301  10.258  1.00  0.00           C  
ATOM   2360  N   GLU B 917      24.367  51.306   8.473  1.00  0.00           N  
ATOM   2361  CA  GLU B 917      23.537  52.281   7.759  1.00  0.00           C  
ATOM   2362  C   GLU B 917      22.321  52.568   8.631  1.00  0.00           C  
ATOM   2363  O   GLU B 917      21.983  53.729   8.863  1.00  0.00           O  
ATOM   2364  CB  GLU B 917      23.062  51.726   6.421  1.00  0.00           C  
ATOM   2365  CG  GLU B 917      22.049  52.632   5.714  1.00  0.00           C  
ATOM   2366  CD  GLU B 917      21.398  51.962   4.521  1.00  0.00           C  
ATOM   2367  OE1 GLU B 917      22.110  51.551   3.598  1.00  0.00           O  
ATOM   2368  OE2 GLU B 917      20.157  51.843   4.515  1.00  0.00           O  
ATOM   2369  N   ILE B 918      21.659  51.509   9.104  1.00  0.00           N  
ATOM   2370  CA  ILE B 918      20.500  51.662   9.986  1.00  0.00           C  
ATOM   2371  C   ILE B 918      20.867  52.481  11.238  1.00  0.00           C  
ATOM   2372  O   ILE B 918      20.147  53.415  11.618  1.00  0.00           O  
ATOM   2373  CB  ILE B 918      19.961  50.291  10.437  1.00  0.00           C  
ATOM   2374  CG1 ILE B 918      19.365  49.553   9.238  1.00  0.00           C  
ATOM   2375  CG2 ILE B 918      18.919  50.472  11.564  1.00  0.00           C  
ATOM   2376  CD1 ILE B 918      18.993  48.105   9.524  1.00  0.00           C  
ATOM   2377  N   LEU B 919      21.984  52.151  11.886  1.00  0.00           N  
ATOM   2378  CA  LEU B 919      22.362  52.894  13.081  1.00  0.00           C  
ATOM   2379  C   LEU B 919      22.629  54.367  12.748  1.00  0.00           C  
ATOM   2380  O   LEU B 919      22.238  55.267  13.503  1.00  0.00           O  
ATOM   2381  CB  LEU B 919      23.596  52.282  13.729  1.00  0.00           C  
ATOM   2382  CG  LEU B 919      23.372  50.944  14.464  1.00  0.00           C  
ATOM   2383  CD1 LEU B 919      24.712  50.456  15.006  1.00  0.00           C  
ATOM   2384  CD2 LEU B 919      22.403  51.144  15.608  1.00  0.00           C  
ATOM   2385  N   GLY B 920      23.311  54.591  11.625  1.00  0.00           N  
ATOM   2386  CA  GLY B 920      23.613  55.949  11.198  1.00  0.00           C  
ATOM   2387  C   GLY B 920      22.340  56.777  11.111  1.00  0.00           C  
ATOM   2388  O   GLY B 920      22.293  57.897  11.612  1.00  0.00           O  
ATOM   2389  N   ASP B1108      21.302  56.223  10.499  1.00  0.00           N  
ATOM   2390  CA  ASP B1108      20.054  56.956  10.373  1.00  0.00           C  
ATOM   2391  C   ASP B1108      19.407  57.198  11.729  1.00  0.00           C  
ATOM   2392  O   ASP B1108      18.555  58.076  11.867  1.00  0.00           O  
ATOM   2393  CB  ASP B1108      19.083  56.230   9.448  1.00  0.00           C  
ATOM   2394  CG  ASP B1108      19.487  56.325   7.972  1.00  0.00           C  
ATOM   2395  OD1 ASP B1108      20.427  57.078   7.638  1.00  0.00           O  
ATOM   2396  OD2 ASP B1108      18.846  55.648   7.142  1.00  0.00           O  
ATOM   2397  N   LEU B1110      19.806  56.415  12.727  1.00  0.00           N  
ATOM   2398  CA  LEU B1110      19.280  56.591  14.080  1.00  0.00           C  
ATOM   2399  C   LEU B1110      20.143  57.571  14.871  1.00  0.00           C  
ATOM   2400  O   LEU B1110      19.876  57.834  16.042  1.00  0.00           O  
ATOM   2401  CB  LEU B1110      19.241  55.245  14.805  1.00  0.00           C  
ATOM   2402  CG  LEU B1110      18.273  54.235  14.190  1.00  0.00           C  
ATOM   2403  CD1 LEU B1110      18.522  52.830  14.777  1.00  0.00           C  
ATOM   2404  CD2 LEU B1110      16.850  54.709  14.457  1.00  0.00           C  
ATOM   2405  N   GLY B1112      21.183  58.106  14.243  1.00  0.00           N  
ATOM   2406  CA  GLY B1112      22.056  59.037  14.945  1.00  0.00           C  
ATOM   2407  C   GLY B1112      23.178  58.338  15.700  1.00  0.00           C  
ATOM   2408  O   GLY B1112      23.893  58.961  16.501  1.00  0.00           O  
ATOM   2409  N   LYS B1113      23.327  57.032  15.468  1.00  0.00           N  
ATOM   2410  CA  LYS B1113      24.378  56.262  16.132  1.00  0.00           C  
ATOM   2411  C   LYS B1113      25.562  56.012  15.192  1.00  0.00           C  
ATOM   2412  O   LYS B1113      25.447  55.309  14.196  1.00  0.00           O  
ATOM   2413  CB  LYS B1113      23.818  54.925  16.622  1.00  0.00           C  
ATOM   2414  CG  LYS B1113      24.872  54.019  17.221  1.00  0.00           C  
ATOM   2415  CD  LYS B1113      25.471  54.593  18.496  1.00  0.00           C  
ATOM   2416  CE  LYS B1113      26.529  53.671  19.028  1.00  0.00           C  
ATOM   2417  NZ  LYS B1113      27.098  54.137  20.321  1.00  0.00           N  
ATOM   2418  N   GLU B1114      26.704  56.591  15.532  1.00  0.00           N  
ATOM   2419  CA  GLU B1114      27.894  56.453  14.721  1.00  0.00           C  
ATOM   2420  C   GLU B1114      28.807  55.308  15.088  1.00  0.00           C  
ATOM   2421  O   GLU B1114      29.246  55.189  16.239  1.00  0.00           O  
ATOM   2422  CB  GLU B1114      28.704  57.754  14.764  1.00  0.00           C  
ATOM   2423  CG  GLU B1114      30.162  57.639  14.300  1.00  0.00           C  
ATOM   2424  CD  GLU B1114      30.309  57.201  12.855  1.00  0.00           C  
ATOM   2425  OE1 GLU B1114      29.299  57.200  12.124  1.00  0.00           O  
ATOM   2426  OE2 GLU B1114      31.448  56.880  12.445  1.00  0.00           O  
ATOM   2427  N   ILE B1115      29.054  54.447  14.109  1.00  0.00           N  
ATOM   2428  CA  ILE B1115      30.002  53.354  14.260  1.00  0.00           C  
ATOM   2429  C   ILE B1115      30.826  53.477  12.973  1.00  0.00           C  
ATOM   2430  O   ILE B1115      30.291  53.340  11.865  1.00  0.00           O  
ATOM   2431  CB  ILE B1115      29.354  51.946  14.287  1.00  0.00           C  
ATOM   2432  CG1 ILE B1115      28.415  51.789  15.493  1.00  0.00           C  
ATOM   2433  CG2 ILE B1115      30.466  50.881  14.337  1.00  0.00           C  
ATOM   2434  CD1 ILE B1115      29.110  51.853  16.841  1.00  0.00           C  
ATOM   2435  N   PRO B1116      32.129  53.752  13.101  1.00  0.00           N  
ATOM   2436  CA  PRO B1116      33.022  53.891  11.942  1.00  0.00           C  
ATOM   2437  C   PRO B1116      33.114  52.506  11.330  1.00  0.00           C  
ATOM   2438  O   PRO B1116      33.263  51.537  12.080  1.00  0.00           O  
ATOM   2439  CB  PRO B1116      34.364  54.261  12.577  1.00  0.00           C  
ATOM   2440  CG  PRO B1116      33.982  54.821  13.927  1.00  0.00           C  
ATOM   2441  CD  PRO B1116      32.896  53.879  14.352  1.00  0.00           C  
ATOM   2442  N   TRP B1117      33.045  52.397  10.001  1.00  0.00           N  
ATOM   2443  CA  TRP B1117      33.131  51.080   9.362  1.00  0.00           C  
ATOM   2444  C   TRP B1117      34.462  50.457   9.773  1.00  0.00           C  
ATOM   2445  O   TRP B1117      35.526  51.061   9.618  1.00  0.00           O  
ATOM   2446  CB  TRP B1117      33.099  51.171   7.834  1.00  0.00           C  
ATOM   2447  CG  TRP B1117      32.739  49.864   7.173  1.00  0.00           C  
ATOM   2448  CD1 TRP B1117      31.494  49.473   6.759  1.00  0.00           C  
ATOM   2449  CD2 TRP B1117      33.615  48.763   6.903  1.00  0.00           C  
ATOM   2450  NE1 TRP B1117      31.541  48.199   6.247  1.00  0.00           N  
ATOM   2451  CE2 TRP B1117      32.831  47.737   6.325  1.00  0.00           C  
ATOM   2452  CE3 TRP B1117      34.982  48.542   7.092  1.00  0.00           C  
ATOM   2453  CZ2 TRP B1117      33.373  46.505   5.936  1.00  0.00           C  
ATOM   2454  CZ3 TRP B1117      35.528  47.303   6.700  1.00  0.00           C  
ATOM   2455  CH2 TRP B1117      34.721  46.310   6.133  1.00  0.00           C  
ATOM   2456  N   GLY B1118      34.392  49.248  10.306  1.00  0.00           N  
ATOM   2457  CA  GLY B1118      35.600  48.569  10.727  1.00  0.00           C  
ATOM   2458  C   GLY B1118      35.552  48.244  12.199  1.00  0.00           C  
ATOM   2459  O   GLY B1118      36.163  47.275  12.631  1.00  0.00           O  
ATOM   2460  N   GLU B1124      34.830  49.051  12.972  1.00  0.00           N  
ATOM   2461  CA  GLU B1124      34.725  48.807  14.407  1.00  0.00           C  
ATOM   2462  C   GLU B1124      33.511  47.941  14.712  1.00  0.00           C  
ATOM   2463  O   GLU B1124      32.543  47.911  13.959  1.00  0.00           O  
ATOM   2464  CB  GLU B1124      34.606  50.108  15.191  1.00  0.00           C  
ATOM   2465  CG  GLU B1124      35.626  51.153  14.823  1.00  0.00           C  
ATOM   2466  CD  GLU B1124      35.843  52.182  15.915  1.00  0.00           C  
ATOM   2467  OE1 GLU B1124      34.872  52.518  16.652  1.00  0.00           O  
ATOM   2468  OE2 GLU B1124      37.001  52.663  16.005  1.00  0.00           O  
ATOM   2469  N   ASP B1125      33.573  47.231  15.828  1.00  0.00           N  
ATOM   2470  CA  ASP B1125      32.487  46.352  16.231  1.00  0.00           C  
ATOM   2471  C   ASP B1125      31.314  47.236  16.649  1.00  0.00           C  
ATOM   2472  O   ASP B1125      31.488  48.410  16.950  1.00  0.00           O  
ATOM   2473  CB  ASP B1125      32.998  45.444  17.381  1.00  0.00           C  
ATOM   2474  CG  ASP B1125      31.982  44.371  17.812  1.00  0.00           C  
ATOM   2475  OD1 ASP B1125      31.060  44.030  17.025  1.00  0.00           O  
ATOM   2476  OD2 ASP B1125      32.136  43.857  18.951  1.00  0.00           O  
ATOM   2477  N   ILE B1126      30.109  46.681  16.634  1.00  0.00           N  
ATOM   2478  CA  ILE B1126      28.924  47.419  17.026  1.00  0.00           C  
ATOM   2479  C   ILE B1126      28.855  47.347  18.552  1.00  0.00           C  
ATOM   2480  O   ILE B1126      28.953  46.261  19.107  1.00  0.00           O  
ATOM   2481  CB  ILE B1126      27.689  46.763  16.385  1.00  0.00           C  
ATOM   2482  CG1 ILE B1126      27.751  46.941  14.860  1.00  0.00           C  
ATOM   2483  CG2 ILE B1126      26.434  47.314  16.981  1.00  0.00           C  
ATOM   2484  CD1 ILE B1126      26.719  46.116  14.081  1.00  0.00           C  
ATOM   2485  N   ASP B1127      28.718  48.489  19.235  1.00  0.00           N  
ATOM   2486  CA  ASP B1127      28.668  48.468  20.694  1.00  0.00           C  
ATOM   2487  C   ASP B1127      27.304  48.102  21.267  1.00  0.00           C  
ATOM   2488  O   ASP B1127      26.349  47.869  20.530  1.00  0.00           O  
ATOM   2489  CB  ASP B1127      29.144  49.793  21.298  1.00  0.00           C  
ATOM   2490  CG  ASP B1127      28.362  50.980  20.798  1.00  0.00           C  
ATOM   2491  OD1 ASP B1127      27.249  50.792  20.269  1.00  0.00           O  
ATOM   2492  OD2 ASP B1127      28.855  52.117  20.961  1.00  0.00           O  
ATOM   2493  N   THR B1128      27.206  48.051  22.589  1.00  0.00           N  
ATOM   2494  CA  THR B1128      25.959  47.635  23.221  1.00  0.00           C  
ATOM   2495  C   THR B1128      24.790  48.578  22.930  1.00  0.00           C  
ATOM   2496  O   THR B1128      23.658  48.138  22.768  1.00  0.00           O  
ATOM   2497  CB  THR B1128      26.169  47.436  24.749  1.00  0.00           C  
ATOM   2498  OG1 THR B1128      26.385  48.702  25.367  1.00  0.00           O  
ATOM   2499  CG2 THR B1128      27.418  46.607  24.989  1.00  0.00           C  
ATOM   2500  N   GLU B1129      25.052  49.877  22.864  1.00  0.00           N  
ATOM   2501  CA  GLU B1129      23.984  50.818  22.522  1.00  0.00           C  
ATOM   2502  C   GLU B1129      23.499  50.490  21.096  1.00  0.00           C  
ATOM   2503  O   GLU B1129      22.293  50.478  20.819  1.00  0.00           O  
ATOM   2504  CB  GLU B1129      24.496  52.266  22.544  1.00  0.00           C  
ATOM   2505  CG  GLU B1129      23.450  53.242  21.965  1.00  0.00           C  
ATOM   2506  CD  GLU B1129      23.935  54.683  21.955  1.00  0.00           C  
ATOM   2507  OE1 GLU B1129      25.172  54.895  21.999  1.00  0.00           O  
ATOM   2508  OE2 GLU B1129      23.078  55.587  21.876  1.00  0.00           O  
ATOM   2509  N   GLY B1130      24.458  50.228  20.203  1.00  0.00           N  
ATOM   2510  CA  GLY B1130      24.139  49.889  18.818  1.00  0.00           C  
ATOM   2511  C   GLY B1130      23.275  48.641  18.758  1.00  0.00           C  
ATOM   2512  O   GLY B1130      22.272  48.597  18.053  1.00  0.00           O  
ATOM   2513  N   GLU B1131      23.655  47.603  19.498  1.00  0.00           N  
ATOM   2514  CA  GLU B1131      22.824  46.401  19.506  1.00  0.00           C  
ATOM   2515  C   GLU B1131      21.413  46.721  19.992  1.00  0.00           C  
ATOM   2516  O   GLU B1131      20.445  46.253  19.436  1.00  0.00           O  
ATOM   2517  CB  GLU B1131      23.397  45.333  20.434  1.00  0.00           C  
ATOM   2518  CG  GLU B1131      24.715  44.764  20.002  1.00  0.00           C  
ATOM   2519  CD  GLU B1131      25.126  43.675  20.962  1.00  0.00           C  
ATOM   2520  OE1 GLU B1131      24.471  42.604  20.949  1.00  0.00           O  
ATOM   2521  OE2 GLU B1131      26.059  43.906  21.755  1.00  0.00           O  
ATOM   2522  N   ARG B1132      21.306  47.492  21.063  1.00  0.00           N  
ATOM   2523  CA  ARG B1132      20.002  47.843  21.611  1.00  0.00           C  
ATOM   2524  C   ARG B1132      19.138  48.528  20.537  1.00  0.00           C  
ATOM   2525  O   ARG B1132      17.974  48.188  20.327  1.00  0.00           O  
ATOM   2526  CB  ARG B1132      20.213  48.798  22.801  1.00  0.00           C  
ATOM   2527  CG  ARG B1132      19.003  49.118  23.628  1.00  0.00           C  
ATOM   2528  CD  ARG B1132      19.428  49.965  24.871  1.00  0.00           C  
ATOM   2529  NE  ARG B1132      20.546  49.329  25.567  1.00  0.00           N  
ATOM   2530  CZ  ARG B1132      21.694  49.936  25.878  1.00  0.00           C  
ATOM   2531  NH1 ARG B1132      21.906  51.215  25.567  1.00  0.00           N  
ATOM   2532  NH2 ARG B1132      22.665  49.248  26.464  1.00  0.00           N  
ATOM   2533  N   LEU B1133      19.721  49.518  19.876  1.00  0.00           N  
ATOM   2534  CA  LEU B1133      19.018  50.256  18.819  1.00  0.00           C  
ATOM   2535  C   LEU B1133      18.585  49.337  17.679  1.00  0.00           C  
ATOM   2536  O   LEU B1133      17.457  49.426  17.196  1.00  0.00           O  
ATOM   2537  CB  LEU B1133      19.929  51.362  18.280  1.00  0.00           C  
ATOM   2538  CG  LEU B1133      20.169  52.519  19.255  1.00  0.00           C  
ATOM   2539  CD1 LEU B1133      21.247  53.459  18.721  1.00  0.00           C  
ATOM   2540  CD2 LEU B1133      18.843  53.285  19.421  1.00  0.00           C  
ATOM   2541  N   LEU B1134      19.489  48.454  17.244  1.00  0.00           N  
ATOM   2542  CA  LEU B1134      19.162  47.511  16.170  1.00  0.00           C  
ATOM   2543  C   LEU B1134      18.061  46.534  16.590  1.00  0.00           C  
ATOM   2544  O   LEU B1134      17.156  46.232  15.808  1.00  0.00           O  
ATOM   2545  CB  LEU B1134      20.415  46.725  15.751  1.00  0.00           C  
ATOM   2546  CG  LEU B1134      21.405  47.524  14.908  1.00  0.00           C  
ATOM   2547  CD1 LEU B1134      22.794  46.854  14.911  1.00  0.00           C  
ATOM   2548  CD2 LEU B1134      20.799  47.667  13.486  1.00  0.00           C  
ATOM   2549  N   GLY B1135      18.142  46.028  17.821  1.00  0.00           N  
ATOM   2550  CA  GLY B1135      17.124  45.096  18.281  1.00  0.00           C  
ATOM   2551  C   GLY B1135      15.745  45.736  18.192  1.00  0.00           C  
ATOM   2552  O   GLY B1135      14.779  45.106  17.760  1.00  0.00           O  
ATOM   2553  N   LYS B1136      15.656  46.992  18.613  1.00  0.00           N  
ATOM   2554  CA  LYS B1136      14.388  47.718  18.582  1.00  0.00           C  
ATOM   2555  C   LYS B1136      13.941  47.900  17.138  1.00  0.00           C  
ATOM   2556  O   LYS B1136      12.783  47.684  16.811  1.00  0.00           O  
ATOM   2557  CB  LYS B1136      14.563  49.068  19.273  1.00  0.00           C  
ATOM   2558  CG  LYS B1136      13.344  49.972  19.298  1.00  0.00           C  
ATOM   2559  CD  LYS B1136      13.696  51.195  20.146  1.00  0.00           C  
ATOM   2560  CE  LYS B1136      12.671  52.308  20.016  1.00  0.00           C  
ATOM   2561  NZ  LYS B1136      13.164  53.483  20.787  1.00  0.00           N  
ATOM   2562  N   TYR B1137      14.877  48.293  16.280  1.00  0.00           N  
ATOM   2563  CA  TYR B1137      14.589  48.478  14.860  1.00  0.00           C  
ATOM   2564  C   TYR B1137      14.051  47.183  14.234  1.00  0.00           C  
ATOM   2565  O   TYR B1137      13.088  47.195  13.447  1.00  0.00           O  
ATOM   2566  CB  TYR B1137      15.863  48.888  14.135  1.00  0.00           C  
ATOM   2567  CG  TYR B1137      15.667  49.174  12.663  1.00  0.00           C  
ATOM   2568  CD1 TYR B1137      15.283  50.441  12.223  1.00  0.00           C  
ATOM   2569  CD2 TYR B1137      15.799  48.163  11.723  1.00  0.00           C  
ATOM   2570  CE1 TYR B1137      15.032  50.686  10.864  1.00  0.00           C  
ATOM   2571  CE2 TYR B1137      15.553  48.388  10.373  1.00  0.00           C  
ATOM   2572  CZ  TYR B1137      15.168  49.654   9.953  1.00  0.00           C  
ATOM   2573  OH  TYR B1137      14.911  49.873   8.621  1.00  0.00           O  
ATOM   2574  N   MET B1138      14.666  46.050  14.571  1.00  0.00           N  
ATOM   2575  CA  MET B1138      14.223  44.785  13.996  1.00  0.00           C  
ATOM   2576  C   MET B1138      12.872  44.329  14.535  1.00  0.00           C  
ATOM   2577  O   MET B1138      12.141  43.603  13.859  1.00  0.00           O  
ATOM   2578  CB  MET B1138      15.287  43.696  14.214  1.00  0.00           C  
ATOM   2579  CG  MET B1138      16.598  44.042  13.491  1.00  0.00           C  
ATOM   2580  SD  MET B1138      16.369  44.158  11.690  1.00  0.00           S  
ATOM   2581  CE  MET B1138      16.008  42.422  11.250  1.00  0.00           C  
ATOM   2582  N   MET B1139      12.555  44.719  15.761  1.00  0.00           N  
ATOM   2583  CA  MET B1139      11.260  44.354  16.311  1.00  0.00           C  
ATOM   2584  C   MET B1139      10.218  45.240  15.615  1.00  0.00           C  
ATOM   2585  O   MET B1139       9.193  44.753  15.158  1.00  0.00           O  
ATOM   2586  CB  MET B1139      11.222  44.590  17.821  1.00  0.00           C  
ATOM   2587  CG  MET B1139       9.848  44.349  18.453  1.00  0.00           C  
ATOM   2588  SD  MET B1139       9.173  42.707  18.076  1.00  0.00           S  
ATOM   2589  CE  MET B1139      10.554  41.709  18.536  1.00  0.00           C  
ATOM   2590  N   GLU B1140      10.496  46.537  15.517  1.00  0.00           N  
ATOM   2591  CA  GLU B1140       9.545  47.462  14.885  1.00  0.00           C  
ATOM   2592  C   GLU B1140       9.327  47.194  13.404  1.00  0.00           C  
ATOM   2593  O   GLU B1140       8.206  47.221  12.923  1.00  0.00           O  
ATOM   2594  CB  GLU B1140       9.998  48.913  15.073  1.00  0.00           C  
ATOM   2595  CG  GLU B1140      10.095  49.315  16.519  1.00  0.00           C  
ATOM   2596  CD  GLU B1140      10.708  50.685  16.730  1.00  0.00           C  
ATOM   2597  OE1 GLU B1140      11.528  51.121  15.888  1.00  0.00           O  
ATOM   2598  OE2 GLU B1140      10.407  51.308  17.773  1.00  0.00           O  
ATOM   2599  N   ASN B1141      10.398  46.913  12.681  1.00  0.00           N  
ATOM   2600  CA  ASN B1141      10.297  46.692  11.249  1.00  0.00           C  
ATOM   2601  C   ASN B1141      10.124  45.282  10.713  1.00  0.00           C  
ATOM   2602  O   ASN B1141       9.697  45.115   9.577  1.00  0.00           O  
ATOM   2603  CB  ASN B1141      11.493  47.347  10.583  1.00  0.00           C  
ATOM   2604  CG  ASN B1141      11.430  48.838  10.685  1.00  0.00           C  
ATOM   2605  OD1 ASN B1141      10.577  49.458  10.054  1.00  0.00           O  
ATOM   2606  ND2 ASN B1141      12.291  49.430  11.507  1.00  0.00           N  
ATOM   2607  N   GLU B1142      10.446  44.268  11.508  1.00  0.00           N  
ATOM   2608  CA  GLU B1142      10.320  42.907  11.024  1.00  0.00           C  
ATOM   2609  C   GLU B1142       9.645  42.009  12.044  1.00  0.00           C  
ATOM   2610  O   GLU B1142       9.517  40.814  11.803  1.00  0.00           O  
ATOM   2611  CB  GLU B1142      11.699  42.305  10.705  1.00  0.00           C  
ATOM   2612  CG  GLU B1142      12.552  43.041   9.669  1.00  0.00           C  
ATOM   2613  CD  GLU B1142      11.879  43.147   8.326  1.00  0.00           C  
ATOM   2614  OE1 GLU B1142      11.208  42.172   7.932  1.00  0.00           O  
ATOM   2615  OE2 GLU B1142      12.040  44.189   7.647  1.00  0.00           O  
ATOM   2616  N   ASN B1143       9.231  42.576  13.176  1.00  0.00           N  
ATOM   2617  CA  ASN B1143       8.587  41.794  14.232  1.00  0.00           C  
ATOM   2618  C   ASN B1143       9.529  40.605  14.538  1.00  0.00           C  
ATOM   2619  O   ASN B1143       9.090  39.460  14.713  1.00  0.00           O  
ATOM   2620  CB  ASN B1143       7.252  41.241  13.739  1.00  0.00           C  
ATOM   2621  CG  ASN B1143       6.423  40.633  14.865  1.00  0.00           C  
ATOM   2622  OD1 ASN B1143       5.626  39.718  14.646  1.00  0.00           O  
ATOM   2623  ND2 ASN B1143       6.591  41.158  16.067  1.00  0.00           N  
ATOM   2624  N   ALA B1153      10.825  40.886  14.604  1.00  0.00           N  
ATOM   2625  CA  ALA B1153      11.799  39.826  14.817  1.00  0.00           C  
ATOM   2626  C   ALA B1153      12.582  39.954  16.107  1.00  0.00           C  
ATOM   2627  O   ALA B1153      13.480  40.785  16.213  1.00  0.00           O  
ATOM   2628  CB  ALA B1153      12.762  39.792  13.626  1.00  0.00           C  
ATOM   2629  N   PRO B1154      12.239  39.148  17.119  1.00  0.00           N  
ATOM   2630  CA  PRO B1154      12.989  39.246  18.378  1.00  0.00           C  
ATOM   2631  C   PRO B1154      14.409  38.702  18.211  1.00  0.00           C  
ATOM   2632  O   PRO B1154      15.302  39.087  18.952  1.00  0.00           O  
ATOM   2633  CB  PRO B1154      12.151  38.407  19.337  1.00  0.00           C  
ATOM   2634  CG  PRO B1154      11.564  37.338  18.418  1.00  0.00           C  
ATOM   2635  CD  PRO B1154      11.107  38.209  17.256  1.00  0.00           C  
ATOM   2636  N   LEU B1155      14.585  37.820  17.223  1.00  0.00           N  
ATOM   2637  CA  LEU B1155      15.873  37.170  16.913  1.00  0.00           C  
ATOM   2638  C   LEU B1155      16.347  37.442  15.496  1.00  0.00           C  
ATOM   2639  O   LEU B1155      15.593  37.276  14.556  1.00  0.00           O  
ATOM   2640  CB  LEU B1155      15.738  35.653  17.061  1.00  0.00           C  
ATOM   2641  CG  LEU B1155      15.475  35.199  18.503  1.00  0.00           C  
ATOM   2642  CD1 LEU B1155      14.333  34.176  18.573  1.00  0.00           C  
ATOM   2643  CD2 LEU B1155      16.794  34.646  19.067  1.00  0.00           C  
ATOM   2644  N   TYR B1156      17.612  37.819  15.336  1.00  0.00           N  
ATOM   2645  CA  TYR B1156      18.122  38.062  14.000  1.00  0.00           C  
ATOM   2646  C   TYR B1156      19.639  37.995  14.072  1.00  0.00           C  
ATOM   2647  O   TYR B1156      20.223  38.144  15.167  1.00  0.00           O  
ATOM   2648  CB  TYR B1156      17.666  39.431  13.455  1.00  0.00           C  
ATOM   2649  CG  TYR B1156      18.454  40.605  13.987  1.00  0.00           C  
ATOM   2650  CD1 TYR B1156      18.222  41.106  15.275  1.00  0.00           C  
ATOM   2651  CD2 TYR B1156      19.515  41.144  13.248  1.00  0.00           C  
ATOM   2652  CE1 TYR B1156      19.052  42.121  15.825  1.00  0.00           C  
ATOM   2653  CE2 TYR B1156      20.343  42.158  13.795  1.00  0.00           C  
ATOM   2654  CZ  TYR B1156      20.102  42.621  15.076  1.00  0.00           C  
ATOM   2655  OH  TYR B1156      20.973  43.560  15.598  1.00  0.00           O  
ATOM   2656  N   PHE B1157      20.259  37.735  12.920  1.00  0.00           N  
ATOM   2657  CA  PHE B1157      21.706  37.651  12.824  1.00  0.00           C  
ATOM   2658  C   PHE B1157      22.360  38.887  12.264  1.00  0.00           C  
ATOM   2659  O   PHE B1157      21.825  39.532  11.367  1.00  0.00           O  
ATOM   2660  CB  PHE B1157      22.196  36.526  11.880  1.00  0.00           C  
ATOM   2661  CG  PHE B1157      21.905  35.138  12.352  1.00  0.00           C  
ATOM   2662  CD1 PHE B1157      22.841  34.443  13.126  1.00  0.00           C  
ATOM   2663  CD2 PHE B1157      20.732  34.487  11.962  1.00  0.00           C  
ATOM   2664  CE1 PHE B1157      22.617  33.118  13.492  1.00  0.00           C  
ATOM   2665  CE2 PHE B1157      20.496  33.154  12.324  1.00  0.00           C  
ATOM   2666  CZ  PHE B1157      21.435  32.470  13.086  1.00  0.00           C  
ATOM   2667  N   LEU B1158      23.520  39.215  12.820  1.00  0.00           N  
ATOM   2668  CA  LEU B1158      24.353  40.269  12.260  1.00  0.00           C  
ATOM   2669  C   LEU B1158      25.439  39.428  11.600  1.00  0.00           C  
ATOM   2670  O   LEU B1158      25.926  38.479  12.223  1.00  0.00           O  
ATOM   2671  CB  LEU B1158      24.990  41.108  13.356  1.00  0.00           C  
ATOM   2672  CG  LEU B1158      24.065  42.143  13.983  1.00  0.00           C  
ATOM   2673  CD1 LEU B1158      24.732  42.693  15.261  1.00  0.00           C  
ATOM   2674  CD2 LEU B1158      23.786  43.263  12.968  1.00  0.00           C  
ATOM   2675  N   TYR B1159      25.816  39.715  10.359  1.00  0.00           N  
ATOM   2676  CA  TYR B1159      26.883  38.917   9.768  1.00  0.00           C  
ATOM   2677  C   TYR B1159      27.683  39.700   8.734  1.00  0.00           C  
ATOM   2678  O   TYR B1159      27.420  40.884   8.545  1.00  0.00           O  
ATOM   2679  CB  TYR B1159      26.343  37.600   9.183  1.00  0.00           C  
ATOM   2680  CG  TYR B1159      25.655  37.686   7.854  1.00  0.00           C  
ATOM   2681  CD1 TYR B1159      24.784  38.730   7.548  1.00  0.00           C  
ATOM   2682  CD2 TYR B1159      25.864  36.692   6.899  1.00  0.00           C  
ATOM   2683  CE1 TYR B1159      24.139  38.783   6.318  1.00  0.00           C  
ATOM   2684  CE2 TYR B1159      25.236  36.734   5.677  1.00  0.00           C  
ATOM   2685  CZ  TYR B1159      24.380  37.775   5.392  1.00  0.00           C  
ATOM   2686  OH  TYR B1159      23.776  37.787   4.171  1.00  0.00           O  
ATOM   2687  N   GLN B1160      28.643  39.030   8.083  1.00  0.00           N  
ATOM   2688  CA  GLN B1160      29.568  39.648   7.118  1.00  0.00           C  
ATOM   2689  C   GLN B1160      30.265  40.848   7.769  1.00  0.00           C  
ATOM   2690  O   GLN B1160      30.313  41.973   7.239  1.00  0.00           O  
ATOM   2691  CB  GLN B1160      28.846  40.037   5.814  1.00  0.00           C  
ATOM   2692  CG  GLN B1160      28.337  38.768   5.105  1.00  0.00           C  
ATOM   2693  CD  GLN B1160      27.631  39.015   3.781  1.00  0.00           C  
ATOM   2694  OE1 GLN B1160      27.094  40.087   3.547  1.00  0.00           O  
ATOM   2695  NE2 GLN B1160      27.585  37.986   2.931  1.00  0.00           N  
ATOM   2696  N   TYR B1161      30.813  40.582   8.947  1.00  0.00           N  
ATOM   2697  CA  TYR B1161      31.552  41.601   9.687  1.00  0.00           C  
ATOM   2698  C   TYR B1161      32.878  41.879   9.005  1.00  0.00           C  
ATOM   2699  O   TYR B1161      33.372  41.079   8.208  1.00  0.00           O  
ATOM   2700  CB  TYR B1161      31.930  41.118  11.089  1.00  0.00           C  
ATOM   2701  CG  TYR B1161      30.855  41.154  12.116  1.00  0.00           C  
ATOM   2702  CD1 TYR B1161      29.885  40.149  12.194  1.00  0.00           C  
ATOM   2703  CD2 TYR B1161      30.823  42.185  13.041  1.00  0.00           C  
ATOM   2704  CE1 TYR B1161      28.911  40.167  13.187  1.00  0.00           C  
ATOM   2705  CE2 TYR B1161      29.868  42.227  14.026  1.00  0.00           C  
ATOM   2706  CZ  TYR B1161      28.914  41.213  14.105  1.00  0.00           C  
ATOM   2707  OH  TYR B1161      28.009  41.272  15.120  1.00  0.00           O  
ATOM   2708  N   PRO B1162      33.478  43.034   9.320  1.00  0.00           N  
ATOM   2709  CA  PRO B1162      34.775  43.408   8.756  1.00  0.00           C  
ATOM   2710  C   PRO B1162      35.749  42.363   9.340  1.00  0.00           C  
ATOM   2711  O   PRO B1162      35.676  42.065  10.541  1.00  0.00           O  
ATOM   2712  CB  PRO B1162      35.052  44.761   9.406  1.00  0.00           C  
ATOM   2713  CG  PRO B1162      33.671  45.322   9.652  1.00  0.00           C  
ATOM   2714  CD  PRO B1162      32.976  44.088  10.225  1.00  0.00           C  
ATOM   2715  N   SER B1163      36.655  41.828   8.531  1.00  0.00           N  
ATOM   2716  CA  SER B1163      37.630  40.863   9.037  1.00  0.00           C  
ATOM   2717  C   SER B1163      38.471  41.442  10.179  1.00  0.00           C  
ATOM   2718  O   SER B1163      38.896  40.721  11.079  1.00  0.00           O  
ATOM   2719  CB  SER B1163      38.573  40.424   7.904  1.00  0.00           C  
ATOM   2720  OG  SER B1163      37.799  39.912   6.840  1.00  0.00           O  
ATOM   2721  N   GLU B1416      38.722  42.743  10.143  1.00  0.00           N  
ATOM   2722  CA  GLU B1416      39.535  43.369  11.181  1.00  0.00           C  
ATOM   2723  C   GLU B1416      38.820  43.403  12.535  1.00  0.00           C  
ATOM   2724  O   GLU B1416      39.447  43.561  13.568  1.00  0.00           O  
ATOM   2725  CB  GLU B1416      39.911  44.798  10.742  1.00  0.00           C  
ATOM   2726  CG  GLU B1416      38.737  45.811  10.730  1.00  0.00           C  
ATOM   2727  CD  GLU B1416      39.029  47.089   9.909  1.00  0.00           C  
ATOM   2728  OE1 GLU B1416      38.852  47.086   8.659  1.00  0.00           O  
ATOM   2729  OE2 GLU B1416      39.444  48.095  10.511  1.00  0.00           O  
ATOM   2730  N   ALA B1418      37.507  43.210  12.526  1.00  0.00           N  
ATOM   2731  CA  ALA B1418      36.725  43.282  13.747  1.00  0.00           C  
ATOM   2732  C   ALA B1418      36.496  41.943  14.435  1.00  0.00           C  
ATOM   2733  O   ALA B1418      35.935  41.910  15.539  1.00  0.00           O  
ATOM   2734  CB  ALA B1418      35.366  43.924  13.442  1.00  0.00           C  
ATOM   2735  N   LYS B1419      36.931  40.858  13.798  1.00  0.00           N  
ATOM   2736  CA  LYS B1419      36.721  39.513  14.344  1.00  0.00           C  
ATOM   2737  C   LYS B1419      38.026  38.734  14.486  1.00  0.00           C  
ATOM   2738  O   LYS B1419      39.048  39.120  13.915  1.00  0.00           O  
ATOM   2739  CB  LYS B1419      35.727  38.767  13.451  1.00  0.00           C  
ATOM   2740  CG  LYS B1419      34.297  39.294  13.575  1.00  0.00           C  
ATOM   2741  CD  LYS B1419      33.668  38.873  14.921  1.00  0.00           C  
ATOM   2742  CE  LYS B1419      32.203  39.271  15.006  1.00  0.00           C  
ATOM   2743  NZ  LYS B1419      31.504  38.495  16.098  1.00  0.00           N  
ATOM   2744  N   PRO B1420      38.009  37.610  15.218  1.00  0.00           N  
ATOM   2745  CA  PRO B1420      39.227  36.799  15.428  1.00  0.00           C  
ATOM   2746  C   PRO B1420      40.039  36.315  14.227  1.00  0.00           C  
ATOM   2747  O   PRO B1420      39.516  36.156  13.112  1.00  0.00           O  
ATOM   2748  CB  PRO B1420      38.719  35.629  16.252  1.00  0.00           C  
ATOM   2749  CG  PRO B1420      37.577  36.259  17.050  1.00  0.00           C  
ATOM   2750  CD  PRO B1420      36.868  37.004  15.934  1.00  0.00           C  
ATOM   2751  N   PHE B1421      41.320  36.056  14.486  1.00  0.00           N  
ATOM   2752  CA  PHE B1421      42.223  35.587  13.440  1.00  0.00           C  
ATOM   2753  C   PHE B1421      41.802  34.216  12.911  1.00  0.00           C  
ATOM   2754  O   PHE B1421      42.195  33.834  11.818  1.00  0.00           O  
ATOM   2755  CB  PHE B1421      43.668  35.508  13.975  1.00  0.00           C  
ATOM   2756  CG  PHE B1421      43.865  34.489  15.084  1.00  0.00           C  
ATOM   2757  CD1 PHE B1421      43.936  33.127  14.799  1.00  0.00           C  
ATOM   2758  CD2 PHE B1421      44.041  34.911  16.412  1.00  0.00           C  
ATOM   2759  CE1 PHE B1421      44.191  32.181  15.822  1.00  0.00           C  
ATOM   2760  CE2 PHE B1421      44.295  33.990  17.434  1.00  0.00           C  
ATOM   2761  CZ  PHE B1421      44.375  32.619  17.142  1.00  0.00           C  
ATOM   2762  N   TYR B1422      41.013  33.473  13.687  1.00  0.00           N  
ATOM   2763  CA  TYR B1422      40.584  32.158  13.239  1.00  0.00           C  
ATOM   2764  C   TYR B1422      39.300  32.166  12.389  1.00  0.00           C  
ATOM   2765  O   TYR B1422      38.806  31.118  11.990  1.00  0.00           O  
ATOM   2766  CB  TYR B1422      40.481  31.191  14.444  1.00  0.00           C  
ATOM   2767  CG  TYR B1422      39.726  31.708  15.642  1.00  0.00           C  
ATOM   2768  CD1 TYR B1422      38.337  31.773  15.662  1.00  0.00           C  
ATOM   2769  CD2 TYR B1422      40.413  32.151  16.764  1.00  0.00           C  
ATOM   2770  CE1 TYR B1422      37.655  32.271  16.777  1.00  0.00           C  
ATOM   2771  CE2 TYR B1422      39.754  32.643  17.865  1.00  0.00           C  
ATOM   2772  CZ  TYR B1422      38.376  32.706  17.875  1.00  0.00           C  
ATOM   2773  OH  TYR B1422      37.753  33.237  18.993  1.00  0.00           O  
ATOM   2774  N   ILE B1423      38.758  33.340  12.086  1.00  0.00           N  
ATOM   2775  CA  ILE B1423      37.572  33.354  11.227  1.00  0.00           C  
ATOM   2776  C   ILE B1423      38.054  33.376   9.759  1.00  0.00           C  
ATOM   2777  O   ILE B1423      39.025  34.052   9.428  1.00  0.00           O  
ATOM   2778  CB  ILE B1423      36.686  34.584  11.479  1.00  0.00           C  
ATOM   2779  CG1 ILE B1423      36.193  34.579  12.933  1.00  0.00           C  
ATOM   2780  CG2 ILE B1423      35.537  34.617  10.471  1.00  0.00           C  
ATOM   2781  CD1 ILE B1423      35.441  33.331  13.373  1.00  0.00           C  
ATOM   2782  N   MET B1424      37.381  32.631   8.886  1.00  0.00           N  
ATOM   2783  CA  MET B1424      37.749  32.623   7.469  1.00  0.00           C  
ATOM   2784  C   MET B1424      37.226  33.900   6.799  1.00  0.00           C  
ATOM   2785  O   MET B1424      36.082  34.280   7.012  1.00  0.00           O  
ATOM   2786  CB  MET B1424      37.112  31.420   6.761  1.00  0.00           C  
ATOM   2787  CG  MET B1424      37.291  31.465   5.242  1.00  0.00           C  
ATOM   2788  SD  MET B1424      36.484  30.078   4.394  1.00  0.00           S  
ATOM   2789  CE  MET B1424      37.554  28.735   4.948  1.00  0.00           C  
ATOM   2790  N   LYS B1425      38.059  34.568   6.007  1.00  0.00           N  
ATOM   2791  CA  LYS B1425      37.622  35.779   5.291  1.00  0.00           C  
ATOM   2792  C   LYS B1425      36.881  35.384   4.010  1.00  0.00           C  
ATOM   2793  O   LYS B1425      37.015  34.244   3.532  1.00  0.00           O  
ATOM   2794  CB  LYS B1425      38.830  36.597   4.817  1.00  0.00           C  
ATOM   2795  CG  LYS B1425      39.780  36.995   5.898  1.00  0.00           C  
ATOM   2796  CD  LYS B1425      41.011  37.677   5.290  1.00  0.00           C  
ATOM   2797  CE  LYS B1425      41.898  38.242   6.406  1.00  0.00           C  
ATOM   2798  NZ  LYS B1425      43.123  38.914   5.830  1.00  0.00           N  
ATOM   2799  N   TYR B1426      36.097  36.306   3.448  1.00  0.00           N  
ATOM   2800  CA  TYR B1426      35.490  35.992   2.147  1.00  0.00           C  
ATOM   2801  C   TYR B1426      36.654  36.067   1.159  1.00  0.00           C  
ATOM   2802  O   TYR B1426      37.221  37.138   0.953  1.00  0.00           O  
ATOM   2803  CB  TYR B1426      34.406  37.001   1.750  1.00  0.00           C  
ATOM   2804  CG  TYR B1426      33.045  36.643   2.302  1.00  0.00           C  
ATOM   2805  CD1 TYR B1426      32.723  36.885   3.640  1.00  0.00           C  
ATOM   2806  CD2 TYR B1426      32.083  36.026   1.490  1.00  0.00           C  
ATOM   2807  CE1 TYR B1426      31.456  36.514   4.172  1.00  0.00           C  
ATOM   2808  CE2 TYR B1426      30.812  35.648   2.008  1.00  0.00           C  
ATOM   2809  CZ  TYR B1426      30.515  35.896   3.355  1.00  0.00           C  
ATOM   2810  OH  TYR B1426      29.290  35.501   3.875  1.00  0.00           O  
ATOM   2811  N   ASP B1427      37.017  34.930   0.563  1.00  0.00           N  
ATOM   2812  CA  ASP B1427      38.148  34.890  -0.368  1.00  0.00           C  
ATOM   2813  C   ASP B1427      37.964  35.935  -1.467  1.00  0.00           C  
ATOM   2814  O   ASP B1427      38.906  36.585  -1.885  1.00  0.00           O  
ATOM   2815  CB  ASP B1427      38.315  33.476  -0.988  1.00  0.00           C  
ATOM   2816  CG  ASP B1427      38.886  32.429  -0.001  1.00  0.00           C  
ATOM   2817  OD1 ASP B1427      39.110  32.739   1.196  1.00  0.00           O  
ATOM   2818  OD2 ASP B1427      39.117  31.273  -0.444  1.00  0.00           O  
ATOM   2819  N   ASN B1437      36.730  36.125  -1.898  1.00  0.00           N  
ATOM   2820  CA  ASN B1437      36.429  37.087  -2.949  1.00  0.00           C  
ATOM   2821  C   ASN B1437      36.297  38.551  -2.500  1.00  0.00           C  
ATOM   2822  O   ASN B1437      36.150  39.446  -3.345  1.00  0.00           O  
ATOM   2823  CB  ASN B1437      35.135  36.671  -3.631  1.00  0.00           C  
ATOM   2824  CG  ASN B1437      34.008  36.482  -2.636  1.00  0.00           C  
ATOM   2825  OD1 ASN B1437      34.064  35.577  -1.778  1.00  0.00           O  
ATOM   2826  ND2 ASN B1437      32.991  37.336  -2.717  1.00  0.00           N  
ATOM   2827  N   LYS B1438      36.343  38.801  -1.193  1.00  0.00           N  
ATOM   2828  CA  LYS B1438      36.212  40.167  -0.661  1.00  0.00           C  
ATOM   2829  C   LYS B1438      36.765  40.077   0.758  1.00  0.00           C  
ATOM   2830  O   LYS B1438      36.022  40.152   1.738  1.00  0.00           O  
ATOM   2831  CB  LYS B1438      34.737  40.568  -0.637  1.00  0.00           C  
ATOM   2832  CG  LYS B1438      34.501  42.006  -0.271  1.00  0.00           C  
ATOM   2833  CD  LYS B1438      33.021  42.406  -0.376  1.00  0.00           C  
ATOM   2834  CE  LYS B1438      32.848  43.852   0.112  1.00  0.00           C  
ATOM   2835  NZ  LYS B1438      31.425  44.287   0.162  1.00  0.00           N  
ATOM   2836  N   PRO B1443      38.094  39.988   0.873  1.00  0.00           N  
ATOM   2837  CA  PRO B1443      38.871  39.849   2.108  1.00  0.00           C  
ATOM   2838  C   PRO B1443      38.589  40.790   3.242  1.00  0.00           C  
ATOM   2839  O   PRO B1443      38.854  40.440   4.399  1.00  0.00           O  
ATOM   2840  CB  PRO B1443      40.317  39.964   1.618  1.00  0.00           C  
ATOM   2841  CG  PRO B1443      40.245  39.501   0.227  1.00  0.00           C  
ATOM   2842  CD  PRO B1443      39.018  40.219  -0.252  1.00  0.00           C  
ATOM   2843  N   GLU B1444      38.062  41.974   2.945  1.00  0.00           N  
ATOM   2844  CA  GLU B1444      37.806  42.919   4.017  1.00  0.00           C  
ATOM   2845  C   GLU B1444      36.629  42.500   4.903  1.00  0.00           C  
ATOM   2846  O   GLU B1444      36.433  43.068   5.969  1.00  0.00           O  
ATOM   2847  CB  GLU B1444      37.596  44.352   3.486  1.00  0.00           C  
ATOM   2848  CG  GLU B1444      36.363  44.602   2.646  1.00  0.00           C  
ATOM   2849  CD  GLU B1444      36.521  44.256   1.162  1.00  0.00           C  
ATOM   2850  OE1 GLU B1444      37.523  43.604   0.765  1.00  0.00           O  
ATOM   2851  OE2 GLU B1444      35.612  44.642   0.389  1.00  0.00           O  
ATOM   2852  N   ILE B1448      35.849  41.516   4.467  1.00  0.00           N  
ATOM   2853  CA  ILE B1448      34.728  41.045   5.300  1.00  0.00           C  
ATOM   2854  C   ILE B1448      34.936  39.566   5.580  1.00  0.00           C  
ATOM   2855  O   ILE B1448      35.592  38.874   4.810  1.00  0.00           O  
ATOM   2856  CB  ILE B1448      33.324  41.263   4.655  1.00  0.00           C  
ATOM   2857  CG1 ILE B1448      33.228  40.547   3.321  1.00  0.00           C  
ATOM   2858  CG2 ILE B1448      33.036  42.786   4.510  1.00  0.00           C  
ATOM   2859  CD1 ILE B1448      31.809  40.540   2.757  1.00  0.00           C  
ATOM   2860  N   CYS B1456      34.366  39.072   6.674  1.00  0.00           N  
ATOM   2861  CA  CYS B1456      34.622  37.682   7.032  1.00  0.00           C  
ATOM   2862  C   CYS B1456      33.376  36.897   7.343  1.00  0.00           C  
ATOM   2863  O   CYS B1456      32.269  37.453   7.469  1.00  0.00           O  
ATOM   2864  CB  CYS B1456      35.584  37.614   8.224  1.00  0.00           C  
ATOM   2865  SG  CYS B1456      34.908  38.335   9.737  1.00  0.00           S  
ATOM   2866  N   ARG B1457      33.573  35.595   7.486  1.00  0.00           N  
ATOM   2867  CA  ARG B1457      32.458  34.684   7.712  1.00  0.00           C  
ATOM   2868  C   ARG B1457      32.057  34.506   9.164  1.00  0.00           C  
ATOM   2869  O   ARG B1457      31.836  33.395   9.613  1.00  0.00           O  
ATOM   2870  CB  ARG B1457      32.775  33.340   7.057  1.00  0.00           C  
ATOM   2871  CG  ARG B1457      32.987  33.507   5.530  1.00  0.00           C  
ATOM   2872  CD  ARG B1457      33.284  32.178   4.837  1.00  0.00           C  
ATOM   2873  NE  ARG B1457      33.466  32.325   3.378  1.00  0.00           N  
ATOM   2874  CZ  ARG B1457      32.477  32.472   2.500  1.00  0.00           C  
ATOM   2875  NH1 ARG B1457      31.202  32.493   2.905  1.00  0.00           N  
ATOM   2876  NH2 ARG B1457      32.759  32.576   1.196  1.00  0.00           N  
ATOM   2877  N   ALA B1458      31.959  35.618   9.891  1.00  0.00           N  
ATOM   2878  CA  ALA B1458      31.551  35.568  11.289  1.00  0.00           C  
ATOM   2879  C   ALA B1458      30.121  36.125  11.423  1.00  0.00           C  
ATOM   2880  O   ALA B1458      29.660  36.885  10.578  1.00  0.00           O  
ATOM   2881  CB  ALA B1458      32.514  36.396  12.152  1.00  0.00           C  
ATOM   2882  N   PHE B1459      29.436  35.753  12.497  1.00  0.00           N  
ATOM   2883  CA  PHE B1459      28.083  36.233  12.763  1.00  0.00           C  
ATOM   2884  C   PHE B1459      27.853  36.287  14.280  1.00  0.00           C  
ATOM   2885  O   PHE B1459      28.582  35.661  15.059  1.00  0.00           O  
ATOM   2886  CB  PHE B1459      27.029  35.285  12.125  1.00  0.00           C  
ATOM   2887  CG  PHE B1459      27.131  33.843  12.608  1.00  0.00           C  
ATOM   2888  CD1 PHE B1459      26.546  33.462  13.811  1.00  0.00           C  
ATOM   2889  CD2 PHE B1459      27.869  32.891  11.891  1.00  0.00           C  
ATOM   2890  CE1 PHE B1459      26.697  32.149  14.298  1.00  0.00           C  
ATOM   2891  CE2 PHE B1459      28.020  31.593  12.372  1.00  0.00           C  
ATOM   2892  CZ  PHE B1459      27.440  31.227  13.563  1.00  0.00           C  
ATOM   2893  N   ASP B1460      26.851  37.063  14.681  1.00  0.00           N  
ATOM   2894  CA  ASP B1460      26.412  37.187  16.060  1.00  0.00           C  
ATOM   2895  C   ASP B1460      24.900  37.008  15.969  1.00  0.00           C  
ATOM   2896  O   ASP B1460      24.266  37.548  15.050  1.00  0.00           O  
ATOM   2897  CB  ASP B1460      26.671  38.598  16.618  1.00  0.00           C  
ATOM   2898  CG  ASP B1460      28.064  38.777  17.213  1.00  0.00           C  
ATOM   2899  OD1 ASP B1460      28.984  38.001  16.935  1.00  0.00           O  
ATOM   2900  OD2 ASP B1460      28.233  39.746  17.980  1.00  0.00           O  
ATOM   2901  N   LEU B1461      24.317  36.246  16.894  1.00  0.00           N  
ATOM   2902  CA  LEU B1461      22.873  36.077  16.914  1.00  0.00           C  
ATOM   2903  C   LEU B1461      22.412  36.987  18.073  1.00  0.00           C  
ATOM   2904  O   LEU B1461      22.911  36.863  19.202  1.00  0.00           O  
ATOM   2905  CB  LEU B1461      22.501  34.615  17.210  1.00  0.00           C  
ATOM   2906  CG  LEU B1461      21.019  34.359  17.466  1.00  0.00           C  
ATOM   2907  CD1 LEU B1461      20.170  34.765  16.229  1.00  0.00           C  
ATOM   2908  CD2 LEU B1461      20.823  32.852  17.740  1.00  0.00           C  
ATOM   2909  N   GLU B1462      21.463  37.869  17.771  1.00  0.00           N  
ATOM   2910  CA  GLU B1462      20.935  38.862  18.708  1.00  0.00           C  
ATOM   2911  C   GLU B1462      19.533  38.502  19.136  1.00  0.00           C  
ATOM   2912  O   GLU B1462      18.671  38.255  18.278  1.00  0.00           O  
ATOM   2913  CB  GLU B1462      20.883  40.230  18.011  1.00  0.00           C  
ATOM   2914  CG  GLU B1462      22.213  40.712  17.441  1.00  0.00           C  
ATOM   2915  CD  GLU B1462      23.191  41.116  18.510  1.00  0.00           C  
ATOM   2916  OE1 GLU B1462      22.880  42.033  19.306  1.00  0.00           O  
ATOM   2917  OE2 GLU B1462      24.281  40.523  18.564  1.00  0.00           O  
ATOM   2918  N   TYR B1463      19.297  38.503  20.448  1.00  0.00           N  
ATOM   2919  CA  TYR B1463      17.986  38.166  20.996  1.00  0.00           C  
ATOM   2920  C   TYR B1463      17.532  39.359  21.833  1.00  0.00           C  
ATOM   2921  O   TYR B1463      18.115  39.676  22.877  1.00  0.00           O  
ATOM   2922  CB  TYR B1463      18.091  36.895  21.879  1.00  0.00           C  
ATOM   2923  CG  TYR B1463      16.777  36.188  22.185  1.00  0.00           C  
ATOM   2924  CD1 TYR B1463      15.550  36.677  21.718  1.00  0.00           C  
ATOM   2925  CD2 TYR B1463      16.777  34.969  22.882  1.00  0.00           C  
ATOM   2926  CE1 TYR B1463      14.360  35.952  21.940  1.00  0.00           C  
ATOM   2927  CE2 TYR B1463      15.614  34.259  23.095  1.00  0.00           C  
ATOM   2928  CZ  TYR B1463      14.417  34.749  22.627  1.00  0.00           C  
ATOM   2929  OH  TYR B1463      13.298  33.996  22.859  1.00  0.00           O  
ATOM   2930  N   ARG B1464      16.474  40.011  21.369  1.00  0.00           N  
ATOM   2931  CA  ARG B1464      15.945  41.199  22.028  1.00  0.00           C  
ATOM   2932  C   ARG B1464      17.040  42.263  22.214  1.00  0.00           C  
ATOM   2933  O   ARG B1464      17.174  42.881  23.264  1.00  0.00           O  
ATOM   2934  CB  ARG B1464      15.260  40.853  23.368  1.00  0.00           C  
ATOM   2935  CG  ARG B1464      14.121  39.776  23.237  1.00  0.00           C  
ATOM   2936  CD  ARG B1464      13.255  39.709  24.512  1.00  0.00           C  
ATOM   2937  NE  ARG B1464      12.594  38.406  24.667  1.00  0.00           N  
ATOM   2938  CZ  ARG B1464      11.543  37.992  23.959  1.00  0.00           C  
ATOM   2939  NH1 ARG B1464      10.997  38.770  23.025  1.00  0.00           N  
ATOM   2940  NH2 ARG B1464      11.036  36.794  24.196  1.00  0.00           N  
ATOM   2941  N   GLY B1693      17.832  42.463  21.169  1.00  0.00           N  
ATOM   2942  CA  GLY B1693      18.855  43.493  21.196  1.00  0.00           C  
ATOM   2943  C   GLY B1693      20.129  43.179  21.954  1.00  0.00           C  
ATOM   2944  O   GLY B1693      20.958  44.068  22.147  1.00  0.00           O  
ATOM   2945  N   VAL B1700      20.288  41.930  22.392  1.00  0.00           N  
ATOM   2946  CA  VAL B1700      21.512  41.512  23.113  1.00  0.00           C  
ATOM   2947  C   VAL B1700      22.107  40.262  22.471  1.00  0.00           C  
ATOM   2948  O   VAL B1700      21.405  39.303  22.149  1.00  0.00           O  
ATOM   2949  CB  VAL B1700      21.228  41.203  24.623  1.00  0.00           C  
ATOM   2950  CG1 VAL B1700      22.497  40.683  25.312  1.00  0.00           C  
ATOM   2951  CG2 VAL B1700      20.744  42.491  25.332  1.00  0.00           C  
ATOM   2952  N   GLU B1701      23.412  40.290  22.259  1.00  0.00           N  
ATOM   2953  CA  GLU B1701      24.096  39.141  21.685  1.00  0.00           C  
ATOM   2954  C   GLU B1701      23.950  37.900  22.571  1.00  0.00           C  
ATOM   2955  O   GLU B1701      24.228  37.967  23.767  1.00  0.00           O  
ATOM   2956  CB  GLU B1701      25.588  39.440  21.575  1.00  0.00           C  
ATOM   2957  CG  GLU B1701      26.377  38.281  20.953  1.00  0.00           C  
ATOM   2958  CD  GLU B1701      27.849  38.497  21.182  1.00  0.00           C  
ATOM   2959  OE1 GLU B1701      28.239  39.674  21.135  1.00  0.00           O  
ATOM   2960  OE2 GLU B1701      28.590  37.538  21.414  1.00  0.00           O  
ATOM   2961  N   ILE B1702      23.508  36.782  22.002  1.00  0.00           N  
ATOM   2962  CA  ILE B1702      23.436  35.542  22.781  1.00  0.00           C  
ATOM   2963  C   ILE B1702      24.445  34.538  22.220  1.00  0.00           C  
ATOM   2964  O   ILE B1702      24.810  33.570  22.883  1.00  0.00           O  
ATOM   2965  CB  ILE B1702      22.032  34.881  22.787  1.00  0.00           C  
ATOM   2966  CG1 ILE B1702      21.560  34.575  21.346  1.00  0.00           C  
ATOM   2967  CG2 ILE B1702      21.050  35.782  23.559  1.00  0.00           C  
ATOM   2968  CD1 ILE B1702      20.312  33.633  21.304  1.00  0.00           C  
ATOM   2969  N   SER B1703      24.906  34.766  21.004  1.00  0.00           N  
ATOM   2970  CA  SER B1703      25.867  33.846  20.415  1.00  0.00           C  
ATOM   2971  C   SER B1703      26.728  34.506  19.357  1.00  0.00           C  
ATOM   2972  O   SER B1703      26.287  35.420  18.648  1.00  0.00           O  
ATOM   2973  CB  SER B1703      25.142  32.642  19.787  1.00  0.00           C  
ATOM   2974  OG  SER B1703      26.086  31.676  19.309  1.00  0.00           O  
ATOM   2975  N   SER B1704      27.960  34.000  19.252  1.00  0.00           N  
ATOM   2976  CA  SER B1704      28.933  34.444  18.282  1.00  0.00           C  
ATOM   2977  C   SER B1704      29.460  33.185  17.585  1.00  0.00           C  
ATOM   2978  O   SER B1704      29.619  32.151  18.234  1.00  0.00           O  
ATOM   2979  CB  SER B1704      30.096  35.092  19.014  1.00  0.00           C  
ATOM   2980  OG  SER B1704      30.485  36.226  18.306  1.00  0.00           O  
ATOM   2981  N   GLY B1705      29.735  33.264  16.282  1.00  0.00           N  
ATOM   2982  CA  GLY B1705      30.271  32.104  15.601  1.00  0.00           C  
ATOM   2983  C   GLY B1705      30.753  32.421  14.205  1.00  0.00           C  
ATOM   2984  O   GLY B1705      30.878  33.583  13.819  1.00  0.00           O  
ATOM   2985  N   GLY B1706      31.031  31.379  13.437  1.00  0.00           N  
ATOM   2986  CA  GLY B1706      31.457  31.597  12.072  1.00  0.00           C  
ATOM   2987  C   GLY B1706      32.186  30.414  11.487  1.00  0.00           C  
ATOM   2988  O   GLY B1706      32.421  29.410  12.179  1.00  0.00           O  
ATOM   2989  N   GLN B1707      32.520  30.527  10.203  1.00  0.00           N  
ATOM   2990  CA  GLN B1707      33.320  29.485   9.559  1.00  0.00           C  
ATOM   2991  C   GLN B1707      34.783  29.835   9.888  1.00  0.00           C  
ATOM   2992  O   GLN B1707      35.188  30.997   9.784  1.00  0.00           O  
ATOM   2993  CB  GLN B1707      33.163  29.482   8.044  1.00  0.00           C  
ATOM   2994  CG  GLN B1707      34.111  28.426   7.408  1.00  0.00           C  
ATOM   2995  CD  GLN B1707      33.806  28.103   5.952  1.00  0.00           C  
ATOM   2996  OE1 GLN B1707      34.361  27.147   5.407  1.00  0.00           O  
ATOM   2997  NE2 GLN B1707      32.917  28.878   5.326  1.00  0.00           N  
ATOM   2998  N   ARG B1708      35.582  28.827  10.237  1.00  0.00           N  
ATOM   2999  CA  ARG B1708      36.973  29.071  10.601  1.00  0.00           C  
ATOM   3000  C   ARG B1708      37.903  28.964   9.411  1.00  0.00           C  
ATOM   3001  O   ARG B1708      37.549  28.389   8.379  1.00  0.00           O  
ATOM   3002  CB  ARG B1708      37.461  28.035  11.615  1.00  0.00           C  
ATOM   3003  CG  ARG B1708      36.441  27.663  12.682  1.00  0.00           C  
ATOM   3004  CD  ARG B1708      35.923  28.870  13.463  1.00  0.00           C  
ATOM   3005  NE  ARG B1708      35.003  28.383  14.491  1.00  0.00           N  
ATOM   3006  CZ  ARG B1708      34.299  29.149  15.308  1.00  0.00           C  
ATOM   3007  NH1 ARG B1708      34.381  30.486  15.250  1.00  0.00           N  
ATOM   3008  NH2 ARG B1708      33.516  28.564  16.195  1.00  0.00           N  
ATOM   3009  N   GLU B1709      39.111  29.493   9.577  1.00  0.00           N  
ATOM   3010  CA  GLU B1709      40.105  29.377   8.519  1.00  0.00           C  
ATOM   3011  C   GLU B1709      40.837  28.071   8.793  1.00  0.00           C  
ATOM   3012  O   GLU B1709      41.685  27.996   9.679  1.00  0.00           O  
ATOM   3013  CB  GLU B1709      41.073  30.562   8.543  1.00  0.00           C  
ATOM   3014  CG  GLU B1709      42.114  30.456   7.434  1.00  0.00           C  
ATOM   3015  CD  GLU B1709      41.462  30.115   6.098  1.00  0.00           C  
ATOM   3016  OE1 GLU B1709      40.881  31.002   5.437  1.00  0.00           O  
ATOM   3017  OE2 GLU B1709      41.497  28.926   5.733  1.00  0.00           O  
ATOM   3018  N   HIS B1710      40.530  27.040   8.016  1.00  0.00           N  
ATOM   3019  CA  HIS B1710      41.135  25.720   8.220  1.00  0.00           C  
ATOM   3020  C   HIS B1710      42.448  25.480   7.436  1.00  0.00           C  
ATOM   3021  O   HIS B1710      43.101  24.451   7.626  1.00  0.00           O  
ATOM   3022  CB  HIS B1710      40.111  24.655   7.827  1.00  0.00           C  
ATOM   3023  CG  HIS B1710      39.658  24.773   6.403  1.00  0.00           C  
ATOM   3024  ND1 HIS B1710      40.020  23.873   5.423  1.00  0.00           N  
ATOM   3025  CD2 HIS B1710      38.963  25.745   5.776  1.00  0.00           C  
ATOM   3026  CE1 HIS B1710      39.572  24.287   4.252  1.00  0.00           C  
ATOM   3027  NE2 HIS B1710      38.924  25.422   4.440  1.00  0.00           N  
ATOM   3028  N   ARG B1711      42.828  26.424   6.575  1.00  0.00           N  
ATOM   3029  CA  ARG B1711      44.044  26.290   5.772  1.00  0.00           C  
ATOM   3030  C   ARG B1711      45.191  26.890   6.572  1.00  0.00           C  
ATOM   3031  O   ARG B1711      45.271  28.113   6.760  1.00  0.00           O  
ATOM   3032  CB  ARG B1711      43.881  27.023   4.430  1.00  0.00           C  
ATOM   3033  CG  ARG B1711      42.657  26.569   3.640  1.00  0.00           C  
ATOM   3034  CD  ARG B1711      41.627  27.680   3.700  1.00  0.00           C  
ATOM   3035  NE  ARG B1711      41.410  28.166   2.379  1.00  0.00           N  
ATOM   3036  CZ  ARG B1711      40.802  29.294   2.024  1.00  0.00           C  
ATOM   3037  NH1 ARG B1711      40.292  30.168   2.895  1.00  0.00           N  
ATOM   3038  NH2 ARG B1711      40.678  29.509   0.734  1.00  0.00           N  
ATOM   3039  N   HIS B1712      46.064  26.006   7.036  1.00  0.00           N  
ATOM   3040  CA  HIS B1712      47.167  26.378   7.914  1.00  0.00           C  
ATOM   3041  C   HIS B1712      47.919  27.653   7.572  1.00  0.00           C  
ATOM   3042  O   HIS B1712      48.004  28.560   8.407  1.00  0.00           O  
ATOM   3043  CB  HIS B1712      48.147  25.202   8.052  1.00  0.00           C  
ATOM   3044  CG  HIS B1712      49.356  25.511   8.883  1.00  0.00           C  
ATOM   3045  ND1 HIS B1712      50.455  26.178   8.386  1.00  0.00           N  
ATOM   3046  CD2 HIS B1712      49.627  25.264  10.185  1.00  0.00           C  
ATOM   3047  CE1 HIS B1712      51.354  26.320   9.344  1.00  0.00           C  
ATOM   3048  NE2 HIS B1712      50.876  25.773  10.446  1.00  0.00           N  
ATOM   3049  N   ASP B1713      48.465  27.740   6.358  1.00  0.00           N  
ATOM   3050  CA  ASP B1713      49.226  28.933   5.994  1.00  0.00           C  
ATOM   3051  C   ASP B1713      48.457  30.237   6.051  1.00  0.00           C  
ATOM   3052  O   ASP B1713      48.996  31.242   6.492  1.00  0.00           O  
ATOM   3053  CB  ASP B1713      49.893  28.748   4.625  1.00  0.00           C  
ATOM   3054  CG  ASP B1713      50.964  27.671   4.658  1.00  0.00           C  
ATOM   3055  OD1 ASP B1713      51.282  27.174   5.773  1.00  0.00           O  
ATOM   3056  OD2 ASP B1713      51.490  27.308   3.584  1.00  0.00           O  
ATOM   3057  N   ILE B1714      47.197  30.233   5.619  1.00  0.00           N  
ATOM   3058  CA  ILE B1714      46.390  31.437   5.668  1.00  0.00           C  
ATOM   3059  C   ILE B1714      46.121  31.822   7.129  1.00  0.00           C  
ATOM   3060  O   ILE B1714      46.197  33.002   7.512  1.00  0.00           O  
ATOM   3061  CB  ILE B1714      45.050  31.209   4.897  1.00  0.00           C  
ATOM   3062  CG1 ILE B1714      45.365  30.942   3.425  1.00  0.00           C  
ATOM   3063  CG2 ILE B1714      44.152  32.411   5.029  1.00  0.00           C  
ATOM   3064  CD1 ILE B1714      44.117  30.544   2.589  1.00  0.00           C  
ATOM   3065  N   LEU B1715      45.798  30.815   7.934  1.00  0.00           N  
ATOM   3066  CA  LEU B1715      45.542  31.004   9.372  1.00  0.00           C  
ATOM   3067  C   LEU B1715      46.755  31.669  10.036  1.00  0.00           C  
ATOM   3068  O   LEU B1715      46.620  32.659  10.751  1.00  0.00           O  
ATOM   3069  CB  LEU B1715      45.273  29.647  10.029  1.00  0.00           C  
ATOM   3070  CG  LEU B1715      45.085  29.644  11.550  1.00  0.00           C  
ATOM   3071  CD1 LEU B1715      43.993  30.645  11.954  1.00  0.00           C  
ATOM   3072  CD2 LEU B1715      44.729  28.216  12.030  1.00  0.00           C  
ATOM   3073  N   VAL B1716      47.939  31.111   9.792  1.00  0.00           N  
ATOM   3074  CA  VAL B1716      49.187  31.675  10.324  1.00  0.00           C  
ATOM   3075  C   VAL B1716      49.326  33.155   9.923  1.00  0.00           C  
ATOM   3076  O   VAL B1716      49.681  33.999  10.750  1.00  0.00           O  
ATOM   3077  CB  VAL B1716      50.406  30.887   9.799  1.00  0.00           C  
ATOM   3078  CG1 VAL B1716      51.722  31.590  10.174  1.00  0.00           C  
ATOM   3079  CG2 VAL B1716      50.403  29.506  10.402  1.00  0.00           C  
ATOM   3080  N   GLU B1717      49.045  33.478   8.667  1.00  0.00           N  
ATOM   3081  CA  GLU B1717      49.152  34.875   8.248  1.00  0.00           C  
ATOM   3082  C   GLU B1717      48.157  35.744   8.990  1.00  0.00           C  
ATOM   3083  O   GLU B1717      48.465  36.883   9.368  1.00  0.00           O  
ATOM   3084  CB  GLU B1717      48.967  35.007   6.733  1.00  0.00           C  
ATOM   3085  CG  GLU B1717      50.140  34.384   5.974  1.00  0.00           C  
ATOM   3086  CD  GLU B1717      51.474  34.932   6.484  1.00  0.00           C  
ATOM   3087  OE1 GLU B1717      51.674  36.164   6.375  1.00  0.00           O  
ATOM   3088  OE2 GLU B1717      52.297  34.126   7.008  1.00  0.00           O  
ATOM   3089  N   GLN B1718      46.962  35.214   9.229  1.00  0.00           N  
ATOM   3090  CA  GLN B1718      45.979  35.993   9.963  1.00  0.00           C  
ATOM   3091  C   GLN B1718      46.428  36.256  11.400  1.00  0.00           C  
ATOM   3092  O   GLN B1718      46.165  37.323  11.960  1.00  0.00           O  
ATOM   3093  CB  GLN B1718      44.615  35.316   9.868  1.00  0.00           C  
ATOM   3094  CG  GLN B1718      44.142  35.467   8.429  1.00  0.00           C  
ATOM   3095  CD  GLN B1718      42.781  34.864   8.119  1.00  0.00           C  
ATOM   3096  OE1 GLN B1718      42.067  34.373   8.998  1.00  0.00           O  
ATOM   3097  NE2 GLN B1718      42.410  34.930   6.855  1.00  0.00           N  
ATOM   3098  N   ILE B1719      47.098  35.285  11.999  1.00  0.00           N  
ATOM   3099  CA  ILE B1719      47.626  35.500  13.337  1.00  0.00           C  
ATOM   3100  C   ILE B1719      48.610  36.684  13.259  1.00  0.00           C  
ATOM   3101  O   ILE B1719      48.581  37.601  14.108  1.00  0.00           O  
ATOM   3102  CB  ILE B1719      48.324  34.223  13.849  1.00  0.00           C  
ATOM   3103  CG1 ILE B1719      47.258  33.163  14.153  1.00  0.00           C  
ATOM   3104  CG2 ILE B1719      49.159  34.514  15.114  1.00  0.00           C  
ATOM   3105  CD1 ILE B1719      47.837  31.786  14.468  1.00  0.00           C  
ATOM   3106  N   LYS B1720      49.461  36.680  12.234  1.00  0.00           N  
ATOM   3107  CA  LYS B1720      50.419  37.766  12.069  1.00  0.00           C  
ATOM   3108  C   LYS B1720      49.713  39.092  11.800  1.00  0.00           C  
ATOM   3109  O   LYS B1720      50.148  40.132  12.275  1.00  0.00           O  
ATOM   3110  CB  LYS B1720      51.395  37.468  10.925  1.00  0.00           C  
ATOM   3111  CG  LYS B1720      52.338  36.289  11.184  1.00  0.00           C  
ATOM   3112  CD  LYS B1720      53.221  36.024   9.938  1.00  0.00           C  
ATOM   3113  CE  LYS B1720      54.028  34.735  10.052  1.00  0.00           C  
ATOM   3114  NZ  LYS B1720      54.636  34.371   8.724  1.00  0.00           N  
ATOM   3115  N   GLU B1721      48.623  39.065  11.045  1.00  0.00           N  
ATOM   3116  CA  GLU B1721      47.899  40.307  10.769  1.00  0.00           C  
ATOM   3117  C   GLU B1721      47.328  40.885  12.053  1.00  0.00           C  
ATOM   3118  O   GLU B1721      47.150  42.102  12.152  1.00  0.00           O  
ATOM   3119  CB  GLU B1721      46.786  40.081   9.750  1.00  0.00           C  
ATOM   3120  CG  GLU B1721      47.309  39.536   8.433  1.00  0.00           C  
ATOM   3121  CD  GLU B1721      46.239  39.420   7.349  1.00  0.00           C  
ATOM   3122  OE1 GLU B1721      45.062  39.152   7.689  1.00  0.00           O  
ATOM   3123  OE2 GLU B1721      46.586  39.565   6.152  1.00  0.00           O  
ATOM   3124  N   LYS B1722      47.026  40.024  13.028  1.00  0.00           N  
ATOM   3125  CA  LYS B1722      46.515  40.513  14.309  1.00  0.00           C  
ATOM   3126  C   LYS B1722      47.674  40.986  15.206  1.00  0.00           C  
ATOM   3127  O   LYS B1722      47.454  41.345  16.361  1.00  0.00           O  
ATOM   3128  CB  LYS B1722      45.745  39.425  15.074  1.00  0.00           C  
ATOM   3129  CG  LYS B1722      44.472  38.960  14.412  1.00  0.00           C  
ATOM   3130  CD  LYS B1722      43.506  40.099  14.113  1.00  0.00           C  
ATOM   3131  CE  LYS B1722      42.147  39.515  13.748  1.00  0.00           C  
ATOM   3132  NZ  LYS B1722      41.239  40.554  13.237  1.00  0.00           N  
ATOM   3133  N   GLY B1725      48.898  40.930  14.679  1.00  0.00           N  
ATOM   3134  CA  GLY B1725      50.066  41.376  15.429  1.00  0.00           C  
ATOM   3135  C   GLY B1725      50.519  40.410  16.502  1.00  0.00           C  
ATOM   3136  O   GLY B1725      51.240  40.792  17.438  1.00  0.00           O  
ATOM   3137  N   LEU B1726      50.095  39.156  16.362  1.00  0.00           N  
ATOM   3138  CA  LEU B1726      50.436  38.119  17.313  1.00  0.00           C  
ATOM   3139  C   LEU B1726      51.478  37.201  16.714  1.00  0.00           C  
ATOM   3140  O   LEU B1726      51.709  37.185  15.492  1.00  0.00           O  
ATOM   3141  CB  LEU B1726      49.190  37.302  17.700  1.00  0.00           C  
ATOM   3142  CG  LEU B1726      48.002  38.151  18.182  1.00  0.00           C  
ATOM   3143  CD1 LEU B1726      46.804  37.266  18.554  1.00  0.00           C  
ATOM   3144  CD2 LEU B1726      48.436  38.959  19.407  1.00  0.00           C  
ATOM   3145  N   ASN B1727      52.078  36.433  17.615  1.00  0.00           N  
ATOM   3146  CA  ASN B1727      53.134  35.485  17.340  1.00  0.00           C  
ATOM   3147  C   ASN B1727      52.569  34.083  17.077  1.00  0.00           C  
ATOM   3148  O   ASN B1727      52.098  33.427  18.008  1.00  0.00           O  
ATOM   3149  CB  ASN B1727      54.056  35.452  18.577  1.00  0.00           C  
ATOM   3150  CG  ASN B1727      55.256  34.545  18.389  1.00  0.00           C  
ATOM   3151  OD1 ASN B1727      55.364  33.869  17.369  1.00  0.00           O  
ATOM   3152  ND2 ASN B1727      56.168  34.520  19.384  1.00  0.00           N  
ATOM   3153  N   PRO B1728      52.627  33.599  15.818  1.00  0.00           N  
ATOM   3154  CA  PRO B1728      52.106  32.259  15.505  1.00  0.00           C  
ATOM   3155  C   PRO B1728      52.718  31.160  16.369  1.00  0.00           C  
ATOM   3156  O   PRO B1728      52.062  30.175  16.700  1.00  0.00           O  
ATOM   3157  CB  PRO B1728      52.479  32.078  14.028  1.00  0.00           C  
ATOM   3158  CG  PRO B1728      52.397  33.517  13.495  1.00  0.00           C  
ATOM   3159  CD  PRO B1728      53.186  34.218  14.601  1.00  0.00           C  
ATOM   3160  N   GLU B1729      53.984  31.330  16.739  1.00  0.00           N  
ATOM   3161  CA  GLU B1729      54.638  30.309  17.542  1.00  0.00           C  
ATOM   3162  C   GLU B1729      53.922  30.060  18.856  1.00  0.00           C  
ATOM   3163  O   GLU B1729      53.968  28.960  19.371  1.00  0.00           O  
ATOM   3164  CB  GLU B1729      56.108  30.676  17.793  1.00  0.00           C  
ATOM   3165  CG  GLU B1729      56.954  30.710  16.521  1.00  0.00           C  
ATOM   3166  CD  GLU B1729      58.433  30.960  16.791  1.00  0.00           C  
ATOM   3167  OE1 GLU B1729      58.804  31.155  17.966  1.00  0.00           O  
ATOM   3168  OE2 GLU B1729      59.225  30.964  15.830  1.00  0.00           O  
ATOM   3169  N   SER B1752      53.238  31.069  19.392  1.00  0.00           N  
ATOM   3170  CA  SER B1752      52.537  30.892  20.665  1.00  0.00           C  
ATOM   3171  C   SER B1752      51.278  30.045  20.528  1.00  0.00           C  
ATOM   3172  O   SER B1752      50.689  29.657  21.538  1.00  0.00           O  
ATOM   3173  CB  SER B1752      52.164  32.246  21.262  1.00  0.00           C  
ATOM   3174  OG  SER B1752      53.328  33.023  21.474  1.00  0.00           O  
ATOM   3175  N   PHE B1753      50.863  29.766  19.291  1.00  0.00           N  
ATOM   3176  CA  PHE B1753      49.670  28.936  19.055  1.00  0.00           C  
ATOM   3177  C   PHE B1753      50.033  27.617  18.394  1.00  0.00           C  
ATOM   3178  O   PHE B1753      49.192  26.939  17.794  1.00  0.00           O  
ATOM   3179  CB  PHE B1753      48.645  29.677  18.185  1.00  0.00           C  
ATOM   3180  CG  PHE B1753      48.057  30.895  18.850  1.00  0.00           C  
ATOM   3181  CD1 PHE B1753      46.931  30.776  19.665  1.00  0.00           C  
ATOM   3182  CD2 PHE B1753      48.653  32.149  18.697  1.00  0.00           C  
ATOM   3183  CE1 PHE B1753      46.403  31.888  20.319  1.00  0.00           C  
ATOM   3184  CE2 PHE B1753      48.134  33.275  19.346  1.00  0.00           C  
ATOM   3185  CZ  PHE B1753      47.001  33.147  20.162  1.00  0.00           C  
ATOM   3186  N   GLU B1757      51.287  27.230  18.534  1.00  0.00           N  
ATOM   3187  CA  GLU B1757      51.753  25.996  17.913  1.00  0.00           C  
ATOM   3188  C   GLU B1757      50.966  24.722  18.231  1.00  0.00           C  
ATOM   3189  O   GLU B1757      50.709  23.931  17.329  1.00  0.00           O  
ATOM   3190  CB  GLU B1757      53.228  25.773  18.241  1.00  0.00           C  
ATOM   3191  CG  GLU B1757      53.774  24.475  17.684  1.00  0.00           C  
ATOM   3192  CD  GLU B1757      53.794  24.416  16.169  1.00  0.00           C  
ATOM   3193  OE1 GLU B1757      53.549  25.430  15.472  1.00  0.00           O  
ATOM   3194  OE2 GLU B1757      54.076  23.318  15.660  1.00  0.00           O  
ATOM   3195  N   PHE B1758      50.585  24.506  19.485  1.00  0.00           N  
ATOM   3196  CA  PHE B1758      49.847  23.284  19.805  1.00  0.00           C  
ATOM   3197  C   PHE B1758      48.549  23.201  19.015  1.00  0.00           C  
ATOM   3198  O   PHE B1758      48.107  22.123  18.640  1.00  0.00           O  
ATOM   3199  CB  PHE B1758      49.535  23.170  21.306  1.00  0.00           C  
ATOM   3200  CG  PHE B1758      48.295  23.932  21.750  1.00  0.00           C  
ATOM   3201  CD1 PHE B1758      48.270  25.327  21.759  1.00  0.00           C  
ATOM   3202  CD2 PHE B1758      47.139  23.229  22.135  1.00  0.00           C  
ATOM   3203  CE1 PHE B1758      47.116  26.024  22.137  1.00  0.00           C  
ATOM   3204  CE2 PHE B1758      45.988  23.910  22.515  1.00  0.00           C  
ATOM   3205  CZ  PHE B1758      45.976  25.326  22.514  1.00  0.00           C  
ATOM   3206  N   TYR B1759      47.959  24.356  18.757  1.00  0.00           N  
ATOM   3207  CA  TYR B1759      46.713  24.471  18.006  1.00  0.00           C  
ATOM   3208  C   TYR B1759      46.995  24.362  16.487  1.00  0.00           C  
ATOM   3209  O   TYR B1759      46.348  23.590  15.785  1.00  0.00           O  
ATOM   3210  CB  TYR B1759      46.081  25.827  18.372  1.00  0.00           C  
ATOM   3211  CG  TYR B1759      45.030  26.406  17.446  1.00  0.00           C  
ATOM   3212  CD1 TYR B1759      43.680  26.036  17.539  1.00  0.00           C  
ATOM   3213  CD2 TYR B1759      45.370  27.427  16.558  1.00  0.00           C  
ATOM   3214  CE1 TYR B1759      42.693  26.691  16.777  1.00  0.00           C  
ATOM   3215  CE2 TYR B1759      44.382  28.088  15.790  1.00  0.00           C  
ATOM   3216  CZ  TYR B1759      43.060  27.717  15.914  1.00  0.00           C  
ATOM   3217  OH  TYR B1759      42.112  28.431  15.210  1.00  0.00           O  
ATOM   3218  N   LEU B1760      47.967  25.125  15.990  1.00  0.00           N  
ATOM   3219  CA  LEU B1760      48.275  25.102  14.560  1.00  0.00           C  
ATOM   3220  C   LEU B1760      48.651  23.704  14.055  1.00  0.00           C  
ATOM   3221  O   LEU B1760      48.306  23.325  12.941  1.00  0.00           O  
ATOM   3222  CB  LEU B1760      49.408  26.098  14.237  1.00  0.00           C  
ATOM   3223  CG  LEU B1760      49.074  27.580  14.441  1.00  0.00           C  
ATOM   3224  CD1 LEU B1760      50.347  28.446  14.248  1.00  0.00           C  
ATOM   3225  CD2 LEU B1760      47.970  28.000  13.434  1.00  0.00           C  
ATOM   3226  N   LYS B1764      49.332  22.923  14.884  1.00  0.00           N  
ATOM   3227  CA  LYS B1764      49.731  21.582  14.476  1.00  0.00           C  
ATOM   3228  C   LYS B1764      48.536  20.751  13.994  1.00  0.00           C  
ATOM   3229  O   LYS B1764      48.658  19.969  13.043  1.00  0.00           O  
ATOM   3230  CB  LYS B1764      50.408  20.874  15.640  1.00  0.00           C  
ATOM   3231  CG  LYS B1764      51.127  19.592  15.281  1.00  0.00           C  
ATOM   3232  CD  LYS B1764      51.752  18.988  16.538  1.00  0.00           C  
ATOM   3233  CE  LYS B1764      52.508  17.699  16.227  1.00  0.00           C  
ATOM   3234  NZ  LYS B1764      53.106  17.140  17.497  1.00  0.00           N  
ATOM   3235  N   ALA B1765      47.384  20.928  14.643  1.00  0.00           N  
ATOM   3236  CA  ALA B1765      46.189  20.176  14.256  1.00  0.00           C  
ATOM   3237  C   ALA B1765      45.696  20.466  12.828  1.00  0.00           C  
ATOM   3238  O   ALA B1765      44.934  19.679  12.267  1.00  0.00           O  
ATOM   3239  CB  ALA B1765      45.044  20.424  15.286  1.00  0.00           C  
ATOM   3240  N   PHE B1767      46.133  21.572  12.229  1.00  0.00           N  
ATOM   3241  CA  PHE B1767      45.698  21.915  10.871  1.00  0.00           C  
ATOM   3242  C   PHE B1767      46.618  21.343   9.779  1.00  0.00           C  
ATOM   3243  O   PHE B1767      46.352  21.500   8.586  1.00  0.00           O  
ATOM   3244  CB  PHE B1767      45.646  23.450  10.712  1.00  0.00           C  
ATOM   3245  CG  PHE B1767      44.624  24.123  11.601  1.00  0.00           C  
ATOM   3246  CD1 PHE B1767      44.815  24.177  12.987  1.00  0.00           C  
ATOM   3247  CD2 PHE B1767      43.469  24.675  11.055  1.00  0.00           C  
ATOM   3248  CE1 PHE B1767      43.842  24.784  13.839  1.00  0.00           C  
ATOM   3249  CE2 PHE B1767      42.478  25.288  11.890  1.00  0.00           C  
ATOM   3250  CZ  PHE B1767      42.671  25.337  13.290  1.00  0.00           C  
ATOM   3251  N   ARG B1768      47.672  20.651  10.184  1.00  0.00           N  
ATOM   3252  CA  ARG B1768      48.652  20.158   9.210  1.00  0.00           C  
ATOM   3253  C   ARG B1768      48.488  18.762   8.714  1.00  0.00           C  
ATOM   3254  O   ARG B1768      49.166  18.374   7.753  1.00  0.00           O  
ATOM   3255  CB  ARG B1768      50.060  20.248   9.812  1.00  0.00           C  
ATOM   3256  CG  ARG B1768      50.456  21.617  10.217  1.00  0.00           C  
ATOM   3257  CD  ARG B1768      51.810  21.641  10.932  1.00  0.00           C  
ATOM   3258  NE  ARG B1768      52.017  23.022  11.309  1.00  0.00           N  
ATOM   3259  CZ  ARG B1768      52.576  23.431  12.439  1.00  0.00           C  
ATOM   3260  NH1 ARG B1768      53.013  22.545  13.346  1.00  0.00           N  
ATOM   3261  NH2 ARG B1768      52.620  24.737  12.684  1.00  0.00           N  
ATOM   3262  N   TYR B1770      47.627  17.992   9.367  1.00  0.00           N  
ATOM   3263  CA  TYR B1770      47.503  16.600   9.007  1.00  0.00           C  
ATOM   3264  C   TYR B1770      46.131  16.148   8.561  1.00  0.00           C  
ATOM   3265  O   TYR B1770      45.678  15.052   8.914  1.00  0.00           O  
ATOM   3266  CB  TYR B1770      48.007  15.754  10.184  1.00  0.00           C  
ATOM   3267  CG  TYR B1770      49.390  16.161  10.646  1.00  0.00           C  
ATOM   3268  CD1 TYR B1770      50.521  15.779   9.915  1.00  0.00           C  
ATOM   3269  CD2 TYR B1770      49.574  16.959  11.786  1.00  0.00           C  
ATOM   3270  CE1 TYR B1770      51.794  16.175  10.298  1.00  0.00           C  
ATOM   3271  CE2 TYR B1770      50.840  17.361  12.183  1.00  0.00           C  
ATOM   3272  CZ  TYR B1770      51.952  16.958  11.421  1.00  0.00           C  
ATOM   3273  OH  TYR B1770      53.222  17.319  11.784  1.00  0.00           O  
ATOM   3274  N   GLY B1771      45.499  16.972   7.732  1.00  0.00           N  
ATOM   3275  CA  GLY B1771      44.175  16.639   7.247  1.00  0.00           C  
ATOM   3276  C   GLY B1771      43.153  17.315   8.145  1.00  0.00           C  
ATOM   3277  O   GLY B1771      42.659  16.711   9.106  1.00  0.00           O  
ATOM   3278  N   MET B1772      42.856  18.579   7.839  1.00  0.00           N  
ATOM   3279  CA  MET B1772      41.881  19.330   8.626  1.00  0.00           C  
ATOM   3280  C   MET B1772      40.738  19.735   7.713  1.00  0.00           C  
ATOM   3281  O   MET B1772      40.922  20.480   6.745  1.00  0.00           O  
ATOM   3282  CB  MET B1772      42.509  20.594   9.247  1.00  0.00           C  
ATOM   3283  CG  MET B1772      41.484  21.510   9.953  1.00  0.00           C  
ATOM   3284  SD  MET B1772      40.717  20.773  11.434  1.00  0.00           S  
ATOM   3285  CE  MET B1772      41.892  21.314  12.769  1.00  0.00           C  
ATOM   3286  N   PRO B1773      39.538  19.219   7.983  1.00  0.00           N  
ATOM   3287  CA  PRO B1773      38.416  19.606   7.122  1.00  0.00           C  
ATOM   3288  C   PRO B1773      37.927  21.033   7.387  1.00  0.00           C  
ATOM   3289  O   PRO B1773      38.228  21.628   8.436  1.00  0.00           O  
ATOM   3290  CB  PRO B1773      37.339  18.584   7.493  1.00  0.00           C  
ATOM   3291  CG  PRO B1773      37.620  18.344   8.975  1.00  0.00           C  
ATOM   3292  CD  PRO B1773      39.133  18.215   8.986  1.00  0.00           C  
ATOM   3293  N   PRO B1774      37.226  21.631   6.411  1.00  0.00           N  
ATOM   3294  CA  PRO B1774      36.719  22.980   6.665  1.00  0.00           C  
ATOM   3295  C   PRO B1774      35.739  22.809   7.847  1.00  0.00           C  
ATOM   3296  O   PRO B1774      35.153  21.735   8.016  1.00  0.00           O  
ATOM   3297  CB  PRO B1774      36.009  23.340   5.349  1.00  0.00           C  
ATOM   3298  CG  PRO B1774      35.647  21.948   4.759  1.00  0.00           C  
ATOM   3299  CD  PRO B1774      36.926  21.204   5.035  1.00  0.00           C  
ATOM   3300  N   HIS B1775      35.574  23.843   8.661  1.00  0.00           N  
ATOM   3301  CA  HIS B1775      34.690  23.751   9.814  1.00  0.00           C  
ATOM   3302  C   HIS B1775      34.243  25.109  10.308  1.00  0.00           C  
ATOM   3303  O   HIS B1775      34.810  26.133   9.923  1.00  0.00           O  
ATOM   3304  CB  HIS B1775      35.381  22.976  10.943  1.00  0.00           C  
ATOM   3305  CG  HIS B1775      36.738  23.498  11.299  1.00  0.00           C  
ATOM   3306  ND1 HIS B1775      36.960  24.336  12.375  1.00  0.00           N  
ATOM   3307  CD2 HIS B1775      37.949  23.274  10.741  1.00  0.00           C  
ATOM   3308  CE1 HIS B1775      38.252  24.596  12.471  1.00  0.00           C  
ATOM   3309  NE2 HIS B1775      38.874  23.968  11.490  1.00  0.00           N  
ATOM   3310  N   GLY B1776      33.232  25.105  11.177  1.00  0.00           N  
ATOM   3311  CA  GLY B1776      32.710  26.351  11.721  1.00  0.00           C  
ATOM   3312  C   GLY B1776      31.973  26.026  13.001  1.00  0.00           C  
ATOM   3313  O   GLY B1776      31.728  24.860  13.286  1.00  0.00           O  
ATOM   3314  N   GLY B1777      31.599  27.038  13.781  1.00  0.00           N  
ATOM   3315  CA  GLY B1777      30.913  26.732  15.023  1.00  0.00           C  
ATOM   3316  C   GLY B1777      30.403  27.988  15.678  1.00  0.00           C  
ATOM   3317  O   GLY B1777      30.317  29.037  15.043  1.00  0.00           O  
ATOM   3318  N   PHE B1778      30.025  27.865  16.935  1.00  0.00           N  
ATOM   3319  CA  PHE B1778      29.534  29.010  17.691  1.00  0.00           C  
ATOM   3320  C   PHE B1778      29.669  28.746  19.171  1.00  0.00           C  
ATOM   3321  O   PHE B1778      29.911  27.611  19.599  1.00  0.00           O  
ATOM   3322  CB  PHE B1778      28.050  29.281  17.388  1.00  0.00           C  
ATOM   3323  CG  PHE B1778      27.154  28.100  17.650  1.00  0.00           C  
ATOM   3324  CD1 PHE B1778      26.718  27.816  18.953  1.00  0.00           C  
ATOM   3325  CD2 PHE B1778      26.787  27.242  16.620  1.00  0.00           C  
ATOM   3326  CE1 PHE B1778      25.932  26.691  19.227  1.00  0.00           C  
ATOM   3327  CE2 PHE B1778      25.988  26.104  16.884  1.00  0.00           C  
ATOM   3328  CZ  PHE B1778      25.566  25.835  18.193  1.00  0.00           C  
ATOM   3329  N   GLY B1779      29.544  29.843  19.934  1.00  0.00           N  
ATOM   3330  CA  GLY B1779      29.536  29.807  21.381  1.00  0.00           C  
ATOM   3331  C   GLY B1779      28.225  30.518  21.706  1.00  0.00           C  
ATOM   3332  O   GLY B1779      28.028  31.656  21.274  1.00  0.00           O  
ATOM   3333  N   LEU B1782      27.322  29.834  22.417  1.00  0.00           N  
ATOM   3334  CA  LEU B1782      26.002  30.343  22.770  1.00  0.00           C  
ATOM   3335  C   LEU B1782      25.945  30.407  24.291  1.00  0.00           C  
ATOM   3336  O   LEU B1782      26.066  29.375  24.955  1.00  0.00           O  
ATOM   3337  CB  LEU B1782      24.944  29.358  22.224  1.00  0.00           C  
ATOM   3338  CG  LEU B1782      23.497  29.442  22.707  1.00  0.00           C  
ATOM   3339  CD1 LEU B1782      22.873  30.766  22.273  1.00  0.00           C  
ATOM   3340  CD2 LEU B1782      22.740  28.264  22.136  1.00  0.00           C  
ATOM   3341  N   GLY B1783      25.799  31.608  24.849  1.00  0.00           N  
ATOM   3342  CA  GLY B1783      25.774  31.722  26.297  1.00  0.00           C  
ATOM   3343  C   GLY B1783      24.445  31.239  26.853  1.00  0.00           C  
ATOM   3344  O   GLY B1783      23.398  31.744  26.440  1.00  0.00           O  
ATOM   3345  N   ALA B1784      24.479  30.265  27.762  1.00  0.00           N  
ATOM   3346  CA  ALA B1784      23.246  29.755  28.358  1.00  0.00           C  
ATOM   3347  C   ALA B1784      22.504  30.856  29.136  1.00  0.00           C  
ATOM   3348  O   ALA B1784      21.296  31.001  28.978  1.00  0.00           O  
ATOM   3349  CB  ALA B1784      23.542  28.559  29.277  1.00  0.00           C  
ATOM   3350  N   GLU B1785      23.209  31.614  29.974  1.00  0.00           N  
ATOM   3351  CA  GLU B1785      22.561  32.677  30.755  1.00  0.00           C  
ATOM   3352  C   GLU B1785      21.999  33.723  29.786  1.00  0.00           C  
ATOM   3353  O   GLU B1785      20.867  34.180  29.949  1.00  0.00           O  
ATOM   3354  CB  GLU B1785      23.545  33.365  31.715  1.00  0.00           C  
ATOM   3355  CG  GLU B1785      24.064  32.482  32.885  1.00  0.00           C  
ATOM   3356  CD  GLU B1785      24.930  31.293  32.428  1.00  0.00           C  
ATOM   3357  OE1 GLU B1785      25.720  31.458  31.482  1.00  0.00           O  
ATOM   3358  OE2 GLU B1785      24.858  30.222  33.062  1.00  0.00           O  
ATOM   3359  N   ARG B1786      22.789  34.094  28.779  1.00  0.00           N  
ATOM   3360  CA  ARG B1786      22.309  35.060  27.783  1.00  0.00           C  
ATOM   3361  C   ARG B1786      21.029  34.576  27.116  1.00  0.00           C  
ATOM   3362  O   ARG B1786      20.060  35.335  26.989  1.00  0.00           O  
ATOM   3363  CB  ARG B1786      23.362  35.273  26.704  1.00  0.00           C  
ATOM   3364  CG  ARG B1786      24.457  36.210  27.093  1.00  0.00           C  
ATOM   3365  CD  ARG B1786      24.062  37.673  27.063  1.00  0.00           C  
ATOM   3366  NE  ARG B1786      25.210  38.445  27.516  1.00  0.00           N  
ATOM   3367  CZ  ARG B1786      26.238  38.850  26.769  1.00  0.00           C  
ATOM   3368  NH1 ARG B1786      26.308  38.585  25.463  1.00  0.00           N  
ATOM   3369  NH2 ARG B1786      27.252  39.470  27.373  1.00  0.00           N  
ATOM   3370  N   LEU B1787      21.026  33.315  26.680  1.00  0.00           N  
ATOM   3371  CA  LEU B1787      19.852  32.767  26.031  1.00  0.00           C  
ATOM   3372  C   LEU B1787      18.603  32.840  26.935  1.00  0.00           C  
ATOM   3373  O   LEU B1787      17.538  33.337  26.531  1.00  0.00           O  
ATOM   3374  CB  LEU B1787      20.112  31.309  25.626  1.00  0.00           C  
ATOM   3375  CG  LEU B1787      18.905  30.525  25.062  1.00  0.00           C  
ATOM   3376  CD1 LEU B1787      18.275  31.247  23.873  1.00  0.00           C  
ATOM   3377  CD2 LEU B1787      19.354  29.129  24.660  1.00  0.00           C  
ATOM   3378  N   ILE B1788      18.735  32.354  28.163  1.00  0.00           N  
ATOM   3379  CA  ILE B1788      17.601  32.338  29.080  1.00  0.00           C  
ATOM   3380  C   ILE B1788      17.149  33.732  29.489  1.00  0.00           C  
ATOM   3381  O   ILE B1788      15.946  34.020  29.484  1.00  0.00           O  
ATOM   3382  CB  ILE B1788      17.960  31.506  30.327  1.00  0.00           C  
ATOM   3383  CG1 ILE B1788      18.319  30.081  29.876  1.00  0.00           C  
ATOM   3384  CG2 ILE B1788      16.796  31.530  31.334  1.00  0.00           C  
ATOM   3385  CD1 ILE B1788      19.101  29.271  30.942  1.00  0.00           C  
ATOM   3386  N   LYS B1789      18.101  34.607  29.820  1.00  0.00           N  
ATOM   3387  CA  LYS B1789      17.757  35.987  30.206  1.00  0.00           C  
ATOM   3388  C   LYS B1789      16.982  36.666  29.059  1.00  0.00           C  
ATOM   3389  O   LYS B1789      15.897  37.266  29.260  1.00  0.00           O  
ATOM   3390  CB  LYS B1789      19.044  36.803  30.469  1.00  0.00           C  
ATOM   3391  CG  LYS B1789      18.805  38.312  30.745  1.00  0.00           C  
ATOM   3392  CD  LYS B1789      20.160  39.109  30.615  1.00  0.00           C  
ATOM   3393  CE  LYS B1789      19.993  40.616  30.830  1.00  0.00           C  
ATOM   3394  NZ  LYS B1789      18.927  41.202  29.900  1.00  0.00           N  
ATOM   3395  N   GLN B1790      17.531  36.585  27.853  1.00  0.00           N  
ATOM   3396  CA  GLN B1790      16.866  37.238  26.724  1.00  0.00           C  
ATOM   3397  C   GLN B1790      15.545  36.566  26.370  1.00  0.00           C  
ATOM   3398  O   GLN B1790      14.559  37.233  26.027  1.00  0.00           O  
ATOM   3399  CB  GLN B1790      17.787  37.288  25.497  1.00  0.00           C  
ATOM   3400  CG  GLN B1790      19.040  38.166  25.670  1.00  0.00           C  
ATOM   3401  CD  GLN B1790      18.761  39.495  26.373  1.00  0.00           C  
ATOM   3402  OE1 GLN B1790      19.127  39.673  27.532  1.00  0.00           O  
ATOM   3403  NE2 GLN B1790      18.092  40.427  25.679  1.00  0.00           N  
ATOM   3404  N   MET B1791      15.516  35.237  26.456  1.00  0.00           N  
ATOM   3405  CA  MET B1791      14.300  34.497  26.164  1.00  0.00           C  
ATOM   3406  C   MET B1791      13.143  35.002  27.043  1.00  0.00           C  
ATOM   3407  O   MET B1791      12.020  35.224  26.561  1.00  0.00           O  
ATOM   3408  CB  MET B1791      14.514  32.990  26.420  1.00  0.00           C  
ATOM   3409  CG  MET B1791      13.308  32.126  25.961  1.00  0.00           C  
ATOM   3410  SD  MET B1791      13.449  30.374  26.424  1.00  0.00           S  
ATOM   3411  CE  MET B1791      14.852  29.862  25.460  1.00  0.00           C  
ATOM   3412  N   LEU B1792      13.417  35.187  28.337  1.00  0.00           N  
ATOM   3413  CA  LEU B1792      12.371  35.610  29.281  1.00  0.00           C  
ATOM   3414  C   LEU B1792      12.301  37.108  29.468  1.00  0.00           C  
ATOM   3415  O   LEU B1792      11.594  37.601  30.364  1.00  0.00           O  
ATOM   3416  CB  LEU B1792      12.594  34.935  30.639  1.00  0.00           C  
ATOM   3417  CG  LEU B1792      12.559  33.394  30.595  1.00  0.00           C  
ATOM   3418  CD1 LEU B1792      12.831  32.847  31.994  1.00  0.00           C  
ATOM   3419  CD2 LEU B1792      11.172  32.909  30.058  1.00  0.00           C  
ATOM   3420  N   ASP B1793      13.046  37.821  28.627  1.00  0.00           N  
ATOM   3421  CA  ASP B1793      13.132  39.274  28.631  1.00  0.00           C  
ATOM   3422  C   ASP B1793      13.400  39.814  30.035  1.00  0.00           C  
ATOM   3423  O   ASP B1793      12.771  40.779  30.482  1.00  0.00           O  
ATOM   3424  CB  ASP B1793      11.845  39.877  28.075  1.00  0.00           C  
ATOM   3425  CG  ASP B1793      12.012  41.347  27.673  1.00  0.00           C  
ATOM   3426  OD1 ASP B1793      13.158  41.789  27.434  1.00  0.00           O  
ATOM   3427  OD2 ASP B1793      10.983  42.055  27.587  1.00  0.00           O  
ATOM   3428  N   LEU B1794      14.344  39.193  30.735  1.00  0.00           N  
ATOM   3429  CA  LEU B1794      14.692  39.624  32.081  1.00  0.00           C  
ATOM   3430  C   LEU B1794      15.737  40.731  32.045  1.00  0.00           C  
ATOM   3431  O   LEU B1794      16.662  40.725  31.229  1.00  0.00           O  
ATOM   3432  CB  LEU B1794      15.212  38.428  32.911  1.00  0.00           C  
ATOM   3433  CG  LEU B1794      14.159  37.351  33.140  1.00  0.00           C  
ATOM   3434  CD1 LEU B1794      14.816  36.041  33.619  1.00  0.00           C  
ATOM   3435  CD2 LEU B1794      13.131  37.878  34.143  1.00  0.00           C  
ATOM   3436  N   PRO B1795      15.596  41.714  32.930  1.00  0.00           N  
ATOM   3437  CA  PRO B1795      16.520  42.848  33.015  1.00  0.00           C  
ATOM   3438  C   PRO B1795      17.939  42.523  33.430  1.00  0.00           C  
ATOM   3439  O   PRO B1795      18.874  43.197  33.009  1.00  0.00           O  
ATOM   3440  CB  PRO B1795      15.851  43.767  34.050  1.00  0.00           C  
ATOM   3441  CG  PRO B1795      14.363  43.405  33.900  1.00  0.00           C  
ATOM   3442  CD  PRO B1795      14.499  41.884  33.893  1.00  0.00           C  
ATOM   3443  N   ASN B1796      18.119  41.498  34.249  1.00  0.00           N  
ATOM   3444  CA  ASN B1796      19.462  41.218  34.733  1.00  0.00           C  
ATOM   3445  C   ASN B1796      19.830  39.732  34.632  1.00  0.00           C  
ATOM   3446  O   ASN B1796      19.038  38.865  34.992  1.00  0.00           O  
ATOM   3447  CB  ASN B1796      19.554  41.703  36.189  1.00  0.00           C  
ATOM   3448  CG  ASN B1796      20.988  41.912  36.660  1.00  0.00           C  
ATOM   3449  OD1 ASN B1796      21.846  41.005  36.556  1.00  0.00           O  
ATOM   3450  ND2 ASN B1796      21.257  43.102  37.210  1.00  0.00           N  
ATOM   3451  N   ILE B1797      21.047  39.463  34.163  1.00  0.00           N  
ATOM   3452  CA  ILE B1797      21.562  38.103  33.998  1.00  0.00           C  
ATOM   3453  C   ILE B1797      21.669  37.378  35.346  1.00  0.00           C  
ATOM   3454  O   ILE B1797      21.634  36.144  35.404  1.00  0.00           O  
ATOM   3455  CB  ILE B1797      22.946  38.138  33.286  1.00  0.00           C  
ATOM   3456  CG1 ILE B1797      23.336  36.735  32.837  1.00  0.00           C  
ATOM   3457  CG2 ILE B1797      23.985  38.790  34.193  1.00  0.00           C  
ATOM   3458  CD1 ILE B1797      24.602  36.745  31.888  1.00  0.00           C  
ATOM   3459  N   ARG B1798      21.769  38.140  36.433  1.00  0.00           N  
ATOM   3460  CA  ARG B1798      21.863  37.549  37.775  1.00  0.00           C  
ATOM   3461  C   ARG B1798      20.583  36.800  38.135  1.00  0.00           C  
ATOM   3462  O   ARG B1798      20.553  35.995  39.088  1.00  0.00           O  
ATOM   3463  CB  ARG B1798      22.154  38.640  38.815  1.00  0.00           C  
ATOM   3464  CG  ARG B1798      23.569  39.242  38.591  1.00  0.00           C  
ATOM   3465  CD  ARG B1798      23.848  40.504  39.413  1.00  0.00           C  
ATOM   3466  NE  ARG B1798      25.172  41.044  39.081  1.00  0.00           N  
ATOM   3467  CZ  ARG B1798      25.513  41.522  37.883  1.00  0.00           C  
ATOM   3468  NH1 ARG B1798      24.628  41.537  36.875  1.00  0.00           N  
ATOM   3469  NH2 ARG B1798      26.750  41.952  37.673  1.00  0.00           N  
ATOM   3470  N   GLU B1799      19.515  37.071  37.397  1.00  0.00           N  
ATOM   3471  CA  GLU B1799      18.263  36.357  37.657  1.00  0.00           C  
ATOM   3472  C   GLU B1799      18.275  34.941  37.093  1.00  0.00           C  
ATOM   3473  O   GLU B1799      17.379  34.141  37.439  1.00  0.00           O  
ATOM   3474  CB  GLU B1799      17.074  37.079  37.009  1.00  0.00           C  
ATOM   3475  CG  GLU B1799      16.713  38.437  37.575  1.00  0.00           C  
ATOM   3476  CD  GLU B1799      16.059  38.370  38.953  1.00  0.00           C  
ATOM   3477  OE1 GLU B1799      15.350  37.363  39.274  1.00  0.00           O  
ATOM   3478  OE2 GLU B1799      16.232  39.358  39.707  1.00  0.00           O  
ATOM   3479  N   VAL B1800      19.251  34.607  36.232  1.00  0.00           N  
ATOM   3480  CA  VAL B1800      19.221  33.279  35.618  1.00  0.00           C  
ATOM   3481  C   VAL B1800      20.313  32.279  35.994  1.00  0.00           C  
ATOM   3482  O   VAL B1800      20.428  31.212  35.385  1.00  0.00           O  
ATOM   3483  CB  VAL B1800      19.110  33.336  34.054  1.00  0.00           C  
ATOM   3484  CG1 VAL B1800      17.904  34.188  33.646  1.00  0.00           C  
ATOM   3485  CG2 VAL B1800      20.402  33.884  33.421  1.00  0.00           C  
ATOM   3486  N   ILE B1801      21.123  32.622  36.984  1.00  0.00           N  
ATOM   3487  CA  ILE B1801      22.120  31.680  37.442  1.00  0.00           C  
ATOM   3488  C   ILE B1801      21.988  31.746  38.977  1.00  0.00           C  
ATOM   3489  O   ILE B1801      21.817  32.821  39.552  1.00  0.00           O  
ATOM   3490  CB  ILE B1801      23.558  32.038  36.902  1.00  0.00           C  
ATOM   3491  CG1 ILE B1801      24.515  30.860  37.170  1.00  0.00           C  
ATOM   3492  CG2 ILE B1801      24.071  33.349  37.512  1.00  0.00           C  
ATOM   3493  CD1 ILE B1801      25.848  30.971  36.406  1.00  0.00           C  
ATOM   3494  N   LEU B1802      22.008  30.591  39.635  1.00  0.00           N  
ATOM   3495  CA  LEU B1802      21.816  30.584  41.086  1.00  0.00           C  
ATOM   3496  C   LEU B1802      22.760  31.417  41.935  1.00  0.00           C  
ATOM   3497  O   LEU B1802      22.306  32.145  42.812  1.00  0.00           O  
ATOM   3498  CB  LEU B1802      21.836  29.141  41.626  1.00  0.00           C  
ATOM   3499  CG  LEU B1802      20.636  28.293  41.157  1.00  0.00           C  
ATOM   3500  CD1 LEU B1802      20.925  26.804  41.477  1.00  0.00           C  
ATOM   3501  CD2 LEU B1802      19.340  28.759  41.844  1.00  0.00           C  
ATOM   3502  N   PHE B1803      24.071  31.282  41.709  1.00  0.00           N  
ATOM   3503  CA  PHE B1803      25.056  31.995  42.522  1.00  0.00           C  
ATOM   3504  C   PHE B1803      26.010  32.775  41.621  1.00  0.00           C  
ATOM   3505  O   PHE B1803      27.109  32.299  41.296  1.00  0.00           O  
ATOM   3506  CB  PHE B1803      25.837  30.992  43.381  1.00  0.00           C  
ATOM   3507  CG  PHE B1803      24.954  30.163  44.278  1.00  0.00           C  
ATOM   3508  CD1 PHE B1803      24.587  30.636  45.536  1.00  0.00           C  
ATOM   3509  CD2 PHE B1803      24.423  28.962  43.838  1.00  0.00           C  
ATOM   3510  CE1 PHE B1803      23.683  29.903  46.341  1.00  0.00           C  
ATOM   3511  CE2 PHE B1803      23.533  28.233  44.636  1.00  0.00           C  
ATOM   3512  CZ  PHE B1803      23.173  28.724  45.892  1.00  0.00           C  
ATOM   3513  N   PRO B1804      25.601  33.998  41.220  1.00  0.00           N  
ATOM   3514  CA  PRO B1804      26.386  34.869  40.345  1.00  0.00           C  
ATOM   3515  C   PRO B1804      27.775  35.178  40.874  1.00  0.00           C  
ATOM   3516  O   PRO B1804      27.999  35.182  42.077  1.00  0.00           O  
ATOM   3517  CB  PRO B1804      25.548  36.151  40.291  1.00  0.00           C  
ATOM   3518  CG  PRO B1804      24.132  35.656  40.499  1.00  0.00           C  
ATOM   3519  CD  PRO B1804      24.361  34.688  41.647  1.00  0.00           C  
ATOM   3520  N   ARG B1805      28.685  35.461  39.949  1.00  0.00           N  
ATOM   3521  CA  ARG B1805      30.047  35.859  40.265  1.00  0.00           C  
ATOM   3522  C   ARG B1805      30.254  37.163  39.473  1.00  0.00           C  
ATOM   3523  O   ARG B1805      30.069  37.196  38.242  1.00  0.00           O  
ATOM   3524  CB  ARG B1805      31.038  34.777  39.821  1.00  0.00           C  
ATOM   3525  CG  ARG B1805      31.060  33.542  40.724  1.00  0.00           C  
ATOM   3526  CD  ARG B1805      31.676  33.848  42.096  1.00  0.00           C  
ATOM   3527  NE  ARG B1805      31.567  32.725  43.034  1.00  0.00           N  
ATOM   3528  CZ  ARG B1805      30.544  32.519  43.857  1.00  0.00           C  
ATOM   3529  NH1 ARG B1805      29.514  33.368  43.867  1.00  0.00           N  
ATOM   3530  NH2 ARG B1805      30.546  31.466  44.674  1.00  0.00           N  
ATOM   3531  N   ASP B1806      30.520  38.266  40.167  1.00  0.00           N  
ATOM   3532  CA  ASP B1806      30.770  39.505  39.434  1.00  0.00           C  
ATOM   3533  C   ASP B1806      31.900  40.259  40.117  1.00  0.00           C  
ATOM   3534  O   ASP B1806      32.519  39.708  41.039  1.00  0.00           O  
ATOM   3535  CB  ASP B1806      29.493  40.368  39.230  1.00  0.00           C  
ATOM   3536  CG  ASP B1806      28.876  40.904  40.519  1.00  0.00           C  
ATOM   3537  OD1 ASP B1806      29.555  41.025  41.551  1.00  0.00           O  
ATOM   3538  OD2 ASP B1806      27.668  41.256  40.483  1.00  0.00           O  
ATOM   3539  N   ARG B1807      32.188  41.480  39.671  1.00  0.00           N  
ATOM   3540  CA  ARG B1807      33.304  42.245  40.219  1.00  0.00           C  
ATOM   3541  C   ARG B1807      33.474  42.167  41.725  1.00  0.00           C  
ATOM   3542  O   ARG B1807      34.593  42.013  42.206  1.00  0.00           O  
ATOM   3543  CB  ARG B1807      33.224  43.721  39.801  1.00  0.00           C  
ATOM   3544  CG  ARG B1807      34.462  44.515  40.220  1.00  0.00           C  
ATOM   3545  CD  ARG B1807      35.728  43.891  39.585  1.00  0.00           C  
ATOM   3546  NE  ARG B1807      36.965  44.576  39.970  1.00  0.00           N  
ATOM   3547  CZ  ARG B1807      37.581  44.452  41.144  1.00  0.00           C  
ATOM   3548  NH1 ARG B1807      37.094  43.657  42.085  1.00  0.00           N  
ATOM   3549  NH2 ARG B1807      38.680  45.154  41.387  1.00  0.00           N  
ATOM   3550  N   ARG B1808      32.379  42.267  42.472  1.00  0.00           N  
ATOM   3551  CA  ARG B1808      32.487  42.201  43.922  1.00  0.00           C  
ATOM   3552  C   ARG B1808      31.777  41.021  44.591  1.00  0.00           C  
ATOM   3553  O   ARG B1808      31.996  40.768  45.781  1.00  0.00           O  
ATOM   3554  CB  ARG B1808      32.028  43.520  44.540  1.00  0.00           C  
ATOM   3555  CG  ARG B1808      32.818  44.725  44.005  1.00  0.00           C  
ATOM   3556  CD  ARG B1808      33.138  45.655  45.135  1.00  0.00           C  
ATOM   3557  NE  ARG B1808      31.927  46.120  45.800  1.00  0.00           N  
ATOM   3558  CZ  ARG B1808      31.853  46.378  47.101  1.00  0.00           C  
ATOM   3559  NH1 ARG B1808      32.929  46.206  47.862  1.00  0.00           N  
ATOM   3560  NH2 ARG B1808      30.716  46.824  47.631  1.00  0.00           N  
ATOM   3561  N   ARG B1809      30.946  40.289  43.851  1.00  0.00           N  
ATOM   3562  CA  ARG B1809      30.279  39.129  44.446  1.00  0.00           C  
ATOM   3563  C   ARG B1809      31.087  37.846  44.263  1.00  0.00           C  
ATOM   3564  O   ARG B1809      31.297  37.401  43.136  1.00  0.00           O  
ATOM   3565  CB  ARG B1809      28.882  38.913  43.851  1.00  0.00           C  
ATOM   3566  CG  ARG B1809      28.219  37.655  44.396  1.00  0.00           C  
ATOM   3567  CD  ARG B1809      26.739  37.589  44.001  1.00  0.00           C  
ATOM   3568  NE  ARG B1809      26.009  38.711  44.578  1.00  0.00           N  
ATOM   3569  CZ  ARG B1809      25.457  38.703  45.790  1.00  0.00           C  
ATOM   3570  NH1 ARG B1809      25.548  37.617  46.562  1.00  0.00           N  
ATOM   3571  NH2 ARG B1809      24.818  39.789  46.239  1.00  0.00           N  
ATOM   3572  N   LEU B1810      31.543  37.273  45.376  1.00  0.00           N  
ATOM   3573  CA  LEU B1810      32.303  36.031  45.378  1.00  0.00           C  
ATOM   3574  C   LEU B1810      31.557  35.011  46.263  1.00  0.00           C  
ATOM   3575  O   LEU B1810      31.906  33.833  46.311  1.00  0.00           O  
ATOM   3576  CB  LEU B1810      33.731  36.267  45.916  1.00  0.00           C  
ATOM   3577  CG  LEU B1810      34.579  35.015  46.140  1.00  0.00           C  
ATOM   3578  CD1 LEU B1810      34.709  34.206  44.829  1.00  0.00           C  
ATOM   3579  CD2 LEU B1810      35.980  35.414  46.645  1.00  0.00           C  
ATOM   3580  N   THR B1811      30.509  35.472  46.946  1.00  0.00           N  
ATOM   3581  CA  THR B1811      29.734  34.597  47.836  1.00  0.00           C  
ATOM   3582  C   THR B1811      28.248  34.855  47.728  1.00  0.00           C  
ATOM   3583  O   THR B1811      27.830  35.925  47.301  1.00  0.00           O  
ATOM   3584  CB  THR B1811      30.085  34.844  49.291  1.00  0.00           C  
ATOM   3585  OG1 THR B1811      29.800  36.225  49.600  1.00  0.00           O  
ATOM   3586  CG2 THR B1811      31.543  34.540  49.548  1.00  0.00           C  
ATOM   3587  N   PRO B1812      27.426  33.858  48.087  1.00  0.00           N  
ATOM   3588  CA  PRO B1812      27.807  32.524  48.569  1.00  0.00           C  
ATOM   3589  C   PRO B1812      28.522  31.680  47.494  1.00  0.00           C  
ATOM   3590  O   PRO B1812      28.452  32.037  46.305  1.00  0.00           O  
ATOM   3591  CB  PRO B1812      26.462  31.931  48.993  1.00  0.00           C  
ATOM   3592  CG  PRO B1812      25.502  32.603  48.094  1.00  0.00           C  
ATOM   3593  CD  PRO B1812      25.966  34.031  48.188  1.00  0.00           C  
ATOM   3594  OXT PRO B1812      29.142  30.677  47.845  1.00  0.00           O  
HETATM 3595  PG  ATP B1500      30.146  40.365  24.728  1.00  0.00           P  
HETATM 3596  O1G ATP B1500      30.241  41.218  23.522  1.00  0.00           O  
HETATM 3597  O2G ATP B1500      31.007  40.676  25.890  1.00  0.00           O  
HETATM 3598  O3G ATP B1500      28.631  40.289  25.203  1.00  0.00           O  
HETATM 3599  PB  ATP B1500      31.803  38.365  23.589  1.00  0.00           P  
HETATM 3600  O1B ATP B1500      31.773  38.846  22.196  1.00  0.00           O  
HETATM 3601  O2B ATP B1500      33.034  38.614  24.407  1.00  0.00           O  
HETATM 3602  O3B ATP B1500      30.486  38.876  24.329  1.00  0.00           O  
HETATM 3603  PA  ATP B1500      32.277  35.621  22.882  1.00  0.00           P  
HETATM 3604  O1A ATP B1500      31.981  35.685  21.435  1.00  0.00           O  
HETATM 3605  O2A ATP B1500      33.676  35.639  23.342  1.00  0.00           O  
HETATM 3606  O3A ATP B1500      31.519  36.816  23.585  1.00  0.00           O  
HETATM 3607  O5' ATP B1500      31.517  34.395  23.571  1.00  0.00           O  
HETATM 3608  C5' ATP B1500      30.400  33.728  22.955  1.00  0.00           C  
HETATM 3609  C4' ATP B1500      29.143  33.929  23.796  1.00  0.00           C  
HETATM 3610  O4' ATP B1500      29.455  33.642  25.188  1.00  0.00           O  
HETATM 3611  C3' ATP B1500      28.560  35.330  23.849  1.00  0.00           C  
HETATM 3612  O3' ATP B1500      27.676  35.599  22.740  1.00  0.00           O  
HETATM 3613  C2' ATP B1500      27.731  35.286  25.125  1.00  0.00           C  
HETATM 3614  O2' ATP B1500      26.507  34.615  24.924  1.00  0.00           O  
HETATM 3615  C1' ATP B1500      28.605  34.416  26.034  1.00  0.00           C  
HETATM 3616  N9  ATP B1500      29.415  35.224  26.946  1.00  0.00           N  
HETATM 3617  C8  ATP B1500      30.623  35.845  26.695  1.00  0.00           C  
HETATM 3618  N7  ATP B1500      31.087  36.531  27.717  1.00  0.00           N  
HETATM 3619  C5  ATP B1500      30.133  36.337  28.717  1.00  0.00           C  
HETATM 3620  C6  ATP B1500      30.050  36.789  30.057  1.00  0.00           C  
HETATM 3621  N6  ATP B1500      31.002  37.537  30.649  1.00  0.00           N  
HETATM 3622  N1  ATP B1500      28.954  36.435  30.781  1.00  0.00           N  
HETATM 3623  C2  ATP B1500      28.010  35.665  30.192  1.00  0.00           C  
HETATM 3624  N3  ATP B1500      27.993  35.154  28.950  1.00  0.00           N  
HETATM 3625  C4  ATP B1500      29.093  35.538  28.254  1.00  0.00           C  
TER
END
