# Supplementary material for: Backbone Brackets and Arginine Tweezers delineate Class I and Class II aminoacyl tRNA synthetases
Source: PLoS Comput Biol. 2018 Apr 16;14(4):e1006101. doi: 10.1371/journal.pcbi.1006101 (PMC5919687; doi:10.1371/journal.pcbi.1006101)
Supplement: S12 File — All structures of Class II aaRS with residues renumbered according to the MSA. (GZ) [file pcbi.1006101.s024.tar.gz › 1b70_A_renum.pdb]

ATOM      1  N   VAL A 312       3.182  16.320 -19.667  1.00  0.00           N  
ATOM      2  CA  VAL A 312       2.835  16.869 -18.302  1.00  0.00           C  
ATOM      3  C   VAL A 312       2.314  18.329 -18.254  1.00  0.00           C  
ATOM      4  O   VAL A 312       2.737  19.186 -19.037  1.00  0.00           O  
ATOM      5  CB  VAL A 312       4.054  16.759 -17.355  1.00  0.00           C  
ATOM      6  CG1 VAL A 312       5.241  16.199 -18.127  1.00  0.00           C  
ATOM      7  CG2 VAL A 312       4.382  18.121 -16.736  1.00  0.00           C  
ATOM      8  N   ASP A 313       1.404  18.616 -17.326  1.00  0.00           N  
ATOM      9  CA  ASP A 313       0.884  19.974 -17.228  1.00  0.00           C  
ATOM     10  C   ASP A 313       1.925  20.845 -16.563  1.00  0.00           C  
ATOM     11  O   ASP A 313       2.085  20.806 -15.349  1.00  0.00           O  
ATOM     12  CB  ASP A 313      -0.401  20.027 -16.409  1.00  0.00           C  
ATOM     13  CG  ASP A 313      -1.102  21.365 -16.540  1.00  0.00           C  
ATOM     14  OD1 ASP A 313      -0.596  22.217 -17.304  1.00  0.00           O  
ATOM     15  OD2 ASP A 313      -2.148  21.571 -15.890  1.00  0.00           O  
ATOM     16  N   VAL A 314       2.636  21.639 -17.348  1.00  0.00           N  
ATOM     17  CA  VAL A 314       3.668  22.486 -16.772  1.00  0.00           C  
ATOM     18  C   VAL A 314       3.123  23.700 -16.023  1.00  0.00           C  
ATOM     19  O   VAL A 314       3.765  24.195 -15.101  1.00  0.00           O  
ATOM     20  CB  VAL A 314       4.663  22.966 -17.852  1.00  0.00           C  
ATOM     21  CG1 VAL A 314       5.521  21.795 -18.313  1.00  0.00           C  
ATOM     22  CG2 VAL A 314       3.915  23.597 -19.020  1.00  0.00           C  
ATOM     23  N   SER A 315       1.943  24.179 -16.401  1.00  0.00           N  
ATOM     24  CA  SER A 315       1.377  25.345 -15.736  1.00  0.00           C  
ATOM     25  C   SER A 315       1.068  25.072 -14.269  1.00  0.00           C  
ATOM     26  O   SER A 315       0.744  25.992 -13.517  1.00  0.00           O  
ATOM     27  CB  SER A 315       0.110  25.813 -16.458  1.00  0.00           C  
ATOM     28  OG  SER A 315      -0.813  24.754 -16.620  1.00  0.00           O  
ATOM     29  N   LEU A 316       1.179  23.812 -13.866  1.00  0.00           N  
ATOM     30  CA  LEU A 316       0.910  23.415 -12.487  1.00  0.00           C  
ATOM     31  C   LEU A 316       1.870  24.068 -11.486  1.00  0.00           C  
ATOM     32  O   LEU A 316       2.988  24.450 -11.845  1.00  0.00           O  
ATOM     33  CB  LEU A 316       1.036  21.896 -12.353  1.00  0.00           C  
ATOM     34  CG  LEU A 316      -0.131  20.957 -12.665  1.00  0.00           C  
ATOM     35  CD1 LEU A 316       0.237  19.562 -12.188  1.00  0.00           C  
ATOM     36  CD2 LEU A 316      -1.394  21.429 -11.979  1.00  0.00           C  
ATOM     37  N   PRO A 317       1.444  24.203 -10.211  1.00  0.00           N  
ATOM     38  CA  PRO A 317       2.301  24.806  -9.181  1.00  0.00           C  
ATOM     39  C   PRO A 317       3.416  23.839  -8.769  1.00  0.00           C  
ATOM     40  O   PRO A 317       3.207  22.626  -8.708  1.00  0.00           O  
ATOM     41  CB  PRO A 317       1.349  25.092  -8.010  1.00  0.00           C  
ATOM     42  CG  PRO A 317      -0.011  24.690  -8.464  1.00  0.00           C  
ATOM     43  CD  PRO A 317       0.134  23.809  -9.667  1.00  0.00           C  
ATOM     44  N   GLY A 318       4.597  24.381  -8.491  1.00  0.00           N  
ATOM     45  CA  GLY A 318       5.717  23.548  -8.088  1.00  0.00           C  
ATOM     46  C   GLY A 318       5.719  23.259  -6.598  1.00  0.00           C  
ATOM     47  O   GLY A 318       4.738  23.522  -5.906  1.00  0.00           O  
ATOM     48  N   ALA A 319       6.824  22.718  -6.101  1.00  0.00           N  
ATOM     49  CA  ALA A 319       6.946  22.391  -4.685  1.00  0.00           C  
ATOM     50  C   ALA A 319       6.890  23.629  -3.781  1.00  0.00           C  
ATOM     51  O   ALA A 319       7.741  24.523  -3.873  1.00  0.00           O  
ATOM     52  CB  ALA A 319       8.241  21.636  -4.450  1.00  0.00           C  
ATOM     53  N   SER A 320       5.893  23.667  -2.899  1.00  0.00           N  
ATOM     54  CA  SER A 320       5.725  24.788  -1.982  1.00  0.00           C  
ATOM     55  C   SER A 320       7.010  25.070  -1.204  1.00  0.00           C  
ATOM     56  O   SER A 320       7.248  24.478  -0.156  1.00  0.00           O  
ATOM     57  CB  SER A 320       4.569  24.515  -1.001  1.00  0.00           C  
ATOM     58  OG  SER A 320       4.670  23.239  -0.382  1.00  0.00           O  
ATOM     59  N   LEU A 321       7.841  25.970  -1.729  1.00  0.00           N  
ATOM     60  CA  LEU A 321       9.088  26.335  -1.068  1.00  0.00           C  
ATOM     61  C   LEU A 321       8.960  27.690  -0.414  1.00  0.00           C  
ATOM     62  O   LEU A 321       8.332  28.608  -0.960  1.00  0.00           O  
ATOM     63  CB  LEU A 321      10.239  26.352  -2.059  1.00  0.00           C  
ATOM     64  CG  LEU A 321      11.067  25.078  -1.963  1.00  0.00           C  
ATOM     65  CD1 LEU A 321      10.122  23.916  -1.725  1.00  0.00           C  
ATOM     66  CD2 LEU A 321      11.854  24.860  -3.233  1.00  0.00           C  
ATOM     67  N   PHE A 322       9.576  27.816   0.752  1.00  0.00           N  
ATOM     68  CA  PHE A 322       9.493  29.044   1.518  1.00  0.00           C  
ATOM     69  C   PHE A 322      10.237  30.246   0.955  1.00  0.00           C  
ATOM     70  O   PHE A 322      11.447  30.210   0.773  1.00  0.00           O  
ATOM     71  CB  PHE A 322       9.949  28.765   2.944  1.00  0.00           C  
ATOM     72  CG  PHE A 322       8.886  28.143   3.798  1.00  0.00           C  
ATOM     73  CD1 PHE A 322       7.746  28.869   4.151  1.00  0.00           C  
ATOM     74  CD2 PHE A 322       9.025  26.842   4.263  1.00  0.00           C  
ATOM     75  CE1 PHE A 322       6.758  28.307   4.963  1.00  0.00           C  
ATOM     76  CE2 PHE A 322       8.044  26.270   5.076  1.00  0.00           C  
ATOM     77  CZ  PHE A 322       6.907  27.005   5.428  1.00  0.00           C  
ATOM     78  N   SER A 323       9.499  31.314   0.681  1.00  0.00           N  
ATOM     79  CA  SER A 323      10.092  32.535   0.161  1.00  0.00           C  
ATOM     80  C   SER A 323      10.214  33.555   1.303  1.00  0.00           C  
ATOM     81  O   SER A 323       9.210  34.107   1.779  1.00  0.00           O  
ATOM     82  CB  SER A 323       9.224  33.096  -0.964  1.00  0.00           C  
ATOM     83  OG  SER A 323       7.851  32.872  -0.691  1.00  0.00           O  
ATOM     84  N   GLY A 324      11.448  33.794   1.740  1.00  0.00           N  
ATOM     85  CA  GLY A 324      11.696  34.732   2.822  1.00  0.00           C  
ATOM     86  C   GLY A 324      11.608  36.201   2.446  1.00  0.00           C  
ATOM     87  O   GLY A 324      11.438  36.557   1.281  1.00  0.00           O  
ATOM     88  N   GLY A 325      11.720  37.061   3.448  1.00  0.00           N  
ATOM     89  CA  GLY A 325      11.651  38.488   3.208  1.00  0.00           C  
ATOM     90  C   GLY A 325      12.390  39.230   4.301  1.00  0.00           C  
ATOM     91  O   GLY A 325      12.918  38.628   5.241  1.00  0.00           O  
ATOM     92  N   LEU A 332      12.438  40.546   4.184  1.00  0.00           N  
ATOM     93  CA  LEU A 332      13.125  41.326   5.189  1.00  0.00           C  
ATOM     94  C   LEU A 332      12.230  42.402   5.728  1.00  0.00           C  
ATOM     95  O   LEU A 332      11.332  42.899   5.040  1.00  0.00           O  
ATOM     96  CB  LEU A 332      14.379  41.967   4.613  1.00  0.00           C  
ATOM     97  CG  LEU A 332      15.534  40.989   4.431  1.00  0.00           C  
ATOM     98  CD1 LEU A 332      16.690  41.697   3.754  1.00  0.00           C  
ATOM     99  CD2 LEU A 332      15.949  40.436   5.784  1.00  0.00           C  
ATOM    100  N   HIS A 333      12.481  42.758   6.975  1.00  0.00           N  
ATOM    101  CA  HIS A 333      11.704  43.787   7.603  1.00  0.00           C  
ATOM    102  C   HIS A 333      12.057  45.147   7.005  1.00  0.00           C  
ATOM    103  O   HIS A 333      13.233  45.461   6.801  1.00  0.00           O  
ATOM    104  CB  HIS A 333      11.963  43.804   9.097  1.00  0.00           C  
ATOM    105  CG  HIS A 333      11.044  44.716   9.833  1.00  0.00           C  
ATOM    106  ND1 HIS A 333       9.951  44.257  10.543  1.00  0.00           N  
ATOM    107  CD2 HIS A 333      11.009  46.067   9.917  1.00  0.00           C  
ATOM    108  CE1 HIS A 333       9.285  45.288  11.028  1.00  0.00           C  
ATOM    109  NE2 HIS A 333       9.906  46.399  10.663  1.00  0.00           N  
ATOM    110  N   PRO A 334      11.034  45.964   6.704  1.00  0.00           N  
ATOM    111  CA  PRO A 334      11.154  47.311   6.125  1.00  0.00           C  
ATOM    112  C   PRO A 334      12.170  48.210   6.816  1.00  0.00           C  
ATOM    113  O   PRO A 334      12.860  49.004   6.167  1.00  0.00           O  
ATOM    114  CB  PRO A 334       9.736  47.883   6.226  1.00  0.00           C  
ATOM    115  CG  PRO A 334       8.980  46.920   7.100  1.00  0.00           C  
ATOM    116  CD  PRO A 334       9.626  45.590   6.894  1.00  0.00           C  
ATOM    117  N   ILE A 335      12.244  48.099   8.136  1.00  0.00           N  
ATOM    118  CA  ILE A 335      13.196  48.895   8.891  1.00  0.00           C  
ATOM    119  C   ILE A 335      14.588  48.446   8.439  1.00  0.00           C  
ATOM    120  O   ILE A 335      15.456  49.272   8.110  1.00  0.00           O  
ATOM    121  CB  ILE A 335      12.995  48.683  10.415  1.00  0.00           C  
ATOM    122  CG1 ILE A 335      11.816  49.540  10.897  1.00  0.00           C  
ATOM    123  CG2 ILE A 335      14.259  49.045  11.180  1.00  0.00           C  
ATOM    124  CD1 ILE A 335      12.086  51.032  10.856  1.00  0.00           C  
ATOM    125  N   THR A 336      14.787  47.132   8.407  1.00  0.00           N  
ATOM    126  CA  THR A 336      16.058  46.572   7.957  1.00  0.00           C  
ATOM    127  C   THR A 336      16.400  47.103   6.544  1.00  0.00           C  
ATOM    128  O   THR A 336      17.533  47.518   6.261  1.00  0.00           O  
ATOM    129  CB  THR A 336      15.974  45.044   7.936  1.00  0.00           C  
ATOM    130  OG1 THR A 336      15.267  44.601   9.099  1.00  0.00           O  
ATOM    131  CG2 THR A 336      17.349  44.432   7.938  1.00  0.00           C  
ATOM    132  N   LEU A 337      15.404  47.104   5.665  1.00  0.00           N  
ATOM    133  CA  LEU A 337      15.599  47.595   4.313  1.00  0.00           C  
ATOM    134  C   LEU A 337      15.988  49.054   4.343  1.00  0.00           C  
ATOM    135  O   LEU A 337      16.999  49.447   3.761  1.00  0.00           O  
ATOM    136  CB  LEU A 337      14.324  47.418   3.512  1.00  0.00           C  
ATOM    137  CG  LEU A 337      14.146  45.946   3.148  1.00  0.00           C  
ATOM    138  CD1 LEU A 337      12.670  45.567   3.094  1.00  0.00           C  
ATOM    139  CD2 LEU A 337      14.831  45.701   1.811  1.00  0.00           C  
ATOM    140  N   MET A 338      15.177  49.858   5.024  1.00  0.00           N  
ATOM    141  CA  MET A 338      15.445  51.287   5.142  1.00  0.00           C  
ATOM    142  C   MET A 338      16.823  51.512   5.754  1.00  0.00           C  
ATOM    143  O   MET A 338      17.639  52.291   5.242  1.00  0.00           O  
ATOM    144  CB  MET A 338      14.393  51.954   6.020  1.00  0.00           C  
ATOM    145  CG  MET A 338      14.452  53.467   5.971  1.00  0.00           C  
ATOM    146  SD  MET A 338      14.012  54.107   4.327  1.00  0.00           S  
ATOM    147  CE  MET A 338      15.650  54.334   3.609  1.00  0.00           C  
ATOM    148  N   GLU A 339      17.067  50.825   6.864  1.00  0.00           N  
ATOM    149  CA  GLU A 339      18.340  50.925   7.548  1.00  0.00           C  
ATOM    150  C   GLU A 339      19.417  50.670   6.498  1.00  0.00           C  
ATOM    151  O   GLU A 339      20.297  51.510   6.271  1.00  0.00           O  
ATOM    152  CB  GLU A 339      18.405  49.875   8.663  1.00  0.00           C  
ATOM    153  CG  GLU A 339      19.801  49.569   9.209  1.00  0.00           C  
ATOM    154  CD  GLU A 339      19.767  48.806  10.544  1.00  0.00           C  
ATOM    155  OE1 GLU A 339      19.121  49.294  11.496  1.00  0.00           O  
ATOM    156  OE2 GLU A 339      20.383  47.717  10.647  1.00  0.00           O  
ATOM    157  N   ARG A 340      19.310  49.515   5.839  1.00  0.00           N  
ATOM    158  CA  ARG A 340      20.270  49.121   4.816  1.00  0.00           C  
ATOM    159  C   ARG A 340      20.501  50.230   3.811  1.00  0.00           C  
ATOM    160  O   ARG A 340      21.640  50.644   3.564  1.00  0.00           O  
ATOM    161  CB  ARG A 340      19.788  47.877   4.075  1.00  0.00           C  
ATOM    162  CG  ARG A 340      20.852  47.280   3.172  1.00  0.00           C  
ATOM    163  CD  ARG A 340      20.468  45.886   2.721  1.00  0.00           C  
ATOM    164  NE  ARG A 340      19.322  45.928   1.819  1.00  0.00           N  
ATOM    165  CZ  ARG A 340      18.825  44.862   1.202  1.00  0.00           C  
ATOM    166  NH1 ARG A 340      19.385  43.675   1.388  1.00  0.00           N  
ATOM    167  NH2 ARG A 340      17.778  44.980   0.392  1.00  0.00           N  
ATOM    168  N   GLU A 341      19.405  50.707   3.237  1.00  0.00           N  
ATOM    169  CA  GLU A 341      19.482  51.754   2.247  1.00  0.00           C  
ATOM    170  C   GLU A 341      20.253  52.949   2.774  1.00  0.00           C  
ATOM    171  O   GLU A 341      21.210  53.407   2.135  1.00  0.00           O  
ATOM    172  CB  GLU A 341      18.083  52.186   1.824  1.00  0.00           C  
ATOM    173  CG  GLU A 341      18.081  53.438   0.950  1.00  0.00           C  
ATOM    174  CD  GLU A 341      16.824  53.567   0.098  1.00  0.00           C  
ATOM    175  OE1 GLU A 341      15.761  53.024   0.495  1.00  0.00           O  
ATOM    176  OE2 GLU A 341      16.905  54.214  -0.973  1.00  0.00           O  
ATOM    177  N   LEU A 342      19.842  53.459   3.934  1.00  0.00           N  
ATOM    178  CA  LEU A 342      20.525  54.610   4.528  1.00  0.00           C  
ATOM    179  C   LEU A 342      22.014  54.341   4.729  1.00  0.00           C  
ATOM    180  O   LEU A 342      22.872  55.188   4.449  1.00  0.00           O  
ATOM    181  CB  LEU A 342      19.891  54.975   5.863  1.00  0.00           C  
ATOM    182  CG  LEU A 342      18.650  55.846   5.694  1.00  0.00           C  
ATOM    183  CD1 LEU A 342      17.584  55.363   6.636  1.00  0.00           C  
ATOM    184  CD2 LEU A 342      18.984  57.307   5.954  1.00  0.00           C  
ATOM    185  N   VAL A 343      22.314  53.146   5.208  1.00  0.00           N  
ATOM    186  CA  VAL A 343      23.685  52.773   5.443  1.00  0.00           C  
ATOM    187  C   VAL A 343      24.488  52.761   4.144  1.00  0.00           C  
ATOM    188  O   VAL A 343      25.559  53.361   4.066  1.00  0.00           O  
ATOM    189  CB  VAL A 343      23.749  51.405   6.121  1.00  0.00           C  
ATOM    190  CG1 VAL A 343      25.184  50.925   6.182  1.00  0.00           C  
ATOM    191  CG2 VAL A 343      23.153  51.502   7.525  1.00  0.00           C  
ATOM    192  N   GLU A 344      23.976  52.090   3.118  1.00  0.00           N  
ATOM    193  CA  GLU A 344      24.696  52.050   1.860  1.00  0.00           C  
ATOM    194  C   GLU A 344      24.986  53.488   1.406  1.00  0.00           C  
ATOM    195  O   GLU A 344      26.062  53.784   0.873  1.00  0.00           O  
ATOM    196  CB  GLU A 344      23.892  51.270   0.810  1.00  0.00           C  
ATOM    197  CG  GLU A 344      24.290  49.767   0.718  1.00  0.00           C  
ATOM    198  CD  GLU A 344      25.780  49.521   0.323  1.00  0.00           C  
ATOM    199  OE1 GLU A 344      26.432  50.455  -0.206  1.00  0.00           O  
ATOM    200  OE2 GLU A 344      26.302  48.391   0.535  1.00  0.00           O  
ATOM    201  N   ILE A 345      24.046  54.390   1.651  1.00  0.00           N  
ATOM    202  CA  ILE A 345      24.235  55.782   1.263  1.00  0.00           C  
ATOM    203  C   ILE A 345      25.460  56.415   1.918  1.00  0.00           C  
ATOM    204  O   ILE A 345      26.362  56.906   1.230  1.00  0.00           O  
ATOM    205  CB  ILE A 345      23.012  56.630   1.632  1.00  0.00           C  
ATOM    206  CG1 ILE A 345      21.817  56.183   0.789  1.00  0.00           C  
ATOM    207  CG2 ILE A 345      23.327  58.123   1.442  1.00  0.00           C  
ATOM    208  CD1 ILE A 345      20.849  57.306   0.418  1.00  0.00           C  
ATOM    209  N   PHE A 347      25.480  56.411   3.251  1.00  0.00           N  
ATOM    210  CA  PHE A 347      26.587  56.996   3.999  1.00  0.00           C  
ATOM    211  C   PHE A 347      27.897  56.265   3.787  1.00  0.00           C  
ATOM    212  O   PHE A 347      28.983  56.848   3.910  1.00  0.00           O  
ATOM    213  CB  PHE A 347      26.232  57.056   5.481  1.00  0.00           C  
ATOM    214  CG  PHE A 347      25.301  58.175   5.799  1.00  0.00           C  
ATOM    215  CD1 PHE A 347      25.752  59.499   5.746  1.00  0.00           C  
ATOM    216  CD2 PHE A 347      23.948  57.931   6.045  1.00  0.00           C  
ATOM    217  CE1 PHE A 347      24.872  60.571   5.923  1.00  0.00           C  
ATOM    218  CE2 PHE A 347      23.061  58.991   6.224  1.00  0.00           C  
ATOM    219  CZ  PHE A 347      23.528  60.316   6.159  1.00  0.00           C  
ATOM    220  N   ARG A 348      27.792  54.983   3.464  1.00  0.00           N  
ATOM    221  CA  ARG A 348      28.975  54.187   3.215  1.00  0.00           C  
ATOM    222  C   ARG A 348      29.719  54.778   1.997  1.00  0.00           C  
ATOM    223  O   ARG A 348      30.956  54.815   1.959  1.00  0.00           O  
ATOM    224  CB  ARG A 348      28.565  52.740   2.959  1.00  0.00           C  
ATOM    225  CG  ARG A 348      29.393  51.719   3.705  1.00  0.00           C  
ATOM    226  CD  ARG A 348      28.933  50.306   3.380  1.00  0.00           C  
ATOM    227  NE  ARG A 348      28.901  49.460   4.574  1.00  0.00           N  
ATOM    228  CZ  ARG A 348      27.899  48.649   4.899  1.00  0.00           C  
ATOM    229  NH1 ARG A 348      26.827  48.568   4.115  1.00  0.00           N  
ATOM    230  NH2 ARG A 348      27.975  47.914   6.003  1.00  0.00           N  
ATOM    231  N   ALA A 349      28.963  55.268   1.015  1.00  0.00           N  
ATOM    232  CA  ALA A 349      29.571  55.849  -0.177  1.00  0.00           C  
ATOM    233  C   ALA A 349      30.288  57.152   0.116  1.00  0.00           C  
ATOM    234  O   ALA A 349      31.010  57.678  -0.739  1.00  0.00           O  
ATOM    235  CB  ALA A 349      28.541  56.065  -1.238  1.00  0.00           C  
ATOM    236  N   LEU A 352      30.080  57.692   1.312  1.00  0.00           N  
ATOM    237  CA  LEU A 352      30.782  58.912   1.683  1.00  0.00           C  
ATOM    238  C   LEU A 352      31.858  58.567   2.709  1.00  0.00           C  
ATOM    239  O   LEU A 352      32.406  59.445   3.379  1.00  0.00           O  
ATOM    240  CB  LEU A 352      29.826  59.951   2.253  1.00  0.00           C  
ATOM    241  CG  LEU A 352      28.619  60.252   1.374  1.00  0.00           C  
ATOM    242  CD1 LEU A 352      27.517  59.246   1.700  1.00  0.00           C  
ATOM    243  CD2 LEU A 352      28.134  61.658   1.609  1.00  0.00           C  
ATOM    244  N   GLY A 361      32.146  57.277   2.830  1.00  0.00           N  
ATOM    245  CA  GLY A 361      33.168  56.836   3.755  1.00  0.00           C  
ATOM    246  C   GLY A 361      32.754  56.674   5.207  1.00  0.00           C  
ATOM    247  O   GLY A 361      33.615  56.639   6.095  1.00  0.00           O  
ATOM    248  N   TYR A 362      31.457  56.595   5.472  1.00  0.00           N  
ATOM    249  CA  TYR A 362      31.032  56.403   6.847  1.00  0.00           C  
ATOM    250  C   TYR A 362      31.023  54.911   7.111  1.00  0.00           C  
ATOM    251  O   TYR A 362      30.679  54.117   6.232  1.00  0.00           O  
ATOM    252  CB  TYR A 362      29.629  56.946   7.080  1.00  0.00           C  
ATOM    253  CG  TYR A 362      29.558  58.434   7.119  1.00  0.00           C  
ATOM    254  CD1 TYR A 362      29.733  59.173   5.962  1.00  0.00           C  
ATOM    255  CD2 TYR A 362      29.286  59.107   8.304  1.00  0.00           C  
ATOM    256  CE1 TYR A 362      29.633  60.560   5.974  1.00  0.00           C  
ATOM    257  CE2 TYR A 362      29.183  60.492   8.336  1.00  0.00           C  
ATOM    258  CZ  TYR A 362      29.358  61.223   7.161  1.00  0.00           C  
ATOM    259  OH  TYR A 362      29.260  62.611   7.146  1.00  0.00           O  
ATOM    260  N   GLN A 363      31.397  54.541   8.331  1.00  0.00           N  
ATOM    261  CA  GLN A 363      31.426  53.148   8.748  1.00  0.00           C  
ATOM    262  C   GLN A 363      30.348  52.894   9.805  1.00  0.00           C  
ATOM    263  O   GLN A 363      30.185  53.684  10.744  1.00  0.00           O  
ATOM    264  CB  GLN A 363      32.798  52.823   9.312  1.00  0.00           C  
ATOM    265  CG  GLN A 363      33.865  52.710   8.252  1.00  0.00           C  
ATOM    266  CD  GLN A 363      34.944  51.717   8.633  1.00  0.00           C  
ATOM    267  OE1 GLN A 363      35.972  52.103   9.188  1.00  0.00           O  
ATOM    268  NE2 GLN A 363      34.716  50.427   8.342  1.00  0.00           N  
ATOM    269  N   ALA A 364      29.623  51.791   9.652  1.00  0.00           N  
ATOM    270  CA  ALA A 364      28.552  51.456  10.580  1.00  0.00           C  
ATOM    271  C   ALA A 364      29.009  50.645  11.789  1.00  0.00           C  
ATOM    272  O   ALA A 364      29.762  49.678  11.644  1.00  0.00           O  
ATOM    273  CB  ALA A 364      27.463  50.711   9.845  1.00  0.00           C  
ATOM    274  N   VAL A 365      28.520  51.045  12.968  1.00  0.00           N  
ATOM    275  CA  VAL A 365      28.828  50.413  14.265  1.00  0.00           C  
ATOM    276  C   VAL A 365      27.648  50.576  15.221  1.00  0.00           C  
ATOM    277  O   VAL A 365      27.024  51.637  15.256  1.00  0.00           O  
ATOM    278  CB  VAL A 365      30.031  51.078  14.956  1.00  0.00           C  
ATOM    279  CG1 VAL A 365      31.257  50.265  14.727  1.00  0.00           C  
ATOM    280  CG2 VAL A 365      30.227  52.486  14.431  1.00  0.00           C  
ATOM    281  N   GLU A 366      27.363  49.545  16.016  1.00  0.00           N  
ATOM    282  CA  GLU A 366      26.241  49.599  16.950  1.00  0.00           C  
ATOM    283  C   GLU A 366      26.607  49.711  18.412  1.00  0.00           C  
ATOM    284  O   GLU A 366      27.717  49.392  18.815  1.00  0.00           O  
ATOM    285  CB  GLU A 366      25.366  48.375  16.792  1.00  0.00           C  
ATOM    286  CG  GLU A 366      25.197  47.952  15.377  1.00  0.00           C  
ATOM    287  CD  GLU A 366      24.097  46.946  15.240  1.00  0.00           C  
ATOM    288  OE1 GLU A 366      22.918  47.372  15.260  1.00  0.00           O  
ATOM    289  OE2 GLU A 366      24.417  45.739  15.123  1.00  0.00           O  
ATOM    290  N   GLY A 368      25.642  50.158  19.207  1.00  0.00           N  
ATOM    291  CA  GLY A 368      25.853  50.291  20.633  1.00  0.00           C  
ATOM    292  C   GLY A 368      24.864  49.423  21.395  1.00  0.00           C  
ATOM    293  O   GLY A 368      24.111  48.650  20.784  1.00  0.00           O  
ATOM    294  N   PRO A 370      24.845  49.522  22.736  1.00  0.00           N  
ATOM    295  CA  PRO A 370      23.935  48.736  23.570  1.00  0.00           C  
ATOM    296  C   PRO A 370      22.610  49.453  23.806  1.00  0.00           C  
ATOM    297  O   PRO A 370      22.574  50.679  23.967  1.00  0.00           O  
ATOM    298  CB  PRO A 370      24.716  48.549  24.860  1.00  0.00           C  
ATOM    299  CG  PRO A 370      25.549  49.800  24.959  1.00  0.00           C  
ATOM    300  CD  PRO A 370      25.712  50.382  23.561  1.00  0.00           C  
ATOM    301  N   GLU A 371      21.526  48.674  23.818  1.00  0.00           N  
ATOM    302  CA  GLU A 371      20.178  49.193  24.038  1.00  0.00           C  
ATOM    303  C   GLU A 371      20.046  49.569  25.512  1.00  0.00           C  
ATOM    304  O   GLU A 371      19.339  50.523  25.849  1.00  0.00           O  
ATOM    305  CB  GLU A 371      19.128  48.146  23.623  1.00  0.00           C  
ATOM    306  CG  GLU A 371      19.474  47.462  22.303  1.00  0.00           C  
ATOM    307  CD  GLU A 371      18.274  46.948  21.520  1.00  0.00           C  
ATOM    308  OE1 GLU A 371      17.366  46.334  22.126  1.00  0.00           O  
ATOM    309  OE2 GLU A 371      18.254  47.151  20.285  1.00  0.00           O  
ATOM    310  N   VAL A 372      20.726  48.824  26.387  1.00  0.00           N  
ATOM    311  CA  VAL A 372      20.714  49.156  27.813  1.00  0.00           C  
ATOM    312  C   VAL A 372      22.005  49.930  28.093  1.00  0.00           C  
ATOM    313  O   VAL A 372      23.115  49.406  27.940  1.00  0.00           O  
ATOM    314  CB  VAL A 372      20.636  47.901  28.728  1.00  0.00           C  
ATOM    315  CG1 VAL A 372      20.885  48.287  30.185  1.00  0.00           C  
ATOM    316  CG2 VAL A 372      19.264  47.272  28.619  1.00  0.00           C  
ATOM    317  N   GLU A 373      21.831  51.184  28.500  1.00  0.00           N  
ATOM    318  CA  GLU A 373      22.931  52.102  28.763  1.00  0.00           C  
ATOM    319  C   GLU A 373      22.965  52.602  30.217  1.00  0.00           C  
ATOM    320  O   GLU A 373      22.084  52.283  31.019  1.00  0.00           O  
ATOM    321  CB  GLU A 373      22.795  53.297  27.798  1.00  0.00           C  
ATOM    322  CG  GLU A 373      24.038  54.166  27.623  1.00  0.00           C  
ATOM    323  CD  GLU A 373      25.195  53.414  26.996  1.00  0.00           C  
ATOM    324  OE1 GLU A 373      25.149  53.160  25.771  1.00  0.00           O  
ATOM    325  OE2 GLU A 373      26.150  53.073  27.731  1.00  0.00           O  
ATOM    326  N   SER A 374      23.994  53.388  30.535  1.00  0.00           N  
ATOM    327  CA  SER A 374      24.177  53.984  31.858  1.00  0.00           C  
ATOM    328  C   SER A 374      23.742  55.442  31.759  1.00  0.00           C  
ATOM    329  O   SER A 374      23.957  56.090  30.735  1.00  0.00           O  
ATOM    330  CB  SER A 374      25.660  53.911  32.271  1.00  0.00           C  
ATOM    331  OG  SER A 374      26.102  55.071  32.970  1.00  0.00           O  
ATOM    332  N   GLU A 375      23.130  55.965  32.810  1.00  0.00           N  
ATOM    333  CA  GLU A 375      22.692  57.352  32.781  1.00  0.00           C  
ATOM    334  C   GLU A 375      23.872  58.269  32.425  1.00  0.00           C  
ATOM    335  O   GLU A 375      23.695  59.397  31.947  1.00  0.00           O  
ATOM    336  CB  GLU A 375      22.109  57.734  34.141  1.00  0.00           C  
ATOM    337  CG  GLU A 375      21.845  59.220  34.336  1.00  0.00           C  
ATOM    338  CD  GLU A 375      21.409  59.537  35.759  1.00  0.00           C  
ATOM    339  OE1 GLU A 375      21.545  58.646  36.629  1.00  0.00           O  
ATOM    340  OE2 GLU A 375      20.931  60.667  36.007  1.00  0.00           O  
ATOM    341  N   PHE A 376      25.078  57.768  32.656  1.00  0.00           N  
ATOM    342  CA  PHE A 376      26.284  58.526  32.367  1.00  0.00           C  
ATOM    343  C   PHE A 376      26.506  58.760  30.863  1.00  0.00           C  
ATOM    344  O   PHE A 376      26.748  59.889  30.422  1.00  0.00           O  
ATOM    345  CB  PHE A 376      27.487  57.800  32.958  1.00  0.00           C  
ATOM    346  CG  PHE A 376      28.795  58.355  32.502  1.00  0.00           C  
ATOM    347  CD1 PHE A 376      29.149  59.662  32.818  1.00  0.00           C  
ATOM    348  CD2 PHE A 376      29.662  57.592  31.725  1.00  0.00           C  
ATOM    349  CE1 PHE A 376      30.345  60.202  32.373  1.00  0.00           C  
ATOM    350  CE2 PHE A 376      30.874  58.130  31.267  1.00  0.00           C  
ATOM    351  CZ  PHE A 376      31.213  59.440  31.593  1.00  0.00           C  
ATOM    352  N   PHE A 377      26.434  57.688  30.080  1.00  0.00           N  
ATOM    353  CA  PHE A 377      26.629  57.789  28.637  1.00  0.00           C  
ATOM    354  C   PHE A 377      25.423  58.408  27.944  1.00  0.00           C  
ATOM    355  O   PHE A 377      25.562  59.143  26.957  1.00  0.00           O  
ATOM    356  CB  PHE A 377      26.888  56.407  28.044  1.00  0.00           C  
ATOM    357  CG  PHE A 377      28.282  55.911  28.271  1.00  0.00           C  
ATOM    358  CD1 PHE A 377      29.370  56.609  27.761  1.00  0.00           C  
ATOM    359  CD2 PHE A 377      28.513  54.762  29.030  1.00  0.00           C  
ATOM    360  CE1 PHE A 377      30.667  56.173  28.007  1.00  0.00           C  
ATOM    361  CE2 PHE A 377      29.810  54.317  29.281  1.00  0.00           C  
ATOM    362  CZ  PHE A 377      30.890  55.024  28.771  1.00  0.00           C  
ATOM    363  N   ASN A 378      24.240  58.114  28.473  1.00  0.00           N  
ATOM    364  CA  ASN A 378      23.021  58.624  27.883  1.00  0.00           C  
ATOM    365  C   ASN A 378      22.790  60.099  28.136  1.00  0.00           C  
ATOM    366  O   ASN A 378      22.317  60.816  27.247  1.00  0.00           O  
ATOM    367  CB  ASN A 378      21.816  57.836  28.383  1.00  0.00           C  
ATOM    368  CG  ASN A 378      20.696  57.782  27.358  1.00  0.00           C  
ATOM    369  OD1 ASN A 378      20.581  56.822  26.602  1.00  0.00           O  
ATOM    370  ND2 ASN A 378      19.870  58.822  27.324  1.00  0.00           N  
ATOM    371  N   PHE A 388      23.123  60.562  29.337  1.00  0.00           N  
ATOM    372  CA  PHE A 388      22.892  61.960  29.659  1.00  0.00           C  
ATOM    373  C   PHE A 388      24.136  62.728  29.995  1.00  0.00           C  
ATOM    374  O   PHE A 388      24.541  63.566  29.225  1.00  0.00           O  
ATOM    375  CB  PHE A 388      21.882  62.106  30.810  1.00  0.00           C  
ATOM    376  CG  PHE A 388      20.507  61.586  30.484  1.00  0.00           C  
ATOM    377  CD1 PHE A 388      19.749  62.166  29.471  1.00  0.00           C  
ATOM    378  CD2 PHE A 388      19.997  60.471  31.142  1.00  0.00           C  
ATOM    379  CE1 PHE A 388      18.495  61.637  29.114  1.00  0.00           C  
ATOM    380  CE2 PHE A 388      18.749  59.936  30.796  1.00  0.00           C  
ATOM    381  CZ  PHE A 388      18.002  60.521  29.775  1.00  0.00           C  
ATOM    382  N   ASP A 389      24.742  62.437  31.138  1.00  0.00           N  
ATOM    383  CA  ASP A 389      25.937  63.143  31.606  1.00  0.00           C  
ATOM    384  C   ASP A 389      27.056  63.432  30.607  1.00  0.00           C  
ATOM    385  O   ASP A 389      27.511  64.580  30.522  1.00  0.00           O  
ATOM    386  CB  ASP A 389      26.532  62.404  32.800  1.00  0.00           C  
ATOM    387  CG  ASP A 389      25.500  62.107  33.871  1.00  0.00           C  
ATOM    388  OD1 ASP A 389      24.535  62.900  34.002  1.00  0.00           O  
ATOM    389  OD2 ASP A 389      25.658  61.079  34.577  1.00  0.00           O  
ATOM    390  N   ALA A 396      27.513  62.403  29.881  1.00  0.00           N  
ATOM    391  CA  ALA A 396      28.596  62.554  28.894  1.00  0.00           C  
ATOM    392  C   ALA A 396      28.258  63.646  27.882  1.00  0.00           C  
ATOM    393  O   ALA A 396      29.098  64.489  27.564  1.00  0.00           O  
ATOM    394  CB  ALA A 396      28.847  61.239  28.186  1.00  0.00           C  
ATOM    395  N   LEU A 397      27.030  63.609  27.368  1.00  0.00           N  
ATOM    396  CA  LEU A 397      26.529  64.623  26.439  1.00  0.00           C  
ATOM    397  C   LEU A 397      26.066  65.690  27.429  1.00  0.00           C  
ATOM    398  O   LEU A 397      25.514  65.360  28.459  1.00  0.00           O  
ATOM    399  CB  LEU A 397      25.374  64.036  25.629  1.00  0.00           C  
ATOM    400  CG  LEU A 397      25.702  62.596  25.169  1.00  0.00           C  
ATOM    401  CD1 LEU A 397      24.459  61.739  24.931  1.00  0.00           C  
ATOM    402  CD2 LEU A 397      26.494  62.690  23.895  1.00  0.00           C  
ATOM    403  N   ASN A 398      26.311  66.958  27.158  1.00  0.00           N  
ATOM    404  CA  ASN A 398      25.959  68.018  28.107  1.00  0.00           C  
ATOM    405  C   ASN A 398      24.533  68.035  28.694  1.00  0.00           C  
ATOM    406  O   ASN A 398      23.921  69.097  28.785  1.00  0.00           O  
ATOM    407  CB  ASN A 398      26.255  69.370  27.454  1.00  0.00           C  
ATOM    408  CG  ASN A 398      26.784  70.397  28.428  1.00  0.00           C  
ATOM    409  OD1 ASN A 398      26.795  71.598  28.128  1.00  0.00           O  
ATOM    410  ND2 ASN A 398      27.227  69.940  29.602  1.00  0.00           N  
ATOM    411  N   ILE A 399      24.008  66.890  29.116  1.00  0.00           N  
ATOM    412  CA  ILE A 399      22.659  66.846  29.672  1.00  0.00           C  
ATOM    413  C   ILE A 399      22.623  66.771  31.197  1.00  0.00           C  
ATOM    414  O   ILE A 399      22.964  65.746  31.799  1.00  0.00           O  
ATOM    415  CB  ILE A 399      21.860  65.686  29.080  1.00  0.00           C  
ATOM    416  CG1 ILE A 399      21.624  65.953  27.594  1.00  0.00           C  
ATOM    417  CG2 ILE A 399      20.530  65.549  29.788  1.00  0.00           C  
ATOM    418  CD1 ILE A 399      21.674  64.717  26.736  1.00  0.00           C  
ATOM    419  N   PRO A 400      22.152  67.859  31.835  1.00  0.00           N  
ATOM    420  CA  PRO A 400      22.025  68.044  33.283  1.00  0.00           C  
ATOM    421  C   PRO A 400      20.973  67.165  33.920  1.00  0.00           C  
ATOM    422  O   PRO A 400      20.073  66.664  33.252  1.00  0.00           O  
ATOM    423  CB  PRO A 400      21.655  69.515  33.419  1.00  0.00           C  
ATOM    424  CG  PRO A 400      20.864  69.792  32.170  1.00  0.00           C  
ATOM    425  CD  PRO A 400      21.611  69.024  31.103  1.00  0.00           C  
ATOM    426  N   GLU A 401      21.082  67.010  35.231  1.00  0.00           N  
ATOM    427  CA  GLU A 401      20.140  66.206  35.979  1.00  0.00           C  
ATOM    428  C   GLU A 401      18.827  66.950  36.248  1.00  0.00           C  
ATOM    429  O   GLU A 401      17.775  66.598  35.709  1.00  0.00           O  
ATOM    430  CB  GLU A 401      20.784  65.773  37.298  1.00  0.00           C  
ATOM    431  CG  GLU A 401      19.801  65.493  38.437  1.00  0.00           C  
ATOM    432  CD  GLU A 401      18.849  64.334  38.145  1.00  0.00           C  
ATOM    433  OE1 GLU A 401      19.315  63.285  37.643  1.00  0.00           O  
ATOM    434  OE2 GLU A 401      17.633  64.476  38.425  1.00  0.00           O  
ATOM    435  N   HIS A 402      18.894  67.988  37.069  1.00  0.00           N  
ATOM    436  CA  HIS A 402      17.697  68.729  37.424  1.00  0.00           C  
ATOM    437  C   HIS A 402      17.322  69.909  36.537  1.00  0.00           C  
ATOM    438  O   HIS A 402      16.530  70.749  36.967  1.00  0.00           O  
ATOM    439  CB  HIS A 402      17.799  69.232  38.866  1.00  0.00           C  
ATOM    440  CG  HIS A 402      17.880  68.140  39.891  1.00  0.00           C  
ATOM    441  ND1 HIS A 402      18.710  68.219  40.991  1.00  0.00           N  
ATOM    442  CD2 HIS A 402      17.226  66.961  39.999  1.00  0.00           C  
ATOM    443  CE1 HIS A 402      18.563  67.135  41.732  1.00  0.00           C  
ATOM    444  NE2 HIS A 402      17.665  66.354  41.149  1.00  0.00           N  
ATOM    445  N   HIS A 483      17.868  70.004  35.323  1.00  0.00           N  
ATOM    446  CA  HIS A 483      17.499  71.133  34.466  1.00  0.00           C  
ATOM    447  C   HIS A 483      16.615  70.716  33.282  1.00  0.00           C  
ATOM    448  O   HIS A 483      16.572  69.539  32.927  1.00  0.00           O  
ATOM    449  CB  HIS A 483      18.747  71.906  34.008  1.00  0.00           C  
ATOM    450  CG  HIS A 483      18.887  73.258  34.657  1.00  0.00           C  
ATOM    451  ND1 HIS A 483      18.235  74.383  34.176  1.00  0.00           N  
ATOM    452  CD2 HIS A 483      19.570  73.665  35.749  1.00  0.00           C  
ATOM    453  CE1 HIS A 483      18.520  75.422  34.957  1.00  0.00           C  
ATOM    454  NE2 HIS A 483      19.328  75.004  35.916  1.00  0.00           N  
ATOM    455  N   PRO A 484      15.904  71.686  32.662  1.00  0.00           N  
ATOM    456  CA  PRO A 484      14.986  71.505  31.527  1.00  0.00           C  
ATOM    457  C   PRO A 484      15.392  70.583  30.380  1.00  0.00           C  
ATOM    458  O   PRO A 484      14.527  70.086  29.656  1.00  0.00           O  
ATOM    459  CB  PRO A 484      14.721  72.939  31.038  1.00  0.00           C  
ATOM    460  CG  PRO A 484      15.751  73.800  31.723  1.00  0.00           C  
ATOM    461  CD  PRO A 484      15.996  73.113  33.024  1.00  0.00           C  
ATOM    462  N   ALA A 485      16.693  70.359  30.213  1.00  0.00           N  
ATOM    463  CA  ALA A 485      17.199  69.503  29.139  1.00  0.00           C  
ATOM    464  C   ALA A 485      16.858  68.027  29.359  1.00  0.00           C  
ATOM    465  O   ALA A 485      16.270  67.370  28.495  1.00  0.00           O  
ATOM    466  CB  ALA A 485      18.712  69.680  29.012  1.00  0.00           C  
ATOM    467  N   ARG A 486      17.245  67.508  30.518  1.00  0.00           N  
ATOM    468  CA  ARG A 486      16.975  66.120  30.860  1.00  0.00           C  
ATOM    469  C   ARG A 486      15.492  65.844  30.590  1.00  0.00           C  
ATOM    470  O   ARG A 486      15.101  64.730  30.234  1.00  0.00           O  
ATOM    471  CB  ARG A 486      17.318  65.897  32.341  1.00  0.00           C  
ATOM    472  CG  ARG A 486      16.872  64.568  32.925  1.00  0.00           C  
ATOM    473  CD  ARG A 486      17.945  63.499  32.805  1.00  0.00           C  
ATOM    474  NE  ARG A 486      19.293  64.051  32.875  1.00  0.00           N  
ATOM    475  CZ  ARG A 486      20.296  63.484  33.533  1.00  0.00           C  
ATOM    476  NH1 ARG A 486      20.105  62.338  34.171  1.00  0.00           N  
ATOM    477  NH2 ARG A 486      21.492  64.056  33.540  1.00  0.00           N  
ATOM    478  N   ASP A 487      14.687  66.899  30.724  1.00  0.00           N  
ATOM    479  CA  ASP A 487      13.233  66.847  30.555  1.00  0.00           C  
ATOM    480  C   ASP A 487      12.726  66.804  29.108  1.00  0.00           C  
ATOM    481  O   ASP A 487      11.550  67.036  28.871  1.00  0.00           O  
ATOM    482  CB  ASP A 487      12.566  68.046  31.282  1.00  0.00           C  
ATOM    483  CG  ASP A 487      13.165  68.328  32.684  1.00  0.00           C  
ATOM    484  OD1 ASP A 487      14.406  68.305  32.849  1.00  0.00           O  
ATOM    485  OD2 ASP A 487      12.389  68.590  33.630  1.00  0.00           O  
ATOM    486  N   MET A 488      13.595  66.521  28.141  1.00  0.00           N  
ATOM    487  CA  MET A 488      13.151  66.454  26.745  1.00  0.00           C  
ATOM    488  C   MET A 488      13.064  65.006  26.300  1.00  0.00           C  
ATOM    489  O   MET A 488      12.537  64.706  25.226  1.00  0.00           O  
ATOM    490  CB  MET A 488      14.117  67.166  25.789  1.00  0.00           C  
ATOM    491  CG  MET A 488      14.758  68.447  26.294  1.00  0.00           C  
ATOM    492  SD  MET A 488      16.051  69.031  25.141  1.00  0.00           S  
ATOM    493  CE  MET A 488      16.293  70.749  25.675  1.00  0.00           C  
ATOM    494  N   TRP A 495      13.607  64.116  27.126  1.00  0.00           N  
ATOM    495  CA  TRP A 495      13.616  62.681  26.837  1.00  0.00           C  
ATOM    496  C   TRP A 495      12.911  61.903  27.945  1.00  0.00           C  
ATOM    497  O   TRP A 495      13.389  61.864  29.082  1.00  0.00           O  
ATOM    498  CB  TRP A 495      15.062  62.176  26.719  1.00  0.00           C  
ATOM    499  CG  TRP A 495      15.718  62.488  25.414  1.00  0.00           C  
ATOM    500  CD1 TRP A 495      15.616  61.773  24.255  1.00  0.00           C  
ATOM    501  CD2 TRP A 495      16.540  63.620  25.120  1.00  0.00           C  
ATOM    502  NE1 TRP A 495      16.322  62.390  23.251  1.00  0.00           N  
ATOM    503  CE2 TRP A 495      16.899  63.530  23.749  1.00  0.00           C  
ATOM    504  CE3 TRP A 495      17.010  64.709  25.872  1.00  0.00           C  
ATOM    505  CZ2 TRP A 495      17.705  64.485  23.117  1.00  0.00           C  
ATOM    506  CZ3 TRP A 495      17.814  65.663  25.244  1.00  0.00           C  
ATOM    507  CH2 TRP A 495      18.151  65.543  23.875  1.00  0.00           C  
ATOM    508  N   ASP A 496      11.780  61.280  27.623  1.00  0.00           N  
ATOM    509  CA  ASP A 496      11.045  60.509  28.626  1.00  0.00           C  
ATOM    510  C   ASP A 496      11.696  59.147  28.727  1.00  0.00           C  
ATOM    511  O   ASP A 496      11.424  58.263  27.914  1.00  0.00           O  
ATOM    512  CB  ASP A 496       9.578  60.356  28.224  1.00  0.00           C  
ATOM    513  CG  ASP A 496       8.977  61.653  27.735  1.00  0.00           C  
ATOM    514  OD1 ASP A 496       9.126  61.963  26.531  1.00  0.00           O  
ATOM    515  OD2 ASP A 496       8.364  62.364  28.559  1.00  0.00           O  
ATOM    516  N   THR A 497      12.544  58.977  29.738  1.00  0.00           N  
ATOM    517  CA  THR A 497      13.276  57.730  29.903  1.00  0.00           C  
ATOM    518  C   THR A 497      12.660  56.612  30.725  1.00  0.00           C  
ATOM    519  O   THR A 497      11.867  56.819  31.646  1.00  0.00           O  
ATOM    520  CB  THR A 497      14.700  57.995  30.448  1.00  0.00           C  
ATOM    521  OG1 THR A 497      14.711  57.889  31.877  1.00  0.00           O  
ATOM    522  CG2 THR A 497      15.148  59.368  30.051  1.00  0.00           C  
ATOM    523  N   PHE A 498      13.056  55.409  30.348  1.00  0.00           N  
ATOM    524  CA  PHE A 498      12.624  54.205  31.006  1.00  0.00           C  
ATOM    525  C   PHE A 498      13.735  53.851  31.999  1.00  0.00           C  
ATOM    526  O   PHE A 498      14.865  53.583  31.592  1.00  0.00           O  
ATOM    527  CB  PHE A 498      12.483  53.082  29.975  1.00  0.00           C  
ATOM    528  CG  PHE A 498      11.162  53.068  29.253  1.00  0.00           C  
ATOM    529  CD1 PHE A 498      10.014  52.615  29.893  1.00  0.00           C  
ATOM    530  CD2 PHE A 498      11.061  53.505  27.930  1.00  0.00           C  
ATOM    531  CE1 PHE A 498       8.784  52.593  29.227  1.00  0.00           C  
ATOM    532  CE2 PHE A 498       9.830  53.488  27.255  1.00  0.00           C  
ATOM    533  CZ  PHE A 498       8.694  53.034  27.908  1.00  0.00           C  
ATOM    534  N   TRP A 499      13.446  53.860  33.293  1.00  0.00           N  
ATOM    535  CA  TRP A 499      14.482  53.491  34.249  1.00  0.00           C  
ATOM    536  C   TRP A 499      14.431  51.997  34.518  1.00  0.00           C  
ATOM    537  O   TRP A 499      13.362  51.391  34.502  1.00  0.00           O  
ATOM    538  CB  TRP A 499      14.301  54.266  35.533  1.00  0.00           C  
ATOM    539  CG  TRP A 499      14.520  55.698  35.300  1.00  0.00           C  
ATOM    540  CD1 TRP A 499      13.571  56.659  35.179  1.00  0.00           C  
ATOM    541  CD2 TRP A 499      15.782  56.330  35.106  1.00  0.00           C  
ATOM    542  NE1 TRP A 499      14.162  57.874  34.918  1.00  0.00           N  
ATOM    543  CE2 TRP A 499      15.519  57.708  34.870  1.00  0.00           C  
ATOM    544  CE3 TRP A 499      17.112  55.897  35.111  1.00  0.00           C  
ATOM    545  CZ2 TRP A 499      16.535  58.633  34.632  1.00  0.00           C  
ATOM    546  CZ3 TRP A 499      18.124  56.816  34.877  1.00  0.00           C  
ATOM    547  CH2 TRP A 499      17.825  58.176  34.644  1.00  0.00           C  
ATOM    548  N   LEU A 500      15.583  51.391  34.759  1.00  0.00           N  
ATOM    549  CA  LEU A 500      15.604  49.954  35.005  1.00  0.00           C  
ATOM    550  C   LEU A 500      16.044  49.630  36.422  1.00  0.00           C  
ATOM    551  O   LEU A 500      16.504  50.511  37.153  1.00  0.00           O  
ATOM    552  CB  LEU A 500      16.569  49.260  34.040  1.00  0.00           C  
ATOM    553  CG  LEU A 500      16.202  48.941  32.594  1.00  0.00           C  
ATOM    554  CD1 LEU A 500      14.832  49.503  32.233  1.00  0.00           C  
ATOM    555  CD2 LEU A 500      17.295  49.518  31.703  1.00  0.00           C  
ATOM    556  N   THR A 501      15.898  48.353  36.785  1.00  0.00           N  
ATOM    557  CA  THR A 501      16.317  47.810  38.084  1.00  0.00           C  
ATOM    558  C   THR A 501      16.597  46.315  37.938  1.00  0.00           C  
ATOM    559  O   THR A 501      16.049  45.651  37.052  1.00  0.00           O  
ATOM    560  CB  THR A 501      15.255  47.968  39.179  1.00  0.00           C  
ATOM    561  OG1 THR A 501      13.956  47.763  38.616  1.00  0.00           O  
ATOM    562  CG2 THR A 501      15.351  49.343  39.812  1.00  0.00           C  
ATOM    563  N   GLY A 502      17.445  45.792  38.818  1.00  0.00           N  
ATOM    564  CA  GLY A 502      17.793  44.385  38.766  1.00  0.00           C  
ATOM    565  C   GLY A 502      19.268  44.224  39.062  1.00  0.00           C  
ATOM    566  O   GLY A 502      20.056  45.122  38.776  1.00  0.00           O  
ATOM    567  N   GLU A 546      19.657  43.089  39.626  1.00  0.00           N  
ATOM    568  CA  GLU A 546      21.058  42.892  39.952  1.00  0.00           C  
ATOM    569  C   GLU A 546      21.745  41.822  39.137  1.00  0.00           C  
ATOM    570  O   GLU A 546      21.100  41.040  38.425  1.00  0.00           O  
ATOM    571  CB  GLU A 546      21.216  42.562  41.433  1.00  0.00           C  
ATOM    572  CG  GLU A 546      22.342  43.324  42.096  1.00  0.00           C  
ATOM    573  CD  GLU A 546      21.922  44.721  42.496  1.00  0.00           C  
ATOM    574  OE1 GLU A 546      21.012  44.844  43.349  1.00  0.00           O  
ATOM    575  OE2 GLU A 546      22.500  45.692  41.955  1.00  0.00           O  
ATOM    576  N   GLY A 571      23.070  41.799  39.257  1.00  0.00           N  
ATOM    577  CA  GLY A 571      23.862  40.819  38.546  1.00  0.00           C  
ATOM    578  C   GLY A 571      23.967  41.119  37.068  1.00  0.00           C  
ATOM    579  O   GLY A 571      24.519  40.322  36.305  1.00  0.00           O  
ATOM    580  N   PHE A 572      23.416  42.256  36.654  1.00  0.00           N  
ATOM    581  CA  PHE A 572      23.496  42.643  35.257  1.00  0.00           C  
ATOM    582  C   PHE A 572      24.811  43.395  35.100  1.00  0.00           C  
ATOM    583  O   PHE A 572      25.089  44.319  35.857  1.00  0.00           O  
ATOM    584  CB  PHE A 572      22.325  43.549  34.858  1.00  0.00           C  
ATOM    585  CG  PHE A 572      22.353  43.953  33.412  1.00  0.00           C  
ATOM    586  CD1 PHE A 572      21.766  43.149  32.442  1.00  0.00           C  
ATOM    587  CD2 PHE A 572      23.018  45.108  33.011  1.00  0.00           C  
ATOM    588  CE1 PHE A 572      21.850  43.483  31.090  1.00  0.00           C  
ATOM    589  CE2 PHE A 572      23.109  45.451  31.667  1.00  0.00           C  
ATOM    590  CZ  PHE A 572      22.525  44.637  30.703  1.00  0.00           C  
ATOM    591  N   ARG A 573      25.624  42.981  34.131  1.00  0.00           N  
ATOM    592  CA  ARG A 573      26.917  43.611  33.870  1.00  0.00           C  
ATOM    593  C   ARG A 573      26.865  44.488  32.609  1.00  0.00           C  
ATOM    594  O   ARG A 573      26.611  44.015  31.494  1.00  0.00           O  
ATOM    595  CB  ARG A 573      28.010  42.539  33.718  1.00  0.00           C  
ATOM    596  CG  ARG A 573      28.709  42.129  35.023  1.00  0.00           C  
ATOM    597  CD  ARG A 573      29.300  40.716  34.938  1.00  0.00           C  
ATOM    598  NE  ARG A 573      28.408  39.727  35.545  1.00  0.00           N  
ATOM    599  CZ  ARG A 573      27.904  38.671  34.910  1.00  0.00           C  
ATOM    600  NH1 ARG A 573      28.204  38.455  33.635  1.00  0.00           N  
ATOM    601  NH2 ARG A 573      27.079  37.841  35.544  1.00  0.00           N  
ATOM    602  N   LEU A 574      27.089  45.779  32.795  1.00  0.00           N  
ATOM    603  CA  LEU A 574      27.079  46.685  31.671  1.00  0.00           C  
ATOM    604  C   LEU A 574      28.519  46.919  31.316  1.00  0.00           C  
ATOM    605  O   LEU A 574      29.325  47.229  32.194  1.00  0.00           O  
ATOM    606  CB  LEU A 574      26.435  48.012  32.046  1.00  0.00           C  
ATOM    607  CG  LEU A 574      26.578  49.071  30.951  1.00  0.00           C  
ATOM    608  CD1 LEU A 574      25.838  48.620  29.697  1.00  0.00           C  
ATOM    609  CD2 LEU A 574      26.028  50.390  31.447  1.00  0.00           C  
ATOM    610  N   GLU A 575      28.840  46.778  30.035  1.00  0.00           N  
ATOM    611  CA  GLU A 575      30.203  46.975  29.561  1.00  0.00           C  
ATOM    612  C   GLU A 575      30.491  48.379  29.017  1.00  0.00           C  
ATOM    613  O   GLU A 575      29.693  48.950  28.274  1.00  0.00           O  
ATOM    614  CB  GLU A 575      30.526  45.945  28.487  1.00  0.00           C  
ATOM    615  CG  GLU A 575      31.995  45.610  28.414  1.00  0.00           C  
ATOM    616  CD  GLU A 575      32.239  44.127  28.242  1.00  0.00           C  
ATOM    617  OE1 GLU A 575      31.249  43.386  28.030  1.00  0.00           O  
ATOM    618  OE2 GLU A 575      33.417  43.706  28.317  1.00  0.00           O  
ATOM    619  N   GLY A 576      31.642  48.925  29.397  1.00  0.00           N  
ATOM    620  CA  GLY A 576      32.032  50.242  28.934  1.00  0.00           C  
ATOM    621  C   GLY A 576      32.733  50.123  27.592  1.00  0.00           C  
ATOM    622  O   GLY A 576      32.929  49.005  27.111  1.00  0.00           O  
ATOM    623  N   PRO A 577      33.131  51.245  26.963  1.00  0.00           N  
ATOM    624  CA  PRO A 577      33.810  51.194  25.661  1.00  0.00           C  
ATOM    625  C   PRO A 577      35.017  50.255  25.569  1.00  0.00           C  
ATOM    626  O   PRO A 577      35.340  49.763  24.487  1.00  0.00           O  
ATOM    627  CB  PRO A 577      34.193  52.653  25.380  1.00  0.00           C  
ATOM    628  CG  PRO A 577      33.949  53.396  26.650  1.00  0.00           C  
ATOM    629  CD  PRO A 577      32.943  52.625  27.436  1.00  0.00           C  
ATOM    630  N   LEU A 578      35.678  49.998  26.696  1.00  0.00           N  
ATOM    631  CA  LEU A 578      36.850  49.121  26.705  1.00  0.00           C  
ATOM    632  C   LEU A 578      36.641  47.828  27.463  1.00  0.00           C  
ATOM    633  O   LEU A 578      37.597  47.283  28.010  1.00  0.00           O  
ATOM    634  CB  LEU A 578      38.048  49.836  27.314  1.00  0.00           C  
ATOM    635  CG  LEU A 578      38.455  51.106  26.586  1.00  0.00           C  
ATOM    636  CD1 LEU A 578      39.491  51.870  27.396  1.00  0.00           C  
ATOM    637  CD2 LEU A 578      38.986  50.722  25.220  1.00  0.00           C  
ATOM    638  N   GLY A 648      35.402  47.342  27.506  1.00  0.00           N  
ATOM    639  CA  GLY A 648      35.112  46.099  28.206  1.00  0.00           C  
ATOM    640  C   GLY A 648      35.106  46.199  29.723  1.00  0.00           C  
ATOM    641  O   GLY A 648      34.851  45.218  30.428  1.00  0.00           O  
ATOM    642  N   GLU A 649      35.404  47.387  30.233  1.00  0.00           N  
ATOM    643  CA  GLU A 649      35.418  47.610  31.669  1.00  0.00           C  
ATOM    644  C   GLU A 649      33.978  47.648  32.148  1.00  0.00           C  
ATOM    645  O   GLU A 649      33.052  47.698  31.339  1.00  0.00           O  
ATOM    646  CB  GLU A 649      36.110  48.942  31.996  1.00  0.00           C  
ATOM    647  CG  GLU A 649      35.240  50.193  31.827  1.00  0.00           C  
ATOM    648  CD  GLU A 649      35.287  50.765  30.419  1.00  0.00           C  
ATOM    649  OE1 GLU A 649      35.738  50.057  29.493  1.00  0.00           O  
ATOM    650  OE2 GLU A 649      34.871  51.925  30.234  1.00  0.00           O  
ATOM    651  N   GLU A 650      33.787  47.604  33.462  1.00  0.00           N  
ATOM    652  CA  GLU A 650      32.443  47.676  34.014  1.00  0.00           C  
ATOM    653  C   GLU A 650      32.219  49.131  34.381  1.00  0.00           C  
ATOM    654  O   GLU A 650      33.095  49.777  34.952  1.00  0.00           O  
ATOM    655  CB  GLU A 650      32.305  46.788  35.251  1.00  0.00           C  
ATOM    656  CG  GLU A 650      31.168  45.781  35.144  1.00  0.00           C  
ATOM    657  CD  GLU A 650      31.537  44.554  34.312  1.00  0.00           C  
ATOM    658  OE1 GLU A 650      32.159  44.705  33.231  1.00  0.00           O  
ATOM    659  OE2 GLU A 650      31.204  43.429  34.746  1.00  0.00           O  
ATOM    660  N   VAL A 651      31.055  49.657  34.041  1.00  0.00           N  
ATOM    661  CA  VAL A 651      30.785  51.046  34.343  1.00  0.00           C  
ATOM    662  C   VAL A 651      29.593  51.121  35.299  1.00  0.00           C  
ATOM    663  O   VAL A 651      28.873  50.132  35.460  1.00  0.00           O  
ATOM    664  CB  VAL A 651      30.544  51.830  33.015  1.00  0.00           C  
ATOM    665  CG1 VAL A 651      29.694  50.989  32.069  1.00  0.00           C  
ATOM    666  CG2 VAL A 651      29.919  53.209  33.291  1.00  0.00           C  
ATOM    667  N   GLU A 652      29.420  52.274  35.954  1.00  0.00           N  
ATOM    668  CA  GLU A 652      28.324  52.500  36.900  1.00  0.00           C  
ATOM    669  C   GLU A 652      27.420  53.655  36.491  1.00  0.00           C  
ATOM    670  O   GLU A 652      27.780  54.492  35.654  1.00  0.00           O  
ATOM    671  CB  GLU A 652      28.858  52.807  38.293  1.00  0.00           C  
ATOM    672  CG  GLU A 652      30.155  52.139  38.606  1.00  0.00           C  
ATOM    673  CD  GLU A 652      29.944  50.733  39.093  1.00  0.00           C  
ATOM    674  OE1 GLU A 652      28.955  50.503  39.824  1.00  0.00           O  
ATOM    675  OE2 GLU A 652      30.761  49.859  38.741  1.00  0.00           O  
ATOM    676  N   GLY A 653      26.254  53.704  37.126  1.00  0.00           N  
ATOM    677  CA  GLY A 653      25.275  54.738  36.843  1.00  0.00           C  
ATOM    678  C   GLY A 653      23.904  54.095  36.830  1.00  0.00           C  
ATOM    679  O   GLY A 653      23.784  52.890  36.619  1.00  0.00           O  
ATOM    680  N   ARG A 654      22.861  54.875  37.072  1.00  0.00           N  
ATOM    681  CA  ARG A 654      21.527  54.301  37.058  1.00  0.00           C  
ATOM    682  C   ARG A 654      21.311  53.719  35.672  1.00  0.00           C  
ATOM    683  O   ARG A 654      21.661  54.334  34.664  1.00  0.00           O  
ATOM    684  CB  ARG A 654      20.475  55.372  37.355  1.00  0.00           C  
ATOM    685  CG  ARG A 654      20.391  55.760  38.825  1.00  0.00           C  
ATOM    686  CD  ARG A 654      19.003  56.271  39.186  1.00  0.00           C  
ATOM    687  NE  ARG A 654      18.816  57.676  38.825  1.00  0.00           N  
ATOM    688  CZ  ARG A 654      17.633  58.249  38.605  1.00  0.00           C  
ATOM    689  NH1 ARG A 654      16.511  57.538  38.708  1.00  0.00           N  
ATOM    690  NH2 ARG A 654      17.568  59.535  38.281  1.00  0.00           N  
ATOM    691  N   LEU A 655      20.755  52.518  35.621  1.00  0.00           N  
ATOM    692  CA  LEU A 655      20.497  51.882  34.343  1.00  0.00           C  
ATOM    693  C   LEU A 655      19.197  52.413  33.733  1.00  0.00           C  
ATOM    694  O   LEU A 655      18.269  52.834  34.451  1.00  0.00           O  
ATOM    695  CB  LEU A 655      20.418  50.360  34.510  1.00  0.00           C  
ATOM    696  CG  LEU A 655      21.728  49.598  34.739  1.00  0.00           C  
ATOM    697  CD1 LEU A 655      21.612  48.213  34.159  1.00  0.00           C  
ATOM    698  CD2 LEU A 655      22.889  50.324  34.095  1.00  0.00           C  
ATOM    699  N   LEU A 656      19.149  52.386  32.404  1.00  0.00           N  
ATOM    700  CA  LEU A 656      17.994  52.855  31.651  1.00  0.00           C  
ATOM    701  C   LEU A 656      18.034  52.308  30.228  1.00  0.00           C  
ATOM    702  O   LEU A 656      18.915  51.529  29.881  1.00  0.00           O  
ATOM    703  CB  LEU A 656      17.988  54.386  31.620  1.00  0.00           C  
ATOM    704  CG  LEU A 656      18.900  55.138  30.648  1.00  0.00           C  
ATOM    705  CD1 LEU A 656      19.144  56.530  31.175  1.00  0.00           C  
ATOM    706  CD2 LEU A 656      20.218  54.429  30.490  1.00  0.00           C  
ATOM    707  N   LEU A 657      17.069  52.705  29.413  1.00  0.00           N  
ATOM    708  CA  LEU A 657      17.041  52.276  28.021  1.00  0.00           C  
ATOM    709  C   LEU A 657      17.504  53.469  27.190  1.00  0.00           C  
ATOM    710  O   LEU A 657      16.940  54.568  27.317  1.00  0.00           O  
ATOM    711  CB  LEU A 657      15.627  51.865  27.621  1.00  0.00           C  
ATOM    712  CG  LEU A 657      15.304  50.453  28.099  1.00  0.00           C  
ATOM    713  CD1 LEU A 657      13.867  50.104  27.801  1.00  0.00           C  
ATOM    714  CD2 LEU A 657      16.239  49.485  27.413  1.00  0.00           C  
ATOM    715  N   ARG A 658      18.533  53.267  26.360  1.00  0.00           N  
ATOM    716  CA  ARG A 658      19.049  54.368  25.551  1.00  0.00           C  
ATOM    717  C   ARG A 658      17.876  55.129  24.975  1.00  0.00           C  
ATOM    718  O   ARG A 658      16.949  54.574  24.382  1.00  0.00           O  
ATOM    719  CB  ARG A 658      20.008  53.886  24.455  1.00  0.00           C  
ATOM    720  CG  ARG A 658      19.403  53.036  23.369  1.00  0.00           C  
ATOM    721  CD  ARG A 658      20.331  53.011  22.173  1.00  0.00           C  
ATOM    722  NE  ARG A 658      20.125  51.825  21.355  1.00  0.00           N  
ATOM    723  CZ  ARG A 658      21.040  51.322  20.537  1.00  0.00           C  
ATOM    724  NH1 ARG A 658      22.230  51.907  20.436  1.00  0.00           N  
ATOM    725  NH2 ARG A 658      20.761  50.239  19.816  1.00  0.00           N  
ATOM    726  N   THR A 659      17.925  56.422  25.211  1.00  0.00           N  
ATOM    727  CA  THR A 659      16.882  57.318  24.811  1.00  0.00           C  
ATOM    728  C   THR A 659      17.082  57.843  23.383  1.00  0.00           C  
ATOM    729  O   THR A 659      16.185  58.442  22.780  1.00  0.00           O  
ATOM    730  CB  THR A 659      16.830  58.430  25.865  1.00  0.00           C  
ATOM    731  OG1 THR A 659      15.476  58.638  26.267  1.00  0.00           O  
ATOM    732  CG2 THR A 659      17.453  59.696  25.353  1.00  0.00           C  
ATOM    733  N   HIS A 660      18.272  57.598  22.853  1.00  0.00           N  
ATOM    734  CA  HIS A 660      18.635  58.000  21.502  1.00  0.00           C  
ATOM    735  C   HIS A 660      19.954  57.295  21.271  1.00  0.00           C  
ATOM    736  O   HIS A 660      20.487  56.689  22.200  1.00  0.00           O  
ATOM    737  CB  HIS A 660      18.814  59.514  21.393  1.00  0.00           C  
ATOM    738  CG  HIS A 660      19.686  60.092  22.458  1.00  0.00           C  
ATOM    739  ND1 HIS A 660      19.894  61.447  22.594  1.00  0.00           N  
ATOM    740  CD2 HIS A 660      20.378  59.499  23.463  1.00  0.00           C  
ATOM    741  CE1 HIS A 660      20.676  61.666  23.639  1.00  0.00           C  
ATOM    742  NE2 HIS A 660      20.984  60.502  24.183  1.00  0.00           N  
ATOM    743  N   THR A 661      20.493  57.365  20.060  1.00  0.00           N  
ATOM    744  CA  THR A 661      21.741  56.668  19.799  1.00  0.00           C  
ATOM    745  C   THR A 661      23.008  57.478  20.110  1.00  0.00           C  
ATOM    746  O   THR A 661      24.118  56.942  20.045  1.00  0.00           O  
ATOM    747  CB  THR A 661      21.791  56.119  18.330  1.00  0.00           C  
ATOM    748  OG1 THR A 661      21.267  57.091  17.418  1.00  0.00           O  
ATOM    749  CG2 THR A 661      20.962  54.836  18.216  1.00  0.00           C  
ATOM    750  N   SER A 662      22.845  58.749  20.478  1.00  0.00           N  
ATOM    751  CA  SER A 662      23.985  59.623  20.806  1.00  0.00           C  
ATOM    752  C   SER A 662      25.015  59.033  21.774  1.00  0.00           C  
ATOM    753  O   SER A 662      26.204  59.282  21.630  1.00  0.00           O  
ATOM    754  CB  SER A 662      23.510  60.960  21.386  1.00  0.00           C  
ATOM    755  OG  SER A 662      22.574  61.587  20.536  1.00  0.00           O  
ATOM    756  N   PRO A 663      24.575  58.301  22.811  1.00  0.00           N  
ATOM    757  CA  PRO A 663      25.599  57.750  23.704  1.00  0.00           C  
ATOM    758  C   PRO A 663      26.761  57.076  22.941  1.00  0.00           C  
ATOM    759  O   PRO A 663      27.933  57.211  23.313  1.00  0.00           O  
ATOM    760  CB  PRO A 663      24.819  56.763  24.580  1.00  0.00           C  
ATOM    761  CG  PRO A 663      23.433  56.679  23.974  1.00  0.00           C  
ATOM    762  CD  PRO A 663      23.219  57.969  23.273  1.00  0.00           C  
ATOM    763  N   MET A 664      26.431  56.364  21.870  1.00  0.00           N  
ATOM    764  CA  MET A 664      27.434  55.682  21.065  1.00  0.00           C  
ATOM    765  C   MET A 664      28.541  56.641  20.645  1.00  0.00           C  
ATOM    766  O   MET A 664      29.702  56.252  20.519  1.00  0.00           O  
ATOM    767  CB  MET A 664      26.770  55.081  19.826  1.00  0.00           C  
ATOM    768  CG  MET A 664      27.497  53.887  19.233  1.00  0.00           C  
ATOM    769  SD  MET A 664      28.496  53.004  20.429  1.00  0.00           S  
ATOM    770  CE  MET A 664      29.229  51.757  19.374  1.00  0.00           C  
ATOM    771  N   GLN A 665      28.161  57.895  20.421  1.00  0.00           N  
ATOM    772  CA  GLN A 665      29.090  58.959  20.020  1.00  0.00           C  
ATOM    773  C   GLN A 665      30.279  58.910  20.960  1.00  0.00           C  
ATOM    774  O   GLN A 665      31.442  58.896  20.542  1.00  0.00           O  
ATOM    775  CB  GLN A 665      28.419  60.337  20.161  1.00  0.00           C  
ATOM    776  CG  GLN A 665      28.277  61.150  18.879  1.00  0.00           C  
ATOM    777  CD  GLN A 665      27.166  62.201  18.973  1.00  0.00           C  
ATOM    778  OE1 GLN A 665      27.401  63.360  19.343  1.00  0.00           O  
ATOM    779  NE2 GLN A 665      25.948  61.795  18.634  1.00  0.00           N  
ATOM    780  N   VAL A 666      29.954  58.885  22.243  1.00  0.00           N  
ATOM    781  CA  VAL A 666      30.950  58.851  23.281  1.00  0.00           C  
ATOM    782  C   VAL A 666      31.730  57.545  23.281  1.00  0.00           C  
ATOM    783  O   VAL A 666      32.941  57.544  23.039  1.00  0.00           O  
ATOM    784  CB  VAL A 666      30.290  59.067  24.639  1.00  0.00           C  
ATOM    785  CG1 VAL A 666      31.321  58.997  25.738  1.00  0.00           C  
ATOM    786  CG2 VAL A 666      29.592  60.415  24.646  1.00  0.00           C  
ATOM    787  N   ARG A 667      31.049  56.434  23.543  1.00  0.00           N  
ATOM    788  CA  ARG A 667      31.739  55.154  23.563  1.00  0.00           C  
ATOM    789  C   ARG A 667      32.753  55.041  22.416  1.00  0.00           C  
ATOM    790  O   ARG A 667      33.892  54.610  22.628  1.00  0.00           O  
ATOM    791  CB  ARG A 667      30.733  54.010  23.492  1.00  0.00           C  
ATOM    792  CG  ARG A 667      29.623  54.121  24.507  1.00  0.00           C  
ATOM    793  CD  ARG A 667      28.632  52.986  24.317  1.00  0.00           C  
ATOM    794  NE  ARG A 667      28.113  52.466  25.582  1.00  0.00           N  
ATOM    795  CZ  ARG A 667      28.700  51.518  26.310  1.00  0.00           C  
ATOM    796  NH1 ARG A 667      29.844  50.970  25.905  1.00  0.00           N  
ATOM    797  NH2 ARG A 667      28.129  51.107  27.435  1.00  0.00           N  
ATOM    798  N   TYR A 668      32.357  55.460  21.215  1.00  0.00           N  
ATOM    799  CA  TYR A 668      33.263  55.367  20.070  1.00  0.00           C  
ATOM    800  C   TYR A 668      34.482  56.253  20.217  1.00  0.00           C  
ATOM    801  O   TYR A 668      35.609  55.819  19.978  1.00  0.00           O  
ATOM    802  CB  TYR A 668      32.555  55.714  18.751  1.00  0.00           C  
ATOM    803  CG  TYR A 668      33.370  55.324  17.523  1.00  0.00           C  
ATOM    804  CD1 TYR A 668      33.359  54.011  17.046  1.00  0.00           C  
ATOM    805  CD2 TYR A 668      34.239  56.236  16.914  1.00  0.00           C  
ATOM    806  CE1 TYR A 668      34.203  53.607  16.004  1.00  0.00           C  
ATOM    807  CE2 TYR A 668      35.090  55.845  15.872  1.00  0.00           C  
ATOM    808  CZ  TYR A 668      35.074  54.524  15.428  1.00  0.00           C  
ATOM    809  OH  TYR A 668      35.973  54.096  14.462  1.00  0.00           O  
ATOM    810  N   MET A 669      34.259  57.498  20.605  1.00  0.00           N  
ATOM    811  CA  MET A 669      35.367  58.416  20.755  1.00  0.00           C  
ATOM    812  C   MET A 669      36.337  57.976  21.833  1.00  0.00           C  
ATOM    813  O   MET A 669      37.543  58.059  21.649  1.00  0.00           O  
ATOM    814  CB  MET A 669      34.849  59.799  21.077  1.00  0.00           C  
ATOM    815  CG  MET A 669      34.522  60.598  19.857  1.00  0.00           C  
ATOM    816  SD  MET A 669      33.930  62.229  20.312  1.00  0.00           S  
ATOM    817  CE  MET A 669      32.224  61.811  20.573  1.00  0.00           C  
ATOM    818  N   VAL A 670      35.810  57.509  22.960  1.00  0.00           N  
ATOM    819  CA  VAL A 670      36.657  57.061  24.063  1.00  0.00           C  
ATOM    820  C   VAL A 670      37.554  55.950  23.553  1.00  0.00           C  
ATOM    821  O   VAL A 670      38.754  55.921  23.846  1.00  0.00           O  
ATOM    822  CB  VAL A 670      35.817  56.497  25.248  1.00  0.00           C  
ATOM    823  CG1 VAL A 670      36.696  55.656  26.164  1.00  0.00           C  
ATOM    824  CG2 VAL A 670      35.195  57.633  26.038  1.00  0.00           C  
ATOM    825  N   ALA A 671      36.953  55.051  22.775  1.00  0.00           N  
ATOM    826  CA  ALA A 671      37.653  53.902  22.218  1.00  0.00           C  
ATOM    827  C   ALA A 671      38.489  54.127  20.951  1.00  0.00           C  
ATOM    828  O   ALA A 671      39.203  53.217  20.527  1.00  0.00           O  
ATOM    829  CB  ALA A 671      36.652  52.784  21.957  1.00  0.00           C  
ATOM    830  N   HIS A 672      38.426  55.308  20.340  1.00  0.00           N  
ATOM    831  CA  HIS A 672      39.179  55.503  19.101  1.00  0.00           C  
ATOM    832  C   HIS A 672      39.907  56.830  18.918  1.00  0.00           C  
ATOM    833  O   HIS A 672      39.906  57.684  19.800  1.00  0.00           O  
ATOM    834  CB  HIS A 672      38.257  55.257  17.902  1.00  0.00           C  
ATOM    835  CG  HIS A 672      37.742  53.856  17.821  1.00  0.00           C  
ATOM    836  ND1 HIS A 672      36.544  53.473  18.385  1.00  0.00           N  
ATOM    837  CD2 HIS A 672      38.267  52.744  17.258  1.00  0.00           C  
ATOM    838  CE1 HIS A 672      36.352  52.184  18.173  1.00  0.00           C  
ATOM    839  NE2 HIS A 672      37.385  51.716  17.488  1.00  0.00           N  
ATOM    840  N   THR A 684      40.520  56.989  17.745  1.00  0.00           N  
ATOM    841  CA  THR A 684      41.290  58.179  17.419  1.00  0.00           C  
ATOM    842  C   THR A 684      40.830  58.853  16.160  1.00  0.00           C  
ATOM    843  O   THR A 684      40.567  58.196  15.155  1.00  0.00           O  
ATOM    844  CB  THR A 684      42.754  57.849  17.162  1.00  0.00           C  
ATOM    845  OG1 THR A 684      43.171  56.808  18.046  1.00  0.00           O  
ATOM    846  CG2 THR A 684      43.610  59.076  17.356  1.00  0.00           C  
ATOM    847  N   PRO A 685      40.725  60.182  16.196  1.00  0.00           N  
ATOM    848  CA  PRO A 685      40.299  60.898  14.988  1.00  0.00           C  
ATOM    849  C   PRO A 685      41.465  60.890  13.980  1.00  0.00           C  
ATOM    850  O   PRO A 685      42.609  60.611  14.337  1.00  0.00           O  
ATOM    851  CB  PRO A 685      39.961  62.300  15.495  1.00  0.00           C  
ATOM    852  CG  PRO A 685      40.693  62.436  16.818  1.00  0.00           C  
ATOM    853  CD  PRO A 685      40.948  61.061  17.358  1.00  0.00           C  
ATOM    854  N   PRO A 686      41.193  61.190  12.705  1.00  0.00           N  
ATOM    855  CA  PRO A 686      39.881  61.530  12.153  1.00  0.00           C  
ATOM    856  C   PRO A 686      39.091  60.285  11.761  1.00  0.00           C  
ATOM    857  O   PRO A 686      39.676  59.232  11.462  1.00  0.00           O  
ATOM    858  CB  PRO A 686      40.227  62.384  10.940  1.00  0.00           C  
ATOM    859  CG  PRO A 686      41.560  61.823  10.464  1.00  0.00           C  
ATOM    860  CD  PRO A 686      42.248  61.215  11.670  1.00  0.00           C  
ATOM    861  N   PHE A 687      37.765  60.419  11.755  1.00  0.00           N  
ATOM    862  CA  PHE A 687      36.880  59.317  11.387  1.00  0.00           C  
ATOM    863  C   PHE A 687      35.458  59.757  11.012  1.00  0.00           C  
ATOM    864  O   PHE A 687      35.052  60.905  11.229  1.00  0.00           O  
ATOM    865  CB  PHE A 687      36.803  58.299  12.531  1.00  0.00           C  
ATOM    866  CG  PHE A 687      36.173  58.843  13.786  1.00  0.00           C  
ATOM    867  CD1 PHE A 687      34.794  58.942  13.897  1.00  0.00           C  
ATOM    868  CD2 PHE A 687      36.963  59.262  14.856  1.00  0.00           C  
ATOM    869  CE1 PHE A 687      34.216  59.443  15.045  1.00  0.00           C  
ATOM    870  CE2 PHE A 687      36.391  59.765  16.014  1.00  0.00           C  
ATOM    871  CZ  PHE A 687      35.019  59.855  16.111  1.00  0.00           C  
ATOM    872  N   ARG A 688      34.717  58.813  10.446  1.00  0.00           N  
ATOM    873  CA  ARG A 688      33.337  59.023  10.042  1.00  0.00           C  
ATOM    874  C   ARG A 688      32.563  57.783  10.432  1.00  0.00           C  
ATOM    875  O   ARG A 688      32.850  56.697   9.925  1.00  0.00           O  
ATOM    876  CB  ARG A 688      33.207  59.157   8.532  1.00  0.00           C  
ATOM    877  CG  ARG A 688      33.855  60.341   7.930  1.00  0.00           C  
ATOM    878  CD  ARG A 688      33.425  60.390   6.488  1.00  0.00           C  
ATOM    879  NE  ARG A 688      34.343  61.171   5.668  1.00  0.00           N  
ATOM    880  CZ  ARG A 688      35.574  60.783   5.372  1.00  0.00           C  
ATOM    881  NH1 ARG A 688      36.021  59.619   5.838  1.00  0.00           N  
ATOM    882  NH2 ARG A 688      36.355  61.556   4.622  1.00  0.00           N  
ATOM    883  N   ILE A 689      31.593  57.914  11.328  1.00  0.00           N  
ATOM    884  CA  ILE A 689      30.801  56.748  11.675  1.00  0.00           C  
ATOM    885  C   ILE A 689      29.341  57.061  11.553  1.00  0.00           C  
ATOM    886  O   ILE A 689      28.916  58.214  11.432  1.00  0.00           O  
ATOM    887  CB  ILE A 689      31.041  56.240  13.108  1.00  0.00           C  
ATOM    888  CG1 ILE A 689      31.020  57.407  14.086  1.00  0.00           C  
ATOM    889  CG2 ILE A 689      32.347  55.479  13.183  1.00  0.00           C  
ATOM    890  CD1 ILE A 689      30.697  56.984  15.485  1.00  0.00           C  
ATOM    891  N   VAL A 690      28.566  56.002  11.587  1.00  0.00           N  
ATOM    892  CA  VAL A 690      27.137  56.128  11.488  1.00  0.00           C  
ATOM    893  C   VAL A 690      26.606  55.038  12.433  1.00  0.00           C  
ATOM    894  O   VAL A 690      27.143  53.913  12.494  1.00  0.00           O  
ATOM    895  CB  VAL A 690      26.696  55.961   9.997  1.00  0.00           C  
ATOM    896  CG1 VAL A 690      26.548  54.482   9.622  1.00  0.00           C  
ATOM    897  CG2 VAL A 690      25.428  56.732   9.761  1.00  0.00           C  
ATOM    898  N   VAL A 691      25.580  55.371  13.208  1.00  0.00           N  
ATOM    899  CA  VAL A 691      25.090  54.388  14.156  1.00  0.00           C  
ATOM    900  C   VAL A 691      23.621  54.092  14.163  1.00  0.00           C  
ATOM    901  O   VAL A 691      22.799  54.854  14.681  1.00  0.00           O  
ATOM    902  CB  VAL A 691      25.480  54.730  15.629  1.00  0.00           C  
ATOM    903  CG1 VAL A 691      25.108  53.557  16.550  1.00  0.00           C  
ATOM    904  CG2 VAL A 691      26.963  55.048  15.734  1.00  0.00           C  
ATOM    905  N   PRO A 692      23.257  52.992  13.530  1.00  0.00           N  
ATOM    906  CA  PRO A 692      21.852  52.626  13.523  1.00  0.00           C  
ATOM    907  C   PRO A 692      21.566  52.017  14.907  1.00  0.00           C  
ATOM    908  O   PRO A 692      22.492  51.628  15.630  1.00  0.00           O  
ATOM    909  CB  PRO A 692      21.770  51.596  12.404  1.00  0.00           C  
ATOM    910  CG  PRO A 692      23.131  51.005  12.336  1.00  0.00           C  
ATOM    911  CD  PRO A 692      24.084  52.090  12.715  1.00  0.00           C  
ATOM    912  N   GLY A 693      20.298  51.938  15.281  1.00  0.00           N  
ATOM    913  CA  GLY A 693      19.978  51.347  16.563  1.00  0.00           C  
ATOM    914  C   GLY A 693      18.581  51.633  17.072  1.00  0.00           C  
ATOM    915  O   GLY A 693      18.034  52.721  16.865  1.00  0.00           O  
ATOM    916  N   ARG A 695      18.005  50.647  17.753  1.00  0.00           N  
ATOM    917  CA  ARG A 695      16.669  50.782  18.326  1.00  0.00           C  
ATOM    918  C   ARG A 695      16.733  51.601  19.631  1.00  0.00           C  
ATOM    919  O   ARG A 695      17.563  51.316  20.499  1.00  0.00           O  
ATOM    920  CB  ARG A 695      16.103  49.380  18.588  1.00  0.00           C  
ATOM    921  CG  ARG A 695      14.937  49.302  19.549  1.00  0.00           C  
ATOM    922  CD  ARG A 695      13.983  48.203  19.118  1.00  0.00           C  
ATOM    923  NE  ARG A 695      14.412  46.857  19.507  1.00  0.00           N  
ATOM    924  CZ  ARG A 695      14.070  45.748  18.851  1.00  0.00           C  
ATOM    925  NH1 ARG A 695      13.292  45.825  17.781  1.00  0.00           N  
ATOM    926  NH2 ARG A 695      14.481  44.556  19.275  1.00  0.00           N  
ATOM    927  N   VAL A 696      15.889  52.629  19.755  1.00  0.00           N  
ATOM    928  CA  VAL A 696      15.858  53.449  20.971  1.00  0.00           C  
ATOM    929  C   VAL A 696      14.498  53.364  21.665  1.00  0.00           C  
ATOM    930  O   VAL A 696      13.512  52.913  21.078  1.00  0.00           O  
ATOM    931  CB  VAL A 696      16.182  54.949  20.699  1.00  0.00           C  
ATOM    932  CG1 VAL A 696      17.602  55.088  20.163  1.00  0.00           C  
ATOM    933  CG2 VAL A 696      15.174  55.541  19.735  1.00  0.00           C  
ATOM    934  N   PHE A 697      14.448  53.801  22.920  1.00  0.00           N  
ATOM    935  CA  PHE A 697      13.213  53.742  23.702  1.00  0.00           C  
ATOM    936  C   PHE A 697      12.857  55.031  24.422  1.00  0.00           C  
ATOM    937  O   PHE A 697      13.704  55.668  25.060  1.00  0.00           O  
ATOM    938  CB  PHE A 697      13.307  52.608  24.714  1.00  0.00           C  
ATOM    939  CG  PHE A 697      13.994  51.395  24.173  1.00  0.00           C  
ATOM    940  CD1 PHE A 697      15.382  51.271  24.241  1.00  0.00           C  
ATOM    941  CD2 PHE A 697      13.260  50.392  23.550  1.00  0.00           C  
ATOM    942  CE1 PHE A 697      16.026  50.156  23.692  1.00  0.00           C  
ATOM    943  CE2 PHE A 697      13.894  49.272  22.997  1.00  0.00           C  
ATOM    944  CZ  PHE A 697      15.277  49.153  23.066  1.00  0.00           C  
ATOM    945  N   ARG A 698      11.585  55.399  24.319  1.00  0.00           N  
ATOM    946  CA  ARG A 698      11.054  56.604  24.945  1.00  0.00           C  
ATOM    947  C   ARG A 698       9.694  56.294  25.580  1.00  0.00           C  
ATOM    948  O   ARG A 698       8.852  55.636  24.969  1.00  0.00           O  
ATOM    949  CB  ARG A 698      10.895  57.704  23.894  1.00  0.00           C  
ATOM    950  CG  ARG A 698      11.729  58.929  24.158  1.00  0.00           C  
ATOM    951  CD  ARG A 698      11.948  59.709  22.889  1.00  0.00           C  
ATOM    952  NE  ARG A 698      13.360  59.779  22.513  1.00  0.00           N  
ATOM    953  CZ  ARG A 698      13.848  60.616  21.596  1.00  0.00           C  
ATOM    954  NH1 ARG A 698      13.038  61.456  20.966  1.00  0.00           N  
ATOM    955  NH2 ARG A 698      15.144  60.611  21.292  1.00  0.00           N  
ATOM    956  N   PHE A 699       9.490  56.740  26.813  1.00  0.00           N  
ATOM    957  CA  PHE A 699       8.215  56.507  27.479  1.00  0.00           C  
ATOM    958  C   PHE A 699       7.176  57.447  26.868  1.00  0.00           C  
ATOM    959  O   PHE A 699       7.153  58.651  27.157  1.00  0.00           O  
ATOM    960  CB  PHE A 699       8.336  56.767  28.979  1.00  0.00           C  
ATOM    961  CG  PHE A 699       7.128  56.342  29.757  1.00  0.00           C  
ATOM    962  CD1 PHE A 699       6.032  57.188  29.881  1.00  0.00           C  
ATOM    963  CD2 PHE A 699       7.056  55.074  30.325  1.00  0.00           C  
ATOM    964  CE1 PHE A 699       4.879  56.773  30.552  1.00  0.00           C  
ATOM    965  CE2 PHE A 699       5.904  54.651  31.000  1.00  0.00           C  
ATOM    966  CZ  PHE A 699       4.819  55.502  31.110  1.00  0.00           C  
ATOM    967  N   GLU A 700       6.312  56.886  26.022  1.00  0.00           N  
ATOM    968  CA  GLU A 700       5.284  57.656  25.326  1.00  0.00           C  
ATOM    969  C   GLU A 700       4.098  56.772  24.960  1.00  0.00           C  
ATOM    970  O   GLU A 700       4.224  55.544  24.886  1.00  0.00           O  
ATOM    971  CB  GLU A 700       5.869  58.240  24.044  1.00  0.00           C  
ATOM    972  CG  GLU A 700       5.378  59.616  23.682  1.00  0.00           C  
ATOM    973  CD  GLU A 700       6.330  60.308  22.720  1.00  0.00           C  
ATOM    974  OE1 GLU A 700       7.451  59.783  22.505  1.00  0.00           O  
ATOM    975  OE2 GLU A 700       5.962  61.374  22.177  1.00  0.00           O  
ATOM    976  N   GLN A 703       2.945  57.397  24.719  1.00  0.00           N  
ATOM    977  CA  GLN A 703       1.746  56.640  24.350  1.00  0.00           C  
ATOM    978  C   GLN A 703       1.711  56.425  22.837  1.00  0.00           C  
ATOM    979  O   GLN A 703       1.681  57.379  22.046  1.00  0.00           O  
ATOM    980  CB  GLN A 703       0.471  57.345  24.844  1.00  0.00           C  
ATOM    981  CG  GLN A 703      -0.500  56.430  25.630  1.00  0.00           C  
ATOM    982  CD  GLN A 703       0.202  55.286  26.395  1.00  0.00           C  
ATOM    983  OE1 GLN A 703       0.522  54.231  25.824  1.00  0.00           O  
ATOM    984  NE2 GLN A 703       0.438  55.499  27.683  1.00  0.00           N  
ATOM    985  N   THR A 713       1.721  55.143  22.474  1.00  0.00           N  
ATOM    986  CA  THR A 713       1.750  54.660  21.096  1.00  0.00           C  
ATOM    987  C   THR A 713       0.530  54.927  20.209  1.00  0.00           C  
ATOM    988  O   THR A 713      -0.533  54.319  20.383  1.00  0.00           O  
ATOM    989  CB  THR A 713       2.007  53.141  21.075  1.00  0.00           C  
ATOM    990  OG1 THR A 713       3.014  52.799  22.039  1.00  0.00           O  
ATOM    991  CG2 THR A 713       2.472  52.702  19.695  1.00  0.00           C  
ATOM    992  N   ASP A 714       0.700  55.820  19.239  1.00  0.00           N  
ATOM    993  CA  ASP A 714      -0.372  56.145  18.308  1.00  0.00           C  
ATOM    994  C   ASP A 714       0.061  55.939  16.846  1.00  0.00           C  
ATOM    995  O   ASP A 714       1.118  55.365  16.586  1.00  0.00           O  
ATOM    996  CB  ASP A 714      -0.860  57.573  18.572  1.00  0.00           C  
ATOM    997  CG  ASP A 714      -0.125  58.636  17.748  1.00  0.00           C  
ATOM    998  OD1 ASP A 714      -0.088  58.550  16.502  1.00  0.00           O  
ATOM    999  OD2 ASP A 714       0.403  59.596  18.347  1.00  0.00           O  
ATOM   1000  N   ALA A 715      -0.766  56.381  15.900  1.00  0.00           N  
ATOM   1001  CA  ALA A 715      -0.487  56.224  14.468  1.00  0.00           C  
ATOM   1002  C   ALA A 715       0.815  56.839  13.933  1.00  0.00           C  
ATOM   1003  O   ALA A 715       1.264  56.491  12.837  1.00  0.00           O  
ATOM   1004  CB  ALA A 715      -1.661  56.758  13.663  1.00  0.00           C  
ATOM   1005  N   THR A 716       1.416  57.754  14.687  1.00  0.00           N  
ATOM   1006  CA  THR A 716       2.654  58.397  14.259  1.00  0.00           C  
ATOM   1007  C   THR A 716       3.670  58.543  15.395  1.00  0.00           C  
ATOM   1008  O   THR A 716       4.684  59.224  15.245  1.00  0.00           O  
ATOM   1009  CB  THR A 716       2.372  59.800  13.664  1.00  0.00           C  
ATOM   1010  OG1 THR A 716       1.894  60.676  14.692  1.00  0.00           O  
ATOM   1011  CG2 THR A 716       1.331  59.711  12.580  1.00  0.00           C  
ATOM   1012  N   HIS A 718       3.399  57.897  16.527  1.00  0.00           N  
ATOM   1013  CA  HIS A 718       4.289  57.966  17.679  1.00  0.00           C  
ATOM   1014  C   HIS A 718       4.489  56.600  18.316  1.00  0.00           C  
ATOM   1015  O   HIS A 718       3.523  55.899  18.587  1.00  0.00           O  
ATOM   1016  CB  HIS A 718       3.713  58.929  18.724  1.00  0.00           C  
ATOM   1017  CG  HIS A 718       3.509  60.324  18.196  1.00  0.00           C  
ATOM   1018  ND1 HIS A 718       3.821  60.699  16.916  1.00  0.00           N  
ATOM   1019  CD2 HIS A 718       3.035  61.434  18.813  1.00  0.00           C  
ATOM   1020  CE1 HIS A 718       3.560  61.966  16.746  1.00  0.00           C  
ATOM   1021  NE2 HIS A 718       3.075  62.459  17.886  1.00  0.00           N  
ATOM   1022  N   GLU A 723       5.743  56.216  18.546  1.00  0.00           N  
ATOM   1023  CA  GLU A 723       6.028  54.931  19.192  1.00  0.00           C  
ATOM   1024  C   GLU A 723       6.920  55.152  20.414  1.00  0.00           C  
ATOM   1025  O   GLU A 723       7.461  56.245  20.615  1.00  0.00           O  
ATOM   1026  CB  GLU A 723       6.717  53.956  18.223  1.00  0.00           C  
ATOM   1027  CG  GLU A 723       5.780  52.941  17.590  1.00  0.00           C  
ATOM   1028  CD  GLU A 723       5.792  51.588  18.287  1.00  0.00           C  
ATOM   1029  OE1 GLU A 723       6.197  51.525  19.471  1.00  0.00           O  
ATOM   1030  OE2 GLU A 723       5.390  50.586  17.645  1.00  0.00           O  
ATOM   1031  N   ALA A 724       7.053  54.114  21.236  1.00  0.00           N  
ATOM   1032  CA  ALA A 724       7.904  54.160  22.428  1.00  0.00           C  
ATOM   1033  C   ALA A 724       9.183  53.443  22.017  1.00  0.00           C  
ATOM   1034  O   ALA A 724      10.269  53.692  22.538  1.00  0.00           O  
ATOM   1035  CB  ALA A 724       7.234  53.430  23.593  1.00  0.00           C  
ATOM   1036  N   VAL A 725       9.031  52.542  21.063  1.00  0.00           N  
ATOM   1037  CA  VAL A 725      10.154  51.799  20.562  1.00  0.00           C  
ATOM   1038  C   VAL A 725      10.270  52.095  19.095  1.00  0.00           C  
ATOM   1039  O   VAL A 725       9.334  51.899  18.321  1.00  0.00           O  
ATOM   1040  CB  VAL A 725       9.965  50.308  20.740  1.00  0.00           C  
ATOM   1041  CG1 VAL A 725      11.236  49.592  20.344  1.00  0.00           C  
ATOM   1042  CG2 VAL A 725       9.588  50.010  22.177  1.00  0.00           C  
ATOM   1043  N   PHE A 726      11.433  52.595  18.724  1.00  0.00           N  
ATOM   1044  CA  PHE A 726      11.706  52.920  17.345  1.00  0.00           C  
ATOM   1045  C   PHE A 726      13.205  52.945  17.116  1.00  0.00           C  
ATOM   1046  O   PHE A 726      13.984  52.642  18.028  1.00  0.00           O  
ATOM   1047  CB  PHE A 726      11.091  54.266  16.980  1.00  0.00           C  
ATOM   1048  CG  PHE A 726      11.439  55.377  17.922  1.00  0.00           C  
ATOM   1049  CD1 PHE A 726      10.823  55.467  19.173  1.00  0.00           C  
ATOM   1050  CD2 PHE A 726      12.322  56.379  17.536  1.00  0.00           C  
ATOM   1051  CE1 PHE A 726      11.073  56.554  20.023  1.00  0.00           C  
ATOM   1052  CE2 PHE A 726      12.582  57.470  18.376  1.00  0.00           C  
ATOM   1053  CZ  PHE A 726      11.953  57.556  19.621  1.00  0.00           C  
ATOM   1054  N   HIS A 728      13.600  53.302  15.898  1.00  0.00           N  
ATOM   1055  CA  HIS A 728      15.002  53.353  15.529  1.00  0.00           C  
ATOM   1056  C   HIS A 728      15.451  54.724  15.049  1.00  0.00           C  
ATOM   1057  O   HIS A 728      14.665  55.513  14.531  1.00  0.00           O  
ATOM   1058  CB  HIS A 728      15.290  52.307  14.453  1.00  0.00           C  
ATOM   1059  CG  HIS A 728      14.856  50.922  14.824  1.00  0.00           C  
ATOM   1060  ND1 HIS A 728      13.527  50.560  14.925  1.00  0.00           N  
ATOM   1061  CD2 HIS A 728      15.570  49.807  15.109  1.00  0.00           C  
ATOM   1062  CE1 HIS A 728      13.445  49.284  15.255  1.00  0.00           C  
ATOM   1063  NE2 HIS A 728      14.673  48.802  15.373  1.00  0.00           N  
ATOM   1064  N   GLN A 730      16.737  54.991  15.241  1.00  0.00           N  
ATOM   1065  CA  GLN A 730      17.357  56.241  14.841  1.00  0.00           C  
ATOM   1066  C   GLN A 730      18.660  55.851  14.150  1.00  0.00           C  
ATOM   1067  O   GLN A 730      19.105  54.693  14.228  1.00  0.00           O  
ATOM   1068  CB  GLN A 730      17.710  57.068  16.070  1.00  0.00           C  
ATOM   1069  CG  GLN A 730      16.712  58.033  16.605  1.00  0.00           C  
ATOM   1070  CD  GLN A 730      17.227  58.926  17.723  1.00  0.00           C  
ATOM   1071  OE1 GLN A 730      18.320  58.619  18.272  1.00  0.00           O  
ATOM   1072  NE2 GLN A 730      16.531  59.982  18.067  1.00  0.00           N  
ATOM   1073  N   LEU A 731      19.251  56.816  13.455  1.00  0.00           N  
ATOM   1074  CA  LEU A 731      20.533  56.616  12.806  1.00  0.00           C  
ATOM   1075  C   LEU A 731      21.385  57.832  13.154  1.00  0.00           C  
ATOM   1076  O   LEU A 731      21.132  58.963  12.700  1.00  0.00           O  
ATOM   1077  CB  LEU A 731      20.412  56.489  11.286  1.00  0.00           C  
ATOM   1078  CG  LEU A 731      21.814  56.471  10.650  1.00  0.00           C  
ATOM   1079  CD1 LEU A 731      22.388  55.077  10.777  1.00  0.00           C  
ATOM   1080  CD2 LEU A 731      21.775  56.918   9.194  1.00  0.00           C  
ATOM   1081  N   GLU A 732      22.391  57.595  13.983  1.00  0.00           N  
ATOM   1082  CA  GLU A 732      23.286  58.653  14.401  1.00  0.00           C  
ATOM   1083  C   GLU A 732      24.454  58.714  13.446  1.00  0.00           C  
ATOM   1084  O   GLU A 732      24.845  57.689  12.870  1.00  0.00           O  
ATOM   1085  CB  GLU A 732      23.804  58.363  15.798  1.00  0.00           C  
ATOM   1086  CG  GLU A 732      24.306  59.580  16.517  1.00  0.00           C  
ATOM   1087  CD  GLU A 732      23.233  60.218  17.378  1.00  0.00           C  
ATOM   1088  OE1 GLU A 732      22.060  59.770  17.319  1.00  0.00           O  
ATOM   1089  OE2 GLU A 732      23.564  61.170  18.116  1.00  0.00           O  
ATOM   1090  N   GLY A 733      25.001  59.915  13.275  1.00  0.00           N  
ATOM   1091  CA  GLY A 733      26.151  60.109  12.407  1.00  0.00           C  
ATOM   1092  C   GLY A 733      27.157  61.014  13.098  1.00  0.00           C  
ATOM   1093  O   GLY A 733      26.782  62.010  13.708  1.00  0.00           O  
ATOM   1094  N   LEU A 734      28.436  60.673  13.020  1.00  0.00           N  
ATOM   1095  CA  LEU A 734      29.469  61.488  13.647  1.00  0.00           C  
ATOM   1096  C   LEU A 734      30.740  61.492  12.798  1.00  0.00           C  
ATOM   1097  O   LEU A 734      31.191  60.441  12.321  1.00  0.00           O  
ATOM   1098  CB  LEU A 734      29.784  60.954  15.043  1.00  0.00           C  
ATOM   1099  CG  LEU A 734      31.014  61.566  15.715  1.00  0.00           C  
ATOM   1100  CD1 LEU A 734      30.720  63.011  16.163  1.00  0.00           C  
ATOM   1101  CD2 LEU A 734      31.420  60.670  16.876  1.00  0.00           C  
ATOM   1102  N   VAL A 735      31.317  62.677  12.623  1.00  0.00           N  
ATOM   1103  CA  VAL A 735      32.527  62.829  11.817  1.00  0.00           C  
ATOM   1104  C   VAL A 735      33.440  63.792  12.546  1.00  0.00           C  
ATOM   1105  O   VAL A 735      33.169  64.997  12.582  1.00  0.00           O  
ATOM   1106  CB  VAL A 735      32.188  63.416  10.408  1.00  0.00           C  
ATOM   1107  CG1 VAL A 735      33.448  63.571   9.563  1.00  0.00           C  
ATOM   1108  CG2 VAL A 735      31.192  62.528   9.731  1.00  0.00           C  
ATOM   1109  N   VAL A 736      34.514  63.264  13.130  1.00  0.00           N  
ATOM   1110  CA  VAL A 736      35.455  64.095  13.873  1.00  0.00           C  
ATOM   1111  C   VAL A 736      36.826  64.165  13.214  1.00  0.00           C  
ATOM   1112  O   VAL A 736      37.323  63.184  12.663  1.00  0.00           O  
ATOM   1113  CB  VAL A 736      35.593  63.595  15.339  1.00  0.00           C  
ATOM   1114  CG1 VAL A 736      36.770  64.285  16.049  1.00  0.00           C  
ATOM   1115  CG2 VAL A 736      34.304  63.889  16.083  1.00  0.00           C  
ATOM   1116  N   GLY A 737      37.427  65.344  13.275  1.00  0.00           N  
ATOM   1117  CA  GLY A 737      38.725  65.537  12.678  1.00  0.00           C  
ATOM   1118  C   GLY A 737      39.072  67.007  12.655  1.00  0.00           C  
ATOM   1119  O   GLY A 737      38.192  67.877  12.679  1.00  0.00           O  
ATOM   1120  N   GLU A 738      40.363  67.293  12.607  1.00  0.00           N  
ATOM   1121  CA  GLU A 738      40.819  68.667  12.584  1.00  0.00           C  
ATOM   1122  C   GLU A 738      40.364  69.324  11.277  1.00  0.00           C  
ATOM   1123  O   GLU A 738      40.540  68.779  10.185  1.00  0.00           O  
ATOM   1124  CB  GLU A 738      42.346  68.688  12.742  1.00  0.00           C  
ATOM   1125  CG  GLU A 738      43.085  69.833  12.068  1.00  0.00           C  
ATOM   1126  CD  GLU A 738      44.575  69.538  11.892  1.00  0.00           C  
ATOM   1127  OE1 GLU A 738      45.026  68.426  12.266  1.00  0.00           O  
ATOM   1128  OE2 GLU A 738      45.296  70.423  11.377  1.00  0.00           O  
ATOM   1129  N   GLY A 739      39.740  70.485  11.392  1.00  0.00           N  
ATOM   1130  CA  GLY A 739      39.300  71.153  10.195  1.00  0.00           C  
ATOM   1131  C   GLY A 739      37.821  71.015   9.916  1.00  0.00           C  
ATOM   1132  O   GLY A 739      37.262  71.849   9.208  1.00  0.00           O  
ATOM   1133  N   ILE A 788      37.178  69.981  10.446  1.00  0.00           N  
ATOM   1134  CA  ILE A 788      35.751  69.826  10.228  1.00  0.00           C  
ATOM   1135  C   ILE A 788      35.018  71.144  10.547  1.00  0.00           C  
ATOM   1136  O   ILE A 788      35.370  71.877  11.488  1.00  0.00           O  
ATOM   1137  CB  ILE A 788      35.192  68.700  11.097  1.00  0.00           C  
ATOM   1138  CG1 ILE A 788      35.942  67.405  10.794  1.00  0.00           C  
ATOM   1139  CG2 ILE A 788      33.693  68.522  10.839  1.00  0.00           C  
ATOM   1140  CD1 ILE A 788      35.688  66.860   9.412  1.00  0.00           C  
ATOM   1141  N   ALA A 789      34.017  71.457   9.732  1.00  0.00           N  
ATOM   1142  CA  ALA A 789      33.246  72.676   9.904  1.00  0.00           C  
ATOM   1143  C   ALA A 789      31.796  72.329   9.617  1.00  0.00           C  
ATOM   1144  O   ALA A 789      31.458  71.162   9.357  1.00  0.00           O  
ATOM   1145  CB  ALA A 789      33.747  73.779   8.938  1.00  0.00           C  
ATOM   1146  N   MET A 790      30.933  73.332   9.669  1.00  0.00           N  
ATOM   1147  CA  MET A 790      29.541  73.080   9.417  1.00  0.00           C  
ATOM   1148  C   MET A 790      29.224  72.835   7.953  1.00  0.00           C  
ATOM   1149  O   MET A 790      28.340  72.040   7.634  1.00  0.00           O  
ATOM   1150  CB  MET A 790      28.711  74.221   9.954  1.00  0.00           C  
ATOM   1151  CG  MET A 790      28.079  73.838  11.263  1.00  0.00           C  
ATOM   1152  SD  MET A 790      26.558  74.721  11.604  1.00  0.00           S  
ATOM   1153  CE  MET A 790      25.507  73.386  12.159  1.00  0.00           C  
ATOM   1154  N   ALA A 791      29.948  73.504   7.064  1.00  0.00           N  
ATOM   1155  CA  ALA A 791      29.716  73.333   5.642  1.00  0.00           C  
ATOM   1156  C   ALA A 791      29.760  71.830   5.296  1.00  0.00           C  
ATOM   1157  O   ALA A 791      29.030  71.337   4.411  1.00  0.00           O  
ATOM   1158  CB  ALA A 791      30.763  74.094   4.871  1.00  0.00           C  
ATOM   1159  N   HIS A 792      30.605  71.103   6.020  1.00  0.00           N  
ATOM   1160  CA  HIS A 792      30.757  69.669   5.813  1.00  0.00           C  
ATOM   1161  C   HIS A 792      29.496  68.916   6.154  1.00  0.00           C  
ATOM   1162  O   HIS A 792      29.093  67.953   5.458  1.00  0.00           O  
ATOM   1163  CB  HIS A 792      31.884  69.158   6.683  1.00  0.00           C  
ATOM   1164  CG  HIS A 792      33.204  69.719   6.296  1.00  0.00           C  
ATOM   1165  ND1 HIS A 792      33.693  69.624   5.011  1.00  0.00           N  
ATOM   1166  CD2 HIS A 792      34.110  70.437   6.997  1.00  0.00           C  
ATOM   1167  CE1 HIS A 792      34.846  70.263   4.933  1.00  0.00           C  
ATOM   1168  NE2 HIS A 792      35.121  70.764   6.124  1.00  0.00           N  
ATOM   1169  N   LEU A 793      28.899  69.340   7.263  1.00  0.00           N  
ATOM   1170  CA  LEU A 793      27.669  68.731   7.730  1.00  0.00           C  
ATOM   1171  C   LEU A 793      26.624  69.012   6.642  1.00  0.00           C  
ATOM   1172  O   LEU A 793      25.927  68.097   6.160  1.00  0.00           O  
ATOM   1173  CB  LEU A 793      27.258  69.371   9.069  1.00  0.00           C  
ATOM   1174  CG  LEU A 793      25.787  69.313   9.495  1.00  0.00           C  
ATOM   1175  CD1 LEU A 793      25.286  67.853   9.570  1.00  0.00           C  
ATOM   1176  CD2 LEU A 793      25.661  70.002  10.832  1.00  0.00           C  
ATOM   1177  N   LYS A 794      26.550  70.289   6.259  1.00  0.00           N  
ATOM   1178  CA  LYS A 794      25.621  70.758   5.242  1.00  0.00           C  
ATOM   1179  C   LYS A 794      25.732  69.904   3.973  1.00  0.00           C  
ATOM   1180  O   LYS A 794      24.710  69.425   3.460  1.00  0.00           O  
ATOM   1181  CB  LYS A 794      25.880  72.248   4.934  1.00  0.00           C  
ATOM   1182  CG  LYS A 794      24.868  73.210   5.626  1.00  0.00           C  
ATOM   1183  CD  LYS A 794      24.838  74.638   5.045  1.00  0.00           C  
ATOM   1184  CE  LYS A 794      23.416  75.034   4.593  1.00  0.00           C  
ATOM   1185  NZ  LYS A 794      23.360  76.365   3.899  1.00  0.00           N  
ATOM   1186  N   GLY A 795      26.966  69.703   3.492  1.00  0.00           N  
ATOM   1187  CA  GLY A 795      27.183  68.894   2.303  1.00  0.00           C  
ATOM   1188  C   GLY A 795      26.776  67.455   2.557  1.00  0.00           C  
ATOM   1189  O   GLY A 795      26.171  66.788   1.710  1.00  0.00           O  
ATOM   1190  N   ALA A 796      27.112  66.976   3.743  1.00  0.00           N  
ATOM   1191  CA  ALA A 796      26.794  65.624   4.140  1.00  0.00           C  
ATOM   1192  C   ALA A 796      25.318  65.389   3.907  1.00  0.00           C  
ATOM   1193  O   ALA A 796      24.905  64.521   3.136  1.00  0.00           O  
ATOM   1194  CB  ALA A 796      27.114  65.441   5.610  1.00  0.00           C  
ATOM   1195  N   ILE A 797      24.522  66.182   4.601  1.00  0.00           N  
ATOM   1196  CA  ILE A 797      23.074  66.084   4.527  1.00  0.00           C  
ATOM   1197  C   ILE A 797      22.587  66.272   3.100  1.00  0.00           C  
ATOM   1198  O   ILE A 797      21.718  65.535   2.627  1.00  0.00           O  
ATOM   1199  CB  ILE A 797      22.439  67.130   5.474  1.00  0.00           C  
ATOM   1200  CG1 ILE A 797      22.505  66.605   6.917  1.00  0.00           C  
ATOM   1201  CG2 ILE A 797      21.006  67.448   5.060  1.00  0.00           C  
ATOM   1202  CD1 ILE A 797      22.730  65.088   7.041  1.00  0.00           C  
ATOM   1203  N   TYR A 798      23.163  67.253   2.414  1.00  0.00           N  
ATOM   1204  CA  TYR A 798      22.793  67.517   1.033  1.00  0.00           C  
ATOM   1205  C   TYR A 798      22.982  66.285   0.152  1.00  0.00           C  
ATOM   1206  O   TYR A 798      22.163  66.000  -0.744  1.00  0.00           O  
ATOM   1207  CB  TYR A 798      23.644  68.628   0.445  1.00  0.00           C  
ATOM   1208  CG  TYR A 798      23.488  68.712  -1.055  1.00  0.00           C  
ATOM   1209  CD1 TYR A 798      24.241  67.907  -1.915  1.00  0.00           C  
ATOM   1210  CD2 TYR A 798      22.599  69.613  -1.619  1.00  0.00           C  
ATOM   1211  CE1 TYR A 798      24.106  68.016  -3.302  1.00  0.00           C  
ATOM   1212  CE2 TYR A 798      22.458  69.729  -2.996  1.00  0.00           C  
ATOM   1213  CZ  TYR A 798      23.211  68.943  -3.831  1.00  0.00           C  
ATOM   1214  OH  TYR A 798      23.088  69.153  -5.183  1.00  0.00           O  
ATOM   1215  N   GLU A 799      24.089  65.583   0.371  1.00  0.00           N  
ATOM   1216  CA  GLU A 799      24.355  64.404  -0.423  1.00  0.00           C  
ATOM   1217  C   GLU A 799      23.286  63.369  -0.131  1.00  0.00           C  
ATOM   1218  O   GLU A 799      22.762  62.699  -1.032  1.00  0.00           O  
ATOM   1219  CB  GLU A 799      25.750  63.875  -0.117  1.00  0.00           C  
ATOM   1220  CG  GLU A 799      26.781  64.349  -1.134  1.00  0.00           C  
ATOM   1221  CD  GLU A 799      26.335  64.077  -2.575  1.00  0.00           C  
ATOM   1222  OE1 GLU A 799      25.771  62.981  -2.823  1.00  0.00           O  
ATOM   1223  OE2 GLU A 799      26.541  64.951  -3.458  1.00  0.00           O  
ATOM   1224  N   LEU A 800      22.940  63.271   1.142  1.00  0.00           N  
ATOM   1225  CA  LEU A 800      21.918  62.339   1.578  1.00  0.00           C  
ATOM   1226  C   LEU A 800      20.584  62.590   0.857  1.00  0.00           C  
ATOM   1227  O   LEU A 800      19.893  61.646   0.434  1.00  0.00           O  
ATOM   1228  CB  LEU A 800      21.728  62.495   3.080  1.00  0.00           C  
ATOM   1229  CG  LEU A 800      20.461  61.838   3.609  1.00  0.00           C  
ATOM   1230  CD1 LEU A 800      20.480  60.326   3.340  1.00  0.00           C  
ATOM   1231  CD2 LEU A 800      20.376  62.123   5.086  1.00  0.00           C  
ATOM   1232  N   ALA A 801      20.225  63.871   0.740  1.00  0.00           N  
ATOM   1233  CA  ALA A 801      18.977  64.277   0.090  1.00  0.00           C  
ATOM   1234  C   ALA A 801      18.996  63.743  -1.311  1.00  0.00           C  
ATOM   1235  O   ALA A 801      18.140  62.958  -1.694  1.00  0.00           O  
ATOM   1236  CB  ALA A 801      18.863  65.785   0.056  1.00  0.00           C  
ATOM   1237  N   GLN A 802      19.997  64.184  -2.064  1.00  0.00           N  
ATOM   1238  CA  GLN A 802      20.189  63.759  -3.431  1.00  0.00           C  
ATOM   1239  C   GLN A 802      20.046  62.249  -3.487  1.00  0.00           C  
ATOM   1240  O   GLN A 802      19.299  61.702  -4.283  1.00  0.00           O  
ATOM   1241  CB  GLN A 802      21.589  64.159  -3.884  1.00  0.00           C  
ATOM   1242  CG  GLN A 802      21.747  65.657  -4.084  1.00  0.00           C  
ATOM   1243  CD  GLN A 802      20.843  66.167  -5.188  1.00  0.00           C  
ATOM   1244  OE1 GLN A 802      20.938  65.721  -6.336  1.00  0.00           O  
ATOM   1245  NE2 GLN A 802      19.952  67.095  -4.850  1.00  0.00           N  
ATOM   1246  N   ALA A 803      20.754  61.563  -2.613  1.00  0.00           N  
ATOM   1247  CA  ALA A 803      20.700  60.123  -2.630  1.00  0.00           C  
ATOM   1248  C   ALA A 803      19.295  59.571  -2.489  1.00  0.00           C  
ATOM   1249  O   ALA A 803      18.980  58.533  -3.069  1.00  0.00           O  
ATOM   1250  CB  ALA A 803      21.584  59.582  -1.552  1.00  0.00           C  
ATOM   1251  N   LEU A 807      18.444  60.259  -1.734  1.00  0.00           N  
ATOM   1252  CA  LEU A 807      17.077  59.785  -1.516  1.00  0.00           C  
ATOM   1253  C   LEU A 807      16.061  60.203  -2.575  1.00  0.00           C  
ATOM   1254  O   LEU A 807      15.239  59.402  -3.006  1.00  0.00           O  
ATOM   1255  CB  LEU A 807      16.603  60.222  -0.133  1.00  0.00           C  
ATOM   1256  CG  LEU A 807      17.211  59.308   0.929  1.00  0.00           C  
ATOM   1257  CD1 LEU A 807      16.706  59.665   2.311  1.00  0.00           C  
ATOM   1258  CD2 LEU A 807      16.866  57.869   0.578  1.00  0.00           C  
ATOM   1259  N   PHE A 808      16.110  61.467  -2.971  1.00  0.00           N  
ATOM   1260  CA  PHE A 808      15.236  62.016  -4.003  1.00  0.00           C  
ATOM   1261  C   PHE A 808      16.152  62.937  -4.808  1.00  0.00           C  
ATOM   1262  O   PHE A 808      17.367  62.884  -4.657  1.00  0.00           O  
ATOM   1263  CB  PHE A 808      14.111  62.836  -3.374  1.00  0.00           C  
ATOM   1264  CG  PHE A 808      13.785  62.449  -1.954  1.00  0.00           C  
ATOM   1265  CD1 PHE A 808      12.858  61.442  -1.689  1.00  0.00           C  
ATOM   1266  CD2 PHE A 808      14.349  63.134  -0.878  1.00  0.00           C  
ATOM   1267  CE1 PHE A 808      12.492  61.127  -0.371  1.00  0.00           C  
ATOM   1268  CE2 PHE A 808      13.987  62.822   0.448  1.00  0.00           C  
ATOM   1269  CZ  PHE A 808      13.057  61.821   0.697  1.00  0.00           C  
ATOM   1270  N   GLY A1141      15.600  63.792  -5.653  1.00  0.00           N  
ATOM   1271  CA  GLY A1141      16.480  64.684  -6.382  1.00  0.00           C  
ATOM   1272  C   GLY A1141      16.975  64.031  -7.643  1.00  0.00           C  
ATOM   1273  O   GLY A1141      16.439  63.001  -8.018  1.00  0.00           O  
ATOM   1274  N   PRO A1142      18.016  64.564  -8.299  1.00  0.00           N  
ATOM   1275  CA  PRO A1142      18.714  65.788  -7.896  1.00  0.00           C  
ATOM   1276  C   PRO A1142      17.831  67.015  -7.860  1.00  0.00           C  
ATOM   1277  O   PRO A1142      18.319  68.146  -7.784  1.00  0.00           O  
ATOM   1278  CB  PRO A1142      19.856  65.923  -8.911  1.00  0.00           C  
ATOM   1279  CG  PRO A1142      19.490  65.050 -10.049  1.00  0.00           C  
ATOM   1280  CD  PRO A1142      18.561  63.992  -9.542  1.00  0.00           C  
ATOM   1281  N   ASP A1143      16.526  66.786  -7.913  1.00  0.00           N  
ATOM   1282  CA  ASP A1143      15.587  67.882  -7.865  1.00  0.00           C  
ATOM   1283  C   ASP A1143      15.096  68.130  -6.435  1.00  0.00           C  
ATOM   1284  O   ASP A1143      14.088  68.794  -6.207  1.00  0.00           O  
ATOM   1285  CB  ASP A1143      14.428  67.616  -8.834  1.00  0.00           C  
ATOM   1286  CG  ASP A1143      14.735  68.115 -10.260  1.00  0.00           C  
ATOM   1287  OD1 ASP A1143      15.136  69.289 -10.425  1.00  0.00           O  
ATOM   1288  OD2 ASP A1143      14.581  67.331 -11.220  1.00  0.00           O  
ATOM   1289  N   SER A1153      15.833  67.613  -5.463  1.00  0.00           N  
ATOM   1290  CA  SER A1153      15.472  67.825  -4.072  1.00  0.00           C  
ATOM   1291  C   SER A1153      16.506  68.766  -3.453  1.00  0.00           C  
ATOM   1292  O   SER A1153      17.545  69.044  -4.065  1.00  0.00           O  
ATOM   1293  CB  SER A1153      15.453  66.499  -3.324  1.00  0.00           C  
ATOM   1294  OG  SER A1153      16.709  66.259  -2.736  1.00  0.00           O  
ATOM   1295  N   LYS A1154      16.220  69.261  -2.248  1.00  0.00           N  
ATOM   1296  CA  LYS A1154      17.132  70.174  -1.553  1.00  0.00           C  
ATOM   1297  C   LYS A1154      17.034  70.091  -0.022  1.00  0.00           C  
ATOM   1298  O   LYS A1154      16.156  69.418   0.506  1.00  0.00           O  
ATOM   1299  CB  LYS A1154      16.874  71.603  -2.008  1.00  0.00           C  
ATOM   1300  CG  LYS A1154      15.501  71.842  -2.595  1.00  0.00           C  
ATOM   1301  CD  LYS A1154      15.388  73.289  -3.041  1.00  0.00           C  
ATOM   1302  CE  LYS A1154      15.099  73.413  -4.530  1.00  0.00           C  
ATOM   1303  NZ  LYS A1154      15.278  74.811  -5.034  1.00  0.00           N  
ATOM   1304  N   VAL A1155      17.927  70.784   0.686  1.00  0.00           N  
ATOM   1305  CA  VAL A1155      17.936  70.736   2.151  1.00  0.00           C  
ATOM   1306  C   VAL A1155      17.668  72.040   2.902  1.00  0.00           C  
ATOM   1307  O   VAL A1155      18.040  73.122   2.460  1.00  0.00           O  
ATOM   1308  CB  VAL A1155      19.269  70.169   2.660  1.00  0.00           C  
ATOM   1309  CG1 VAL A1155      19.577  68.879   1.924  1.00  0.00           C  
ATOM   1310  CG2 VAL A1155      20.404  71.205   2.476  1.00  0.00           C  
ATOM   1311  N   ARG A1156      17.039  71.918   4.065  1.00  0.00           N  
ATOM   1312  CA  ARG A1156      16.703  73.076   4.893  1.00  0.00           C  
ATOM   1313  C   ARG A1156      17.373  72.937   6.257  1.00  0.00           C  
ATOM   1314  O   ARG A1156      17.214  71.911   6.940  1.00  0.00           O  
ATOM   1315  CB  ARG A1156      15.186  73.141   5.080  1.00  0.00           C  
ATOM   1316  CG  ARG A1156      14.580  74.530   5.138  1.00  0.00           C  
ATOM   1317  CD  ARG A1156      13.478  74.656   6.220  1.00  0.00           C  
ATOM   1318  NE  ARG A1156      12.630  73.469   6.427  1.00  0.00           N  
ATOM   1319  CZ  ARG A1156      11.309  73.429   6.209  1.00  0.00           C  
ATOM   1320  NH1 ARG A1156      10.664  74.503   5.768  1.00  0.00           N  
ATOM   1321  NH2 ARG A1156      10.618  72.319   6.464  1.00  0.00           N  
ATOM   1322  N   PHE A1157      18.114  73.965   6.654  1.00  0.00           N  
ATOM   1323  CA  PHE A1157      18.811  73.945   7.937  1.00  0.00           C  
ATOM   1324  C   PHE A1157      18.359  75.133   8.792  1.00  0.00           C  
ATOM   1325  O   PHE A1157      18.547  76.291   8.425  1.00  0.00           O  
ATOM   1326  CB  PHE A1157      20.332  74.000   7.715  1.00  0.00           C  
ATOM   1327  CG  PHE A1157      20.974  72.651   7.432  1.00  0.00           C  
ATOM   1328  CD1 PHE A1157      21.456  71.864   8.470  1.00  0.00           C  
ATOM   1329  CD2 PHE A1157      21.131  72.189   6.119  1.00  0.00           C  
ATOM   1330  CE1 PHE A1157      22.092  70.632   8.212  1.00  0.00           C  
ATOM   1331  CE2 PHE A1157      21.765  70.956   5.844  1.00  0.00           C  
ATOM   1332  CZ  PHE A1157      22.246  70.180   6.893  1.00  0.00           C  
ATOM   1333  N   GLN A1158      17.745  74.844   9.930  1.00  0.00           N  
ATOM   1334  CA  GLN A1158      17.265  75.898  10.820  1.00  0.00           C  
ATOM   1335  C   GLN A1158      17.972  75.709  12.131  1.00  0.00           C  
ATOM   1336  O   GLN A1158      18.305  74.588  12.507  1.00  0.00           O  
ATOM   1337  CB  GLN A1158      15.774  75.739  11.100  1.00  0.00           C  
ATOM   1338  CG  GLN A1158      14.816  76.621  10.331  1.00  0.00           C  
ATOM   1339  CD  GLN A1158      13.379  76.122  10.482  1.00  0.00           C  
ATOM   1340  OE1 GLN A1158      12.899  75.336   9.659  1.00  0.00           O  
ATOM   1341  NE2 GLN A1158      12.694  76.562  11.548  1.00  0.00           N  
ATOM   1342  N   PRO A1159      18.206  76.801  12.856  1.00  0.00           N  
ATOM   1343  CA  PRO A1159      18.879  76.657  14.149  1.00  0.00           C  
ATOM   1344  C   PRO A1159      17.917  76.032  15.165  1.00  0.00           C  
ATOM   1345  O   PRO A1159      16.726  76.348  15.160  1.00  0.00           O  
ATOM   1346  CB  PRO A1159      19.255  78.092  14.540  1.00  0.00           C  
ATOM   1347  CG  PRO A1159      18.865  78.959  13.394  1.00  0.00           C  
ATOM   1348  CD  PRO A1159      17.891  78.201  12.543  1.00  0.00           C  
ATOM   1349  N   VAL A1160      18.433  75.140  16.010  1.00  0.00           N  
ATOM   1350  CA  VAL A1160      17.651  74.488  17.065  1.00  0.00           C  
ATOM   1351  C   VAL A1160      18.593  74.213  18.235  1.00  0.00           C  
ATOM   1352  O   VAL A1160      19.828  74.291  18.093  1.00  0.00           O  
ATOM   1353  CB  VAL A1160      17.004  73.157  16.604  1.00  0.00           C  
ATOM   1354  CG1 VAL A1160      18.012  72.029  16.653  1.00  0.00           C  
ATOM   1355  CG2 VAL A1160      15.843  72.819  17.502  1.00  0.00           C  
ATOM   1356  N   TYR A1437      18.025  73.871  19.387  1.00  0.00           N  
ATOM   1357  CA  TYR A1437      18.865  73.664  20.547  1.00  0.00           C  
ATOM   1358  C   TYR A1437      19.056  72.250  21.046  1.00  0.00           C  
ATOM   1359  O   TYR A1437      18.091  71.529  21.289  1.00  0.00           O  
ATOM   1360  CB  TYR A1437      18.366  74.528  21.699  1.00  0.00           C  
ATOM   1361  CG  TYR A1437      18.935  74.088  23.018  1.00  0.00           C  
ATOM   1362  CD1 TYR A1437      20.288  74.274  23.297  1.00  0.00           C  
ATOM   1363  CD2 TYR A1437      18.151  73.408  23.946  1.00  0.00           C  
ATOM   1364  CE1 TYR A1437      20.845  73.782  24.455  1.00  0.00           C  
ATOM   1365  CE2 TYR A1437      18.702  72.912  25.108  1.00  0.00           C  
ATOM   1366  CZ  TYR A1437      20.049  73.099  25.354  1.00  0.00           C  
ATOM   1367  OH  TYR A1437      20.620  72.563  26.478  1.00  0.00           O  
ATOM   1368  N   PHE A1438      20.324  71.877  21.211  1.00  0.00           N  
ATOM   1369  CA  PHE A1438      20.702  70.562  21.725  1.00  0.00           C  
ATOM   1370  C   PHE A1438      21.839  70.779  22.698  1.00  0.00           C  
ATOM   1371  O   PHE A1438      22.748  71.576  22.441  1.00  0.00           O  
ATOM   1372  CB  PHE A1438      21.186  69.632  20.615  1.00  0.00           C  
ATOM   1373  CG  PHE A1438      20.085  69.072  19.766  1.00  0.00           C  
ATOM   1374  CD1 PHE A1438      19.368  67.959  20.178  1.00  0.00           C  
ATOM   1375  CD2 PHE A1438      19.772  69.655  18.540  1.00  0.00           C  
ATOM   1376  CE1 PHE A1438      18.353  67.431  19.379  1.00  0.00           C  
ATOM   1377  CE2 PHE A1438      18.761  69.134  17.735  1.00  0.00           C  
ATOM   1378  CZ  PHE A1438      18.052  68.024  18.154  1.00  0.00           C  
ATOM   1379  N   PRO A1443      21.805  70.074  23.834  1.00  0.00           N  
ATOM   1380  CA  PRO A1443      22.875  70.242  24.816  1.00  0.00           C  
ATOM   1381  C   PRO A1443      24.249  69.746  24.350  1.00  0.00           C  
ATOM   1382  O   PRO A1443      25.268  70.234  24.836  1.00  0.00           O  
ATOM   1383  CB  PRO A1443      22.365  69.487  26.049  1.00  0.00           C  
ATOM   1384  CG  PRO A1443      20.930  69.171  25.774  1.00  0.00           C  
ATOM   1385  CD  PRO A1443      20.793  69.109  24.281  1.00  0.00           C  
ATOM   1386  N   PHE A1444      24.294  68.801  23.409  1.00  0.00           N  
ATOM   1387  CA  PHE A1444      25.590  68.286  22.939  1.00  0.00           C  
ATOM   1388  C   PHE A1444      26.129  68.874  21.618  1.00  0.00           C  
ATOM   1389  O   PHE A1444      27.052  68.302  21.016  1.00  0.00           O  
ATOM   1390  CB  PHE A1444      25.552  66.760  22.831  1.00  0.00           C  
ATOM   1391  CG  PHE A1444      24.215  66.227  22.465  1.00  0.00           C  
ATOM   1392  CD1 PHE A1444      23.197  66.183  23.409  1.00  0.00           C  
ATOM   1393  CD2 PHE A1444      23.958  65.790  21.170  1.00  0.00           C  
ATOM   1394  CE1 PHE A1444      21.937  65.715  23.072  1.00  0.00           C  
ATOM   1395  CE2 PHE A1444      22.696  65.317  20.815  1.00  0.00           C  
ATOM   1396  CZ  PHE A1444      21.683  65.278  21.770  1.00  0.00           C  
ATOM   1397  N   VAL A1446      25.551  69.988  21.157  1.00  0.00           N  
ATOM   1398  CA  VAL A1446      26.037  70.657  19.942  1.00  0.00           C  
ATOM   1399  C   VAL A1446      25.715  72.146  19.898  1.00  0.00           C  
ATOM   1400  O   VAL A1446      24.594  72.587  20.207  1.00  0.00           O  
ATOM   1401  CB  VAL A1446      25.496  70.037  18.600  1.00  0.00           C  
ATOM   1402  CG1 VAL A1446      26.055  68.642  18.388  1.00  0.00           C  
ATOM   1403  CG2 VAL A1446      23.986  70.046  18.584  1.00  0.00           C  
ATOM   1404  N   GLU A1456      26.728  72.916  19.527  1.00  0.00           N  
ATOM   1405  CA  GLU A1456      26.597  74.345  19.369  1.00  0.00           C  
ATOM   1406  C   GLU A1456      27.640  74.728  18.314  1.00  0.00           C  
ATOM   1407  O   GLU A1456      28.840  74.470  18.482  1.00  0.00           O  
ATOM   1408  CB  GLU A1456      26.843  75.125  20.702  1.00  0.00           C  
ATOM   1409  CG  GLU A1456      25.548  75.382  21.557  1.00  0.00           C  
ATOM   1410  CD  GLU A1456      24.907  76.785  21.370  1.00  0.00           C  
ATOM   1411  OE1 GLU A1456      25.588  77.692  20.834  1.00  0.00           O  
ATOM   1412  OE2 GLU A1456      23.721  76.979  21.771  1.00  0.00           O  
ATOM   1413  N   PRO A1457      27.173  75.194  17.139  1.00  0.00           N  
ATOM   1414  CA  PRO A1457      25.757  75.438  16.816  1.00  0.00           C  
ATOM   1415  C   PRO A1457      24.903  74.157  16.695  1.00  0.00           C  
ATOM   1416  O   PRO A1457      25.399  73.078  16.340  1.00  0.00           O  
ATOM   1417  CB  PRO A1457      25.801  76.193  15.483  1.00  0.00           C  
ATOM   1418  CG  PRO A1457      27.219  76.653  15.336  1.00  0.00           C  
ATOM   1419  CD  PRO A1457      28.063  75.662  16.066  1.00  0.00           C  
ATOM   1420  N   GLY A1458      23.615  74.312  17.008  1.00  0.00           N  
ATOM   1421  CA  GLY A1458      22.669  73.213  16.921  1.00  0.00           C  
ATOM   1422  C   GLY A1458      21.738  73.561  15.777  1.00  0.00           C  
ATOM   1423  O   GLY A1458      21.614  74.745  15.438  1.00  0.00           O  
ATOM   1424  N   ALA A1459      21.099  72.559  15.174  1.00  0.00           N  
ATOM   1425  CA  ALA A1459      20.187  72.798  14.047  1.00  0.00           C  
ATOM   1426  C   ALA A1459      19.274  71.629  13.755  1.00  0.00           C  
ATOM   1427  O   ALA A1459      19.565  70.490  14.111  1.00  0.00           O  
ATOM   1428  CB  ALA A1459      20.984  73.129  12.781  1.00  0.00           C  
ATOM   1429  N   GLN A1460      18.151  71.921  13.121  1.00  0.00           N  
ATOM   1430  CA  GLN A1460      17.225  70.874  12.720  1.00  0.00           C  
ATOM   1431  C   GLN A1460      17.232  70.991  11.183  1.00  0.00           C  
ATOM   1432  O   GLN A1460      17.374  72.107  10.639  1.00  0.00           O  
ATOM   1433  CB  GLN A1460      15.843  71.133  13.333  1.00  0.00           C  
ATOM   1434  CG  GLN A1460      14.750  71.497  12.349  1.00  0.00           C  
ATOM   1435  CD  GLN A1460      13.767  72.500  12.929  1.00  0.00           C  
ATOM   1436  OE1 GLN A1460      13.594  72.582  14.152  1.00  0.00           O  
ATOM   1437  NE2 GLN A1460      13.116  73.271  12.055  1.00  0.00           N  
ATOM   1438  N   PHE A1461      17.135  69.865  10.479  1.00  0.00           N  
ATOM   1439  CA  PHE A1461      17.156  69.923   9.019  1.00  0.00           C  
ATOM   1440  C   PHE A1461      15.992  69.219   8.345  1.00  0.00           C  
ATOM   1441  O   PHE A1461      15.565  68.123   8.743  1.00  0.00           O  
ATOM   1442  CB  PHE A1461      18.478  69.375   8.465  1.00  0.00           C  
ATOM   1443  CG  PHE A1461      18.782  67.971   8.895  1.00  0.00           C  
ATOM   1444  CD1 PHE A1461      18.259  66.886   8.193  1.00  0.00           C  
ATOM   1445  CD2 PHE A1461      19.561  67.725  10.028  1.00  0.00           C  
ATOM   1446  CE1 PHE A1461      18.494  65.566   8.616  1.00  0.00           C  
ATOM   1447  CE2 PHE A1461      19.804  66.412  10.459  1.00  0.00           C  
ATOM   1448  CZ  PHE A1461      19.264  65.326   9.744  1.00  0.00           C  
ATOM   1449  N   ALA A1462      15.475  69.867   7.313  1.00  0.00           N  
ATOM   1450  CA  ALA A1462      14.357  69.317   6.567  1.00  0.00           C  
ATOM   1451  C   ALA A1462      14.845  69.037   5.174  1.00  0.00           C  
ATOM   1452  O   ALA A1462      15.828  69.642   4.717  1.00  0.00           O  
ATOM   1453  CB  ALA A1462      13.220  70.301   6.515  1.00  0.00           C  
ATOM   1454  N   VAL A1463      14.146  68.129   4.504  1.00  0.00           N  
ATOM   1455  CA  VAL A1463      14.495  67.755   3.146  1.00  0.00           C  
ATOM   1456  C   VAL A1463      13.350  67.938   2.136  1.00  0.00           C  
ATOM   1457  O   VAL A1463      12.169  67.679   2.425  1.00  0.00           O  
ATOM   1458  CB  VAL A1463      14.963  66.309   3.081  1.00  0.00           C  
ATOM   1459  CG1 VAL A1463      13.761  65.372   3.190  1.00  0.00           C  
ATOM   1460  CG2 VAL A1463      15.709  66.087   1.779  1.00  0.00           C  
ATOM   1461  N   TRP A1464      13.725  68.375   0.938  1.00  0.00           N  
ATOM   1462  CA  TRP A1464      12.764  68.613  -0.117  1.00  0.00           C  
ATOM   1463  C   TRP A1464      12.405  67.373  -0.888  1.00  0.00           C  
ATOM   1464  O   TRP A1464      13.253  66.745  -1.529  1.00  0.00           O  
ATOM   1465  CB  TRP A1464      13.273  69.642  -1.110  1.00  0.00           C  
ATOM   1466  CG  TRP A1464      12.218  69.937  -2.095  1.00  0.00           C  
ATOM   1467  CD1 TRP A1464      12.303  69.854  -3.458  1.00  0.00           C  
ATOM   1468  CD2 TRP A1464      10.877  70.328  -1.794  1.00  0.00           C  
ATOM   1469  NE1 TRP A1464      11.086  70.167  -4.023  1.00  0.00           N  
ATOM   1470  CE2 TRP A1464      10.192  70.451  -3.023  1.00  0.00           C  
ATOM   1471  CE3 TRP A1464      10.181  70.563  -0.600  1.00  0.00           C  
ATOM   1472  CZ2 TRP A1464       8.851  70.834  -3.094  1.00  0.00           C  
ATOM   1473  CZ3 TRP A1464       8.850  70.940  -0.670  1.00  0.00           C  
ATOM   1474  CH2 TRP A1464       8.195  71.060  -1.911  1.00  0.00           C  
ATOM   1475  N   TRP A1465      11.123  67.052  -0.844  1.00  0.00           N  
ATOM   1476  CA  TRP A1465      10.585  65.889  -1.520  1.00  0.00           C  
ATOM   1477  C   TRP A1465       9.877  66.381  -2.772  1.00  0.00           C  
ATOM   1478  O   TRP A1465       8.716  66.788  -2.703  1.00  0.00           O  
ATOM   1479  CB  TRP A1465       9.605  65.220  -0.586  1.00  0.00           C  
ATOM   1480  CG  TRP A1465       8.950  64.065  -1.150  1.00  0.00           C  
ATOM   1481  CD1 TRP A1465       9.442  63.224  -2.098  1.00  0.00           C  
ATOM   1482  CD2 TRP A1465       7.663  63.575  -0.787  1.00  0.00           C  
ATOM   1483  NE1 TRP A1465       8.531  62.224  -2.353  1.00  0.00           N  
ATOM   1484  CE2 TRP A1465       7.425  62.416  -1.561  1.00  0.00           C  
ATOM   1485  CE3 TRP A1465       6.676  63.997   0.117  1.00  0.00           C  
ATOM   1486  CZ2 TRP A1465       6.243  61.673  -1.456  1.00  0.00           C  
ATOM   1487  CZ3 TRP A1465       5.499  63.261   0.223  1.00  0.00           C  
ATOM   1488  CH2 TRP A1465       5.294  62.112  -0.563  1.00  0.00           C  
ATOM   1489  N   PRO A1475      10.551  66.305  -3.940  1.00  0.00           N  
ATOM   1490  CA  PRO A1475       9.984  66.766  -5.221  1.00  0.00           C  
ATOM   1491  C   PRO A1475       8.659  66.114  -5.604  1.00  0.00           C  
ATOM   1492  O   PRO A1475       7.754  66.774  -6.120  1.00  0.00           O  
ATOM   1493  CB  PRO A1475      11.079  66.475  -6.257  1.00  0.00           C  
ATOM   1494  CG  PRO A1475      12.279  66.032  -5.501  1.00  0.00           C  
ATOM   1495  CD  PRO A1475      11.878  65.681  -4.099  1.00  0.00           C  
ATOM   1496  N   GLU A1688       8.555  64.817  -5.350  1.00  0.00           N  
ATOM   1497  CA  GLU A1688       7.348  64.062  -5.664  1.00  0.00           C  
ATOM   1498  C   GLU A1688       6.133  64.575  -4.900  1.00  0.00           C  
ATOM   1499  O   GLU A1688       5.289  65.272  -5.455  1.00  0.00           O  
ATOM   1500  CB  GLU A1688       7.562  62.588  -5.334  1.00  0.00           C  
ATOM   1501  CG  GLU A1688       8.900  62.050  -5.794  1.00  0.00           C  
ATOM   1502  CD  GLU A1688       8.773  61.288  -7.090  1.00  0.00           C  
ATOM   1503  OE1 GLU A1688       8.083  60.238  -7.094  1.00  0.00           O  
ATOM   1504  OE2 GLU A1688       9.356  61.747  -8.101  1.00  0.00           O  
ATOM   1505  N   GLY A1689       6.059  64.219  -3.623  1.00  0.00           N  
ATOM   1506  CA  GLY A1689       4.948  64.626  -2.781  1.00  0.00           C  
ATOM   1507  C   GLY A1689       4.887  66.113  -2.503  1.00  0.00           C  
ATOM   1508  O   GLY A1689       3.967  66.588  -1.840  1.00  0.00           O  
ATOM   1509  N   GLY A1690       5.884  66.844  -2.981  1.00  0.00           N  
ATOM   1510  CA  GLY A1690       5.892  68.284  -2.812  1.00  0.00           C  
ATOM   1511  C   GLY A1690       5.928  68.920  -1.431  1.00  0.00           C  
ATOM   1512  O   GLY A1690       5.424  70.031  -1.257  1.00  0.00           O  
ATOM   1513  N   LYS A1692       6.501  68.262  -0.434  1.00  0.00           N  
ATOM   1514  CA  LYS A1692       6.563  68.926   0.859  1.00  0.00           C  
ATOM   1515  C   LYS A1692       7.921  68.830   1.536  1.00  0.00           C  
ATOM   1516  O   LYS A1692       8.821  68.107   1.094  1.00  0.00           O  
ATOM   1517  CB  LYS A1692       5.445  68.444   1.805  1.00  0.00           C  
ATOM   1518  CG  LYS A1692       5.404  66.962   2.106  1.00  0.00           C  
ATOM   1519  CD  LYS A1692       4.152  66.629   2.922  1.00  0.00           C  
ATOM   1520  CE  LYS A1692       3.380  65.456   2.323  1.00  0.00           C  
ATOM   1521  NZ  LYS A1692       2.125  65.887   1.632  1.00  0.00           N  
ATOM   1522  N   TRP A1693       8.064  69.622   2.589  1.00  0.00           N  
ATOM   1523  CA  TRP A1693       9.276  69.666   3.380  1.00  0.00           C  
ATOM   1524  C   TRP A1693       9.178  68.623   4.482  1.00  0.00           C  
ATOM   1525  O   TRP A1693       8.172  68.543   5.192  1.00  0.00           O  
ATOM   1526  CB  TRP A1693       9.420  71.040   4.010  1.00  0.00           C  
ATOM   1527  CG  TRP A1693      10.165  71.993   3.171  1.00  0.00           C  
ATOM   1528  CD1 TRP A1693       9.710  73.180   2.684  1.00  0.00           C  
ATOM   1529  CD2 TRP A1693      11.529  71.884   2.764  1.00  0.00           C  
ATOM   1530  NE1 TRP A1693      10.711  73.826   2.000  1.00  0.00           N  
ATOM   1531  CE2 TRP A1693      11.842  73.053   2.035  1.00  0.00           C  
ATOM   1532  CE3 TRP A1693      12.524  70.913   2.950  1.00  0.00           C  
ATOM   1533  CZ2 TRP A1693      13.109  73.281   1.483  1.00  0.00           C  
ATOM   1534  CZ3 TRP A1693      13.786  71.137   2.402  1.00  0.00           C  
ATOM   1535  CH2 TRP A1693      14.066  72.317   1.677  1.00  0.00           C  
ATOM   1536  N   LEU A1700      10.220  67.819   4.629  1.00  0.00           N  
ATOM   1537  CA  LEU A1700      10.211  66.805   5.664  1.00  0.00           C  
ATOM   1538  C   LEU A1700      11.282  67.090   6.669  1.00  0.00           C  
ATOM   1539  O   LEU A1700      12.460  67.231   6.327  1.00  0.00           O  
ATOM   1540  CB  LEU A1700      10.441  65.427   5.068  1.00  0.00           C  
ATOM   1541  CG  LEU A1700       9.855  65.388   3.666  1.00  0.00           C  
ATOM   1542  CD1 LEU A1700      10.166  64.052   3.018  1.00  0.00           C  
ATOM   1543  CD2 LEU A1700       8.345  65.651   3.751  1.00  0.00           C  
ATOM   1544  N   GLU A1701      10.855  67.208   7.915  1.00  0.00           N  
ATOM   1545  CA  GLU A1701      11.788  67.433   8.991  1.00  0.00           C  
ATOM   1546  C   GLU A1701      12.381  66.050   9.185  1.00  0.00           C  
ATOM   1547  O   GLU A1701      11.657  65.088   9.470  1.00  0.00           O  
ATOM   1548  CB  GLU A1701      11.046  67.913  10.228  1.00  0.00           C  
ATOM   1549  CG  GLU A1701      10.536  69.340  10.073  1.00  0.00           C  
ATOM   1550  CD  GLU A1701      11.660  70.351   9.817  1.00  0.00           C  
ATOM   1551  OE1 GLU A1701      12.848  70.003  10.035  1.00  0.00           O  
ATOM   1552  OE2 GLU A1701      11.353  71.496   9.401  1.00  0.00           O  
ATOM   1553  N   LEU A1702      13.694  65.952   9.002  1.00  0.00           N  
ATOM   1554  CA  LEU A1702      14.373  64.678   9.103  1.00  0.00           C  
ATOM   1555  C   LEU A1702      15.062  64.328  10.405  1.00  0.00           C  
ATOM   1556  O   LEU A1702      14.909  63.208  10.912  1.00  0.00           O  
ATOM   1557  CB  LEU A1702      15.378  64.568   7.978  1.00  0.00           C  
ATOM   1558  CG  LEU A1702      15.073  63.422   7.030  1.00  0.00           C  
ATOM   1559  CD1 LEU A1702      13.678  62.840   7.281  1.00  0.00           C  
ATOM   1560  CD2 LEU A1702      15.188  63.960   5.628  1.00  0.00           C  
ATOM   1561  N   GLY A1703      15.834  65.274  10.925  1.00  0.00           N  
ATOM   1562  CA  GLY A1703      16.549  65.039  12.160  1.00  0.00           C  
ATOM   1563  C   GLY A1703      17.320  66.262  12.617  1.00  0.00           C  
ATOM   1564  O   GLY A1703      17.194  67.352  12.051  1.00  0.00           O  
ATOM   1565  N   GLY A1704      18.122  66.085  13.660  1.00  0.00           N  
ATOM   1566  CA  GLY A1704      18.897  67.191  14.181  1.00  0.00           C  
ATOM   1567  C   GLY A1704      20.361  66.920  13.967  1.00  0.00           C  
ATOM   1568  O   GLY A1704      20.766  65.774  13.763  1.00  0.00           O  
ATOM   1569  N   ALA A1705      21.158  67.978  14.007  1.00  0.00           N  
ATOM   1570  CA  ALA A1705      22.598  67.866  13.827  1.00  0.00           C  
ATOM   1571  C   ALA A1705      23.272  69.103  14.429  1.00  0.00           C  
ATOM   1572  O   ALA A1705      22.611  69.936  15.063  1.00  0.00           O  
ATOM   1573  CB  ALA A1705      22.940  67.737  12.326  1.00  0.00           C  
ATOM   1574  N   GLY A1706      24.580  69.228  14.228  1.00  0.00           N  
ATOM   1575  CA  GLY A1706      25.289  70.364  14.779  1.00  0.00           C  
ATOM   1576  C   GLY A1706      26.751  70.057  15.025  1.00  0.00           C  
ATOM   1577  O   GLY A1706      27.235  68.946  14.783  1.00  0.00           O  
ATOM   1578  N   MET A1707      27.467  71.061  15.502  1.00  0.00           N  
ATOM   1579  CA  MET A1707      28.878  70.899  15.780  1.00  0.00           C  
ATOM   1580  C   MET A1707      29.044  70.369  17.190  1.00  0.00           C  
ATOM   1581  O   MET A1707      28.600  71.007  18.160  1.00  0.00           O  
ATOM   1582  CB  MET A1707      29.595  72.241  15.638  1.00  0.00           C  
ATOM   1583  CG  MET A1707      29.552  72.812  14.223  1.00  0.00           C  
ATOM   1584  SD  MET A1707      30.011  71.581  12.978  1.00  0.00           S  
ATOM   1585  CE  MET A1707      31.828  71.782  13.029  1.00  0.00           C  
ATOM   1586  N   VAL A1708      29.669  69.198  17.302  1.00  0.00           N  
ATOM   1587  CA  VAL A1708      29.905  68.595  18.607  1.00  0.00           C  
ATOM   1588  C   VAL A1708      30.303  69.634  19.666  1.00  0.00           C  
ATOM   1589  O   VAL A1708      31.211  70.462  19.475  1.00  0.00           O  
ATOM   1590  CB  VAL A1708      30.998  67.524  18.550  1.00  0.00           C  
ATOM   1591  CG1 VAL A1708      31.283  67.011  19.988  1.00  0.00           C  
ATOM   1592  CG2 VAL A1708      30.559  66.391  17.606  1.00  0.00           C  
ATOM   1593  N   HIS A1709      29.601  69.577  20.792  1.00  0.00           N  
ATOM   1594  CA  HIS A1709      29.835  70.505  21.886  1.00  0.00           C  
ATOM   1595  C   HIS A1709      31.183  70.265  22.566  1.00  0.00           C  
ATOM   1596  O   HIS A1709      31.627  69.116  22.710  1.00  0.00           O  
ATOM   1597  CB  HIS A1709      28.703  70.388  22.930  1.00  0.00           C  
ATOM   1598  CG  HIS A1709      28.697  71.498  23.944  1.00  0.00           C  
ATOM   1599  ND1 HIS A1709      27.788  72.532  23.903  1.00  0.00           N  
ATOM   1600  CD2 HIS A1709      29.529  71.769  24.975  1.00  0.00           C  
ATOM   1601  CE1 HIS A1709      28.064  73.399  24.867  1.00  0.00           C  
ATOM   1602  NE2 HIS A1709      29.119  72.955  25.530  1.00  0.00           N  
ATOM   1603  N   PRO A1710      31.870  71.357  22.951  1.00  0.00           N  
ATOM   1604  CA  PRO A1710      33.169  71.268  23.633  1.00  0.00           C  
ATOM   1605  C   PRO A1710      33.140  70.384  24.921  1.00  0.00           C  
ATOM   1606  O   PRO A1710      34.051  69.579  25.149  1.00  0.00           O  
ATOM   1607  CB  PRO A1710      33.522  72.725  23.956  1.00  0.00           C  
ATOM   1608  CG  PRO A1710      32.649  73.568  23.123  1.00  0.00           C  
ATOM   1609  CD  PRO A1710      31.468  72.751  22.676  1.00  0.00           C  
ATOM   1610  N   LYS A1711      32.100  70.525  25.748  1.00  0.00           N  
ATOM   1611  CA  LYS A1711      31.998  69.750  26.984  1.00  0.00           C  
ATOM   1612  C   LYS A1711      31.863  68.257  26.722  1.00  0.00           C  
ATOM   1613  O   LYS A1711      32.112  67.439  27.610  1.00  0.00           O  
ATOM   1614  CB  LYS A1711      30.818  70.231  27.834  1.00  0.00           C  
ATOM   1615  CG  LYS A1711      30.943  71.668  28.325  1.00  0.00           C  
ATOM   1616  CD  LYS A1711      30.902  71.780  29.849  1.00  0.00           C  
ATOM   1617  CE  LYS A1711      29.483  72.033  30.377  1.00  0.00           C  
ATOM   1618  NZ  LYS A1711      28.957  73.408  30.073  1.00  0.00           N  
ATOM   1619  N   VAL A1742      31.454  67.897  25.511  1.00  0.00           N  
ATOM   1620  CA  VAL A1742      31.324  66.486  25.170  1.00  0.00           C  
ATOM   1621  C   VAL A1742      32.736  65.972  24.933  1.00  0.00           C  
ATOM   1622  O   VAL A1742      33.138  64.931  25.456  1.00  0.00           O  
ATOM   1623  CB  VAL A1742      30.496  66.273  23.876  1.00  0.00           C  
ATOM   1624  CG1 VAL A1742      30.496  64.799  23.492  1.00  0.00           C  
ATOM   1625  CG2 VAL A1742      29.071  66.758  24.077  1.00  0.00           C  
ATOM   1626  N   PHE A1743      33.491  66.712  24.129  1.00  0.00           N  
ATOM   1627  CA  PHE A1743      34.869  66.331  23.848  1.00  0.00           C  
ATOM   1628  C   PHE A1743      35.601  66.222  25.198  1.00  0.00           C  
ATOM   1629  O   PHE A1743      36.280  65.224  25.470  1.00  0.00           O  
ATOM   1630  CB  PHE A1743      35.523  67.380  22.935  1.00  0.00           C  
ATOM   1631  CG  PHE A1743      35.230  67.174  21.455  1.00  0.00           C  
ATOM   1632  CD1 PHE A1743      35.241  65.892  20.891  1.00  0.00           C  
ATOM   1633  CD2 PHE A1743      35.005  68.261  20.614  1.00  0.00           C  
ATOM   1634  CE1 PHE A1743      35.026  65.702  19.513  1.00  0.00           C  
ATOM   1635  CE2 PHE A1743      34.791  68.076  19.234  1.00  0.00           C  
ATOM   1636  CZ  PHE A1743      34.810  66.802  18.690  1.00  0.00           C  
ATOM   1637  N   GLN A1744      35.422  67.246  26.038  1.00  0.00           N  
ATOM   1638  CA  GLN A1744      36.010  67.314  27.375  1.00  0.00           C  
ATOM   1639  C   GLN A1744      35.733  66.020  28.125  1.00  0.00           C  
ATOM   1640  O   GLN A1744      36.649  65.367  28.643  1.00  0.00           O  
ATOM   1641  CB  GLN A1744      35.387  68.457  28.163  1.00  0.00           C  
ATOM   1642  CG  GLN A1744      36.319  69.594  28.466  1.00  0.00           C  
ATOM   1643  CD  GLN A1744      35.887  70.872  27.789  1.00  0.00           C  
ATOM   1644  OE1 GLN A1744      36.453  71.265  26.769  1.00  0.00           O  
ATOM   1645  NE2 GLN A1744      34.873  71.529  28.348  1.00  0.00           N  
ATOM   1646  N   ALA A1748      34.453  65.670  28.193  1.00  0.00           N  
ATOM   1647  CA  ALA A1748      34.017  64.454  28.859  1.00  0.00           C  
ATOM   1648  C   ALA A1748      34.832  63.269  28.366  1.00  0.00           C  
ATOM   1649  O   ALA A1748      35.475  62.557  29.148  1.00  0.00           O  
ATOM   1650  CB  ALA A1748      32.548  64.212  28.577  1.00  0.00           C  
ATOM   1651  N   VAL A1749      34.802  63.067  27.057  1.00  0.00           N  
ATOM   1652  CA  VAL A1749      35.517  61.964  26.442  1.00  0.00           C  
ATOM   1653  C   VAL A1749      36.945  61.855  26.932  1.00  0.00           C  
ATOM   1654  O   VAL A1749      37.337  60.847  27.531  1.00  0.00           O  
ATOM   1655  CB  VAL A1749      35.535  62.109  24.920  1.00  0.00           C  
ATOM   1656  CG1 VAL A1749      36.160  60.865  24.287  1.00  0.00           C  
ATOM   1657  CG2 VAL A1749      34.118  62.330  24.422  1.00  0.00           C  
ATOM   1658  N   ASP A1750      37.727  62.894  26.681  1.00  0.00           N  
ATOM   1659  CA  ASP A1750      39.112  62.871  27.105  1.00  0.00           C  
ATOM   1660  C   ASP A1750      39.255  62.540  28.585  1.00  0.00           C  
ATOM   1661  O   ASP A1750      40.075  61.706  28.957  1.00  0.00           O  
ATOM   1662  CB  ASP A1750      39.783  64.201  26.773  1.00  0.00           C  
ATOM   1663  CG  ASP A1750      40.277  64.250  25.325  1.00  0.00           C  
ATOM   1664  OD1 ASP A1750      40.383  63.172  24.690  1.00  0.00           O  
ATOM   1665  OD2 ASP A1750      40.555  65.361  24.819  1.00  0.00           O  
ATOM   1666  N   ALA A1751      38.426  63.164  29.417  1.00  0.00           N  
ATOM   1667  CA  ALA A1751      38.450  62.943  30.866  1.00  0.00           C  
ATOM   1668  C   ALA A1751      38.273  61.488  31.270  1.00  0.00           C  
ATOM   1669  O   ALA A1751      38.944  60.989  32.173  1.00  0.00           O  
ATOM   1670  CB  ALA A1751      37.379  63.771  31.525  1.00  0.00           C  
ATOM   1671  N   TYR A1752      37.346  60.816  30.614  1.00  0.00           N  
ATOM   1672  CA  TYR A1752      37.090  59.424  30.918  1.00  0.00           C  
ATOM   1673  C   TYR A1752      38.228  58.567  30.390  1.00  0.00           C  
ATOM   1674  O   TYR A1752      38.571  57.534  30.975  1.00  0.00           O  
ATOM   1675  CB  TYR A1752      35.782  59.008  30.267  1.00  0.00           C  
ATOM   1676  CG  TYR A1752      35.322  57.617  30.608  1.00  0.00           C  
ATOM   1677  CD1 TYR A1752      34.724  57.341  31.842  1.00  0.00           C  
ATOM   1678  CD2 TYR A1752      35.429  56.587  29.674  1.00  0.00           C  
ATOM   1679  CE1 TYR A1752      34.237  56.066  32.135  1.00  0.00           C  
ATOM   1680  CE2 TYR A1752      34.950  55.313  29.951  1.00  0.00           C  
ATOM   1681  CZ  TYR A1752      34.349  55.057  31.182  1.00  0.00           C  
ATOM   1682  OH  TYR A1752      33.848  53.799  31.447  1.00  0.00           O  
ATOM   1683  N   ARG A1753      38.800  58.998  29.271  1.00  0.00           N  
ATOM   1684  CA  ARG A1753      39.902  58.273  28.646  1.00  0.00           C  
ATOM   1685  C   ARG A1753      41.087  58.215  29.593  1.00  0.00           C  
ATOM   1686  O   ARG A1753      41.665  57.160  29.833  1.00  0.00           O  
ATOM   1687  CB  ARG A1753      40.345  58.972  27.360  1.00  0.00           C  
ATOM   1688  CG  ARG A1753      39.565  58.597  26.126  1.00  0.00           C  
ATOM   1689  CD  ARG A1753      39.865  59.594  25.037  1.00  0.00           C  
ATOM   1690  NE  ARG A1753      41.191  59.354  24.482  1.00  0.00           N  
ATOM   1691  CZ  ARG A1753      41.462  58.428  23.564  1.00  0.00           C  
ATOM   1692  NH1 ARG A1753      40.498  57.650  23.092  1.00  0.00           N  
ATOM   1693  NH2 ARG A1753      42.703  58.266  23.130  1.00  0.00           N  
ATOM   1694  N   GLU A1757      41.455  59.373  30.115  1.00  0.00           N  
ATOM   1695  CA  GLU A1757      42.572  59.457  31.027  1.00  0.00           C  
ATOM   1696  C   GLU A1757      42.253  58.641  32.268  1.00  0.00           C  
ATOM   1697  O   GLU A1757      43.112  57.938  32.787  1.00  0.00           O  
ATOM   1698  CB  GLU A1757      42.828  60.911  31.387  1.00  0.00           C  
ATOM   1699  CG  GLU A1757      42.216  61.322  32.694  1.00  0.00           C  
ATOM   1700  CD  GLU A1757      43.263  61.750  33.700  1.00  0.00           C  
ATOM   1701  OE1 GLU A1757      43.795  62.874  33.547  1.00  0.00           O  
ATOM   1702  OE2 GLU A1757      43.554  60.968  34.638  1.00  0.00           O  
ATOM   1703  N   ARG A1758      41.017  58.723  32.743  1.00  0.00           N  
ATOM   1704  CA  ARG A1758      40.637  57.955  33.909  1.00  0.00           C  
ATOM   1705  C   ARG A1758      40.855  56.472  33.581  1.00  0.00           C  
ATOM   1706  O   ARG A1758      41.017  55.645  34.477  1.00  0.00           O  
ATOM   1707  CB  ARG A1758      39.175  58.215  34.258  1.00  0.00           C  
ATOM   1708  CG  ARG A1758      38.564  57.136  35.121  1.00  0.00           C  
ATOM   1709  CD  ARG A1758      37.857  57.735  36.312  1.00  0.00           C  
ATOM   1710  NE  ARG A1758      36.486  58.093  35.968  1.00  0.00           N  
ATOM   1711  CZ  ARG A1758      35.413  57.412  36.360  1.00  0.00           C  
ATOM   1712  NH1 ARG A1758      35.558  56.328  37.114  1.00  0.00           N  
ATOM   1713  NH2 ARG A1758      34.197  57.814  35.996  1.00  0.00           N  
ATOM   1714  N   LEU A1759      40.866  56.149  32.289  1.00  0.00           N  
ATOM   1715  CA  LEU A1759      41.079  54.775  31.826  1.00  0.00           C  
ATOM   1716  C   LEU A1759      42.530  54.532  31.434  1.00  0.00           C  
ATOM   1717  O   LEU A1759      42.876  53.452  30.940  1.00  0.00           O  
ATOM   1718  CB  LEU A1759      40.206  54.472  30.614  1.00  0.00           C  
ATOM   1719  CG  LEU A1759      38.790  54.026  30.940  1.00  0.00           C  
ATOM   1720  CD1 LEU A1759      38.168  53.436  29.698  1.00  0.00           C  
ATOM   1721  CD2 LEU A1759      38.807  53.011  32.070  1.00  0.00           C  
ATOM   1722  N   GLY A1760      43.364  55.548  31.635  1.00  0.00           N  
ATOM   1723  CA  GLY A1760      44.771  55.437  31.303  1.00  0.00           C  
ATOM   1724  C   GLY A1760      45.185  55.932  29.925  1.00  0.00           C  
ATOM   1725  O   GLY A1760      46.376  56.104  29.691  1.00  0.00           O  
ATOM   1726  N   LEU A1764      44.230  56.167  29.019  1.00  0.00           N  
ATOM   1727  CA  LEU A1764      44.535  56.639  27.652  1.00  0.00           C  
ATOM   1728  C   LEU A1764      44.892  58.125  27.549  1.00  0.00           C  
ATOM   1729  O   LEU A1764      44.433  58.949  28.353  1.00  0.00           O  
ATOM   1730  CB  LEU A1764      43.351  56.403  26.706  1.00  0.00           C  
ATOM   1731  CG  LEU A1764      42.790  55.016  26.428  1.00  0.00           C  
ATOM   1732  CD1 LEU A1764      43.863  53.988  26.650  1.00  0.00           C  
ATOM   1733  CD2 LEU A1764      41.582  54.763  27.332  1.00  0.00           C  
ATOM   1734  N   PRO A1765      45.716  58.486  26.539  1.00  0.00           N  
ATOM   1735  CA  PRO A1765      46.133  59.877  26.311  1.00  0.00           C  
ATOM   1736  C   PRO A1765      44.997  60.616  25.617  1.00  0.00           C  
ATOM   1737  O   PRO A1765      44.243  60.022  24.858  1.00  0.00           O  
ATOM   1738  CB  PRO A1765      47.343  59.745  25.399  1.00  0.00           C  
ATOM   1739  CG  PRO A1765      47.075  58.496  24.620  1.00  0.00           C  
ATOM   1740  CD  PRO A1765      46.313  57.569  25.547  1.00  0.00           C  
ATOM   1741  N   PRO A1767      44.865  61.921  25.859  1.00  0.00           N  
ATOM   1742  CA  PRO A1767      43.797  62.717  25.235  1.00  0.00           C  
ATOM   1743  C   PRO A1767      43.928  62.766  23.706  1.00  0.00           C  
ATOM   1744  O   PRO A1767      45.032  62.922  23.180  1.00  0.00           O  
ATOM   1745  CB  PRO A1767      43.966  64.099  25.865  1.00  0.00           C  
ATOM   1746  CG  PRO A1767      45.392  64.145  26.263  1.00  0.00           C  
ATOM   1747  CD  PRO A1767      45.733  62.747  26.708  1.00  0.00           C  
ATOM   1748  N   ALA A1768      42.807  62.652  22.997  1.00  0.00           N  
ATOM   1749  CA  ALA A1768      42.840  62.661  21.534  1.00  0.00           C  
ATOM   1750  C   ALA A1768      41.933  63.688  20.872  1.00  0.00           C  
ATOM   1751  O   ALA A1768      42.035  63.916  19.664  1.00  0.00           O  
ATOM   1752  CB  ALA A1768      42.483  61.269  20.999  1.00  0.00           C  
ATOM   1753  N   TYR A1770      41.062  64.317  21.656  1.00  0.00           N  
ATOM   1754  CA  TYR A1770      40.109  65.252  21.094  1.00  0.00           C  
ATOM   1755  C   TYR A1770      40.302  66.730  21.338  1.00  0.00           C  
ATOM   1756  O   TYR A1770      39.406  67.538  21.088  1.00  0.00           O  
ATOM   1757  CB  TYR A1770      38.723  64.793  21.496  1.00  0.00           C  
ATOM   1758  CG  TYR A1770      38.462  63.425  20.926  1.00  0.00           C  
ATOM   1759  CD1 TYR A1770      38.005  63.280  19.614  1.00  0.00           C  
ATOM   1760  CD2 TYR A1770      38.723  62.267  21.668  1.00  0.00           C  
ATOM   1761  CE1 TYR A1770      37.820  62.016  19.047  1.00  0.00           C  
ATOM   1762  CE2 TYR A1770      38.539  60.992  21.106  1.00  0.00           C  
ATOM   1763  CZ  TYR A1770      38.084  60.881  19.794  1.00  0.00           C  
ATOM   1764  OH  TYR A1770      37.879  59.652  19.209  1.00  0.00           O  
ATOM   1765  N   ARG A1771      41.487  67.081  21.815  1.00  0.00           N  
ATOM   1766  CA  ARG A1771      41.850  68.473  22.024  1.00  0.00           C  
ATOM   1767  C   ARG A1771      42.179  68.916  20.596  1.00  0.00           C  
ATOM   1768  O   ARG A1771      42.655  68.102  19.795  1.00  0.00           O  
ATOM   1769  CB  ARG A1771      43.113  68.531  22.866  1.00  0.00           C  
ATOM   1770  CG  ARG A1771      43.189  69.647  23.865  1.00  0.00           C  
ATOM   1771  CD  ARG A1771      43.830  69.102  25.123  1.00  0.00           C  
ATOM   1772  NE  ARG A1771      43.000  68.038  25.680  1.00  0.00           N  
ATOM   1773  CZ  ARG A1771      43.190  67.475  26.869  1.00  0.00           C  
ATOM   1774  NH1 ARG A1771      44.197  67.872  27.640  1.00  0.00           N  
ATOM   1775  NH2 ARG A1771      42.357  66.530  27.294  1.00  0.00           N  
ATOM   1776  N   GLY A1772      41.921  70.170  20.253  1.00  0.00           N  
ATOM   1777  CA  GLY A1772      42.249  70.618  18.901  1.00  0.00           C  
ATOM   1778  C   GLY A1772      41.682  69.924  17.648  1.00  0.00           C  
ATOM   1779  O   GLY A1772      42.298  69.986  16.576  1.00  0.00           O  
ATOM   1780  N   VAL A1773      40.533  69.257  17.776  1.00  0.00           N  
ATOM   1781  CA  VAL A1773      39.857  68.609  16.644  1.00  0.00           C  
ATOM   1782  C   VAL A1773      38.428  69.160  16.649  1.00  0.00           C  
ATOM   1783  O   VAL A1773      37.955  69.662  17.668  1.00  0.00           O  
ATOM   1784  CB  VAL A1773      39.778  67.062  16.775  1.00  0.00           C  
ATOM   1785  CG1 VAL A1773      41.124  66.509  17.096  1.00  0.00           C  
ATOM   1786  CG2 VAL A1773      38.772  66.666  17.848  1.00  0.00           C  
ATOM   1787  N   THR A1774      37.749  69.079  15.512  1.00  0.00           N  
ATOM   1788  CA  THR A1774      36.385  69.574  15.404  1.00  0.00           C  
ATOM   1789  C   THR A1774      35.518  68.393  15.045  1.00  0.00           C  
ATOM   1790  O   THR A1774      36.021  67.281  14.890  1.00  0.00           O  
ATOM   1791  CB  THR A1774      36.264  70.625  14.299  1.00  0.00           C  
ATOM   1792  OG1 THR A1774      37.071  71.751  14.622  1.00  0.00           O  
ATOM   1793  CG2 THR A1774      34.861  71.099  14.174  1.00  0.00           C  
ATOM   1794  N   GLY A1775      34.217  68.623  14.909  1.00  0.00           N  
ATOM   1795  CA  GLY A1775      33.323  67.539  14.556  1.00  0.00           C  
ATOM   1796  C   GLY A1775      31.857  67.917  14.491  1.00  0.00           C  
ATOM   1797  O   GLY A1775      31.402  68.897  15.083  1.00  0.00           O  
ATOM   1798  N   PHE A1776      31.108  67.137  13.732  1.00  0.00           N  
ATOM   1799  CA  PHE A1776      29.696  67.371  13.631  1.00  0.00           C  
ATOM   1800  C   PHE A1776      29.061  66.007  13.760  1.00  0.00           C  
ATOM   1801  O   PHE A1776      29.692  64.970  13.494  1.00  0.00           O  
ATOM   1802  CB  PHE A1776      29.325  68.065  12.303  1.00  0.00           C  
ATOM   1803  CG  PHE A1776      29.501  67.211  11.074  1.00  0.00           C  
ATOM   1804  CD1 PHE A1776      28.656  66.131  10.822  1.00  0.00           C  
ATOM   1805  CD2 PHE A1776      30.475  67.534  10.133  1.00  0.00           C  
ATOM   1806  CE1 PHE A1776      28.783  65.388   9.641  1.00  0.00           C  
ATOM   1807  CE2 PHE A1776      30.610  66.797   8.949  1.00  0.00           C  
ATOM   1808  CZ  PHE A1776      29.763  65.723   8.702  1.00  0.00           C  
ATOM   1809  N   ALA A1777      27.818  66.013  14.202  1.00  0.00           N  
ATOM   1810  CA  ALA A1777      27.086  64.789  14.385  1.00  0.00           C  
ATOM   1811  C   ALA A1777      25.662  65.123  14.029  1.00  0.00           C  
ATOM   1812  O   ALA A1777      25.289  66.297  14.046  1.00  0.00           O  
ATOM   1813  CB  ALA A1777      27.176  64.344  15.827  1.00  0.00           C  
ATOM   1814  N   PHE A1778      24.887  64.093  13.691  1.00  0.00           N  
ATOM   1815  CA  PHE A1778      23.475  64.233  13.344  1.00  0.00           C  
ATOM   1816  C   PHE A1778      22.744  62.936  13.685  1.00  0.00           C  
ATOM   1817  O   PHE A1778      23.367  61.893  13.910  1.00  0.00           O  
ATOM   1818  CB  PHE A1778      23.309  64.552  11.849  1.00  0.00           C  
ATOM   1819  CG  PHE A1778      23.756  63.444  10.935  1.00  0.00           C  
ATOM   1820  CD1 PHE A1778      23.017  62.270  10.823  1.00  0.00           C  
ATOM   1821  CD2 PHE A1778      24.931  63.565  10.200  1.00  0.00           C  
ATOM   1822  CE1 PHE A1778      23.440  61.235   9.995  1.00  0.00           C  
ATOM   1823  CE2 PHE A1778      25.365  62.532   9.368  1.00  0.00           C  
ATOM   1824  CZ  PHE A1778      24.621  61.367   9.266  1.00  0.00           C  
ATOM   1825  N   GLY A1779      21.421  63.001  13.731  1.00  0.00           N  
ATOM   1826  CA  GLY A1779      20.644  61.815  14.028  1.00  0.00           C  
ATOM   1827  C   GLY A1779      19.274  61.977  13.415  1.00  0.00           C  
ATOM   1828  O   GLY A1779      18.692  63.065  13.492  1.00  0.00           O  
ATOM   1829  N   LEU A1782      18.755  60.929  12.782  1.00  0.00           N  
ATOM   1830  CA  LEU A1782      17.428  61.043  12.196  1.00  0.00           C  
ATOM   1831  C   LEU A1782      16.510  59.855  12.495  1.00  0.00           C  
ATOM   1832  O   LEU A1782      16.976  58.737  12.724  1.00  0.00           O  
ATOM   1833  CB  LEU A1782      17.527  61.300  10.682  1.00  0.00           C  
ATOM   1834  CG  LEU A1782      18.193  60.337   9.695  1.00  0.00           C  
ATOM   1835  CD1 LEU A1782      19.439  60.986   9.145  1.00  0.00           C  
ATOM   1836  CD2 LEU A1782      18.535  59.032  10.350  1.00  0.00           C  
ATOM   1837  N   GLY A1783      15.205  60.125  12.533  1.00  0.00           N  
ATOM   1838  CA  GLY A1783      14.233  59.080  12.795  1.00  0.00           C  
ATOM   1839  C   GLY A1783      14.073  58.216  11.558  1.00  0.00           C  
ATOM   1840  O   GLY A1783      13.764  58.728  10.483  1.00  0.00           O  
ATOM   1841  N   VAL A1784      14.284  56.910  11.709  1.00  0.00           N  
ATOM   1842  CA  VAL A1784      14.183  55.968  10.598  1.00  0.00           C  
ATOM   1843  C   VAL A1784      12.756  55.605  10.158  1.00  0.00           C  
ATOM   1844  O   VAL A1784      12.459  55.585   8.964  1.00  0.00           O  
ATOM   1845  CB  VAL A1784      14.938  54.664  10.932  1.00  0.00           C  
ATOM   1846  CG1 VAL A1784      14.739  53.638   9.822  1.00  0.00           C  
ATOM   1847  CG2 VAL A1784      16.418  54.956  11.139  1.00  0.00           C  
ATOM   1848  N   GLU A1785      11.886  55.314  11.126  1.00  0.00           N  
ATOM   1849  CA  GLU A1785      10.499  54.926  10.863  1.00  0.00           C  
ATOM   1850  C   GLU A1785       9.779  55.928   9.994  1.00  0.00           C  
ATOM   1851  O   GLU A1785       9.097  55.561   9.044  1.00  0.00           O  
ATOM   1852  CB  GLU A1785       9.733  54.783  12.171  1.00  0.00           C  
ATOM   1853  CG  GLU A1785       9.777  53.384  12.743  1.00  0.00           C  
ATOM   1854  CD  GLU A1785      10.860  53.225  13.789  1.00  0.00           C  
ATOM   1855  OE1 GLU A1785      11.645  54.187  13.968  1.00  0.00           O  
ATOM   1856  OE2 GLU A1785      10.923  52.147  14.430  1.00  0.00           O  
ATOM   1857  N   ARG A1786       9.924  57.199  10.348  1.00  0.00           N  
ATOM   1858  CA  ARG A1786       9.304  58.294   9.623  1.00  0.00           C  
ATOM   1859  C   ARG A1786       9.640  58.176   8.150  1.00  0.00           C  
ATOM   1860  O   ARG A1786       8.752  58.050   7.303  1.00  0.00           O  
ATOM   1861  CB  ARG A1786       9.822  59.625  10.166  1.00  0.00           C  
ATOM   1862  CG  ARG A1786       8.731  60.590  10.543  1.00  0.00           C  
ATOM   1863  CD  ARG A1786       7.811  60.012  11.611  1.00  0.00           C  
ATOM   1864  NE  ARG A1786       6.707  60.921  11.905  1.00  0.00           N  
ATOM   1865  CZ  ARG A1786       5.647  61.098  11.118  1.00  0.00           C  
ATOM   1866  NH1 ARG A1786       5.547  60.429   9.971  1.00  0.00           N  
ATOM   1867  NH2 ARG A1786       4.702  61.966  11.467  1.00  0.00           N  
ATOM   1868  N   LEU A1787      10.938  58.207   7.861  1.00  0.00           N  
ATOM   1869  CA  LEU A1787      11.464  58.096   6.502  1.00  0.00           C  
ATOM   1870  C   LEU A1787      11.006  56.817   5.790  1.00  0.00           C  
ATOM   1871  O   LEU A1787      10.603  56.848   4.628  1.00  0.00           O  
ATOM   1872  CB  LEU A1787      12.988  58.129   6.552  1.00  0.00           C  
ATOM   1873  CG  LEU A1787      13.693  58.090   5.203  1.00  0.00           C  
ATOM   1874  CD1 LEU A1787      13.543  59.440   4.540  1.00  0.00           C  
ATOM   1875  CD2 LEU A1787      15.162  57.712   5.383  1.00  0.00           C  
ATOM   1876  N   ALA A1788      11.073  55.695   6.499  1.00  0.00           N  
ATOM   1877  CA  ALA A1788      10.668  54.413   5.946  1.00  0.00           C  
ATOM   1878  C   ALA A1788       9.213  54.498   5.515  1.00  0.00           C  
ATOM   1879  O   ALA A1788       8.834  54.002   4.453  1.00  0.00           O  
ATOM   1880  CB  ALA A1788      10.849  53.312   6.991  1.00  0.00           C  
ATOM   1881  N   MET A1789       8.402  55.135   6.353  1.00  0.00           N  
ATOM   1882  CA  MET A1789       6.983  55.298   6.075  1.00  0.00           C  
ATOM   1883  C   MET A1789       6.793  56.147   4.828  1.00  0.00           C  
ATOM   1884  O   MET A1789       6.045  55.781   3.934  1.00  0.00           O  
ATOM   1885  CB  MET A1789       6.287  55.952   7.267  1.00  0.00           C  
ATOM   1886  CG  MET A1789       6.078  55.015   8.451  1.00  0.00           C  
ATOM   1887  SD  MET A1789       5.048  55.742   9.760  1.00  0.00           S  
ATOM   1888  CE  MET A1789       5.940  57.291  10.133  1.00  0.00           C  
ATOM   1889  N   LEU A1790       7.469  57.285   4.768  1.00  0.00           N  
ATOM   1890  CA  LEU A1790       7.368  58.149   3.604  1.00  0.00           C  
ATOM   1891  C   LEU A1790       7.893  57.418   2.380  1.00  0.00           C  
ATOM   1892  O   LEU A1790       7.278  57.442   1.321  1.00  0.00           O  
ATOM   1893  CB  LEU A1790       8.184  59.419   3.803  1.00  0.00           C  
ATOM   1894  CG  LEU A1790       7.760  60.598   2.921  1.00  0.00           C  
ATOM   1895  CD1 LEU A1790       7.933  61.885   3.702  1.00  0.00           C  
ATOM   1896  CD2 LEU A1790       8.577  60.649   1.640  1.00  0.00           C  
ATOM   1897  N   ARG A1791       9.037  56.763   2.527  1.00  0.00           N  
ATOM   1898  CA  ARG A1791       9.624  56.050   1.408  1.00  0.00           C  
ATOM   1899  C   ARG A1791       8.729  54.919   0.905  1.00  0.00           C  
ATOM   1900  O   ARG A1791       8.119  55.049  -0.148  1.00  0.00           O  
ATOM   1901  CB  ARG A1791      11.011  55.496   1.779  1.00  0.00           C  
ATOM   1902  CG  ARG A1791      11.778  54.867   0.592  1.00  0.00           C  
ATOM   1903  CD  ARG A1791      13.275  55.181   0.623  1.00  0.00           C  
ATOM   1904  NE  ARG A1791      13.779  55.759  -0.629  1.00  0.00           N  
ATOM   1905  CZ  ARG A1791      13.365  56.911  -1.155  1.00  0.00           C  
ATOM   1906  NH1 ARG A1791      12.432  57.628  -0.549  1.00  0.00           N  
ATOM   1907  NH2 ARG A1791      13.896  57.357  -2.286  1.00  0.00           N  
ATOM   1908  N   TYR A1792       8.647  53.822   1.662  1.00  0.00           N  
ATOM   1909  CA  TYR A1792       7.851  52.648   1.272  1.00  0.00           C  
ATOM   1910  C   TYR A1792       6.330  52.866   1.328  1.00  0.00           C  
ATOM   1911  O   TYR A1792       5.540  51.935   1.117  1.00  0.00           O  
ATOM   1912  CB  TYR A1792       8.266  51.433   2.124  1.00  0.00           C  
ATOM   1913  CG  TYR A1792       9.766  51.178   2.134  1.00  0.00           C  
ATOM   1914  CD1 TYR A1792      10.567  51.539   1.045  1.00  0.00           C  
ATOM   1915  CD2 TYR A1792      10.390  50.598   3.241  1.00  0.00           C  
ATOM   1916  CE1 TYR A1792      11.955  51.333   1.056  1.00  0.00           C  
ATOM   1917  CE2 TYR A1792      11.781  50.383   3.266  1.00  0.00           C  
ATOM   1918  CZ  TYR A1792      12.557  50.755   2.168  1.00  0.00           C  
ATOM   1919  OH  TYR A1792      13.926  50.550   2.171  1.00  0.00           O  
ATOM   1920  N   GLY A1793       5.935  54.108   1.600  1.00  0.00           N  
ATOM   1921  CA  GLY A1793       4.528  54.464   1.649  1.00  0.00           C  
ATOM   1922  C   GLY A1793       3.660  53.767   2.679  1.00  0.00           C  
ATOM   1923  O   GLY A1793       2.580  53.296   2.348  1.00  0.00           O  
ATOM   1924  N   ILE A1794       4.118  53.700   3.927  1.00  0.00           N  
ATOM   1925  CA  ILE A1794       3.347  53.070   5.004  1.00  0.00           C  
ATOM   1926  C   ILE A1794       2.583  54.176   5.740  1.00  0.00           C  
ATOM   1927  O   ILE A1794       3.086  55.295   5.866  1.00  0.00           O  
ATOM   1928  CB  ILE A1794       4.276  52.336   6.004  1.00  0.00           C  
ATOM   1929  CG1 ILE A1794       4.995  51.184   5.292  1.00  0.00           C  
ATOM   1930  CG2 ILE A1794       3.472  51.820   7.196  1.00  0.00           C  
ATOM   1931  CD1 ILE A1794       6.505  51.395   5.132  1.00  0.00           C  
ATOM   1932  N   PRO A1795       1.349  53.887   6.214  1.00  0.00           N  
ATOM   1933  CA  PRO A1795       0.527  54.867   6.928  1.00  0.00           C  
ATOM   1934  C   PRO A1795       0.526  54.798   8.460  1.00  0.00           C  
ATOM   1935  O   PRO A1795       0.341  55.819   9.111  1.00  0.00           O  
ATOM   1936  CB  PRO A1795      -0.861  54.618   6.362  1.00  0.00           C  
ATOM   1937  CG  PRO A1795      -0.844  53.122   5.991  1.00  0.00           C  
ATOM   1938  CD  PRO A1795       0.595  52.635   6.048  1.00  0.00           C  
ATOM   1939  N   ASP A1796       0.708  53.618   9.045  1.00  0.00           N  
ATOM   1940  CA  ASP A1796       0.709  53.526  10.506  1.00  0.00           C  
ATOM   1941  C   ASP A1796       2.040  53.020  11.082  1.00  0.00           C  
ATOM   1942  O   ASP A1796       2.455  51.890  10.810  1.00  0.00           O  
ATOM   1943  CB  ASP A1796      -0.442  52.631  10.978  1.00  0.00           C  
ATOM   1944  CG  ASP A1796      -0.627  52.661  12.482  1.00  0.00           C  
ATOM   1945  OD1 ASP A1796      -0.236  53.668  13.103  1.00  0.00           O  
ATOM   1946  OD2 ASP A1796      -1.161  51.682  13.044  1.00  0.00           O  
ATOM   1947  N   ILE A1797       2.695  53.863  11.887  1.00  0.00           N  
ATOM   1948  CA  ILE A1797       3.988  53.533  12.510  1.00  0.00           C  
ATOM   1949  C   ILE A1797       3.909  52.326  13.435  1.00  0.00           C  
ATOM   1950  O   ILE A1797       4.907  51.651  13.708  1.00  0.00           O  
ATOM   1951  CB  ILE A1797       4.555  54.738  13.328  1.00  0.00           C  
ATOM   1952  CG1 ILE A1797       6.008  54.465  13.733  1.00  0.00           C  
ATOM   1953  CG2 ILE A1797       3.710  54.980  14.575  1.00  0.00           C  
ATOM   1954  CD1 ILE A1797       6.784  55.712  14.134  1.00  0.00           C  
ATOM   1955  N   ARG A1798       2.711  52.060  13.925  1.00  0.00           N  
ATOM   1956  CA  ARG A1798       2.515  50.939  14.817  1.00  0.00           C  
ATOM   1957  C   ARG A1798       2.713  49.658  14.020  1.00  0.00           C  
ATOM   1958  O   ARG A1798       3.118  48.621  14.553  1.00  0.00           O  
ATOM   1959  CB  ARG A1798       1.104  50.994  15.406  1.00  0.00           C  
ATOM   1960  CG  ARG A1798       0.852  52.190  16.314  1.00  0.00           C  
ATOM   1961  CD  ARG A1798      -0.321  52.991  15.820  1.00  0.00           C  
ATOM   1962  NE  ARG A1798      -1.372  53.112  16.819  1.00  0.00           N  
ATOM   1963  CZ  ARG A1798      -2.597  53.538  16.540  1.00  0.00           C  
ATOM   1964  NH1 ARG A1798      -2.904  53.870  15.292  1.00  0.00           N  
ATOM   1965  NH2 ARG A1798      -3.508  53.638  17.502  1.00  0.00           N  
ATOM   1966  N   TYR A1799       2.431  49.759  12.728  1.00  0.00           N  
ATOM   1967  CA  TYR A1799       2.539  48.642  11.802  1.00  0.00           C  
ATOM   1968  C   TYR A1799       3.857  47.860  11.882  1.00  0.00           C  
ATOM   1969  O   TYR A1799       3.864  46.639  11.712  1.00  0.00           O  
ATOM   1970  CB  TYR A1799       2.341  49.153  10.365  1.00  0.00           C  
ATOM   1971  CG  TYR A1799       0.914  49.088   9.844  1.00  0.00           C  
ATOM   1972  CD1 TYR A1799       0.182  47.897   9.895  1.00  0.00           C  
ATOM   1973  CD2 TYR A1799       0.302  50.213   9.283  1.00  0.00           C  
ATOM   1974  CE1 TYR A1799      -1.115  47.829   9.392  1.00  0.00           C  
ATOM   1975  CE2 TYR A1799      -0.995  50.157   8.781  1.00  0.00           C  
ATOM   1976  CZ  TYR A1799      -1.695  48.965   8.840  1.00  0.00           C  
ATOM   1977  OH  TYR A1799      -2.969  48.902   8.329  1.00  0.00           O  
ATOM   1978  N   PHE A1800       4.961  48.568  12.135  1.00  0.00           N  
ATOM   1979  CA  PHE A1800       6.302  47.964  12.198  1.00  0.00           C  
ATOM   1980  C   PHE A1800       6.482  46.931  13.301  1.00  0.00           C  
ATOM   1981  O   PHE A1800       7.032  45.856  13.062  1.00  0.00           O  
ATOM   1982  CB  PHE A1800       7.376  49.054  12.346  1.00  0.00           C  
ATOM   1983  CG  PHE A1800       7.480  49.981  11.153  1.00  0.00           C  
ATOM   1984  CD1 PHE A1800       7.842  49.495   9.894  1.00  0.00           C  
ATOM   1985  CD2 PHE A1800       7.211  51.344  11.289  1.00  0.00           C  
ATOM   1986  CE1 PHE A1800       7.923  50.351   8.787  1.00  0.00           C  
ATOM   1987  CE2 PHE A1800       7.290  52.207  10.194  1.00  0.00           C  
ATOM   1988  CZ  PHE A1800       7.649  51.708   8.941  1.00  0.00           C  
ATOM   1989  N   PHE A1801       6.029  47.251  14.509  1.00  0.00           N  
ATOM   1990  CA  PHE A1801       6.152  46.311  15.616  1.00  0.00           C  
ATOM   1991  C   PHE A1801       4.948  45.381  15.725  1.00  0.00           C  
ATOM   1992  O   PHE A1801       4.833  44.612  16.678  1.00  0.00           O  
ATOM   1993  CB  PHE A1801       6.383  47.059  16.930  1.00  0.00           C  
ATOM   1994  CG  PHE A1801       7.832  47.304  17.223  1.00  0.00           C  
ATOM   1995  CD1 PHE A1801       8.714  46.230  17.342  1.00  0.00           C  
ATOM   1996  CD2 PHE A1801       8.339  48.608  17.284  1.00  0.00           C  
ATOM   1997  CE1 PHE A1801      10.086  46.448  17.513  1.00  0.00           C  
ATOM   1998  CE2 PHE A1801       9.709  48.844  17.455  1.00  0.00           C  
ATOM   1999  CZ  PHE A1801      10.585  47.760  17.564  1.00  0.00           C  
ATOM   2000  N   GLY A1802       4.056  45.467  14.739  1.00  0.00           N  
ATOM   2001  CA  GLY A1802       2.887  44.607  14.694  1.00  0.00           C  
ATOM   2002  C   GLY A1802       3.201  43.458  13.746  1.00  0.00           C  
ATOM   2003  O   GLY A1802       2.935  43.539  12.538  1.00  0.00           O  
ATOM   2004  N   GLY A1803       3.768  42.393  14.312  1.00  0.00           N  
ATOM   2005  CA  GLY A1803       4.180  41.220  13.556  1.00  0.00           C  
ATOM   2006  C   GLY A1803       3.242  40.570  12.559  1.00  0.00           C  
ATOM   2007  O   GLY A1803       3.303  39.357  12.359  1.00  0.00           O  
ATOM   2008  N   ARG A1804       2.383  41.355  11.924  1.00  0.00           N  
ATOM   2009  CA  ARG A1804       1.461  40.807  10.942  1.00  0.00           C  
ATOM   2010  C   ARG A1804       2.207  40.508   9.650  1.00  0.00           C  
ATOM   2011  O   ARG A1804       2.926  41.362   9.126  1.00  0.00           O  
ATOM   2012  CB  ARG A1804       0.329  41.789  10.658  1.00  0.00           C  
ATOM   2013  CG  ARG A1804      -0.420  41.478   9.373  1.00  0.00           C  
ATOM   2014  CD  ARG A1804      -1.883  41.163   9.635  1.00  0.00           C  
ATOM   2015  NE  ARG A1804      -2.766  42.117   8.968  1.00  0.00           N  
ATOM   2016  CZ  ARG A1804      -4.082  41.971   8.863  1.00  0.00           C  
ATOM   2017  NH1 ARG A1804      -4.674  40.904   9.384  1.00  0.00           N  
ATOM   2018  NH2 ARG A1804      -4.806  42.895   8.244  1.00  0.00           N  
ATOM   2019  N   LEU A1805       2.006  39.296   9.141  1.00  0.00           N  
ATOM   2020  CA  LEU A1805       2.648  38.834   7.917  1.00  0.00           C  
ATOM   2021  C   LEU A1805       2.198  39.543   6.646  1.00  0.00           C  
ATOM   2022  O   LEU A1805       3.030  39.972   5.840  1.00  0.00           O  
ATOM   2023  CB  LEU A1805       2.419  37.335   7.752  1.00  0.00           C  
ATOM   2024  CG  LEU A1805       3.445  36.425   8.428  1.00  0.00           C  
ATOM   2025  CD1 LEU A1805       4.622  36.179   7.492  1.00  0.00           C  
ATOM   2026  CD2 LEU A1805       3.911  37.063   9.730  1.00  0.00           C  
ATOM   2027  N   LYS A1806       0.884  39.654   6.465  1.00  0.00           N  
ATOM   2028  CA  LYS A1806       0.304  40.298   5.282  1.00  0.00           C  
ATOM   2029  C   LYS A1806       0.991  41.632   5.030  1.00  0.00           C  
ATOM   2030  O   LYS A1806       1.066  42.118   3.894  1.00  0.00           O  
ATOM   2031  CB  LYS A1806      -1.206  40.513   5.482  1.00  0.00           C  
ATOM   2032  CG  LYS A1806      -2.072  39.247   5.345  1.00  0.00           C  
ATOM   2033  CD  LYS A1806      -1.256  37.930   5.348  1.00  0.00           C  
ATOM   2034  CE  LYS A1806      -1.046  37.376   6.770  1.00  0.00           C  
ATOM   2035  NZ  LYS A1806      -0.745  35.912   6.811  1.00  0.00           N  
ATOM   2036  N   PHE A1807       1.496  42.208   6.114  1.00  0.00           N  
ATOM   2037  CA  PHE A1807       2.194  43.478   6.079  1.00  0.00           C  
ATOM   2038  C   PHE A1807       3.644  43.270   5.659  1.00  0.00           C  
ATOM   2039  O   PHE A1807       4.096  43.812   4.651  1.00  0.00           O  
ATOM   2040  CB  PHE A1807       2.155  44.111   7.468  1.00  0.00           C  
ATOM   2041  CG  PHE A1807       3.041  45.305   7.603  1.00  0.00           C  
ATOM   2042  CD1 PHE A1807       2.768  46.469   6.889  1.00  0.00           C  
ATOM   2043  CD2 PHE A1807       4.158  45.268   8.431  1.00  0.00           C  
ATOM   2044  CE1 PHE A1807       3.599  47.585   6.996  1.00  0.00           C  
ATOM   2045  CE2 PHE A1807       4.994  46.375   8.544  1.00  0.00           C  
ATOM   2046  CZ  PHE A1807       4.713  47.538   7.824  1.00  0.00           C  
ATOM   2047  N   LEU A1808       4.352  42.474   6.457  1.00  0.00           N  
ATOM   2048  CA  LEU A1808       5.761  42.158   6.248  1.00  0.00           C  
ATOM   2049  C   LEU A1808       6.093  41.662   4.849  1.00  0.00           C  
ATOM   2050  O   LEU A1808       7.083  42.085   4.244  1.00  0.00           O  
ATOM   2051  CB  LEU A1808       6.220  41.106   7.269  1.00  0.00           C  
ATOM   2052  CG  LEU A1808       6.429  41.550   8.723  1.00  0.00           C  
ATOM   2053  CD1 LEU A1808       7.167  40.462   9.492  1.00  0.00           C  
ATOM   2054  CD2 LEU A1808       7.215  42.846   8.760  1.00  0.00           C  
ATOM   2055  N   GLU A1809       5.272  40.752   4.343  1.00  0.00           N  
ATOM   2056  CA  GLU A1809       5.501  40.196   3.022  1.00  0.00           C  
ATOM   2057  C   GLU A1809       5.419  41.246   1.935  1.00  0.00           C  
ATOM   2058  O   GLU A1809       6.086  41.143   0.904  1.00  0.00           O  
ATOM   2059  CB  GLU A1809       4.486  39.105   2.732  1.00  0.00           C  
ATOM   2060  CG  GLU A1809       4.768  37.805   3.447  1.00  0.00           C  
ATOM   2061  CD  GLU A1809       3.495  37.116   3.892  1.00  0.00           C  
ATOM   2062  OE1 GLU A1809       2.399  37.659   3.610  1.00  0.00           O  
ATOM   2063  OE2 GLU A1809       3.591  36.039   4.521  1.00  0.00           O  
ATOM   2064  N   GLN A1810       4.593  42.255   2.159  1.00  0.00           N  
ATOM   2065  CA  GLN A1810       4.444  43.312   1.182  1.00  0.00           C  
ATOM   2066  C   GLN A1810       5.803  43.891   0.732  1.00  0.00           C  
ATOM   2067  O   GLN A1810       5.894  44.518  -0.324  1.00  0.00           O  
ATOM   2068  CB  GLN A1810       3.553  44.416   1.758  1.00  0.00           C  
ATOM   2069  CG  GLN A1810       2.077  44.192   1.511  1.00  0.00           C  
ATOM   2070  CD  GLN A1810       1.418  45.368   0.809  1.00  0.00           C  
ATOM   2071  OE1 GLN A1810       1.739  45.697  -0.343  1.00  0.00           O  
ATOM   2072  NE2 GLN A1810       0.489  46.012   1.502  1.00  0.00           N  
ATOM   2073  N   PHE A1811       6.859  43.662   1.515  1.00  0.00           N  
ATOM   2074  CA  PHE A1811       8.184  44.191   1.181  1.00  0.00           C  
ATOM   2075  C   PHE A1811       9.171  43.114   0.813  1.00  0.00           C  
ATOM   2076  O   PHE A1811      10.388  43.306   0.916  1.00  0.00           O  
ATOM   2077  CB  PHE A1811       8.734  44.996   2.353  1.00  0.00           C  
ATOM   2078  CG  PHE A1811       7.783  46.034   2.852  1.00  0.00           C  
ATOM   2079  CD1 PHE A1811       6.801  45.702   3.783  1.00  0.00           C  
ATOM   2080  CD2 PHE A1811       7.819  47.332   2.342  1.00  0.00           C  
ATOM   2081  CE1 PHE A1811       5.866  46.641   4.193  1.00  0.00           C  
ATOM   2082  CE2 PHE A1811       6.884  48.285   2.746  1.00  0.00           C  
ATOM   2083  CZ  PHE A1811       5.906  47.939   3.671  1.00  0.00           C  
ATOM   2084  N   LYS A1812       8.642  41.978   0.379  1.00  0.00           N  
ATOM   2085  CA  LYS A1812       9.483  40.866  -0.002  1.00  0.00           C  
ATOM   2086  C   LYS A1812      10.525  41.292  -1.032  1.00  0.00           C  
ATOM   2087  O   LYS A1812      11.719  41.373  -0.718  1.00  0.00           O  
ATOM   2088  CB  LYS A1812       8.637  39.732  -0.554  1.00  0.00           C  
ATOM   2089  CG  LYS A1812       8.977  38.402   0.058  1.00  0.00           C  
ATOM   2090  CD  LYS A1812       8.006  38.059   1.164  1.00  0.00           C  
ATOM   2091  CE  LYS A1812       7.663  36.571   1.150  1.00  0.00           C  
ATOM   2092  NZ  LYS A1812       8.173  35.893  -0.078  1.00  0.00           N  
ATOM   2093  N   GLY A1813      10.091  41.596  -2.247  1.00  0.00           N  
ATOM   2094  CA  GLY A1813      11.075  41.970  -3.241  1.00  0.00           C  
ATOM   2095  C   GLY A1813      11.606  43.394  -3.247  1.00  0.00           C  
ATOM   2096  O   GLY A1813      12.204  43.794  -4.241  1.00  0.00           O  
ATOM   2097  N   VAL A1814      11.427  44.158  -2.175  1.00  0.00           N  
ATOM   2098  CA  VAL A1814      11.900  45.546  -2.164  1.00  0.00           C  
ATOM   2099  C   VAL A1814      13.306  45.708  -2.736  1.00  0.00           C  
ATOM   2100  O   VAL A1814      13.712  46.825  -3.069  1.00  0.00           O  
ATOM   2101  CB  VAL A1814      11.836  46.171  -0.743  1.00  0.00           C  
ATOM   2102  CG1 VAL A1814      12.905  47.245  -0.582  1.00  0.00           C  
ATOM   2103  CG2 VAL A1814      10.459  46.779  -0.517  1.00  0.00           C  
ATOM   2104  N   LEU A1815      14.036  44.595  -2.855  1.00  0.00           N  
ATOM   2105  CA  LEU A1815      15.391  44.595  -3.431  1.00  0.00           C  
ATOM   2106  C   LEU A1815      15.934  43.165  -3.671  1.00  0.00           C  
ATOM   2107  O   LEU A1815      16.388  42.533  -2.689  1.00  0.00           O  
ATOM   2108  CB  LEU A1815      16.356  45.395  -2.529  1.00  0.00           C  
ATOM   2109  CG  LEU A1815      16.680  46.886  -2.800  1.00  0.00           C  
ATOM   2110  CD1 LEU A1815      16.214  47.340  -4.181  1.00  0.00           C  
ATOM   2111  CD2 LEU A1815      16.029  47.736  -1.715  1.00  0.00           C  
ATOM   2112  OXT LEU A1815      15.897  42.692  -4.838  1.00  0.00           O  
HETATM 2113  N   PHE A 352      19.645  61.647  18.517  1.00  0.00           N  
HETATM 2114  CA  PHE A 352      19.287  63.097  18.713  1.00  0.00           C  
HETATM 2115  C   PHE A 352      17.926  63.287  19.322  1.00  0.00           C  
HETATM 2116  O   PHE A 352      17.584  62.504  20.181  1.00  0.00           O  
HETATM 2117  CB  PHE A 352      19.362  63.806  17.309  1.00  0.00           C  
HETATM 2118  CG  PHE A 352      20.649  64.598  17.135  1.00  0.00           C  
HETATM 2119  CD1 PHE A 352      20.638  65.986  17.222  1.00  0.00           C  
HETATM 2120  CD2 PHE A 352      21.878  63.961  16.959  1.00  0.00           C  
HETATM 2121  CE1 PHE A 352      21.827  66.746  17.131  1.00  0.00           C  
HETATM 2122  CE2 PHE A 352      23.062  64.702  16.866  1.00  0.00           C  
HETATM 2123  CZ  PHE A 352      23.044  66.089  16.945  1.00  0.00           C  
HETATM 2124  OXT PHE A 352      17.200  64.077  19.030  1.00  0.00           O  
TER
END
